# Supplementary material for: An evaluation of alternative methods for constructing phylogenies from whole genome sequence data: a case study with Salmonella
Source: PeerJ. 2014 Oct 14;2:e620. doi: 10.7717/peerj.620 (PMC4201946; doi:10.7717/peerj.620)
Supplement: Table S1 [file peerj-02-620-s004.xlsx]

## Sheet: Sheet1
Table S1. SRA accession numbers and information about the samples.
SRA Accession	Serovar	Platform	Strain
SRR354026	Montevideo	454	366867
SRR404978	Montevideo	MiSeq	366867
SRR446808	Montevideo	IonTorrent	366867
SRR500738	Montevideo	MiSeq	366867
SRR354027	Montevideo	454	413180
SRR404979	Montevideo	MiSeq	413180
SRR446809	Montevideo	IonTorrent	413180
SRR500739	Montevideo	MiSeq	413180
SRR354025	Montevideo	454	414877
SRR354037	Montevideo	454	446600
SRR354020	Montevideo	454	531954
SRR493341	Montevideo	IonTorrent	547736
SRR359775	Montevideo	454	556152
SRR354044	Montevideo	454	609460
SRR493343	Montevideo	MiSeq	644129
SRR493344	Montevideo	IonTorrent	644129
SRR359788	Montevideo	454	315731156
SRR404991	Montevideo	MiSeq	315731156
SRR446821	Montevideo	IonTorrent	315731156
SRR500745	Montevideo	MiSeq	315731156
SRR354008	Montevideo	454	315996572
SRR404409	Montevideo	MiSeq	315996572
SRR408487	Montevideo	IonTorrent	315996572
SRR500472	Montevideo	MiSeq	315996572
SRR359784	Montevideo	454	2009083312
SRR359785	Montevideo	454	2009085258
ERR045332	Montevideo	HiSeq	04-7107
SRR353666	Montevideo	454	19N
SRR404977	Montevideo	MiSeq	19N
SRR446761	Montevideo	IonTorrent	19N
SRR500737	Montevideo	MiSeq	19N
SRR364520	Montevideo	454	29N
SRR364521	Montevideo	454	42N
SRR364522	Montevideo	454	4441H
SRR364523	Montevideo	454	4441H
SRR354010	Montevideo	454	495297-1
SRR404410	Montevideo	MiSeq	495297-1
SRR408488	Montevideo	IonTorrent	495297-1
SRR500708	Montevideo	MiSeq	495297-1
SRR354016	Montevideo	454	495297-3
SRR354017	Montevideo	454	495297-4
SRR359773	Montevideo	454	507440-20
SRR404987	Montevideo	MiSeq	507440-20
SRR446740	Montevideo	IonTorrent	507440-20
SRR500741	Montevideo	MiSeq	507440-20
SRR354018	Montevideo	454	515920-1
SRR354019	Montevideo	454	515920-2
SRR404971	Montevideo	MiSeq	515920-2
SRR446757	Montevideo	IonTorrent	515920-2
SRR500724	Montevideo	MiSeq	515920-2
SRR354039	Montevideo	454	556150-1
SRR404986	Montevideo	MiSeq	556150-1
SRR446811	Montevideo	IonTorrent	556150-1
SRR500740	Montevideo	MiSeq	556150-1
SRR354038	Montevideo	454	609458-1
SRR493688	Montevideo	IonTorrent	609458-2
SRR364524	Montevideo	454	80959-06
SRR353668	Montevideo	454	81038-01
SRR364656	Pomona	454	ATCC10729
SRR364657	Pomona	454	ATCC10729
SRR364658	Pomona	454	ATCC10729
SRR364517	Montevideo	454	ATCCBAA710
SRR354023	Montevideo	454	CASC_09SCPH15965
SRR404974	Montevideo	MiSeq	CASC_09SCPH15965
SRR500736	Montevideo	MiSeq	CASC_09SCPH15965
SRR500746	Montevideo	MiSeq	CFSAN000270
SRR500747	Montevideo	MiSeq	CFSAN000271
SRR500748	Montevideo	MiSeq	CFSAN000272
SRR364525	Montevideo	454	CT_02035278
SRR364526	Montevideo	454	CT_02035318
SRR404992	Montevideo	MiSeq	CT_02035318
SRR446822	Montevideo	IonTorrent	CT_02035318
SRR364527	Montevideo	454	CT_02035320
SRR404993	Montevideo	MiSeq	CT_02035320
SRR364528	Montevideo	454	CT_02035321
SRR404994	Montevideo	MiSeq	CT_02035321
SRR446823	Montevideo	IonTorrent	CT_02035321
SRR364529	Montevideo	454	CT_02035327
SRR863396	Montevideo	MiSeq	Gen_001792
SRR359076	Montevideo	454	IA_2009159199
SRR364530	Montevideo	454	IA_2009159199
SRR359789	Montevideo	454	IA_2010008282
SRR364659	Montevideo	454	IA_2010008282
SRR364660	Montevideo	454	IA_2010008282
SRR364661	Montevideo	454	IA_2010008282
SRR364662	Montevideo	454	IA_2010008282
SRR364663	Montevideo	454	IA_2010008282
SRR364664	Montevideo	454	IA_2010008282
SRR364665	Montevideo	454	IA_2010008282
SRR364666	Montevideo	454	IA_2010008282
SRR364667	Montevideo	454	IA_2010008282
SRR364668	Montevideo	454	IA_2010008282
SRR364669	Montevideo	454	IA_2010008282
SRR364670	Montevideo	454	IA_2010008282
SRR404995	Montevideo	MiSeq	IA_2010008282
SRR500749	Montevideo	MiSeq	IA_2010008282
SRR359790	Montevideo	454	IA_2010008283
SRR404996	Montevideo	MiSeq	IA_2010008283
SRR446826	Montevideo	IonTorrent	IA_2010008283
SRR500750	Montevideo	MiSeq	IA_2010008283
SRR359791	Montevideo	454	IA_2010008284
SRR359792	Montevideo	454	IA_2010008285
SRR364531	Montevideo	454	IA_2010008286
SRR364532	Montevideo	454	IA_2010008286
SRR364533	Montevideo	454	IA_2010008286
SRR359793	Montevideo	454	IA_2010008287
SRR364518	Montevideo	454	LQC10
SRR359776	Montevideo	454	MB101509-0077
SRR359777	Montevideo	454	MB102109-0047
SRR404988	Montevideo	MiSeq	MB102109-0047
SRR446818	Montevideo	IonTorrent	MB102109-0047
SRR500742	Montevideo	MiSeq	MB102109-0047
SRR359782	Montevideo	454	MB110209-0055
SRR404989	Montevideo	MiSeq	MB110209-0055
SRR408493	Montevideo	IonTorrent	MB110209-0055
SRR500743	Montevideo	MiSeq	MB110209-0055
SRR359783	Montevideo	454	MB111609-0052
SRR404990	Montevideo	MiSeq	MB111609-0052
SRR408494	Montevideo	IonTorrent	MB111609-0052
SRR500744	Montevideo	MiSeq	MB111609-0052
SRR354024	Montevideo	454	MD_MDA09249507
SRR493338	Montevideo	MiSeq	N19965
SRR493339	Montevideo	IonTorrent	N19965
SRR354021	Montevideo	454	NC_MB110209-0054
SRR404972	Montevideo	MiSeq	NC_MB110209-0054
SRR446760	Montevideo	IonTorrent	NC_MB110209-0054
SRR354022	Montevideo	454	OH_2009072675
SRR404973	Montevideo	MiSeq	OH_2009072675
SRR408489	Montevideo	IonTorrent	OH_2009072675
SRR500726	Montevideo	MiSeq	OH_2009072675
SRR350032	Montevideo	Solid	R8_2533
SRR350033	Montevideo	Solid	R8_2868
SRR493107	Montevideo	MiSeq	R8_2868
SRR493284	Montevideo	IonTorrent	R8_2868
SRR535825	Montevideo	IonTorrent	R8_2868
SRR350034	Montevideo	Solid	R8_3515
SRR350035	Montevideo	Solid	R8_4464
SRR350036	Montevideo	Solid	R8_4673
SRR486157	Montevideo	IonTorrent	R8_4673
SRR493328	Montevideo	MiSeq	R8_4673
SRR493329	Montevideo	IonTorrent	R8_4673
SRR350037	Montevideo	Solid	R8_4679
SRR350038	Montevideo	Solid	R8_4838
SRR350039	Montevideo	Solid	R8_4839
SRR350040	Montevideo	Solid	R8_4840
SRR350041	Montevideo	Solid	R8_4841
SRR350042	Montevideo	Solid	R8_4842
SRR349943	Montevideo	Solid	R8_4843
SRR493330	Montevideo	MiSeq	R8_4843
SRR493331	Montevideo	IonTorrent	R8_4843
SRR535824	Montevideo	IonTorrent	R8_4843
SRR349944	Montevideo	Solid	R8_4844
SRR349945	Montevideo	Solid	R8_4845
SRR349946	Montevideo	Solid	R8_4846
SRR349947	Montevideo	Solid	R8_4887
SRR349948	Montevideo	Solid	R8_4888
SRR349949	Montevideo	Solid	R8_4889
SRR349950	Montevideo	Solid	R8_4890
SRR349951	Montevideo	Solid	R8_4891
SRR349952	Montevideo	Solid	R8_4892
SRR349953	Montevideo	Solid	R8_4898
SRR349954	Montevideo	Solid	R8_4916
SRR493332	Montevideo	MiSeq	R8_4916
SRR493333	Montevideo	IonTorrent	R8_4916
SRR349955	Montevideo	Solid	R8_4918
SRR349956	Montevideo	Solid	R8_4919
SRR486160	Montevideo	IonTorrent	R8_4919
SRR349957	Montevideo	Solid	R8_4920
SRR349958	Montevideo	Solid	R8_4921
SRR349959	Montevideo	Solid	R8_4922
SRR493336	Montevideo	MiSeq	R8_4922
SRR493337	Montevideo	IonTorrent	R8_4922
SRR349960	Montevideo	Solid	R8_4923
SRR349961	Montevideo	Solid	R8_4924
SRR349962	Montevideo	Solid	R8_4925
SRR349963	Montevideo	Solid	R8_4926
SRR349964	Montevideo	Solid	R8_4927
SRR349965	Montevideo	Solid	R8_4928
SRR349966	Montevideo	Solid	R8_4929
SRR349967	Montevideo	Solid	R8_4930
SRR349968	Montevideo	Solid	R8_4931
SRR349969	Montevideo	Solid	R8_4932
SRR349970	Montevideo	Solid	R8_4933
SRR349971	Montevideo	Solid	R8_4934
SRR349972	Montevideo	Solid	R8_4935
SRR349973	Montevideo	Solid	R8_4936
SRR349974	Montevideo	Solid	R8_5050
SRR349975	Montevideo	Solid	R8_5054
SRR349976	Montevideo	Solid	R8_5057
SRR445175	Montevideo	Solid	S5_403
SRR349977	Montevideo	Solid	S5_457
SRR349938	Montevideo	Solid	S5_470
SRR364519	Montevideo	454	SARB30
SRR364475	Montevideo	454	SARB31
