# Supplementary material for: An evaluation of alternative methods for constructing phylogenies from whole genome sequence data: a case study with Salmonella
Source: PeerJ. 2014 Oct 14;2:e620. doi: 10.7717/peerj.620 (PMC4201946; doi:10.7717/peerj.620)
Supplement: Supplemental Information 5 — See README file for further details. [file peerj-02-620-s005.zip]

Archive with 19 entries (18 files):
- raw116cor.fasta
- den194all.fasta
- raw116maj.fasta
- den116all.fasta
- var194all.fasta
- README.txt
- var116cor.fasta
- __MACOSX/
- __MACOSX/._var116cor.fasta
- var116all.fasta
- sol116all.fasta
- sol194cor.fasta
- raw194cor.fasta
- sol116cor.fasta
- den116maj.fasta
- den194maj.fasta
- sol194all.fasta
- var194cor.fasta
- raw194maj.fasta
