# Supplementary material for: An evaluation of alternative methods for constructing phylogenies from whole genome sequence data: a case study with Salmonella
Source: PeerJ. 2014 Oct 14;2:e620. doi: 10.7717/peerj.620 (PMC4201946; doi:10.7717/peerj.620)
Supplement: Supplemental Information 5 — See README file for further details. [file peerj-02-620-s005.zip › raw116cor.fasta]

>SRR353666
CTCCCAGAACGTGACAAATCCCCGGGTAGGAAGATTTTTCAACGCTCGTCGCCGCGAACCCATATTTAAGGGGCACCAAC
CTACGTTACGGCCCGCAGGGCGGGGGCGGTTGAACGTAACAGCGGGTGAGATGGGCATCGCCGAGCGACGCGCGATACAG
AGGCGCGACCTCGTGGACTGCGAGAAAGCGAGACACGGGCATCCTACTATCACCATTGTCGGTTACTGACACATCCTTAA
GCCTTGGGGGGCGAGGTCCAGCCTCACCCATGATAGTAAAAACGCCCTGCGCAGTTCGTTAGCAGGGGCAGTAACTCACG
TTTGCACGTCGACAGAGCTCGGTGCGAAGTGTTTAGCGCCCATTTGTAGACGCGAGTAGTAGTACGGCCTACGCCGCCTG
CTGAACGTGCTCCTATGGCAATTGATTCGCGTCATCCGGAGATGTATGGTCGCTGCGGTGGGAGGCGGCAGCGCCAAGTC
GAGCGAGTGACTATACAGCAAGATCGCGCTCGCAACGAGGATAGCGTCCGGATGCCCAGTTGTGGCTGCTGCATCACTTG
GGGGCCACTACGTCGCATAAAGCCTGGGGCGATGACCCTCCGTTAGCTAGGGTTTGGGGAAACTAAAGGGAGATGGTTGC
ACAGTTGACTACCTTGCGCGGTGTGCTGCGTCATAAATTGAAAAAGATTCTTCCAGCTACGTGCGATCCGGCTGCCCTCA
CCGCATGGGCCGATTCGTATAGGCGAGTC
>SRR353668
CTCCCAGAACGTGACAAATCCCCGGGTAGGAAGATTTTTCAACGCTCGTCGCCGCGAACCCATATTTAAGGGGCACCAAC
CTACGTTACGGCCCGCAGGGCGGGGGCGGTTGAACGTAACAGCGGGTGAGATGGGCATCGCCGAGCGACGCGCGATACAG
AGGCGCGACCTCGTGGACTGCGAGAAAGCGAGACACGGGCATCCTACTATCACCATTGTCGGTTACTGACACATCCTTAA
GCCTTGGGGGGCGAGGTCCAGCCTCACCCATGATAGTAAAAACGCCCTGCGCAGTTCGTTAGCAGGGGCAGTAACTCACG
TTTGCACGTCGACAGAGCTCGGTGCGAAGTGTTTAGCGCCCATTTGTAGACGCGAGTAGTAGTACGGCCTACGCCGCCTG
CTGAACGTGCTCCTATGGCAATTGATTCGCGTCATCCGGAGATGTATGGTCGCTGCGGTGGGAGGCGGCAGCGCCAAGTC
GAGCGAGTGACTATACAGCAAGATCGCGCTCGCAACGAGGATAGCGTCCGGATGCCCAGTTGTGGCTGCTGCATCACTTG
GGGGCCACTACGTCGCATAAAGCCTGGGGCGATGACCCTCCGTTAGCTAGGGTTTGGGGAAACTAAAGGGAGATGGTTGC
ACAGTTGACTACCTTGCGCGGTGTGCTGCGTCATAAATTGAAAAAGATTCTTCCAGCTACGTGCGATCCGGCTGCCCTCA
CCGCATGGGCCGATTCGTATAGGCGAGTC
>SRR354008
CTCCCAGAACGTGACAAATCCCCGGGTAGGAAGATTTTTCAACGCTCGTCGCCGCGAACCCATATTTAAGGGGCACCAAC
CTACGTTACGGCCCGCAGGGCGGGGGCGGTTGAACGTAACAGCGGGTGAGATGGGCATCGCCGAGCGACGCGCGATACAG
AGGCGCGACCTCGTGGACTGCGAGAAAGCGAGACACGGGCATCCTACTATCACCATTGTCGGTTACTGACACATCCTTAA
GCCTTGGGGGGCGAGGTCCAGCCTCACCCATGATAGTAAAAACGCCCTGCGCAGTTCGTTAGCAGGGGCAGTAACTCACG
TTTGCACGTCGACAGAGCTCGGTGCGAAGTGTTTAGCGCCCATTTGTAGACGCGAGTAGTAGTACGGCCTACGCCGCCTG
CTGAACGTGCTCCTATGGCAATTGATTCGCGTCATCCGGAGATGTATGGTCGCTGCGGTGGGAGGCGGCAGCGCCAAGTC
GAGCGAGTGACTATACAGCAAGATCGCGCTCGCAACGAGGATAGCGTCCGGATGCCCAGTTGTGGCTGCTGCATCACTTG
GGGGCCACTACGTCGCATAAAGCCTGGGGCGATGACCCTCCGTTAGCTAGGGTTTGGGGAAACTAAAGGGAGATGGTTGC
ACAGTTGACTACCTTGCGCGGTGTGCTGCGTCATAAATTGAAAAAGATTCTTCCAGCTACGTGCGATCCGGCTGCCCTCA
CCGCATGGGCCGATTCGTATAGGCGAGTC
>SRR354010
CTCCCAGAACGTGACAAATCCCCGGGTAGGAAGATTTTTCAACGCTCGTCGCCGCGAACCCATATTTAAGGGGCACCAAC
CTACGTTACGGCCCGCAGGGCGGGGGCGGTTGAACGTAACAGCGGGTGAGATGGGCATCGCCGAGCGACGCGCGATACAG
AGGCGCGACCTCGTGGACTGCGAGAAAGCGAGACACGGGCATCCTACTATCACCATTGTCGGTTACTGACACATCCTTAA
GCCTTGGGGGGCGAGGTCCAGCCTCACCCATGATAGTAAAAACGCCCTGCGCAGTTCGTTAGCAGGGGCAGTAACTCACG
TTTGCACGTCGACAGAGCTCGGTGCGAAGTGTTTAGCGCCCATTTGTAGACGCGAGTAGTAGTACGGCCTACGCCGCCTG
CTGAACGTGCTCCTATGGCAATTGATTCGCGTCATCCGGAGATGTATGGTCGCTGCGGTGGGAGGCGGCAGCGCCAAGTC
GAGCGAGTGACTATACAGCAAGATCGCGCTCGCAACGAGGATAGCGTCCGGATGCCCAGTTGTGGCTGCTGCATCACTTG
GGGGCCACTACGTCGCATAAAGCCTGGGGCGATGACCCTCCGTTAGCTAGGGTTTGGGGAAACTAAAGGGAGATGGTTGC
ACAGTTGACTACCTTGCGCGGTGTGCTGCGTCATAAATTGAAAAAGATTCTTCCAGCTACGTGCGATCCGGCTGCCCTCA
CCGCATGGGCCGATTCGTATAGGCGAGTC
>SRR354016
CTCCCAGAACGTGACAAATCCCCGGGTAGGAAGATTTTTCAACGCTCGTCGCCGCGAACCCATATTTAAGGGGCACCAAC
CTACGTTACGGCCCGCAGGGCGGGGGCGGTTGAACGTAACAGCGGGTGAGATGGGCATCGCCGAGCGACGCGCGATACAG
AGGCGCGACCTCGTGGACTGCGAGAAAGCGAGACACGGGCATCCTACTATCACCATTGTCGGTTACTGACACATCCTTAA
GCCTTGGGGGGCGAGGTCCAGCCTCACCCATGATAGTAAAAACGCCCTGCGCAGTTCGTTAGCAGGGGCAGTAACTCACG
TTTGCACGTCGACAGAGCTCGGTGCGAAGTGTTTAGCGCCCATTTGTAGACGCGAGTAGTAGTACGGCCTACGCCGCCTG
CTGAACGTGCTCCTATGGCAATTGATTCGCGTCATCCGGAGATGTATGGTCGCTGCGGTGGGAGGCGGCAGCGCCAAGTC
GAGCGAGTGACTATACAGCAAGATCGCGCTCGCAACGAGGATAGCGTCCGGATGCCCAGTTGTGGCTGCTGCATCACTTG
GGGGCCACTACGTCGCATAAAGCCTGGGGCGATGACCCTCCGTTAGCTAGGGTTTGGGGAAACTAAAGGGAGATGGTTGC
ACAGTTGACTACCTTGCGCGGTGTGCTGCGTCATAAATTGAAAAAGATTCTTCCAGCTACGTGCGATCCGGCTGCCCTCA
CCGCATGGGCCGATTCGTATAGGCGAGTC
>SRR354017
CTCCCAGAACGTGACAAATCCCCGGGTAGGAAGATTTTTCAACGCTCGTCGCCGCGAACCCATATTTAAGGGGCACCAAC
CTACGTTACGGCCCGCAGGGCGGGGGCGGTTGAACGTAACAGCGGGTGAGATGGGCATCGCCGAGCGACGCGCGATACAG
AGGCGCGACCTCGTGGACTGCGAGAAAGCGAGACACGGGCATCCTACTATCACCATTGTCGGTTACTGACACATCCTTAA
GCCTTGGGGGGCGAGGTCCAGCCTCACCCATGATAGTAAAAACGCCCTGCGCAGTTCGTTAGCAGGGGCAGTAACTCACG
TTTGCACGTCGACAGAGCTCGGTGCGAAGTGTTTAGCGCCCATTTGTAGACGCGAGTAGTAGTACGGCCTACGCCGCCTG
CTGAACGTGCTCCTATGGCAATTGATTCGCGTCATCCGGAGATGTATGGTCGCTGCGGTGGGAGGCGGCAGCGCCAAGTC
GAGCGAGTGACTATACAGCAAGATCGCGCTCGCAACGAGGATAGCGTCCGGATGCCCAGTTGTGGCTGCTGCATCACTTG
GGGGCCACTACGTCGCATAAAGCCTGGGGCGATGACCCTCCGTTAGCTAGGGTTTGGGGAAACTAAAGGGAGATGGTTGC
ACAGTTGACTACCTTGCGCGGTGTGCTGCGTCATAAATTGAAAAAGATTCTTCCAGCTACGTGCGATCCGGCTGCCCTCA
CCGCATGGGCCGATTCGTATAGGCGAGTC
>SRR354018
CTCCCAGAACGTGACAAATCCCCGGGTAGGAAGATTTTTCAACGCTCGTCGCCGCGAACCCATATTTAAGGGGCACCAAC
CTACGTTACGGCCCGCAGGGCGGGGGCGGTTGAACGTAACAGCGGGTGAGATGGGCATCGCCGAGCGACGCGCGATACAG
AGGCGCGACCTCGTGGACTGCGAGAAAGCGAGACACGGGCATCCTACTATCACCATTGTCGGTTACTGACACATCCTTAA
GCCTTGGGGGGCGAGGTCCAGCCTCACCCATGATAGTAAAAACGCCCTGCGCAGTTCGTTAGCAGGGGCAGTAACTCACG
TTTGCACGTCGACAGAGCTCGGTGCGAAGTGTTTAGCGCCCATTTGTAGACGCGAGTAGTAGTACGGCCTACGCCGCCTG
CTGAACGTGCTCCTATGGCAATTGATTCGCGTCATCCGGAGATGTATGGTCGCTGCGGTGGGAGGCGGCAGCGCCAAGTC
GAGCGAGTGACTATACAGCAAGATCGCGCTCGCAACGAGGATAGCGTCCGGATGCCCAGTTGTGGCTGCTGCATCACTTG
GGGGCCACTACGTCGCATAAAGCCTGGGGCGATGACCCTCCGTTAGCTAGGGTTTGGGGAAACTAAAGGGAGATGGTTGC
ACAGTTGACTACCTTGCGCGGTGTGCTGCGTCATAAATTGAAAAAGATTCTTCCAGCTACGTGCGATCCGGCTGCCCTCA
CCGCATGGGCCGATTCGTATAGGCGAGTC
>SRR354019
CTCCCAGAACGTGACAAATCCCCGGGTAGGAAGATTTTTCAACGCTCGTCGCCGCGAACCCATATTTAAGGGGCACCAAC
CTACGTTACGGCCCGCAGGGCGGGGGCGGTTGAACGTAACAGCGGGTGAGATGGGCATCGCCGAGCGACGCGCGATACAG
AGGCGCGACCTCGTGGACTGCGAGAAAGCGAGACACGGGCATCCTACTATCACCATTGTCGGTTACTGACACATCCTTAA
GCCTTGGGGGGCGAGGTCCAGCCTCACCCATGATAGTAAAAACGCCCTGCGCAGTTCGTTAGCAGGGGCAGTAACTCACG
TTTGCACGTCGACAGAGCTCGGTGCGAAGTGTTTAGCGCCCATTTGTAGACGCGAGTAGTAGTACGGCCTACGCCGCCTG
CTGAACGTGCTCCTATGGCAATTGATTCGCGTCATCCGGAGATGTATGGTCGCTGCGGTGGGAGGCGGCAGCGCCAAGTC
GAGCGAGTGACTATACAGCAAGATCGCGCTCGCAACGAGGATAGCGTCCGGATGCCCAGTTGTGGCTGCTGCATCACTTG
GGGGCCACTACGTCGCATAAAGCCTGGGGCGATGACCCTCCGTTAGCTAGGGTTTGGGGAAACTAAAGGGAGATGGTTGC
ACAGTTGACTACCTTGCGCGGTGTGCTGCGTCATAAATTGAAAAAGATTCTTCCAGCTACGTGCGATCCGGCTGCCCTCA
CCGCATGGGCCGATTCGTATAGGCGAGTC
>SRR354021
CTCCCAGAACGTGACAAATCCCCGGGTAGGAAGATTTTTCAACGCTCGTCGCCGCGAACCCATATTTAAGGGGCACCAAC
CTACGTTACGGCCCGCAGGGCGGGGGCGGTTGAACGTAACAGCGGGTGAGATGGGCATCGCCGAGCGACGCGCGATACAG
AGGCGCGACCTCGTGGACTGCGAGAAAGCGAGACACGGGCATCCTACTATCACCATTGTCGGTTACTGACACATCCTTAA
GCCTTGGGGGGCGAGGTCCAGCCTCACCCATGATAGTAAAAACGCCCTGCGCAGTTCGTTAGCAGGGGCAGTAACTCACG
TTTGCACGTCGACAGAGCTCGGTGCGAAGTGTTTAGCGCCCATTTGTAGACGCGAGTAGTAGTACGGCCTACGCCGCCTG
CTGAACGTGCTCCTATGGCAATTGATTCGCGTCATCCGGAGATGTATGGTCGCTGCGGTGGGAGGCGGCAGCGCCAAGTC
GAGCGAGTGACTATACAGCAAGATCGCGCTCGCAACGAGGATAGCGTCCGGATGCCCAGTTGTGGCTGCTGCATCACTTG
GGGGCCACTACGTCGCATAAAGCCTGGGGCGATGACCCTCCGTTAGCTAGGGTTTGGGGAAACTAAAGGGAGATGGTTGC
ACAGTTGACTACCTTGCGCGGTGTGCTGCGTCATAAATTGAAAAAGATTCTTCCAGCTACGTGCGATCCGGCTGCCCTCA
CCGCATGGGCCGATTCGTATAGGCGAGTC
>SRR354022
CTCCCAGAACGTGACAAATCCCCGGGTAGGAAGATTTTTCAACGCTCGTCGCCGCGAACCCATATTTAAGGGGCACCAAC
CTACGTTACGGCCCGCAGGGCGGGGGCGGTTGAACGTAACAGCGGGTGAGATGGGCATCGCCGAGCGACGCGCGATACAG
AGGCGCGACCTCGTGGACTGCGAGAAAGCGAGACACGGGCATCCTACTATCACCATTGTCGGTTACTGACACATCCTTAA
GCCTTGGGGGGCGAGGTCCAGCCTCACCCATGATAGTAAAAACGCCCTGCGCAGTTCGTTAGCAGGGGCAGTAACTCACG
TTTGCACGTCGACAGAGCTCGGTGCGAAGTGTTTAGCGCCCATTTGTAGACGCGAGTAGTAGTACGGCCTACGCCGCCTG
CTGAACGTGCTCCTATGGCAATTGATTCGCGTCATCCGGAGATGTATGGTCGCTGCGGTGGGAGGCGGCAGCGCCAAGTC
GAGCGAGTGACTATACAGCAAGATCGCGCTCGCAACGAGGATAGCGTCCGGATGCCCAGTTGTGGCTGCTGCATCACTTG
GGGGCCACTACGTCGCATAAAGCCTGGGGCGATGACCCTCCGTTAGCTAGGGTTTGGGGAAACTAAAGGGAGATGGTTGC
ACAGTTGACTACCTTGCGCGGTGTGCTGCGTCATAAATTGAAAAAGATTCTTCCAGCTACGTGCGATCCGGCTGCCCTCA
CCGCATGGGCCGATTCGTATAGGCGAGTC
>SRR354023
CTCCCAGAACGTGACAAATCCCCGGGTAGGAAGATTTTTCAACGCTCGTCGCCGCGAACCCATATTTAAGGGGCACCAAC
CTACGTTACGGCCCGCAGGGCGGGGGCGGTTGAACGTAACAGCGGGTGAGATGGGCATCGCCGAGCGACGCGCGATACAG
AGGCGCGACCTCGTGGACTGCGAGAAAGCGAGACACGGGCATCCTACTATCACCATTGTCGGTTACTGACACATCCTTAA
GCCTTGGGGGGCGAGGTCCAGCCTCACCCATGATAGTAAAAACGCCCTGCGCAGTTCGTTAGCAGGGGCAGTAACTCACG
TTTGCACGTCGACAGAGCTCGGTGCGAAGTGTTTAGCGCCCATTTGTAGACGCGAGTAGTAGTACGGCCTACGCCGCCTG
CTGAACGTGCTCCTATGGCAATTGATTCGCGTCATCCGGAGATGTATGGTCGCTGCGGTGGGAGGCGGCAGCGCCAAGTC
GAGCGAGTGACTATACAGCAAGATCGCGCTCGCAACGAGGATAGCGTCCGGATGCCCAGTTGTGGCTGCTGCATCACTTG
GGGGCCACTACGTCGCATAAAGCCTGGGGCGATGACCCTCCGTTAGCTTGGGTTTGGGGAAACTAAAGGGAGATGGTTGC
ACAGTTGACTACCTTGCGCGGTGTGCTGCGTCATAAATTGAAAAAGATTCTTCCAGCTACGTGCGATCCGGCTGCCCTCA
CCGCATGGGCCGATTCGTATAGGCGAGTC
>SRR354024
CTCCCAGAACGTGACAAATCCCCGGGTAGGAAGATTTTTCAACGCTCGTCGCCGCGAACCCATATTTAAGGGGCACCAAC
CTACGTTACGGCCCGCAGGGCGGGGGCGGTTGAACGTAACAGCGGGTGAGATGGGCATCGCCGAGCGACGCGCGATACAG
AGGCGCGACCTCGTGGACTGCGAGAAAGCGAGACACGGGCATCCTACTATCACCATTGTCGGTTACTGACACATCCTTAA
GCCTTGGGGGGCGAGGTCCAGCCTCACCCATGATAGTAAAAACGCCCTGCGCAGTTCGTTAGCAGGGGCAGTAACTCACG
TTTGCACGTCGACAGAGCTCGGTGCGAAGTGTTTAGCGCCCATTTGTAGACGCGAGTAGTAGTACGGCCTACGCCGCCTG
CTGAACGTGCTCCTATGGCAATTGATTCGCGTCATCCGGAGATGTATGGTCGCTGCGGTGGGAGGCGGCAGCGCCAAGTC
GAGCGAGTGACTATACAGCAAGATCGCGCTCGCAACGAGGATAGCGTCCGGATGCCCAGTTGTGGCTGCTGCATCACTTG
GGGGCCACTACGTCGCATAAAGCCTGGGGCGATGACCCTCCGTTAGCTAGGGTTTGGGGAAACTAAAGGGAGATGGTTGC
ACAGTTGACTACCTTGCGCGGTGTGCTGCGTCATAAATTGAAAAAGATTCTTCCAGCTACGTGCGATCCGGCTGCCCTCA
CCGCATGGGCCGATTCGTATAGGCGAGTC
>SRR354025
CTCCCAGAACGTGACAAATCCCCGGGTAGGAAGATTTTTCAACGCTCGTCGCCGCGAACCCATATTTAAGGGGCACCAAC
CTACGTTACGGCCCGCAGGGCGGGGGCGGTTGAACGTAACAGCGGGTGAGATGGGCATCGCCGAGCGACGCGCGATACAG
AGGCGCGACCTCGTGGACTGCGAGAAAGCGAGACACGGGCATCCTACTATCACCATTGTCGGTTACTGACACATCCTTAA
GCCTTGGGGGGCGAGGTCCAGCCTCACCCATGATAGTAAAAACGCCCTGCGCAGTTCGTTAGCAGGGGCAGTAACTCACG
TTTGCACGTCGACAGAGCTCGGTGCGAAGTGTTTAGCGCCCATTTGTAGACGCGAGTAGTAGTACGGCCTACGCCGCCTG
CTGAACGTGCTCCTATGGCAATTGATTCGCGTCATCCGGAGATGTATGGTCGCTGCGGTGGGAGGCGGCAGCGCCAAGTC
GAGCGAGTGACTATACAGCAAGATCGCGCTCGCAACGAGGATAGCGTCCGGATGCCCAGTTGTGGCTGCTGCATCACTTG
GGGGCCACTACGTCGCATAAAGCCTGGGGCGATGACCCTCCGTTAGCTAGGGTTTGGGGAAACTAAAGGGAGATGGTTGC
ACAGTTGACTACCTTGCGCGGTGTGCTGCGTCATAAATTGAAAAAGATTCTTCCAGCTACGTGCGATCCGGCTGCCCTCA
CCGCATGGGCCGATTCGTATAGGCGAGTC
>SRR354026
CTCCCAGAACGTGACAAATCCCCGGGTAGGAAGATTTTTCAACGCTCGTCGCCGCGAACCCATATTTAAGGGGCACCAAC
CTACGTTACGGCCCGCAGGGCGGGGGCGGTTGAACGTAACAGCGGGTGAGATGGGCATCGCCGAGCGACGCGCGATACAG
AGGCGCGACCTCGTGGACTGCGAGAAAGCGAGACACGGGCATCCTACTATCACCATTGTCGGTTACTGACACATCCTTAA
GCCTTGGGGGGCGAGGTCCAGCCTCACCCATGATAGTAAAAACGCCCTGCGCAGTTCGTTAGCAGGGGCAGTAACTCACG
TTTGCACGTCGACAGAGCTCGGTGCGAAGTGTTTAGCGCCCATTTGTAGACGCGAGTAGTAGTACGGCCTACGCCGCCTG
CTGAACGTGCTCCTATGGCAATTGATTCGCGTCATCCGGAGATGTATGGTCGCTGCGGTGGGAGGCGGCAGCGCCAAGTC
GAGCGAGTGACTATACAGCAAGATCGCGCTCGCAACGAGGATAGCGTCCGGATGCCCAGTTGTGGCTGCTGCATCACTTG
GGGGCCACTACGTCGCATAAAGCCTGGGGCGATGACCCTCCGTTAGCTAGGGTTTGGGGAAACTAAAGGGAGATGGTTGC
ACAGTTGACTACCTTGCGCGGTGTGCTGCGTCATAAATTGAAAAAGATTCTTCCAGCTACGTGCGATCCGGCTGCCCTCA
CCGCATGGGCCGATTCGTATAGGCGAGTC
>SRR354027
CTCCCAGAACGTGACAAATCCCCGGGTAGGAAGATTTTTCAACGCTCGTCGCCGCGAACCCATATTTAAGGGGCACCAAC
CTACGTTACGGCCCGCAGGGCGGGGGCGGTTGAACGTAACAGCGGGTGAGATGGGCATCGCCGAGCGACGCGCGATACAG
AGGCGCGACCTCGTGGACTGCGAGAAAGCGAGACACGGGCATCCTACTATCACCATTGTCGGTTACTGACACATCCTTAA
GCCTTGGGGGGCGAGGTCCAGCCTCACCCATGATAGTAAAAACGCCCTGCGCAGTTCGTTAGCAGGGGCAGTAACTCACG
TTTGCACGTCGACAGAGCTCGGTGCGAAGTGTTTAGCGCCCATTTGTAGACGCGAGTAGTAGTACGGCCTACGCCGCCTG
CTGAACGTGCTCCTATGGCAATTGATTCGCGTCATCCGGAGATGTATGGTCGCTGCGGTGGGAGGCGGCAGCGCCAAGTC
GAGCGAGTGACTATACAGCAAGATCGCGCTCGCAACGAGGATAGCGTCCGGATGCCCAGTTGTGGCTGCTGCATCACTTG
GGGGCCACTACGTCGCATAAAGCCTGGGGCGATGACCCTCCGTTAGCTAGGGTTTGGGGAAACTAAAGGGAGATGGTTGC
ACAGTTGACTACCTTGCGCGGTGTGCTGCGTCATAAATTGAAAAAGATTCTTCCAGCTACGTGCGATCCGGCTGCCCTCA
CCGCATGGGCCGATTCGTATAGGCGAGTC
>SRR354037
CTCCCAGAACGTGACAAATCCCCGGGTAGGAAGATTTTTCAACGCTCGTCGCCGCGAACCCATATTTAAGGGGCACCAAC
CTACGTTACGGCCCGCAGGGCGGGGGCGGTTGAACGTAACAGCGGGTGAGATGGGCATCGCCGAGCGACGCGCGATACAG
AGGCGCGACCTCGTGGACTGCGAGAAAGCGAGACACGGGCATCCTACTATCACCATTGTCGGTTACTGACACATCCTTAA
GCCTTGGGGGGCGAGGTCCAGCCTCACCCATGATAGTAAAAACGCCCTGCGCAGTTCGTTAGCAGGGGCAGTAACTCACG
TTTGCACGTCGACAGAGCTCGGTGCGAAGTGTTTAGCGCCCATTTGTAGACGCGAGTAGTAGTACGGCCTACGCCGCCTG
CTGAACGTGCTCCTATGGCAATTGATTCGCGTCATCCGGAGATGTATGGTCGCTGCGGTGGGAGGCGGCAGCGCCAAGTC
GAGCGAGTGACTATACAGCAAGATCGCGCTCGCAACGAGGATAGCGTCCGGATGCCCAGTTGTGGCTGCTGCATCACTTG
GGGGCCACTACGTCGCATAAAGCCTGGGGCGATGACCCTCCGTTAGCTAGGGTTTGGGGAAACTAAAGGGAGATGGTTGC
ACAGTTGACTACCTTGCGCGGTGTGCTGCGTCATAAATTGAAAAAGATTCTTCCAGCTACGTGCGATCCGGCTGCCCTCA
CCGCATGGGCCGATTCGTATAGGCGAGTC
>SRR354038
CTCCCAGAACGTGACAAATCCCCGGGTAGGAAGATTTTTCAACGCTCGTCGCCGCGAACCCATATTTAAGGGGCACCAAC
CTACGTTACGGCCCGCAGGGCGGGGGCGGTTGAACGTAACAGCGGGTGAGATGGGCATCGCCGAGCGACGCGCGATACAG
AGGCGCGACCTCGTGGACTGCGAGAAAGCGAGACACGGGCATCCTACTATCACCATTGTCGGTTACTGACACATCCTTAA
GCCTTGGGGGGCGAGGTCCAGCCTCACCCATGATAGTAAAAACGCCCTGCGCAGTTCGTTAGCAGGGGCAGTAACTCACG
TTTGCACGTCGACAGAGCTCGGTGCGAAGTGTTTAGCGCCCATTTGTAGACGCGAGTAGTAGTACGGCCTACGCCGCCTG
CTGAACGTGCTCCTATGGCAATTGATTCGCGTCATCCGGAGATGTATGGTCGCTGCGGTGGGAGGCGGCAGCGCCAAGTC
GAGCGAGTGACTATACAGCAAGATCGCGCTCGCAACGAGGATAGCGTCCGGATGCCCAGTTGTGGCTGCTGCATCACTTG
GGGGCCACTACGTCGCATAAAGCCTGGGGCGATGACCCTCCGTTAGCTAGGGTTTGGGGAAACTAAAGGGAGATGGTTGC
ACAGTTGACTACCTTGCGCGGTGTGCTGCGTCATAAATTGAAAAAGATTCTTCCAGCTACGTGCGATCCGGCTGCCCTCA
CCGCATGGGCCGATTCGTATAGGCGAGTC
>SRR354039
CTCCCAGAACGTGACAAATCCCCGGGTAGGAAGATTTTTCAACGCTCGTCGCCGCGAACCCATATTTAAGGGGCACCAAC
CTACGTTACGGCCCGCAGGGCGGGGGCGGTTGAACGTAACAGCGGGTGAGATGGGCATCGCCGAGCGACGCGCGATACAG
AGGCGCGACCTCGTGGACTGCGAGAAAGCGAGACACGGGCATCCTACTATCACCATTGTCGGTTACTGACACATCCTTAA
GCCTTGGGGGGCGAGGTCCAGCCTCACCCATGATAGTAAAAACGCCCTGCGCAGTTCGTTAGCAGGGGCAGTAACTCACG
TTTGCACGTCGACAGAGCTCGGTGCGAAGTGTTTAGCGCCCATTTGTAGACGCGAGTAGTAGTACGGCCTACGCCGCCTG
CTGAACGTGCTCCTATGGCAATTGATTCGCGTCATCCGGAGATGTATGGTCGCTGCGGTGGGAGGCGGCAGCGCCAAGTC
GAGCGAGTGACTATACAGCAAGATCGCGCTCGCAACGAGGATAGCGTCCGGATGCCCAGTTGTGGCTGCTGCATCACTTG
GGGGCCACTACGTCGCATAAAGCCTGGGGCGATGACCCTCCGTTAGCTAGGGTTTGGGGAAACTAAAGGGAGATGGTTGC
ACAGTTGACTACCTTGCGCGGTGTGCTGCGTCATAAATTGAAAAAGATTCTTCCAGCTACGTGCGATCCGGCTGCCCTCA
CCGCATGGGCCGATTCGTATAGGCGAGTC
>SRR354044
CTCCCAGAACGTGACAAATCCCCGGGTAGGAAGATTTTTCAACGCTCGTCGCCGCGAACCCATATTTAAGGGGCACCAAC
CTACGTTACGGCCCGCAGGGCGGGGGCGGTTGAACGTAACAGCGGGTGAGATGGGCATCGCCGAGCGACGCGCGATACAG
AGGCGCGACCTCGTGGACTGCGAGAAAGCGAGACACGGGCATCCTACTATCACCATTGTCGGTTACTGACACATCCTTAA
GCCTTGGGGGGCGAGGTCCAGCCTCACCCATGATAGTAAAAACGCCCTGCGCAGTTCGTTAGCAGGGGCAGTAACTCACG
TTTGCACGTCGACAGAGCTCGGTGCGAAGTGTTTAGCGCCCATTTGTAGACGCGAGTAGTAGTACGGCCTACGCCGCCTG
CTGAACGTGCTCCTATGGCAATTGATTCGCGTCATCCGGAGATGTATGGTCGCTGCGGTGGGAGGCGGCAGCGCCAAGTC
GAGCGAGTGACTATACAGCAAGATCGCGCTCGCAACGAGGATAGCGTCCGGATGCCCAGTTGTGGCTGCTGCATCACTTG
GGGGCCACTACGTCGCATAAAGCCTGGGGCGATGACCCTCCGTTAGCTAGGGTTTGGGGAAACTAAAGGGAGATGGTTGC
ACAGTTGACTACCTTGCGCGGTGTGCTGCGTCATAAATTGAAAAAGATTCTTCCAGCTACGTGCGATCCGGCTGCCCTCA
CCGCATGGGCCGATTCGTATAGGCGAGTC
>SRR359076
CTCCCAGAACGTGACAAATCCCCGGGTAGGAAGATTTTTCAACGCTCGTCGCCGCGAACCCATATTTAAGGGGCACCAAC
CTACGTTACGGCCCGCAGGGCGGGGGCGGTTGAACGTAACAGCGGGTGAGATGGGCATCGCCGAGCGACGCGCGATACAG
AGGCGCGACCTCGTGGACTGCGAGAAAGCGAGACACGGGCATCCTACTATCACCATTGTCGGTTACTGACACATCCTTAA
GCCTTGGGGGGCGAGGTCCAGCCTCACCCATGATAGTAAAAACGCCCTGCGCAGTTCGTTAGCAGGGGCAGTAACTCACG
TTTGCACGTCGACAGAGCTCGGTGCGAAGTGTTTAGCGCCCATTTGTAGACGCGAGTAGTAGTACGGCCTACGCCGCCTG
CTGAACGTGCTCCTATGGCAATTGATTCGCGTCATCCGGAGATGTATGGTCGCTGCGGTGGGAGGCGGCAGCGCCAAGTC
GAGCGAGTGACTATACAGCAAGATCGCGCTCGCAACGAGGATAGCGTCCGGATGCCCAGTTGTGGCTGCTGCATCACTTG
GGGGCCACTACGTCGCATAAAGCCTGGGGCGATGACCCTCCGTTAGCTAGGGTTTGGGGAAACTAAAGGGAGATGGTTGC
ACAGTTGACTACCTTGCGCGGTGTGCTGCGTCATAAATTGAAAAAGATTCTTCCAGCTACGTGCGATCCGGCTGCCCTCA
CCGCATGGGCCGATTCGTATAGGCGAGTC
>SRR359773
CTCCCAGAACGTGACAAATCCCCGGGTAGGAAGATTTTTCAACGCTCGTCGCCGCGAACCCATATTTAAGGGGCACCAAC
CTACGTTACGGCCCGCAGGGCGGGGGCGGTTGAACGTAACAGCGGGTGAGATGGGCATCGCCGAGCGACGCGCGATACAG
AGGCGCGACCTCGTGGACTGCGAGAAAGCGAGACACGGGCATCCTACTATCACCATTGTCGGTTACTGACACATCCTTAA
GCCTTGGGGGGCGAGGTCCAGCCTCACCCATGATAGTAAAAACGCCCTGCGCAGTTCGTTAGCAGGGGCAGTAACTCACG
TTTGCACGTCGACAGAGCTCGGTGCGAAGTGTTTAGCGCCCATTTGTAGACGCGAGTAGTAGTACGGCCTACGCCGCCTG
CTGAACGTGCTCCTATGGCAATTGATTCGCGTCATCCGGAGATGTATGGTCGCTGCGGTGGGAGGCGGCAGCGCCAAGTC
GAGCGAGTGACTATACAGCAAGATCGCGCTCGCAACGAGGATAGCGTCCGGATGCCCAGTTGTGGCTGCTGCATCACTTG
GGGGCCACTACGTCGCATAAAGCCTGGGGCGATGACCCTCCGTTAGCTAGGGTTTGGGGAAACTAAAGGGAGATGGTTGC
ACAGTTGACTACCTTGCGCGGTGTGCTGCGTCATAAATTGAAAAAGATTCTTCCAGCTACGTGCGATCCGGCTGCCCTCA
CCGCATGGGCCGATTCGTATAGGCGAGTC
>SRR359775
CTCCCAGAACGTGACAAATCCCCGGGTAGGAAGATTTTTCAACGCTCGTCGCCGCGAACCCATATTTAAGGGGCACCAAC
CTACGTTACGGCCCGCAGGGCGGGGGCGGTTGAACGTAACAGCGGGTGAGATGGGCATCGCCGAGCGACGCGCGATACAG
AGGCGCGACCTCGTGGACTGCGAGAAAGCGAGACACGGGCATCCTACTATCACCATTGTCGGTTACTGACACATCCTTAA
GCCTTGGGGGGCGAGGTCCAGCCTCACCCATGATAGTAAAAACGCCCTGCGCAGTTCGTTAGCAGGGGCAGTAACTCACG
TTTGCACGTCGACAGAGCTCGGTGCGAAGTGTTTAGCGCCCATTTGTAGACGCGAGTAGTAGTACGGCCTACGCCGCCTG
CTGAACGTGCTCCTATGGCAATTGATTCGCGTCATCCGGAGATGTATGGTCGCTGCGGTGGGAGGCGGCAGCGCCAAGTC
GAGCGAGTGACTATACAGCAAGATCGCGCTCGCAACGAGGATAGCGTCCGGATGCCCAGTTGTGGCTGCTGCATCACTTG
GGGGCCACTACGTCGCATAAAGCCTGGGGCGATGACCCTCCGTTAGCTAGGGTTTGGGGAAACTAAAGGGAGATGGTTGC
ACAGTTGACTACCTTGCGCGGTGTGCTGCGTCATAAATTGAAAAAGATTCTTCCAGCTACGTGCGATCCGGCTGCCCTCA
CCGCATGGGCCGATTCGTATAGGCGAGTC
>SRR359776
CTCCCAGAACGTGACAAATCCCCGGGTAGGAAGATTTTTCAACGCTCGTCGCCGCGAACCCATATTTAAGGGGCACCAAC
CTACGTTACGGCCCGCAGGGCGGGGGCGGTTGAACGTAACAGCGGGTGAGATGGGCATCGCCGAGCGACGCGCGATACAG
AGGCGCGACCTCGTGGACTGCGAGAAAGCGAGACACGGGCATCCTACTATCACCATTGTCGGTTACTGACACATCCTTAA
GCCTTGGGGGGCGAGGTCCAGCCTCACCCATGATAGTAAAAACGCCCTGCGCAGTTCGTTAGCAGGGGCAGTAACTCACG
TTTGCACGTCGACAGAGCTCGGTGCGAAGTGTTTAGCGCCCATTTGTAGACGCGAGTAGTAGTACGGCCTACGCCGCCTG
CTGAACGTGCTCCTATGGCAATTGATTCGCGTCATCCGGAGATGTATGGTCGCTGCGGTGGGAGGCGGCAGCGCCAAGTC
GAGCGAGTGACTATACAGCAAGATCGCGCTCGCAACGAGGATAGCGTCCGGATGCCCAGTTGTGGCTGCTGCATCACTTG
GGGGCCACTACGTCGCATAAAGCCTGGGGCGATGACCCTCCGTTAGCTAGGGTTTGGGGAAACTAAAGGGAGATGGTTGC
ACAGTTGACTACCTTGCGCGGTGTGCTGCGTCATAAATTGAAAAAGATTCTTCCAGCTACGTGCGATCCGGCTGCCCTCA
CCGCATGGGCCGATTCGTATAGGCGAGTC
>SRR359777
CTCCCAGAACGTGACAAATCCCCGGGTAGGAAGATTTTTCAACGCTCGTCGCCGCGAACCCATATTTAAGGGGCACCAAC
CTACGTTACGGCCCGCAGGGCGGGGGCGGTTGAACGTAACAGCGGGTGAGATGGGCATCGCCGAGCGACGCGCGATACAG
AGGCGCGACCTCGTGGACTGCGAGAAAGCGAGACACGGGCATCCTACTATCACCATTGTCGGTTACTGACACATCCTTAA
GCCTTGGGGGGCGAGGTCCAGCCTCACCCATGATAGTAAAAACGCCCTGCGCAGTTCGTTAGCAGGGGCAGTAACTCACG
TTTGCACGTCGACAGAGCTCGGTGCGAAGTGTTTAGCGCCCATTTGTAGACGCGAGTAGTAGTACGGCCTACGCCGCCTG
CTGAACGTGCTCCTATGGCAATTGATTCGCGTCATCCGGAGATGTATGGTCGCTGCGGTGGGAGGCGGCAGCGCCAAGTC
GAGCGAGTGACTATACAGCAAGATCGCGCTCGCAACGAGGATAGCGTCCGGATGCCCAGTTGTGGCTGCTGCATCACTTG
GGGGCCACTACGTCGCATAAAGCCTGGGGCGATGACCCTCCGTTAGCTAGGGTTTGGGGAAACTAAAGGGAGATGGTTGC
ACAGTTGACTACCTTGCGCGGTGTGCTGCGTCATAAATTGAAAAAGATTCTTCCAGCTACGTGCGATCCGGCTGCCCTCA
CCGCATGGGCCGATTCGTATAGGCGAGTC
>SRR359782
CTCCCAGAACGTGACAAATCCCCGGGTAGGAAGATTTTTCAACGCTCGTCGCCGCGAACCCATATTTAAGGGGCACCAAC
CTACGTTACGGCCCGCAGGGCGGGGGCGGTTGAACGTAACAGCGGGTGAGATGGGCATCGCCGAGCGACGCGCGATACAG
AGGCGCGACCTCGTGGACTGCGAGAAAGCGAGACACGGGCATCCTACTATCACCATTGTCGGTTACTGACACATCCTTAA
GCCTTGGGGGGCGAGGTCCAGCCTCACCCATGATAGTAAAAACGCCCTGCGCAGTTCGTTAGCAGGGGCAGTAACTCACG
TTTGCACGTCGACAGAGCTCGGTGCGAAGTGTTTAGCGCCCATTTGTAGACGCGAGTAGTAGTACGGCCTACGCCGCCTG
CTGAACGTGCTCCTATGGCAATTGATTCGCGTCATCCGGAGATGTATGGTCGCTGCGGTGGGAGGCGGCAGCGCCAAGTC
GAGCGAGTGACTATACAGCAAGATCGCGCTCGCAACGAGGATAGCGTCCGGATGCCCAGTTGTGGCTGCTGCATCACTTG
GGGGCCACTACGTCGCATAAAGCCTGGGGCGATGACCCTCCGTTAGCTAGGGTTTGGGGAAACTAAAGGGAGATGGTTGC
ACAGTTGACTACCTTGCGCGGTGTGCTGCGTCATAAATTGAAAAAGATTCTTCCAGCTACGTGCGATCCGGCTGCCCTCA
CCGCATGGGCCGATTCGTATAGGCGAGTC
>SRR359783
CTCCCAGAACGTGACAAATCCCCGGGTAGGAAGATTTTTCAACGCTCGTCGCCGCGAACCCATATTTAAGGGGCACCAAC
CTACGTTACGGCCCGCAGGGCGGGGGCGGTTGAACGTAACAGCGGGTGAGATGGGCATCGCCGAGCGACGCGCGATACAG
AGGCGCGACCTCGTGGACTGCGAGAAAGCGAGACACGGGCATCCTACTATCACCATTGTCGGTTACTGACACATCCTTAA
GCCTTGGGGGGCGAGGTCCAGCCTCACCCATGATAGTAAAAACGCCCTGCGCAGTTCGTTAGCAGGGGCAGTAACTCACG
TTTGCACGTCGACAGAGCTCGGTGCGAAGTGTTTAGCGCCCATTTGTAGACGCGAGTAGTAGTACGGCCTACGCCGCCTG
CTGAACGTGCTCCTATGGCAATTGATTCGCGTCATCCGGAGATGTATGGTCGCTGCGGTGGGAGGCGGCAGCGCCAAGTC
GAGCGAGTGACTATACAGCAAGATCGCGCTCGCAACGAGGATAGCGTCCGGATGCCCAGTTGTGGCTGCTGCATCACTTG
GGGGCCACTACGTCGCATAAAGCCTGGGGCGATGACCCTCCGTTAGCTAGGGTTTGGGGAAACTAAAGGGAGATGGTTGC
ACAGTTGACTACCTTGCGCGGTGTGCTGCGTCATAAATTGAAAAAGATTCTTCCAGCTACGTGCGATCCGGCTGCCCTCA
CCGCATGGGCCGATTCGTATAGGCGAGTC
>SRR359784
CTCCCAGAACGTGACAAATCCCCGGGTAGGAAGATTTTTCAACGCTCGTCGCCGCGAACCCATATTTAAGGGGCACCAAC
CTACGTTACGGCCCGCAGGGCGGGGGCGGTTGAACGTAACAGCGGGTGAGATGGGCATCGCCGAGCGACGCGCGATACAG
AGGCGCGACCTCGTGGACTGCGAGAAAGCGAGACACGGGCATCCTACTATCACCATTGTCGGTTACTGACACATCCTTAA
GCCTTGGGGGGCGAGGTCCAGCCTCACCCATGATAGTAAAAACGCCCTGCGCAGTTCGTTAGCAGGGGCAGTAACTCACG
TTTGCACGTCGACAGAGCTCGGTGCGAAGTGTTTAGCGCCCATTTGTAGACGCGAGTAGTAGTACGGCCTACGCCGCCTG
CTGAACGTGCTCCTATGGCAATTGATTCGCGTCATCCGGAGATGTATGGTCGCTGCGGTGGGAGGCGGCAGCGCCAAGTC
GAGCGAGTGACTATACAGCAAGATCGCGCTCGCAACGAGGATAGCGTCCGGATGCCCAGTTGTGGCTGCTGCATCACTTG
GGGGCCACTACGTCGCATAAAGCCTGGGGCGATGACCCTCCGTTAGCTAGGGTTTGGGGAAACTAAAGGGAGATGGTTGC
ACAGTTGACTACCTTGCGCGGTGTGCTGCGTCATAAATTGAAAAAGATTCTTCCAGCTACGTGCGATCCGGCTGCCCTCA
CCGCATGGGCCGATTCGTATAGGCGAGTC
>SRR359785
CTCCCAGAACGTGACAAATCCCCGGGTAGGAAGATTTTTCAACGCTCGTCGCCGCGAACCCATATTTAAGGGGCACCAAC
CTACGTTACGGCCCGCAGGGCGGGGGCGGTTGAACGTAACAGCGGGTGAGATGGGCATCGCCGAGCGACGCGCGATACAG
AGGCGCGACCTCGTGGACTGCGAGAAAGCGAGACACGGGCATCCTACTATCACCATTGTCGGTTACTGACACATCCTTAA
GCCTTGGGGGGCGAGGTCCAGCCTCACCCATGATAGTAAAAACGCCCTGCGCAGTTCGTTAGCAGGGGCAGTAACTCACG
TTTGCACGTCGACAGAGCTCGGTGCGAAGTGTTTAGCGCCCATTTGTAGACGCGAGTAGTAGTACGGCCTACGCCGCCTG
CTGAACGTGCTCCTATGGCAATTGATTCGCGTCATCCGGAGATGTATGGTCGCTGCGGTGGGAGGCGGCAGCGCCAAGTC
GAGCGAGTGACTATACAGCAAGATCGCGCTCGCAACGAGGATAGCGTCCGGATGCCCAGTTGTGGCTGCTGCATCACTTG
GGGGCCACTACGTCGCATAAAGCCTGGGGCGATGACCCTCCGTTAGCTAGGGTTTGGGGAAACTAAAGGGAGATGGTTGC
ACAGTTGACTACCTTGCGCGGTGTGCTGCGTCATAAATTGAAAAAGATTCTTCCAGCTACGTGCGATCCGGCTGCCCTCA
CCGCATGGGCCGATTCGTATAGGCGAGTC
>SRR359788
CTCCCAGAACGTGACAAATCCCCGGGTAGGAAGATTTTTCAACGCTCGTCGCCGCGAACCCATATTTAAGGGGCACCAAC
CTACGTTACGGCCCGCAGGGCGGGGGCGGTTGAACGTAACAGCGGGTGAGATGGGCATCGCCGAGCGACGCGCGATACAG
AGGCGCGACCTCGTGGACTGCGAGAAAGCGAGACACGGGCATCCTACTATCACCATTGTCGGTTACTGACACATCCTTAA
GCCTTGGGGGGCGAGGTCCAGCCTCACCCATGATAGTAAAAACGCCCTGCGCAGTTCGTTAGCAGGGGCAGTAACTCACG
TTTGCACGTCGACAGAGCTCGGTGCGAAGTGTTTAGCGCCCATTTGTAGACGCGAGTAGTAGTACGGCCTACGCCGCCTG
CTGAACGTGCTCCTATGGCAATTGATTCGCGTCATCCGGAGATGTATGGTCGCTGCGGTGGGAGGCGGCAGCGCCAAGTC
GAGCGAGTGACTATACAGCAAGATCGCGCTCGCAACGAGGATAGCGTCCGGATGCCCAGTTGTGGCTGCTGCATCACTTG
GGGGCCACTACGTCGCATAAAGCCTGGGGCGATGACCCTCCGTTAGCTAGGGTTTGGGGAAACTAAAGGGAGATGGTTGC
ACAGTTGACTACCTTGCGCGGTGTGCTGCGTCATAAATTGAAAAAGATTCTTCCAGCTACGTGCGATCCGGCTGCCCTCA
CCGCATGGGCCGATTCGTATAGGCGAGTC
>SRR359789
CTCCCAGAACGTGACAAATCCCCGGGTAGGAAGATTTTTCAACGCTCGTCGCCGCGAACCCATATTTAAGGGGCACCAAC
CTACGTTACGGCCCGCAGGGCGGGGGCGGTTGAACGTAACAGCGGGTGAGATGGGCATCGCCGAGCGACGCGCGATACAG
AGGCGCGACCTCGTGGACTGCGAGAAAGCGAGACACGGGCATCCTACTATCACCATTGTCGGTTACTGACACATCCTTAA
GCCTTGGGGGGCGAGGTCCAGCCTCACCCATGATAGTAAAAACGCCCTGCGCAGTTCGTTAGCAGGGGCAGTAACTCACG
TTTGCACGTCGACAGAGCTCGGTGCGAAGTGTTTAGCGCCCATTTGTAGACGCGAGTAGTAGTACGGCCTACGCCGCCTG
CTGAACGTGCTCCTATGGCAATTGATTCGCGTCATCCGGAGATGTATGGTCGCTGCGGTGGGAGGCGGCAGCGCCAAGTC
GAGCGAGTGACTATACAGCAAGATCGCGCTCGCAACGAGGATAGCGTCCGGATGCCCAGTTGTGGCTGCTGCATCACTTG
GGGGCCACTACGTCGCATAAAGCCTGGGGCGATGACCCTCCGTTAGCTAGGGTTTGGGGAAACTAAAGGGAGATGGTTGC
ACAGTTGACTACCTTGCGCGGTGTGCTGCGTCATAAATTGAAAAAGATTCTTCCAGCTACGTGCGATCCGGCTGCCCTCA
CCGCATGGGCCGATTCGTATAGGCGAGTC
>SRR359790
CTCCCAGAACGTGACAAATCCCCGGGTAGGAAGATTTTTCAACGCTCGTCGCCGCGAACCCATATTTAAGGGGCACCAAC
CTACGTTACGGCCCGCAGGGCGGGGGCGGTTGAACGTAACAGCGGGTGAGATGGGCATCGCCGAGCGACGCGCGATACAG
AGGCGCGACCTCGTGGACTGCGAGAAAGCGAGACACGGGCATCCTACTATCACCATTGTCGGTTACTGACACATCCTTAA
GCCTTGGGGGGCGAGGTCCAGCCTCACCCATGATAGTAAAAACGCCCTGCGCAGTTCGTTAGCAGGGGCAGTAACTCACG
TTTGCACGTCGACAGAGCTCGGTGCGAAGTGTTTAGCGCCCATTTGTAGACGCGAGTAGTAGTACGGCCTACGCCGCCTG
CTGAACGTGCTCCTATGGCAATTGATTCGCGTCATCCGGAGATGTATGGTCGCTGCGGTGGGAGGCGGCAGCGCCAAGTC
GAGCGAGTGACTATACAGCAAGATCGCGCTCGCAACGAGGATAGCGTCCGGATGCCCAGTTGTGGCTGCTGCATCACTTG
GGGGCCACTACGTCGCATAAAGCCTGGGGCGATGACCCTCCGTTAGCTAGGGTTTGGGGAAACTAAAGGGAGATGGTTGC
ACAGTTGACTACCTTGCGCGGTGTGCTGCGTCATAAATTGAAAAAGATTCTTCCAGCTACGTGCGATCCGGCTGCCCTCA
CCGCATGGGCCGATTCGTATAGGCGAGTC
>SRR359791
CTCCCAGAACGTGACAAATCCCCGGGTAGGAAGATTTTTCAACGCTCGTCGCCGCGAACCCATATTTAAGGGGCACCAAC
CTACGTTACGGCCCGCAGGGCGGGGGCGGTTGAACGTAACAGCGGGTGAGATGGGCATCGCCGAGCGACGCGCGATACAG
AGGCGCGACCTCGTGGACTGCGAGAAAGCGAGACACGGGCATCCTACTATCACCATTGTCGGTTACTGACACATCCTTAA
GCCTTGGGGGGCGAGGTCCAGCCTCACCCATGATAGTAAAAACGCCCTGCGCAGTTCGTTAGCAGGGGCAGTAACTCACG
TTTGCACGTCGACAGAGCTCGGTGCGAAGTGTTTAGCGCCCATTTGTAGACGCGAGTAGTAGTACGGCCTACGCCGCCTG
CTGAACGTGCTCCTATGGCAATTGATTCGCGTCATCCGGAGATGTATGGTCGCTGCGGTGGGAGGCGGCAGCGCCAAGTC
GAGCGAGTGACTATACAGCAAGATCGCGCTCGCAACGAGGATAGCGTCCGGATGCCCAGTTGTGGCTGCTGCATCACTTG
GGGGCCACTACGTCGCATAAAGCCTGGGGCGATGACCCTCCGTTAGCTAGGGTTTGGGGAAACTAAAGGGAGATGGTTGC
ACAGTTGACTACCTTGCGCGGTGTGCTGCGTCATAAATTGAAAAAGATTCTTCCAGCTACGTGCGATCCGGCTGCCCTCA
CCGCATGGGCCGATTCGTATAGGCGAGTC
>SRR359792
CTCCCAGAACGTGACAAATCCCCGGGTAGGAAGATTTTTCAACGCTCGTCGCCGCGAACCCATATTTAAGGGGCACCAAC
CTACGTTACGGCCCGCAGGGCGGGGGCGGTTGAACGTAACAGCGGGTGAGATGGGCATCGCCGAGCGACGCGCGATACAG
AGGCGCGACCTCGTGGACTGCGAGAAAGCGAGACACGGGCATCCTACTATCACCATTGTCGGTTACTGACACATCCTTAA
GCCTTGGGGGGCGAGGTCCAGCCTCACCCATGATAGTAAAAACGCCCTGCGCAGTTCGTTAGCAGGGGCAGTAACTCACG
TTTGCACGTCGACAGAGCTCGGTGCGAAGTGTTTAGCGCCCATTTGTAGACGCGAGTAGTAGTACGGCCTACGCCGCCTG
CTGAACGTGCTCCTATGGCAATTGATTCGCGTCATCCGGAGATGTATGGTCGCTGCGGTGGGAGGCGGCAGCGCCAAGTC
GAGCGAGTGACTATACAGCAAGATCGCGCTCGCAACGAGGATAGCGTCCGGATGCCCAGTTGTGGCTGCTGCATCACTTG
GGGGCCACTACGTCGCATAAAGCCTGGGGCGATGACCCTCCGTTAGCTAGGGTTTGGGGAAACTAAAGGGAGATGGTTGC
ACAGTTGACTACCTTGCGCGGTGTGCTGCGTCATAAATTGAAAAAGATTCTTCCAGCTACGTGCGATCCGGCTGCCCTCA
CCGCATGGGCCGATTCGTATAGGCGAGTC
>SRR359793
CTCCCAGAACGTGACAAATCCCCGGGTAGGAAGATTTTTCAACGCTCGTCGCCGCGAACCCATATTTAAGGGGCACCAAC
CTACGTTACGGCCCGCAGGGCGGGGGCGGTTGAACGTAACAGCGGGTGAGATGGGCATCGCCGAGCGACGCGCGATACAG
AGGCGCGACCTCGTGGACTGCGAGAAAGCGAGACACGGGCATCCTACTATCACCATTGTCGGTTACTGACACATCCTTAA
GCCTTGGGGGGCGAGGTCCAGCCTCACCCATGATAGTAAAAACGCCCTGCGCAGTTCGTTAGCAGGGGCAGTAACTCACG
TTTGCACGTCGACAGAGCTCGGTGCGAAGTGTTTAGCGCCCATTTGTAGACGCGAGTAGTAGTACGGCCTACGCCGCCTG
CTGAACGTGCTCCTATGGCAATTGATTCGCGTCATCCGGAGATGTATGGTCGCTGCGGTGGGAGGCGGCAGCGCCAAGTC
GAGCGAGTGACTATACAGCAAGATCGCGCTCGCAACGAGGATAGCGTCCGGATGCCCAGTTGTGGCTGCTGCATCACTTG
GGGGCCACTACGTCGCATAAAGCCTGGGGCGATGACCCTCCGTTAGCTAGGGTTTGGGGAAACTAAAGGGAGATGGTTGC
ACAGTTGACTACCTTGCGCGGTGTGCTGCGTCATAAATTGAAAAAGATTCTTCCAGCTACGTGCGATCCGGCTGCCCTCA
CCGCATGGGCCGATTCGTATAGGCGAGTC
>SRR364475
CTCCCGGAACGTGACGAATCCCCACATAGGAAGATTTTCCAACGCTCGCCGCCGCGAACCCGTATTTAAGGGGCACCGAC
CTACGCTACGGCCCGCGGGGCGGGGACAGTTGAAAATAACAGCGGATGGGACGGGCATCGCCGAGCGACGCGCGATATGA
AGGCGTGACCTCGTGGACCGCGAGGAAGCGAGACACGGGCATTCTACTACCCCCACCGTCGGTTAGTGACACATCCTGAG
GCCTTGGGGGGCGAAGCTGATCCCCACCCACGATAGTAAAAGCGCTCTGCACAGTTCGTTAGCAGGGGCAGTAACTCACG
TTTGCACGCTGACAGAACTCAGTGCGTAGTGTCTAGCGCCCGTTTGTAGGCGCGAGTAGTGATACGACCCACGCCGCCTA
TTGAACGTGCTCCCGTGGCGATCGACCCGTGTCATCCAGACATGTATGGTCGCCGTGGCGGGAGACGGTGGCACCAAGTC
TGGCGAGTGATCATACAGCACGATCGCGCGCGCGACGAGGATAGTGTCCGGATGCTCAATTGGGGCTGCTGTATCACTTG
GGGGCCACCATGTCGCATAAGGTTTGGGGCGCTGACCCTCCATTGGCCAGGATTTGGGGAGACCAAAGAGAGATGGCCGC
ACAGTTAACCGCCCTGCGAGGTGCGCTGCGTCACAAACTAGAAAAGATATTTCCAGCTACGTACGATCCGACTACCCCCA
CTGCACGGGCCGACTCGCATGGGCGGGTC
>SRR364517
CTCCCGGAACGTGACGAATCCCCACATAGGAAGATTTTCCAACGCTCGCCGCCGCGAACCCGTATTTAAGGGGCACCGAC
CTACGCTACGGCCCGCGGGGCGGGGACAGTTGAACATAACAGCGGATGGGACGGGCATCGCCGAGCGACGCGCGATATGG
AGGCGTGACCTCGTGGACCGCGAGGAAGCGAGACACGGGCATTCTACTACCCCCACCGTCGGTTAGTGACACATCCTGAG
GCCTTGGGGGGCGAAGCCGATCCCCACCCACGATAGTAAAAGCGCTCTGCACAGATCGTTAGCAGGGGCAGTAACTCACG
TTTGCACGCTGACAGAACTCAGTGCGTAGTGTCTAGCGCCCGTTTGTAGGCGCGAGTAGTGATACGGCCCACGCCGCCTA
TTGAACGTGCTCCCGTGGCGATCGACCCGTGTCATCCAGACATGTATGGTCGCCGTGGCGGGAGACGGTGGCACCAAGTC
TGGCGAGTGATCATACAACACGATCGCGCGCGCGACGAGGATAGCGTCCGGATGCTCAATTGGGGCTGCTGTATCACTTG
GGGGCCACCATGTCGCATAAGGTTTGGGGCGCTGACCCTCCATTGGCCAGGGTTTGGGGAGACCAAAGAGAGATGGCCGC
ACAGTTAACCGCCCTGCGAGCTGCGCTGCGTCACAAATTAGAAAAGATATTTCCAGCTACGTACGATCCGACTACCCCCA
CCGCACGGGCCGACTCGCATGGGCGGGTC
>SRR364518
CCCCCGGAACGTAATAAATCCCCGCGCTGGAAGATTTTTTAACGCTCGTCGTCACGAGTCCGTGTTTGAGGGACACCGAC
CCGCGCTACGCCCCGCAAGGCTAGGGCATGTGGGCATATCAGCGGATAATACCAGCATCGTCAAACGACGTTCGATGCAG
AGGCGTGATCTCGGAGATCACGGGGAAGCGAGGCGGCGGCGCCCTACTATCACCACTGTCGGTTAGTGCCACATCCTGTA
GTCTTGGGGGGCGGGATCCATCCTCACCCACGATAGTAAAAGTGCCTCGTGCCGTTCGTTGGTGGCGACAGTAAGTCACG
CGTGTACGTCAACAGAACTCGACACGAAGTATCGGACGTCTGTTTGCAGGCGTAAGTAGTGGTACGGCCCACGCCGCTCG
TTGAGTGTGCTCCTGTGACGCTTGATTAGCATTATCCAGAGAGGTATGATCGATGCTACTGAGTACAGCGGTACCAAGTC
GAGCGAGTTATCAGAAGGCAAGACTGCGGGCATGACGAGGATAGCGTCCGGATGCCCGGTTGGAACTACTGTATCATTTG
GGGGCCACCACTTCGCATAAGGTTTGGGGTAATGACCTTCTGTTAGCCAAGGTCTGGGGAGGCCAAAGAAATATAACTGC
ATAGTTAGCTGCCCTATGAGGTGCGCTGCGTCACCGGTGGGAGTAGATTTTTCCAGCTACGTGCGGACCGAATATCACCA
CCGCACAGGTCGGCCCACATAAGCGAATC
>SRR364519
CCCCCGGAACGTAATAAATCCCCGCGCTGGAAGATTTTTTAACGCTCGTCGTCACCAGTCCGTGTTTGAGGGACACCGAC
CCGCGCTACGCCCCGCAAGGCTAGGGCATGTGGGCATATCAGCGGATAATACCAGCATCGTCAAACGACGTTCGATGCAG
AGGCGTGATCTCGGAGATCACGGGGAAGCGAGGCGGCGGCGCCCTACTATCACCACTGTCGGTTAGTGCCACATCCTGTA
GTCTTGGGGGGCGGGATCCATCCTCACCCACGATAGTAAAAGTGCCTCGTGCCGTTCGTTGGTGGCGACAGTAAGTCACG
CGTGTACGTCAACAGAACTCGACACGAAGTATCGGACGTCTGTTTGCAGGCGTAAGTAGTGGTACGGCCCACGCCGCTCG
TTGAGTGTGCTCCTGTGACGCTTGATTAGCATTATCCAGAGAGGTATGATCGATGCTACTGAGTACAGCGGTACCAAGTC
GAGCGAGTTATCAGAAGGCAAGACTGCGGGCATGACGAGGATAGCGTCCGGATGCCCGGTTGGAACTACTGTATCATTTG
CGGGCCACCACTTCGCATAAGGTTTGGGGTAATGACCTTCTGTTAGCCAAGGTCTGGGGAGGCCAAAGAAATATAACTGC
ATAGTTAGCTGCCCTATGAGGTGCGCTGCGTCACCGGTGGGAGTAGATTTTTCCAGCTACGTGCGGACCGAATATCACCA
CCGCACGGGTCGGCCCACATAAGCGAATC
>SRR364520
CCCCCGGAACGTAATAAATCCCCGCGCTGGAAGATTTTTTAACGCTCGTCGTCACGAGTCCGTGTTTGAGGGATGCCGAC
CCGCGCTACGCCCCGCAAGGCTAGGGCATGTGGGCATATCAGCGGATAATACCAGCATCGTCAAACGACGTTCGATGCAG
AGGCGTGATCTCGGAGATCGCGGGGAAGCGAGGCGGCGGCGCCCTACTATCACCACTGTCGGTTAGTGCCACATCCTGTA
GTCTTGGGGGGCGGGATCCATCCTCCCCCACGATAGTAAAAGTGCCTCGTGCCGTTCGTTGGTGGCGACAGTAAGTCACG
CGTGTACGTCAACAGAACTCGACACGAAGTATCGGACGTCTGTTCGCAGGCGTAAGTAGTGGTACGGCCCACGCCGCTCG
TTGAGTGTGCTCCTGTGGCGCTTGATTAGCATTATCCAGAGAGGTATGATCGATGCTACTGAGTACAGCGGTACCAAGTC
GAGCGAGTTATCAGAAGGCAAGACTATGGGCATGATGAGGATAGCGTCCGGATGCCCGGTTGGAACTACTGTACCATTTG
GGGGCCACCACTTCGCATAAGGTTTGGGGTAATGACCTTCTGTTAGCCAAGGTCTGGGGAGGCCGGAGAAATATAACTGC
ATAGTTAACTGCCCTATGAGGTGCGCTGCGTCACCGGTGGGAGTAGATTTTTCCAGCTACGTGCGGACCGAATATCACCA
CCGCACGGGTCGGCCCACATAAGCGAATC
>SRR364521
CTCCCGGAACGTGACGAATCCCCACATAGGAAGATTTTCCAACGCTCGCCGCCGCGAACCCGTATTTAAGGGGCACCGAC
CTACGCTACGGCCCGCGGGGCGGGGACAGTTGAACATAACAGCGGATGGGACGGGCATCGCCGAGCGACGCGCGATATGG
AGGCGTGACCTCGTGGACCGCGAGGAAGCGAGACACGGGCATTCTACTACCCCCACCGTCGGTTAGTGACACATCCTGAG
GCCTTGGGGGGCGAAGCCGATCCCCACCCACGATAGTAAAAGCGCTCTGCACAGATCGTTAGCAGGGGCAGTAACTCACG
TTTGCACGCTGACAGAACTCAGTGCGTAGTGTCTAGCGCCCGTTTGTAGGCGCGAGTAGTGATACGGCCCACGCCGCCTA
TTGAACGTGCTCCCGTGGCGATCGACCCGTGTCATCCAGACATGTATGGTCGCCGTGGCGGGAGACGGTGGCACCAAGTC
TGGCGAGTGATCATACAACACGATCGCGCGCGCGACGAGGATAGCGTCCGGATGCTCAATTGGGGCTGCTGTATCACTTG
GGGGCCACCATGTCGCATAAGGTTTGGGGCGCTGACCCTCCATTGGCCAGGGTTTGGGGAGACCAAAGAGAGATGGCCGC
ACAGTTAACCGCCCTGCGAGCTGCGCTGCGTCACAAATTAGAAAAGATATTTCCAGCTACGTACGATCCGACTACCCCCA
CCGCACGGGCCGACTCGCATGGGCGGGTC
>SRR364522
CTCTCGGAACGTGACAAATCCTCGCACAGGAGGTTTTTTCAACGCTCGTCGCCGTGAGTCCGTATTGAAAGGACACCGAC
CTGCGTTACGCCACACAGGGCGAGGGTGGGCAAACATAATAGCGGATGGGACCGACATAGCCGAGTGACGCTCGACACGG
AGGCGTGATCCTGTAGACTGCGAGGACGCAAAGCACGGGCGTCCTACGATCCCTATCATTAGTTACTGCCGCATCCTGAG
GCCATGGAGGGCGAGATCCATCCCCAACCACAGTAGTATAAGCGCTCTGCGCAGTTCGCCGCTGGGGAGAGTAACCCATA
TTTACGCATCAGTAGGACTTGGTACGAAGCGTCTGACGTTCGTTCGTAGGCATGAGTAGTGGTATAGTTTACCTCACCTG
TTGCGCGTGTTCCCGTGGCGATCAACTCATATCACCCGGGGATGTATGGTCAATGCGGCTGGAGACAGCGATACCGAGTT
GGGCGAGCTGCCGTACAGCAAGACCGCGCTCGTAGCGAAGATAACGTCTGTATGCCCGGTCGGAGCTGGTTTATCGCGTA
GGGGACATCATGTCGCATAAGGCTCGGGGTGATAACCCTTTGTTAGCTAAGGTTTAAAAGGGCCAGAGAGAGATGGCCGC
ACGGTTAGCCGCTCTGCGAGGTGCGCTGCGTCATAAATGGAAATAGGTTCTTCTAGCTACGTGTAAACCGACTACCCCCA
ACGCACGGGCCGATTTGTGTGGGCGGGTC
>SRR364523
CTCTCGGAACGTGACAAATCCTCGCACAGGAGGTTTTTTCAACGCTCGTCGCCGTGAGTCCGTATTGAAAGGACACCGAC
CTGCGTTACGCCACACAGGGCGAGGGTGGGCAAACATAATAGCGGATGGGGCCGACATAGCTGAGTGACGCTCGACACGG
AGGCGTGATCCTGTAGACTGCGAGGACGGAAAGCACGGGCGTCCTACGATCCCTATCATTAGTTACTGCCGCATCCTGAG
GCCATGGAGGGCGAGATCCATCCCCAACCACAGAAGTATAAGCGCTCTGCGCAGTCCGCCGCTGGGGAGAGTAACCCATA
TTTACGCATCAGTAGGACTTGGTACGAAGCGTCTGACGTTCGTTCGTATGCATGAGTGGTGGTATAGTTTACCTCACCTG
TCGCGCGTGTTCCCGTGGCGATCAACTCATATCACCCGGGGATGTACGGTCAATGCGGCTGGAGACAGCGATACTGAGTT
GGGCGAACTGCCGTACAGCAAGACCGCGCTCGTAGCGAAGATAACGTCTGTATGCCCGGTCGGAGCTGGTTTATCGCGTA
GGGGACATCATGTCGCATAAGGCTCGGGGTGATAACCCTTTGTTAGCTAAGGTTTAAAAGGGCCAGAGAGAGATGGCCGC
ACGGTTAGCCGCTCTGCGAGGCGCGCTGCGTCATAAATGGAAATAGGTTCCTCTAGCTACGTGTAAACCGACTACCCCCA
ACGCACGGGCCGATTTGTGTGGGCGGGTC
>SRR364525
CTCCCAGAACGTGACAAATCCCCGGGTAGGAAGATTTTTCAACGCTCGTCGCCGCGAACCCATATTTAAGGGGCACCAAC
CTACGTTACGGCCCGCAGGGCGGGGGCGGTTGAACGTAACAGCGGGTGAGATGGGCATCGCCGAGCGACGCGCGATACAG
AGGCGCGACCTCGTGGACTGCGAGAAAGCGAGACACGGGCATCCTACTATCACCATTGTCGGTTACTGACACATCCTTAA
GCCTTGGGGGGCGAGGTCCAGCCTCACCCATGATAGTAAAAACGCCCTGCGCAGTTCGTTAGCAGGGGCAGTAACTCACG
TTTGCACGTCGACAGAGCTCGGTGCGAAGTGTTTAGCGCCCATTTGTAGACGCGAGTAGTAGTACGGCCTACGCCGCCTG
CTGAACGTGCTCCTATGGCAATTGATTCGCGTCATCCGGAGATGTATGGTCGCTGCGGTGGGAGGCGGCAGCGCCAAGTC
GAGCGAGTGACTATACAGCAAGATCGCGCTCGCAACGAGGATAGCGTCCGGATGCCCAGTTGTGGCTGCTGCATCACTTG
GGGGCCACTACGTCGCATAAAGCCTGGGGCGATGACCCTCCGTTAGCTAGGGTTTGGGGAAACTAAAGGGAGATGGTTGC
ACAGTTGACTACCTTGCGCGGTGTGCTGCGTCATAAATTGAAAAAGATTCTTCCAGCTACGTGCGATCCGGCTGCCCTCA
CCGCATGGGCCGATTCGTATAGGCGAGTC
>SRR364526
CTCCCAGAACGTGACAAATCCCCGGGTAGGAAGATTTTTCAACGCTCGTCGCCGCGAACCCATATTTAAGGGGCACCAAC
CTACGTTACGGCCCGCAGGGCGGGGGCGGTTGAACGTAACAGCGGGTGAGATGGGCATCGCCGAGCGACGCGCGATACAG
AGGCGCGACCTCGTGGACTGCGAGAAAGCGAGACACGGGCATCCTACTATCACCATTGTCGGTTACTGACACATCCTTAA
GCCTTGGGGGGCGAGGTCCAGCCTCACCCATGATAGTAAAAACGCCCTGCGCAGTTCGTTAGCAGGGGCAGTAACTCACG
TTTGCACGTCGACAGAGCTCGGTGCGAAGTGTTTAGCGCCCATTTGTAGACGCGAGTAGTAGTACGGCCTACGCCGCCTG
CTGAACGTGCTCCTATGGCAATTGATTCGCGTCATCCGGAGATGTATGGTCGCTGCGGTGGGAGGCGGCAGCGCCAAGTC
GAGCGAGTGACTATACAGCAAGATCGCGCTCGCAACGAGGATAGCGTCCGGATGCCCAGTTGTGGCTGCTGCATCACTTG
GGGGCCACTACGTCGCATAAAGCCTGGGGCGATGACCCTCCGTTAGCTAGGGTTTGGGGAAACTAAAGGGAGATGGTTGC
ACAGTTGACTACCTTGCGCGGTGTGCTGCGTCATAAATTGAAAAAGATTCTTCCAGCTACGTGCGATCCGGCTGCCCTCA
CCGCATGGGCCGATTCGTATAGGCGAGTC
>SRR364527
CTCCCAGAACGTGACAAATCCCCGGGTAGGAAGATTTTTCAACGCTCGTCGCCGCGAACCCATATTTAAGGGGCACCAAC
CTACGTTACGGCCCGCAGGGCGGGGGCGGTTGAACGTAACAGCGGGTGAGATGGGCATCGCCGAGCGACGCGCGATACAG
AGGCGCGACCTCGTGGACTGCGAGAAAGCGAGACACGGGCATCCTACTATCACCATTGTCGGTTACTGACACATCCTTAA
GCCTTGGGGGGCGAGGTCCAGCCTCACCCATGATAGTAAAAACGCCCTGCGCAGTTCGTTAGCAGGGGCAGTAACTCACG
TTTGCACGTCGACAGAGCTCGGTGCGAAGTGTTTAGCGCCCATTTGTAGACGCGAGTAGTAGTACGGCCTACGCCGCCTG
CTGAACGTGCTCCTATGGCAATTGATTCGCGTCATCCGGAGATGTATGGTCGCTGCGGTGGGAGGCGGCAGCGCCAAGTC
GAGCGAGTGACTATACAGCAAGATCGCGCTCGCAACGAGGATAGCGTCCGGATGCCCAGTTGTGGCTGCTGCATCACTTG
GGGGCCACTACGTCGCATAAAGCCTGGGGCGATGACCCTCCGTTAGCTAGGGTTTGGGGAAACTAAAGGGAGATGGTTGC
ACAGTTGACTACCTTGCGCGGTGTGCTGCGTCATAAATTGAAAAAGATTCTTCCAGCTACGTGCGATCCGGCTGCCCTCA
CCGCATGGGCCGATTCGTATAGGCGAGTC
>SRR364528
CTCCCAGAACGTGACAAATCCCCGGGTAGGAAGATTTTTCAACGCTCGTCGCCGCGAACCCATATTTAAGGGGCACCAAC
CTACGTTACGGCCCGCAGGGCGGGGGCGGTTGAACGTAACAGCGGGTGAGATGGGCATCGCCGAGCGACGCGCGATACAG
AGGCGCGACCTCGTGGACTGCGAGAAAGCGAGACACGGGCATCCTACTATCACCATTGTCGGTTACTGACACATCCTTAA
GCCTTGGGGGGCGAGGTCCAGCCTCACCCATGATAGTAAAAACGCCCTGCGCAGTTCGTTAGCAGGGGCAGTAACTCACG
TTTGCACGTCGACAGAGCTCGGTGCGAAGTGTTTAGCGCCCATTTGTAGACGCGAGTAGTAGTACGGCCTACGCCGCCTG
CTGAACGTGCTCCTATGGCAATTGATTCGCGTCATCCGGAGATGTATGGTCGCTGCGGTGGGAGGCGGCAGCGCCAAGTC
GAGCGAGTGACTATACAGCAAGATCGCGCTCGCAACGAGGATAGCGTCCGGATGCCCAGTTGTGGCTGCTGCATCACTTG
GGGGCCACTACGTCGCATAAAGCCTGGGGCGATGACCCTCCGTTAGCTAGGGTTTGGGGAAACTAAAGGGAGATGGTTGC
ACAGTTGACTACCTTGCGCGGTGTGCTGCGTCATAAATTGAAAAAGATTCTTCCAGCTACGTGCGATCCGGCTGCCCTCA
CCGCATGGGCCGATTCGTATAGGCGAGTC
>SRR364529
CTCCCAGAACGTGACAAATCCCCGGGTAGGAAGATTTTTCAACGCTCGTCGCCGCGAACCCATATTTAAGGGGCACCAAC
CTACGTTACGGCCCGCAGGGCGGGGGCGGTTGAACGTAACAGCGGGTGAGATGGGCATCGCCGAGCGACGCGCGATACAG
AGGCGCGACCTCGTGGACTGCGAGAAAGCGAGACACGGGCATCCTACTATCACCATTGTCGGTTACTGACACATCCTTAA
GCCTTGGGGGGCGAGGTCCAGCCTCACCCATGATAGTAAAAACGCCCTGCGCAGTTCGTTAGCAGGGGCAGTAACTCACG
TTTGCACGTCGACAGAGCTCGGTGCGAAGTGTTTAGCGCCCATTTGTAGACGCGAGTAGTAGTACGGCCTACGCCGCCTG
CTGAACGTGCTCCTATGGCAATTGATTCGCGTCATCCGGAGATGTATGGTCGCTGCGGTGGGAGGCGGCAGCGCCAAGTC
GAGCGAGTGACTATACAGCAAGATCGCGCTCGCAACGAGGATAGCGTCCGGATGCCCAGTTGTGGCTGCTGCATCACTTG
GGGGCCACTACGTCGCATAAAGCCTGGGGCGATGACCCTCCGTTAGCTAGGGTTTGGGGAAACTAAAGGGAGATGGTTGC
ACAGTTGACTACCTTGCGCGGTGTGCTGCGTCATAAATTGAAAAAGATTCTTCCAGCTACGTGCGATCCGGCTGCCCTCA
CCGCATGGGCCGATTCGTATAGGCGAGTC
>SRR364530
CTCCCAGAACGTGACAAATCCCCGGGTAGGAAGATTTTTCAACGCTCGTCGCCGCGAACCCATATTTAAGGGGCACCAAC
CTACGTTACGGCCCGCAGGGCGGGGGCGGTTGAACGTAACAGCGGGTGAGATGGGCATCGCCGAGCGACGCGCGATACAG
AGGCGCGACCTCGTGGACTGCGAGAAAGCGAGACACGGGCATCCTACTATCACCATTGTCGGTTACTGACACATCCTTAA
GCCTTGGGGGGCGAGGTCCAGCCTCACCCATGATAGTAAAAACGCCCTGCGCAGTTCGTTAGCAGGGGCAGTAACTCACG
TTTGCACGTCGACAGAGCTCGGTGCGAAGTGTTTAGCGCCCATTTGTAGACGCGAGTAGTAGTACGGCCTACGCCGCCTG
CTGAACGTGCTCCTATGGCAATTGATTCGCGTCATCCGGAGATGTATGGTCGCTGCGGTGGGAGGCGGCAGCGCCAAGTC
GAGCGAGTGACTATACAGCAAGATCGCGCTCGCAACGAGGATAGCGTCCGGATGCCCAGTTGTGGCTGCTGCATCACTTG
GGGGCCACTACGTCGCATAAAGCCTGGGGCGATGACCCTCCGTTAGCTAGGGTTTGGGGAAACTAAAGGGAGATGGTTGC
ACAGTTGACTACCTTGCGCGGTGTGCTGCGTCATAAATTGAAAAAGATTCTTCCAGCTACGTGCGATCCGGCTGCCCTCA
CCGCATGGGCCGATTCGTATAGGCGAGTC
>SRR364531
CTCCCAGAACGTGACAAATCCCCGGGTAGGAAGATTTTTCAACGCTCGTCGCCGCGAACCCATATTTAAGGGGCACCAAC
CTACGTTACGGCCCGCAGGGCGGGGGCGGTTGAACGTAACAGCGGGTGAGATGGGCATCGCCGAGCGACGCGCGATACAG
AGGCGCGACCTCGTGGACTGCGAGAAAGCGAGACACGGGCATCCTACTATCACCATTGTCGGTTACTGACACATCCTTAA
GCCTTGGGGGGCGAGGTCCAGCCTCACCCATGATAGTAAAAACGCCCTGCGCAGTTCGTTAGCAGGGGCAGTAACTCACG
TTTGCACGTCGACAGAGCTCGGTGCGAAGTGTTTAGCGCCCATTTGTAGACGCGAGTAGTAGTACGGCCTACGCCGCCTG
CTGAACGTGCTCCTATGGCAATTGATTCGCGTCATCCGGAGATGTATGGTCGCTGCGGTGGGAGGCGGCAGCGCCAAGTC
GAGCGAGTGACTATACAGCAAGATCGCGCTCGCAACGAGGATAGCGTCCGGATGCCCAGTTGTGGCTGCTGCATCACTTG
GGGGCCACTACGTCGCATAAAGCCTGGGGCGATGACCCTCCGTTAGCTAGGGTTTGGGGAAACTAAAGGGAGATGGTTGC
ACAGTTGACTACCTTGCGCGGTGTGCTGCGTCATAAATTGAAAAAGATTCTTCCAGCTACGTGCGATCCGGCTGCCCTTA
CCGCATGGGCCGATTCGTATAGGCGAGTC
>SRR364532
CTCCCAGAACGTGACAAATCCCCGGGTAGGAAGATTTTTCAACGCTCGTCGCCGCGAACCCATATTTAAGGGGCACCAAC
CTACGTTACGGCCCGCAGGGCGGGGGCGGTTGAACGTAACAGCGGGTGAGATGGGCATCGCCGAGCGACGCGCGATACAG
AGGCGCGACCTCGTGGACTGCGAGAAAGCGAGACACGGGCATCCTACTATCACCATTGTCGGTTACTGACACATCCTTAA
GCCTTGGGGGGCGAGGTCCAGCCTCACCCATGATAGTAAAAACGCCCTGCGCAGTTCGTTAGCAGGGGCAGTAACTCACG
TTTGCACGTCGACAGAGCTCGGTGCGAAGTGTTTAGCGCCCATTTGTAGACGCGAGTAGTAGTACGGCCTACGCCGCCTG
CTGAACGTGCTCCTATGGCAATTGATTCGCGTCATCCGGAGATGTATGGTCGCTGCGGTGGGAGGCGGCAGCGCCAAGTC
GAGCGAGTGACTATACAGCAAGATCGCGCTCGCAACGAGGATAGCGTCCGGATGCCCAGTTGTGGCTGCTGCATCACTTG
GGGGCCACTACGTCGCATAAAGCCTGGGACGATGACCCTCCGTTAGCTAGGGTTTGGGGAAACTAAAGGGAGATGGTTGC
ACAGTTGACTACCTTGCGCGGTGTGCTGCGTCATAAATTGAAAAAGATTCTTCCAGCTACGTGCGATCCGGCTGCCCTCA
CCGCATGGGCCGATTCGTATAGGCGAGTC
>SRR364533
CTCCCAGAACGTGACAAATCCCCGGGTAGGAAGATTTTTCAACGCTCGTCGCCGCGAACCCATATTTAAGGGGCACCAAC
CTACGTTACGGCCCGCAGGGCGGGGGCGGTTGAACGTAACAGCGGGTGAGATGGGCATCGCCGAGCGACGCGCGATACAG
AGGCGCGACCTCGTGGACTGCGAGAAAGCGAGACACGGGCATCCTACTATCACCATTGTCGGTTACTGACACATCCTTAA
GCCTTGGGGGGCGAGGTCCAGCCTCACCCATGATAGTAAAAACGCCCTGCGCAGTTCGTTAGCAGGGGCAGTAACTCACG
TTTGCACGTCGACAGAGCTCGGTGCGAAGTGTTTAGCGCCCATTTGTAGACGCGAGTAGTAGTACGGCCTACGCCGCCTG
CTGAACGTGCTCCTATGGCAATTGATTCGCGTCATCCGGAGATGTATGGTCGCTGCGGTGGGAGGCGGCAGCGCCAAGTC
GAGCGAGTGACTATACAGCAAGATCGCGCTCGCAACGAGGATAGCGTCCGGATGCCCAGTTGTGGCTGCTGCATCACTTG
GGGGCCACTACGTCGCATAAAGCCTGGGGCGATGACCCTCCGTTAGCTAGGGTTTGGGGAAACTAAAGGGAGATGGTTGC
ACAGTTGACTACCTTGCGCGGTGTGCTGCGTCATAAATTGAAAAAGATTCTTCCAGCTACGTGCGATCCGGCTGCCCTCA
CCGCATGGGCCGATTCGTATAGGCGAGTC
>SRR364659
CTCCCAGAACGTGACAAATCCCCGGGTAGGAAGATTTTTCAACGCTCGTCGCCGCGAACCCATATTTAAGGGGCACCAAC
CTACGTTACGGCCCGCAGGGCGGGGGCGGTTGAACGTAACAGCGGGTGAGATGGGCATCGCCGAGCGACGCGCGATACAG
AGGCGCGACCTCGTGGACTGCGAGAAAGCGAGACACGGGCATCCTACTATCACCATTGTCGGTTACTGACACATCCTTAA
GCCTTGGGGGGCGAGGTCCAGCCTCACCCATGATAGTAAAAACGCCCTGCGCAGTTCGTTAGCAGGGGCAGTAACTCACG
TTTGCACGTCGACAGAGCTCGGTGCGAAGTGTTTAGCGCCCATTTGTAGACGCGAGTAGTAGTACGGCCTACGCCGCCTG
CTGAACGTGCTCCTATGGCAATTGATTCGCGTCATCCGGAGATGTATGGTCGCTGCGGTGGGAGGCGGCAGCGCCAAGTC
GAGCGAGTGACTATACAGCAAGATCGCGCTCGCAACGAGGATAGCGTCCGGATGCCCAGTTGTGGCTGCTGCATCACTTG
GGGGCCACTACGTCGCATAAAGCCTGGGGCGATGACCCTCCGTTAGCTAGGGTTTGGGGAAACTAAAGGGAGATGGTTGC
ACAGTTGACTACCTTGCGCGGTGTGCTGCGTCATAAATTGAAAAAGATTCTTCCAGCTACGTGCGATCCGGCTGCCCTCA
CCGCATGGGCCGATTCGTATAGGCGAGTC
>SRR364660
CTCCCAGAACGTGACAAATCCCCGGGTAGGAAGATTTTTCAACGCTCGTCGCCGCGAACCCATATTTAAGGGGCACCAAC
CTACGTTACGGCCCGCAGGGCGGGGGCGGTTGAACGTAACAGCGGGTGAGATGGGCATCGCCGAGCGACGCGCGATACAG
AGGCGCGACCTCGTGGACTGCGAGAAAGCGAGACACGGGCATCCTACTATCACCATTGTCGGTTACTGACACATCCTTAA
GCCTTGGGGGGCGAGGTCCAGCCTCACCCATGATAGTAAAAACGCCCTGCGCAGTTCGTTAGCAGGGGCAGTAACTCACG
TTTGCACGTCGACAGAGCTCGGTGCGAAGTGTTTAGCGCCCATTTGTAGACGCGAGTAGTAGTACGGCCTACGCCGCCTG
CTGAACGTGCTCCTATGGCAATTGATTCGCGTCATCCGGAGATGTATGGTCGCTGCGGTGGGAGGCGGCAGCGCCAAGTC
GAGCGAGTGACTATACAGCAAGATCGCGCTCGCAACGAGGATAGCGTCCGGATGCCCAGTTGTGGCTGCTGCATCACTTG
GGGGCCACTACGTCGCATAAAGCCTGGGGCGATGACCCTCCGTTAGCTAGGGTTTGGGGAAACTAAAGGGAGATGGTTGC
ACAGTTGACTACCTTGCGCGGTGTGCTGCGTCATAAATTGAAAAAGATTCTTCCAGCTACGTGCGATCCGGCTGCCCTCA
CCGCATGGGCCGATTCGTATAGGCGAGTC
>SRR364661
CTCCCAGAACGTGACAAATCCCCGGGTAGGAAGATTTTTCAACGCTCGTCGCCGCGAACCCATATTTAAGGGGCACCAAC
CTACGTTACGGCCCGCAGGGCGGGGGCGGTTGAACGTAACAGCGGGTGAGATGGGCATCGCCGAGCGACGCGCGATACAG
AGGCGCGACCTCGTGGACTGCGAGAAAGCGAGACACGGGCATCCTACTATCACCATTGTCGGTTACTGACACATCCTTAA
GCCTTGGGGGGCGAGGTCCAGCCTCACCCATGATAGTAAAAACGCCCTGCGCAGTTCGTTAGCAGGGGCAGTAACTCACG
TTTGCACGTCGACAGAGCTCGGTGCGAAGTGTTTAGCGCCCATTTGTAGACGCGAGTAGTAGTACGGCCTACGCCGCCTG
CTGAACGTGCTCCTATGGCAATTGATTCGCGTCATCCGGAGATGTATGGTCGCTGCGGTGGGAGGCGGCAGCGCCAAGTC
GAGCGAGTGACTATACAGCAAGATCGCGCTCGCAACGAGGATAGCGTCCGGATGCCCAGTTGTGGCTGCTGCATCACTTG
GGGGCCACTACGTCGCATAAAGCCTGGGGCGATGACCCTCCGTTAGCTAGGGTTTGGGGAAACTAAAGGGAGATGGTTGC
ACAGTTGACTACCTTGCGCGGTGTGCTGCGTCATAAATTGAAAAAGATTCTTCCAGCTACGTGCGATCCGGCTGCCCTCA
CCGCATGGGCCGATTCGTATAGGCGAGTC
>SRR364662
CTCCCAGAACGTGACAAATCCCCGGGTAGGAAGATTTTTCAACGCTCGTCGCCGCGAACCCATATTTAAGGGGCACCAAC
CTACGTTACGGCCCGCAGGGCGGGGGCGGTTGAACGTAACAGCGGGTGAGATGGGCATCGCCGAGCGACGCGCGATACAG
AGGCGCGACCTCGTGGACTGCGAGAAAGCGAGACACGGGCATCCTACTATCACCATTGTCGGTTACTGACACATCCTTAA
GCCTTGGGGGGCGAGGTCCAGCCTCACCCATGATAGTAAAAACGCCCTGCGCAGTTCGTTAGCAGGGGCAGTAACTCACG
TTTGCACGTCGACAGAGCTCGGTGCGAAGTGTTTAGCGCCCATTTGTAGACGCGAGTAGTAGTACGGCCTACGCCGCCTG
CTGAACGTGCTCCTATGGCAATTGATTCGCGTCATCCGGAGATGTATGGTCGCTGCGGTGGGAGGCGGCAGCGCCAAGTC
GAGCGAGTGACTATACAGCAAGATCGCGCTCGCAACGAGGATAGCGTCCGGATGCCCAGTTGTGGCTGCTGCATCACTTG
GGGGCCACTACGTCGCATAAAGCCTGGGGCGATGACCCTCCGTTAGCTAGGGTTTGGGGAAACTAAAGGGAGATGGTTGC
ACAGTTGACTACCTTGCGCGGTGTGCTGCGTCATAAATTGAAAAAGATTCTTCCAGCTACGTGCGATCCGGCTGCCCTCA
CCGCATGGGCCGATTCGTATAGGCGAGTC
>SRR364663
CTCCCAGAACGTGACAAATCCCCGGGTAGGAAGATTTTTCAACGCTCGTCGCCGCGAACCCATATTTAAGGGGCACCAAC
CTACGTTACGGCCCGCAGGGCGGGGGCGGTTGAACGTAACAGCGGGTGAGATGGGCATCGCCGAGCGACGCGCGATACAG
AGGCGCGACCTCGTGGACTGCGAGAAAGCGAGACACGGGCATCCTACTATCACCATTGTCGGTTACTGACACATCCTTAA
GCCTTGGGGGGCGAGGTCCAGCCTCACCCATGATAGTAAAAACGCCCTGCGCAGTTCGTTAGCAGGGGCAGTAACTCACG
TTTGCACGTCGACAGAGCTCGGTGCGAAGTGTTTAGCGCCCATTTGTAGACGCGAGTAGTAGTACGGCCTACGCCGCCTG
CTGAACGTGCTCCTATGGCAATTGATTCGCGTCATCCGGAGATGTATGGTCGCTGCGGTGGGAGGCGGCAGCGCCAAGTC
GAGCGAGTGACTATACAGCAAGATCGCGCTCGCAACGAGGATAGCGTCCGGATGCCCAGTTGTGGCTGCTGCATCACTTG
GGGGCCACTACGTCGCATAAAGCCTGGGGCGATGACCCTCCGTTAGCTAGGGTTTGGGGAAACTAAAGGGAGATGGTTGC
ACAGTTGACTACCTTGCGCGGTGTGCTGCGTCATAAATTGAAAAAGATTCTTCCAGCTACGTGCGATCCGGCTGCCCTCA
CCGCATGGGCCGATTCGTATAGGCGAGTC
>SRR364664
CTCCCAGAACGTGACAAATCCCCGGGTAGGAAGATTTTTCAACGCTCGTCGCCGCGAACCCATATTTAAGGGGCACCAAC
CTACGTTACGGCCCGCAGGGCGGGGGCGGTTGAACGTAACAGCGGGTGAGATGGGCATCGCCGAGCGACGCGCGATACAG
AGGCGCGACCTCGTGGACTGCGAGAAAGCGAGACACGGGCATCCTACTATCACCATTGTCGGTTACTGACACATCCTTAA
GCCTTGGGGGGCGAGGTCCAGCCTCACCCATGATAGTAAAAACACCCTGCGCAGTTCGTTAGCAGGGGCAGTAACTCACG
TTTGCACGTCGACAGAGCTCGGTGCGAAGTGTTTAGCGCCCATTTGTAGACGCGAGTAGTAGTACGGCCTACGCCGCCTG
CTGAACGTGCTCCTATGGCAATTGATTCGCGTCATCCGGAGATGTATGGTCGCTGCGGTGGGAGGCGGCAGCGCCAAGTC
GAGCGAGTGACTATACAGCAAGATCGCGCTCGCAACGAGGATAGCGTCCGGATGCCCAGTTGTGGCTGCTGCATCACTTG
GGGGCCACTACGTCGCATAAAGCCTGGGGCGATGACCCTCCGTTAGCTAGGGTTTGGGGAAACTAAAGGGAGATGGTTGC
ACAGTTGACTACCTTGCGCGGTGTGCTGCGTCATAAATTGAAAAAGATTCTTCCAGCTACGTGCGATCCGGCTGCCCTCA
CCGCATGGGCCGATTCGTATAGGCGAGTC
>SRR364665
CTCCCAGAACGTGACAAATCCCCGGGTAGGAAGATTTTTCAACGCTCGTCGCCGCGAACCCATATTTAAGGGGCACCAAC
CTACGTTACGGCCCGCAGGGCGGGGGCGGTTGAACGTAACAGCGGGTGAGATGGGCATCGCCGAGCGACGCGCGATACAG
AGGCGCGACCTCGTGGACTGCGAGAAAGCGAGACACGGGCATCCTACTATCACCATTGTCGGTTACTGACACATCCTTAA
GCCTTGGGGGGCGAGGTCCAGCCTCACCCATGATAGTAAAAACGCCCTGCGCAGTTCGTTAGCAGGGGCAGTAACTCACG
TTTGCACGTCGACAGAGCTCGGTGCGAAGTGTTTAGCGCCCATTTGTAGACGCGAGTAGTAGTACGGCCTACGCCGCCTG
CTGAACGTGCTCCTATGGCAATTGATTCGCGTCATCCGGAGATGTATGGTCGCTGCGGTGGGAGGCGGCAGCGCCAAGTC
GAGCGAGTGACTATACAGCAAGATCGCGCTCGCAACGAGGATAGCGTCCGGATGCCCAGTTGTGGCTGCTGCATCACTTG
GGGGCCACTACGTCGCATAAAGCCTGGGGCGATGACCCTCCGTTAGCTAGGGTTTGGGGAAACTAAAGGGAGATGGTTGC
ACAGTTGACTACCTTGCGCGGTGTGCTGCGTCATAAATTGAAAAAGATTCTTCCAGCTACGTGCGATCCGGCTGCCCTCA
CCGCATGGGCCGATTCGTATAGGCGAGTC
>SRR364666
CTCCCAGAACGTGACAAATCCCCGGGTAGGAAGATTTTTCAACGCTCGTCGCCGCGAACCCATATTTAAGGGGCACCAAC
CTACGTTACGGCCCGCAGGGCGGGGGCGGTTGAACGTAACAGCGGGTGAGATGGGCATCGCCGAGCGACGCGCGATACAG
AGGCGCGACCTCGTGGACTGCGAGAAAGCGAGACACGGGCATCCTACTATCACCATTGTCGGTTACTGACACATCCTTAA
GCCTTGGGGGGCGAGGTCCAGCCTCACCCATGATAGTAAAAACGCCCTGCGCAGTTCGTTAGCAGGGGCAGTAACTCACG
TTTGCACGTCGACAGAGCTCGGTGCGAAGTGTTTAGCGCCCATTTGTAGACGCGAGTAGTAGTACGGCCTACGCCGCCTG
CTGAACGTGCTCCTATGGCAATTGATTCGCGTCATCCGGAGATGTATGGTCGCTGCGGTGGGAGGCGGCAGCGCCAAGTC
GAGCGAGTGACTATACAGCAAGATCGCGCTCGCAACGAGGATAGCGTCCGGATGCCCAGTTGTGGCTGCTGCATCACTTG
GGGGCCACTACGTCGCATAAAGCCTGGGGCGATGACCCTCCGTTAGCTAGGGTTTGGGGAAACTAAAGGGAGATGGTTGC
ACAGTTGACTACCTTGCGCGGTGTGCTGCGTCATAAATTGAAAAAGATTCTTCCAGCTACGTGCGATCCGGCTGCCCTCA
CCGCATGGGCCGATTCGTATAGGCGAGTC
>SRR364667
CTCCCAGAACGTGACAAATCCCCGGGTAGGAAGATTTTTCAACGCTCGTCGCCGCGAACCCATATTTAAGGGGCACCAAC
CTACGTTACGGCCCGCAGGGCGGGGGCGGTTGAACGTAACAGCGGGTGAGATGGGCATCGCCGAGCGACGCGCGATACAG
AGGCGCGACCTCGTGGACTGCGAGAAAGCGAGACACGGGCATCCTACTATCACCATTGTCGGTTACTGACACATCCTTAA
GCCTTGGGGGGCGAGGTCCAGCCTCACCCATGATAGTAAAAACGCCCTGCGCAGTTCGTTAGCAGGGGCAGTAACTCACG
TTTGCACGTCGACAGAGCTCGGTGCGAAGTGTTTAGCGCCCATTTGTAGACGCGAGTAGTAGTACGGCCTACGCCGCCTG
CTGAACGTGCTCCTATGGCAATTGATTCGCGTCATCCGGAGATGTATGGTCGCTGCGGTGGGAGGCGGCAGCGCCAAGTC
GAGCGAGTGACTATACAGCAAGATCGCACTCGCAACGAGGATAGCGTCCGGATGCCCAGTTGTGGCTGCTGCATCACTTG
GGGGCCACTACGTCGCATAAAGCCTGGGGCGATGACCCTCCGTTAGCTAGGGTTTGGGGAAACTAAAGGGAGATGGTTGC
ACAGTTGACTACCTTGCGCGGTGTGCTGCGTCATAAATTGAAAAAGATTCTTCCAGCTACGTGCGATCCGGCTGCCCTCA
CCGCATGGGCCGATTCGTATAGGCGAGTC
>SRR364668
CTCCCAGAACGTGACAAATCCCCGGGTAGGAAGATTTTTCAACGCTCGTCGCCGCGAACCCATATTTAAGGGGCACCAAC
CTACGTTACGGCCCGCAGGACGGGGGCGGTTGAACGTAACAGCGGGTGAGATGGGCATCGCCGAGCGACGCGCGATACAG
AGGCGCGACCTCGTGGACTGCGAGAAAGCGAGACACGGGCATCCTACTATCACCATTGTCGGTTACTGACACATCCTTAA
GCCTTGGGGGGCGAGGTCCAGCCTCACCCATGATAGTAAAAACGCCCTGCGCAGTTCGTTAGCAGGGGCAGTAACTCACG
TTTGCACGTCGACAGAGCTCGGTGCGAAGTGTTTAGCGCCCATTTGTAGACGCGAGTAGTAGTACGGCCTACGCCGCCTG
CTGAACGTGCTCCTATGGCAATTGATTCGCGTCATCCGGAGATGTATGGTCGCTGCGGTGGGAGGCGGCAGCGCCAAGTC
GAGCGAGTGACTATACAGCAAGATCGCGCTCGCAACGAGGATAGCGTGCGGATGCCCAGTTGTGGCTGCTGCATCACTTG
GGGGCCACTACGTCGCATAAAGCCTGGGGCGATGACCCTCCGTTAGCTAGGGTTTGGGGAAACTAAAGGGAGATGGTTGC
ACAGTTGACTACCTTGCGCGGTGTGCTGCGTCATAAATTGAAAAAGATTCTTCCAGCTACGTGCGATCCGGCTGCCCTCA
CCGCATGGGCCGATTCGTATAGGCGAGTC
>SRR364669
CTCCCAGAACGTGACAAATCCCCGGGTAGGAAGATTTTTCAACGCTCGTCGCCGCGAACCCATATTTAAGGGGCACCAAC
CTACGTTACGGCCCGCAGGGCGGGGGCGGTTGAACGTAACAGCGGGTGAGATGGGCATCGCCGAGCGACGCGCGATACAG
AGGCGCGACCTCGTGGACTGCGAGAAAGCGAGACACGGGCATCCTACTATCACCATTGTCGGTTACTGACACATCCTTAA
GCCTTGGGGGGCGAGGTCCAGCCTCACCCATGATAGTAAAAACGCCCTGCGCAGTTCGTTAGCAGGGGCAGTAACTCACG
TTTGCACGTCGACAGAGCTCGGTGCGAAGTGTTTAGCGCCCATTTGTAGACGCGAGTAGTAGTACGGCCTACGCCGCCTG
CTGAACGTGCTCCTATGGCAATTGATTCGCGTCATCCGGAGATGTATGGTCGCTGCGGTGGGAGGCGGCAGCGCCAAGTC
GAGCGAGTGACTATACAGCAAGATCGCGCTCGCAACGAGGATAGCGTCCGGATGCCCAGTTGTGGCTGCTGCATCACTTG
GGGGCCACTACGTCGCATAAAGCCTGGGGCGATGACCCTCCGTTAGCTAGGGTTTGGGGAAACTAAAGGGAGATGGTTGC
ACAGTTGACTACCTTGCGCGGTGTGCTGCGTCATAAATTGAAAAAGATTCTTCCAGCTACGTGCGATCCGGCTGCCCTCA
CCGCATGGGCCGATTCGTATAGGCGAGTC
>SRR364670
CTCCCAGAACGTGACAAATCCCCGGGTAGGAAGATTTTTCAACGCTCGTCGCCGCGAACCCATATTTAAGGGGCACCAAC
CTACGTTACGGCCCGCAGGGCGGGGGCGGTTGAACGTAACAGCGGGTGAGATGGGCATCGCCGAGCGACGCGCGATACAG
AGGCGCGACCTCGTGGACTGCGAGAAAGCGAGACACGGGCATCCTACTATCACCATTGTCGGTTACTGACACATCCTTAA
GCCTTGGGGGGCGAGGTCCAGCCTCACCCATGATAGTAAAAACGCCCTGCGCAGTTCGTTAGCAGGGGCAGTAACTCACG
TTTGCACGTCGACAGAGCTCGGTGCGAAGTGTTTAGCGCCCATTTGTAGACGCGAGTAGTAGTACGGCCTACGCCGCCTG
CTGAACGTGCTCCTATGGCAATTGATTCGCGTCATCCGGAGATGTATGGTCGCTGCGGTGGGAGGCGGCAGCGCCAAGTC
GAGCGAGTGACTATACAGCAAGATCGCGCTCGCAACGAGGATAGCGTCCGGATGCCCAGTTGTGGCTGCTGCATCACTTG
GGGGCCACTACGTCGCATAAAGCCTGGGGCGATGACCCTCCGTTAGCTAGGGTTTGGGGAAACTAAAGGGAGATGGTTGC
ACAGTTGACTACCTTGCGCGGTGTGCTGCGTCATAAATTGAAAAAGATTCTTCCAGCTACGTGCGATCCGGCTGCCCTCA
CCGCATGGGCCGATTCGTATAGGCGAGTC
>SRR404409
CTCCCAGAACGTGACAAATCCCCGGGTAGGAAGATTTTTCAACGCTCGTCGCCGCGAACCCATATTTAAGGGGCACCAAC
CTACGTTACGGCCCGCAGGGCGGGGGCGGTTGAACGTAACAGCGGGTGAGATGGGCATCGCCGAGCGACGCGCGATACAG
AGGCGCGACCTCGTGGACTGCGAGAAAGCGAGACACGGGCATCCTACTATCACCATTGTCGGTTACTGACACATCCTTAA
GCCTTGGGGGGCGAGGTCCAGCCTCACCCATGATAGTAAAAACGCCCTGCGCAGTTCGTTAGCAGGGGCAGTAACTCACG
TTTGCACGTCGACAGAGCTCGGTGCGAAGTGTTTAGCGCCCATTTGTAGACGCGAGTAGTAGTACGGCCTACGCCGCCTG
CTGAACGTGCTCCTATGGCAATTGATTCGCGTCATCCGGAGATGTATGGTCGCTGCGGTGGGAGGCGGCAGCGCCAAGTC
GAGCGAGTGACTATACAGCAAGATCGCGCTCGCAACGAGGATAGCGTCCGGATGCCCAGTTGTGGCTGCTGCATCACTTG
GGGGCCACTACGTCGCATAAAGCCTGGGGCGATGACCCTCCGTTAGCTAGGGTTTGGGGAAACTAAAGGGAGATGGTTGC
ACAGTTGACTACCTTGCGCGGTGTGCTGCGTCATAAATTGAAAAAGATTCTTCCAGCTACGTGCGATCCGGCTGCCCTCA
CCGCATGGGCCGATTCGTATAGGCGAGTC
>SRR404410
CTCCCAGAACGTGACAAATCCCCGGGTAGGAAGATTTTTCAACGCTCGTCGCCGCGAACCCATATTTAAGGGGCACCAAC
CTACGTTACGGCCCGCAGGGCGGGGGCGGTTGAACGTAACAGCGGGTGAGATGGGCATCGCCGAGCGACGCGCGATACAG
AGGCGCGACCTCGTGGACTGCGAGAAAGCGAGACACGGGCATCCTACTATCACCATTGTCGGTTACTGACACATCCTTAA
GCCTTGGGGGGCGAGGTCCAGCCTCACCCATGATAGTAAAAACGCCCTGCGCAGTTCGTTAGCAGGGGCAGTAACTCACG
TTTGCACGTCGACAGAGCTCGGTGCGAAGTGTTTAGCGCCCATTTGTAGACGCGAGTAGTAGTACGGCCTACGCCGCCTG
CTGAACGTGCTCCTATGGCAATTGATTCGCGTCATCCGGAGATGTATGGTCGCTGCGGTGGGAGGCGGCAGCGCCAAGTC
GAGCGAGTGACTATACAGCAAGATCGCGCTCGCAACGAGGATAGCGTCCGGATGCCCAGTTGTGGCTGCTGCATCACTTG
GGGGCCACTACGTCGCATAAAGCCTGGGGCGATGACCCTCCGTTAGCTAGGGTTTGGGGAAACTAAAGGGAGATGGTTGC
ACAGTTGACTACCTTGCGCGGTGTGCTGCGTCATAAATTGAAAAAGATTCTTCCAGCTACGTGCGATCCGGCTGCCCTCA
CCGCATGGGCCGATTCGTATAGGCGAGTC
>SRR404971
CTCCCAGAACGTGACAAATCCCCGGGTAGGAAGATTTTTCAACGCTCGTCGCCGCGAACCCATATTTAAGGGGCACCAAC
CTACGTTACGGCCCGCAGGGCGGGGGCGGTTGAACGTAACAGCGGGTGAGATGGGCATCGCCGAGCGACGCGCGATACAG
AGGCGCGACCTCGTGGACTGCGAGAAAGCGAGACACGGGCATCCTACTATCACCATTGTCGGTTACTGACACATCCTTAA
GCCTTGGGGGGCGAGGTCCAGCCTCACCCATGATAGTAAAAACGCCCTGCGCAGTTCGTTAGCAGGGGCAGTAACTCACG
TTTGCACGTCGACAGAGCTCGGTGCGAAGTGTTTAGCGCCCATTTGTAGACGCGAGTAGTAGTACGGCCTACGCCGCCTG
CTGAACGTGCTCCTATGGCAATTGATTCGCGTCATCCGGAGATGTATGGTCGCTGCGGTGGGAGGCGGCAGCGCCAAGTC
GAGCGAGTGACTATACAGCAAGATCGCGCTCGCAACGAGGATAGCGTCCGGATGCCCAGTTGTGGCTGCTGCATCACTTG
GGGGCCACTACGTCGCATAAAGCCTGGGGCGATGACCCTCCGTTAGCTAGGGTTTGGGGAAACTAAAGGGAGATGGTTGC
ACAGTTGACTACCTTGCGCGGTGTGCTGCGTCATAAATTGAAAAAGATTCTTCCAGCTACGTGCGATCCGGCTGCCCTCA
CCGCATGGGCCGATTCGTATAGGCGAGTC
>SRR404972
CTCCCAGAACGTGACAAATCCCCGGGTAGGAAGATTTTTCAACGCTCGTCGCCGCGAACCCATATTTAAGGGGCACCAAC
CTACGTTACGGCCCGCAGGGCGGGGGCGGTTGAACGTAACAGCGGGTGAGATGGGCATCGCCGAGCGACGCGCGATACAG
AGGCGCGACCTCGTGGACTGCGAGAAAGCGAGACACGGGCATCCTACTATCACCATTGTCGGTTACTGACACATCCTTAA
GCCTTGGGGGGCGAGGTCCAGCCTCACCCATGATAGTAAAAACGCCCTGCGCAGTTCGTTAGCAGGGGCAGTAACTCACG
TTTGCACGTCGACAGAGCTCGGTGCGAAGTGTTTAGCGCCCATTTGTAGACGCGAGTAGTAGTACGGCCTACGCCGCCTG
CTGAACGTGCTCCTATGGCAATTGATTCGCGTCATCCGGAGATGTATGGTCGCTGCGGTGGGAGGCGGCAGCGCCAAGTC
GAGCGAGTGACTATACAGCAAGATCGCGCTCGCAACGAGGATAGCGTCCGGATGCCCAGTTGTGGCTGCTGCATCACTTG
GGGGCCACTACGTCGCATAAAGCCTGGGGCGATGACCCTCCGTTAGCTAGGGTTTGGGGAAACTAAAGGGAGATGGTTGC
ACAGTTGACTACCTTGCGCGGTGTGCTGCGTCATAAATTGAAAAAGATTCTTCCAGCTACGTGCGATCCGGCTGCCCTCA
CCGCATGGGCCGATTCGTATAGGCGAGTC
>SRR404973
CTCCCAGAACGTGACAAATCCCCGGGTAGGAAGATTTTTCAACGCTCGTCGCCGCGAACCCATATTTAAGGGGCACCAAC
CTACGTTACGGCCCGCAGGGCGGGGGCGGTTGAACGTAACAGCGGGTGAGATGGGCATCGCCGAGCGACGCGCGATACAG
AGGCGCGACCTCGTGGACTGCGAGAAAGCGAGACACGGGCATCCTACTATCACCATTGTCGGTTACTGACACATCCTTAA
GCCTTGGGGGGCGAGGTCCAGCCTCACCCATGATAGTAAAAACGCCCTGCGCAGTTCGTTAGCAGGGGCAGTAACTCACG
TTTGCACGTCGACAGAGCTCGGTGCGAAGTGTTTAGCGCCCATTTGTAGACGCGAGTAGTAGTACGGCCTACGCCGCCTG
CTGAACGTGCTCCTATGGCAATTGATTCGCGTCATCCGGAGATGTATGGTCGCTGCGGTGGGAGGCGGCAGCGCCAAGTC
GAGCGAGTGACTATACAGCAAGATCGCGCTCGCAACGAGGATAGCGTCCGGATGCCCAGTTGTGGCTGCTGCATCACTTG
GGGGCCACTACGTCGCATAAAGCCTGGGGCGATGACCCTCCGTTAGCTAGGGTTTGGGGAAACTAAAGGGAGATGGTTGC
ACAGTTGACTACCTTGCGCGGTGTGCTGCGTCATAAATTGAAAAAGATTCTTCCAGCTACGTGCGATCCGGCTGCCCTCA
CCGCATGGGCCGATTCGTATAGGCGAGTC
>SRR404974
CTCCCAGAACGTGACAAATCCCCGGGTAGGAAGATTTTTCAACGCTCGTCGCCGCGAACCCATATTTAAGGGGCACCAAC
CTACGTTACGGCCCGCAGGGCGGGGGCGGTTGAACGTAACAGCGGGTGAGATGGGCATCGCCGAGCGACGCGCGATACAG
AGGCGCGACCTCGTGGACTGCGAGAAAGCGAGACACGGGCATCCTACTATCACCATTGTCGGTTACTGACACATCCTTAA
GCCTTGGGGGGCGAGGTCCAGCCTCACCCATGATAGTAAAAACGCCCTGCGCAGTTCGTTAGCAGGGGCAGTAACTCACG
TTTGCACGTCGACAGAGCTCGGTGCGAAGTGTTTAGCGCCCATTTGTAGACGCGAGTAGTAGTACGGCCTACGCCGCCTG
CTGAACGTGCTCCTATGGCAATTGATTCGCGTCATCCGGAGATGTATGGTCGCTGCGGTGGGAGGCGGCAGCGCCAAGTC
GAGCGAGTGACTATACAGCAAGATCGCGCTCGCAACGAGGATAGCGTCCGGATGCCCAGTTGTGGCTGCTGCATCACTTG
GGGGCCACTACGTCGCATAAAGCCTGGGGCGATGACCCTCCGTTAGCTTGGGTTTGGGGAAACTAAAGGGAGATGGTTGC
ACAGTTGACTACCTTGCGCGGTGTGCTGCGTCATAAATTGAAAAAGATTCTTCCAGCTACGTGCGATCCGGCTGCCCTCA
CCGCATGGGCCGATTCGTATAGGCGAGTC
>SRR404977
CTCCCAGAACGTGACAAATCCCCGGGTAGGAAGATTTTTCAACGCTCGTCGCCGCGAACCCATATTTAAGGGGCACCAAC
CTACGTTACGGCCCGCAGGGCGGGGGCGGTTGAACGTAACAGCGGGTGAGATGGGCATCGCCGAGCGACGCGCGATACAG
AGGCGCGACCTCGTGGACTGCGAGAAAGCGAGACACGGGCATCCTACTATCACCATTGTCGGTTACTGACACATCCTTAA
GCCTTGGGGGGCGAGGTCCAGCCTCACCCATGATAGTAAAAACGCCCTGCGCAGTTCGTTAGCAGGGGCAGTAACTCACG
TTTGCACGTCGACAGAGCTCGGTGCGAAGTGTTTAGCGCCCATTTGTAGACGCGAGTAGTAGTACGGCCTACGCCGCCTG
CTGAACGTGCTCCTATGGCAATTGATTCGCGTCATCCGGAGATGTATGGTCGCTGCGGTGGGAGGCGGCAGCGCCAAGTC
GAGCGAGTGACTATACAGCAAGATCGCGCTCGCAACGAGGATAGCGTCCGGATGCCCAGTTGTGGCTGCTGCATCACTTG
GGGGCCACTACGTCGCATAAAGCCTGGGGCGATGACCCTCCGTTAGCTAGGGTTTGGGGAAACTAAAGGGAGATGGTTGC
ACAGTTGACTACCTTGCGCGGTGTGCTGCGTCATAAATTGAAAAAGATTCTTCCAGCTACGTGCGATCCGGCTGCCCTCA
CCGCATGGGCCGATTCGTATAGGCGAGTC
>SRR404978
CTCCCAGAACGTGACAAATCCCCGGGTAGGAAGATTTTTCAACGCTCGTCGCCGCGAACCCATATTTAAGGGGCACCAAC
CTACGTTACGGCCCGCAGGGCGGGGGCGGTTGAACGTAACAGCGGGTGAGATGGGCATCGCCGAGCGACGCGCGATACAG
AGGCGCGACCTCGTGGACTGCGAGAAAGCGAGACACGGGCATCCTACTATCACCATTGTCGGTTACTGACACATCCTTAA
GCCTTGGGGGGCGAGGTCCAGCCTCACCCATGATAGTAAAAACGCCCTGCGCAGTTCGTTAGCAGGGGCAGTAACTCACG
TTTGCACGTCGACAGAGCTCGGTGCGAAGTGTTTAGCGCCCATTTGTAGACGCGAGTAGTAGTACGGCCTACGCCGCCTG
CTGAACGTGCTCCTATGGCAATTGATTCGCGTCATCCGGAGATGTATGGTCGCTGCGGTGGGAGGCGGCAGCGCCAAGTC
GAGCGAGTGACTATACAGCAAGATCGCGCTCGCAACGAGGATAGCGTCCGGATGCCCAGTTGTGGCTGCTGCATCACTTG
GGGGCCACTACGTCGCATAAAGCCTGGGGCGATGACCCTCCGTTAGCTAGGGTTTGGGGAAACTAAAGGGAGATGGTTGC
ACAGTTGACTACCTTGCGCGGTGTGCTGCGTCATAAATTGAAAAAGATTCTTCCAGCTACGTGCGATCCGGCTGCCCTCA
CCGCATGGGCCGATTCGTATAGGCGAGTC
>SRR404979
CTCCCAGAACGTGACAAATCCCCGGGTAGGAAGATTTTTCAACGCTCGTCGCCGCGAACCCATATTTAAGGGGCACCAAC
CTACGTTACGGCCCGCAGGGCGGGGGCGGTTGAACGTAACAGCGGGTGAGATGGGCATCGCCGAGCGACGCGCGATACAG
AGGCGCGACCTCGTGGACTGCGAGAAAGCGAGACACGGGCATCCTACTATCACCATTGTCGGTTACTGACACATCCTTAA
GCCTTGGGGGGCGAGGTCCAGCCTCACCCATGATAGTAAAAACGCCCTGCGCAGTTCGTTAGCAGGGGCAGTAACTCACG
TTTGCACGTCGACAGAGCTCGGTGCGAAGTGTTTAGCGCCCATTTGTAGACGCGAGTAGTAGTACGGCCTACGCCGCCTG
CTGAACGTGCTCCTATGGCAATTGATTCGCGTCATCCGGAGATGTATGGTCGCTGCGGTGGGAGGCGGCAGCGCCAAGTC
GAGCGAGTGACTATACAGCAAGATCGCGCTCGCAACGAGGATAGCGTCCGGATGCCCAGTTGTGGCTGCTGCATCACTTG
GGGGCCACTACGTCGCATAAAGCCTGGGGCGATGACCCTCCGTTAGCTAGGGTTTGGGGAAACTAAAGGGAGATGGTTGC
ACAGTTGACTACCTTGCGCGGTGTGCTGCGTCATAAATTGAAAAAGATTCTTCCAGCTACGTGCGATCCGGCTGCCCTCA
CCGCATGGGCCGATTCGTATAGGCGAGTC
>SRR404986
CTCCCAGAACGTGACAAATCCCCGGGTAGGAAGATTTTTCAACGCTCGTCGCCGCGAACCCATATTTAAGGGGCACCAAC
CTACGTTACGGCCCGCAGGGCGGGGGCGGTTGAACGTAACAGCGGGTGAGATGGGCATCGCCGAGCGACGCGCGATACAG
AGGCGCGACCTCGTGGACTGCGAGAAAGCGAGACACGGGCATCCTACTATCACCATTGTCGGTTACTGACACATCCTTAA
GCCTTGGGGGGCGAGGTCCAGCCTCACCCATGATAGTAAAAACGCCCTGCGCAGTTCGTTAGCAGGGGCAGTAACTCACG
TTTGCACGTCGACAGAGCTCGGTGCGAAGTGTTTAGCGCCCATTTGTAGACGCGAGTAGTAGTACGGCCTACGCCGCCTG
CTGAACGTGCTCCTATGGCAATTGATTCGCGTCATCCGGAGATGTATGGTCGCTGCGGTGGGAGGCGGCAGCGCCAAGTC
GAGCGAGTGACTATACAGCAAGATCGCGCTCGCAACGAGGATAGCGTCCGGATGCCCAGTTGTGGCTGCTGCATCACTTG
GGGGCCACTACGTCGCATAAAGCCTGGGGCGATGACCCTCCGTTAGCTAGGGTTTGGGGAAACTAAAGGGAGATGGTTGC
ACAGTTGACTACCTTGCGCGGTGTGCTGCGTCATAAATTGAAAAAGATTCTTCCAGCTACGTGCGATCCGGCTGCCCTCA
CCGCATGGGCCGATTCGTATAGGCGAGTC
>SRR404987
CTCCCAGAACGTGACAAATCCCCGGGTAGGAAGATTTTTCAACGCTCGTCGCCGCGAACCCATATTTAAGGGGCACCAAC
CTACGTTACGGCCCGCAGGGCGGGGGCGGTTGAACGTAACAGCGGGTGAGATGGGCATCGCCGAGCGACGCGCGATACAG
AGGCGCGACCTCGTGGACTGCGAGAAAGCGAGACACGGGCATCCTACTATCACCATTGTCGGTTACTGACACATCCTTAA
GCCTTGGGGGGCGAGGTCCAGCCTCACCCATGATAGTAAAAACGCCCTGCGCAGTTCGTTAGCAGGGGCAGTAACTCACG
TTTGCACGTCGACAGAGCTCGGTGCGAAGTGTTTAGCGCCCATTTGTAGACGCGAGTAGTAGTACGGCCTACGCCGCCTG
CTGAACGTGCTCCTATGGCAATTGATTCGCGTCATCCGGAGATGTATGGTCGCTGCGGTGGGAGGCGGCAGCGCCAAGTC
GAGCGAGTGACTATACAGCAAGATCGCGCTCGCAACGAGGATAGCGTCCGGATGCCCAGTTGTGGCTGCTGCATCACTTG
GGGGCCACTACGTCGCATAAAGCCTGGGGCGATGACCCTCCGTTAGCTAGGGTTTGGGGAAACTAAAGGGAGATGGTTGC
ACAGTTGACTACCTTGCGCGGTGTGCTGCGTCATAAATTGAAAAAGATTCTTCCAGCTACGTGCGATCCGGCTGCCCTCA
CCGCATGGGCCGATTCGTATAGGCGAGTC
>SRR404988
CTCCCAGAACGTGACAAATCCCCGGGTAGGAAGATTTTTCAACGCTCGTCGCCGCGAACCCATATTTAAGGGGCACCAAC
CTACGTTACGGCCCGCAGGGCGGGGGCGGTTGAACGTAACAGCGGGTGAGATGGGCATCGCCGAGCGACGCGCGATACAG
AGGCGCGACCTCGTGGACTGCGAGAAAGCGAGACACGGGCATCCTACTATCACCATTGTCGGTTACTGACACATCCTTAA
GCCTTGGGGGGCGAGGTCCAGCCTCACCCATGATAGTAAAAACGCCCTGCGCAGTTCGTTAGCAGGGGCAGTAACTCACG
TTTGCACGTCGACAGAGCTCGGTGCGAAGTGTTTAGCGCCCATTTGTAGACGCGAGTAGTAGTACGGCCTACGCCGCCTG
CTGAACGTGCTCCTATGGCAATTGATTCGCGTCATCCGGAGATGTATGGTCGCTGCGGTGGGAGGCGGCAGCGCCAAGTC
GAGCGAGTGACTATACAGCAAGATCGCGCTCGCAACGAGGATAGCGTCCGGATGCCCAGTTGTGGCTGCTGCATCACTTG
GGGGCCACTACGTCGCATAAAGCCTGGGGCGATGACCCTCCGTTAGCTAGGGTTTGGGGAAACTAAAGGGAGATGGTTGC
ACAGTTGACTACCTTGCGCGGTGTGCTGCGTCATAAATTGAAAAAGATTCTTCCAGCTACGTGCGATCCGGCTGCCCTCA
CCGCATGGGCCGATTCGTATAGGCGAGTC
>SRR404989
CTCCCAGAACGTGACAAATCCCCGGGTAGGAAGATTTTTCAACGCTCGTCGCCGCGAACCCATATTTAAGGGGCACCAAC
CTACGTTACGGCCCGCAGGGCGGGGGCGGTTGAACGTAACAGCGGGTGAGATGGGCATCGCCGAGCGACGCGCGATACAG
AGGCGCGACCTCGTGGACTGCGAGAAAGCGAGACACGGGCATCCTACTATCACCATTGTCGGTTACTGACACATCCTTAA
GCCTTGGGGGGCGAGGTCCAGCCTCACCCATGATAGTAAAAACGCCCTGCGCAGTTCGTTAGCAGGGGCAGTAACTCACG
TTTGCACGTCGACAGAGCTCGGTGCGAAGTGTTTAGCGCCCATTTGTAGACGCGAGTAGTAGTACGGCCTACGCCGCCTG
CTGAACGTGCTCCTATGGCAATTGATTCGCGTCATCCGGAGATGTATGGTCGCTGCGGTGGGAGGCGGCAGCGCCAAGTC
GAGCGAGTGACTATACAGCAAGATCGCGCTCGCAACGAGGATAGCGTCCGGATGCCCAGTTGTGGCTGCTGCATCACTTG
GGGGCCACTACGTCGCATAAAGCCTGGGGCGATGACCCTCCGTTAGCTAGGGTTTGGGGAAACTAAAGGGAGATGGTTGC
ACAGTTGACTACCTTGCGCGGTGTGCTGCGTCATAAATTGAAAAAGATTCTTCCAGCTACGTGCGATCCGGCTGCCCTCA
CCGCATGGGCCGATTCGTATAGGCGAGTC
>SRR404990
CTCCCAGAACGTGACAAATCCCCGGGTAGGAAGATTTTTCAACGCTCGTCGCCGCGAACCCATATTTAAGGGGCACCAAC
CTACGTTACGGCCCGCAGGGCGGGGGCGGTTGAACGTAACAGCGGGTGAGATGGGCATCGCCGAGCGACGCGCGATACAG
AGGCGCGACCTCGTGGACTGCGAGAAAGCGAGACACGGGCATCCTACTATCACCATTGTCGGTTACTGACACATCCTTAA
GCCTTGGGGGGCGAGGTCCAGCCTCACCCATGATAGTAAAAACGCCCTGCGCAGTTCGTTAGCAGGGGCAGTAACTCACG
TTTGCACGTCGACAGAGCTCGGTGCGAAGTGTTTAGCGCCCATTTGTAGACGCGAGTAGTAGTACGGCCTACGCCGCCTG
CTGAACGTGCTCCTATGGCAATTGATTCGCGTCATCCGGAGATGTATGGTCGCTGCGGTGGGAGGCGGCAGCGCCAAGTC
GAGCGAGTGACTATACAGCAAGATCGCGCTCGCAACGAGGATAGCGTCCGGATGCCCAGTTGTGGCTGCTGCATCACTTG
GGGGCCACTACGTCGCATAAAGCCTGGGGCGATGACCCTCCGTTAGCTAGGGTTTGGGGAAACTAAAGGGAGATGGTTGC
ACAGTTGACTACCTTGCGCGGTGTGCTGCGTCATAAATTGAAAAAGATTCTTCCAGCTACGTGCGATCCGGCTGCCCTCA
CCGCATGGGCCGATTCGTATAGGCGAGTC
>SRR404991
CTCCCAGAACGTGACAAATCCCCGGGTAGGAAGATTTTTCAACGCTCGTCGCCGCGAACCCATATTTAAGGGGCACCAAC
CTACGTTACGGCCCGCAGGGCGGGGGCGGTTGAACGTAACAGCGGGTGAGATGGGCATCGCCGAGCGACGCGCGATACAG
AGGCGCGACCTCGTGGACTGCGAGAAAGCGAGACACGGGCATCCTACTATCACCATTGTCGGTTACTGACACATCCTTAA
GCCTTGGGGGGCGAGGTCCAGCCTCACCCATGATAGTAAAAACGCCCTGCGCAGTTCGTTAGCAGGGGCAGTAACTCACG
TTTGCACGTCGACAGAGCTCGGTGCGAAGTGTTTAGCGCCCATTTGTAGACGCGAGTAGTAGTACGGCCTACGCCGCCTG
CTGAACGTGCTCCTATGGCAATTGATTCGCGTCATCCGGAGATGTATGGTCGCTGCGGTGGGAGGCGGCAGCGCCAAGTC
GAGCGAGTGACTATACAGCAAGATCGCGCTCGCAACGAGGATAGCGTCCGGATGCCCAGTTGTGGCTGCTGCATCACTTG
GGGGCCACTACGTCGCATAAAGCCTGGGGCGATGACCCTCCGTTAGCTAGGGTTTGGGGAAACTAAAGGGAGATGGTTGC
ACAGTTGACTACCTTGCGCGGTGTGCTGCGTCATAAATTGAAAAAGATTCTTCCAGCTACGTGCGATCCGGCTGCCCTCA
CCGCATGGGCCGATTCGTATAGGCGAGTC
>SRR404992
CTCCCAGAACGTGACAAATCCCCGGGTAGGAAGATTTTTCAACGCTCGTCGCCGCGAACCCATATTTAAGGGGCACCAAC
CTACGTTACGGCCCGCAGGGCGGGGGCGGTTGAACGTAACAGCGGGTGAGATGGGCATCGCCGAGCGACGCGCGATACAG
AGGCGCGACCTCGTGGACTGCGAGAAAGCGAGACACGGGCATCCTACTATCACCATTGTCGGTTACTGACACATCCTTAA
GCCTTGGGGGGCGAGGTCCAGCCTCACCCATGATAGTAAAAACGCCCTGCGCAGTTCGTTAGCAGGGGCAGTAACTCACG
TTTGCACGTCGACAGAGCTCGGTGCGAAGTGTTTAGCGCCCATTTGTAGACGCGAGTAGTAGTACGGCCTACGCCGCCTG
CTGAACGTGCTCCTATGGCAATTGATTCGCGTCATCCGGAGATGTATGGTCGCTGCGGTGGGAGGCGGCAGCGCCAAGTC
GAGCGAGTGACTATACAGCAAGATCGCGCTCGCAACGAGGATAGCGTCCGGATGCCCAGTTGTGGCTGCTGCATCACTTG
GGGGCCACTACGTCGCATAAAGCCTGGGGCGATGACCCTCCGTTAGCTAGGGTTTGGGGAAACTAAAGGGAGATGGTTGC
ACAGTTGACTACCTTGCGCGGTGTGCTGCGTCATAAATTGAAAAAGATTCTTCCAGCTACGTGCGATCCGGCTGCCCTCA
CCGCATGGGCCGATTCGTATAGGCGAGTC
>SRR404993
CTCCCAGAACGTGACAAATCCCCGGGTAGGAAGATTTTTCAACGCTCGTCGCCGCGAACCCATATTTAAGGGGCACCAAC
CTACGTTACGGCCCGCAGGGCGGGGGCGGTTGAACGTAACAGCGGGTGAGATGGGCATCGCCGAGCGACGCGCGATACAG
AGGCGCGACCTCGTGGACTGCGAGAAAGCGAGACACGGGCATCCTACTATCACCATTGTCGGTTACTGACACATCCTTAA
GCCTTGGGGGGCGAGGTCCAGCCTCACCCATGATAGTAAAAACGCCCTGCGCAGTTCGTTAGCAGGGGCAGTAACTCACG
TTTGCACGTCGACAGAGCTCGGTGCGAAGTGTTTAGCGCCCATTTGTAGACGCGAGTAGTAGTACGGCCTACGCCGCCTG
CTGAACGTGCTCCTATGGCAATTGATTCGCGTCATCCGGAGATGTATGGTCGCTGCGGTGGGAGGCGGCAGCGCCAAGTC
GAGCGAGTGACTATACAGCAAGATCGCGCTCGCAACGAGGATAGCGTCCGGATGCCCAGTTGTGGCTGCTGCATCACTTG
GGGGCCACTACGTCGCATAAAGCCTGGGGCGATGACCCTCCGTTAGCTAGGGTTTGGGGAAACTAAAGGGAGATGGTTGC
ACAGTTGACTACCTTGCGCGGTGTGCTGCGTCATAAATTGAAAAAGATTCTTCCAGCTACGTGCGATCCGGCTGCCCTCA
CCGCATGGGCCGATTCGTATAGGCGAGTC
>SRR404994
CTCCCAGAACGTGACAAATCCCCGGGTAGGAAGATTTTTCAACGCTCGTCGCCGCGAACCCATATTTAAGGGGCACCAAC
CTACGTTACGGCCCGCAGGGCGGGGGCGGTTGAACGTAACAGCGGGTGAGATGGGCATCGCCGAGCGACGCGCGATACAG
AGGCGCGACCTCGTGGACTGCGAGAAAGCGAGACACGGGCATCCTACTATCACCATTGTCGGTTACTGACACATCCTTAA
GCCTTGGGGGGCGAGGTCCAGCCTCACCCATGATAGTAAAAACGCCCTGCGCAGTTCGTTAGCAGGGGCAGTAACTCACG
TTTGCACGTCGACAGAGCTCGGTGCGAAGTGTTTAGCGCCCATTTGTAGACGCGAGTAGTAGTACGGCCTACGCCGCCTG
CTGAACGTGCTCCTATGGCAATTGATTCGCGTCATCCGGAGATGTATGGTCGCTGCGGTGGGAGGCGGCAGCGCCAAGTC
GAGCGAGTGACTATACAGCAAGATCGCGCTCGCAACGAGGATAGCGTCCGGATGCCCAGTTGTGGCTGCTGCATCACTTG
GGGGCCACTACGTCGCATAAAGCCTGGGGCGATGACCCTCCGTTAGCTAGGGTTTGGGGAAACTAAAGGGAGATGGTTGC
ACAGTTGACTACCTTGCGCGGTGTGCTGCGTCATAAATTGAAAAAGATTCTTCCAGCTACGTGCGATCCGGCTGCCCTCA
CCGCATGGGCCGATTCGTATAGGCGAGTC
>SRR404995
CTCCCAGAACGTGACAAATCCCCGGGTAGGAAGATTTTTCAACGCTCGTCGCCGCGAACCCATATTTAAGGGGCACCAAC
CTACGTTACGGCCCGCAGGGCGGGGGCGGTTGAACGTAACAGCGGGTGAGATGGGCATCGCCGAGCGACGCGCGATACAG
AGGCGCGACCTCGTGGACTGCGAGAAAGCGAGACACGGGCATCCTACTATCACCATTGTCGGTTACTGACACATCCTTAA
GCCTTGGGGGGCGAGGTCCAGCCTCACCCATGATAGTAAAAACGCCCTGCGCAGTTCGTTAGCAGGGGCAGTAACTCACG
TTTGCACGTCGACAGAGCTCGGTGCGAAGTGTTTAGCGCCCATTTGTAGACGCGAGTAGTAGTACGGCCTACGCCGCCTG
CTGAACGTGCTCCTATGGCAATTGATTCGCGTCATCCGGAGATGTATGGTCGCTGCGGTGGGAGGCGGCAGCGCCAAGTC
GAGCGAGTGACTATACAGCAAGATCGCGCTCGCAACGAGGATAGCGTCCGGATGCCCAGTTGTGGCTGCTGCATCACTTG
GGGGCCACTACGTCGCATAAAGCCTGGGGCGATGACCCTCCGTTAGCTAGGGTTTGGGGAAACTAAAGGGAGATGGTTGC
ACAGTTGACTACCTTGCGCGGTGTGCTGCGTCATAAATTGAAAAAGATTCTTCCAGCTACGTGCGATCCGGCTGCCCTCA
CCGCATGGGCCGATTCGTATAGGCGAGTC
>SRR404996
CTCCCAGAACGTGACAAATCCCCGGGTAGGAAGATTTTTCAACGCTCGTCGCCGCGAACCCATATTTAAGGGGCACCAAC
CTACGTTACGGCCCGCAGGGCGGGGGCGGTTGAACGTAACAGCGGGTGAGATGGGCATCGCCGAGCGACGCGCGATACAG
AGGCGCGACCTCGTGGACTGCGAGAAAGCGAGACACGGGCATCCTACTATCACCATTGTCGGTTACTGACACATCCTTAA
GCCTTGGGGGGCGAGGTCCAGCCTCACCCATGATAGTAAAAACGCCCTGCGCAGTTCGTTAGCAGGGGCAGTAACTCACG
TTTGCACGTCGACAGAGCTCGGTGCGAAGTGTTTAGCGCCCATTTGTAGACGCGAGTAGTAGTACGGCCTACGCCGCCTG
CTGAACGTGCTCCTATGGCAATTGATTCGCGTCATCCGGAGATGTATGGTCGCTGCGGTGGGAGGCGGCAGCGCCAAGTC
GAGCGAGTGACTATACAGCAAGATCGCGCTCGCAACGAGGATAGCGTCCGGATGCCCAGTTGTGGCTGCTGCATCACTTG
GGGGCCACTACGTCGCATAAAGCCTGGGGCGATGACCCTCCGTTAGCTAGGGTTTGGGGAAACTAAAGGGAGATGGTTGC
ACAGTTGACTACCTTGCGCGGTGTGCTGCGTCATAAATTGAAAAAGATTCTTCCAGCTACGTGCGATCCGGCTGCCCTCA
CCGCATGGGCCGATTCGTATAGGCGAGTC
>SRR408487
CTCCCAGAACGTGACAAATCCCCGGGTAGGAAGATTTTTCAACGCTCGTCGCCGCGAACCCATATTTAAGGGGCACCAGC
CTACGTTACGGCCCGCAGGGCGGGGGCGGTTGAACGTAACAGCGGGTGAGATGGGCATCGCCGAGCGACGCGCGATACAG
AGGCGCGACCTCGTGGGCTGCGAGAAAGCGAGACACGGGCATCCTACTATCACCATTGTCGGTTACTGACACATCCTTAA
GCCTTGGGGGGCGAGGTCCAGCCTCACCCATGATAGTAAAAACGCCCTGCGCAGTTCGTTAGCAGGGGCAGTAACTCACG
TTTGCACGTCGACAGAGCTCGGTGCGAAGTGTTTAGCGCCCATTTGTAGACGCGAGTAGTAGTACGGCCTACGCCGCCTG
CTGAACGTGCTCCTATGGCAATTGATTCGCGTCATCCGGAGATGTATGGTCGCTGCGGTGGGAGGCGGCAGCGCCAAGTC
GAGCGAGTGACTATACAGCAAGATCGCGCTCGCAACGAGGATAGCGTCCGGATGCCCAGTTGTGGCTGCTGCATCACTTG
GGGGCCACTACGTCGCATAAAGCCTGGGGCGATGACCCTCCGTTAGCTAGGGTTTGGGGAAACTAAAGGGAGATGGTTGC
ACAGTTGACTACCTTGCGCGGTGTGCTGCGTCATAAATTGAAAAAGATTCTTCCAGCTACGTGCGATCCGGCTGCCCTCA
CCGCATGGGCCGATTCGTATAGGCGAGTC
>SRR408488
CTCCCAGAACGTGACAAATCCCCGGGTAGGAAGATTTTTCAACGCTCGTCGCCGCGAACCCATATTTAAGGGGCACCAAC
CTACGTTACGGCCCGCAGGGCGGGGGCGGTTGAACGTAACAGCGGGTGAGATGGGCATCGCCGAGCGACGCGCGATACAG
AGGCGCGACCTCGTGGACTGCGAGAAAGCGAGACACGGGCATCCTACTATCACCATTGTCGGTTACTGACACATCCTTAA
GCCTTGGGGGGCGAGGTCCAGCCTCACCCATGATAGTAAAAACGCCCTGCGCAGTTCGTTAGCAGGGGCAGTAACTCACG
TTTGCACGTCGACAGAGCTCGGTGCGAAGTGTTTAGCGCCCATTTGTAGACGCGAGTAGTAGTACGGCCTACGCCGCCTG
CTGAACGTGCTCCTATGGCAATTGATTCGCGTCATCCGGAGATGTATGGTCGCTGCGGTGGGAGGCGGCAGCGCCAAGTC
GAGCGAGTGACTATACAGCAAGATCGCGCTCGCAACGAGGATAGCGTCCGGATGCCCAGTTGTGGCTGCTGCATCACTTG
GGGGCCACTACGTCGCATAAAGCCTGGGGCGATGACCCTCCGTTAGCTAGGGTTTGGGGAAACTAAAGGGAGATGGTTGC
ACAGTTGACTACCTTGCGCGGTGTGCTGCGTCATAAATTGAAAAAGATTCTTCCAGCTACGTGCGATCCGGCTGCCCTCA
CCGCATGGGCCGATTCGTATAGGCGAGTC
>SRR408489
CTCCCAGAACGTGACAAATCCCCGGGTAGGAAGATTTTTCAACGCTCGTCGCCGCGAACCCATATTTAAGGGGCACCAAC
CTACGTTACGGCCCGCAGGGCGGGGGCGGTTGAACGTAACAGCGGGTGAGATGGGCATCGCCGAGCGACGCGCGATACAG
AGGCGCGACCTCGTGGACTGCGAGAAAGCGAGACACGGGCATCCTACTATCACCATTGTCGGTTACTGACACATCCTTAA
GCCTTGGGGGGCGAGGTCCAGCCTCACCCATGATAGTAAAAACGCCCTGCGCAGTTCGTTAGCAGGGGCAGTAACTTACG
TTTGCACGTCGACAGAGCTCGGTGCGAAGTGTTTAGCGCCCATTTGTAGACGCGAGTAGTAGTGCGGCCTACGCCGCCTG
CTGAACGTGCTCCTATGGCAATTGATTCGCGTCATCCGGAGATGTATGGTCGCTGCGGTGGGAGGCGGCAGCGCCAGGTC
GAGCGAGTGACTATACAGCAAGATCGCGCTCGCAACGAGGATAGCGTCCGGATGCCCAGTTGTGGCTGCTGCATCACTTG
GGGGCCACTACGTCGCATAAAGCCTGGGGCGATGACCCTCCGTTAGCTAGGGTTTGGGGAAACTAAAGGGAGATGGTTGC
ACAGTTGACTACCTTGCGCGGTGTGCTGCGTCATAAATTGAAAAAGATTCTTCCAGCTACGTGCGATCCGGCTGCCCTCA
CCGCATGGGCCGATTCGTATAGGCGAGTC
>SRR408493
CTCCCAGAACGTGACAAATCCCCGGGTAGGAAGATTTTTCAACGCTCGTCGCCGCGAACCCATATTTAAGGGGCACCAAC
CTACGTTACGGCCCGCAGGGCGGGGGCGGTTGAACGTAACAGCGGGTGAGATGGGCATCGCCGAGCGACGCGCGATACAG
AGGCGCGACCTCGTGGACTGCGAGAAAGCGAGACACGGGCATCCTACTATCACCATTGTCGGTTACTGACACATCCTTAA
GCCTTGGGGGGCGAGGTCCAGCCTCACCCATGATAGTAAAAACGCCCTGCGCAGTTCGTTAGCAGGGGCAGTAACTCACG
TTTGCACGTCGACAGAGCTCGGTGCGAAGTGTTTAGCGCCCATTTGTAGACGCGAGTAGTAGTACGGCCTACGCCGCCTG
CTGAACGTGCTCCTATGGCAATTGATTCGCGTCATCCGGAGATGTATGGTCGCTGCGGTGGGAGGCGGCAGCGCCAAGTC
GAGCGAGTGACTATACAGCAAGATCGCGCTTGCAACGAGGATAGCGTCCGGATGCCCAGTTGTGGCTGCTGCATCACTTG
GGGGCCACTACGTCGCATAAAGCCTGGGGCGATGACCCTCCGTTAGCTAGGGTTTGGGGAAACTAAAGGGAGATGGTTGC
ACAGTTGACTACCTTGCGCGGTGTGCTGCGTCATAAATTGAAAAAGATTCTTCCAGCTACGTGCGATCCGGCTGCCCTCA
CCGCATGGGCCGATTCGTATAGGCGAGTC
>SRR408494
CTCCCAGAACGTGACAAGTCCCCGGGTAGGAAGATCTTTCAACGCTCGTCGCCGCGAACCCATATTTAAGGGGCACCAAC
CTACGTTACAGCCCGCAGGGCGGGGGCGGTTGAACGTAACAGCGGGTGAGATGGGCATCGCCGAGCGACGCGCGATACAG
AGGCGCGACCTCGTGGACTGCGAGAAAGCGAGACACGGGCATCCTGCTATCACCATTGTCGGTTACCGACACATCCTTAA
GCCTTGGGGGGCGAGGTCCAGCCTTACCCATGATAGTAAAAACGCCCTACGCAGTTCGTTAGCAGGGGCAGTAACTCACG
TTTGCACGTCGACAGAGCTCGGTGCGAAGTGTTTAGCGCCCATTTGTAGACGCGAGTAGTAGTACGGCCTACGCTGCCTG
CTGAACGTGCTCCTATGGCAATTGATTCGCGTCATCCGGAGATGTATGGTCGCTGCGGTGGGAGGCGGCAGCGCCAAGTC
GAGCGAGTGACTATGCAGCAAGATCGCGCTCGCAACGAGGATAGCGTCCGGATGCCCAGTTGTGGCTGCTGCATCACTTG
GGGGCCACTACGTCGCATAAAGCCTAGGGCGATGACCCTCCGTTAGCTAGGGTTTGGGGAAACTAAAGGGAGATGGTTGC
GCAGTTGACTATCTTGCGCGGTGTGCTGCGTCATAAATTGAAAAAGATTCTTCCAGCTACGCGCGATCCGGCTGCCCTCA
CCGCATGGGCCGATTCGTATAGGCGAGTC
>SRR446740
CTCCCAGAACGTGACAAATTCCCGGGTAAGAAGATTTTTCAACGCTCGTCGCCGCGTACCCATATTTAAGGGGCACCAAC
CTACGTTACGGCCCGCAGGGCGGGGGCGGTTGAACGTAACAGCGGGTGAGATGGGCGTCACCGAGCGACGCGCGATACAG
AGGCGCGACCTCGTGGACTGCGAGAAAGCGAGACACGGGCATCCTACTATCACCATTGTCGGTTGCTGACATATCCTTAA
GCCTTGGGGGGCGAGGTCCAGCCTCACCCATGATAGTGAAAACGCCCTGCGCAGTTCGTTAGCAGGGGCAGTAACTCACG
TTTGCACGTCGACAGAGCTCGGTGCGAAGTGTTTAGCGCCCATTTGTCGACGCGAGTAGTAGTACGGCCTACGCCGCCTG
CTGAACGTGCTCCTATGGCAATTGATTCGCGTCATCCGGAGATGTATGGTCGCTGCGGTGGGAGGTGGCAGCGCCAAGTC
GAGCGAGTGACTATACAGCAAGGTCGCGCTCGCAACGAGGATAGCGTCCGGGTGCCCAGTTGTGGCTGCAGCATCACTTG
GAGGCCACTACGCCGCATAAAGCCTGGGGCGATGACCCTCCGTTAGCTAGGGTTTGGGGAAACTAAAGGGAGATGGTTGC
ACAGTTGACTACCTTGCGCGGTGTGCTGCGTCATAAATTGAAAAAGATTCTTCCAGCTACGTGCGATCCAGCTGCCCTCA
CCGCATGGGCCGATTCGTATAGGCGAGTC
>SRR446757
CTCCCAGAACGTGACAAATCCCCGGGTAGGAAGATTTTTCAACGCTCGTCGCCGCGAACCCATATTTAAGGGGCACCAAC
CTACGTTACGGCCCGCAGGGCGGGGGCGGTTGAACGTAACAGCGGGTGAGATGGGCATCGCCGAGCGACGCGCGATACAG
AGGCGCGACCTCGTGGACTGCGAGAAAGCGAGACACGGGCATCCTACTATCACCATTGTCGGTTACTGACACATCCTTAA
GCCTTGGGGGGCGAGGTCCAGCCTCACCCATGATAGTAAAAACGCCCTGCGCAGTTCGTTAGCAGGGGCAGTAACTCACG
TTTGCACGTCGACAGAGCTCGGTGCGAAGTGTTTAGCGCCCATTTGTAGACGCGAGTAGTAGTACGGCCTACGCCGCCTG
CTGAACGTGCTCCTATGGCAATTGATTCGCGTCATCCGGAGATGTATGGTCGCTGCGGTGGGAGGCGGCAGCGCCAAGTC
GAGCGAGTGACTATACAGCAAGATCGCGCTCGCAACGAGGATAGCGTCCGGATGCCCAGTTGTGGCTGCTGCATCACTTG
GGGGCCACTACGTCGCATAAAGCCTGGGGCGATGACCCTCCGTTAGCTAGGGTTTGGGGAAACTAAAGGGAGATGGTTGC
ACAGTTGACTACCTTGCGCGGTGTGCTGCGTCATAAATTGAAAAAGATTCTTCCAGCTACGTGCGATCCGGCTGCCCTCA
CCGCATGGGCCGATTCGTATAGGCGAGTC
>SRR446760
CTCCCAGAACGTGACAAATCCCCGGGTAGGAAGATTTTTCAACGCTCGTCGCCGCGAACCCATATTTAAGGGGCACCAAC
CTACGTTACGGCCCGCAGGGCGGGGGCGGTTGAACGTAACAGCGGGTGAGATGGGCATCGCCGAGCGACGCGCGATACAG
AGGCGCGACCTCGTGGACTGCGAGAAAGCGAGACACGGGCATCCTACTATCACCATTGTCGGTTACTGACACATCCTTAA
GCCTTGGGGGGCGAGGTCCAGCCTCACCCATGATAGTAAAAACGCCCTGCGCAGTTCGTTAGCAGGGGCAGTAACTCACG
TTTGCACGTCGACAGAGCTCGGTGCGAAGTGTTTAGCGCCCATTTGTAGACGCGAGTAGTAGTACGGCCTACGCCGCCTG
CTGAACGTGCTCCTATGGCAATTGATTCGCGTCATCCGGAGATGTATGGTCGCTGCGGTGGGAGGCGGCAGCGCCAAGTC
GAGCGAGTGACTATACAGCAAGATCGCGCTCGCAACGAGGATAGCGTCCGGATGCCCAGTTGTGGCTGCTGCATCACTTG
GGGGCCACTACGTCGCATAAAGCCTGGGGCGATGACCCTCCGTTAGCTAGGGTTTGGGGAAACTAAAGGGAGATGGTTGC
ACAGTTGACTACCTTGCGCGGTGTGCTGCGTCATAAATTGAAAAAGATTCTTCCAGCTACGTGCGATCCGGCTGCCCTCA
CCGCATGGGCCGATTCGTATAGGCGAGTC
>SRR446761
CTCCCAGAACGTGACAAATCCCCGGGTAGGAAGATTTTTCAACGCTCGTCGCCGCGAACCCATATTTAAGGGGCACCAAC
CTACGTTACGGCCCGCAGGGCGGGGGCGGTTGAACGTAACAGCGGGTGAGATGGGCATCGCCGAGCGACGCGCGATACAG
AGGCGCGACCTCGTGGACTGCGAGAAAGCGAGACACGGGCATCCTACTATCACCATTGTCGGTTACTGACACATCCTTAA
GCCTTGGGGGGCGAGGTCCAGCCTCACCCATGATAGTAAAAACGCCCTGCGCAGTTCGTTAGCAGGGGCAGTAACTCACG
TTTGCACGTCGACAGAGCTCGGTGCGAAGTGTTTAGCGCCCATTTGTAGACGCGAGTAGTAGTACGGCCTACGCCGCCTG
CTGAACGTGCTCCTATGGCAATTGATTCGCGTCATCCGGAGATGTATGGTCGCTGCGGTGGGAGGCGGCAGCGCCAAGTC
GAGCGAGTGACTATACAGCAAGATCGCGCTCGCAACGAGGATAGCGTCCGGATGCCCAGTTGTGGCTGCTGCATCACTTG
GGGGCCACTACGTCGCATAAAGCCTGGGGCGATGACCCTCCGTTAGCTAGGGTTTGGGGAAACTAAAGGGAGATGGTTGC
ACAGTTGACTACCTTGCGCGGTGTGCTGCGTCATAAATTGAAAAAGATTCTTCCAGCTACGTGCGATCCGGCTGCCCTCA
CCGCATGGGCCGATTCGTATAGGCGAGTC
>SRR446808
CTCCCAGAACGTGACAAATCCCCGGGTAGGAAGATTTTTCAACGCTCGTCGCCGCGAACCCATATTTAAGGGGCACCAAC
CTACGTTACGGCCCGCAGGGCGGGGGCGGTTGAACGTAACAGCGGGTGAGATGGGCATCGCCGAGCGACGCGCGATACAG
AGGCGCGACCTCGTGGACTGCGAGAAAGCGAGACACGGGCATCCTACTATCACCATTGTCGGTTACTGACACATCCTTAA
GCCTTGGGGGGCGAGGTCCAGCCTCACCCATGATAGTAAAAACGCCCTGCGCAGTTCGTTAGCAGGGGCAGTAACTCACG
TTTGCACGTCGACAGAGCTCGGTGCGAAGTGTTTAGCGCCCATTTGTAGACGCGAGTAGTAGTACGGCCTACGCCGCCTG
CTGAACGTGCTCCTATGGCAATTGATTCGCGTCATCCGGAGATGTATGGTCGCTGCGGTGGGAGGCGGCAGCGCCAAGTC
GAGCGAGTGACTATACAGCAAAATCGCGCTCGCAACGAGGATAGCGTCCGGATGCCCAGTTGTGGCTGCTGCATCACTTG
GGGGCCACTACGTCGCATAAAGCCTGGGGCGATGACCCTCCGTTAGCTAGGGTTTGGGGAAACTAAAGGGAGATGGTTGC
ACAGTTGACTACCTTGCGCGGTGTGCTGCGTCATAAATTGAAAAAGATTCTTCCAGCTACGTGCGATCCGGCTGCCCTCA
CCGCATGGGCCGATTCGTATAGGCGAGTC
>SRR446809
CTCCCAGACTGTGACAAATCCCCGGGTAGGAAGATTTTTCAACGCTCGTCGCCGCGAACCCATATTTAAGGGGCACCAAC
CTACGTTACGGCCCGCAGGGCGGGGGCGGTTGAACGTGACAGCGGGTGAGATGGGCATCGCCGAGCGATGCGCGATACAG
AGGCGCGACCTCGTGGACTGCGAGAAAGCGAGACACGGGCATCCTACTATCACCATTGTCGGTTACTGACACATCCTTAA
GCCTTGGGGGGCGAGGTCCAGCCTCACCCATGATAGTAAAAACGCCCTGCGCAGTTCGTTAGCAGGGGCAGTAACTCACG
TTTGCACGTCGACAGAGCTCGGTGCGAAGTGTTTAGCGCCCATTTGTAGACGCGAGTAGTAGTACGGCCTACGCCGCCTG
CTGAACGTGCTCCTATGGCAACTGATTCGCGTCATCCGGAGATGTATGGTCGCTGCGGTGGGAGGCGGCAGCGCCAAGTC
GAGCGAGTGACTATACAGCAAGATCGCGCTCGCAACGAGGATAGCGTCCGGATGCCCAGTTGTGGCTGCTGCATCACTTG
GGGGCCACTACGTCGCATAAAGCCTGGGGCGATGACCCTCCGTTAGCTAGGGTTTGGGGAAACTAAAGGGAGATGGTTGC
ACAGTTGACTACCTTGCGCGGTGTGCTGCGTCATAAATTGAAAAAGATTCTTCCAGCTACGTGCGATCCGGCTGCCCTCA
CCGCATGGGCCGATTCGTATAGGCGAGTC
>SRR446811
CTCCCAGAACGTGACAAATCCCCGGGTAGGAAGATTTTTCAACGCTCGTCGCCGCGAACCCATATTTAAGGGGCACCAAC
CTACGTCACGGCCCGCAGGGCGGGGGCGGTTGAACGTAACAGCGGGTGAGATGGGCATCGCCGAGCGACGCGCGATACAG
AGGCGCGACCTCGTGGACTGCGAGAAAGCGAGACACGGGCATCCTACTATCACCATTGTCGGTTACTGACACATCCTTAA
GCCTTGGGGGGCGAGGTCCAGCCTCACCCATGATAGTAAAAACGCCCTGCGCAGTTCGTTAGCAGGGGCAGTAACTCACG
TTTGCACGTCGACAGAGCTCGGTGCGAAGTGTTTAGCGCCCATTTGTAGACGCGAGTAGTAGTACGGCCTACGCCGCCTG
CTGAACGTGCTCCTATGGCAATTGATTCGCGTCATCCGGAGATGTATGGTCGCTGCGGTGGGAGGCGGCAGCGCCAAGTC
GAGCGAGTGACTATACAGCAAGATCGCGCTCGCAACGAGGATAGCGTCCGGATGCCCAGTTGTGGCTGCTGCATCACTTG
GGGGCCACTACGTCGCATAAAGCCTGGGGCGATGACCCTCCGTTAGCTAGGGTTTGGGGAAACTAAAGGGAGATGGTTGC
ACAGTTGACTACCTTGCGCGGTGTGCTGCGTCATAAATTGAAAAAGATTCTCCCAGCTACGTGCGATCCGGCTGCCCTCA
CCGCATGGGCCGATTCGTATAGGCGAGTC
>SRR446818
CTCCCAGAACGTGACAAATCCCCGGGTAGGAAGATTTTTCAACGCTCGTCGCCGCGAACCCATATTTAAGGGGCACCAAC
CTACGTTACGGCCCGCAGGGCGGGGGCGGTTGAACGTAACAGCGGGTGAGATGGGCATCGCCGAGCGACGCGCGATACAG
AGGCGCGACCTCGTGGACTGCGAGAAAGCGAGACACGGGCATCCTACTATCACCATTGTCGGTTACTGACACATCCTTAA
GCCTTGGGGGGCGAGGTCCAGCCTCACCCATGATAGTAAAAACGCCCTGCGCAGTTCGTTAGCAGGGGCAGTAACTCACG
TTTGCACGTCGACAGAGCTCGGTGCGAAGTGTTTAGCGCCCATTTGTAGACGCGAGTAGTAGTACGGCCTACGCCGCCTG
CTGAACGTGCTCCTATGGCAATTGATTCGCGTCATCCGGAGATGTATGGTCGCTGCGGTGGGAGGCGGCAGCGCCAAGTC
GAGCGAGTGACTATACAGCAAGATCGCGCTCGCAACGAGGATAGCGTCCGGATGCCCAGTTGTGGCTGCTGCATCACTTG
GGGGCCACTACGTCGCATAAAGCCTGGGGCGATGACCCTCCGTTAGCTAGGGTTTGGGGAAACTAAAGGGAGATGGTTGC
ACAGTTGACTACCTTGCGCGGTGTGCTGCGTCATAAATTGAAAAAGATTCTTCCAGCTACGTGCGATCCGGCTGCCCTCA
CCGCATGGGCCGATTCGTATAGGCGAGTC
>SRR446821
CTCCCAGAACGTGACAAATCCCCGGGTAGGAAGATTTTTCAACGCTCGTCGCCGCGAACCCATATTTAAGGGGCACCAAC
CTACGTTACGGCCCGCAGGGCGGGGGCGGTTGAACGTAACAGCGGGTGAGATGGGCATCGCCGAGCGACGCGCGATACAG
AGGCGCGACCTCGTGGACTGCGAGAAAGCGAGACACGGGCATCCTACTATCACCATTGTCGGTTACTGACACATCCTTAA
GCCTTGGGGGGCGAGGTCCAGCCTCACCCATGATAGTAAAAACGCCCTGCGCAGTTCGTTAGCAGGGGCAGTAACTCACG
TTTGCACGTCGACAGAGCTCGGTGCGAAGTGTTTAGCGCCCATTTGTAGACGCGAGTAGTAGTACGGCCTACGCCGCCTG
CTGAACGTGCTCCTATGGCAATTGATTCGCGTCATCCGGAGATGTATGGTCGCTGCGGTGGGAGGCGGCAGCGCCAAGTC
GAGCGAGTGACTATACAGCAAGATCGCGCTCGCAACGAGGATAGCGTCCGGATGCCCAGTTGTGGCTGCTGCATCACTTG
GGGGCCACTACGTCGCATAAAGCCTGGGGCGATGACCCTCCGTTAGCTAGGGTTTGGGGAAACTAAAGGGAGATGGTTGC
ACAGTTGACTACCTTGCGCGGTGTGCTGCGTCATAAATTGAAAAAGATTCTTCCAGCTACGTGCGATCCGGCTGCCCTCA
CCGCATGGGCCGATTCGTATAGGCGAGTC
>SRR446822
CTCCCAGAACGTGACAAATCCCCGGGTAGGAAGATTTTTCAACGCTCGTCGCCGCGAACCCATATTTAAGGGGCACCAAC
CTACGTTACGGCCCGCAGGGCGGGGGCGGTTGAACGTAACAGCGGGTGAGATGGGCATCGCCGAGCGACGCGCGATACAG
AGGCGCGACCTCGTGGACTGCGAGAAAGCGAGACACGGGCATCCTACTATCACCATTGTCGGTTACTGACACATCCTTAA
GCCTTGGGGGGCGAGGTCCAGCCTCACCCATGATAGTAAAAACGCCCTGCGCAGTTCGTTAGCAGGGGCAGTAACTCACG
TTTGCACGTCGACAGAGCTCGGTGCGAAGTGTTTAGCGCCCATTTGTAGACGCGAGTAGTAGTACGGCCTACGCCGCCTG
CTGAACGTGCTCCTATGGCAATTGATTCGCGTCATCCGGAGATGTATGGTCGCTGCGGTGGGAGGCGGCAGCGCCAAGTC
GAGCGAGTGACTATACAGCAAGATCGCGCTCGCAACGAGGATAGCGTCCGGATGCCCAGTTGTGGCTGCTGCATCACTTG
GGGGCCACTACGTCGCATAAAGCCTGGGGCGATGACCCTCCGTTAGCTAGGGTTTGGGGAAACTAAAGGGAGATGGTTGC
ACAGTTGACTACCTTGCGCGGTGTGCTGCGTCATAAATTGAAAAAGATTCTTCCAGCTACGTGCGATCCGGCTGCCCTCA
CCGCATGGGCCGATTCGTATAGGCGAGTC
>SRR446823
CTCCCAGAACGTGACAAATCCCCGGGTAGGAAGATTTTTCAACGCTCGTCGCCGCGAACCCATATTTAAGGGGCACCAAC
CTACGTTACGGCCCGCAGGGCGGGGGCGGTTGAACGTAACAGCGGGTGAGATGGGCATCGCCGAGCGACGCGCGATACAG
AGGCGCGACCTCGTGGACTGCGAGAAAGCGAGACACGGGCATCCTACTATCACCATTGTCGGTTACTGACACATCCTTAA
GCCTTGGGGGGCGAGGTCCAGCCTCACCCATGATAGTAAAAACGCCCTGCGCAGTTCGTTAGCAGGGGCAGTAACTCACG
TTTGCACGTCGACAGAGCTCGGTGCGAAGTGTTTAGCGCCCATTTGTAGACGCGAGTAGTAGTACGGCCTACGCCGCCTG
CTGAACGTGCTCCTATGGCAATTGATTCGCGTCATCCGGAGATGTATGGTCGCTGCGGTGGGAGGCGGCAGCGCCAAGTC
GAGCGAGTGACTATACAGCAAGATCGCGCTCGCAACGAGGATAGCGTCCGGATGCCCAGTTGTGGCTGCTGCATCACTTG
GGGGCCACTACGTCGCATAAAGCCTGGGGCGATGACCCTCCGTTAGCTAGGGTTTGGGGAAACTAAAGGGAGATGGTTGC
ACAGTTGACTACCTTGCGCGGTGTGCTGCGTCATAAATTGAAAAAGATTCTTCCAGCTACGTGCGATCCGGCTGCCCTCA
CCGCATGGGCCGATTCGTATAGGCGAGTC
>SRR446826
CTCCCAGAACGTGACAAATCCCCGGGTAGGAAGATTTTTCAACGCTCGTCGCCGCGAACCCATATTTAAGGGGCACCAAC
CTACGTTACGGCCCGCAGGGCGGGGGCGGTTGAACGTAACAGCGGGTGAGATGGGCATCGCCGAGCGACGCGCGATACAG
AGGCGCGACCTCGTGGACTGCGAGAAAGCGAGACACGGGCATCCTACTATCACCATTGTCGGTTACTGACACATCCTTAA
GCCTTGGGGGGCGAGGTCCAGCCTCACCCATGATAGTAAAAACGCCCTGCGCAGTTCGTTAGCAGGGGCAGTAACTCACG
TTTGCACGTCGACAGAGCTCGGTGCGAAGTGTTTAGCGCCCATTTGTAGACGCGAGTAGTAGTACGGCCTACGCCGCCTG
CTGAACGTGCTCCTATGGCAATTGATTCGCGTCATCCGGAGATGTATGGTCGCTGCGGTGGGAGGCGGCAGCGCCAAGTC
GAGCGAGTGACTATACAGCAAGATCGCGCTCGCAACGAGGATAGCGTCCGGATGCCCAGTTGTGGCTGCTGCATCACTTG
GGGGCCACTACGTCGCATAAAGCCTGGGGCGATGACCCTCCGTTAGCTAGGGTTTGGGGAAACTAAAGGGAGATGGTTGC
ACAGTTGACTACCTTGCGCGGTGTGCTGCGTCATAAATTGAAAAAGATTCTTCCAGCTACGTGCGATCCGGCTGCCCTCA
CCGCATGGGCCGATTCGTATAGGCGAGTC
>SRR500472
CTCCCAGAACGTGACAAATCCCCGGGTAGGAAGATTTTTCAACGCTCGTCGCCGCGAACCCATATTTAAGGGGCACCAAC
CTACGTTACGGCCCGCAGGGCGGGGGCGGTTGAACGTAACAGCGGGTGAGATGGGCATCGCCGAGCGACGCGCGATACAG
AGGCGCGACCTCGTGGACTGCGAGAAAGCGAGACACGGGCATCCTACTATCACCATTGTCGGTTACTGACACATCCTTAA
GCCTTGGGGGGCGAGGTCCAGCCTCACCCATGATAGTAAAAACGCCCTGCGCAGTTCGTTAGCAGGGGCAGTAACTCACG
TTTGCACGTCGACAGAGCTCGGTGCGAAGTGTTTAGCGCCCATTTGTAGACGCGAGTAGTAGTACGGCCTACGCCGCCTG
CTGAACGTGCTCCTATGGCAATTGATTCGCGTCATCCGGAGATGTATGGTCGCTGCGGTGGGAGGCGGCAGCGCCAAGTC
GAGCGAGTGACTATACAGCAAGATCGCGCTCGCAACGAGGATAGCGTCCGGATGCCCAGTTGTGGCTGCTGCATCACTTG
GGGGCCACTACGTCGCATAAAGCCTGGGGCGATGACCCTCCGTTAGCTAGGGTTTGGGGAAACTAAAGGGAGATGGTTGC
ACAGTTGACTACCTTGCGCGGTGTGCTGCGTCATAAATTGAAAAAGATTCTTCCAGCTACGTGCGATCCGGCTGCCCTCA
CCGCATGGGCCGATTCGTATAGGCGAGTC
>SRR500708
CTCCCAGAACGTGACAAATCCCCGGGTAGGAAGATTTTTCAACGCTCGTCGCCGCGAACCCATATTTAAGGGGCACCAAC
CTACGTTACGGCCCGCAGGGCGGGGGCGGTTGAACGTAACAGCGGGTGAGATGGGCATCGCCGAGCGACGCGCGATACAG
AGGCGCGACCTCGTGGACTGCGAGAAAGCGAGACACGGGCATCCTACTATCACCATTGTCGGTTACTGACACATCCTTAA
GCCTTGGGGGGCGAGGTCCAGCCTCACCCATGATAGTAAAAACGCCCTGCGCAGTTCGTTAGCAGGGGCAGTAACTCACG
TTTGCACGTCGACAGAGCTCGGTGCGAAGTGTTTAGCGCCCATTTGTAGACGCGAGTAGTAGTACGGCCTACGCCGCCTG
CTGAACGTGCTCCTATGGCAATTGATTCGCGTCATCCGGAGATGTATGGTCGCTGCGGTGGGAGGCGGCAGCGCCAAGTC
GAGCGAGTGACTATACAGCAAGATCGCGCTCGCAACGAGGATAGCGTCCGGATGCCCAGTTGTGGCTGCTGCATCACTTG
GGGGCCACTACGTCGCATAAAGCCTGGGGCGATGACCCTCCGTTAGCTAGGGTTTGGGGAAACTAAAGGGAGATGGTTGC
ACAGTTGACTACCTTGCGCGGTGTGCTGCGTCATAAATTGAAAAAGATTCTTCCAGCTACGTGCGATCCGGCTGCCCTCA
CCGCATGGGCCGATTCGTATAGGCGAGTC
>SRR500724
CTCCCAGAACGTGACAAATCCCCGGGTAGGAAGATTTTTCAACGCTCGTCGCCGCGAACCCATATTTAAGGGGCACCAAC
CTACGTTACGGCCCGCAGGGCGGGGGCGGTTGAACGTAACAGCGGGTGAGATGGGCATCGCCGAGCGACGCGCGATACAG
AGGCGCGACCTCGTGGACTGCGAGAAAGCGAGACACGGGCATCCTACTATCACCATTGTCGGTTACTGACACATCCTTAA
GCCTTGGGGGGCGAGGTCCAGCCTCACCCATGATAGTAAAAACGCCCTGCGCAGTTCGTTAGCAGGGGCAGTAACTCACG
TTTGCACGTCGACAGAGCTCGGTGCGAAGTGTTTAGCGCCCATTTGTAGACGCGAGTAGTAGTACGGCCTACGCCGCCTG
CTGAACGTGCTCCTATGGCAATTGATTCGCGTCATCCGGAGATGTATGGTCGCTGCGGTGGGAGGCGGCAGCGCCAAGTC
GAGCGAGTGACTATACAGCAAGATCGCGCTCGCAACGAGGATAGCGTCCGGATGCCCAGTTGTGGCTGCTGCATCACTTG
GGGGCCACTACGTCGCATAAAGCCTGGGGCGATGACCCTCCGTTAGCTAGGGTTTGGGGAAACTAAAGGGAGATGGTTGC
ACAGTTGACTACCTTGCGCGGTGTGCTGCGTCATAAATTGAAAAAGATTCTTCCAGCTACGTGCGATCCGGCTGCCCTCA
CCGCATGGGCCGATTCGTATAGGCGAGTC
>SRR500726
CTCCCAGAACGTGACAAATCCCCGGGTAGGAAGATTTTTCAACGCTCGTCGCCGCGAACCCATATTTAAGGGGCACCAAC
CTACGTTACGGCCCGCAGGGCGGGGGCGGTTGAACGTAACAGCGGGTGAGATGGGCATCGCCGAGCGACGCGCGATACAG
AGGCGCGACCTCGTGGACTGCGAGAAAGCGAGACACGGGCATCCTACTATCACCATTGTCGGTTACTGACACATCCTTAA
GCCTTGGGGGGCGAGGTCCAGCCTCACCCATGATAGTAAAAACGCCCTGCGCAGTTCGTTAGCAGGGGCAGTAACTCACG
TTTGCACGTCGACAGAGCTCGGTGCGAAGTGTTTAGCGCCCATTTGTAGACGCGAGTAGTAGTACGGCCTACGCCGCCTG
CTGAACGTGCTCCTATGGCAATTGATTCGCGTCATCCGGAGATGTATGGTCGCTGCGGTGGGAGGCGGCAGCGCCAAGTC
GAGCGAGTGACTATACAGCAAGATCGCGCTCGCAACGAGGATAGCGTCCGGATGCCCAGTTGTGGCTGCTGCATCACTTG
GGGGCCACTACGTCGCATAAAGCCTGGGGCGATGACCCTCCGTTAGCTAGGGTTTGGGGAAACTAAAGGGAGATGGTTGC
ACAGTTGACTACCTTGCGCGGTGTGCTGCGTCATAAATTGAAAAAGATTCTTCCAGCTACGTGCGATCCGGCTGCCCTCA
CCGCATGGGCCGATTCGTATAGGCGAGTC
>SRR500736
CTCCCAGAACGTGACAAATCCCCGGGTAGGAAGATTTTTCAACGCTCGTCGCCGCGAACCCATATTTAAGGGGCACCAAC
CTACGTTACGGCCCGCAGGGCGGGGGCGGTTGAACGTAACAGCGGGTGAGATGGGCATCGCCGAGCGACGCGCGATACAG
AGGCGCGACCTCGTGGACTGCGAGAAAGCGAGACACGGGCATCCTACTATCACCATTGTCGGTTACTGACACATCCTTAA
GCCTTGGGGGGCGAGGTCCAGCCTCACCCATGATAGTAAAAACGCCCTGCGCAGTTCGTTAGCAGGGGCAGTAACTCACG
TTTGCACGTCGACAGAGCTCGGTGCGAAGTGTTTAGCGCCCATTTGTAGACGCGAGTAGTAGTACGGCCTACGCCGCCTG
CTGAACGTGCTCCTATGGCAATTGATTCGCGTCATCCGGAGATGTATGGTCGCTGCGGTGGGAGGCGGCAGCGCCAAGTC
GAGCGAGTGACTATACAGCAAGATCGCGCTCGCAACGAGGATAGCGTCCGGATGCCCAGTTGTGGCTGCTGCATCACTTG
GGGGCCACTACGTCGCATAAAGCCTGGGGCGATGACCCTCCGTTAGCTTGGGTTTGGGGAAACTAAAGGGAGATGGTTGC
ACAGTTGACTACCTTGCGCGGTGTGCTGCGTCATAAATTGAAAAAGATTCTTCCAGCTACGTGCGATCCGGCTGCCCTCA
CCGCATGGGCCGATTCGTATAGGCGAGTC
>SRR500737
CTCCCAGAACGTGACAAATCCCCGGGTAGGAAGATTTTTCAACGCTCGTCGCCGCGAACCCATATTTAAGGGGCACCAAC
CTACGTTACGGCCCGCAGGGCGGGGGCGGTTGAACGTAACAGCGGGTGAGATGGGCATCGCCGAGCGACGCGCGATACAG
AGGCGCGACCTCGTGGACTGCGAGAAAGCGAGACACGGGCATCCTACTATCACCATTGTCGGTTACTGACACATCCTTAA
GCCTTGGGGGGCGAGGTCCAGCCTCACCCATGATAGTAAAAACGCCCTGCGCAGTTCGTTAGCAGGGGCAGTAACTCACG
TTTGCACGTCGACAGAGCTCGGTGCGAAGTGTTTAGCGCCCATTTGTAGACGCGAGTAGTAGTACGGCCTACGCCGCCTG
CTGAACGTGCTCCTATGGCAATTGATTCGCGTCATCCGGAGATGTATGGTCGCTGCGGTGGGAGGCGGCAGCGCCAAGTC
GAGCGAGTGACTATACAGCAAGATCGCGCTCGCAACGAGGATAGCGTCCGGATGCCCAGTTGTGGCTGCTGCATCACTTG
GGGGCCACTACGTCGCATAAAGCCTGGGGCGATGACCCTCCGTTAGCTAGGGTTTGGGGAAACTAAAGGGAGATGGTTGC
ACAGTTGACTACCTTGCGCGGTGTGCTGCGTCATAAATTGAAAAAGATTCTTCCAGCTACGTGCGATCCGGCTGCCCTCA
CCGCATGGGCCGATTCGTATAGGCGAGTC
>SRR500738
CTCCCAGAACGTGACAAATCCCCGGGTAGGAAGATTTTTCAACGCTCGTCGCCGCGAACCCATATTTAAGGGGCACCAAC
CTACGTTACGGCCCGCAGGGCGGGGGCGGTTGAACGTAACAGCGGGTGAGATGGGCATCGCCGAGCGACGCGCGATACAG
AGGCGCGACCTCGTGGACTGCGAGAAAGCGAGACACGGGCATCCTACTATCACCATTGTCGGTTACTGACACATCCTTAA
GCCTTGGGGGGCGAGGTCCAGCCTCACCCATGATAGTAAAAACGCCCTGCGCAGTTCGTTAGCAGGGGCAGTAACTCACG
TTTGCACGTCGACAGAGCTCGGTGCGAAGTGTTTAGCGCCCATTTGTAGACGCGAGTAGTAGTACGGCCTACGCCGCCTG
CTGAACGTGCTCCTATGGCAATTGATTCGCGTCATCCGGAGATGTATGGTCGCTGCGGTGGGAGGCGGCAGCGCCAAGTC
GAGCGAGTGACTATACAGCAAGATCGCGCTCGCAACGAGGATAGCGTCCGGATGCCCAGTTGTGGCTGCTGCATCACTTG
GGGGCCACTACGTCGCATAAAGCCTGGGGCGATGACCCTCCGTTAGCTAGGGTTTGGGGAAACTAAAGGGAGATGGTTGC
ACAGTTGACTACCTTGCGCGGTGTGCTGCGTCATAAATTGAAAAAGATTCTTCCAGCTACGTGCGATCCGGCTGCCCTCA
CCGCATGGGCCGATTCGTATAGGCGAGTC
>SRR500739
CTCCCAGAACGTGACAAATCCCCGGGTAGGAAGATTTTTCAACGCTCGTCGCCGCGAACCCATATTTAAGGGGCACCAAC
CTACGTTACGGCCCGCAGGGCGGGGGCGGTTGAACGTAACAGCGGGTGAGATGGGCATCGCCGAGCGACGCGCGATACAG
AGGCGCGACCTCGTGGACTGCGAGAAAGCGAGACACGGGCATCCTACTATCACCATTGTCGGTTACTGACACATCCTTAA
GCCTTGGGGGGCGAGGTCCAGCCTCACCCATGATAGTAAAAACGCCCTGCGCAGTTCGTTAGCAGGGGCAGTAACTCACG
TTTGCACGTCGACAGAGCTCGGTGCGAAGTGTTTAGCGCCCATTTGTAGACGCGAGTAGTAGTACGGCCTACGCCGCCTG
CTGAACGTGCTCCTATGGCAATTGATTCGCGTCATCCGGAGATGTATGGTCGCTGCGGTGGGAGGCGGCAGCGCCAAGTC
GAGCGAGTGACTATACAGCAAGATCGCGCTCGCAACGAGGATAGCGTCCGGATGCCCAGTTGTGGCTGCTGCATCACTTG
GGGGCCACTACGTCGCATAAAGCCTGGGGCGATGACCCTCCGTTAGCTAGGGTTTGGGGAAACTAAAGGGAGATGGTTGC
ACAGTTGACTACCTTGCGCGGTGTGCTGCGTCATAAATTGAAAAAGATTCTTCCAGCTACGTGCGATCCGGCTGCCCTCA
CCGCATGGGCCGATTCGTATAGGCGAGTC
>SRR500740
CTCCCAGAACGTGACAAATCCCCGGGTAGGAAGATTTTTCAACGCTCGTCGCCGCGAACCCATATTTAAGGGGCACCAAC
CTACGTTACGGCCCGCAGGGCGGGGGCGGTTGAACGTAACAGCGGGTGAGATGGGCATCGCCGAGCGACGCGCGATACAG
AGGCGCGACCTCGTGGACTGCGAGAAAGCGAGACACGGGCATCCTACTATCACCATTGTCGGTTACTGACACATCCTTAA
GCCTTGGGGGGCGAGGTCCAGCCTCACCCATGATAGTAAAAACGCCCTGCGCAGTTCGTTAGCAGGGGCAGTAACTCACG
TTTGCACGTCGACAGAGCTCGGTGCGAAGTGTTTAGCGCCCATTTGTAGACGCGAGTAGTAGTACGGCCTACGCCGCCTG
CTGAACGTGCTCCTATGGCAATTGATTCGCGTCATCCGGAGATGTATGGTCGCTGCGGTGGGAGGCGGCAGCGCCAAGTC
GAGCGAGTGACTATACAGCAAGATCGCGCTCGCAACGAGGATAGCGTCCGGATGCCCAGTTGTGGCTGCTGCATCACTTG
GGGGCCACTACGTCGCATAAAGCCTGGGGCGATGACCCTCCGTTAGCTAGGGTTTGGGGAAACTAAAGGGAGATGGTTGC
ACAGTTGACTACCTTGCGCGGTGTGCTGCGTCATAAATTGAAAAAGATTCTTCCAGCTACGTGCGATCCGGCTGCCCTCA
CCGCATGGGCCGATTCGTATAGGCGAGTC
>SRR500741
CTCCCAGAACGTGACAAATCCCCGGGTAGGAAGATTTTTCAACGCTCGTCGCCGCGAACCCATATTTAAGGGGCACCAAC
CTACGTTACGGCCCGCAGGGCGGGGGCGGTTGAACGTAACAGCGGGTGAGATGGGCATCGCCGAGCGACGCGCGATACAG
AGGCGCGACCTCGTGGACTGCGAGAAAGCGAGACACGGGCATCCTACTATCACCATTGTCGGTTACTGACACATCCTTAA
GCCTTGGGGGGCGAGGTCCAGCCTCACCCATGATAGTAAAAACGCCCTGCGCAGTTCGTTAGCAGGGGCAGTAACTCACG
TTTGCACGTCGACAGAGCTCGGTGCGAAGTGTTTAGCGCCCATTTGTAGACGCGAGTAGTAGTACGGCCTACGCCGCCTG
CTGAACGTGCTCCTATGGCAATTGATTCGCGTCATCCGGAGATGTATGGTCGCTGCGGTGGGAGGCGGCAGCGCCAAGTC
GAGCGAGTGACTATACAGCAAGATCGCGCTCGCAACGAGGATAGCGTCCGGATGCCCAGTTGTGGCTGCTGCATCACTTG
GGGGCCACTACGTCGCATAAAGCCTGGGGCGATGACCCTCCGTTAGCTAGGGTTTGGGGAAACTAAAGGGAGATGGTTGC
ACAGTTGACTACCTTGCGCGGTGTGCTGCGTCATAAATTGAAAAAGATTCTTCCAGCTACGTGCGATCCGGCTGCCCTCA
CCGCATGGGCCGATTCGTATAGGCGAGTC
>SRR500742
CTCCCAGAACGTGACAAATCCCCGGGTAGGAAGATTTTTCAACGCTCGTCGCCGCGAACCCATATTTAAGGGGCACCAAC
CTACGTTACGGCCCGCAGGGCGGGGGCGGTTGAACGTAACAGCGGGTGAGATGGGCATCGCCGAGCGACGCGCGATACAG
AGGCGCGACCTCGTGGACTGCGAGAAAGCGAGACACGGGCATCCTACTATCACCATTGTCGGTTACTGACACATCCTTAA
GCCTTGGGGGGCGAGGTCCAGCCTCACCCATGATAGTAAAAACGCCCTGCGCAGTTCGTTAGCAGGGGCAGTAACTCACG
TTTGCACGTCGACAGAGCTCGGTGCGAAGTGTTTAGCGCCCATTTGTAGACGCGAGTAGTAGTACGGCCTACGCCGCCTG
CTGAACGTGCTCCTATGGCAATTGATTCGCGTCATCCGGAGATGTATGGTCGCTGCGGTGGGAGGCGGCAGCGCCAAGTC
GAGCGAGTGACTATACAGCAAGATCGCGCTCGCAACGAGGATAGCGTCCGGATGCCCAGTTGTGGCTGCTGCATCACTTG
GGGGCCACTACGTCGCATAAAGCCTGGGGCGATGACCCTCCGTTAGCTAGGGTTTGGGGAAACTAAAGGGAGATGGTTGC
ACAGTTGACTACCTTGCGCGGTGTGCTGCGTCATAAATTGAAAAAGATTCTTCCAGCTACGTGCGATCCGGCTGCCCTCA
CCGCATGGGCCGATTCGTATAGGCGAGTC
>SRR500743
CTCCCAGAACGTGACAAATCCCCGGGTAGGAAGATTTTTCAACGCTCGTCGCCGCGAACCCATATTTAAGGGGCACCAAC
CTACGTTACGGCCCGCAGGGCGGGGGCGGTTGAACGTAACAGCGGGTGAGATGGGCATCGCCGAGCGACGCGCGATACAG
AGGCGCGACCTCGTGGACTGCGAGAAAGCGAGACACGGGCATCCTACTATCACCATTGTCGGTTACTGACACATCCTTAA
GCCTTGGGGGGCGAGGTCCAGCCTCACCCATGATAGTAAAAACGCCCTGCGCAGTTCGTTAGCAGGGGCAGTAACTCACG
TTTGCACGTCGACAGAGCTCGGTGCGAAGTGTTTAGCGCCCATTTGTAGACGCGAGTAGTAGTACGGCCTACGCCGCCTG
CTGAACGTGCTCCTATGGCAATTGATTCGCGTCATCCGGAGATGTATGGTCGCTGCGGTGGGAGGCGGCAGCGCCAAGTC
GAGCGAGTGACTATACAGCAAGATCGCGCTCGCAACGAGGATAGCGTCCGGATGCCCAGTTGTGGCTGCTGCATCACTTG
GGGGCCACTACGTCGCATAAAGCCTGGGGCGATGACCCTCCGTTAGCTAGGGTTTGGGGAAACTAAAGGGAGATGGTTGC
ACAGTTGACTACCTTGCGCGGTGTGCTGCGTCATAAATTGAAAAAGATTCTTCCAGCTACGTGCGATCCGGCTGCCCTCA
CCGCATGGGCCGATTCGTATAGGCGAGTC
>SRR500744
CTCCCAGAACGTGACAAATCCCCGGGTAGGAAGATTTTTCAACGCTCGTCGCCGCGAACCCATATTTAAGGGGCACCAAC
CTACGTTACGGCCCGCAGGGCGGGGGCGGTTGAACGTAACAGCGGGTGAGATGGGCATCGCCGAGCGACGCGCGATACAG
AGGCGCGACCTCGTGGACTGCGAGAAAGCGAGACACGGGCATCCTACTATCACCATTGTCGGTTACTGACACATCCTTAA
GCCTTGGGGGGCGAGGTCCAGCCTCACCCATGATAGTAAAAACGCCCTGCGCAGTTCGTTAGCAGGGGCAGTAACTCACG
TTTGCACGTCGACAGAGCTCGGTGCGAAGTGTTTAGCGCCCATTTGTAGACGCGAGTAGTAGTACGGCCTACGCCGCCTG
CTGAACGTGCTCCTATGGCAATTGATTCGCGTCATCCGGAGATGTATGGTCGCTGCGGTGGGAGGCGGCAGCGCCAAGTC
GAGCGAGTGACTATACAGCAAGATCGCGCTCGCAACGAGGATAGCGTCCGGATGCCCAGTTGTGGCTGCTGCATCACTTG
GGGGCCACTACGTCGCATAAAGCCTGGGGCGATGACCCTCCGTTAGCTAGGGTTTGGGGAAACTAAAGGGAGATGGTTGC
ACAGTTGACTACCTTGCGCGGTGTGCTGCGTCATAAATTGAAAAAGATTCTTCCAGCTACGTGCGATCCGGCTGCCCTCA
CCGCATGGGCCGATTCGTATAGGCGAGTC
>SRR500745
CTCCCAGAACGTGACAAATCCCCGGGTAGGAAGATTTTTCAACGCTCGTCGCCGCGAACCCATATTTAAGGGGCACCAAC
CTACGTTACGGCCCGCAGGGCGGGGGCGGTTGAACGTAACAGCGGGTGAGATGGGCATCGCCGAGCGACGCGCGATACAG
AGGCGCGACCTCGTGGACTGCGAGAAAGCGAGACACGGGCATCCTACTATCACCATTGTCGGTTACTGACACATCCTTAA
GCCTTGGGGGGCGAGGTCCAGCCTCACCCATGATAGTAAAAACGCCCTGCGCAGTTCGTTAGCAGGGGCAGTAACTCACG
TTTGCACGTCGACAGAGCTCGGTGCGAAGTGTTTAGCGCCCATTTGTAGACGCGAGTAGTAGTACGGCCTACGCCGCCTG
CTGAACGTGCTCCTATGGCAATTGATTCGCGTCATCCGGAGATGTATGGTCGCTGCGGTGGGAGGCGGCAGCGCCAAGTC
GAGCGAGTGACTATACAGCAAGATCGCGCTCGCAACGAGGATAGCGTCCGGATGCCCAGTTGTGGCTGCTGCATCACTTG
GGGGCCACTACGTCGCATAAAGCCTGGGGCGATGACCCTCCGTTAGCTAGGGTTTGGGGAAACTAAAGGGAGATGGTTGC
ACAGTTGACTACCTTGCGCGGTGTGCTGCGTCATAAATTGAAAAAGATTCTTCCAGCTACGTGCGATCCGGCTGCCCTCA
CCGCATGGGCCGATTCGTATAGGCGAGTC
>SRR500749
CTCCCAGAACGTGACAAATCCCCGGGTAGGAAGATTTTTCAACGCTCGTCGCCGCGAACCCATATTTAAGGGGCACCAAC
CTACGTTACGGCCCGCAGGGCGGGGGCGGTTGAACGTAACAGCGGGTGAGATGGGCATCGCCGAGCGACGCGCGATACAG
AGGCGCGACCTCGTGGACTGCGAGAAAGCGAGACACGGGCATCCTACTATCACCATTGTCGGTTACTGACACATCCTTAA
GCCTTGGGGGGCGAGGTCCAGCCTCACCCATGATAGTAAAAACGCCCTGCGCAGTTCGTTAGCAGGGGCAGTAACTCACG
TTTGCACGTCGACAGAGCTCGGTGCGAAGTGTTTAGCGCCCATTTGTAGACGCGAGTAGTAGTACGGCCTACGCCGCCTG
CTGAACGTGCTCCTATGGCAATTGATTCGCGTCATCCGGAGATGTATGGTCGCTGCGGTGGGAGGCGGCAGCGCCAAGTC
GAGCGAGTGACTATACAGCAAGATCGCGCTCGCAACGAGGATAGCGTCCGGATGCCCAGTTGTGGCTGCTGCATCACTTG
GGGGCCACTACGTCGCATAAAGCCTGGGGCGATGACCCTCCGTTAGCTAGGGTTTGGGGAAACTAAAGGGAGATGGTTGC
ACAGTTGACTACCTTGCGCGGTGTGCTGCGTCATAAATTGAAAAAGATTCTTCCAGCTACGTGCGATCCGGCTGCCCTCA
CCGCATGGGCCGATTCGTATAGGCGAGTC
>SRR500750
CTCCCAGAACGTGACAAATCCCCGGGTAGGAAGATTTTTCAACGCTCGTCGCCGCGAACCCATATTTAAGGGGCACCAAC
CTACGTTACGGCCCGCAGGGCGGGGGCGGTTGAACGTAACAGCGGGTGAGATGGGCATCGCCGAGCGACGCGCGATACAG
AGGCGCGACCTCGTGGACTGCGAGAAAGCGAGACACGGGCATCCTACTATCACCATTGTCGGTTACTGACACATCCTTAA
GCCTTGGGGGGCGAGGTCCAGCCTCACCCATGATAGTAAAAACGCCCTGCGCAGTTCGTTAGCAGGGGCAGTAACTCACG
TTTGCACGTCGACAGAGCTCGGTGCGAAGTGTTTAGCGCCCATTTGTAGACGCGAGTAGTAGTACGGCCTACGCCGCCTG
CTGAACGTGCTCCTATGGCAATTGATTCGCGTCATCCGGAGATGTATGGTCGCTGCGGTGGGAGGCGGCAGCGCCAAGTC
GAGCGAGTGACTATACAGCAAGATCGCGCTCGCAACGAGGATAGCGTCCGGATGCCCAGTTGTGGCTGCTGCATCACTTG
GGGGCCACTACGTCGCATAAAGCCTGGGGCGATGACCCTCCGTTAGCTAGGGTTTGGGGAAACTAAAGGGAGATGGTTGC
ACAGTTGACTACCTTGCGCGGTGTGCTGCGTCATAAATTGAAAAAGATTCTTCCAGCTACGTGCGATCCGGCTGCCCTCA
CCGCATGGGCCGATTCGTATAGGCGAGTC
