# Supplementary material for: An evaluation of alternative methods for constructing phylogenies from whole genome sequence data: a case study with Salmonella
Source: PeerJ. 2014 Oct 14;2:e620. doi: 10.7717/peerj.620 (PMC4201946; doi:10.7717/peerj.620)
Supplement: Supplemental Information 5 — See README file for further details. [file peerj-02-620-s005.zip › den194all.fasta]

>ERR045332
------------------------------------------------------------
------------------------------------------------------------
------------------------------------------------CA----------
------------------------------------------------------------
---------------------T-----CGTTG----------------------------
-----------A-TGCA-CTG-AC------------------------------------
-----------------------------------GCAGCTTG-----------------
------------------------------------------------------------
-------T----GGTCCATTTGG--AG-GG--A-GGC-------AG---A--G-------
------------------------------------------------------ACTTCG
TGACTG--TA---AA-A---------G--CG-----------------------------
------------------------------------------------------------
------GTTG--A--GTG-TC-TAT-CT-T-GC---------------------------
------------------------------------------------------------
-----------------------------------------G---------------G--
-ACG-TACGC-TC-AG-CTGTT--CC-GGC-CGT--TGAAA--TCA--AG--C-AGGAAA
T--T-C-TCGACA---CATAG-ACAGCT-CTTATG------CTA-T--------------
-------------C----------------------------------------------
-----------------------------G-A-CGCGTCTAAT-GGCA-CTTCTTGG-GC
ACGG-AGTTA-TG-ATCAG-AGC-ATCCTATGC-CACCGTATACACTCCG-GT-G--CGG
-GG-GATCCAC-ACC--T----------CACTA--------A-T----------------
-------G----------------------------------------------------
A-----------------------------------------------------------
---------GC-CG---GA--TCA-GG-CT-A-CATCCTGG-C----AAGAACC--GTAT
GGCA-------------------A-A----------------------------------
------------------------------------------------------------
------------------------------------------------------------
-------------------------ATAGT---------------------------A-A
-TTTGG-CGACTAAACTG----------G---TGATCA---TA-GAG-AT---CAAAT-T
CCCCTA-GTAT-ACGCGGGTCGTTGGGAACCATCAGTTCAGCGGCTGAG-TGT--AGTAC
GATGTCTGCACA-G--ACG--TTCCG-AGGGCGG-TT-GCAGT-T-AGTTGGCTT-C-AA
-GAGGTTTTTCCTGC-TGC-GGCATCTACACAAGTAACGC-AT-AA-TTGCGGGCTGA-C
CGTCT-GCTG-AG-GCGGC-AAC-CT-GTGGG--ACCCTC-GGGAAG-T-GACCCTTGCA
TA-TAC-TACGCCCCGA-ATC-CATCC-G--------------GTCAA-A-G-C-T---A
A-------------------------------CG-T------------------------
------------------------------------------------------------
--------------------------------------------A-ATTGTACTGATT--
-CA-GC-TGTCGAA-AGCCTCAGGACGGAA-GTGA-C-AGATCTTCTGTGACAACT-CCG
--GG-TGAT-TA-T--AG-CAGT-GTA-GAG--ATCAAATGAACT-ATCCC-G-ACCAGA
CCGTGCATACG--A-T-ATTCG-CC-GACT-C-CG--TG-GCA--T-C--CGCAGTG--C
ATC-GTACGTGAAAGGC--AT-GC-ATTTTA-CGGTCAGCGCAC--T-----------CA
AGATAGG--C----G-C-GAGGA-C---------------------------T--T----
----------TA----------------------------------------C-------
----------------------------------------------T-------------
------------------------------------------------------------
-------------TACCG-C--CGTC--TATGTCC---ACTC-CA--ACCGGTGGATC-G
GA-AA-AAAGACGG-GAGAC-GC-GC-TGAG-TGAGAGAAC-T--CG-CTTGCTGCTCCA
TG-TC-CGC-C-CCTTT-CTCATGTA-GCGAGGAGGC-----TA----AA--A-GG-AGG
CTAGATCGCT-CCG-CCTATATT------------------------------G------
-------------------A----------------------------------------
------------------------------------------------------------
-------------------------CTC--------------------------------
--------------------------AA----------------------------G---
------------------A---CTT--G--G-AGT-----TGTA-TG-------------
----------TA----GCTCAC-ACCT-GGGT-GCGA-AG--AT-T-TTG-TCCAATG-G
ACGACAGC-T-G-TCACGCATGCTCG--AA-CCAA-G-GGACC---TCC-TCAATC-G-C
AGCAGCGCGCCAGGCCT--CAG--GATGGGGTCGCA-TGTGGC-AAACTTT-CC-AGCAC
ACT--GA-CAGTGG-AGGG-ATG-CCTA-AG-CGGGTCAG----G-GAGTTGTGGAACGG
CGCACA--CTCGTGTAT--AGGTCGA--T-A-C-C-A-TT-A-AA-GGTGAGATGCGCC-
TTCCA-TCA-AAGGCGTTAATG-ACTGATGGA-G-CGGGT--G-GTTACT-GG--GGTGA
G-ACCCATAACTTGCGG-GAG-GA-GGG-AT-A-GCCT-A-GGGC-GGGGGACGGTCTAG
-GACCG-AAAA-GTC-C-AGCG-GCACCACCATGTGACAATCCAGTCT-TCGGCGCAGTC
ATACAGC--GT-CGAAGATT-A-CTAA-GG--GGA-ATGCTACGCCG----GGGCG-G-C
-AGCTCGGT-AGACGCCC-----CACTTTTGGAG-GGACCTATAGT-TTAAGGCCA-GT-
T-A-GC-AGTGAAGCAG-C--GGACTCGAAGTGC-AA-TGTCCATTTCG-CGATA-GCTT
TG-GGC--C-ATAAT-ATACTG--GTCGTTGGT--A---A-A--CGTG-AC-GCGGCA--
GAC-C-GACC-----------------G-AT--TCTTCGAGATC-GC-TTCTTTA-TT--
------T------------------------------------------------GT--T
---------------------A--------------------------------------
------------------------------------------------------------
------------------------------------------------------CCAAGT
-GAA-T-CCA-CC-ACGCTAGC-GCTA--TCATCGGTT-TGTG-CAACGACGA-T-CCGC
A-G---TTAAGTA-AAT-G--CACTGAAC-CT-TTGACTCAAACGCA--CTGTGGGAGGG
-TCCTGCGAAGCTAA-CC---GAAT-TAGAGGAGCA-T--GGTTATCCAGC-AATCGACA
GA--TTGCGCT-CAG--T-TGCTCACGGTCAC--GAC-GGTTTC-CCGCCTAGGGGC-C-
-TG--AGGG-GCGCGG-CAATG-CCGG-TCTC--AT--TC-G--CCAATACGC--CGAGT
C-CTCA-TTTTGCGCCTTCCGGT--GCCGC---A--A-TG-GGGAC-T-CCA-TAATA-T
GAAGCCTTGGTTGA-CCG--TGA-TGATGT-TTGA--G--GGTA---T-GTTC-GCCTTA
GA-CTC-TGG---GA-CT-T-GTGCTATTCGGC-AAT-GTAT-CAG--TT--GGG-TCA-
ATTT-ACTCT-ACCC-TCA--TGAGCTCCCCTT-TGAC-TGGATCCGCGTCTACACA-AT
ATGGC-T-G-GT-AG---A--CTGGGT-TAAAGCGGATGCATGTAATC-C-C-GTCG-TA
CATCCCCTACCCGC--T-A------------------A---TCC-A--GG-AATCC-AGA
CCG-GCTTAC-G-G--AGCCAACAAGG---------------------GT-ATA-CTCGA
AATTAA-TGC-------------------------T------------------------
------AGACT---GG-------------------------------------A------
---------------------------GC-----A-------------------------
--C--TC-----------------------------------------------------
----------------CG------------------------------------------
-------------CCGCCGAG-TCGAAG-TAAGCAGATC-T-G-CGGCGT-C---TACCC
TCGTAGTG--TCACG-TAA-T-GGG---GTT-AGT-AC--TAA-ATG---G-C-A--TTC
AGGAGG-TA-ACCAA-GAT-ACCCGGGTAGG-ACGT--G--CT--AACGC-G--ATTGTA
-G-G-CCT-TT-GTTCT-TGAAAGCC-GCTC-TTGGCTGC--TCA-GGATTAAA-TCGC-
ACCCTACCGA-CAATCT-AAC--GAGAAAGG-TGGTCCGGGGAAA-GAGA-G-T-A-C-G
CGA--TA--TCATGC-GCCGACG-GGTA--CTCTCATT-TATTCGC--ACGTCTG-AGA-
-T--CAAAT-CGCG--T--A---TCAA----C-CA-GAAC----------A-GG------
CTT-GTAAGAA-TTCA--TCA-A--CGCTGAGTCGGAGCGATTCAAA-C-GA-ACC-CTG
AAAATTTT-GACCA-GTACGC--G-CG-T-AA-C-GTTGT-AC-AGCCGC----------
------------------T----GAGGC-GG--A-T-GCA--C-----------------
--------------T---------------------------------------------
------------------------------------------------------------
--------------------------A---------------------------------
--------T---ACA---------------------------------------------
-------------T-GTCGC-GCCTCCAT-------------------------------
------------------AG--------------CTTAC--TC---TAC-CACTAGCATA
CT-G-TATCCTTACCACGCCT-CGGACGACAT-TC-AC-CTCGTGGC-A-TGAACC-ACC
G-C-T----AC-GTGCAGGGG--TCCG-ATT-ACTA-GTGCTT-TTTGGCACCCT-GTGA
T-GG----A--T---T--------------TAGCC-CGTC--------------------
C-C---TTCG-TG-GGCAT-CAC-C-CAAT-AAGAGTC-TCTCT---GC-A-GC--C-GC
AGAATCCT-TCGTAGGGTTT-GAGGCCGAGATA--CCTCT-GAC-T-T-ACCGTGT-TCT
ACG-AACGACAT---G-G--AGC-GGAATGCAGGTGACT-A-AGCGTGG-TGTT-ATTC-
TGTGACCGTCAGG--A-CGG-AACA--AACGACGCA-AGCG--GAGAAG-GGGAGGGAAA
AGTCGTT--GG-ATGA-GC-AA-T--G--G-CTGCCACATT-A-ACCACCAA-GC-TCCC
T--CGGCTGAT-G-TC-AACA-A-CCA-GGAATCCTTACTGCGGACCA-A-GGGGTTGTA
GGATG-C-GACA-ACAGA-GGGTGC--TCTGT--ATGCGCTGAGCT--CGGATTGTCTGA
-TGGCCATGGCAA-CCCG-AGCGTCGGG-AACGATCA-TC-AGCTG-TCG-C-TGGTCGA
A---C-CGAAT-CC-AAGAGCC---G-AGGTG--CCC-ATACG-CCTCACTTCAGGATT-
CTCCT-TC-TAATCCGACCT-TTACAAAT-GC-GTAGCCAGC-CTT-CATCG--GA--T-
TTAACGATGAGATCGGTACGCGGC-AGTG-CTTC-A-AAC-CTCCT-TAGA-CGGTT-AG
-G--CT-C-TCTTACAG-GCAC-TAG--CACA-GCCCG-GG-CC-AG-ACG-CCT-AG-G
ACAGTT-TTCAAGGCTACGATCACTGGGCAATCCTGGAA-AT-TATTTTT-TCTTG-GT-
CGTA--GTTT-CTCCAT-CACCATT-TGTA--C-GCCCCCGA-G-C--T-AT-C---A-A
AGTC--GTATG-AATACAACTAGAATGAA-TAG-A--C-AAA-C-AACAT-AA-CCAA-T
G-CA-TACA-ATC-G-TG--AT-AGAAC--GG-TGT-CAC--GCAG-CTCAC-TA-TC-A
T-T-CT-GC--GT-T-CCT---TA-GA-CC--C-TCC--CTCT--CGCTTTA-GGAGATC
AAGCTA-C-TCTAATTGACCTAGCTAT-TGTTAGCAGTCCAGCTAT-T-GAAA--A-A-G
AAACCTCC--ATCATGTGGACCAA-TTA-TT-TAC--ATG-ATCA-A--TC-TAAGAACA
TAGCTCATATTCC-CCATCC-TG-AGT-GCT-G--G-C-TCGTA--AGATA-CA-GA-TA
GC-AGTAAACGACGAGA-CGGAGA-CCG-TAC--TT-GCTGTCTTGGTTACAC----TAT
G--CGGATGACT-TG-TGTT-GCCCTGCG--TCTT-GGGACTGACCGGAGCTGAGAG-GC
-ATCTTGA-CTCC--TT--CC--TA-A-C--TTGAT-TTCGA---GCT-G-CCG-TG-T-
C-TG-TAACGC-G---A----AGGT-GACCT-GCT-GAATGAAGACGT--AGTT---TCG
A--C-AG--TC--G-AC-AATT---AGTA--TAAGAA-CA-C--TGAT-T-GCT--GG-C
GTTCAGATATTGCTTT-ATGTATG-AG--AGATAACGGGGTTTTGTT-TTTGACT--TG-
GTG-GGTT--GGGAC-TGC-ATGTCTTGTC-T--C-TCC-A--AGC-C-TAG-CGCG--C
CGA-CAATCGCGCAGAA-CAG-AGGAC----CGT--CA-TTTTT-C-AGGA-CGCT---T
C-GCCAT--TTGAG-A-AG-GTTG--GTAC-CAAG-T--AA-TG-CTAGTTGCTTG-GA-
G--CGT-CCTGGCCC-GTTTTAA-G-GTC-TAAGA-T-GCCACACGCAGG-TG--G-TAC
--CCGAT-CG-GA-C-GAT--TGC-TCGCCG-GTGCTC--TACGTGT-A-GA--TACAC-
----GTGAAA---GACCAGCTA--C--AG--CGT-GTAAGCTTACGTAA-AGAC---TGT
C-C--A----CAT-C--------------TT--------CATC--C---GT--AG-CG--
T-CA-TG---A-CCTAG-AGACC-C--A-GTGA-CTA---------A--GA---T-----
---------------------------------------------T------------GC
T--T-AAGT----------------------------CC---------------------
---TC-------------------------------------------------------
------------------------------------------------ATC-GAGA-GTG
CTCAAACGC-T-TGT--ACAAACT-GAACGA--GGT-TC---GCCGGC-TAA-T--G-C-
GAAAAGAT-GGAGATCT---G-G-GGAATATTTGT-T-CGTA-TT--A-GGTTCTTAGCG
TCCCGA-C-TGCA-GC----TT-C-T--TGAG-GAATTTATG-TCGA--A-GAAT-CGTA
AAAA-TAC-G-CCGA-TAC-CCACGAACGA-ATA-C-TG-GCTG-G-TG-TGCG-CCGAT
CTCGGCCG--GGCAGT--TT-TTT-ACCCAGGGG-AC--GCCGTG-TGGCCTA-GACC-C
-CGTCA-CTGA--CAGGGTC-GGG-AGTGG-GTCGAA-TC----G-AGCCTCCGA-GGAT
TT--ACTCT--GTCGA-GACACTGGCACG-GA-G--GGGGA--TG--TCC--GGAT-ACT
CAGCA--AATCT--TGGTTT-GGC-CGAGT-ACG-ACATC-ACGCC-TGG--CTCATTGT
TTT-GTCCCAG-GA-TTAATCTT--CCTA-CGTGTA--CGG--GG-GCA-TAG-TT-A-T
AAGGATGGG-GGA---T-AT-CG-GTACAAACAGTTGCTT-A-GCAGTCCT-TT--AAGA
AAG-CCAGCACGTCTCAGG-CG--C-CATA-GGACGG-GCG--GGGTATTGGG-GAGA-A
ATTAGG--CGAC-G--TG-CAC-AACTGGGAGGCCT-A-TT-C--TC-C---A-A-CTGG
GAAACCATACAGCGAG--ACAGTG-AAACG---ACAA-TGGATAGACATAGCGCCGCGT-
GTACCA--TTCACACTG-AGG-ACATAC-GACGTCCC-TT-CCA-TCTCGT-TAG-C-TG
AA--AGC-AA-G-GCTAGGTTCG-CCGACTT-AGTAGGT-G-AGAAACGGCGATTT-TG-
ATTGTCCGCGAGTAGG-CGGA-ACGT-TTA-CC-A-T-CATTAAGCC-AAGAAGGT--AT
GAACCTC-TG-AGATAGTC-ACA--CGACAGCGAGCA----------TGC-GATTCTCGT
-CCCGGGGCTC-AATC-AGAA-GA-GC--GAAGGACGGACAGGTGAATTCGACAGACGTT
C-GCCGAGCT-G-A--ACCGGTCATTCGTGCAGTGCTCCGAGT-GTCCTGA-GTATAGCT
---T--T-GTCT--GT-CCTG--GGA-A--A---G-GACGA--T-TA-C--AC-ACATCC
-ATAGA----GGG-AA-GTT-TCAC--TCGTAGA-T--TCTCAGTTATCC-AGACGGC-G
GGTTTGGA-CT-CCCCCG-A-GAGAGCCCATAGTGGC-ATTGG-TGCAAGTGCCGC-AT-
TGTAGGG-TGC-TACC-GACTGGCCGT-C-GAGACATACCCG--TC--CG-C-A-GCT--
AGG--CCCAAGTA--AGTTTTT-CTG-CGTCAATGGTGACGCGGAC--TTCGG-AGCAGG
CATTTACTCAGCC-C--G-TA---A-CAC-AA-T-T--GAC--G-GG-TTCGG-G-CAGA
GTCCGTGCCCGC-GTGTA-C---TT-TAT-CTCATACAGATTTGTGT-GCGAG-GAGG--
A--TAG-GTGCA-GCCAAGCCAAATC---G-----G-CT--AGACCAT--ATGCCATGCG
AC--CC--C-ACCGCAAAC-ATCAATGGCGCGC-A-G-C-CT-ATCACCTTT--TAG-CC
CC-------TGAAGGCAGTTCTTCTCC-GTCC-C-CATA-CGC--CGCACAGT-ATGTTG
GGGG-TGTTCACGATCGACC-GC-AC-TGCCG--GAATAGAAGCTC-CTTGTGAATATTC
T-GCCA-AT-GTCAGTA-C--CGTTAGTCCCCCTGTAAGG-C-T-CAGCGTATTC-ATGC
-TAACGCGGGCG-G-CCGGT-AATTTGTAA-TTG-TAGACAAAAGT-AGAC-TGAG-C-C
TC-GACG-AAACAGCCCA--CTTTC-CGCTGGCGACTT-GTTTAAAAG-GTACG-C-GTC
GGACC-TCT-AAACGCCGC--A-GACG-CT-T-TCTT-ATTGA-ACCCTCTGA-TTGCTG
G-TAAA-TCGC-ATCCCA-TGC-CGAGCGGAAC--CGCA-A-TC---GG-A-G-CAGAGC
G-AAGT-AAACTG-CCT-TACGTAGCTGAGGCCCCA-GG-TAT-CCGACAGTGCGG-GAG
CTA-GTGGGCAA-AAGAAGCCGCGCTACGTATTTCAGTACT-CCAGTAGAGCA-G-CT-C
--AGT--ATCGA-CTAT--G---GGGTA-CCTGTAG-C-CCGAGCGT-TA-AT-GC-TAT
---GAT------T-----------------------TC-GGCGT-----------CG---
---AGTTT-TAG-GT--T-TC-GATTG--GCAGCATCACAAG-CT-GGGGTC-----GGT
TCCCGGACATGTCTA-CC-CCTC-GCGATCT--CGAAAGGAGCAT-T-ATAGACT-G---
A--A-----A------------C--C-C--CG-TTGAG--GTA-CGGCGAGCAA-TG-T-
GTCA-AAAC-GAGGG-CACCAAGCGTAAGC------------------------------
--G--------------C----------------CCCT---A----------TCAGAAAT
-CA-C--A-T-CG-TA-GCAA--GTACTGCCTCCATATGCC-------------------
----------------GT------------G-GG---CA-CAA-TCTA-AACGCTAGAGA
AAC-AG--C---------------------------------------------------
-----------------T-------AA-AATGCTAA--CAGG------------------
--------------C--GCAGCTGGCTATC------------------------------
----AAC-------------------CT--------C-----------------------
-A---------------------------------------------AACATTA-A-TGT
TGTGCTC-C-ACATTGGAACTAGG--TTAGGGGAC-GCATTGC-AGGAA--A-CGCTTT-
AGATT-A-CAT-TCGTA----A-GG-GCC-CCGAGAA--TTATCCC-GG-ACGG-GTC-T
---CCATAA-C-AG-CA-TCCACTTGTGGC-CCGT-AGAGACGGCGC-GTACTTGGG---
CCTGCCTCTG-TTTTG-GCCATC--CGTACG-ATAATAATGCAGCG--G-TCA--G--A-
-C-C-A-A-A-T-TG-GGCT-GTCGGCA-TCTCC-ACGAATCGC-ATCGC-GAG--GTTC
G-ACA-AGGAATTG-GGTC---GT-TT-T-GCAGA-C-AATAAC-----CCGTGGGCTTA
AG--GTCCGAGCA-TC-GGAACTGAGA-TGCCT--CCG-A--GAT-CGT-CC-TTTCT--
AAAGGTT---TG---CA-GCCC-G--T-GA-G--TGG-CGTCTAC-TCACT--GCTACGG
GA-A-TGCA----TAG--TTGGCC-CGACTTTC-CAAAA----C-A-GTAGTGCTCT-C-
ACCA-TGCCGAGTTTATCTAACATAATCGGC-CA-CCTCA-T-T-GA-AG-TTGGCATCC
AT-CG-T---CACCATT-AACCG-CGGAG-CTCGTA---CAT-AACTAGACG-CGGCTCC
G-CA-CACTGCCCAG-A-CGT--ACTT-CTTAGCGT-GCT-TG-TGCCTCAG-TCACT-T
G-GCCG-TAAGC-GATATGC---C--A--CACAGGTGGAC-TATCGTCTAATA-TCAAAG
GATGTGCTTAT-TA-AT-AT-TTTG-CTGTT-AGC-A----CA-CAC-G-GA--GGTACC
CCTCC--CCT---GAGTG-TC--TCTTCA-CCG-CTT-ATTTGGCGCGGTAC--CGA-CT
-A--TTG-AGA-C-T-AA-GTC--ACG----T-TTTTA-T-AGTT--AGC-C-TG-T-TG
C--GGCTAAACGTTGA-GCCTCT-TT-TG-ATTCCCGATTTCCG--AGAAAC-C--ACCA
C-CCGATAC-TT-GAG-AGGCA-C-CTAGTCTCAGGGAG-AAGGA--AA--GCATA--CC
TAT--G--CCCTGAAATTG-C-C-CGGCCGCCC---AA-TTTC--GAA-ATGG--C-AAC
-AG---G-GGG-CCTTGGTCCCC--CATTT---AG-A----GCT--G--GTCAC-G-C-T
GTTG--GG-C-----G-TCCAG-CTACGT--TGG--TCG-GAA----T-----CTATCGG
-G-CTTGG-GATTCTGAGGTAA-CACTAG-----AA-G-T-GA-GATAC--G--CTCC-G
CGGATAATAATCCG-C-G-TCGG-GGT-CCC-GA-TGCGTACCACT-C-AA---TAGA-T
CGAG-AGGCTAAGGACTCACCCCTGA-ATTA-GCGTATGAGCAGT-AAC-GT---G-GA-
AAACAT--AGG-G-TG-CC-T---A-C--GCAACATA--TGGGCC-T-AATC---GCAC-
GCA-G-AA--CCC-C-TG-GCTCG--TCA-AAGGCAAC-CTA-GG-CGA-CGGA--A-G-
TA-T---------G--C------AACTA--T-GA-C----G-GC-G--CTCT-C--A-TA
--GGTCCGTG-GGC-ATG--C-T-AGC-AC--TTTCTCG-CTA--GGGAG-CC-G-----
-------------------G-CTCCCCTTGA-----------------------------
------------------------------------------------------------
----------A---------------------------T--CAACA--A--T--------
--------------------------------T----TA----AG---T-AG----ATC-
--AA--CGAGG-CG-T-GGGGTATTCCGACT-AAGG---CC-T-GCGACGTTCT-ACC--
---------------------------------GGG----G-G--GAGCATG---GAGG-
AGCG-T-G-GTGCGAG----T--GTCACATTTTTG-GCGT----GA--CCAATC-GAGAA
T-TGAAAG-CAC-GACCT-C-A-GCG--ACG-T-CATGG--CCC------A---------
-G--G-TG-C---CGCCTCAT-T-A-AAA-GTGTAAG-TCAACACCCGTACCTCTC--TG
CACTATCAGCGGCA-A-AA-G-AA-CTTGGGACTGGTTTT-CTAGTTCTA--A---TCTA
CT-A-AAAC-TGTATCGAGCAACAGACCGGACGAA-CCG-GA--CAT-AGGCTCGTCGC-
CTG-CAGGATCCTAA-C--TGT-GG-GC-GCTC--AGCCT-TCACAGC-A-GT--CC-CG
CG-GCG-GC-G-ATCGCCCGTGTC-ACCGCT-TCGTGTAGAGACGTA-AGCCT-T--GT-
GGTACGTCAGTT--GGCA-GCGGGCGGAT-AC-AGATCGGT-TGG-GCAG-GGA------
G----C--TC---------GCTG--CCA-A-CTGAC-GAACC-GAAC-ATAAGC---T--
--T-A-----CCG-CAATG-GTGTAC-ACCG-AATT----T-CT--G---GCTCG--TGT
GGGAAGC-CC-CGC--GGG-TGCCATGAATAGC-GTTG-GTACAG-TTCTACCCAG---T
-TCGATA-GTAC-TGGGC-CC-GT--TTGGAATC-GA-ATCA-A-CCG--CGT-CG--T-
AAT-C-G-GC-GATTC-AC-C-G---AA---G-T--GGCG-T-CGTTGG-AG---CCGG-
G--GGCAA-TA-GTAGCAG--G-T-GCAGGTT-ATAAA-AAT-GTTAAGA---AGGATGC
GCGG-TACA-TGA--TGGGC-T---CC-C-----T--CCC--CCGCGCGT-GTATTAAAG
TGGC-CTGCAGC-ACAAT-GTCT--CAAG----T--CG-GTAG-AA-CCCCCCTAAGGAT
CCTAAT-TTTATAAA--T-AGTTAG-G-G-T-T-GCA-GTA-GAGGACG-TCTGCC--TG
GG--CCAC-GAGAG--TGCGAAAAAGCAG-ACGACTATCTTCACGCAT--CGT-ACAGCA
T---GTTT--CA-AAATT-GGT-TCA-CG--GCC-C-CCAAG-AGA-T-G-TATGGGCTC
CCTCTAC---A-TGGCGTACA-ACC-TA-G-ACTCAAATCCCGT-AT-CAGC-TATGCAA
A-G-CTAGATGAGATTGTACGT-TCTCG-AAGGCGACGTAGCACCGAAGA-AGCCGACAG
GCTTG-CATCGACCAACAACCGC-GT-GAGGTCCT-TAACGGT-ATAACGAGCGGTGGAG
G-GGATACCGCGAGCAGGA-GGA-GCCCGGGGCGTCCCGACATACCCTGAC-AGTCGTTG
G-T-AT-TA-CCT-GAATG-ATGACC-TTTC-A-G-C-AG-A-T--AG-GCTTC--T-TG
AAGC-GATAAACG-T-T-GATGAATTGATACCAGCAGATGGCAGAT-G--CA-A-G-TAG
G-T-TATA-A-CAGGCCA-C-GTTACTT-CCACACA-TGT--ATG--ATAGCTTGAA-CC
GC-G-AACCCGA-G-ATGC-TA-GCTTCGTA-ACTGT-CTT--G-T-CAGGTGCCAAGT-
CGT-AG-AGG-CACTTCCCTCTTAGAGTCGC-CCTTG-CTCTTATT-CAGCTT-GGCGGG
ACTGT-GGA-AAA-CCAG-C--C-C--A-T-ACA--CG--TCCTTGT-C-GGC-AAATAT
ATCTGCGC-TAA-TCA-TT-GATGTTCGAC-AAAGCCC-G-AGGT--G-GAGAGGTTAT-
TAC-TGAATGGCCCT-A-TTGT-GGC-C-GTTGG-CCACTA-TATATAATT-GCT-TA-A
AA-ACGCCACCCAGCAC-A-TACCAGG--AAA-GG-AATA-GTGGTCT--G-CAT--CTG
ACTC-A-CGGGTGGTT-ACGCA-GGCAGAACAGTAAGGACAG-CGGAGCTCAGG-ACC-C
-CGACA-TCAC-CCG-CCGA-CAAACGGTGTTCAG-T-CATC-GC--GATGTC---T-TT
-ACT-ATCCTGCG--GCCA--TAGC-TG-G-TGACGCT-GTG-GGGG-ATTAAG-GTAAA
CAAC-GCCATA-C-C-CACTGAATT-G-GTTCAGTC--ACAGGG-TTGTGAA-CG-AAGC
-ACT-TT--GATT-TCTTGAG-CGGC-GT-CTAA-ACC----AGATGGTGAA-G-CTTGC
-ATCT-TTTTTT---TCCGGG-GCATAA-TGGGG-TA--ACG-CATGAGTGGC--ATACT
TCT-CATCCGC-AGTC-TA-C-GCGCTTTA-ACAACGC-CCTG-AG-TA-T---A-GC-T
CTACTA-GG-CACTAGAACACGGT-G-GTGACTG-T---AA-GC-AGACGC-GGCGTG-C
TAGAT-GCA-CT-CAG-GCC---GA-TAGGTGATTGAG-AG-CG-A--C-TTC--ATGTA
CTT-CGTTTGA-TTCT-GTTCCATGGTA-TATGATTCTTGCGC-C--C-CG-GCAGGGA-
GTGTTGAAAG-TCTC--A---C-CT-TT--TTA-CACGG-TCAG-TAGAAA-G--GAA-G
G-TGA-CGGCCC-GGGCTCGGCCCCCGCG-AAGGGAG-C-GCTTGT---A-A-ACCCC-T
GGA-C-T--TGATCG-A-GAT-AGAA-CGGG-TAG-T-G-GTAGCTCTCG-TCCCGACCC
GCGCCGACC-CGATTACGAA-C--G---T--GA-C--AA-CA-AAG-AGT-G-AT-CCGC
TAGTGC--T--A-----GTAA-G--G-TCTCGA-GA--GAGAT----A---G--CATGA-
--GGGGAAAC--CG---A--CTTT-AG-AC-T-GTTCT-CTTCAACTCAGG-G-AG-A-G
G-TA-GACGG--CC--TT-G--A-TCAGAGCCCAT--T-CAC---T-TG-CCAG-A-T-T
GTCAGA-CACTTA-CTAC-AAGGGG--CAACCG-TCT---GG-CCC-TA--C-G-A-GAC
GGTG-GTGCCC-G--GCTT-T-CT-C-C---CGGCTGT-TTGACATT--C-TACG-TG-G
AGACA-ATTATG-TCA-GTTCC-GA-CTG-G-CAGATATC-T-GCACTG-AGGGCACTCT
CA---ATGA-G---GA-GGCACC-GAACAG-GGC--TG-GCCATGGCCA--G--GCCTGA
TTAGCGT--C--TATTG-G--TGTTATTTTTTAAG-CA-CGCGAGCGA-GTTACT--CC-
C--T--GG-C-TA-C-GCGAAAGACGGA--AG-TCG-C-G-TTACGGT-TGGT--A-GAG
GTGCACG-CGT-TTGAATAAATTCAACCTA-AATTC-ATTTCGCGACT-AAT--CC-CT-
CCGG-CAGG--AG-CAA-GGGGTACCGAAC-TGGCTTGTAACAAACCTCTG--CGC-CCC
-TG-GC---CAAC--TCGAA-AAAGT-CATTGAATT--GGT-A-GT--G-ATTA-CAACC
CC-AATATTCAGC-GAATGG-AGT-C-C--CT-T-C-GG--C-GGT-GC-GGCTAT-CA-
T-GA-AC--AC-GT-AGCA-AATC-GT--CGGCACT--CT-AGCGTT-C-TGC-ACTGC-
-A------TG-C----GTACC---TTATCAG--AT--AA--AGTGC--TAGAACA-TACA
GCC-A---GAGG-A----TACAG-TCTCAT-AA-CCCTTATA--C-CAT-AG-CGCC-CA
CAACAGTCC-TATTG-G-AAAGCGC-G--ACCAGAC-C-A-GGCGGATTCG-ATGT-ATA
ATAGTTAGTGATG-CC-GA--TAGGA-CC-ATGAT-GG--TCCAAACGG-TTCCCCA-GG
ACAATCCCAG-T-CACT-CCGA-GTTTCACCCA-G--T-GC--AAAAACA-G-TA-AC--
ATGACA--TTGGGTCTTAAACT-CTT-CAT--GTCC-GTGG-GTGAT-TTAAGTC-GCGT
---GAGATTATG-ACTAGTTGTGAGACT--TGAT-AGAA----AG-TAA-TCGG-AGCTA
C--T--GA-GCCT-AGAG-C-TCC-GTGCGGCT---GAGCACGGC---CT-GT-C-CC--
GGT---TGAT-TAA--AACAGCCG--G-TACA-AA---TTA-CTG-GGC-GAAT-CAGA-
TCA-GCC---AGGCGGTAT--GTTTTTGGATG--AGC-T--TG-T-T-TCCG-CGCC-CG
CT-TT-C-CACTTAT----C-CA-T--T--TTA-G-CC-G-CGAT---GGCGGTCGAAAT
ATTATAC-TC-TGAGCGTTATA---C-TTC-----TACT-C-GC-------TA-CGTCGG
AG-TCTCC-TTGG-AGT--AACTGG-AGT-TTCCCCG-GCTTGGAGAGC--ATA--CCTG
-GGTAA-CA-G--T-ATGCGG-TC-C-CACTT-G--AA-C--T-CGT-A-CATCAGTT-T
-CCCG-GTGTGATCT---G-GGTTGTT--C-CTG-AGA---A--A--GGATGA-CC--CT
CTA-CG-TTAATG-ACGAGATTA-CAGCTC-TTAA---TGGCG-AGTCGCGTAC-A-G-A
CCG--AGGTA--CCAGGAAGTACA-CAATACTACT--C-CTC---GCG-CGTG-TCAA-T
----CCTG-A--G--CTTCTA--GAAA---ATC-GT----ACACTC-GAGATTTT-C---
G---GCACCGG-CCCTTTGTGCCATTCCTA-CGTCA-C--CGGTGCGTCG-T-CATTATT
T--GCTGACGCT-A-CGTT----T-C-CCGGGCG-T--AC-A-C---GTCTTT-CAGTC-
GGTTTAA--AG-CAGG-GG-CGAC---GC--CAAGCTA--C-A-GG-AC-CTAAC-GGGA
GCC-C-TAAGAG-TC-TG-G---TATAAT-CCGGGCA-ATCAGG-T---TAGGG--CCA-
G-CGGT-T-A----C--CATCATT-C--A---TGT-A----CCTTTTGT--CTA-----C
CCC-TGGCCT-CA--T-TGCGACTATGAGG--A-ATTC-ATAC--TGG-CT-TACTCCCT
T-A-G--AGT-A-C-TAAGACCAAGAAA-TCGACA-GT-GGA-G-AC-TCACCAAT-ACG
GGAATCCTTCC--TTACTCACAT---AAAAA-GAGC--AT-A--GCAAGGGGTAA-CGT-
TTCC-AGACTTC-ACATGGA---GGAGC------A--AGG-AAGTT-CAG-GACATAGCC
GA-AGATA-CTGA-TATCACTA-ACTC--TGCTGGAGGCTGACTATCG-CG-GTGC-TGG
-C-AA--GC-CGTTAGAG--G-TGGGC-T-G--T-G-A---G---T---A-TTC-T---C
GC-T-G-AATCAAG---ATAGTTGCCC-ACG-AAA--CATATCTTC-G--TGAG-CGTCT
GTAATCCC-G-AAAGTC-TGA-CCCCA-GTTTG---G-GG-C-TG--CGGTC---CT--A
GAGCCAAAGTAG-CGC-GT-GC-ATCCTCAG-GG-GCATTA-G-CAGC-G-----AGGGT
TAGA-A--CAT-TG-GCTCTGT----T-TC-C-ATCGCG---ATT-CGGTT-GGCTCTGA
CTT----TGA-CG-CG-AGTC-GCTAGCAG--TAGACCT-CTCGCGGACCTAAATACGGC
A-TCCTCAGGC-AG-CT-GT-TAAAGGT-GATG-AGGGAATAA-T--CATCTGCCGATAG
G--ATAGCTTTC-T-ATTTCC-ACCTACTTC-AC-CC-GT-CGGTTTAA--T--TC-C-A
GAT-AA-A-G-TT-CAC-TTT---A--G--TCCC-A-TAAACGACCC-ACTG-AGTGG--
T-CA-AT-ATG-GC-ACGCGGTAAGAGCTCT-GCAT-ATCAG-TT-C-A-GTCGG-TTG-
AACTA-C--CC-GCG-ATG-ATCCG-TC-CATTATATGA-CG----ATTTC-G--AGTT-
-GGGCAAT-CATC-GCGT-AAGG-G-GGCG-GAGG-GCTCATTTATCTAACGGTTTTTT-
A-GG-GGACT-GGAAATGAGCA-GA-AACAAA-AA--GT-GGTCCGCCC-CACCGACCGC
GGGTTGGTT-CCCCC-A-GAAGT-C-TCGTTCGAGCTCA-AAA--A-TCTCTCA-T-CCA
GTGGT--GGGCTATTATGGCGTT--C-GACGTCTCAGTGTAT-ATTCGTGC-GACGG-AT
---AGGTGAAG-TTGAG---ATCGA-CTC--CC---AA---G-AGATCC-AC-GTCTGTA
T-TGCC-GACCGAGCGTTTACGATGGTGA-C-TA-C-A-CACAC-CT-C-GTCACTTAAA
GT-CTCCC-G-A-----CT-CTGCT-AAAGACGGATAGT-C--CAC-CAG-AT-GT----
--GACGG-A-CGT-GCTAT---C------------G--TTACGA-AGCA-TTA--G--TC
-TG--A-TGAGGA-TCTGTACTCC--AACAGG-CA-AA-ACTTCAC---T-CT-CGG--A
CTGGCTC-T--TC--CGCC-TCGA-AGCGAAC-CGCA-CAGTAGCGC--ATGCTTCCA-T
-TGTG-CGGT-GCACATAT--T-CAGA--CCTCC---CC-GCGTT-AGAA-AGAA-TCCC
-TC-ATT-ACGTCG-GTAGTAA--TG-CCAACC--A-GTAG--TAGTTGA--ATTATT-A
TG-ACGGCCA---GAC-C-GTAAGCGGAC-G--C-CAC-TCTAAAGCA-CACCGAGA-CA
-T-A-C-GCTG-C-GTGCATTGTT-GAAGTCCGT-ACTTGAATTTTCGGACCTTGGAG--
-GT-G-T-TGCCATTTTAC-TT-CGTTG-C-CCATCGTAG-TAT--CGTTACTTACGTT-
TT-GCA-T-AGG--GTT-----CCCTAATA--GCGCCACTCAGT--T---T--A-T-C--
-----GT---------ACCATCTCC---------GTCCTT-CC-GCCGA--CGG-CAA--
GCTTAGGCCT--CCGCGG--G-CCC--TG-AT-TCAACCCCGCGAGTAGACCCGG-TCTG
C-ACGC-TTTATAC--TAGACCCCAA-CCA-C--G-CTGAGCGC-GA-GCTTTC-GAGA-
C-CGACTAT-GAT-T-CCACGCGAA--A--CCTG-ATCCC-CTTA-ACG-GC-T-GAA--
CTCTTTAGGGA-TGCTC-C--GCCAGTA-G--CGG-GGAAA-ACGTAAGGCGAAATCTCG
CACAGC--CG-GAGCTATTGGGAGTTTTTCC-TCAA--A--GGTAAAAC-GGAGGTA-C-
-C-C-A-A-GCTG-G-GACAGCT-A--GACA-C-GCAT-GCTT-AA--ACAGGGCATTGA
--T-AACT-CGGCTCTGGC--G-AT-GAA-------------------------------
----ACGCGA------GT-GCTTAACGT-GTCTCC-TCCGGGT-ACAGATGCGTTTTG--
-------G-TTT-T-A--GA--GTCA-C-------------------------G---A-C
TC-------------C-GC-----------------------------G----------C
-----------T------------------T-ACCC-GAA-GGAGACTTTTTATAT-CCA
A-AC-G-AGACAC-CCTGTT-GAC--GCTG-CCC-CA-GCT-AG-GTAGTGGTAAGC-CA
-AA-GATTATCGCAA-CT--AA-TTAG-CCTTCCCGC-AATGTA--CGGCCGCCCTAC--
TACCA-AAA-T-CCGGTCTC-CCAATCTCGCCAGCTGACAAGCCAAAAAGACGCA-TTT-
AC-TCT--CC-GG-TA-TACACA-G-GTC--A-T-GCC-GA-TCTAAATGCCGTCCGGG-
-AGAGAA-AGCGCGCGG-AATTGCGG--G--AGCCC-CACT-CCAAT--AT--AAT-A--
-TAA-CGGGC-CTGTTC-T-A-TC-ATA-CGCAGC--AGG-ACC-G-GCC-T-CCGCCAT
-TTGGGC-CCAAA-TT--GTATG-CCGGAGTAAC--CG-GTA---CG-AT-TAT--GCAT
CGT-T--T---CCC-GGCC-TCATGCAATGAAGAAT--A--C-G-G-GTCT-ATATCAAA
--ATAT-GAA-ACCCTGGT-TG--TCC-A--G-TCAGCC-T-C-A-T-AATT-T-ATGGT
--TG-G-CGC--GGGAC-CA-G--CAACA--T--TA-GATTGGCGTAA-ACCGTCTAGTA
ACC---GC-----AA-T-T-CT-AACAG-T----T-AGACCTCGAGG-GTGATAG-C--T
A--CCG-TGCAGA--AAA-ATT--G--CCGTT-ATCT-A-ACG-AG-GTCCGT-GGCTC-
--CTCT-CGGC-CCCTTGT-AC--GAATTTT-C-G--T-CCTAGCACGGGATA-C-GA-G
-T--TG-CCGAT-ATCAAGAT-ACCTA-GCGCACC-TAA-TACCGTG---ACAGC-GCTG
TCCGG-AAA-CT-ACGT-A----ACGG--C--CTCCTA--CGTG-C-GCT-TCGTCAG-C
--AGA-AAGCC-G-TTTTGGTA-A-ATGGATCGT-C-CGAAGCATCA-TTG-CTC--ATG
ATAGA--CTGCGTAAAGC-G-ATGT-GG-CTTT-T---TTAGTTC-GA-CTTC-T-GC-T
CCCGTTACAAATCCGGCAC--TACTA-AA-A-A---C-G-T--GGTTC-T-T-AGCTA-G
--AAC--AAG-CGTGA-TCT-TAA----GAATA-GG--ACTCCCG-T-CA-ATTTC--GT
CGC--A--GCAGGAAGTGGTTTACGACCCCTCA-CTACT-GACTCC--GTGGCGAGC---
C-AGGT-CAAATG-A-GAGA-CCTAGGG---GATCGCAC-TAAAGG--GTG-ACC-C-TT
AA--CGC-TAC-CCTA--CCC--CC-T--AAGTTAAT-C--CTACTATCGCAAT-GTA-A
GTGGGAGC-GCGTCCGAG-CATACCGA-GAAG-GA-GGAGCGTGGTTAA-GT--TCATAT
----GT-TAA-T-A---TGCTACCG-TGT--TGAA--AACGCCCA-CA-AG-CT-ATA--
GG-GAA-GGGCT---T--CATTGGC-TCGGCG--A-TTAC--G-ATGC-GGGTATA-GA-
GAAGT-TCTGCACATA-CGGGCGCCCCTCGAGA--TTGCG-GTGACGC---TGAACG-AC
CCAA-GACAATCT-A-T--CG----------A---A-A-GG-ACCAAACT-GCTAATA-G
CAT-GC--CAG--AA-AC--GA-TC--ACC-AGGATTC-TTG-CACCTC-CAAGAA-CA-
AAGA-AAC--T-GGCC-CA---GA-GG-AAGGGT-AAAGT-TCC--G--GTTACCA-CTT
T-CT-C---CATTTATTCTG-TC-CCGGA-TGTACCTT--GCAAC--GT--TA----TAC
C-TC-CC---ATAT-C--CGCAT--CATATTGAGTA-TGGTTG-G-GGCTAATACCAGCG
AA-A-GG-AGCTAA-TTCGCCA-CGCC-C-G-A-CA-C-AGCCCAATGCTACGTTAGCGG
ACT--TCCG-T-GGCCAACGCGT--C-TCTC--GA-TCG--AT-AAGCC--CCAG--CTG
GG----ATAATC-TC-TTAGT-ATT-TCTTGGGTAA-AATACTGTGAAG-TCT-T-GA-A
CGAGCGAG-AGGGCA-TGATGAAGTAG-CG-CTGG-A--TT-GCCGAACTTCATATCCTT
GG-AGCA--CCCGACAACGCA--GCC-C-TGTGC--CAA--GCG---T-GT-CTC-GACT
-ACA-CGGGGTC-GACT-GCCGG-GGAC---AA-C-CGCAG-GC-ACT---G-TG-TA-C
C-A-T-ACTGGT--G-T---CGAG-GCT-A-AG-A-------CT-AA-GAGA-TTAT---
--CA-CTG--G-CT-GAATTAAAGGGGATACA-CTCG--GTCA-GTT---GCG--CT-GT
GCCTCTAT-TT--TCCGA--TTCC-A--AGA-ATTACT-G--GA-C-CGTT-GC--CCT-
-A-TCT--C-CCG--A-GA-A--A-GTCC---TAGTGC--AAA--GTAGA-GTCT--CCC
TT---G-CAACG-CTGCG---G-GGC-CACAC-TC-GAGG--GACA--CTGGGGG-TTA-
--TTATT-AAA-TGATTA-TCCGAGT-GC-TTGGGAT-GT-GGACGATGCG--A-AAC-T
AGATGTTA-T-TC-T-TCGTAC-GGC-ACCG-ACA--TACG--AAA--TG-T-TGA-TTC
AAT-TGT-CCACTTTGCTGGTG-GGGA-ACGTG-GGAT--G-TGGCAA--CCC-AAACC-
--CATT-CGCTGCC--C---C---------CTG---T-AACAG-CGGGTG--TAA-GATC
GTCTT-A-TT-C-ATAGTTAGAGGT-C-GTACC-AGGG---GCCCACAATAGG-GGGAGA
TTTCGCAA-TTGATTA-CGTACA-AAGGTG-G--ATT-GTCTG-GTTAT-CTACTCGACG
TAACG-CACTT-G-GGGG-ATAGT-A-CC-GCT-AGCCT-G--GCT-GAA-CAGAG-AAG
-CTA-GGTCA-C--GT-TGT-GCGGCAG--A-T--A-C-TTCCGATGAG--T-TATATAA
GT--GCG--GC-GCGCT-CGCA--CACAGCGCGAGTGC-GGGCAGT-AAG-CC-G-CA-T
-GCAT--GTAAA-AGTCAGGTATT-CCTTAACGAT-ACAT-GA-GGTCGA-AGGACAGGA
CTGGAG-ATGGTAGAAT-TTCGA-TAAGGACGAATT-C-ACCGAACGGTAGGAAAAGCCG
T--GGCTCGAAATG-T-CGACGG--G--A-C-TAAGGGAG-GT-CG-G--C--C-CAT-T
-GA-CGC-AATGGGGAACAGT-TC-A--CCCGGGACA-T-TTTTAGT--TGCACTTAATC
AAGATCTCCTAGGATG--CT-GG-A-A-TTCAGG-GT-AAAG-TA-ACCCCAA-C--CAC
TA-T-GT-GGGGGCGG-ATTGTC--G-CTCTGAG-ACCATAGGTCAG-C-G-CCGAGACA
CCTA-TTA-CGACAGGGT-TAA-GGAAC-AAAGATGGCGTCCACCACACATTAGGGAG--
C-AATA-TTTGAAGAT-GATCGTGGTCAA-G-GA-GGGCA-TCGG-GA-TTAGT-AG-GG
CCA---TCTCC-GGGCGGTGGTCAT-T--A-GCGT--TCAC-A-TCCCAA-T-TGG-GAT
AA-GTTAA-TAGAGAGGGAAAGGGAGGCAGACC-ACGCGG--TACCCCGTTTGAC-CTA-
GCG-TGGCCGCTAA-TGA-CATCCTC-AC--T-CGGAAATT-GGCTAC-TCGCAACT-TA
-CACTGAT--ACCTTAT-CTGCT-GCGTCGCAACTG-GT--TACGCG-T--CG-CTT-GA
--CGGGGTACTCA-TC-GCC-AAGT-AGACCGCCATGC-G-GG-GT--CGAG-AGGTTGC
ACCCCG-CTC-ACC-ATGTT-GTGCCAGAAATGAGTCGC-GGCTTAAGGACCGGCC-T-G
CCGCTGT--GCCTGGACG--A-CGTAGGTA-TCGATAAGC-CGCC--ACTGGATGCT-AT
ATGCGGGACGGAGC-AATGA-GTTGCAGCT-CCGGCG-GG-A-AAAA-ATGGGAG----C
GTATACCAA-TGTGG-T-TCC--G-CGAGTCC--AAGGC-A-TTCGC-CGGCTTGA-TC-
AACATA-CCA-AC-C--A--AAAATAA-G-----TT-TAC--G-GTTGTA-GA-CGCGCG
A------C-TTT--GT--AGAAG--CCTCTAT--ACG--CTCT----C---GCA-TCC-T
CAA--ATCAC-T-AA-T-TTGT-T-TAG-CTTATGACGC-CCG-T-AA-CG-AG-AAC--
C-G-TCG-ATACGCGA-CG-AC-GTG-GTGA-CCCT-AAA-GTGGCTGTCCACTCCATAG
GGGGAG-C-GT-AACGAATTCTGTTT-CCGACTC-TTCTT-TT--TAC-AATTG-TG-TC
GA--TCCGCCCGCTTC-GA-C-TCTTAGCCCGTTC---GT--AAA-TTTA--AG-CG-AT
CTACCTGCTGA-ATA-AAAATG--CCTCGC----CTTGT-CCGAAA-G-TG-CCGAG-CC
GT-TTTGAA-AATGGAAGGGCAACGGTAGGT-TCATGCTAA-CCTT-GTT--AGT-AT-A
C-ACGGATGG-GAA-GAAGCTGGG-GGA-AAGC--GCT-CCTAGGA-GTGCA--AACTCC
G-C-C-CGA-AGCGATAC-TAGAGGG-TGAGTCCGCG-TCA-AAAG-ACTGTCAGCA-GT
GAGT-AG-GGCGGGACAG--TGTTAACGGAAG-G-GAT-GAT--C-AGTGCCTTA---AG
T--ACC---GATTC--CC-CG-CAG-GTGGAG-CA-AGCAT-TCTAT--GAT-GCA-AAC
-C-TTT--C--------GA-CTA-GGGT--GCCCATGT-GTT-AG-TAC-TGTCCAAAGC
GTCAC--CA-TTTCGCATGAAGA-GACGC-GTA-GG--TATTT-GGA-GGAGGGC--A-G
G--ATT--AATT-TCAGTCCGTT-AAAATGCCTGATCA-TAGTC-C-GT-GTTCTC-TGG
TGC-AAGGTTA-GTTGAGAC-GGTCGGT-G--AGGT-G-AAG-ACGCATCCTCCCCTT-C
CTGATGGAAAGTG-GTACGCTT-G-CATTG-GCTGCA-TGGTGCC-CCCGCCGGCT-CCT
CC-AC--AG-CCCAGCTG-AAATAT-GAT-GGG-GAC-GAT--CTAT-TCTTG--C-A-A
GGGA-G--GC-AAGG-TCAGGAG-TC-GTGAGCAT--AT-CGGTC-TCC-C--GA--AT-
GTT-AC-T------AACCTT-GGTAG--GGGGTGTCACCGGC-TATCCCCG-G---CAAT
CGC-GG-AGTA-A--TCAA-GT---T-CACGGC-GTCT-A--GC--CGC-CTCT-TTGA-
--TGACCTTA-ACGC-GGC-GC-CG--TCC-GAC-GGT--GG-AGT--T--CCCGGA-GG
C-ATC---TGTGTCA-TGGT-GAAAAATA-T-G-GTGTA-GA-C-TTC-CAAGCGA-ATG
A--ATC--ACGC-ATTTATGCTG--A-TCG--TA-TAG-CCG--TACG--GC-TG--CC-
ACGA-GCTGCTGT-G-CTGC-TACT-AAA-TATGG-AC----GATT-CAA-TAATCATAA
GTT--AGCT-AGCCT----CA--GAAG-G-CC-A-TGCGTG--GAT---ATGGT-A-TAG
-CA-CA--AGACGCTCAA-GTGACCCGTCGT--CAACCGTGACG-T---G-GGGTATGAA
TG-CTCCAAAG-TTGGCTAGGC-CAT-TG-CTC-TG-AGAC-TGG-TCTCTGGGAC-A--
--ATATG-CT-GT----AGGCTCGCGA-GCAT-CTAC-TTGAGAG-TC-TG-GCCCATCG
GGA----GCTGGC-CAG--ATCATCG---AAGAA-TAACGGTCATT-AGT---C-TCTCC
-T-CGTAGC-A-AGCCC-TC-A-AGTAAGG-ATT-ACA-G-CC-C-TA-GGTCA-AAGA-
TCAA--C-AA-CTACTAT-AGCGGCTTG--A-GG--GACTGAAGACG-AGGGGGACCGGT
GCTGCTGT-A-GC--AG-ACAGTGA-GTAACGT--CT-GTGC-GT-CTTGGCGCGCG-T-
-GG-GAACGA---TCAG-AGGC-A-GTGTAGA-CGTGA--TTA---ACGACA-TAG----
A-CCT--GAA-T-CGACCGGGAATGTAA-TCG-ACA-T--CCAGTGAGAAT-G--ACTG-
C-AGA-CTCTTA--------C----TGTGG--C--------TT-CCT---ATTA-GA-G-
---TT----G-AC-A-CTT-------------GGAGTCTAA--A-A-G-GA---C-TCTT
GTAAAT--G--TCG-CAGTA-TAGA-AT-G--GCG-AC--C--C--T-G--GAGGCACG-
ATCCACTACCTCCGCCGA-AT-CC-CTACTCACCCGGGCT-A-GA-ATGGGCGAACGG--
T-C---GC-T-CCCGG-GA-CGAGTTTCC-T-GCGAACA-GGGGACCTGGCT-GCATAT-
T-CACCGCCCTGA-A-GCGGAACCATTAAATAA-GCTGTGC-CG-GTT--CGGCG-CGCA
AGCA-ATCAAAGT-A-CA-CTGCGGTCATA-GC--A-ATCTGC-GAGAGAT-TC-TGGAC
TGGAAA-G-ATGAGAACCA-A-CCAGTGCAATACCGG-CGCTGGTGGTG-CT--AGTCGT
GGCGG-GACCACTCCG-TAT--A-GG-GGCAT--CTGGCGA-CAATTACGGC-TC-C--C
CGGGCGAGA-C-CAGCTTG---CCCAGG-TCC-GAAGGACTGACC----CA--AGTCCCC
-----CTAA--TT-----G--A--ATCCCGGGCGTGC-TACT------CGG--CCAAGTT
CCATG-A-GAAGT-AA-A--TC-AAATGATAGAAA----CACTTGAA-A-G-GGTC---T
GTTC-TTGAGGATTGTTA--ATCAAGGGATGCC-CTAAAGA-C-AG---CCG-GTACATG
---CGGG--T--A--AG-TGACA-AC-TCTC-TTTT-GGT-TAAGCCCC-CA-CGC-CTA
TT-TC--A-CCCTCT-T------------T------------------------------
------CT-G-----A------C-TAAGAA-T-A-A-AG--TGA--TA-GCA-CAACCAG
TCCGCTGT---AT-CT-ACATAAT---AC-GG-TT-CT--AGGGGCGTTC---CCT-AAT
--CGGCC--------C----------------C------CTGGA--GCC-AT---TGATC
T-CA-TGCCTC--TTTAA--------TG-AA-GGAA-A-TG-TAGCAAAACGCG-G-C--
--------------------------------A---T----------GGGATT-A-----
CCTAT-AA-CC-G-G-GT-TGGCGT---G----GGGAT----------------------
----C----G-AG-A---C-GAACCCTTCCGGTGCTAC------------------A---
-------------A-GCCG-A-CTAGGAA--------------C--C-TAG-TT-C----
-----------GA-----------TC----------G--A--------------------
--AC-------C--C--------GTAT-CC-T-TAGCA----------------------
----------CATAGTGGTCG-TCGTCTA---TACAA-A--A------CACGC-G-ATT-
CA------------------AGATTA-TCC--GTCG-CA---CCTTTGAA-TC-GTT-CC
GG--T--TCCTCCTA-------------G-------TTTGTTTCTGC-GATT-CTTAGGT
AGTTTT-ATG-TA-AA--CGATCACCA--T------------C---------CTCATAT-
A-TGCTAACGG-TA-TAAGA-CAAGACGC--CCGCA-TT-AGCACG-G-CACCGG-AGGA
-AGGGTAGC--TA-TTTCC-TGC-GGGTCACCT-AGAGGTGAGCT-T-CTTCAAGCCGG-
T-CCTCTATGCCAAGCTC-CGTA-CACTACTAAGGCGT-C-TCGA-TAA-CCAAC-----
-----GAACACGTTCCGG------------A------G--TGTTTACCGGGTCTTC--TC
TCAGGCATTCTCGCCGGA-GAGGG-CCACTGAG-AG-TCCTGAAGCTCGGCATA-CAAG-
ACGG-TT-G-CAGGGTA------A-GAGCTCAAC------------------------AG
-----T--CTA-CT--C-CTT-C-CGTCGTCCAG-TAT--GGGGAGACGAA-GTCT-G-C
AGAGGCCTGGG-GCC-G--G-CTGT-GGCAATT-C-T-GCGATGT-CAGCT-ACACCGT-
-TCAGCTCATATCT-ACAGC-CTGAA-T-GTC-CTC-AGA-TTGCCG-GAATCGA----C
GCGGCCC---C-TACCATGT-CCTTATCTCAA-CT--T--AT--CGGGT-TAGCGA-GG-
ACGAGCT-GACGCGCGAACT-C-CA-ATACA-A-TCGACGAAT-AGTCAAAG-ATACAAG
GACG-GG-AACCCAGAATC-TCGACCAGTGAAGGTCCGGAG-T-A-TGGGGGTGAACACA
CC-GTT--AGACGAGA--GGTTGGTTCGCTCC-GAG-GGCAG---GG-AG--CCCAGG-G
AGCAT-CG-GTC-C-CC---A-TAT--CTG-CGGGG-AC-CCCCCAA--CAG-CACTGG-
GG-C---GATGG-------CGTC-GAG-CTTGCGGAT-C-C-ATGGGCCT-G-CT-TC--
-CCGATA------T--C-TGGATC--T-T--GCC--CC-AGA-A-G-T-C---CC-TG-T
T-TTATGG-CG--T-TCCTATG---TA-G--AA--AAT--GCG-TAAACGTTGTTGG-AA
AC--TGTTGT-CTA-AC-G-CTGGA-TTCCTTCAGAACGGCTAG--GGG--TG--AACCG
GTGCGATCT-CCA--TA---GAGT-TT-TGGGT-AA-TTGA-T-CT-GGACCC-AAG-AA
GCTAATGCG--CTGCTAAG--GACCGAAAACGTTGAG-CCCATGCTAGTCT-CAAAG-A-
TG-GGCGA-TGCTCGTTGTGGCC-AGAC-GTAA-ATA-TAGCCCAA---G-GG-GGT-AT
ACAG-AC--CAGGCCCTAGTTGAC-AGACAGAGCG-G-AGCACTG-----T-----T-GC
AG--ACA--GCC-TGCGCCGCAG-----C-----GTGC-A-----C-A-C---C-TCTA-
GC-G-GA-AAG--TTCAC-GATCTAGG-CAAC-A-GTAGT-TAC--GAGGACGTGC-C--
C-GC-TTCACTAACG-A-GAGA-AGTTGGG-C-A-CCAGT-TCTT-GTGGGG-TTG--T-
CGTG-AA--CAGACCT---C---A----CCT-ATGG-GGAAG-CGCA-A--ATG-GA-CG
-GCCCGAGGA---ATGACAGA-GCTAG-CGACGGAAC-GAAG-GATA-TGA-GGAGTT-G
-GTGTCCA--GC-AGTT-CG-AATCGAAGACCGC-AGCC-CTAAGAACTCGATGAAAG--
G-C-CTGCGTTCAG-ATCGG-GT-CGCTAAGGTTTA-CGCCCG-GGCGATCT-TA-C-CA
GCAGAA-GC-ATG--TCAGGCT-TT-A-CCACATG-CGATGCCG---TTGGCA-TAAGTC
CGAGTCGCCAAT--GGAGTATAAG--GTA-AA-GGTGTTG-GTAG-ACTCT-GCCTAGGC
TCAGA-GCTTCTCCCAAGGAGGA-CGACT--GT-A-ACAC-G-CACA-C-TAAGTCGA-G
CCA-T-C-CAT-TC-AAAG-ATCG-GTT--GCT-C--T-----------G-A--TG--AT
-CACCGC--TATG-GC-TACGTTA-CCCCCA-TAGCGT-T-A-CCCAG---TG-ACA--C
TGACGCCCAAGGTG-CTCGTG-AATAGCTACGCCCTTGTGA-ATCAT-G-TGAAGCCACC
CC---ACTGCCGGGCCG-GA-CTC--CAGAA-TTGG--GTC-ACTTAA-GA--TATGG--
GATTCGAC--GT-GGACGCGTTACACT-CG--A-C-AA--G-TGCAAAAATCC-ATG-A-
G--AGT-GTGCT-GTA--TCCGGAGAGA-CT-AGGTTTAC--AT---TGTACAAA-C-TA
GGACAAC-AGCACGA-GATCAGAGCT-CG---TCA-CCTACAGG-CTT-ATG---C-A-C
ACC-GCCTGAGGTGC-AGTGAACGAAG-CTGCGG-T-GTC-CCTTATT-CATGGT-GCGG
CGCTGC-AC--GCATCCGACATAAGGG-G-AGGGCA-AATGCAGTCC-TT-GTCCTGGA-
CGGCTGACGCTC-GTT-TAAG-AACCCGCC-AG-AACT-CCCCC-AGAACAAGTA-G---
TG-ACATA-AC-CAC-A-ACACTTTGGGG-TTACC-C-CT--AGTGT-A-ACCC--TT-G
GCGTCCT-CTTT-T-TGAA-AAGA-ATTGCG-CTG-GTT--TACTT--CCC-ACTGAG-A
AGA-CGTCT-CGATTTCA-ACGG-GGACCAGGCG-GC-A-G-CCTAGTTGTGTTAAT-G-
ACC-C-AGTGGG-TATG-C-T-CT-TT-CTAGG---ATAGC-A-G---GACCAA-G--AC
CTGGCATGG-TCCTAT----A-GT-AC---CGGCC-GCAGAGG-GATATGAAG-A-G-CG
--CTGGA----C-TTCGG--GGTAA-ACT-C-AACTGAGGGAC-CAA-GCAACGCG-GAA
-GA--AGCACGCA--C--AGGTTA-CCCCCT--GAAAC-TT--GGGAAGC-A-AGGAA-C
TGTTCGGGA-TTC-CCTGCAATT--GGGGGCGGGCA--C-GAG-CA-TCA-GT-CAAA-G
ACAA---TCT-CCAGGGC-TGGAATTG-GTACACCTGGGGGT-G-T-GC-GCCGGAC-AG
-CGA-T-CTAAG--GGGGCC--A-ACTGAAAAC--ACTCT-AAGCACT-CGACCGCACAT
CCAACCCA-A-GGTAGA-TAGTGTGCCCCTCCTC-CA-CTGATAG-AAGAC--TACCA--
-GTACTT--GGCTT-AG-GG--GC-TCCGAG-GAACG-GTC-CGTCC-T--GTCA---CA
AAA--CTG-C-A--TTGT-CCA-GCAAATAGAC-G-CTCATAT-CGAAGGCA--GCC---
-CTGCGCTTTGA--AGG-AGGATC-AA-ATGAA-TCCGGGCCG-TCTGACAAGCCGAAAC
GCTACATTTTCTGATGACTGACGTAAACGTAGCCTTGGACACTGCGGCGTAGTGGGAC-C
TGGAGACCCTAACGTATCGATCGCA-CCCCGACT-C-CCCACTGGGATCT-GACA--TC-
--C-A--GGTCG-GCAA--GCCAGTGTAC-TAGAGCGAC-GG-ACA-CCTCCACGAA-AC
TAGCGGAAC-GT---GCATAGCTAA-CCA-CACCGATGGGTG-T-TGCTTCTCCA-ACAG
A-C-TTAGG-CG-CCACATGTAGG--AGCAATT-ACAAGTTCG--TAGCTT-AAGGAGGG
GGG-CTGCC--TGACGCTA-C---GGGGGTAC-GGAG-C-CGC--AGAGAGTACGGTGGG
CTGATGAACA-CATCTGCCAGTCCTAGCAC-CGAGGCAC-AG-G-A-ACC-CG-GA-GAG
-AGGGTCTACTCCATAGCGCTGAAG-GGTG-TCAAAGAAG-A-AGCAGGTCCA-AA-CAA
-GAAGATGC-GAATCCCGG-TGGGGGA--TCGTGTGC-CATC-GCTGCTCCAAATCCG-C
GC--A-T----A-TAGGTTCCCGAA-CCTA---CA-GTGTCTA--G-GACT-T-AAGGCC
TTAGA-GA--GT-A-AAACTCC-GTGCTACGACCCAG-C-CGT-TGC-GGG-CTGC-ATG
T-AAGCTAAAGAGTGGCC-CTGCCATGGT-TTAGGCC-CTTAGGAAATTTGTCAGTCACG
CAT-CGCTAAG-TGGCGTCCCT-GAGGTGACCAGGTGATTTAGG-CA--C--CC--AAAG
CAATCCG-AAGGAACCTAAACCGAAC-A-AATTTCAAT-GCGCCATCCCGGAGCGAGCAA
T-CGCCTAA-CGTGC-----TGGTTGGG---GG-AAC-TGT--GGGATTCTC-G-GTTA-
ACTAGCA-TACAGG-CCGTTGCGCAC-AC-TACCCGGAGTCA-GTGAACGACAATAGAAC
CATTGT-TCT--CT--TAATTCAG-GAC-AC-C-TTTCGTC-TCTAATATG---A-CGAT
CACGTTGAGGTA-TCATTTCCGCCATGTCAGAATTAC---ACCGCCGCTGTGCGACCTG-
TATTGCGCG-CTCAGTGCGAGCGGCA-AC-G--G-CTC-AACTGGAA-AAGCGTTGAG-A
TGACACGGTGTC-T--GTTAGCTTC--AG-C-G-ACGGCCCAAAC-TCCGGCGG-T-G-A
-CT-CTTT-GCA--AGATCGAC-TCAATGGG---CAGCCGGAG-TTGT-GTA-ACGG--C
-CTGATTCG-GCTG-AAC-AG-A-A---TC-G-A-TG--C-CGTAA-AGGCTAAACCAGC
ATATGCTGACTACGTATATTCCA-CA-TAAGGCC-GT-TA-TT-G---TCAAC-CAA-AT
-GGGCGCGGTCCACCCGCCACCGCCT-CTCCGG-G-CACATGG-TACA--ACCGG-ACGT
-GGGC-CGGACCAGCAAGG-GC-CT-GTATA-CCA-ATA-CCATCT-ACAGA-ATGCAAT
TCGTACGGAGCCGTGCGC--GCCTTTCTCAGG-A-AACGGGCG----CGAAG--CAATTC
AGCGGAT-AT-A-GGCTG-TGTTGGC--AATC-TTC-GG-C--AGGGTG-TTGC-AATCA
G--ATA-TGTCCACGA-AT-CTG-TGACAG-CAG-AGGC-GCC---TTA-CTTACGCTCA
CTGGATT-GCGCCCCGGCGCGCGCGTATCCGC-CA-GAGCTCTTCGG---GC-C-C-CTA
-A-A--ATT--CA-ACAATCT-GAACGTG-GGTAGCACGAGGTT--AT--ACAAG-ATTT
--G--TCCG-CG-CAACAACGGACGC-TG--CCA--GGTGAG-TGG----AC-TACGG-G
-CCAAAA-CAAT--CG-TATAT-T-CG-CAC-T--AG-AGGCGCCGAAGT-TATAAGGGT
--GCT-TGT-T--A-GC-GC--TCAT-TA--A-TAGA---AT---TA-TGCTAT--TCG-
AGACGT-CCCTC-CTCGCT-AGGGCTGCGC-GGGCGGCTGGCAC--TG-GACAAGCTCTA
G-GTCAAAACCGAA-GGGATGAGCGAT-GTGGGTCGTCT-AGCCATTCTAGTA--AAC-T
AC--G--ATGGA-G--ATCCTA-ATAACGGGCA-ACGCTGAGCCG-TACCCCG-CAGGGT
AAGCAGTAC-TTCC-G-G---T-TCATTTCATT-ACGGT-C-GATA-CTG-A-AGGCC-C
CTAGC-GAC-GCCTCGGTTCG-CTTT-TTTC-CGT---GTGCGTT-AATTTGGC-G--AC
CTA-A-TG--CGCCAAACGGGA-TAT-ATC-GAG--GTAACT--TACTC--A--GAAGAA
C-GGAGTG--C-ATTG-C--CCTCA-T-CTCCT-AGGAGCG-T--A-GTT-ACG-CATCA
GGG-CC--GG-T-GTAGCAA-G-TCTTAGG--CTG--CTTATAAACA-G-G--AAATT-C
ATAC-CC-TG-CC-A-TTA--A-TC-CCCCTACTC--CAC-TCCGCGG-T-C-CGATC-C
AGG--G--AT-----GCCAGCT-CCTGGGT-AGCAGTCTCGA-AGCGGTTTG-AGA-ATA
GCGCGTTGAGAATACCGACGACATGC-A-GTGTGCAGAGCAGA-GACGAGCACGTAGT--
AAAC-TTATG--GGTCCT---GACGGCCA-TGGCTTTAA-GCGCAAAAACTGTG-GTAAC
GTTT-T-GCAGAAGC-GTGCGCAATT-TTA-T-AAT-A-CGAACCACGGG-TGCGTTC-T
TAA-TTCTAT-ATGAC--C-ACGTGGCTCT-GGGGGCAAG-AGGCC-TACCAGTCG-C-A
CGTT-AGGC-TGGGTCCATA--AAAAGCA-CCCCGTACATCG--GAAGA-AA-ATTTGA-
GTGATGG-ACT-CATC-TG-TCTCT-CG--C-TGTACC-TGAGGATAGCCCTCC-GGGG-
-CTCCTGC-TCCA-GTA-GAAC-ACAA-TGG--CGGGT-TAAACGAACG-A-GC-TGAT-
CCCTCAA-TC-CCAG-T-GACGGAAGCACGGATCAAAGGGGCGAT-TG-ATT-GCTC-GG
CC-CGTCA--ACATTGA-AATCGG-G-CTAGG-TGG--AAGCAT-TAT-TG-C-C-TGAC
T-GAA-CCCCAAGCGCTCGGCCTTGCAAGTCC-T--GGGCGAC-CTTTAG-GG-TA--A-
TCCGCCTC-GGTG-GA---ACAACT--CA-T-AGA-GCAGTCAAAAACGG-TG-CCCCC-
-CGAC-A--AC-ATCGC-GGA-GGTATATCGT--CTGCCCTGACGA-TTCCGTG-CT-GG
TCTT-G-CATAAT-AACGG---CTGCAGAGGGACAT--TG-CCGT-GC--GGGA-AGAAA
-AGCGTCACAGGCCCCTCTT--CG-T-CAGC-GCGAGCTCCCGA--TAAGT-TGC--TGT
G-GTCGATTTGA-GGA-TT--TC-GTCTA-ATCGGG-GCCGCA---G-CC-CAGTCACA-
TGAG--CGT-CGTT-AG-CT-AC--CATCGGATG-GGCA-TTGT--GACTT-T--CC-CA
GTGCTGCAAGATACT-G-GA-ACTTA-TGGCC-CT-AT-A--TCTAT-TGAGTGT-CAGC
G-G-ACCCCCCCGT-ACG-AT-CCCTCCGTCC-GTA-AGGC--T-ACA-GCG-TCTACGA
-TC-CG-A-TC-G-CAA---TGGCCCC-T-C-G-GATCCTCGCGTT--AGT-A--AGCTC
-A-TGTCGAC-TTCGAAT-GAGAGAGTTGGC-CCGTGCTTTCGCCAGGTT-TA-CCATTC
CTCGCCC-T-ATT-A-GACACTGGG--AGA--GCTCCG-T-AGGGC-TA--AGA-CGGC-
G-GG-C-ACT-TG-TCC---G-T-AATCGACACGTAT-ACG-CCTCGAGGC-GACATAG-
T--AATGCA-A------------------------------------------------A
-----------------------------GA-------------------C---ATA-T-
--G------A-----------CT-G---G-----------------------G----AAG
-TA--CC--T-----------------------------CGGGCG------CG--T----
----------------------------------CTGTCTGCCAG-----A-ATCTAGC-
T-CTTTAG-T-GCTG-ATCAG-CCGGT-C-ATCGA-TG-A--CA----------------
-TAGCC--AGA-TCC-GGA-TCCGCACC-G------ACTT---A---------------G
CA-CAAACCC---GGGTGGGCCAC--ACGATGA-A-C-GA-CGG-AAGGC-CAA-AA---
TGA-GGC-T-CTG-AC-AGACG---GCCG---CA-AAT-CC--TCTAC-AG-GCTA--GT
-----CGCA-TT-GCTGT-T-CCCGCTGAACTCC-AAG--TATACTGA----A-CGGT-G
-C-ATCGCGGCG--GCC-A-AAG---GAG--A-AA-T---T-TG-AGCAC-CTGCATCGG
AGTGCCGCGACGATGACCC--CAGAC-CG-CCCC-C-TG---GTCAA-T-CCATTGGCAG
GTAGA-CCAGAGGTA--T-G-AA--ACTTCTA-GGTAACT---GA-ATCA-TTTCTTACC
--C-G-TGGTTCGGACACTGATAA-CAGCCTGTTGAAACTACCA--GA-GCTG-G-GGAT
-CAGAAGCCA-T-CAC-TCA-AT-CTAAGAAAACCCCTGTCC--G--CGCCACGCTTT-G
GGACGC-GGGCCAC-GGCCG-TGGTA-AGTCAGC-GCAGT-ATAG-GAGTCC-C-G--TA
GG---GCTGGA-GAC-A--ACATGGA-AA-GAAGCG-CTGCACA--TGTGTGTCC-GAC-
A-C--G-TCCATTCCCCGCAAA-GGATGC--T-CCGG--GTATACGC-TC-CTAGGCAA-
GGTGCG-TA-GCGTTCTATCCCCGGAAATGCCGACGTGATAGTTATA--TC-A-CAGCAC
A--TAGT-TGTGCTCTAAG--GACGGCTT-AACGGTGG-CGTTACTTGATCC-TG-CT-T
-GCCTG-CACGTACG-G-C--TGGGGCAACCTAGACAAAGA-CC-TTTGACGTACTGAG-
TCATCCACTAGCTT-A----CGCCAGGGTGCG-CAAT-TGAGG-TT-GC-GCACTGG-AG
AT-GAA-G-G-CAC--AAGAAGTG-AGTCACCTGGGG-CCTTCCCTC-C-GAC-C-AAT-
-GC-C---GC-TAG-GAGG---C-CTAAA-T-AG-CG---GCGA--G-T--AT-ACAA--
AAGG-TATG-TCGT-GCCGC--GCGT-TTCG-TG-CAGG-AGAA-TTAA-CCGTACGGAC
C-GCC-TGG-GTCGTTGATCTCCTTC-CTGGC-AC-CC-AAGGCC-CGACTTTGTAATT-
T-----GCCACCGA-AGAGG-GACGCTAGG-CGCGGT-A-TT-TC-CC-TGACTA--TCA
-GACCTTGGATAAAA-G--GCTTC-CA-TTTAACT--GAAAGGG-AGAGAAG-AATAAC-
C-----------------------------------------------------------
-T----------------------------------------------------------
-------------------------A--------------------------T-A-----
-----------------------------------GGGC--T-T-GCAG-----------
--CCG------------------GC-GTACAAG-T-CTCCT-C-AATATG--CC-CCTCA
CGGAACTATTTTA-ATTA-GGGCT-G-G-GTACA-AAG---TCGCGG-G-CTCTTCAT--
AAGGAT-GCACG--C----GA-ACCC-AATT-CG-TAA-ATTG---G-GCGA--------
--------------------------------------G----C----------------
--------------------------------------------GG---------A----
--------------A-ATTA----T--T-------AGCGCCGAGTC-G-A-CTTACTT-G
TGAATG-CTT-ACGGC-C-TG--AAGGG-T---CGC------------------------
--------------------------C---------------------------------
------------------C-A-T-A-----------------------------------
--------------------------------------------------T---------
------------------------------------------------------------
------------------------------------------------------------
-----------------------------------------A------------------
------------------------------------------------------------
-------------------T----------------------------------------
------------------------------C--TA-------------------------
-------------------------------------------------------TA--T
C--------C--------------------------------------------------
------------------------------------------------------------
------------T-GG-C-T--A----G--------------------------------
------------------------------------------------------------
--------------------AGGGAA--AC-GGC-GC--TATGTG--GA-GATC-GTG--
-----------------A-CATATTTTTCAAGC--C------------------------
------------------------------------------------------------
------------------------------------------------------------
----------------------T------C-T-A-G-C-G---G-CAAAGTT----CG-G
TT--G-ATCTCG-CGCTGGGGC-C---T-TAT----A------G----------------
--------------------------------------------T-------G-------
------------------------------------------------------------
-----------GCGGG--G-CAGTGCTCGATGCGAACGCCGCG-TACTAGG-ACAGA-CT
TAGGTTTGGG----GGGTG-ACAAC-GGAAGCAATGT-CCAGGG-G-G--CCCG---GGA
TA-GT-GA-ATTT-TTAGTC-CCAGA-CCGCG-G-ACT-GACG---A-CG-C-A-GA-CC
GGC--CGA--GTAGGATAGCGCG---CCA------CG----GT-A----------TCC-T
-GGTCCCCT-C-C--T-AGTA-CATACATAGT--GTC-GATTGCTT-CAGA-CCGC-TGC
GAGC-CGTC-GGAAGTCA----------------------------TA--G---------
------------------------------------------------------------
-----------------------------------------------------A------
----------------------------------G-TGGGA-ACTA-CAGTA-GC--CG-
A-C--G----------G--GGGG-GA---AAG-C-AGCCT-GTTC--AT-TC-TTC--CG
GC-ATGCCTCGT-ATGA-AGAG--TCT-GT--TGAC-ATTCAGGA-G-T-AC-GG-AGGG
GTC------GCT--CT-GCCG-CATACGTAGAGTG-CACAC-TGGCAA-GGGGAGAA-A-
C---CTTGATCCCA----A-A-----------TT-GCTC-----AAGAGCCAGGT-TGTG
A-CGT-----TC------------------AAGGTCGGA--AGCG--AG-T---------
------------A-----CTG--------------------------G----AA------
------------------------------------------------------------
--------------------AAGA---TC-C-ACACTG-TTGTCA--CAAA--TC-TGG-
--CCGCA-CG-GCC--AAAGGTAGA---TCAGG-A-------CAA--T-A-GC---TAAA
TT-CG-ACG--CGAC-CACCT-GG-G-GAG-----CTTTGCCC-CACCAC--AGAA-GAA
TA--G-TA-ACACCGAGC-GGCTT--GACG-ACA-CAAC-C-TGACT-A-GGC-A--CCC
T--TATT-G-CGGT-CCAGCACAGTGACGCAAT-ATCGTGGAGGTCAACC-TCTA-CCTA
GGC-TT--CC-A-G-CGGGCCCACCT-ACCTCTCAGCCA-A-CTTC-TA--ATTGAGGCG
CG-GCGCT-AGCAAGGTGGGTG-GC---T---TCA-GA-ATCCTAC-G-ACAAGCCA-T-
GAC-GTTGTTAGGCC-C-AAG---T-T-AGTTTC-ATAGGCCGCGGGG-GC-CGCA--TT
ATGAAATC--CT--C-TC-CGG-GCTCAGGCTGT-TAACCGGGCGACGATT------AGC
CGT--GAC--AC--TGCACAT-T---A-CTA-T---G-TTGGC--T-GACC--TGATAGA
CCGT-C-TGGAAA-TC--CGGTATCAGTGC-G-AAAGCA-TG--AGATGGGTATT---AT
GCCAG-GCGAG--ATAA-GGCTGGCC-AT-T--TTCCACGA-T-CA---CTG----TGC-
ACGTATGCCC-TCGCTCC-CTATAATACGTCAATCT-CGGCTTG--CGG-CGTGC-GGAC
-C--CA-GGCCG-G-G-----AC---TGCCG-CAG-----TTC--ACAA-TTT---G--A
-------A-C--G-GACTA--GGGA-CTTC---CGCCAA--ATA-A-GGAGTTGAG--T-
C-TGC-TTGTTCA-C-AGATTTATAGTCGGTT-CAGAAA-CG-TAGTGTG-CATG-CAGA
CA-CC-CCTC-TTG---T-CTCGTA-GCGACG---AC-TGCAA--CGAAGAGC-CTACTC
-CT-CC----G------C--------------------------CCTC------------
----C--TAA-TGTGTTGACA-CGGTGG-GAATGCCTCCTTGAA--TTAAG---------
--------------------------------AGTCTTGAT-------------------
-----C--A---------------------------------------------------
-----------------------------------------------T------------
--------------------ATCCCTC-T-C-CGC---A--T----TC------------
----C---------------------AGTA--TA-AGATCCCCCATTACGTTT-GTG--T
A-CCG-CGGTGTG---A---G--C------------T--CGGCCT---------A---GG
-GA-GGGCA------AATT-------GG--A----TCCCT--CTC-CTCGTTT-TGCTGG
GGGAG-CAAG-G-CGGATTCACCG--TGC-T--TGC--TACAGCTTTACCATG-GT-A-C
ATCG-CCCCCTCGGG-CCGT-CCCTC-GT-GGGA-AC-TT-ATC---C-C-GTAT-AA-T
-CCCCT--T-ACAC-GTC----TGTTTG-GATCAGAGGA-TCT-CA-C-ACCGA-CA-GT
G-G--G--TCAGCA-C-C-ATGCT-GGG-CGATA-CATCG--CGTCG-T--CTAGTT--G
GCGCCGG-AAAT-TAT-G-ACGCGTCTGCCGTCCACA-TTATGATG-AT-T-GTGCAA-T
CA---C-CC-A---CC--C-CGT-G----GAA---CGCTTG--GTA----C-A-T--CTC
TTT-AT--C---C-CT-AC-AT--TGT-T---G-AGCA--AGAC-GC---CATA-TTTCT
CCCG--GC-TGA--CCC-GAG-TTGTCC--CA--AATTTTC-CCCTGTG---------G-
-TTTAGT-AGCTCATAGGGA-A-GTGT-TC--GGACTCA--CG-AA-AGATG--ACT-GA
G-TCCCCGAGGGCGGC-ATGC-GAAAACG---C-G-TC-CA-GGT--GAC-GCGT-----
ACTCG-TTTT--GCT-CCACGA----TAACACGTG-ACTGGGCTCTGTCTAG-G----AG
-G--GG-TGGG--CGCCTGA--CCGTGCTCCAT-AGGAGGC-G-G-C-CTAGGGCAGA-T
CGCCCT-C-GGTCT-CGT-CGTGCTC-GA--TGT---ATGTGTACCACTCAATCGGCTT-
GGTT-ATAACTT--AG--CATGCCTGTGG-CA-C-GCGA-CTTCCCAT--AGAGGTGC-G
AA-TAG--A-CCCACG-GCCGTCG-G-A-GAGC-G-GAA-CG-CGCACATGA-CGCT--G
TTC---A-CTC-TCCCCG-GCCCCCTTCCGTGG-T-C--AG-T--A-C-A-ATATCATTA
CGGCCTAG-TT-GCA-AATTTCAGT-GGT-G-G-G-------GT--C-GG-CT-TCGGAA
ATA-T-CC-ACA---G-CT--GGTG-C--GTA-CGT-CTCAA-TTACGG---A-----GG
TTGGA---------T-CG-GC-A--ACA---G--G----------G--GA-GCG-GA-CA
GAA--AG-A------------------------------A-------A--TTTTC-----
------------------G-G--GGT---------------------CG-G-AG------
-------------------------------------------------CTT--CTT--C
-AT-CATG-GGATCTAAT-TTTTTGC-AACAGCT-TT-TTCGGAC-C-CTACATT-GCAT
GTCTG-CCT-TCCT-G-CG-ATCCCGGGCG-CCC-ATTCT--CGGGCC-TCTAAACCTAC
CCA-GTTGTA-GTCT--GGAG--GCGTCATCGGAGCGATCGT-ATTC-G-G-CGAGTTAA
TCACCAGCCG-CCCAATGCTGCGTCGTTCTTTCCT-TTTAAA-CCGGACTC-ATGAGCAT
-AGCTATTCTGGT-TTA-CGTG-CCTAA-TCGGC-GCACTAAG-T-CCATG-CACA--TT
C-CA-GGTATACC-TAG-AG-G-A-T-CCTTCCT-CC-GGCGCGATACACCCCAGAGC--
GC-GTA-ACTTAGCCCG-A-GT-AA-GT--TGCTGC-CA-CAAAGCGGGGTGCCT-GTTT
A-GGGAG---T-CGAAA-CCGT-CA-CAAAG--CGTGGTACTGTAGTGATCC-TATCGT-
-C-AT--GGGTA---GT-ACCA-TTC--GG-GAC-CTCCCTGA--ACCGAATCGT---AG
--TCC--T-----CGT-AA-GGAGA-GCA-TTCGTAGGACCTG-AGG-TAAATTCT-TCA
TCC-CCCA-CGAT-GTTATTCAAAAAAGACGAGTC-ACTATT-TTGGACT---TCCAC-A
CTGTTGA-GTCA-CT--TCG-ACCCC-TT-------CGATAGGGGAAACGT-TCGTC-CC
TGCTTGC-TTA-CAACGGCGGT-AGCTAG-T-G-AACACAC--TAGCAG--A-TCGCGGT
-CTCGT-CTCGCA-CA-GCATAGCT-AGGGTG--CTACCAGACGA-TA-GGCGGGGATAG
GCGCCCTGCG-CCAC--GCGACA-GCACGTC-TGGCCCT-GGATTCATCA-CTT-TGACG
-GTTTG--GACTTCAT-AGT---TT-GTATG-TGATGG-AAGCAGGA-CGTTACGGTTG-
-AACTTTT--CGCAACACAGTGCC-CCTCCCCCTCAGGGAC-C-ATCACTGACGT--T-T
ACA-TGCGCCGGCGAGACACTTA-AGATACGTC---CCTTACCC-TT-CA-CA-CTTGCC
CTCTCGTCG-TCGTCGT-GGCCA---GACAAATACTGGGCATTCCGACG--TGTG-TCAT
ATGGTG--C-ATC-CGGATTTGGTGCCC--TTTC-CCGTGCG-CCTCGTTGTGAACG-GG
CC-AG-TCT-TGCCCGTGACGC-TGA--TGTTGC-CAGA-GCGGA--TCAAGATGCATCG
ATCGAAGC--A-GTTGG-C--TTCACCTCACCTACTAGTGA--CTC-AG-G--GGG--CG
-CTTCTTTATCCC-CCG-GA-C-T-GGG-GTG-GA-GC-CCC-GATGCT--GATTTGCTT
CTG-T-GATCACATCTTACA-TCGTCCGC-GCAGCTCTCACTAACTCTGGGGCGTAGT-C
AGT--ACGTT----TC-T--CGGCCT-GT-CACGT-TGGTACAG--TCG-TGCGG-GGCG
C--CTT-A--A-CACGAT-TAGC--CC--CTGCCAGAAATGGGATACG---TGA-A-TTG
CACA-TT--TCC-CGCG-T-CCAC-ACGCC-C-TCC-GAAC-CG--GAAC-AGG-AA---
-CATGCC-TCTGGCCTTG-G--T--AGGTTGC-GGTAA-GGCGCTC-TTTCGACG-CAC-
CGTT--CGACTG-CGAA-A-CACCGT-AGGAG--TATA-CC-GGGG--C-AG-ATTC-TC
AGAAACGAA--TTCT--A-AA-TCC-CTCG--ATG-GTACC-TT--CC-AAAAC-T-ACT
GGAAATAATCCTATATGCCCA-TAAAGAAGGCATT--T-G-TTC-TAGTTGA-CACT-GT
GCCTC-TGCA-GT--CTGTAGTGGTTTGGATAGTGACGCA-GGGATAGT-T-CTCGGT-T
CAT-A--CCC-ACGGATGCCTAG-AACCCCT-ACTG-TAAT-AGTAG--AAA-G-GCGCA
G-AATGCTTGAGCATAAAATACTGTA-T-GTGC--CGGCA-CGTTAATACCATCC-TCTG
TGGACTATACA--TAAA-TACACCTTACTATATA-CTAAGCAG-A--CG-GGCACAT-CT
AAGGAAAGTTCT-ACAC-TACAGACGACGAGT-AACCCGAACGCAGAGGGGTGTG-GC-A
CCGA-AGA--TCAGGGGTA-GTAGTCCA-CA-AT-GC-ACTCCGACCCCGT--TAG--T-
CAGCATAA-AGCAAGC-A-GCGG-TCCCCGACCGATGGGG-A-CTC---C-AG-TC-CGA
CC-AT-ACGGGCC-C--TGG-C--GGT--CAAAGAG-GCCA-CCCCGAACGT-GCCGCC-
G-AGTGTAAC--GGTGAA-CAG---CGG-G---GG-AGT--GCCTTAAT-T-GAC-AGTT
TA-GTTTAC-ACGGTAT-T-TGCG--CGTCCGACTACTG-CGGAGC-T-TTTTATT--CA
AATG-T-AC--TCCA-CGTGAAATCGACGC--GTCCGTAGACG-A-GACTGGTTCAAACG
CCCTAGTA-GAC-GGGTTACACAGCGAC-ACCCAGGG-TCCCC------CGCTTA---GG
T-CGGCT-T-GGG-GA-GCGAC--TT-CGACA-AAATGCT-ACAAAATGAC-A--C-AGC
TT-GCGAA-GGCGGTGA-C-CGA-ATCAGTATGCGG-GG-AGCTCTATTAGAGC-GATG-
--CGGCAATGATAAG---AGG----AA--TGCAT-GC-TACGAG-G-TAGTGCAC-GAG-
ATGCAG--TCCCAC-CGTATAG-T-A-AGTA-GGTTAATTCTACCT-GC-ATTAA-CA-G
AT-GG-G--AGGC-GCTCACT-TGG--TGTAGG-ACCT-TAGGTTCCATGTAATGCGAG-
G-AGC-CAGTCAGTGGGCG---C-CACGT-ATA-C-T-C-TGCCACACGTCATGAGGG-T
GC-ACTCGCTTGCGCGGCTT-ACATCG-GTAACC-AGAG-GCAAGTAATGAAATGACC--
TGAGCTCGG--CAACAGT--CCGCTCTGCGCGAAGGG-GT--ATCTCTGGCA-A--G--G
GCAC-GTGTG---GGGGTACT-AA-GACGCAAGCACCCA-C-GTTTAGT-T--TGGCTAG
CC-CCCCGTGGCGGG-CTAT-CACGTCGAAA-GA--GACGCGC--AGGT-CTGCTTCG-G
ACTA-TAGGCATA-T-GGTTTGGCACGATCCTC--TAC-GCAGG-GG-GCG-A--GCTC-
--CGGAGCTT-TTGGAAC-TG-ATAAGAA---C-G-A--C-C---GA-TTAGCG-CG--A
-CTAGAT-T-ATAGGCAACCGTGCTAGC--AAAC-G---AGTCCAG-T-C--GCCTTCCA
GCA-AAGCC-CCAGGCCATG-TTA-TGTTCAGCGCTGACGGAGG-CA-CCATTCAAAGAG
TCGAGGCAGCCCGTCATAACCCT-CCTAA-GGCACCCG-TACTTAGC-GCTA--T-CAA-
AGCCG-C-TC-TAT-TTC-TTG-TTCCTACG--AGGTTGGG-TTT-AGGCAGAG-G-G-C
-GG-CTAC--GCG-AA-GCTAATTCGA-CGAA-GAAG-C-G-AGCCTGC-GGCTG-GCGA
TCGCGCGCAG-AGGCC-GA-AGGGGA-GATG-GAGGGATC-CC--AAAAGACGGAGAC-T
CGGGGCCTCGGCCCTGGGACGTCCCCACCTCC-GTGAG-CC-CTGCA---GAA-CTTGCC
-CT-GC--AGACA--T-CACACAGCCCC--CCCGAACCG-T-CGCTTAC-CT-CCC-CT-
GGCGTGCAAAAATGTGA-G-TAAG-AC-C-C-CCTCAGGCCCGG-TGTTC-AACGTTCTC
AATT-GCCATT-GT--T-GA-ACCCA-TG-T------TT-C-TGCGCG--TTC-GGG-AC
TCTTCGTC--A-AC--TTCAGATCGCATCG-A-T-CT-TACTGGA--CAA-CCAC--AAT
-AGAAAACGAAG-AA-GAGAGC-ATT-CA---GGTTTTGT-AA-CGTCC--CGATTGATG
C-CTAACCAATAGAGTAC--GTGCAGACGA-GA-A-TCGTTCTCAT-GTGCG-GCGGC-T
CGG-GT-TATTGATTCG-TG-T--ATGTAGAAACAGGA-G-ACCC-CGA-A--ATT-G--
-ATGCC-GAC--ATAT-CCT---AG---------------CTATGCG-CGA-GCC-CATC
-TCCAGAACTCGCATTAC----CGG-T-GGAGGGACGTG--AT---G-------G---G-
ACTGG-C--CGGTGCT-CTG-CGC-TCGT--GT-GCAA-C--TTCG-AAAGATC-TACT-
A-C-C--CA-CTCGA-T-TCGTGTTC---GGTTGG-GAGCGCT-G-GG--G--CACGT-C
TCCTG-C-CTTCGCA-AG-GATGATTCTA-ATATTAAACAACCCGATGCAGCAG-G--CG
ATGCCTCC-----T--AT-A-GC--GCT--CACCGCTTACTTCGTG-TCCACGGT--ACC
TT-CCACTTCCACAG-TGGCCAGCTCTAGCCGCTAGC-AAGCACAGCTGC-ACGCAACAT
TGAGCA-GGACG-CAGACAGTTAGCGGTTGGT-CCT-ATCGC-GGG-TCTGGTAGT--CT
-GGTCATCTTAAGGGTTAGACAAGGTCCCTCGTCTATCGAAG-CGCTTGACGAC-GTGTT
-AAAG-CGGTTA--TCGCAAAGGCA--GATGCTTGCGTAGTCATGTGGC-GGGCT-ATGA
TGTG--CGACAACCCA-GGAAATG-GA-CACCACGGG----T-TC-GCGCTCCCTTTCCT
AT-CT--GC-GT-TA-ATACGTGCGGCG--GCACC-G-CATGA-CTGCGG-AAA-A-CTG
CCT-GATTGTCA-AGGGT-CAGCGGCTCATC-GCGCCTGA-TCGAAG-G-GTGCG-TAGT
CACC-CTCGATCATTC-G-ACA-ACGAGGTCAACCCT-CACTGCAGCA--GGCCGCT-GG
CTT-ATGGG-ACAC--GCACGGACGACCAGG-TCGC-TACCC-CACAG-TTAT-AA--TC
TTTCTTCT-AGTGAGGGCTAACG--G-ATCGACCTTACCGG-GGC-T-CTCCATTGAGGG
C-CA--TTCGCTG-T-GGCGAGATGGTG-TCACATGAGAGGA-TTTG-A----CC-TTAA
CTAA-CACAATATATCACA-CC-CGTCCCAGGTGATTG-CCACACCTTGGC-CAAGG-GA
TTGT---GGGC-GGTCTCTAATTGCTTCATCTACACCC---------------TGTT---
----CGAC-T----------------ATTCCG-GTTC-AAAGG-AA-----TCC-G-GTC
GCC-GGAGTC--TAAAGAA--A-CG--CAGAGATTCTG-CAAC-TCTGC-TTCAATACTA
G--T-G-ACCTATCATCCGCCA-GGC-GG-GATTTAC-A--GGCGGGGAGAG-TAGC--A
GCG-GCT--TTA-T--CCTGCA-GATTG-CT--ACCAGGAGCTG-AGTCGTT--------
----------------------------------CT-A---C-AA-CTACC-A--G-T-T
ACACAACGC-GCTCCTGC----------------T-AGAA------------C-------
-------------------T--------------GGGGTCTG------------------
-----TTAGAACAG-G--ACCACCCG-G-T-ATG-AGCTTA-C-GT-G-A------CCAT
CCGGGCC--CG-T-CCT-CT--------A-----GTT-----T-----A---CTGAA--T
A-CGTGTTGCC-AACGTG-CGCTGCGA-TG--CTCCCTCG-GCCTGTACACACAGTCACA
C-GCC--AAGCAGTGGGTA--CG-G-ACC-GGT--ATTACAGCGGGCGTCCTCCCCC-AG
CGCGT-GTA-CTCTCGTCAT--GCA-CGCG-AAT-TGA---A-TCCGTTC-C-CATG-AG
CTCA--C--GGTG-G-GAGTAT-CGGGG-CGTG-CGTATA-GGTATCCTTGG-TAGTTAC
GCTT-GT------C---------CCAGGACTCG-AGGT-C-------G-----TG-GGC-
---GAGACA-TG-ATCCAC----CTTA-CG-ATGATTATCGC-GTAG-CAT-TACTGGGG
-A--G-GG-TGG-C-C---AGTCTAGGAT-GTA-CG----G-A-GTAAT-CCG-C-GTCA
AA-AACCGCA--C-GC--CGTGGT-AAGA-CTAGG-TACGG-G-AGATGGA-ACC-C-CG
GTAGCCAGGTCCCCCGAGCCTTAGA--ACGGTA-CCTTCAGCTAGAGGACCGT-GGGATC
CTG--TGTCT-CTGTC-GC-CTTAAC-GTGGGTCG--TTA-TTGTAGTTCCTCCGTA-CA
-ACA-GACG-GGGT-TCGAGC-CGT-TTGA-CTGGGCTAGTT-GGC------A-TCTATA
ACCCGTTG--TAAATCCA-ACGTAGGCACTTCC-TGGGTTATTG-CGGCGCA--AATATT
GGG---TGAGG-GCACCGACT--GTCCGC--G-CTGG-GAGATGGTTT-CAGGGG-ATTT
C--T--T--TTG-A-G-GGG--TA-AG-ACG-AGT-TGT-CCGTACCGGGCGACTACCCA
CC--CCA-CCT-G--A---AT-AACT-ACTAATT-GCATC-CTGCGC-CG-GT-GT-AAA
GCTCGT-GTAACATGCG-A-CTGT--ACG-GAG-CC-GAACAAACTGG-CACTTAGGG--
CT-GGA-TCGTACA--ACCCTAAG-AAGTCTTATAGCCG-G-GACTT-TTTTTTG-ATC-
CAG-CA-CACCT--GG-T-C-C-----CGGC--A-C-A-CAAGGGGG-CGGGTTA--CCC
-CCC-TTCGT-TCC-CTGATCGT-GGCGCG-TTCACCATTT-ATG-AACA-CACGGA-AC
A-TTG-AGG-GC-GCCA-CTGGCGTCTCGTCCCCTGCACGATAGGGC-GTCTCGAATTAC
GTCTGTTA-AGTTATGA-TAAGGAC-GC--TGCAGAACCTGCGGG-CA--CGATAATTCA
TTG-CCCGTATGTA-GAGGAATACGC-TGCTG--CTTG--CTG--CCCGCAC-CT-CAAA
AAAGA-T-GC-CACATG-TCTCA-CAC-TCAA-TAC-TTT-CT-CATGGCGG-GCATG-A
A-TT-TCTT-CAAGCGTACAGT-TGA-A-GCAGGTCCATAGGATGTTGT-GCCTAT-CCC
AGGCAACCCGTTG-CTATTTACT-GACCATTCAA-T-C-CGAT---TGCTCTG-ATCCTG
TC-CCT-CTTGTGGT---CCACT-C-AG--GCC-CACATTCTCTAAGA-TTCACCG-GCG
C-TACGGG--CCTTTTTT-GTTTAAATGCTGAGG---ACAC-TCC-AA-AA-A-GTAGTG
GCAC-TAAC-GTGGAGATTG-CGATCC--T-G-TTAG-AGCGAAG-CCA-CTTAG-TG--
-CACCTGGG-CGC-GTTCA-CCATGCCCCGAGATGGA--GCATCCCCTTGTC--TGGCAG
G--TCGAAAG-GCGG-A-GCT--TCGGA--CCTCCGTACT-G--CAG---CTA-ATATT-
TC-ATT-A-TC-C-AATAACTGATTTGCC-TCG--TT----CG-GAGTG-GAC-C-TGC-
GGAC-T-C--T-GG-G-ACCT--G-CGACATTTTG-ATGG-A-CATC--GCT-CT-GGCG
---ACACTGTG--G-G-A-TATC-C-CCC-GT-G-G-GTAGA-TA-G-----C-A--A--
T-CCC----TG-CG--A-CCAC-TGG--GCGTCTG---CG--G---CT-TACTGAC--A-
A---A-C---T-TTCC--TCG--TG-CGGACAC-C-CTT-GGTCTCCATTCTTCT--ATC
CT-TGGTGCTTGC-GCGTTT--CTATCTAAGAG-G-G--CAGGAAA-GTT-A-C-GGTGC
A-CGCC---AT-G-CCTATAGGCGTGCT-AT--G--GGGGAG-GCACTG-CAGGCACAGT
--TC-GG-AAGAGAGATCTGGCAAA-GGTCCCTAAT-AGT-G---TCC-G--C--A-C-T
A-GAG-GGG---TAGG---C-A--G-CCTT-A-TAAAAACC--T-TT-GAA-GT-CATAG
-T-T-A-GCA-GCAGTTCGCTT-TTGCAG-A-AAGG-A-GAA-CGCGT-A-AC-TAGGTC
-TT-T-G--AGCTACGAC-CTGAC-CGTC-GG--CTTAGTAACGT-TAGCG-TTAAC-CG
-T-G--TCGACGA-G-T-CATGGCAC-TC--C-GGT-CGAA-CAAGACTATTTGTGA-TC
GA-GTG-GGCCACTCTA-TTGTG-T-CAC---CAATGAGCCG-GTT--TTGAAA-AGTG-
TAAGA-GAAACT-AGCGG-AACAAGG--AGG-TAC-AAA-CTGG-CGGT--CG-CACTGC
-C-G--GTAGTCGG-T-AGGTT-AGGCAACTGAGG-G-CATTGCGT-ACAA---GCG--T
-C-GAG-T-GTCAAGTAAAATAA-GA--GCCTAACGG-T-A--CTA---GC---GACAA-
G-----CTC-C-G--CT-AGAC-TCC-GTTAGT-GCGT--GCA-GGA---GCCT-GC---
---------------ACCG--G-G-GCT-GG--G-AAA--TT--G---------------
--G-G---GAACGC-GGGTTACGACAGGTTTCTCGCTGTAT-GAATGT---------G--
--CGCTATTG-ATG-A-AGTGA-AAGG-CCCCTTACCGGGAGTCTG-A-ACAGT-AGGGC
AGGAACTTG-CCC-TAAG-CTCAGGCTC---TGCC--TATC-C-CT-GC-CCCAGCCA-T
ATCTTT-CGCGTCC----GCTGAGC-TG-CAG-C-GTCAA--GA-GGGAGGCTC-T-GCT
-CCT-GC--TCCAATG-TTTTCA--CGGGGTATTGGTTGACC---ATCC-TTTTGCG-CA
--GGGGA-A--CGGTGG-CCCG--TGGCAAGATT-T-CC-GAAGC-A-TGTCC-GTACA-
ATAT-ACG-T-----ATGA-CC-CGGCCCTCTTTTC--CC-TCT-CACG--AGT---GTT
-CCCGCC---ACCAGA-TAAGGCGTGGCAGCGAAAGACA-TGTG-GACAATGA-CCA-CC
CT--GGATCGACTATGCTA-GTA-G---GAGGATA-CGGG---CC-GGCAGA-A------
-CTGCT---AGC-C----G--GAGGGATTCA-GCGAGC-CC--------GAG-T-AACGC
TGTAT-TGTCGACTT--G--G-TTGAC-CTCCT-TTTCTACGCCAAGACCC-CAG-AG--
AAGAAGGCCAC-CGATTA-TAGT-CGATAAGGGAACCCGG-TGAGTCGT-AA-TGA-AG-
TCGTGAC-TTCCC-A--AG--AGCGAAGGTAAT-AACT-T-AAGG-CAGAAGAC--CTCG
CA-GAGGCA---CAACTCACAGACTCAGG-ATACC-AGGTCG-GTAAG-CGT-AC--AT-
T--GTCCCT-GTGTTT-GAAGCCCCAG-GTGCGCA-AG-ACA-CAC----AAAC-C-CA-
TCGGAA-CGACGAGATCCAGAGTGAGGTAGTGACG-TCGTATC-CT--CTTGAGGC-GTA
AC-G-CTTAGGCTC-CGATTC-GCGTTAGGCTC-AATAACGGATTA--TCCAA-GTG-AG
TTTGCTCGAAAG--TA-GCGCGCCCTGGAT--ATAGGC-ACTCGGTTTGTCC-T-A-TAG
-GTT--TATCTTCCATTCACAC-G-G-TT-C--TGA-CTTCCTCGCTCTTG-TTTGCCGG
-TCGGTAGT-CCT--CGCT-ACA--A-CCGAACCTCTCCTTT-GGACG--AG-AACCCCA
TG-GCCCACCGTCC-CGGC-CCGAATG-ATGC-C-TACGAAGAGATG-GTA-TT--AACT
CGTCCGAA---ACC-CTCCG-TG-TGCGGTCAGAC-AT-CA-CGGCTAGCG--CG-TAAT
-TCTAC-GGG-TCTCATT-CTCAC-GAATC-TA-CAGACCTTTA--C-CCCCTCCCT-GC
-GTTACCT-AGAAAAGC--CCTCAAGGCG-GTA-G-A-GCTAG-GC-CAGAC-TGCCGA-
AC-TTT--CGTAA-T-C-T----A-ATCTGTC-GGCGGGTGCCCTT-TAACGGCGTACTA
GT-CGA-A-CGT-AC-CG-CCGC-GCCGAG----GATTAGGT-CCTG-ATGA-AGA-T-G
ATGTCATCTAAT--T--GTAACACCC-TCCTTCA-CAGG--G--ACCAGCCC-GT----T
--CAAG-CTAAC-TGAAA-AGGG-CCTTA-G--GT-A-A-TGTCGGCTATCTG-CGGCGA
C--GTGC--T--C---TTG------GGGCGGC-ATC-TCAGAG--AAAT-CGC--GTC-T
CTCTATA-AAGGGT-CCTG-ATC--AGG--T-GTT-ACAATCTCAGG--CGGCCGC-GTC
CG-AGGG--A-AC---C--TGGGAT-CCCAGG-T-GAA-T-TGCTG--------AGCG--
CGCTC-C-----CCTA--TGACTA--CACGAGC-AGGGGATATCCGTC-CAGCC-G-T-G
-CACCG-AT-TCTC-ACGA-CATG-AGGGGGGCAACTC--TGG-ATTT-CCC-CAC-ACT
TG--CGTC---GGCAAAGACACACAAA-CGTT-CCAC--GGTAGCTTGGACCTATGCC--
TGAGC-CTGTCCA-TTCAAGCCTCTGTGTTAAAG--G-GATT-CGGAT------CA----
--G---T--ACATG-T-GG-AT-G-GG-T-TC-ACACAGC-GCGTCCG-TACG-------
--TGC-GTC------T--GAAGC--CTCTTGTGT-A-A--GCTTCTA-TCC-GG-AAAGA
CGAAGACG-CCCCTCTG-CGACGCA-GAAGAA-TAC-----C-G-G-TT-CCTC-GCG-C
-G-TCTCTAAGCCGTGACGGCG-GA--GAGGG-CACG--AAGTATAGAA----G-AAG--
--------------C-TTAGCCATAAATT-GC---------GGC-CGACGG-TCTTAGGT
-----GCAC-ACAA-ATACTTT--G---------------TA-T----G-TA--GAACGC
G--CG-T-TGG-GCA-----T---------C-ACCGGACC------------G-------
----A------------------------AGGG----------GG---CC-CC-GC----
--A-AC--------------AGTGT-AGTTAGTATAT-GG--GAGGGTGGTG--------
-------GTTCG-CGT-C-----AT-TCAC--C--CTAGT-TCCCGCCGGGGCG------
--GCCGAGGGAA-CC-AC--GATTTG-CC-TGAG-G-----T-----------T------
---------------TTCAACCACC-ATT--TGGG-TAT-AAG---------GTCG-T-T
-TG-AAAG-AG--TGATCGT-GGAAGAAT-CCGAGTTTTTAAGCTCCAC--ACCA-T--T
T-GCATAT-CTCCC-A-G-G-TG------TTGG---T-----AAGA-TCAT-GAGCCGGA
CT-GAAG-CGACTT--CCGT-CGCT-TTGACTGGTTGGGTCG-GCCATCACCGCCTTAA-
-TTAGGC-----A-TTC------A--------------C-----TATGGATAA-AGT-T-
CAACCGATTG-CTCAG--GGCT-AACAAGGGAACGGG-GA-ATCGTTAT-AA-CGCCACA
TTAA-T--GC-AATT--GACG-CGCTA-CGT-TCCATGGATC-----ATGGAGGTCGCGG
-CCG-TCGAAACA-CGGATGTAGAGGTC--GA-AACCGTACTGGGGTCAG-TACCTGGCC
CAC-A-C-CATC-T--GTCTCGGGGCT--GCTATACGG-GCCAGCGG-AT-C-ATGCCAA
AA-A--TTTGCGG-TGGGAAT-GT-C-GT--GAG-TTTCT-GCAAGTCCCACG---TGAG
TCGATCTC-CG-TCA--CCGA-C-CGCCA-GT-G--GGG-ACTGGGC-TGG--ATCAGG-
GT--CT-ACGGATGA-AAGACACAC-A-TGA---TG-TGTCTC-ACG-CC--CCCAGGGG
G---GATA-GGAGGG-TATTGACGGCG-GAT-ACT-CGTC-G-G-GCGGG-GGGG-GTTC
GAGGTCCC-AT-GA-GCTAACTCCAATGT--G-TGGTGGCGCC-G--T-CCC-GTT-GCA
CCGTGTCAACCAT---GTG-T--CC-CCTC-GCT---CCA-TTGGGCTCTCAGC--ACCC
TAGTTCT-GA-C-AGACC-CGAAAAAG-AATGG-CG-ATG-A--------GGAG-GGGAG
T-C-----------A-CTCAAAG-------GGAAG-----C-T---C--TG-AA-CTATA
ATAGTACAGCTACTCGCTGAC--A-CGCCCAGTGTG-C-TG-C--ACTT-G-AGTATC--
ATGA-AC-CAGTGGG---A-GCGTG-TTGAA-G-A-G-ACG-CA-GGGACC-G-GGA--T
GCATATCGCAGGTTGA--GA--G-AGGA-G-AG---ATACCGGCTTGGCTCC-CCTTCTC
GTT-CCA-TT-ACCGG---CACT-CCCT-TTG--CAAAGACG-T-CGCGCC-TTGTGGCG
-GG-TC-CAGGTTC-AAT--GTCC-CGTTCGTGT-GAGTAGC-GAAGTAT--AA-ACTTT
-T-C-TCTCAGTA-AA-GTCATATTT-ACCCAG-TCTCATTCTGAGC-TCGTG-GCAAGG
TTGG-TAAGGTTT--TTGTC-CTT-CGCGTG---CGAGG-CTTAG-CCGA-GTCC-C-GC
-CAAT-CTAGAG-GAACAAGTA-G-A-GGCCGTGC--TGCA-TGGCT-CCATAGTAGT-C
TGA-CGCC-GCCAATGG-CTT--ACGTCG-TACCCATGTTCGAGCT-TA--GTATTGGCG
TGTTTG--GGGTGGAAGGTGTT--A--TGTTC-GCCGACCAGA-G-TTGCGACCTTC-TA
-AGTTA--CAC-CCTA-GTG----CACATAGGAAAATGGCCTCA--TCCACTA-CCAG-T
AGTCATCC-CCTCCGGTCTTCGGTT-CATGCCA---G-GG-AGTG-CGCTTA-AGAG--T
GTAGA-CTGAT-TGTTCCTCC--CTACGGCTGTCCCTACAA-TT-T-G-CCCGCC-GGTA
TTCG-AAATACGCGGGTGAGCTCACAC-T-GCG---C-AG-GCCCG-G--T-CT-T--CC
-A-GGC-CA-AACT-------CG-GTCAAAGAATTCTGGT-CGT-TA-CGGGCTAG-T-G
-GCCACTT--CCCTC-CATG-TG-G--AATTTCC-CGAC-G--ACCCAGGG-TA-GCAAC
-C--GCG-TCCCTTA----C---GTGGA-C-A--G-TG------A-G------G-AGTG-
AAT-CC-A----CCTTA--CCATCGTCGCTATCTG--G-ATTCGGGCT-CGATAGGAG--
CCTTAG-GG---G-GGTTCTGTA-T-GTG---CTAAGA-GGCG-GCA---AA-CGA-G-A
TGTCAA-GAAGTCCC-CGG--AAT-AGG-CTTT--TCCTT--CTCG-ATTGACCT-GTGG
--G-AC-CTAACGTCACCGAAG-CGG-GG-GTGCCC-GCGTG-CAGTCT-A-GAC-CT-C
-AC-C-------AACCC--TCAGT-TT--CATAAT--C-GAT-T-TCTGC-TCTCT-GC-
G-TCTA--GGCG-TA-GA-AAAAC--GACCGT-TTA---A-CAACAGCC-TAAATTT--T
AC-ACCCTT--T-GA-A-CCA-AG--TC--G--ATCC-TAAC-AT-CT--GTAGAGA--T
AGAC---G-TCAA-CTGAG-TAGTTTGCTCCTCCAGCACTGA-CG-TAATAACGC-CAGG
CT-T-TCCCCATATGGACGCAT-AGCT-GGCAG-GTTTCC--AGCAG-GT-AATGGGCGG
CCCCGCATCGGG-TGCTCGCA-A-CA-GC-C-AC--CGACGGCAACGCAG-GTGA-A--G
-GCGT-AC-CACGC-GGC--A--GGG-AAA-AT-TGGTCAT-GCT-CCT-A-GAGCTCAA
G-TCGA-G-GA-TAGAGCACTC-GC-T-ATAAAT-T--C-TGCGGTAGC-CGTCGAGA-A
ATAC-AA-CCAATTCA-GTTGA-G-T-GCCATA-ATG-GGAGCTTAAA-GCACC-TCCC-
AGTCTA-T-GATCA-AAGTGTA-GGATCC--ACCACGAGGAA-ACATCAAAGCCG-T-GG
AGCTG-TCCAGCAAGTA-GA--GG-A-GATAGGCCGGTTA---CGT-C-CG-TTAAC-C-
-CGA-GGACC--GT-CAAGTT-G-GGGAATGGTAGAG-GG-TCCAAACTTGCCG-GGATG
GT-CCCTTAG-C-GTCAAG-C-CAAAC-CGGGCTTTA-GTCGCTC-CATAC-ATGT---C
--G-TCCA-A-C---GAAT-TGAG-AAGGGTGGTATTCGGCC-GCAAAACGCGGCG-CCC
AGCTGCGGTCATGAGCG-ATAACCGC-ACTGATAATGATATA-CCCA-TACTC-CGAGTC
CATC-GT-TAGGAGTCCT-AGGGCGTA-TACCAA-G-CA--CTTG--TTGCACTC-GA-G
AAGGCACCTTCTT-CGATGG-A-GT-CTCATAAG--C-G--TAGG-ATC-TTC-GAGAG-
ATATTGCG-GCAC--ATTCTCG-CCACTCCTC-AG-GGTATAAT--TAGTCA-TCTTT-T
CCGGCG-GATAC-TAAGA-TTTTG-CAAAGACGGCCC-ATGATCGGGCT-CAGGA-ATTC
G-GT-CGCTGTTGAGTCT---GTTG-C-CTGCGCACCGAA--TAA-GGAATCT-AAAGAA
AACCCT-C-CGATGCCCAGTACC--ACGA-CCACTTTG-TGGGCCTAAATAAA-CGCAGC
ACTC-AAT-TCCGA-TCGGGATACTGGCCCTGCCACCGTAATC--C-GA--G-GATGCCA
CGCA-AA-AAGTCATAGTCTAGCCGC-AGCAATGA-TAGACGCAA-GGGACAAAGCATTA
CT---ATACTTACA-GCCTTTA-ACGTTCAGTAAGC--ACTAGTGTAACTAGCTCGA--T
CATCACGATTGACATAG-CA-CCTTAGA-CCAGGCT-AAGCTA-AGAGT--GCACC-AGA
TTTCA-CT-GGGT-CG-ATC-GACA-T-AGCGATC-CCC-G-T-CGCAA-CAGGC-A-TT
A-TACT--A-TT---CTTAC-CCG-ATCCGA-CAAG-GGTG--AGAAACAGC-G-TA-G-
GT-AA-CAGCC-CTATCTCGTT-GCTT-AG-C-TAG--T-AT-AG-ACATA-TGC-TCTT
CT-AAG-TG---C-ATG-T-T--ATTCGTCTGTG-ATCGATGTAACGGAGGGG--AT-AC
--TGTTTTTGACA-AAA--ATG-TA-G-ACC-AAA--TTT-GGGCACATCA-G-TGA-TC
G-GTGTGCT-T--CC--GC--AGTGCCGGAATCGCTCTGTTGGAT-CCTCAGGCATCA-A
-AGG-CTCTTGTC--CTCAAACACCA--GGT-G-TGTTGC-CAATATAGAAT--ATGTCA
-C-AG-CCC-CGGACATTTGGCAG-GTGCGTCCAT-TCATGC-CCGC-G-CGGCTCC-C-
C-ACCTGGTACTC--GCGTT--CTTGTG-GC-C-AGA-GCGACCG--TGTAAATTGCCAC
--CGGGAGC-GC-C-CCGA-----CCCCGA-AG-GA--G--ACGCTGTA-CTAGCATGCG
GC--CCG-GTCT-CATTCCAAGCAGG-C-CAAAT--C-T-CGCTGCA-ATCGCTGCCGGG
ATATAAGGCATCAA--GCT-GAACCCC-T-C-TGGGGCATATGTCC---G-ACC-GCT-T
AATG-TGCC-TCGAA-GG-TGTTTGCCA-AT-CC-ACGG-GGTTA-CGT-GGA-AAGGCC
C-TCGA--T-AGCAGC--GGACAATTCG-AGACTCCT-CTGTT-AC-GGCGGCTCTGCCT
-A-TGA-TATCACGAGCAGGACCGCTGT-AC-ATA-TCTGAGAA-T-G-A-GACA-AC--
AAACTGCAGGC--GTGCTGACCGG-A-CGT-ACCACCTAGCTAT-GA-A-TAGCGC-CGA
GGTCCGAC-TCGATGCC-CAGGTTATGA--A--T--T--G-AGCCG-G-CGGAA--TTTC
CTCT--ACCT--TTTCC--TGTC-T-G-CTA----GTG-C-CACAATAGCCG-ACTA-GG
TCAGCA-TAAAC-AG-ATGACGACAATCAT-AG-AGG--TCCAC--G------GA-C-C-
AGCGC-AG-AGC-GGA-ACGA----GTGAGAT-CAAG------CTGA--T-ATT------
T----ACAGTGGC---A----------------------------G----------CA-A
GTTCC--GAACCT---G-------------------GTTTG-TG-C-TAATGA-CGGA-C
CGC-GC-C--CG-CACGT-C-TTTGC-CGTTAGCAGTAACAAG-AACG-A--GTGCAG-T
-AGAA-TGATAA-AGACG-AGCGTATGGAATAAG-C-GGGAA---AAGC---CC-A----
C-----------ACC-GGCCGCTTCACC-CGTTGTGGGCTAAGCTGG-GTAAGTAGACTG
-GC-ATAAGAGGG-GCGGATCTT-AA-TG-C-GCCCCAGT-GCATGGC-GTCCG--TACA
GTATTCT-TCACAGTAC--CC-GTCCATACCG-AA-CA-CGGGCATACG-GAATCGA-AG
CCCATGTTCCTAAGGTACTAACGGGA-CGCG-AAA-TGTC-AG-C-CT--GA-CTGAGA-
CG-GGCGGCT---TTAAC---ATCGCTCAAGACTG-GGAG--GAGA-AAGCG-TAA--T-
GT-CGG-A-ATTTGGC-GAACGGGACCTGAT-GAGCAACT---C-TTT--GGG-CT-ACA
TGCA--A--CGGCCGCCCC-TATA-TA--TCC-GAC-ATCGAGATCAC-T-CTCTTATCC
CCGTCCA-TAGGG-CGTACAATGTACGGTCCC-TAGGTA--C-AACA-A-AGC-GG-C-G
GCCGG-GACGGCTCTAAAG-GTT-A-TGTA-GA-C---------GCAGCTAGG-CAAATT
TGAGCGA-AAGGCAGA-C-AGTCTTT-TGCC-ACAGCGGGGCCG-CATGT-AAGGCAT-G
-G--ACCTA--TAGACA--C-GCCATTTTATC--C-TA-T-CATCAAATTGA-GCTT--T
ATCAC-GAATG-A-G-AAGT-GC-CAGACG-TAT-C-AGGTA-AGC-CGGC-CG-A-CCC
-GTGACTG--GAA--GTCGTGTGCCCTTGCTCAGT---------CTGTG-TTTG--G-GC
AAGGCC-GA---TG----C--GGC-C-GGTCA-CTGT-TAGG-T-T-AG-CAT--GACTG
TG-AA-CTCCGTAGGCCGAGACGTAACGTCGCCCAC-T-CC-C-C-TGTGAG-AGGGAAG
GGCTATT-T-GGGGC-C--GGG-GCACC-GAAC-GCGTCGCG-A-CCT-TAGCTGTACC-
AGTTAGTAT-G--CGTCTACGGG-TTGTCTGGGTCAAGC-GAGG-C--T--TCT-CGGAG
GGA-TTCCGGTTCGGCAGG-G-GGACCT-GCTCT--CGTA-CGGTCA-CGTC-CG-TGTC
CT-TTCT-TGTTCTAGCGGTG-ACTCCGA-ACAATGCT-G-GCGACA-CT-AATG-TGC-
AATTACTTAGCT-GT-A-CGTAAGAACAA-TCC-TT-AAC-ATC-GAACCCA-AT-AGT-
TTCCTGTC-TTCTCA-C-AGGGGCC-CGT-CT-CG---TCTCAGAG-CTACTC-CCTGTG
ACC-GC-AATAGCCGT-CT-GGA-CCGGTTACGATGAAACCTGAG--TTGGGTCG-GT--
GGGC-G-GACTTCCCTGTCAG--TTCAA-CC-CCAGCG-AA-----CTTAGGA-TATAAT
-TCACC-TAT-CCAG-T-AGTCGGCC-ATCCTTA-AACGCTGACC-C-CAGCT-AAGAGA
G-AGCT-TATGATGCAGAAATACTGT-CAGC-AA---ACAGA-GGG-G-T-ACCACGGCC
ATAGGC-TG-GGC-GGCCCG-AAGCGGT-TGAA---CGCACA-ATGGAACGCCTA-A-C-
--TGTCG-C-CGACACAT--CTAC--T-AAGCAT-CAT-T--A-TTTCG-TGTG-GG-GC
-CAACGAACG-G-GTAT-CAGACAAGG--A-GTC--CACAGG-G-AG-GGGCATTTCTAA
T-GCTGAAGCG-GGTT-TTCC-AC-TTATTGTAC-ATCGG-TTT-TT--AGGA-AAAACC
TTGTTCCGAG-CT-AAAGGC--TGG----C--G-CCAA--ATCC-ACTTGGGG-GAA-TG
A-CC--G--GTC-TGCAGC--GGGGGAGGCGAGTAAGCC--C-CCTGGAGCG-GTAAT-G
GTAC-G-T-A--GATG-TTC-AGG--TCTGA-C-A-TTCAT----TCTGGTG-TT-T-CC
A--GAAGGTACGGGA-TATTC--AGGCGGCGG-TA-GAGCTC-C--GCGCGTATACCGGG
CGC-CCG-G-CCCCA-CC--AG-CGA-CA-GTCCGC-AG--CGTACGCCGAGC---TACT
GGGCCAGCAG-TAT--GGTATAAC-CACATTGGTACCTCCGA-C-GGTTCAGGCGTGT-C
-ACGTTCCC-GCGTCGAGGG--AGTATG-GC-AC-CCGTTAAAA-GGG-CAGTGGTTG-A
CAA-GC-GCATGTCGA-AACATA-TTCGG-AGTTTGTAG-A-AAAGAG-T-AAGCGTTA-
CAA-GGC-G-GGCAACTCG-ATGC-GGTTTAATCAT-GAATC-CACGAGTAGTGACCTTG
CACACG--AAGT--G---GTTGGG-TTTGGAA-GATAA--CCGT--T-AG-AGCAA-TT-
GTGCT--G---AC--GCATACCG-TGGTTTCGAACCGG-TATCCTGCGGTA--ACACC-G
-CAG-TTTCA-TAGGGT-CCA-GA-TTTGGCCTA-TTTC-ATTCCTTCCAGACCGACT-C
TGG--A-GTGTTCCA-CG-TCAGACTGCACGGT-GACTACTGACAT-GTAAGAA-GCATG
C-CCCA--G-C--CC-T-CTGCTG-G-CTCGGCCGATCGCGA-CAGGTGGTCTTT-ACGT
GCAGATTGTTTGCACCACTT-GCTAAGGAGAAGCTGTGGAGGTTGCC-C-A--AAGGGGT
T--GGTGGC-GATAGTACTG-CA-CGT-GG--GATC-ATCTGTAGAAACA-GCTC-TCTC
-TCTCG--GGTCACTATCCACCTC-ACCGGGCCAC-GGCTCCCAGGCTAGC-TCGCGC-G
AGTTT-T--GCCACGTGGC--TTT--T-TT-ACAGAGAT--CCG-CAC-CG---TCTGGA
TG-AACCG-ATACCAAAGGTCCGCACA-AAC-CGTAAGGTTCATTGACA---CCGC-CGG
T-TGAGGT--AA-T-G-A-TGGGGATTGT--AGTTAATCTA---AGTGTTT---G-ATCT
C-TACTT-A--CGCC-CGCAT-AC---C-CGAC--G-G-GATCCA-CTCGCGGGCCAGGA
T-GGTAACAC-GTAGG-GGTAGAGG-AA-AGGAGCGT----C------------------
--------------------------C------------------------TCTAT----
--GC-----------------------------C--T---GTCGAC-G---------CTG
---------------------------------------G-GCT---ATCCGTACG-ACA
--TTACG-AA----------TC---GGAATTCC----TGTA-----A---G--CT-----
G---------C----TG-TGAA--AA---CG-AGCGTCT-GGCGACCT-GC--TGCGC-T
ACGGAG-GACCCTCCG-CTGCACTGTG-CTTATTCGCG-TTGAGTC----T--CTAACAC
G-AGGAT-GGGGGA-CC--GAC-TT-TGAAGGAT-C-----C-C-C--------C-----
-G---TT-------CCGTT--AAACGA--G-CTTA-AGG---T-C-TA-TC-CG-AGC-G
TAACCAG-ACTTT-GCGG--TTG---CCCTC---CC-TC-G-CCGC----ATCCCGTAGC
--GGTTTCGTGGACTT-GACCGGTACCATCGG-CGGCC-T-C-T-TG-AT-T-CC--GCC
A-GAA-ATGGGA-GTT--A-AAT-GCCCTCTACACGAT-TAAGT-GTTGTCGAC-AG-A-
-TCCGCCCCC-CTGTA-C--C-G-GAT-GGCT-G---CC--CCTCTT--TG-ATGGCAGG
C-GTGCAT-TGCT-ACTTCCGT--GCGCGTCAGGCA---GCATC-CA-GG-AGTCATA-C
-GACAATCGAAC-GG-ATT-TCAG-TTGAACAACAGCATGGG-TA--GC-GTACAAG-GG
CGGTATGA-GCTCGTGGGCCTCGT-TAGGGAAGCGGTTTGACTGCC-CT-CATCTGGA-C
-A-AGC-TGT-AG---A-CG-GCA--AGCTGGCCC-TCAATT-T-CC-A---T-GGC-TC
GCTCCCGCAGCTAGCA-G-CCGACCAT-AA-CAGC-ACATT-GCCA-GGTTCCATAGTGC
TTCATCAACATC-ACATGATGTACGAG-GATG-GTG--AGTCTAG-CG-TAG-ATG--AG
TCGCCCCA-AGC-GA-GGGG-GA-C----C---GCT-TT-----------------C---
------------------------------------------------------------
----------------------------------------TCTACC-T-TG---------
----------------------CA-CGCTGATTA--GC-ATAGA-AATA-A--CGGAC-G
AC-TCACGGTCGCTAGAG--AC-G-TG-C--AATC--GG-AGTCC-ACGGAC--TC---A
A----G-TT--A-----C---CCCTCAATT-CGGTTGCGCGG-GTACTTCTGGCACCCAG
CGCGTAAAGGATTGC-CCA--CC-CACGC-AC-CTTGTATGTTAGCC-TAA-C-CGAG--
CGGTCTTCCTCC---C-G-C-ATG-T-CCCGAAG-TTC-TCA-GAGC---CAGTCA-GCA
GCTG-TTG-ATTCTA-ACA-G-CGCTCAA--TTCTTG-C--GAGTCA-GA-A-T-ACGAG
GCTCACGCTAGT---CTCGC---TTA-GT-ACCGCACAGG-CCAGACGTCC-GC-GGT-A
GTCTG-CCGA-CGATCGG--G-CA-ACG-TCCC-C-GGTGGAT--CGCTGCG--CCACTG
G-CCTA--TCCCCAGAC--CC-A-TTGTG-TTCGGCT-GT-TGGCTCACGGGGTC-GGGA
C-G--AG--AATTA-ATAA-GCATC-GTCC--GTC-CCC--GTCCTGCTAGGCTGGA-GG
ATGGCTACTCA-GAT-A-C-CGGC------AAG--GCTCCCC-GA----TG-G-GTG-CT
ATTGCCCG-T---GGG--A-A--CGTGT-CGAGTCGAGT-CACT-G-GTC-ACGGGG-TT
ATGG-AGCAAC-G--A--------------------------------------------
-----------G-----A---------------------------------A--------
---------------------CG---CT--------------------------T---GT
--CTTGC--GAA-TAC---------TGTCCC--TGCG--G-GGAGATCAG-GCCTG-GT-
GTTATTAT-GATGCAGGTGGC-AGTAGCG-ACG-ATTTA-CA-TAGATAGTCTGGAAG--
-TAAGTGACAT-C-----------------------------------------------
------------------------------------GGG---------------------
-----------CTTTT-CGCGC-------C-AATGATAAGCT---TTG-GTCCC---ACG
TCT-GCCA-GGCACT-ACTTTTCGTCCCTTGT-TT-CTAATCG-GA-GT--AG-------
------------------------------------------------------------
------------------------------CC--C------------G-C--TAAGG---
GACTGAAA--TCA-TT--------------------------------------------
-----------------------------------CGA-----------------TATT-
--CGTA-TCT---C-TCG------------------------------------------
---------------------------------T-G------------------------
--------------------------------G------TA-------------------
-----------G------------------------------------------------
------------------------------------------------------------
-------A--------------------------GAC-----------------------
-----CCAT--GG-GACCG-CTT--AAA-----------------A--------------
----------CTTTACG-GGT-TGCGT-TATATTGAGC--G--TGT-ACG-GA-GTG---
GC-T----------CG-G-----G-AA-------------------T-------------
-G-------------------------------------TACGCGCAC-CCACG-AA--G
T--G-A-GC-AGA-TTTGC--TGGT-CGGGATGCCAGTAG---CGACTTTAAC-C-AGAG
T-G--AGCGTGA-AAGGTTA-AACA-GACG-AA-GCTTGTTGACTAG--ATAG-GTATGA
CCG-GGCCC-CG-CG-GG--TCTA-TAACGCACGCGTAGG--AG-GA-TTCCCA-CCAGA
A-T-C-----A-AT-T-CTTGT-GCCAA-GAGACC-C-TTTCTCTCGAAC--GAGTT-AT
GTG-CCTTAGC-GGTTCCAC-CCACCTCCTCAGGTAATTATTTCCAGTTCAAGAGG--TT
TACCTA--CCACG-GCCG---G-CC-CGT--GCT-G-AA-GGAATACAAG--TTGAC-C-
TACC-T--AAATGGGTCGCT-ATC------T-TAACTCACAATGACA-TG-ACC--T-TC
A-T-A-G-CT----T---C---CT-GG-ACAGAGCTCA--AC-ACCCTC-GGG-TCC-CC
-A-----AGGGT-GT--GTTCCAATCAA-T-GAGGAAAC--TCT-GCTGAGCGATT-AAG
-----------G----A---GCTACCGCC-----CTTAGGC-G--------GA-ACACG-
------------AGT---------G-------------------------CCGTCCGG-G
T-TC-C-GAC-GCCCTAATTATTTTTTTA--GGG-CCACTCAGT--T-A-C-AAAAT-G-
GTACGCGTGA-C-TA--G-AT--ACTGAT-C--GAC--GCCGT-ACC-GATAGGGG-TGT
GT-GGCCGCTCTTA-GTA-GC-G---G-TCATAGCACCAGAAC-CTGTA--CCTCA-CTG
--GTCGGGA-G-G-GCG-T-T-TCCCAGGCC-ATGG-GG---CC-CCGGA---AA-C-GG
AAAC-ATCTCGAGT-GGACAA-CTGTA-GC-CG-G-TTC-G--TGCACTTAA-TCC-TCC
-CTTA-CGACG--T----CC-TG---C-G-GAA-C-CGGTCG-CGCAGGTCAGAAAA-AC
G-CTAGGCAATGT-CTATGAAGGGGG--GTGTGGC-GTGG-GGACA-CG--A--GTGGTG
AACTAG---CGTCGG-CA-TCTAAT--CCTCTAGTCTTG----TTTGCTT-A-A-CA-CA
AC-CC--TAGC-CCC--AAAACG-ATTCTGAGGC--GTGGGA--GG-CT-GATAG-ATAT
A---C-GT-ATGGAGAGAGTCC--AGTT-TTC-ATG-GT-AGC-GACT-GTTGTC-C-AT
-TGT-GCACCAC-T-G-CAACTTATTGG--CAGA-GTC--GAGCGGATGTCTA-ATAAGT
CCTTTAGTTACGGATGGGAGACTGTA--GATC--ACAA-GACA-AGA-TCATTAGCCTGC
GTTATG---GG-C--TA--------AT-ACA-CG-T-G-CCAT-GAG-CCGGAGGGTCG-
---GTGTGCGAT-GGC-AGATGTACTCCAC-AC-GATAACGTCTG---T-CAGGC-TGT-
AAACACT--TGCGT-GA-T-GC-AC-A-GG--T-TCCA-TGA-ACGGT-GACTGAAGTG-
G-AGATT-CA--GGAGTTCTA-ATGGA---G-CCGGTGCAGTTAGGG-TCC-CCGG-GTT
CCCT--GGTC-G-TAGG-G--ATCTTT-C---AA--GACG-GAGA-T-CAAGTGCC-C-A
C--TCACGTGGCAGCAGGA-T-C-GGCTC-G-ATCTGATATTGC-G-AGGA---AGCC-A
-GTATC--CCA--TAATC-GCGGGCTC-----G--GAGGCC----GG---------TG-G
---AG-A-AATCGTGTATGTGAGT-CAA--CGG--AGC-CG-CCG-AGCACA-GAT-CA-
T-CCT-CTAG-AAGTA--G-CT--TCACAG-C--TCACGTTAGCTCACCCGG-CGGTGTC
ATT-CCT-GC--T--TT---GCTTGAGG---C-GACA-C-TT--CG-C-CCTGTAAG-CT
GACCGCCGT-GATGTTACGTCGGTAA--TACGAGGA-AA-GCC--GTG--AGCG--T-TT
TTACGT--C--G--GGTT-AG-A-GAC-T-GTGG-AATAGG-GCCTG-CTC--A-ATCGG
G-TTGACGTA-C-GTC-A-C-GG-C-T----A-TGAATGGTCT-TACT--T--TCTTTT-
TTTTC-----GCTGCTC-GCGCCATCTGTCGTTGC-AG-TCAT-CAGAGCTCCCCGAT-T
AC------------GAGCCT-T-AGG----G-TAACAGGA--G-G--------TTCAGCG
----TT-CAGTC-----G--A---G-------------CA-------ACACTC-CTA---
-----------CCG-CC-CGCATAATGAAGC------------------T--CATAGC-A
T---CTCGGTATGGT-ACCA--AA-T--A-C------A--------C-TGCTT-TGC--A
TAATC-AGTTC-TA-ATGTCC-TCA--G--C--TCTTCTCTCT--TAT--C-GAGGTCGT
GGCTCGG-GGCTGATGTCG-T-ACGTCTG-CCTCTTTG--ATAGA-G-G-GC---GTCT-
------GG-AAACG-G-ATGTCCGCAATGCGT-CGCCAA---CGATTCGATTG--TATCG
-AGTC--ATT-TCT--TTCGGTTA-GG-GTCACCTTA-TCTGCTG-CA-GACCG-A--CG
TGC-TAC-A-----GGTC-C--CCCTCTGTG-TTGT-CGAC-GCAGAGAAAT-GAAAGCG
ATTT-GTGCGTGTCAACAGCGT--T--T--CCACGTT-GG-TTGTAC-ACCATAATGCAC
-TTA---CG-CTT-GT-C--GTA-GCG-TA-A--CGCG-GTTTGAGCAACCCACTAATG-
A-T-C---GGGCCAT-AGTCCAGGT--GAA-TA--TC-CTGCGCGCAGTC---AAGTTCT
ATT-TCGG-GACTGCA-CGTTCATT-CC-CGGTCAGTGAGACGAA---AT-CG-A-AAA-
C-G--CAC-TTA--AGA-GGCACG-G--TGAC-CGGA-TGA-G-CT--TCGAT--AA-GC
-T-CC-C-TAC-AATCA--GT-GT----CG-ACCT-TT-CTTCCA-CCGCGAAA---TAG
AT-G-CCC-AAGCACG-GT-CTTTG-AGGTATATACCTCG-TCG-C-T---C-A-ACGCT
T--CTG-TGAC-AG-CGGTC--ATAG-TATCCAAAGTTAC-C-TCA-TGGATA--G-CA-
--T-C-A-CCT-C--A-GC--T-AC-TTGT-GG--G-TATGC-ATAT-A--CC-GC--CA
--TGG-ACGCGAATT-C-TAAA-GAC-AATTTCCGGA-CGGTTTGTA--A-TTAGT-TGT
C-T---GA-CC-CAA-C-T-AGAG-CT-GACCATTGC---AACATCCG-G-CATTC-C-G
--ACAGAC-TC-CACAAG--CCCTG-TC-ACG--GGTAGAAGC-AT-T--CCCTCC-AGC
-CGAAG--T---TCTC---GGG-GG-TT-CGCC---TGGGCGA-GAAGT---GCCTT-GG
GATCTAAC-AATTT-TCCTGCA-AAC-TGA-GCTGAAAG-GTC-G-TTATTTAA-AG-TC
T-C-TCCGCAGCCTGCGTGGT-G---GTC-TAG-CG----GCT-GACT-ATCTGTGCACA
GG---GCGTCC--GA-CCCCATTGCGGT--TCG--AAG---GAC--AA--TGTCTT--CC
TTTGAGAAAAC-AGGCTC-CGCCCG-CGA-AGC-GTTA-ACCTCTAAT-TACCCCAAG-T
CG-TTTGCGGC--A-CAGCGCC-C-CTATC-TTCAAT--GAAAGA-G---ACCACAT-AC
-CGTATG-GTCT-A-ATGC-GCG--TG--C-ATTCG--C--GGGTATGT-TA--CCTATA
CA--A-ACCC-CG--TA-TGGAA----CC--------------C--T-------------
T---A-------GTG-A---A----TGCGACA-----------G-CC-TAT-GCCA-AAC
TGACTTGGA---ACGG-G-AG-A-TAAAGTC-----TGT-A--A---TAAA----G-G--
GTGAGCTTTC-GGA--GAT-----TA-C-TCA--T-AT-CTGGCAGC--TC-CGA-G-G-
CAC-GTTTGG-TGCTAC-C-TG---ACA--TC-A-ACGA-ATG--AC-A--GCGT-CGCT
GC--ATA-A----CC---TTAACTTT-CTTTTTGTT-GGCCTGTCGTAAC-GGC-G-ATA
TCAGCCGAGG--CA-AT-AC-AAAGC-CAT-T-TGG-CTGACC-GGCC-AT--CG-C--T
T-GTC--TGT--AGAT----G--CATGAATCGGTT-CTCC-G-ATCACT---GAAC-CAC
G--GT---A-G-CT--ATGAGTG-CC-A-TTT---AT-CA----C----CA-A--ATCAG
-GCGAGCCTTT-GATGTC-T-AGCGCATA-CTC--C-AAACCTCCCA-GCAG-A--A-T-
T--GGT-AC-GACG--TCGCTC---TAT--GTGAAG-GTGGG-AACTGCGC-T-T-TAG-
TAA-CCCGCTACGC-TAGGTAGAAATCGGC-T--G-AT-AGCC-TA-CG-GGC-GCTTCA
TA-GGCAC-GAACGAGTACATT--CAA-CATCACCAGTT-T-CCGGC-ACCG-C-ATCTT
GGTC-TCGACCA-GA-AGCG-TG-ATCA-C-CA-ACTA--C-T---CTCTGAA--TC-CC
TCTCCG-ATGGA-CGTA--GATCGGAAACA--GTAGCGAGCCCTCTCGATGG----ACCA
GTAAGCCATTC-AA-CT-T-GTCCA-GT-T-ACCA-----CA-A-TGG-A-A--CC---A
A-C-A--TAACCCCGT-CACGGTA-ATGAGACC-GA-AC-CTCGACCTCTCA--T---GA
CTCACGTAAC-TT-TCAGGTT-G-CGTACGCTT-GAA-A-GAATG-AC--ATCTCCG-TT
C-AGT-GGT-ATGGGGCT-AGG--GGCA---GCGCAGGT-G--A--C-TA-C-CGT-GCT
T-CA-CT-AT-T-CTTA--GTA-GGTATGCATCC-A-CGATA-G---ACA--T-CC-CTT
GA-GGTT-GCCATACAAATCGT-TGACCGGGGTGGCCATTG-T-GTTC-GA-TTCG-G--
----TAC---CT-C---A------------C--------------------G-----C--
----AGT--C------CTCGCGG-AAGTGA-----ACTCAG-AG-TT------AGT--T-
-C-CTTGGCATCG-C---CT-ACAAAGC-GGCACC-CTCT-TA-A----AG-GCGT-AGT
-A-TG-GACGGAC-AAGCCAGAG-CTATAG-----------------------AG-----
---------------------AG----------------C--A--CT------ATGCTT-
---T---GAGTGATA-AAT-GACTTCATCGACTCCATAT-AT-T-CG-CGC-TTA--T-T
TT---AC--GT-CCC-A-GT-T--G-AG--T-GGTTGATG-CCTTGAA-GGATG-GTCT-
T-AAGATAGCTAATTC-T----------------------------C-------------
--------------CA----A-A---GCA--AGTACC-G-CGAT-C-C-TGGGG-G---T
GTTC-A-TG-A--C-ATGCTTATAGTGCCACGAG-C-T--GTC-----------------
-------------------------------------T--C-T-AGGACAC---------
---------------G-----ATCT--TA---T-GGTCTG-AT-A-G--C----------
---------------T-GATTGGC----------G-------------------------
-------CTG--------C-T------------TCA------------------------
------------------------------------
>SRR349938
------------------------------------------------------------
---------------A--------------------------------------------
-------------------------------------------------A----------
------------------------------------------------------------
--------------------------GT---A----------------------------
-------------T-CA-----A-------------------------------------
-------------------------------------A--TCA-----------------
------------------------------------------------------------
------------GG-C-ATT-----AG------C---------------A--G-------
------------------------------------------------------A-T--G
T-AT---TTG----A-A------------C------------------------------
------------------------------------------------------------
-------TCA--AG-GT-----TC--CCGT------------------------------
------------------------------------------------------------
-----------------------------------------G-----------GA--G--
-AAG-C--G-------ACCA-T--------TCG-TATGAAC----AA-A-C-CTG-T--A
-TA--C-T-AAT------T-G-A----C-T--ATG------CT--T--------------
-------------C----------------------------------------------
-----------------------------GA--CGCG-TT-ATC-CCG-TT---TAGG--
-TGGAAACG-AA---CT---G-C----C--T-C--AC-GCGC----T-CG--C----TGG
---GAGTT--CT-TCA-T-----------AT-A-------C-GT----------------
------------------------------------------------------------
------------------------------------------------------------
---------GT-C---C-A--CC--G---T---CGCC---G--A--T---AA-T--ATAT
GAAG---------------------A----------------------------------
------------------------------------------------------------
------------------------------------------------------------
-------------------------A-------------------------------A-G
CAT-AG-TGATA-G-C----------------TGGC-----TA--AG-A----TGAGTAT
--C-T--GTG---A---AGTCGCC---GG----C-GTC-A--GG---A--TA---GGC-T
--TG-TGAC-A--G--AC---CT----AT------C-AGCGGC-TTAG-C--CGTTC-AA
GGAGC-C--TTCCGCC--C---T-T--CTGCGG-CAAC-T-A--AA-CT-CGAGC--G--
TGTC--GC---AG-GTCG--T---CTCGCG-A-AATTCTC---GGG--C-A-C----G--
CC-T-CTTATGT-CCA--G-T-TT----C-----------------A------T------
A-------------------------------C--T------------------------
------------------------------------------------------------
-----------------------------------------------A-A-ACT-ATT--
--G-GC-TGC-TG--G-ACTT--G-C-G--TAGGG-A-C-TTCTA-CG-G-C-GT--CCG
--GG---ATC-G-T--A--T--TCT-A-GGG----CG-A-GA-CT--T--C---ATCAG-
C--T-CGTGCG-AAT--A-T-ATCC--A-T---CA---A--CA-T--C-GCG-TGTT---
TCC---G-G--A-AT-TC-G--G--AT-TTA-TAGTCG-CTC-CG-T------------T
CGACAAG-C-------C--A-G-------------------------------TG-----
------------------------------------------------------------
------------------------------------------------------------
------------------------------------------------------------
------------G----G----CGCCG-C-TG-C-----CCG-CG-TATCA-T--C-T--
GA-AG-AG-G--GG-A-G-CA-C--C-G--A-C--G-GA---T----T-TT-CT--TC-A
TG-TC---C---CA-T--C-A--GT---T--A-GGAC-----------AA-----GT-AG
T--GAGTG---CT--TC-ATGTC-------------------------------A-----
------------------------------------------------------------
------------------------------------------------------------
--------------------------TC--------------------------------
--------------------------AA----------------------------A---
------------------A---TTC----GG-G------T-G-A--G-------------
----------TG----G-TC----GCC--GGT-G--G--AGC-G-T-CTGCTCCAG---G
ACGCCA-CAGAGA-CG-AC-T---CGCAAC-CGA---------G--A--AT-AAT-G--C
AGC-A-G-GC--G-CC---C-------GGGGT--T--T-TGTC-AACCTCC-C--AG---
AC---GACC--T-A-GAGG---G--CCA----C-GGTC----AT---AG-CGTG--ACAG
CGCG--C--TCG----A-AGGACCG-AGC---C-T-AG---AAG--GG--GG-TA--CCC
TG-T--CCA---AG-GGCGGCG-G-T----GG-G-CGGGC-G--GCT-CT-G--C--TGA
-AACT--CAGC--GC---G-G--AG-G--A-GA-A-CCAA-A-AT--G-AA-TGA-CT-G
-GG-CG-GAAG--CC-C-AGAG---A-CGT-AT-C----AT--A-TCT-TTG---G---C
AT---A---ATACT-A-GTT-G-C-AA-G-C-GAA-ACA--A---CA----G-G-G-G-C
----CCG-T-A-A----C---A----T--TGAGG-A-AC-TAT-G--T-GG-GTTA-GTC
--G---CAGG-A-GCA----G-G-C---AG-TG--G--C-GCC--TT-A-CG-C---GCT
-A-G----C-ACG-----ATG---TGCGC-AA---A----T---CA-GA-C--TG-TC--
G-T-C-G-CC-----------------G---------CGAGAT----C-TT-T---TT--
------T---------------------------------------------------TT
---------------------G--------------------------------------
------------------------------------------------------------
----------------------------------------------------A-TTA-GT
---C-TG-CC----ACG----C-A-TA--TC--A-GTTATATG-CAA-GG-T--TAT-CC
G--G--CT-AGT-------T----TGAACA---TC-GC-CTAGCACG--CTTC-AG-AGG
---CTA-C-AACC-A-C-TTAGCA--CA----A-TG-CA--GT---CT--C---CCTAC-
G---TTA-AC-AA----CC--CT---G------G--C--GCT-C--ATC-C-GG-GCGTG
-TA-CAAAG-GA--G--C-ATG--C---------G-T-TC---CGAA-T-TG--AG-T-T
T-C-TA--TCG--G---T-TGG--AAC--C---AA--AT-CGT-G--C-CCG-CAGT--T
GA-GCTTT----G---CG-------G-A-T--T-G--G-CG-------AGTTT---T---
-ATT-C--A----AA-CCT--CCT-T--T--GC-A-AAACAC-CAG------G---AC--
GTTCCGCCAGT-CCC-TT---CA--T--CCC-------TAG-G--C--GGGTAT--A--G
-TGGCTT-T-G--G-TC--TA--GG-T--AAGGC-GA-GC-TG-CAAA---C----G-TA
CA----CTA-T-GC----A-----------------------CT-A-G-T--AC-C-GAG
-CCTGC-TATTG--A-A-C---TA-GT---------------------G--A-G--T---
AAT-GC-TGC--------------------------------------------------
------AT-----GGG--------------------------------------------
----------------------------C-------------------------------
------------------------------------------------------------
----------------C-------------------------------------------
------------A--GACG-GTTTGAA--GA-G---ATC--AG-C-TCAC------G-C-
-T-T-AT-T-ACGC-A-ACA--A-G--CGTT-AGC-C---G---AT----A-C-G----T
AG-AA--CA-ACCAG-G---ACC-G--CAGG---GT--GG-C-T-AATGC-A--GT-GCA
TCG-TCT-T-CC--C-TGT-A---CT-AT-CA-C--C-GC--TC--T--CT-ACTT-A--
-CCC--C--A----T-TTGA-----GAA--GCTAG--C-A--GGA---C--A-A-----G
C-A--AG--T-A--C-G-T-G-G-GGTC-GCT-TGATT-CATTC---AACATCCG-G-TC
-T-AGG-AT-TG-G--A---A--TC-A-----G-G--AGC------G-----G-------
CGC-GT-A--A-C-C---TC--G--CA-CGG-TTGG---G--TC--A-CGGC--G--CTG
-AGACAT-AG-C-A-ACCCA--A--C--T----C-AT-GC-----G-CAT----------
------------------------G-GC-A-C-GACTGC---------------------
--------------T---------------------------------------------
------------------------------------------------------------
--------------------------G---------------------------------
-------AA---AC----------------------------------------------
-------------T--T-A------TC-G-------------------------------
-----------------------------------T-A---T----TG-TTA-TG-C-TA
TG-A-C---C-TG---TAT---C-GA-G-CA--TT-G--C-CGTA--------------C
G-C-T----ACT-CA-CGAGGT-GC-AAA-TG-TT---T-----T----TA-C---ATGA
--AA----G--T------------------T--CC---CT--------------------
CT-----TCG--GTGGTTTT--C-C--GGT-AG---TT-T-CC----ACC---CT---GC
A-AA--CC-T--G-GTGTTT-G-GA-----GT----CT---GGCAT-T-G---T-C-CCT
AC-AA-C-A-A----AAG--AA---AGAT--AG-TAACTT--AGCGT--TT-CT-GTT--
-AG--GCATCAGC--A-CG---A-A---C-GGC--A-AGT---G-AG--G-A-AG-AAGA
-GCTGTT---A---GG-GT-GA-T--G----CTGC--CGCT-A-ACCAT-GA-A---CC-
--T--G-----A-----AA-G----C-GGG-----C---C--G-A--AG---A-A--GTA
G-T--AC-G-C-----GA-----G---CC-G--T----CCC--AC-----G--T-T----
----CT-T--CAG--CCG--A-GTC--GC--TAATT---C-AACT-CT---C---ATC--
--C---TAAC--CC--A-AG-AA--G-AAGT-C-C-C--T--G-C-TAA--TCG-A----
-------C--AATCC---C----AC---------A-G-CAG---TT----CG--GC--C-
-CAA-GGT-AAGC--ACGCGCGG--GG-G-CTTC-A-A---C-C-T-TA-A-CGGT--AA
-G--CTT-CTTCC-TAG-CG-CG-G-A-CT----CT------CTGA--G-G--TTG----
-CGG---CT--AG-TTACGA-T-C--G-CAGGG--GAGA---A---TTT--TTCCG-G--
CATA--G-TT-CTCC--TGT-C--A---T-----GC------T-----T-A---A--A-A
A-C---C-A-G-G--ACA---AG-GTGAA-T-GCA--A--AA-C--C-A---A-C-AACC
G-C---C-A-------T--TA-----A----A--G--C-CT--C-T-CTCTC--A-T--A
--A--T-G---G-CT---T---TA----TT-CC--TC----T--G----TA-T-G-GTTT
AGG-TA-C-T-TGATTG-TC-GTCT-TTTA-TAACA-TTC-GG-C--TTGA-G----A--
G-GTCCCT--GTTATGTGGCCCAG--TA-TT-TT-----G-G--A-T-----CA--G-C-
T--C-CA-ACG--AC--C-CTTG-A--T-C----A-T-AC--TG--AGA-A--G-GA--A
GC--G--AA--AC-AGGT-AGT---C-G-TA----T-G-TG-CT-GAT-A-----C-T--
G---GGAT-AC--CA--G------CT-CGA-GTTT-A-GAGT-A-CGC---T-CG-AT-C
-ATA-TGA--T-C-ATC-CC---T--A-C--T-G-T------C-T-C-TG-T-CGTGGT-
T-TATT-AT--TG-T-A-T-CAA---G-C-C--C--TGAT---A--GT-TAG-T-----G
GA--------C-----CGAACC---AACA--TA-A-----A----AA--T--T-C-GG-C
-T---GCTAT-GCT----CATA-GGT----GATA-CGG--T--T----T-----TA--A-
A-G-AATTC-A-AAC---C--TG-CTCG-C-C-GC-TC--GA-A------A--CG-----
-TAT-----G--CA-AA-T---AGGA-G----GAC-C-AT-T-T----G-AGTGC----T
C--TTATG-C----TG-G---G----A-GC---A--TACG-----CG-G----TC---AA
G---AC--CT--C-----CCA---A-GC-A--GGG-T--CC--ATG--G---G----TAA
-CCCG-C-CG----C-A-T-C----TC---AC-TGCGT--CAC---T-A--A---ACAA-
----GTG-AAA-----C--GTA--C--AA--C--C-TA-G-TTACGC--CG-GC---TGT
CTC-A-----AA--CC--------------C---------AT-T-C---GTCC-G-CG--
C-C-TT--T--C---A--A-A-C---A-----A-C--------------G----T-----
----------------------------------------------------------G-
--TCAGA-C----------------------------CC---------------------
---TT-------------------------------------------------------
------------------------------------------------GTCG-AAGTGC-
C-CAAAC---T-TG-T--CC---T-AA--GA-T-GC---CAAA--AA-CTC--C-T--CT
-GA-GAG--AG--ATT---A--G-AGG--AA-T-T-TACGCA-T--T-GAG-CT--A-CG
---CGG-A-A----GC----TT-CC-G-TAA--GA--G-GT---T-A------G---GTA
A--CGTA--GAC-GA-----TAAAAAACG-AATG-C--GAAC---G--G---C-G-----
-T-GA-C--TA--AAT---T-TCT-ACTAGAGTGC--G-G--GC---AGC-T----C-A-
TG--CGA-GA---GGAAATCATGA-GGCG--G--AGA-TC------GAC--A---GGGGT
CT--GT-C-AT-C-A---G-G-C-AC--GTGA-C--GG--A-A-AC-CCT---A-T--C-
CA--A--A--C-G--G-CAT-GT---AA----CGG----CT-C-TT-TGA-G-T-ACTC-
TCC-G-TCCA--GAGT--A--CT---CT--CATGCGC----------CA------T-A-T
GA-AG-A---GAA---C-A-TGG--CC--TA-AATTA--C-A----GGC-C------AGA
-A--CC-ACATG--C--G--CGG-C-CA-A-GAG--T-AAA---GGTA--G-GT-AAT-A
----AA-----C-C-T-G---C---C-G--A-AGTGC--C-AT--C--T---G-G-CTG-
-GAAC-ATACGTCG-G-G----TA---GCG----CGA-CGA-C-GA--TGG-A-A--A--
GCGCCA-GT-CA--TCGGA-G--C-TATTG-CATCCC-----T--TC--A--TAG-T--G
A-CT-----AGG--CTG--GT---CCAGA-T-A--A-GT-GAGG-A-TAA----T--T-T
A-C--TCAA-GGTAGA-C-TA-GCGT----A-C-A-T-CA-TAA----AA---AGT--GC
G--CCCCTC--A-AT-AC--ACA---GGGGG-A----------------T--ATC-TAAT
T---GAG-TTC---TC-AGC-T--C-CA-G--CAGC-G-C---T-GACTCG-C-A-T-CC
--G-TGG--C-----G-C--ATCA-TCAC-CA--G---GGA---G----AA--C-C--C-
C--C-G-AG-CC--AT-TG-G---GA-G--A---AAG-T----T-TA-C----GAC-T-C
GA-AGA-----A-T-A-G-CCTCAC----ATAGA-TC---T-A-T-AT-C--GA-AA-CG
AGTTT-GAATT-CC--C--G-------TTAT--TG-C--C--G---T----TT-G--G--
--T--G--CA---A--A----AGC-TC-C---G-C--A-CCG-----ACG-C-A-GTTT-
G---TC-CGG--A--G---CTTA-GA--G--A---G-TACACAGA----CA-GCA-C-G-
CAC---CC--G---C--G-TG--TA--A--A-G--C---ATG-A---G-TC-A-G-CAG-
GT-T---C---TAATGT-AC--GCCA-G----CAC--GGG-TT-C-TTG-G-G-GGGG-T
AA-TAG--TTCA-GC-G-AGC-AGTT--GG-A--CTTCT--A-ATG-C--AT-CCC-G-A
G---A----TGCTG-A-G-TATCG---G-AC-G--AG---CT-A--ACC-CT--GA-AC-
CT--------G-GGG-GGTT-G-C-TT-GCC--C-CA---T-C--AGCGCAA--ATACT-
AGGG-T-----CGCACA-C----GGCG-GCCA-TGAA-GA-CGAC-GTCCGCGG-TA---
CTA-CA-ATG----G-ACT--TG-TAAGATC---T--A-G-TAT-TA-T-CGCTC--GG-
-CG--G---AC--G----GT-AGT----AA-CT-A-AAA--A-GGT--GACCT-GG-CCT
-T----GTAAACGACTCAA-CTT-T--ATGGACCA-AT--C---AAG---T--G-C----
G-G-C-C----AAT--CC---A-G-C-G---T-TTTT-G-C---A-CCT--G-A-TG-T-
G-T-AA-T-G---T-C-A----AC-GAC-GGACT-CACG----C--T--G----TCGG-T
GG-AG-GA-GCG--C-CTT-T-C-G--G--G---AGA-A-TA-T-TAGCGGT---G-GAA
TC--G----CAA-A-GT-A--ACG---C---CTCC----C--C-GA---AGC--G-TTC-
T--------CGA--T--C------GGTACCC-G-AG-C-CCG--C---CA-A-GTT-T--
-A-GGT------C-----------------------TC-G-C--------------G---
------TT---G-----T--C-A------ACAGCAT-ACG-C-C-A-GG-TC-T---G-G
C-C--GACA--CC-AC----C-T-A-AA--T-ATA---GG-GC-----AT-C--C-A---
-G-G------------------C--ATC---TGT--GG--G-A--GAC--G-GA-C----
-----AAGC-ATG-G---TC-G-C-TAT-T------------------------------
-----------------C------------------C----G----------TCA-A-AC
--G-C--C-T-CA-T---TG-G-ATA-T---G-C-CG--TC-------------------
-------------------------------------TG-----A---GAA--CCGA-A-
A--TAG------------------------------------------------------
-------------------------A--AATAC-GA----G-------------------
--------------C--AAGG--AA--A-G------------------------------
----AA------------------------------------------------------
-A-----------------------------------------------T-TTAAA--G-
TGC-C-C-CATGATT-GA-T-A-G--CTAGGGGACG----T-T-AG--AGCA-C-C-T--
AATTGGA-CG-AT---A---G--AG-GT--T-GGG--G---AT-T--C--ATAG-GTT-C
A---C-CAA--G---C--TCTG-TG--GG-G--GT-A---AGGGC-----CCT-GG---T
C-C---T-TG--C---C-T-A-T-CC--CC------TA-TTC-GCG-----CA-----A-
GT--AA-G-A-T-T--A--T-----GCG-C--T-----AA-C-C-G-CG--GG------C
GA----G-G--G-G--GTCC--ACC---TA-CCA----AGTA-C-C---AAGTGGGTCCA
G--CAA-CACACG---G----T--A-A----T---T-GG----G----T-CTGT--C-T-
--AG-T--A-T-------G-------CA-G----TG--C-ACTA-TT-GCCT--CCA--G
AG-AC--C-CG--GAG--T-G-CA-CGA-C-TT-TA-AAT--CT---G-GATG---T--T
A-CATCA-C-AGT---CTTAGCAC--CTG--TT---C-C-AT-T--CC-G--TAGTATC-
---CC-T-ATT--CATT--GTT--C--A--TTC-C--T-T-T-AAATC--T--TTTTGCC
---AG--TTATC--G--G-GT-GC-T----CA-GGC-GCT-T--TTC--CAG-CT-C---
--G-A---CAGC--A-G-AC---CC---CGGT-GGT--G-------CC-A-TG-TCG-A-
GGCG-G-T-AC-GG-GT-GC-TCC---TGA-A-GC-GCGA--C--GC-G-GA--GGTGC-
-TTC---CC-G--A--CC-GC---T-T--C-TGCTTT-GCTTGG--C-GT-T--C-ACC-
C--ACCA---A-CTT----GTC--GTG-C---GTTCTA---AA-T--AGT---TTAT-TA
---C-CT---CA-CG---C-TCT---CT--G--TC-GG-----G---G--A--C-GATCG
C---GAT-C-TCAGAG-TGCCAC--T---TC--AA--GG--AGG-------GC-TG--CC
T-------C-CCG-GAG-G-C-C--G-CCA---C-----TTCCG-GGA-AC----T-AGT
GA------GGG-T---GG-CCTT-GCATTT---AG------ACTG-G--GCCG----C--
GTTG--G-GC-----C----A---A-AG--GCGG-AT---A-G---TG-----C---CAG
---CAC---A-C-CCG-G---G-C-CG-G-------GG-T-G-C--T----G-----A--
---A--CTGA----------C-G--GT--TC-----G--TA--ACT-C-T----TAG--T
-G-G-A---TA--G--TCA-C-TCGA--TT--CC-TA-G-GCCTTCAA--GTA----CAT
A-A-AA--GGGCG-TT-CTG-C----C--GC-AG-TAT-C------T-AAT-T-CGCA-A
GGA-G-AGATC-C---CGCGC-CG--T----AGCT-A---CA-GG---G-C-GA----G-
---G-------------------AA-C---G----C---------G--C-TC-C--GG--
--G---C----GACCAT-A---C--GC-GT--CCTATTG--TAAGGGG---T--G-----
-------------------G-C-CACT-G-------------------------------
---------A--------------------------------------------------
------------------------------------------A--A----T---------
------------------------------------T-A-----G---T-AG----ATC-
AG-G----AG--TA-T-GG----T--C---CGCGGG-A--C-T---A---AC-G--T---
--------------------------------AGG--------------GTG---GAG--
G----T---A-G-GGT----TC--TCACATT-T-G-GCGG--G-G--C--A--C--A-GA
T--G---G-----AACCT-C-C-G-A---C--TTCG----CC--------G---------
-TA-GGT--A---C-C-TCA-TC---GGA-GTAC--A-C---AGTC--TA--T--C---G
--TT-T----A-CAGA----A--GCC-T---A-T--T--TCCCAGTC-----A---T-C-
TCC-------CGTAC-C--------ACC---T---CC-G------A---GGTCGGT---C
C------AA--CCA--T-----C-G--T-A--T--A-CTT-T-AC-GT---A-TG-T--A
CG-G-AC-G-GTAT--CC--GCT---CT----CCAC---TAA-T-TA-GGTTC---T-T-
--T-A-TC-ATC-C-G----CG--T-----G-AA--TCA-T-T---A-A--GAA------
C-----A-CC---------ACTA--TCA---CTAA--GA--C---G---TA---C--C--
--T-----A---G-------A-----C-C-G---TT---GC--T--A-----TC-A----
-A-AA---T-TTG-----G-TAC--TG--TGGTT---GC----G-TT-CCCCCC----AT
-T-G-T-T--G-CT--A--TC-G----CG--GT---A-T-CA---AC-------CG-TC-
GAT-T--A---GA-TC-G-AT------A-----TA-G--G----GTTG--AGT-TCCGGT
------G--TAC-----AG-C-TT----TG-C-G-A-C--A--G-C-A-A-C-----TG-
TC--------TGG----G-C-T---TT--G----T-T-C---CCGT-C-C--TA-C---G
TGGC-G-GC-GTAT-GAC-GT-C--CA-GG-T-T--C-----GA--GC-C-CC-AA-A--
CC-GA--TTCA-AAAA-A-A-C--A-G-A-T-T-----ATT-G--GAC--T-T--C---G
AGGCCC--G--GCGC---C-A-A---CGGATCGG---C-CTCGTA-A---CTTTAC-ATG
---G--TT--CG-A-A-TAG-------CG---C---AT-A-A-GAG-CC--G---G-TTA
CCTC-A--G-C-TGGT--A-A-AA-----G-AC---AAT-CTG--G--C-A-TTCTG-AG
--A-C--GA-GA-AT-GTAA----CCTT--A-A--ACCTGG--T---AGG------A-GG
--T-G-C-T---TT-AT-A-TAT--T--AGAT--T-T-CCC-----A-C---C-ATAAA-
--G---A-CAC----AGG--G-A-AC--------TTC-G--G-AT----A----ACTT--
----A---A-C---TA-T--G---C--TATG-------C-TA-A--GG--T-C-CT---G
-AGCG----T--G----T-G-A--T---TATC-GCA-AT-A------G---A--GG-C--
A---TA--GG-TA--AC--C---T-----CC--AAA-TGT--T-G---------G-A-CC
A--G---CT--AG--C--C----A----G-GG-T----CG---G-CCC-GGTG--ACTCA
-G--A--G-G-C--C-TCCTCT---AG---C---T-G----TC-T---AATTC--G-G-A
GT--T--G--G-A-CC---A----T-G-T-A--A---A----TA----C-A-T-----A-
AT---AGCG-AG--G----C----TCCGA--A-GG-T---A------A----A-G-TA--
TGG--A--ACGC-----TT-GTCGGC-T--T-GAA--A---AGACA--GC----C-----
-G-GC-CTA--TT-C-G---T-CCAGA--AA-AGGCAGTA--T--CCT--G------TT-
--TCAGGCA-AT-GC-C--G-GAG---G-ACGGT--G-ATCT-AGA-GC--TT--GTTTC
-TGGCATTCA--CC--C----CC----ACCTT-CGT--TAT---C--G-T-TT---C-T-
-ACT-ACCCT-C-A-GCCA---A-T--G-G-T-A--CT--TG-GGA--AC-C---GT---
-C---AC---A---CG-AC-G--CT--GGT-A-GG---G-GC-A-CT-C-----AGG-G-
CAC--CT--CACT-CCT-----TG--AAT-C-A---CT-T---GAC-A-A-G-G--T--C
----C-TC-T-G------GA-AGTAC---CGGGA-----ACGGT-T-AG-GGC--G---T
-CTA-GT-C--GAGCT-TA--AGCG-TTAA-A-G--GC--CTT-G-----T-----AC--
-TAC-A----CG----GACGC--T-G-TCGA--AT----TA-AT-AGC-GC-A-C--GAT
--GA---------CG-AGT----GA-TTGG--A-T-A--AG-A-CA--G-T----ATG-A
T---C-TT-GA--T-T-GTC------TA------T-CTT-CGCA--GC-T----T-----
GTGCC------T-CTA-A------TGCT--TT--CAC-GA-CG--T-G----GG-G----
G-G-AC-GGCG----GCCCG--C-ACACG---A----ACAGTCT-GG--A-G-AC-CC--
-G----C---------AT----A-G--CG----A-G---CGT-GCGCTCG--CA-AT--C
GCG-TAA-C--GG-TGC-A--C-AA---C--GA----G---A-AAG-AGT-A-A----AC
TGGC-C-----G----ACGGG-G-TG-CC---A--A----A-T----A----GGTATG--
--GGGA-ATT--T-------C----AG--T-C-TCT-T--CCC--CCCG-G-G-G---GA
-----G--A-T-CCA--T-G-T--TT--A-CC-A---T---C--GA--G-CCA------T
-TTAGG--ACTA--CTAC----TG---CC--CG-TT-----G-CC------C-C-A-A-T
AAAG-GAGCCT-T-GA-CC-C--TTTCTTCTCC-GTGT-TTGAC--T--CG-ATG--G-G
G--C-AATT-TA--CC-ACTCT--A--CA-A----GC-TC-TCGCAT-AG--AG-ACT--
-A---ATG--G----------C--GAA-A--G-----GT-C-A-GG-CC-TGC----T-T
-TG-CG---------TG-A-G--T----TT-TG---C-GC--G-AC-AGTGCACT--CC-
-C--A--GT--TG-T--CGA--AACG-A--CGT-CG-----TT-A-GTAC-ACC--TG--
--G-G-G-------A--T-A-TTC------T--CT-AG---CGTGG---AA--G-T--TG
CT-C-C-AG--A--CGA-----T--AGA---CGT-C-GCA-TATATA--TGA-T-C---C
-TGT-T-T--AGC-----A---AG-----T--G-CT-C-A--A----CA-GTTA--A--T
G----TGT-GACTGG-CCG--CGG-GG--AG----C-AG-TC-G-T-A--GG-TA--C--
--GA--TGGACG-CC--CA-A-TT------G-T-CTGGC--A--GT---AG-T--C-GC-
-----------A-----CA-C---TTATAA----T-AA---AAC-CT-TGGA--ACTAC-
G-C----GAAA-------CA-AG-T-TC---AA-CC-GCAT----------AGC----CG
-A-CGGTCCGTG--A-G---C--A--GG-A-C-GAC-C-A---T---TTC--A--TAA-A
ATAATT-GT-G------GA---G-TG--TCA-AAT-T---TTTAA-CGG-CCCCCTA-GG
AT--CTA--A-C-CACTGCTGA-AT--CGTCTATA--T-GCCA-AAT-C--G-T---C-G
A--GC-------AC-CC-AACTACT---AA-G--C--A-G----GAT-T-AGGTC-AC-T
---T-GGC-ACA-ACT-AT-GCGAGATT--CGA-AA-G-TG-A-GAT-A-TCA-TA--T-
-G-C---A-A-GT-A-A----T-C--TGC--------GGCATGAT---CTAGTAC-CT--
--TC--T-G--TAA-G-A---C-A----TAC--GA---TTA--TTCG-T----T-TAGA-
-C--GTT-T---G-GAC-T--ATC-TTG--T----A---G-CGA----TA-G------CG
---C-----T-TCGTG-----TC-------TAC-G----G-CGA-TT-TG----CG--AC
ATC--GT-----GAG--CAA-----CA-CC-------C-----C-------GG-CGCTG-
-G---T--CTCGA--GTT-AAC-A-AC--AT-C-TCA-GCC-G-ATA-C---CA-CCT-G
-G--AAA-GTA------AT-T-T----CAC-A-AT-G--C--C-T--T--TAT-GG-C-T
--C---A-GC-A-CC----G--TT-TC-CT-C--C--G-A-G--G--G--CGGCC-----
--GAC--TTA-CG-G--GGGTT--CGGCT--T--AC---G----AGT-G-ATAC---G-C
CT-----GTA-G--AGG-A-T-CG-CAA---C------G-TCGGTGCG-CGCG-TCAA--
--GTTC-G-A-T-CGC--TT---GGA----ATC-GC----ACAG---GA--T-T--C---
GT---T-CCG--ACCT--GTAT-ACTC--A-CGTC--C--CGG-GCGTCA---C--CATC
T-TACA-----T-A--AAT--------TC--AC----A-CAA-------TT---CAGC--
-GCTT----AG---GG----T--C-------TGTACT---CTA-GA-A--T-CA--GAGA
GGC-TC---G---TTC-AT---ATG-A-T---AATC--A-CAG--C------GG--TA-A
G-CGG----G--C-C--TATC--T-C--A-----C-ATG--C-T-C-G-----G------
-CC-AAG---A-ACTC-C---G-GA--T---TG--T-----AC-CTGA-CT----T-C-T
--AA--GAGT-A-C------C-AAG-A-T--GC---GGGGG--ATACA--GCCG-T--CT
GG--T---TC---T-GCCTA-AC----A-GA-----T----A--G-GCT-A--GC--GT-
T-CC---ACT--GAC-TG------G--T---------A---G-GTA---G---CA-AC-C
GATA-A-AG-----GA-C-GTA-------T-CTG-A------C-GT-A-----GACC-GT
---A---A-T-GC--G-GC--TTT----TAG--C-G----A----T-AGA-T---T---C
G-TA-----T-A-GC------C-GT-CGA---AAA---ACA-TTT-TA-TTAA-A----T
---GTC-C-G--A-----T-A-T-TT-----T------C-TC-CA--CGAT-C--CT--A
GC-CC-AAG-AG-A-C-TT-----T---CAG-G------T-T--CA-C-A------GAAT
TAG-----TGC--GGACTCTGC----T------AT-ACA--AGT-ACA--TA-ACTCC-C
CC--A-A-G---G----A-CT-AT---CGG--CA---GT-TTTG-GGA-CTAGA-A--G-
GGCC-T---TC--G-CT-G--TAA-----T-TG---GG-GC-A-TC--ATT-ACG-A--A
-C--GAG-TTT-AC--TT---GA-CCA--T--ACC--T-T--AGT-T-A---G-T--CCG
--C-AA-G-G-TC-CA---T--G-G-CGG-TCCT---TAAA-------AC-G--G--G--
-----A-T-------------------T--T-A-G--A-C---T--CAA-GT-A---T--
-------------T-CA-G--TT-GGCC-C-T-A-TT----A--C-AC-TC---------
---T-A-CTC---AACGACAAGA--A-G-GAGAA-GA--CAC--G-C-------CTT-T-
T-AA-G-A-C---A---GA-CG-GA--------A------G-CCCAA--T----AG---C
-G--A--CCGC-------GAA-T--AGC-TT-A-GC---TGGA----GC-CT-A-C--CA
GTA-T--A-GC----A--GCGT--G---AT-T-TT-GTG----GC-CGTT-T-A-CGG--
C--A--C-AG-ATTGA----A--G--CTC-G---T------G---------A--TCC---
T-TACCAA-TTG-GC--T-GT-A-G-TGA-T----T-G--T-ACGTC-TCGTC-CTT--A
GC--T----G--T----T--TT--T-AA-A-----TAG-------C-G------GT---C
--G-CAG-G-C---GT-A-----G-----------AT--CA-G---GC--CTA-A---TT
--G-CGC--AG-C---TATACTCC--AA-AGG-CA--A---TTC-------CC--GA-C-
--GGC--AC-ATC--TG-CTT------TAAATACG---C-G---T-T---TACTC-TA-T
--GAGT-G-T---AC-TAT-A--CGA-G-TC-C-A--CC-G-------AA----G-TCTC
CTC-AAT-A-CCCG-GT-GTA--GCA-CT-A----C-GTA---TCGT-----A-C-TT--
TG-C-G-----GTA-T---ATT-ACGGA-----C---C--C-AA--C--TA-CG-AAC-A
GTAA-T-GCTA-C-G-G---TCTTG-AG-TCCG-G--CTGGACTTTC-GGC-T-GAGG-G
-GTA--C-T---GCTTTGC-TC-GG--G---CTA-TG-AA-T-T-CCAC----T-----G
T---C-GG-AG---A-------C-CTA------TGCC-CT-GGT--C------G-T----
-----G----------GT----T-C---------GT---C-----ATG----G--A-AA-
G-CT-G--C-T-----G-----CCC-----AT--CGAC-T-GCGGTT-G-CC--AG-CTG
C--CAC-TT-ATA-CTTG---TC-GA---T------T----C-C-G----TTTT--A---
-T-GGCTC----TT-CCC---TG-TT--G-CCT--AT----CCT-AA-G-G-A--A----
-T---T---GA-----C----GCT-GT--G-----GG---G-A-GC---G--T--C-T--
---AGC---G--AGC-GA--G-CG----T-C-TC-A--A--AG-----CC---GA---C-
---C-A-A------G-TG---AT-A--G--A-C-A-AT------GC-T---GGACAT--A
--T---C--TGGCTCT-GCA---A-CA-A-------------------------------
-----CG---------CC---TT-ACGATGCT-A-GC-CGGG-T-CA---A-GTT-----
-------G-TTT-T----GAA--C-A-C-----------------------------A-C
-C---------------GT-----------------------------------------
-----------T---------------------CCCAAAA-AGA-GCT--TT-TA--CTG
-G---G-GA-CAC-CC-A---A-C----C--C-C-CA--CC-AG--T-G-GGCAAG--C-
AAAGGA-TATT-CG-A-TCGAG-T--A--CT-C-C-A-G-T----CCG--CGCC-T-CC-
TG--A-A---T-CG-G--C-T-CAAT-TT-CCAG-TA-CAAG--AA-CGGTCG----T-G
A---C---------TG-CCCATA-G--CC--A---G-CCAA-TC-G-----------GG-
----GAA-AGC-C---GG-ATT-CG---G-CGGCCT-C-CG--TA-C--GG--AA-TAG-
-CAA-----ATCTG-TT-T-AGTC--TG----------A-GGC----GC--TC-C----T
A-GG-G----GA--CT---TG---CG-GAG-A-C---G-G-G-T--G-GT--A----C-C
TGG----TG-TCGT--ATCAT-G-ACAGC-AG---T--AGGCGT-TA--CC-ATATC-A-
--A-----AG-G--T--G--C---TTC-G--G-T-AG---AA-CG-C-GAT----A-AG-
--TGGG-C---GA-G---C---T-CG----C--CT---G-CAGCGCA--A-TAT--G-TA
A---------G---G-T--T---A--CG-T----TA-GA-CTC----AGCA--GG---TT
--TCCAGT--AGA-AGAG-AT---G---CGCC--TT------GG-A-ACT--TC-A--CG
-GT--G-CAG----CT--CCA---G-ATA-T-C----TG--TTG--CGGGG-A----A--
TCA-T--C-----A--A-A-T-AT--G---G-AC--TAAG-AC--C-C--ACA-C-GCT-
TCCAGA-GA-----CGTAA----GCGGTGTG-C-TT-G---GTA-C---C-TTAT-AG--
AG-TA-AA-CT--A-T-TGGTA-G-A-GGATC---C--GA-G-GTCG-TT--C--T-GTG
AT--A--TT--G-------G-ATGT--G---T------TTAGT-C-G-A--TT-TG---T
CG--TT--AA-----A----A-G-T---AA--A---CC-CT--AG-TC----CAG--A--
-C-A---A-A--G-GG--CA---A--T--GAGT-GG-----C-T---GT--ACC----GT
-GT--AC-G-GG-A-GT-A-TT--C-T-----A--TATG-AA-TCCC----GCGAAC--G
C-GGGT--AAG-GTAA-A--TCC-AG-G---G-A-ATAT--AGA----G-G-T-C-TTGT
AA-TT----A--CCGAG-TC---CCCT--AA--TA-T-C--C-ACTGTT-CGA-AGTAGG
AT-AGA---GCA-C-GGATCGC---TG--GA--AA-GG-AGGTAGCT---A-GT-TGC-T
----AT-T-G-TA-A--TACT--CG-TG-C-C-AG--AAC-CC-AACA-A-------A--
-G--G--G---TT-TC----TTGGCTT-GT-G--C---AC-----TG--G-GTA-T-A--
-AGGT-C-GACA-A---CGG-CG-CCCCCGGGG--TTGCG-G--ATGT---C-AG-T--C
C----AA--A-CT-G-C---A----------A---G-G--G-A--GAT-T--TCA-----
-G--GC--TA-GTAA-AC--G--T----CCAGA-GCT-TTTA--A-T----AG-A--C--
-AAG--AC------TC------G--GG-A----T-GAG-TTTTC--G--G--A-CACCCT
T-CT------A---ATC--G----CCAA--C-TA-C-TA--C-A--T-TAC---G--CA-
CCT--------T-T--C-CGCGT--TATAT-A--T---GG-CA-G-G--CAGTAC-G---
-G-G--A----TAG-T-CATCACCG---T-A-CGAG-T---T-TAA-A--A-GTTG--GA
A-C--T-TA-TG-GCCGA-A--C--T-TC-----G--CGCTAT-A-G----TT-A---TG
GG-G-AA-C-C--TC-CC-G-C----TCTT---TA-CATT-CT--GG-G--T----G---
TG-G---G---GAT--TGACG-----G--G-CTAG-C--CT-GCC---CTTC-C--TAT-
G--AAC--GCC---TGACG------C-T-CCG-C--T--A-A-G----TGT-CT-GA--T
-A-AC--A--TT-AAC-AA-CAT-GG-T----A---AGCAG--CC-C------TG--A--
A-A-T---TAGT--GGC--CC-G-TG-T-A-A--A-------C--A-AGAGAC---C--C
--C-A--G--G-CT-G--A----GAG--T-CA-CT----AT--CGGT-GA-TG--T-G--
---TC-AT--CA--C--------C-G----G-ACTCCTTG-----C-CG-TCAC----TT
-A-TC--TC---GCC---A-A-C--G--C---C-A-----A----G-AG--GTCT---C-
----TG-TAGC--TTTTG---G--GG-CT-G--TA-GA-G--G-CA-TT--GG-A-C--T
--TTATT-AAA---A-TG-C----GT-GC-C-G-GAC-G-AGGG----ACG--A--A---
-G-T-C---T----CTTG-CACA-A-A---A-G-----AT-----AC---C--T-A--TC
GGT-C-----T-G--G-C-GAC-AAGGGA---G---AT--GC-G-CAA--CC--AC-CT-
--CA--T--CT-CT------C---------T-AG--T--ACAG-CAG-TG---------C
G-C---ACTT--CA-GGT---G--G--T-TGCC-GGGG---G-CC-TAATA--CGG---G
TTCC---A--TG-TT--C--ACA----G-G----AC-A-TCTG---T-------TC-A-G
-A--G-CACC-GA-GG---A-AG-T--CT-GCCT-ACCTG-CTGCT---A-C-G-G--AG
-CTA---T---TC--TC-GT-----CAG----T---------C---G-G--TG---G--A
GT---C--T-CA-C--T-CGTATC--TGGCGCGGG-G---G--A-T-AAG--T---C-AT
-GTGA---T-G---C----AT-A-GCCT-G--AA---CAA-GG--ATCAATGG--CG--A
----AG-G---TAG--TATA-AA---A-GGCGAATC-CGGC--A-C-----GAA-A---G
T----T-A-G-A-A---CT-C----GT-----T-G-T--GCG-TTG-G--C------T-T
-G----C-TC-GA-G----------A--C-CC----------T--GT---GA---TA---
AA-A----TTAGTA----CT-AGG--AGT----G-GC---TGATAC-T-T--AG-C-CAC
C----G----AGG--A--TC-TC--G-CT-TGAG-GCC--G-G-CGG---GTC-A-AA-A
CC-A--CA-CGGC--G---G---AAG-CAA-A-A-GGCG-C-AT-GCATAT-GA-GG-AG
---ATG-T-T-GA-AT-A-T-CT---C-A---CG---GCA--T------CC-G--GG-GA
CC---ATCTC---GGTG----CC-TGT--GTACACA----C-AGCTTC-G-C-TGAAG--
-A-----A--G-G-GGGGA--G-GG--TA-A-GGACGC-A-CT--C-------A-GCC--
G------TG----A-TG-AC--CT-TTCC------GGAAG----C-C---CG---CT---
-TAC---T--AT-T-----C-T--ACA-C-TA-TCG--A--CA-A----G-C--T----A
--TA--GT-CTCC-T-TGC-GG-GCTAGGCC-T--T--GGCGG-GT-T--G---GACA--
A-C--GC-TC-AATTACAT---T-T-GATAAC-A-C----G-C----G-----GC-----
---T-AT--GT--G--TG----CAGGG-T--T-GG----C----C--A-C-GAC--T-A-
AG----AA----A-CA-CAATACC---GC-AC-GG------G-AG-A-G-A---GCT---
--A--T--A-T---GGC-TCC-------G----C-A-G--A--C--C-TGGCTT-A---C
GGC--G-----GC-T----CAGAA-AA--------G--C---A--TCGT-A---C-GG-G
AC-----T-CTT-AAT--A-GA-----T--AT---C---CATTG---CC---G---C--T
-G----TCA--T-GA---TTGT--GTAGG--TATG-CG--T---T-A--TG--C-AA--A
C-G--AG-ATG--CGAGC--GCA-CA--CGAACCCT-AAACG-G-GT-TC-AC-CC--AG
AG-AAA----TA-----GTC----TC--AGACG--CGCT-TCTT-TA---CTTG-TA-TA
GCA--C-GAC-G-C---G-CC---T--GTCCATCC--------G-ACCCAG--ATCGTT-
C-ATA--CCAA-GTA-AG--T-----T-G----A-T-G--CT---AC--C-TTC--G--C
-T-C----AAT-TGGA-GG---------GG--CGGTG--GA-C--T----GAA-TGGT-A
CCC--GG-GG---A-GAAG-T-A------A-G-T-GTGACT-AAGGAG---A-------T
A-C-C--A--AG-G--GT----AGGG-TGG-T-CACC-TT---A-G----AT--GC-CAT
T-AT--AT--CC-----A--CGCTA-C-ACC-TA---T-AAT----GTT-CCGG--T--G
---CC-----G--C-GA-T-----G-G---A--------AT-TC--T----T-GC---A-
GC--TC---------------TAC--ATA--CC-ATATG-TT-G---A---GT-CG---C
---A-GG-A-TT-C-C--GAAGA-G--G--GCA--A-GG-----GGA--AG--GT--A--
A--AC----A----T--C-C--T-----T-C--GACC--C--CCAT--T-GT---T---G
--C---GG-CAG-G---GGT-GGT-G---GG--AGT-G--A---C--G-C---TC--TGA
C-GATAG-A---G-AT----C-AAC-G-TG-GC-GCA---GTG-CGCTC-CCGGATCC-T
TT-A--AG-CCACAG-TAG-AATG--G---GA----CA--TA-CT----C-T--CC----
G--AAAA-G--GG--TT--G--G----AT---C----A-T-GG-T-CC--TC-----AC-
GC--A--T---C------C--G--AG-TAGAG--TCACCA-C--GCTT----G---CA-T
--C-A--AGTA----TCAAG----G-G--CCG-CGTC---T--T--CG--CT---G-GA-
---G-TCTGGT-C-C-A---G---T--T---GAT-G---GGG-AACG-T--CCCGGC-GA
T-AT---T----CCAATGGT-GG-AG----T-G-C-GTG--GAT--TT-C----GA-A-G
---AT-----A--ATC-A-GC-G---GT-A--CA--AG--C----A---TGC-C-----G
-CAGTGC--CCAT-G-A-G--TAC-GAGA-CA-GA-ACT--TGAT-T-A--CGATCATA-
AC--ACG-C---TC---A--A--G-A---GC--A-C-CG-G--GA----GC-G--G-TG-
CC--CAT-A--CGCC-GA--TG-CCC-T-------A--GGGAC--C-A-G-G-GTATGA-
---C--CAA-AC-CGGTAGTG--CA--T-A--C--G---GA--TG---T-T----T--A-
TTG--TT----GT---A-G--C-ATG--GA-T-CTTT-TT-----ATT-T-AGACTGT--
GGGC---G--GGTA-----A--AA-----CAGA--T--T-ATC-T-CGT-----TG-T--
---CGTGAT-G--G-CT-TT-G-AGCGA-G--T-GAC------G--T------A-A-GAC
CCGC---A-A-C-A----GAGTGGC-T---A-----AA-T-A---TA-GG-A--C-CTGC
-T-AC-GC---G---G-GA-GGT---GT---A-A---A-T-T-GTT----G--TGCGA-C
-GA-G-G-AA---T-G--AGGC-A--TTGAAA--GC-----C---TC-AATAA--GT---
--CC-GG--G-T-CGACCG-GAA----A----T----T-------GAGC---A-CT----
CG-AA-----C----C----------GT-G-----------TT-C-C---ATGA--A-A-
---CC----G-C--A-----------------G--AC-TAA--AT----G----C-C-C-
AG-AC--AG----G-CGGT--A-GA--CAG---TG--TT-TG-C--T-GA--AGG---G-
AT-C-CA--T--CG---ACA---T---GT-T-ATCG-G--AA---CAG--GCGG---G-G
TGC--CA--T--CTG--AA---AGTTTCCC--AC-A--A-GG-G-C---GTTCACATAT-
T-CG-CGCC-C-C-A--C-GGC-CGTTCA-TC--GT-G-GC-C--GTT---A--GTCAC-
---A-G--AA-AT-A--AATT--T---AC-GG--GA-ATCTGT-GC-AT--TT--G-GAC
TG-AG-G--A-AAGA--TA-A---GGTGT---A--G---G---GTAGT--CT----C--T
G-----A-C--C-T---TA-----GA-GG-AC--TT---AAT--G-C-T--T-TCC---C
-GC-T-G---C-TG-CT-------TGGA---C-G-GG--TTG-C-CG-TC---AG--G-C
------T----C---------G--A--CCG-GCG-GC--A--------TGG--C--A-TT
CCATA---GGGG-AGA-G--C-----T-ATAG-GA-AA-CGT-T-AG-G-A-GA--A-TT
GTTT---G-----TA---T-GTT-AGG----C----AAA-A--GA--ATC-G-TT--AC-
-G-C-AC--T---C-AG--AT-A--A--CTT-TTTT-GGT--CA-C--CA-A-C-C-TTG
TTGTT-GG-CC-TCT--------------T----------G-------------------
------CC-----------------AAAA-TT---------TAA--TCC-T--TA-TC-G
TG--C-ATG--AC--C---A-TAT----A----T-ATT-A--A---A--C--ACTC-GAA
-----TC--------C----------------T-------CGGA----C--T--GC--TC
C-C----CCT-----C-G----T---TG-A--AG-ATA--G--AACA-A-TGCG-G-C--
--------G-----------------------A---T----------GA-C-G-------
-C-AAA-------CA-AT--GGTTTT--A-G-A-G-A-----------------------
------------A---A-C---GT-CT-TCA-CG-TGC------------------A---
-------------A-A------CT---AA--------------C--C-T--ATT------
------------------------------------G--A-C------------------
---C----------C--------GCGTC-C-C-C-GTA----------------------
-----------A-GA--GT-GAT--CTCA-G---CG--AA-A------CATGT-------
CT-----------------T---TC--CCT--G--G-G--A-T-T-TGG-CTC--CC-CC
-G-----CCT---C--------------G--------G--TCT-TGT---A--C--AGG-
-G--TCAATA-TAC-----G--C--T---G----------------------CTTA-A--
--TGCTA--TT-TACT-GG--TG-G-AA---TT-CA-TT-AGAACA-A------G--AGA
--G--TAGT--TA-TCTTCC--T-G-A--ACCGGA--GGT--G-TG-T-CTC---C----
CG-C-TT-CG-CATACAC--A-G-T-TTA-TGAG--G--C----G----CC-GG------
-----AG-CAC--TTTAG------------A------G---GC--GGTAGG--CTC-AC-
-C-G-CA-TC--ATTGGA--A-GG-T---T-GG-AGAC--T-AA---CAGCGC--CGAAT
-AG----T---AGGA-A--------GG----AA---------------------------
--------CA-C----C-C-TAC-TG-CGC--GGA--C--GGT--GG--AA--C-C-GAT
-A--ACCCATA-G---G--A-CCAC-AGA-AC--C---G-GACGTTTAG-T--C--TGC-
-TC-GC-CT-T------A--A--G-------T-C---GG--TG--TG--T--C-G----C
TC---C--C----AT---AG--C-T--TTCAA-T--A-C------AG---C--C--CG-C
-C--G-T---CG-GCA-----C----C-G---G-TCAGCAAG-AA-TCGAAGA--AC-AA
--CA-A-----TC--G-TC--TG-C--G-G-A-A-T-G-A--G--C-A--GG-AG--A-G
TC-A---AA-G---GG---C-T--T--AT-----AGT-G-AGA--GGTA-T-CT-AG---
A-C-T-TA-GT--T--T---A-T-T--CT--CGAAG-A--CTCCCGA--CA--CGCC---
-------GAT-G-------C-T-G-A-TT-TACGAA--C-C-GA--GCTC---CC--CG-
-T-G-T----------C-A----C---------C---CTAGA----AC-CA--TCC---T
--CT--AG-AA----TCC-GTG--T-AAGC-----AAT-TACGT-AAATAC----GG--A
AC-CTGCTGC--TG--CCA-C-A-A-G-----TACG-TGG-TAATC-A-C-CT--G-CCG
A-----T-----A-------GGA--T--TG-GT----T-G--C-C--GA--C---A-TG-
-CTAA--TA--C-G-TA--AG---CAAGA-TA-TGG--CC-T-GT--GTTT-CG-AG-C-
TG---CG----C--TCT---GTCAGGGC--TAGTATA-TAGCA-AA--G---G--GT-AC
-C-G-GC----T-CT-T-G-CAA--AGAC-GG-T----A--A--------T-----C-G-
GGATAAT-TG-A-TGCG-----G-----C-----G----GG--------C---T--C-A-
G----AA-A----GACA----T--GGG--G-C-A---G-C-T-----CG----C------
C--T--TC-C---CG-----GA-A-------C-A--C-G-C-CCT-G-G----TT-T-T-
--TG-GG--C-GA--T---C-CAA----CC--AC----G-AG--ACAAG-GGC--GGT-G
-GCT-G--GG---ATGACG----TTGG-TAA--T-ACT---G-G--A-TAATT-AGT-C-
GA--TCTAC-T--TAC--CG-A-TCA--GGT--T--GTC-C-AA-AA-T-G--AGA-G--
G-C--TGCGT---G--C-G---TCTACTAA-GT--A---T-GG------C----G-C--A
A--A-GTACGA--A--T-GA---TGGGTA-AT--GT--AT--C-A---T-GGGGTG-GGC
T----T-CC-ATG---AGTAC--A--G-A-AAG-A-GCTG-G-AG-G-CC-AGCCTA--C
CC----ACCGCCTTTG---C-GA-TGTC----A--AGCC-T--TGCA-----AG---A--
CC--T-C-C-CA-T-AAAG-A--G---T--GT-----------------G-G--CG--AT
--AT--CC-TA---A---ACG--A--C--T--CAG-A---GG-TTC-------C------
CA-CACT-TA-ACG--T-G-------G---C--TC-TA-AG-TC-A-AG---G--C---C
-----AC--T---------A------CAG--GTCGG-AATT---T--A---AGTAC-GTG
GACC------AT---A--CA-AG---T-CG-GA-T-GG--AATC-A-AG---T-ATG---
-G-----GT-CT-GTA-----GG--A---T--AGT-GT-TA-AT---T-AA-GAAC---A
AA-C--CA--T-CGG---CTAG--A--------CATCG--CA--G-AT-A-A-A-A-ATC
----C-T--A--T-C-AAT-AG--------GTGG---G-----T-AT-C--TATT----G
--ACGT--C--AT-ATCGGT--GT-GGGG---A-C--GACAT------T---TC-T---G
-TTT-GG-AT-C-GT--CC-G-GG-TCCT---G-A--T-CCCTC-A------G-A-ACT-
T---CAT-----CG--T--TA----GG-A----C--C-CT-T--T-A----CCC---T-G
AC--C---CCCT-T-TGAAGA-G-GA-T--GGC---ACT--T---C-ATTC-ACTGAG-G
AG-AC---CA-G-TTC---GCAG-G-C-TGGGC--AC----CTC-AGCTG----G-TGG-
-CCTC-C--GA---A--CCTT-C--TC--TGG-T--GT----A-GACAGA---ATG--A-
CT--TATATCCTC-------GTA--TC---CGAC--ACA--------A-G-A--AC-TT-
--GC-GC-GT-A-T-CGG--GATGC--T--C--C--GGAGAAC---G-G-A--A-G---A
------GC--A-------AG--T--T-CC--TCACAA-TCA--GAG-AA--A-AAGA--T
T---CG--G---C-CC-AC--CC----G---G--T-----AG--C--CTA-AT-CAAA-G
GCAG----CC-T-A--G--A----T---G---CCCTAAGAG--G-CAA--A--GG-C-AG
--AAGT-C-AG-------C-----G-TGAAGGCC-G-C---A--TA--GCCA-CG----T
-T--T-TG-AG-TTA----A-T-TG-TTC-T-GTAC---TA--C-GC--A---TAT--CT
G----CTA-A--C------G-------CGG----G-G-----CA-TC-----T-GC--C-
AA--T--G---A-C-T-T---A-G-AA--GGA---T-TCA-GT------G-A--G--A--
-T-GCGCTCT-A---AG-G--A-T-AA-CT-A----CA-AC-G-T-TAAC-GGCCCGAAT
-----ATT--TT-GTGGCT-G-A--AA-GT-G-----GGTA---TG--G-GG---GA--C
-GA-GAC-C---CATGTCC-TTGC--A-CC-AC--C----ATAGGGAT-T-AGCAG-CC-
C---G--A---GC-CAA-G----GGGT----GA--C-GAG-A--CA-CT--C-C-AG---
TA---AAACA------CA---C-A--TTA-CGCT-GTAA-TG-T-CT--ACCCC-AGT--
-----CGGG--GG--A--AGC-A--T-G-A--T-A--G-CT-G--TA--T---A--A---
GG---CGCT-GTGAC-G-GC-G----G--C----GAG-CA-AC--AGAA--TAA-GT--A
---GT--ACA-TGTCAG-CA----TAA-AC-GGAAG-CTGAAC-C--A-C-T--AA--G-
--GG-TCTGCCTC----AGTGCG-G-G-T--TCCG---AG-G-AG--CA-C--GC---AC
----G---T--A-TT-TA-----A-AAG-TC-TGA--ACG--A--T-ACTCGAG--CG--
G---A-T------TA-G-TCC-GA---TTG--GAAC-TG--T-----GAC--TTAA---T
--AAT-GA---T-ATA---CTC--C-CTAC-GC-CA--C-TGTC--CGGG--T--GTG--
TCG-GCCG-AGAG-GG--C----CGAAG--T--A----GTTAAGG----CA-C----A-G
-----G-CG-G-TGA--T--C-------G-C-----A-T---A-G------C-C---GA-
--AT--GCG--GAA--G-A-C--A--T---TTC---AC-A----A-C-CGG------C--
T--GC-TT-AC--G-C------G-TG-G--C-G--GCT-AT---G-----TCTG--C---
-C-C--A----A-A-CTAT-G--CA-----CAC------------GA-----AG-A--GC
TA-TG-CT--A------A-TTC-------GC-TGT-TA--CC-T--A-A---T-C-----
CA---TGGG-T----ATG-CTAC-A--C--------------CA-TGCT--G---T-T--
-GTTG--CGC---A--GC-GGG--C---C----A--TT-A--C---A-AAGCG--G---A
CGGCAGCGC-CC-----CT-G-TC-G-AAGTAG-A---TC--AGCG-CCGGTAG-T----
-GT--CCT-G------A-TAG-GGC-G--GA-CG-A-C-GGG---CA----A-G--G--A
-------C-TGC-A-------T-A-AC-TC---ATTA----TGT----G-TCT-------
--AC-CTGC--AGA--T-CAT-A-T--T-AA-CG-GCAT---T-A---TCAAC-CTG--T
-GAACA-GG-AT--ACAC---CGT-C-C-CCG-C---A----G--GCA-TG-CG--ATGC
-GGA-------CA--GA-G-GC--T-G-A-A-CC---T-ATCATCC-ACG---GCA----
--A-A-G--G-CGC-C-C--G--C--C--A---AAACT-A--G--T-CG-A-G-C-G---
AG--A---AT-G-----T--G-TGGCCT-C-C--T-C---C--A-C-T---TA---A-C-
---ACG-CGTT-GCG--AT-CTG----CA-AT-A--G--GA------CA-TCC---C--A
T-GG-CT---G-C--G-T--G----T---C-C--G-GA-TCCT-AGA-G-G----TACC-
---G--A-TA--A-G-C-T-C---G---G-----GC-CCG-G-T--ATC-A-A--G--TT
C-A--T--G-CCCCGA-AGC-GA-G-T-G--T-AAC--TG-G---G-T----T---GGG-
----AA--ACG-T-C---A-GT--------T----ACA--AC-T----ATT---GGGT-C
--G-TGT-T-T-GA-G-GA-TAC-GGCT----A--GA----G---TA----T-T-TTCG-
A--CG---C-CC--CCG-TT---ACTG-A--A-G---T-GAC--GAT--GACGAATA--G
G--C-A-A---G-GT-G--CAAA-GA--A----C-G-AT-GACC--TC-AC-----A--T
AA-G--A--GGATGTCGT--CA-G-GA-GG-CA---GC---G-C----TCG-A--GAGA-
AGA--G-A-C-TC--G----A-----CTTCAT--A-TGT-C-AA-A--TG-A-----C-T
CT-G--G-TAG-T-CAG-CCG-CCGT-CTT--CATA-A---C--T-G----T-GG-A--C
--A-A-CA---GT-AG-TA-GAATAT-A-C-GG---AAGAC----GCCC--------G-A
A-AGA-TGA-C---CGA---G-TCA---CCACT--GA-GTG-T----ATT-ACG-CATC-
---A-CAG-A----TGGC---A-AC---A-G-CT-----GGA-A-C--------GGG--C
---TC-T-CA------TC-C---TA-C--CTGCCT--CGC------AAGTAA--A-TACC
AA---G-G-------A--A---T---G-GC-GGC--C-TC-AC-GCGAC-TG-TG--A-G
ACGC--CA---G-AT----GG-GT-C-----ACATA-GG-A-ACG-T--G-G---GG---
AA-CAGTACG--A------C--G-A-CCG--G-CTCTAA----CGT--GCTGT--T---C
-TT--C-G--GAG---T--T---ATT--TA-C--A--G---GA---C--G--G---CCGT
TAA-CT-T-T---GAC-GG----TA-C-C--GGCAGCAA--CA----T--CAA--GG--A
--T-AGAT----AG-C-A----GGAGGTA-C-CCATG-GT--ATG-A----T-GA--GG-
-T--TA------CAC------C--T--AATTCC---C--T-AG-G-AG-CCTCC-G--G-
--T-C--T--TCA-A---A--T--TAA---G-GTGGGC--A---AA--G-G-GC---CC-
TCC-C------TCGA--GAGCG-A--CGCAGAT--GAG---TG---C---CC-GT-C--G
---CA-----A-----A-A---G--G-CCA-G-C------G-A---A--TG-C-T--A--
CAAAAT-CTGAGG-GT---GT-----AATCCC--AA-GGCGATGCAC-AG--G-CA---G
-T-A---T-G-C--GG---AT----TGT-T--GAACACAG-CA-G-G-AG--G--CT--A
-TG-C-----C--G-GT--AG-G---T---GT-CATGCTC--ATGGG---CATAT---G-
--CC-GA-AT-----A-G--GA-CATGGAGG--C-A-G-A---C--G-----GA---A-A
-G-C-TC-TAGA-CT--CAT-G----TCAA--A-G-G----C-G----------C-GT--
-AACCGC---GA-G---T------G--CGTA-C-G---C-GC------CT-TAGC-GCA-
C-AGAACGT--ATCC-A--T-C---C--TG-----AGC--TTTTAAA---TTT-ACC---
G--T-ATAG-CTCC----GA-A-C-G-CAG-TG-T-ATA----TTGT-CTAGC-T-CC--
G--AAC-C--CTA-----TCT--CCTT----C-A--------GT-CCA--CG-TT--C--
--T--GAC----A---AGT-TGG--TC-C-TG--TA-C-CCGCA-C--A-T-A-AA-TTC
T-GCATC-GC-CCG-----G--AG--T-GT--CC-G--C-TCG-C-GGT-----CC--TT
CACG-CCT-CGC--A-G-C-CC-G-C-GGA--G-CTC-CT-AGA-C-TAT-A-AT--ACA
--G--C--TT----C-T---A-C-AAC-AGC--GCCACCC--T-TCG--G--TA--T-A-
---A-T----A-------------------------------------------------
-----------------------------G--------------------CA--A---T-
--G------A------------------G------------------------G-----G
-TC------T-------------------------------AGT-------C--------
--------------------------------A-CT-T---TCGG--CT-A--TCTCG-G
CC-T-T---T-GTT-AC-C-GA-----A--GTCA---G-A--C-----------------
-G-GAC--AA--T---AGG-CCC-TGC------------C--------------------
C--CA-ATGC---CA-TG--CGGT--A--A-G---GC--A-CGGAACAGCTTA--GG---
-GA--G----C-G--C---------GCCG---CA--AC-CT--TT-A-AA-TGT---C-T
----G--CA-TC-G-T-CA--AT-ACT-G--CC--A-G-C-G---C--CC--A-C--CC-
-C-A-C-TG----GGC--G---GG--G-----G-A-------TG--G---G-T-CA--G-
A-CACCGC-A---T-ATCCG-TG--CCTT---TC-C-TGA---TCA-A-A---GCG-CAG
GTGGAGC-A-A-GA--A-GGGA-CAA-TT-TG----AAC--G----A-----------TG
--C-AATAGTTT-GC-A--GGTAT----CC-GTC--AA--AC---------TG-GAG---
T-CGAA-CCA-----C-CC---T----A-A-AACTCCTGTC---G----CC--A--C--G
--AC---G-AT--CCG---------A-GATCA--GG--G--GT----AGC-T--TG--T-
A-T-A-CTG-A--A-GG--A-A-C-AA-----AG-GC--G-G-C--T-T-----C-GA-T
--C-G--G----TCT-CG------A-G----C-------G-T-AAG--TCACA-G-----
G----T-T----AT---A-T-CT---G--G--G--A-GTCA--GGTA--T-T---A--GT
G---TAT-T-TATTC-A-G-----GACC-C---G-CA-AGGC--T-C-ATCC----AT-T
------ATC-GTC-G-G------G--T-AT-CAA-----GC---G-C-G-TG---CGAG-
-TA--C-TTGG--C--C-C-CACC--T-CGC---A-TTA-G-C----A--G-A--AG-AA
-CC-A--A------C------AT--AGTT-CC-G----T--TC-C-C--CT-CAC-GAC-
-T--C---TCCT-G-A-GG------T----T---A-GC--GC-CTCA-T-CA---T-A--
C-AG----A---A-CTCT----GC-----C-----CG---AG--A--A-AC-A--TA-A-
--G-C-C---G-CGTTAAAC---TTC-CT-AC-AC-----TAG---CA-AT--A-CGTT-
----G-GCCA-CA-T--A-G--GGGCCG----GTG-T-A-T-T---T--C--TTA--TC-
G----TT---T--AA----GCCTA----TTT-ACT----CT--A-GGAG-CAAGA-A-T-
------------------------------------------------------------
-----------------------------------------------------------T
C------------------------A--------------------------G--C----
-----------------------------------CG-T--CGT-GCA------------
---CG------------------A-A--C-GA----T---T-C--A--TA--TCAT--CC
C-AAT-T-T-----GT-A--GG------C--A-A-A-A----T--G--G----T-CACGT
--G-GTT-C--G--C----------CTAA-T-C-------TT--T---G-----------
--------------------------------------G---------------------
---------------------------------------------A---------A----
--------------A-GT-T-------T-------A-AG-T-GGCA-A----C-----AG
--AA---TCT-GCA---A--A-----G--G---TAC------------------------
--------------------------C---------------------------------
------------------C-T---G-----------------------------------
--------------------------------------------------G---------
------------------------------------------------------------
------------------------------------------------------------
------------------------------------------------------------
------------------------------------------------------------
-------------------C----------------------------------------
---------------------------------TA-------------------------
-----------------------------------------------------------T
---------A--------------------------------------------------
------------------------------------------------------------
------------C-A--C----A----G--------------------------------
------------------------------------------------------------
----------------------AAG------G-C--C--T-------GG-G-TC---G--
-----------------A-CAT-TAAC--T-T----------------------------
------------------------------------------------------------
------------------------------------------------------------
----------------------T----------AA--C-----G-CG----T----C--A
-T--G-ATCT-G-CA--C-AG--C---C-TA-----------------------------
-----T--------------------------------------C---------------
------------------------------------------------------------
------------------G-TA---TC-A-CACG-AT--CGC--T---AG----GGA--T
C-GG-CC-G------G-TAC-C-A--G--A----TG-G---G-G----G---------G-
-A-------GT--CCT-GT-T--A--TC--------CT--G-----G-CG-C-G-G--C-
G-CC-AGA---CAA-AC---------TCG------CG-----T-G-------A-C-T---
--GA-CG---CATCT-------CGC--G--GT-------C-G-A--TCGG-----C-T--
-GGG-CA------A-T-A----------------------------T---G---------
------------------------------------------------------------
------------------------------------------------------------
-----------------------------------T---GA--C-G-TAAC-T-----G-
-------------------GGG--A-----G---C-GC-TA-------T-C--TTCG-CT
-C-AT--TTCG--ATAG-G-CG-CT--C-T-C-G---AC-CAG-------AA----G-G-
GTC-----A--TC-----CCGG-A-A-ATA-AGT-----G-G-G-C-A-G--A-GAA---
------TAG--C-A----A--C-----G-------GC-T-----GGGA--CCG---T-TG
--C-T-----TC-------------------AGGCTG-----G-------C---------
----------------------------------------------------AA------
------------------------------------------------------------
----------------------AA--------ACA--G----C--A--------G-TG--
--C-GC--T----T-T-A-A---AG----CGGG-A--------A---G-AT-CTG-----
A---T--C---CGAC-C--C-T-A---GAC-G----T--G--C-C---G-A-AGTA--AA
TA--A--C--CA-CG---C----T-TTG-GA--G---A-GT-------G-TG--------
----ACC-G-CG----T--T---GT---G-A-------CA---GC--AC--CTTA-T-T-
G--A-----C-A-----------C-TGA--T-T-------A-C-CCT---AATTT-GG--
-G---ACC---T---A---GTA-G--------C--------T-TGC-AG----GCA---A
T-------C-AG-C-C-A-A-G--T----GT-GCCA-A-------AG------A-AG-T-
-CGA---C------T---------CT-----T----AA---AGCG-TC-G-----A-AGT
--------CG---G-G---ATT--------A-T------T-G---TTG-C----AAT-G-
TC-C----G--A--T----A--CT-AA-GCT----AG-----T-AG-GA----TTG--G-
-CAAG-AC-A-----AA---TCA-TC--T----G-TC-C---C-------TG-AG---CG
-C--ATG-CT-TC--C-C--------GC-CCA-T-T-CGG--T---C-GTTACAC-G-GC
-C---A-----GC--G-----A-----GC---C-G-----TTA---CAG-------G--A
-------A----AGT--T----G-TT--TCTAGC--C---A--G---ACAGTT-G-A---
---GC-T----C--CCA-AT-T-T--TC--TT-T--AGA--T----TAT--TA---CA-A
---T-CA-T--T-GC-----TTG--GGC-AC---T---C-CA----G------C-CAA-C
-T-A------G------------------G---------------TTC------------
----CT-T-GA-G-G--GA-AT-G---G--CATA-TT-----AA--T-AC----------
--------------------------------A---TGGAT-------------------
-----C--GT--------------------------------------------------
------------------------------------------------------------
-----------------------TC-------TA-------T------------------
---------------------------GTA---A-A-ATCC-----T-CT--T-G-A--C
A--C--C--AG---------G---------G-----T---GGT-T---------A---G-
CGA---GT-------G--T-------GG----------------C-GT-AT----G-TGA
AA---AC-A--G-C-AG-C-ACC----------TG-----TG-C-TTACC-CG----G--
-T--G-CC---CA----T--CC-GT--T--G--G-GC--T--C-C-----CTTA--G---
--A--C---C-A-----C------CTCG-GAC-CG--A-G-TCGC----A-C--C-A-A-
G--GTGGCT-AACC-C---A-G-----G--GAA---ACC---TGT-A-G--CT--TC-CA
-T--CG-AGA-T---T-GA-CGTG-C-GCTGT-CACGT--A-GAT---T-C--T-C-A--
C-------C-AG---C-----G----C-TGA-----GC--A--G-A----T-A----TT-
CTG-A----TC-TG----CG---CCG--------A-TA-----C-A---TTTCG-TT-CC
----------GA-G----A---TT--C---TA--A--T--CA--C--C----------G-
-TTG---T-GTT--GA-GGA----TGC-T-CTGGACT----G--A--A-ATA--A--G--
GA---CCGGGAG---T-GC-C--AAGATA-A--A---C-TAA-GT--GACT--AT----T
-CTC--TTG----CT-C-GTG---C---GTA-G-----GAG-C--TG--T---GCA----
G-G-G---GG---CGT--GA--C----C--CAT-G-G-G---G-----T-G-GG--GG-T
T-C-C----G-T-C---G-C-TGC-C--A---GT--G-T-----T-GTT-G--TGGCT--
GG--AGTT--TTG-A---T----CT-TGG-C--C-G-G----TC-CA---CGA-GT-CA-
A--C-GTC---TCGCG-G-CG-----TCTGAG-G--C-GTC--CGCGCTCG--AACC-A-
T-T-----TCC-TCTCCGC--TCCT-T-CGCGG---C--A-------C----T--CACTA
CGGCCTAG------G-A-CT--A-----C-G-G-A-------G---C----C-GT-G-GA
----T-TC-GC-T--G-CT---G-G-AG-ACA--GC-C--GG------G-------C-GG
TTA-----------T-C--AC--T-A---A-AC---------------AA-GTG-GA-C-
G-A--AG-G----------A---------------------------G---TTTT-----
--------------------T---GT----------------------------------
-------------------------------------------------C---ATC---C
-GCG--T--AG--C-GAT-CT-C-T---A-A-C--TT-T-CGT----GCCACA----T--
-TT-----T-C-CC-C-TAA-T-C---G-G-C-C-ACT-C-GCGG--CAT-TAA-C--G-
TC--A-------TTT-T--AA--GCGT---CG---CGA-C-T---TC-T--G--AGTTG-
TCA--A--CGGC-CG-C-CCA-G-----CT-CCT-GCTT-AGG--GGA--T-ACAAATG-
A-TCT-TT--G-C-CCA-C----C-----T-AGC-TCATC--G-T-CT-C--AAC---CT
C---C--TA--C--TG--AG-G--C--CCT--C--C---GCG---TA--G-T--GT-T-G
-T-AC-T-CTT-ACCTGCA--G-GGTGT---A-----C--C-A-G--GGG--C-CC---T
G-GG--GG--T-CG-A--T-G--GGTCG---------GT--TACA----TC--T--TTT-
G--AT-GG-GCG----T-ACC-A--C-A-----T-TT-CCT-A---T-G--T--C--AG-
-G-CCC-C--T--CGT-AA---A-A---A--TT---AG--CTA----G-A--TT-T---A
T-C-TC-----G-----T-T---A-A---C-A-C---T--TT--TG---T---TCT-C-A
C-G-CT--TCCG--GC-TC---GCAC-T--------CGG----G-AAG----T-GTA-C-
-G--AA-CTTG-CAAC--C--C-T-T--AATGG-AG--T----TG--A---G-G--C--T
T-T-CT-CTTG-AG-GA-TG-A-TC-GGG--G-----TCA-GC---T---------AT--
------T---C--A----TTA-A-GC---T---G-CCTT--G----ATCA-----C---G
-GTT-AT-AG-----T-AA-----T--T--T-G--T-----G---G-----TAC---T--
-GA---T---G-TGAC---GT-CC-C-T-T--CT--G-G-T-A---C-C-AA----AACT
--T-TG---CGA--AGA--CT-AGGGA---GTC---C-TTACCC----T-----CTT--C
-TTC-G-CG----T-G--TGCCA---GAT--ATA--G-G--CCCTGACG-C-GTA--CGT
AC-GT-----GTTT--G---C--C-CCC--CTC--C--TGCATA---A-T--T-A---G-
CC----G-CA--TTTGCAAC-C--------CTG---GAACGCAGG--G----TTG--CCG
ATC-C--CAC---TTCG-CGG-T-ACCTCACCTTCC---GG--C---A------G---C-
-TTTCCC-AT-CC-CCA-GA--CT--GG------TGG-C-TC--A-G----G--T--T-C
--G-T-GAT-ACG-C---C-ATTG-C-A-GG--GCC-GGA----C--TTGAAA--A-C--
A-T----------CTAAT--TG-TTT--TCC---TC--GTAC-A--TT--ATT-G--GCG
C--T-TT-CA--C--TA--TG-----T-----A-A--AG--AA-GACG-----A-G---A
-AC---T--TCT-CGC----TC-C---A-CCC--CT-AGG---G--AA-C--G--AA-T-
CCAC---G-C---T-A--AG--G--A---AG----T-G-G---CC--T---GG-G---C-
--T-C-AGG-A----AC-A-TAA-AT--GGGA--GAG-----TG---A--G---TT--C-
--A--CT-------T--A-AA---C-CT-AGG-TG-AT-T-GTT---C-A-AGCT-CATG
GG-A---ATTC-AT--ACC---C-AA--AA-C-T-----ATTTC-C-GTC---CA---GT
-T--CGTG-G-----CTGTA-CG--T-ATG---T---C-G--A---AG--C-C--G---T
--TT----CTC-----T--C-------CC---AC----A-CGG--A----G--GT--G--
T-A--G-ATAAAC-A-----G--GCA-T-----C--AA-------A--GC--T---T-C-
CGG---CT-CA----------------A-GCGTA--C----AA----CG--GCAA-TG-T
GC-AAG-G------C----CCAG-----G----G----A----CTGAA----GT-T-C--
CTA--A---A-C-AA---ACGTGG---A-C--A--AC--------C-AT-T---A---TT
--ACGC--CTGT--A----A--GGCTCC-GA-GT--G--GCA---C---C-AA--C---A
GC----G----C-----TG-----T-C--------G--C-GGCTCC--AT-C---C----
---A-A--G--T-GTA-G-C-G-G---A--G----G-GTA----TT--G-----C-GG-C
C--G-CT-C--CGGG-CTC--T-G---T---AAT-A---T---A----TT-CTA--A--A
A------AC--TC-----T-GGA-CG------G----TAGACGG--G-A-A----AC---
C-CT-G-A---C--GG-------G--T--------G---------A----G-------G-
C---G-T-C-CA---A-AC-A--CCT-----A-A--TAC---C-----G-C-A----A-C
C--GC--GG---G--GA--TC-------A---AC---GA----------GGAA---A-A-
--C-G--CT-----G--C-------GA-T-T-A--G-----G-GAA--AAT-----AA--
---C-G-------C---TA--G-T--CA-TGGA---G---------T-TGA-T----A--
A------C-AT-CA---G-C--------C--GG----A-G-G---C------ATC---AA
---G----G-C-G--AC----C-ATG-A-TG-A-----C-T-TC-TATGT-GTGA----T
GCGA-CTGG--TT---G-C--A--T-G--T---C-AG-ACG-AG-TG------C-A-CA-
C---TT-GG--C-AT-----CCG----G------AGG-AT--A-CT-T--C-----A---
-C---G-------G-AGT-T--A--T----GGG-ACCC--C--T--GGT--C--GA-G--
-CG-TC---GA--GG-C---GAGTAT-GTGC-----GACGCAC--GGG-----C-CGG-G
--C-----GT-C-C-CA-----AAA--A-----A-T---A-------AG--A------C-
-G--GA-C--A----A-C-T--A---G--------A---C-C-------T--C----G-G
--T---TC----A----A-GT-GT-CG--A-A----G-TG-T--AGA--T--ACCT--TA
-C-C------C-AA---AC-AT-----------GATG-C-G-AA-CA--AAT--A----A
C-A-C-T-AC---CCC---GC-T-CCT-A-C-C-CT-------T--C---------C---
--C---C---A--T------T-G-C-CT--GC-AAA-TGGG-TCC-GA--AGAG-G-C-T
---A-----TA--A------GA-CC-AC-GAA-AA-G--C----TCT-C--ATTAGG---
TC-TGC---AG-TC-C-GG----AA--GAT-AGGG--CCC--C--GG--AG-A-C-G-C-
TG--GCTTC-A---T-GG-G-CC---GT-----AT-G--C-T--AA-C----------C-
CCT--C--AAA-A--T-C-T---TCCA-A--CCAA---G-T-CGTCC---CT--CC--C-
--C-GG--AAGA---GC----A-AA---T---C---G---TCGGGT--TCCCA---T-CC
-------CA-T-CC-TT--AGA-CC------------T--T---C--G--T-C---G-GC
T-TC---CG-A--C---TCAG-----ATCG-A---C-A--T-G----C-G-CC-C----T
-A----G-GA----------GC--TT-CAT--G--------CA---TC--G-A-TCA--A
C-CT-A-T-GGA-AGC-----TAC--AC-A------C--T-C-------A---G---T-T
CAG-----AT--A-T---TGCT-A-C---A-G-C--GG-ACA-T---GATA--CCT-A--
--TG---GC----TT---TC------T---------------G------AG--CT----C
---TA-A-C----A--AC---AC---T--A--G-ACG---------A----A--G---GA
--T--G-T-C----TT-CT---A-C--T---G-AGT-A------T--A---------CTG
A---C--T---CAGAC------GT-TT--CA----CG----CTG-A----G---A-G--T
TTC---A-CTCCGC---GC----A-T--A---AC-A-G--ACTT-ATG-CGCG-----CA
G--C--CC-----------G--C--G-T--T-C-G----CT--AT---C---GG---A-T
--A-CA-TCCC---G-CG-C--G-T-TAG-C--T-GC--AGC-CAG--G-T--AT-A-AT
TAC----G----CT-AG-AG-T--TG-CCG---T-T-G-----A----CC-AT-----AC
---T---T-TA--AA-TGG--AAGG---CCC-CC---CA-GA-C-CTT--C-AC--C-TT
CAAGG-T--CCA-G-CGC-A-GGCAG--AT------AGAG----GCGGT-A--C------
----G-CAA--CCT--------TG-----A-TA-GGG------G---C---C-C-TT--T
-TC-TT-GT--C----ATATA-GA-GC---AC------CA-G-G--GCA-A-A--A----
-TC-GGTT--CTA---GT----TGCC-C--C------AGG--C---A-A----T---A--
-A-C-C-C-A--GC-C-A-----GT---G-CG-TCCT--G--GC---AT--GC---C-GA
A-T-ATG-A---G----CACG-A-------G----C-----C-C---G---CT--G--T-
-TTCC-A---G-G-GG-C-AGAG----ATA---C-TGCAGG-GG---ATT-CCC-T-AGG
--CAT-----------G--A-G-TGGCG-T-T-G-GAAGG-G-----GC-TGG-C-A--G
CCAA----AAT-C---G--CCC---G-CCGG---G-----CA-GTC--G-C---AG--GA
-----A--GC--G---CCCA--TG-CCT-C-TACA------------------CGATG--
-------C-C---------------G-TT-CG---T---AAG--A----------G--T-
-----TC----T---G-A--T-T-A-C-GGAG---CT--T-GC-TTCGT-C-----A---
G------T--TT--A-C-A--C-----CG---C-C-C---TG-C-AG-A-A-T-AACC-A
GCG--------A-T--CCTA-ATTAT---AC---C-AA-GG-TG-A--C-TT--------
------------------------------------CA-----A----T-C---------
GCA---CG------AT--G------------------G-A--------------------
-----------------------------------A-G--T----------C--------
-----CTG-----GTA-AACC---CA---C-A-G-A--TCATA-G---GA------G--T
-TGA-CT---G-CCT----C----------------T-----------G---CT-AA--C
--CG-GCT-CT-G--G-C-C-TTG-CC---G--TGCTCCG-GC--A-AC--ACA---AC-
--AC-GGA---AGTG---A--CG---ACC-GGT--A-CA---C-GGAATC-T-C---TAT
A-CG--GTAGCTC-CGT-AT------C-CGAA-T-TA----G--C---GC---C----A-
T----T--CGG----TG-A-ACG-GGGA---C---G--TA---T-TCT-T----A--TA-
GTT---CG----------------CA-GGC---GAG--G------A--------G----A
---GAG-T-----G-ACA-------CA----G-G-TCATCAC-GT---TATGT-C--AAG
-A--G----TGG-C-------TCC-AAA---T-GTG----G---------ATG---ACT-
-A-AA----AT-T------GC-----A-A-TCAG---A-A--G-A----GTTA-T-C-TG
--GGA-G----T--CG-A---TA-A-GGTG-T--CCTC-GGCT-GA-GACCG-CGGGA-C
T-G-AT-TCT--T-TC-TT--TTT-T-AT-G-T-----T--T---A---TCCT-GC---C
--C-AG--G-GG-T--CG-GC-C-T-T-A--C--GATCGGC--GGC------A-TT-GTA
ATTCA-GG--TAGATTT--ATGCA-G-AC--C-CT-GGCGGT-G-C-GCGTA--AA-AT-
-GAC-----GGT--G--GGCT--A-CT-T----TTG-------ATC-----GGGG-G--C
-G-T--T-ATC-C--A-G-G-T------AC--AGCAG-TG-C-C--C-----A---CC-A
--G--C-TC-T----T-G-A---A-TTA-T---T--CACT--C-CCT--GGA--G----A
G-TC-TGG-GCT---C------G--TGCG--AG-C----G--CTT---T-G-T---GG--
-C---A--CGT-----G---GA----A-T-C-C-A-TCG---GATCC--TTCGT-C-TC-
CAG--A-CA---G--A-T-C-------TGGTC-----A--AAAGG-G-A----TAT--CC
-CCCGT-----T-A---GG-----G-C-C---TT-T-G-T--AC--A--A-CG--GG--C
A--CG-GGG-GT-CCCG-CCG--C---TGC-C-C-G--CG-T---C-A--CT-GCA-T--
-TCTA-C-T-GTT-TGA--A-G--TTGC---GC-A-G-CTG-AG--TA-G-ACCG--A-G
----T--GAAC-T----G-AGTATGT-T-C-G-T-GTACT-C---CCT-CG--C--C-GG
-A-G--T----T-CA-C-CC--A-C---T----T------A-T-CGT-G-GG-G--C---
-A-T-TTC-GC-AGCAC-C-GC--AA-G--C-AA-T-G-AGG-TG-C----C-T-C--T-
AA--A--CCA----CCGG-TC-C--ACC--TCT---GC--GACT-GC-CTT--TACCT--
TT-------TGT-GTA----A-T-C-A----C-----AT--TT-AA-GC--C-C-A-A--
C---T-C-G-GC-T-C-T-G-T-GATCATA-AG---T-----C-T-GC-TA--C--AGT-
---C-TAAA-GC--G---T--CG-AGTA-A----CGG-AG---AG--C--TT-G---GT-
--GC--GGGA-CC--T-A--C--T-G-C-AAGAT------T-T-T-C-TG-C---TG---
---TA-A--GGG--G---AC---TCG-AG--T-CCGT--T----C-G----TA--AG-T-
TC--TC-A----CCG----CTGGCCT-----CA---T-G--CA-GA-TG---CG--TAT-
--GCG-AC--T-A----ACC---G--GC-ATTC---GC-CTAC--T-T-G---CTT-GT-
---------T---A-G--TTAGC----C-GG--G-G--CGGG-TA-AA------AC-A--
----C--C-T--CG--GTC----CG---GCGTT-G--TT----T-AC--C-CT-AC--A-
--G-G-C-----T-CC--T-----A-T-G-------CCGG--TC-CCAG-TT--CTA-TC
TT-CGAT-C-TGT-GG--T---C--T-CGGA-G-G---G-AAGT-TTGCTCGATAGGTAC
--CGCC----T----ACGTAA--CG-----C--G-CT--AAG-----T--C-A-AA--A-
--G---AAA-CGGGGC-TTGAT-G--GAC-C-CAGGT---------A--G-AC----T-T
G---A-GG---ATAG---CTGG--A-C-T----T-A-G-CC--T--T-AAG-G--CAT-A
C----CCA----GAGTTC-----T-G-G-A--A--G-G--AA-CG--G-GCGC--GA--T
-----T--C--TA---AC-A--A--T--CG-G---CT-ACTA--TTT-GCAG-TC-TAC-
-T-T----AACGA-----T-----A---C--T-G-TAC-AAC--TGG--A-TTTCA--T-
GG---A--GCC----TA----T----TTT---C-G--AGCTA----GT-T-GGA-A-CA-
AGA-G-AAA--C---C---GGTAAG-T-AA-TTAC---A-CTT--C--T-A----ACTG-
-C--C--TAG-C----A-GG-T-A-----CCA-AGTG--GTT--GC--GAC---A-----
-C----A---TCG-A-A-AACA--AA--GC-T----G-G-GC-C-G----C---G-T-AT
G-------C---GA--C-A-GT---C-AT---G-AC---A----T-----T-CT-A----
---------------GCTGC---AG-T-------C-TA---TA-A-----A---------
--G-G----AG-G-AGGGT--CGGCAGAT-T--C---GT-T-G--T--------------
TT-GTT-TT-T----G--G-A--G-G-AC-T--CGCC--AAATCTA-A-AT-GG-GG-AT
AG-TACG-C-TCT--AAG-CTTA-G-AC---T-CT--CG---TA---G--T-TAGTTAT-
A---CT-GA-GC-T----G----GC-GATC------ACCA---A-T-A-----C-T-G-T
-----AC---C-GG-GG-----G--CAG----T-A---GA-----G-------CAT-TCA
--GG-AAT---CA-AGT-A---GACG--AAAA-T-T-----G-GC--GT--CCGGC-TG-
G-AT----AT-C-T---GATT--C-ACCCTCC-T--T-TC---T---C-G--GT--T-T-
--C-A-----T---A--T-GGA-TCGTT-G-G-A--GCA-T-TG-AA-AGTAA-CT-C--
GC-GA-AT---CTAT---A--TGCT---GACGGT--C-GGA--C-----A-A-A------
-A--CTC--AA-------G--A-G-GG--CA----A-T-----------GAG-----A-C
T-T-----CCGATT-G-A--G-TT----C-TC-AC-CC--TGCC--GT-T-T--G--G--
AG---AGTCAA---GCTA------------GG------GC--G-G-C-C-----G-AA--
--CCG-A-TT-CC-G--G-G--G-G---G--A----CCTTT---G-C-GGAGGC-TT--G
C-GCA--C-TA--A--T--CA-A-TC-GG---GCC-A-GT-T-G-AG--C----ATGA-T
---GGC--T--TAT--A-AA-CC-CC-TAT-CA--GA--ACA---C-G--AA-T-T-CA-
TC---A-TG-CAG-A-C-GGAGT-CGGTAG----GCCC--ATC-C-G-C--A-GGC-G-A
-C-G---T-A--TC-T--T-A--T--TATACCC-----AT-GC-------T----TG-A-
-TT-CC-G--C--A-TAGC--G--CCT--G--A-AAG-TG----A-CTA--CA-----A-
-G-T-CTA--T-C---T---AT-C--A---C--TGA--T--C--G-----G--T-G--GG
--CATTA-G-TT-GGCA-TGA-AA-ATGCAGTTT-CTC-TGG--G--AG-----ATCC-G
CG--C-CG-T-CCT-CGGT-CCCAATGG-CTC-C-----AA-AT-C-GG-A-CC--CGCT
--CCTG--T-G-CT----T-TTG--AT-GT---ACAA-C---CG--TGGC---CAC-AGT
---C---GAGAT-GCG--G--C-T-GAAC--T-----GT--C---TC-C-CCC-T-T---
----ACTT-AAAA-A-T-----C--GG-GGGT--GAA----AA-A-GCAGAC-TA-GA--
-C-TG---TA-AC-TAC-C---A-G-TCCGTT-----G-T--CC---CCGC-A-GA--TA
-T---A---CGT--C-A-TCCGC-GCC-GG------TTGG--C--GA--TGTT--A--GG
-TGTC---T--T----TAT-ATA-CT-T--C--G----G--GG--A---C---GT----T
--T-----C-GA-C-AGTCATG--C--CA--------CAACG-C---T----A-CG-C--
---G---T----C----T----------CTGC---C--C-G-A--AAG---G-----C-C
--C-GTG--A---CTT-CG--CCT---GG-------AC-GCC---GGCCT-GCGACC--C
---GGGG--A------T--C-GGGA-CCTAG-G-CGA----TG--------------GCC
C-A-T-C-AT--ACTA--CG-----TT-TGAAC---TAAGT--CC-TT-CG-A----TCG
G-TAAGCAC-C----ATGAGCAT------GG------C--TGG--CTT-CCC-CAC-G-C
-G--T-CCT---A-AA--A--T-TAAA-CAT-----C---ATA-CTT-A-C---T-CCT-
T-GGC-CCGCT-GG--TAA-ACACTA-GT-G-G-TG---T---C--AT------CG----
--G------GCA-G---A-----G---GT-T--GT-CAGC-ACGT-T--TA-G-------
---AT--TC------T-AG-G-T-CCTCC--CGT-A---------TG-TCC--G-A--G-
---G-T-A-C--C-C-G-C-G-G-A---AGAA-TA----------GT-T-CC---GC-AT
-G-TT--C--G--G---TA-CG-GAG-CC-TG----TGG--GTGG-GGG-------AG--
-------------AC-C-AGCTATAACCT-GC---------GG-ACG---A---TTAG--
---A-GCG-----G-G-C--T---G---------------TC-C----G-----GAAC--
A--C---GTA-CT-------T---------T--CTGGC--------------G-------
-------------------A---------A-G------------A----T----GT----
--A-----------------A--AT-A-TTA----CT----------TTG----------
-------GTTC-CC-T--------T-T-A--GC-GCTAA--TACC--CA-A---------
--G-C-G--A-C-TT-A---AGTC---C--TG-G-G-----------------T------
---------------TG----C-C--A-TAT-AGAG-GGT--A----T-----TC--T-C
-C--G-AG-AA-A-A--CG--G--CGG---T-G--T-T--AGA-CT-GT----CA-TGCC
-C-CGCA-CCCTCC--CGTGT--------T-A----T-----AA-A-TTG--GAA-T-GA
CTGG-G--CA-CTT-G-CAT-TACT-C-----GGCG-GG-A--GCC---GC-G-ATT---
--CATG------A-CTC------A-----------------------G-G-AA-A-T-T-
CA-C-AACC---TGT---GA-T------GGGAA--AG--A--CTGC-AT-AGT--T-G-A
TT--A--AGC-GATT-AGCT-CTGT-A-CG----CG-AG-GT-C--A----GG-TC-CAG
-TCG--A---ATA--G---G-AGG-ATC-G-A-AA--GC-CCAG-GTC-T--GT--GGCC
CA----C-C-TC-T--A-C---AG-TT---T---A------TA-CGA----C-ATGTCG-
GG-G--CTC-CGA-TAG-AGT-ACCCG-T------C-T-T--CAA-TCAA-C-CA-T-AG
CC-ATT-C-C----G---TG----T--CA-A-----GG----T---T-T-G---CC-GG-
-T--CTAACG--AG--C-AA--C-C-A-C-A----A---T-C---C--CT--CCT-ATGG
-----GTA-G-GGTGGT-CCG-CGCC--GAT-ACTC---C-A-ATG-A--TG--AGGC-C
GGAAT-CA--G-AGC-TC-GCA-TAATG--T--T-AT-GC-TC-------T---TCCG--
T-G-G-TA-CCAT--GGAG----C--CT-CTGCT---T-A-TCGTAG-TG-A-------C
-AG-CC---A-----GT-----G-A-GTAA--G--G--CGA----A-------AC-G---
CT-T----------A-T--AA-A-------G--A--------C-------GAAA-CTG-A
-TAGCA-AG-CA-CCG-TG-C----CACT-A--AT------AC-CA-CC---A-CAT---
----A-T--A-T-GT---A-G--T--T---ATG-AA--ACAAA-AC--ATCCG---G---
A-A-CTC---AAT-GA--GG-G---GGA--TG-G-CAT--CGG-TCGG-T-C-TATT-C-
G-T--T---C----AG---TACT-T--CT-C-G--G------GT--GC-TC--T-TAGCG
--A--CTC--GT-----G-T--C--C-T---TGT-GAGT--C-AA-------AG-A--C-
-T-TC-C--AG----AC-T----CT------T----T-GCT-TGA-C--C----------
-CG--CAA-G-T----TCCC-CC---G-GT----T-A-GGTTC-G-C-------C-C--C
---G--G-A--G-G-A--A---GA---A-CCGTGCG-CGCA-C---T-CC--A-T-GT-T
-G--AG----C--------C---A-G-A----CC-G---TCGA-C--T---TC-TT---G
C---CG---AGC-G-G-GT----GA--TTC---GC---CC---T-G----G-CC------
---T-A-GCACA--TAC--C---T-AC----GA------CC--A--T--A--G--CAG--
-G-CA-C-A-C----G-C-TC--C---GCG-TA-C--A--C--C----TCC--A-----T
GTA-A-CT-ATGCACT-C--TGTC----GT--------C------T-G-T-CG-CT-G-A
TTCGC-AA-CTA--GA--AAT-CACGC-T-GCG------A-ACC-GT-ACTG-T-T---A
-A-GAC-C--AA---------T--G-CA--GA---CTGAT---T-TA----AG-AA-C--
-T--G--TAA----CC----C---A--GGTTT-CC--A--G---C-C-AG-GTA-ACGAC
-A--G-G-TCCTCCA---TC-G-G-GGG-C-----CTG--------A------G-AG-G-
AAT-CC-G------T-----CAGTGT-TCTATCTG---TGT--GA-T--CGATG-A-A--
-TT-A-GAG------A--C-AT--C--T-T---C-AG----T--TCT------TA-----
--C-----AA-C-AT---G--AAT---A-T----TC--------TGT-TT---C-GGT-A
--G-GC--TAA---CA-CC-AG-T----G--TGC---GCG-G--AAT-T-C---G-C--C
A-C------A--AA-CC-A-CG-T-TC--CGCTGT-CC---TA----TGC-T-CC--G--
--T--A---G-G-TG-T----AGCG-GG-CGC-T-A---G-C-----G-GCAG--TT--T
A-----C-T---A---A-C---AA--CCA-A--A--T-TATC---GC-G-GT-G--A-GT
GAAC-------AA--CG-G-GAGTTCGTCT-CCC-G-AT-GGC-GG-GCTG-T-C-GA-G
CTT-----C-ATA--G-CGT---A-C--GG-AG--T-C----AGCAG---AA--TG-C--
-TC-G--C-GAG--G-CG-TG-A--A----C--T--T-A-TGC---T-G----GAG-T-G
-G----A--T-CAT-G----AAT---A-GC-A----G-CGC-G--GCT-CC-GG-C-C-G
GG-TG-GG--G----C--CC---AC-T-AG-A-CGC---C----A-GGT-C-AC-G-ACG
-CAC-A--CTAA-T-G-GT--GA--T-AC-GCATATGGGAAGCCTG----T-T---TT--
G---TG-C------TAA-C-G---A-CC-----T-C--GG---ACG--G--A--G--C-G
-G---ATCAG-CAAGCG-GA--AA----G-AGGT----CG---CGA-C-C--T-A-C--G
-CGA-G-A---G-CGCAA-CA---A-GTA-GAT-GGAT-----TAGA--TG--A----T-
---C-CTTAG-----CA-G---CAAACA-GA---C--TAA-GC--ATAT-T--TGT---C
T-GCT-TA-------G-AT-T-G--GAAGT-G-TAC-CC-CCTAC-A-AC-CTA---T-C
-G-TGCA-T-GTGA-TG--A---C--T---G-CAA----A--C-TCAACAC---CG--AC
--TC-A--TCCAAGCCC----GG-A-G--ATCAA---C-A---TG----G-T-C--G---
-G--C----CC-------AGA---C-CCCAT--G----TA--AGGA-C--TCC-GGGA-C
AT--TG-G---AC--AT-------C-C---TCG-C--GTAC-AG-CTA-----TCTCT--
CC--CG-GA-A-TCAA-AGC-TTAGCGG-G-CG-TT---T--T----C-A------GTCC
GTTT--G-G--CC-GT-T-----TT-CACC--G--T--AGC-A-A--CAAT-TAAA--AA
GACT-T-C--GGC-CC-AG--C-----G-TC-ATTT-G-TGGGT---A-GA-----CG-C
-CT-C-A--TTTGAG------C--TGGCG--ACC-C-TT---T-TCT-------ACGT--
---G-G--AA--CAC--T--GG-CGC-C---A-GA--A-T-T-GGC-GG--A--G----G
-C---ATTCTT-TA---C-C---AT-T--ACTGAA---A--AG--CGGCT-G--C-A---
--C-AC---TGA-GTAA--GT-CTT-G-----A-CT-GAG--C-A-AG--T-TA-CT--A
-CCTAGTGCGG-T-CGCA---G-C-CTAT---ACC-CCC---T--G--A-C---CG----
AT-ACTC-A-T---CC--AC--T--AT---A----GG--TG--AGG-G-A-----TG---
---A---A-CT--TG--C-GT--G--T--G--------C-AC-----TACG-TGA---T-
C-CAGA-T-GG-CGATG---C---TA--T--GTG-CT--TTT--ATA--GG-------A-
--CGT---T--C--G--T-AT--CATG-AT-C-A---T-T-GGG--CGC-A-G--AG---
--G-GCGTTCT--C---------TGC--ACG--G-T-TG-CAG--C--CCAG--A----A
-AA----CT--TC--TCTA-A-A-CA-TGG---TTTT------AT--GC-A--TATA-CA
---A----C--G---ATTC---AG-G---GTCC-T-CCATTC-C----G---GCCCT--T
CGGT-CGGTACGC-GG-G-T--TT-G-G--C-T-GGA---G---G-C-GTA-G--TTC--
C-AG-GAAC--C-CA---A------A-C---AC--A-----GCA--ACG-C-GG-AT-C-
-C-AT---GTC----T--T---C----C-TA-AC-AC----GT-G---GT---C--C-AG
A-A-A---C---GCG-----GA-C--------T--AGC-C--G--C--CG--C--GCT-T
AA----G-C--TAG--GGT-A-C-GCCCAAC-C-----G--T-CG---T-T---GG-CCT
--C-----C--A--A---G--C-AATTC----C--TT-TT-TTG-T-GG--ACTCTG-C-
-----A-TA---TGAC--G-G-----A---T----A-CA-GA-G--CG-A---TAT-C--
-AAT-G--GACATGTA--GA-TG--AGCG--AA---A---T-GC-G-C--TAACG----A
-G-C---C-TC--T-CC-C-G-TC---------C--C--G-AA--G-G-CGGA-----TC
-T-T---A-T-CT-G---TTA--T--AA-TG---ATC----C--A-T-G-TG---T--C-
--AGC-CCA-GC--G-GTGCC--C-A-CGTTA--G----TCT-C---------GAG--C-
-G----G----TGGAA--C-A----GA---G---AG-T-----CTGA--C-A--------
T----A---A-G-------------------------G-----C-A-----------A-A
----C-AAA---C---G-------------------G----CT-CC-TA-TGA-CG-A--
T-GT------C--CA-G--T-TCC-C--GTT-GCA---A--AA-GA------G-GC-GGC
--GA---G-TA--A---AAGG-GTGCGA--T--A-C-AG-A----GAG----CC------
C-----------G----A-G-C---A---CGTC-TA-GC--G-C-GG---A--T---GC-
-G--ACGAGG-G---C--A--TT-AA---GT-G-C-C------GC-G-G----A--C---
---CTCT-T----AGAC--TC--TC-GTA--G-AA-CA-C-----T-T-A-----GA-A-
---G-----C-A--AG-C-AA-AA-----T----G-TATC-G-----GA-G--C----A-
----G-GG-T-----GAC--T-CC-CTA------G-A-AG---AA-C-G--GGC-A--T-
GC-TA--GCA-T-G-C-GA--AG-----G-GA-A-C-TCT---C--CT-----CC--ACG
--T---G---GG-T-C--C---A--C---CC--GAC-A-CAA---C-C-T-C--T-AT-C
-C----A---GG-C-AC--G-C--AC-G-C-C-TAA-C--GCAAA------G-G-G-GGA
G--A----TGA----A-G----T------A--A--------C---C-GC-A-GAGGAG--
----TGA-G-GACA-----G-CT--TGT--CG-T-GTAG-A--AG---G--AAAGCA--G
--GG-CT---A-A----A---A----C-TGT-C---T----C---A--TTGT--CTT---
-TC-C-G-ATAG-------T----TAGAC-A--G-C--GG-G----ATA-T---A----C
T-T-A-TA---A---G--GCATGC-T-AG-T-G-CT--------TCGT-GC-TG---A--
AAGG-CCG----CG-A-----G-C---TATC--CTGCAAAA--C--GA-CTA---GAC--
-AGAG---CCGCGAAC-GG-AC-CAG--TC-T-TA---CCC-T--GTAT-A-CAGAA--G
--CT-T--------C--A--GA--TACCG-A-C--CGA---G---C-T--AACTG---C-
---TTG-GT--AG-GT--A-G-A---GT-T-AG-TAA-CG-AG-GC-GT---CT---GGG
-G---T--G-T-G---G-C-G-G-TCT---C-CT----C-T----T---A----G--AT-
T----CG----TCC---G-TG---CC--A--TGAT---------ACAAC--AG-GC----
AG---C-C-TT-----G--ATA-----A-CT-T-T--A---AC---GA--C---T--GC-
TCCC-G---T-T-TA--------CC---G----------CTCAA---CTA--------T-
----G---G--GC-----T-A---TC---T--G--C-AAT-TGA--T-CTG---G-G---
GAGC---GA--CC--TG----T-----------TG--------------AG--TTA----
----CC--------G--T--TC-----AC-T-TG----GTT--T-T----G---A-G--A
-CAGCT--A-G-TG-A--A-T-TTG-CT----AA------AA---A--G--A-GA---CC
-A--GC----GG---ACCT---AG-GG--TGGAA------CA---GAAGCGT-CAC----
--T-CC--C-C-CCAA-A-TT-GG----A-G-A--C-TGT-A--TT--AAT-TG-G--GC
CCGGCG--CG-A---A---GGACA--G-----GT--C-----TG-A----ATATT--TA-
--GCTG-AG---C-T--TCC-----T-A-C-------C-C-T-TA-TC---GA-AG--TT
C-G---T-G---TAA-A---------AA-C-----CAA--GTCC--CCTA-AG--A-GTC
A-CGG-G----C-T-C--C---GG-T--G-G-G-AGA-G----CC--AAGCA----GT--
-ATC-T-C-A--G-T--T-----AG-TCG-G--GA-T-CGC-C----GG-----T-T-AT
----A-A-T-C---A-----C--A-ACC-C-G--G--AC-TC-C---CGC-TAT----GG
T---CC--A-C--T--TC--AG-C-GA---ACCCAC-AGG-T---CGCAGA-T---TACT
GAGC--GTAG--A----GTA-A---T----TGA-ACCTCCG--C---TT-AAACG-GT-T
G---T-C-T----TTG--GAA---AGC--GCAAT-CT--CTCAGTG---CAGTG-TTG--
C--CGTAATGTG-C-ACCAT-GAC-TCG--AGTGAA-AG--TC-G-A-----A-CA--G-
CA-T-A------CAA-CT--A-GG--G-TTAAT-AT--AAGC-CG-G-GTG-T---T-T-
T-T--G--A-G---------C-A--TT-G----GG------C----C-GG-GGAG-C---
GTG-T-------T---C--A-C--TA-TCC-AGAT-G--GG-CC-ACG--G--C--T-T-
-CAA----C---G--G--CC--GA-CT---C-TACT-T--TTT-C-T----A-C--T--T
-AG---A-T-T-C-------CAGACGGTA---C----CG-T----T-A-AAGCA-G----
--CTCA----C----G---TGC-A-G----GG-C---CGT-T--G---GG----T---AC
A------G--G-C-CC-A-T-G-TG-C-A-AGGCT-CGGA-G--G-C-C-A----GA-G-
T-------CCT-C-GAG-TA---TTACC------T---CT--C-G---CG-G------TC
-C-C-AC-T-TC----TTCA-CTC-T--GGA-C-T-GT--T-C---A---C-C-GC-T--
GGTCT-C---TC-CGTTGCTC-TCT-T--C--C-----TA--T--C---G------T--A
CGGA-TC--ACATC-A-A-TCTGC---TA---C----A-CTCGT-A--A----C------
C-----GT-AAATT-----TGA-G-TTG---GG-T-A--TG---A---TT---GG---CC
CGTGCT--G--C-AT-C---T-GC--AT--A-C--A--C---CC--CTC---A-C-G-AG
-AA---AC-A-A-AG--GA-A-AG-CAG--GGGG--T----C------------------
---------------------------------------------------T-TAT----
------------------------------------T----T---TGG-----------G
---------------------------------------A-G-T---A-CC-TG---GTC
A-T---G-GG-------TC-T----A--GTTG------GTA------------AT-----
A---------G-----GCT-AA---A------A-CAT----GTG-C-A-A----G----C
-TGG-ATGACCTTTTG-C-GT-TT-C--G-T--C-A-A------T---------TGGC--
--G--GT--AAGGGTC---G-CTGTGTG-A---------------C--------C-----
-G----T--------T--C--AGAC-A---CCT-A-AA--CGT----G--------G-CA
CA--TG--AT-----C-A-CTTGA-TT--T-T--C--C--G-TTAC----A-CC--T-GC
---A--CC-T-----T-GACG-GT--CG-CA---GGC-C--C-------T-T--------
A--AG----A-G-G-T----G---G--ATA-C-ATAGT--AATTTGTTA-C-ACTG---T
----GT-T-CC--GTC------TAAA-TAGCT-G----C--CCTC-T--T--ACGACA-A
--GTTCT---G---AT-CCCAC--CCG-G----TG--GCG-A------GG----C--GC-
-GAC-A-TGAGC-G---T----A--T-G---G-C-ACG---G--A---CCGTAC--A-TG
C-GTGTG--A--C-TG-G---T---T-AA-A-G---T--A-C-G-C--T-TA--C-G--C
-C-----T---A---G--C--G-----G-TG--------A-T---CC----CC-----TC
---CT-ATG---AGCA-A----GCCA-C-A--ACC-G--C--A--AA-A-T-C-AAG-G-
---GTTG--GTT-G---GATAT-TAAG-G-----CG--AG-CC---TC--A--AT----G
------CG---C-AA-----GGCGT--------TC-ATC-----------------C---
------------------------------------------------------------
----------------------------------------T----CG--C----------
-------------------------CG--G-TCG-AG---GTAAAC-TA-G----G---G
---CC-TG---ATTA-----A-AG-CAG---AA-C-CG-----C--ACG------CG--G
------TT---C---------T---C------A-T--CGCGGCGC---T-A--CATCC-A
C-T-T---G-AT---GC-----T-C-CG---C-GT--T-TG-CA-CT--A-C-AC-CGT-
----C-T--T-------AGT---A-TC-C--G-G-T-T-T----A-A----G-TTG--T-
C--GA-----C-CG------G-A----A--GT---TA--T-GA------A-AC------A
GCTC------GCA-CCCT------TAT-G-GTCG-A-A--G---G-C-T--------C--
GTTCCA--TA-C--TCT---G-----C--C--------TG-A---C--------TC--TA
A---T--GCCC--GAAA--T-CTT---C--TTC-G-C-AGC-GGTT-G--G-GT--G-G-
C-G-T-----AT-A-A-AA----TCTGT-TT-G---C-C-TA-G-TGC--AAC--G----
GT-G-TATT-G-GGT----C--GC---T--AG-C-ATTCG--------G---G--TG-TT
T-C-C--A-T---G-G--G--TT---GCAA-A-C-GG----A---GG-T-CAC-A-GC-T
ATGG-ACAAC--G-----------------------------------------------
-----------A------------------------------------------------
---------------------TG-------------------------------C-----
--A-------GA-T-CT--------CG-CT---TA--C-AT-GAA--C-G-GTA---G-C
-ACACCAT--A-ACA-G--G-C-G-CGTAAACG---TTA--A-TATATAG-TC--AAA-G
-TAAGCG-TT--G-----------------------------------------------
------------------------------------G-----------------------
-----------C--CG--CC-C-------CGAAC-ATG--TC---CTG-A-C-----GCG
-C--GGC-A-G--C--A--CT-CGC-C-TCGTGT---T-A--G-AGG-CA-A--------
------------------------------------------------------------
------------------------------C---C------------G----GAAGG---
GACC-AAA-G-T--C---------------------------------------------
---------------------------------------------------------T--
---GT---CT---T----------------------------------------------
---------------------------------CCG------------------------
--------------------------------G-------A-------------------
------------------------------------------------------------
----------------------------A-------------------------------
-------G---------------------------AC-----------------------
------C-----G----C--T----A-G--------------------------------
----------C-TCACA-GG--C-C---CA-A-T-----TG-ATGT-AT--GA-A--G--
G-------------CG-C------TAG-------------------C-------------
-G-------------------------------------TGCGCA------ATT-A-G-C
-----AAAC-A-A--T-GA-TT-GT-CG--A---TCG-TG------CTCTTAC-CC-G--
T-G-CA-CG----AGGGTTG---C-CG-CGTTC---TCG-C-G--GAA-ATA----G--A
CCG-AG-TC-T------A----CA-TGG--CAC----AGCTCGG---G-------TCG-G
------------GT-TA-T----G---A---G-C--C--C-CT-ACGG-C-CGGGT--AT
-TG--CTCA-C-GATT--AC--CA-T-CC-CG----AG-ATCTCT--AT-G-AG---T-T
T---TA--CCA-----T--A---C--C-TT---C--AAG-GG--C-A-A---TT--C--G
CACC----GAGT--GCTG-C--------------TCT--------CA-T--G-T--T-CA
-G------CC----T---C---CC-G---C-GTGT--A-C-C--CC----AG----C-CC
-A--T--AG--T-ATC-TT-T-AATT-----G-G---AC--TC--GTCC-AT-ATA-AA-
----------------A---GA-GC--T------T-TGAAC--A-------GA-ATA--A
------A-------T----------------------------------ACC-TT-A---
TA-C-C-A-T--C----G-TAT-T-TCCA--GT--CCG--T--G--TCA-C-AA-CC-G-
-TACGC-T-G---A----CG--G--TGAC-T-CG-C---CTG--G---A-GAGGG----G
G---GCTGTGC-TA-GT--GC-----G-TC---GCA-CA-A-CTCTGT---CTTTGTC--
--GCCAG---A-A-A-----T--C-C-GGTCGGT-G-G---ACC-C----G--G----TA
GG-CCCTC--GA---GG-CGG-TCA-TAGCCC-GA--T---A--G--A-TAA--TC-TTC
-C-TC-T--TG-------C--T-T--C----A--CACG-TCA-CG--G-T-AG-GA-A--
--CCAA-CGA---A-T-CAA-A--G----T----G-ATGG-A----T-G------C--C-
A--CGC--ACG-C---CGA-C-AGTT--A-CT--T---CA-----T-CCT-GTA----CA
AC--T-A-GAT-CC---AAA--A-ATTCTGGGCT--G-GA-------CT--ATG----A-
A--CG--T-A----GG----CC---A-----C-GCA-GC-CG-G--CT--TTGTC-CT-T
-CG-AG--CTA----A--G-CT-A--G------G-GT----G-TG-AC-TCCA-G-AGGC
-CTTTA-TTGCGG-TG-G----TGT------C----AAG--TA-A----T-TGA--TTAA
G-T-TGA--GT--ATTA-----T--A--ACG--G----TCC--GGAG--TAAG-GGTCG-
---G-ATATGA-C--T-AG-C-TA--CCA---C-GAACA-G--T---CC--A-TCAC-TT
GA------AT-C--------G-GGC----G----GCC---G-GA--GT-GATCG--GT--
A--A-TT-C---A-----G-CAGGT-A---G-CC--CTG--CTAGG--T------GG-T-
---C--AATC-G-TG-G-A-----TT--C--AA-TT-ATG----A--C--A-C-C-T-GA
C-GA--CA-A-C-TC-A---TA--A---CTC-ACC-GG----GC----GAA-CGAG-C-T
--TAC----C----AATC-GC-G-T-T--------GGAGAT----GT---------CA-G
C-AA--A-AGTC-CG-G-G--GGC-CAAA-CGG-TA-C-CA--CAGA--CCA-GA---G-
T--CC--CAGCA-ACA--GGTT--TCACA-AC-T---CGGC------C-----CAGTAT-
ATC--CGG-C-G---TTG-GG-T----G-----G-TA-C--GC-C----CCCGTGAGGTT
GGTC-----A---G-TAC---AGT-GG-C-C-GGAA-GC-GCG------CAG-G-G--C-
TTG-------AA-----T-AA---G----A--GAGAGCGG-C-C--AC-CTCCA-G-TCG
GT-C--TAC-TT-GTC-A---GA-C------A--AA----G-T-T-TT--T--C-T----
T--TC--------G----GT--T-TC-AT-AACG---A-TCGT--AGGGC---TC-GC-T
-T------------G-GCCACT-G-A-----T--A-ACGA-AG-G-A------T-TAG-G
-----T-TAG-T--------A-----------------G---------CA----CTA---
-----------CCG-C--C-CG-G-T---GA--A---------------T--TGTCGTTA
T----T-TGT-A-ACCAC----AAG-----C------G--------T-CGT-----C-TA
-AA-T-GGC--AGG-ATG--C--CG--G----T--TT-T-----CCATA--G-AAGTC-T
G-C---G-GGCTGGCGCCG---ATAC--A--CC-T--G--A-AGA-A-G-T----AT--C
------G--ACGCGA---CACT-ACTG-G-G-A-A-CA-----GA--C-ACCA---GCTG
--ACC-G----T----TCC-ATT-AGG-GT-A-CATA-TT-CTTG----A--C---A--A
T-C--AC-G-----GGCT-C--CT-T-C---GT-G--CA--CG----G-AAT--AA--CG
--TT-AC-CG-AGC---A-TG--T--A-C-ACATATT-AA--TG--T-ACCG-G-TG-GC
-TTGT--T--CT-----CG-G-A--T---TTAAAC-CA--TCTGAAC---ACC--GA-A-
--T---A---GTCT--A--C--G----G-G--A---T--TGC-C-C--------G---CT
TT--CGGG-GACTG----G-C-GT---CC---CT-GTA-G-T-A---AG-CCG-A-C-A-
-CG--T-G------AGA-G-C----C-------GAAG-CGA-T-TT---CG-T-G-G---
TC--C---TACT----A-AGT-G---A-CG---CT-TT-CCT----CCACG-------AA
A---CT-T-AG-CA----C-CTG---A--TATA-----C--TCG-C-T-A-A-A--TGTT
---CCCT---C-GA-CGATC--A-AGCC-AC-A-GA--AC---TT--T-AA----G-CTG
-----C---C-CT----GC--T-A--G-AT-G---T--A--C---AC----C--GC--CA
--TG-A--GCGAGC--G-TA----A---A-TTCT-TT-C-G---G----A--T--TA-GC
CAT---AA-----TC-C-----AA--C---CC-TC-C-C--A----T-GT-C-TTC---G
--GCGGACC-TACA-GA--T--CTG-TT--CG--GTC-GG--C--------T-AT----C
-C-GTG--A---TCTC---G---TA----T-C-------ACG--GAGG----TTC-C-AG
---C-G-C-G-T-TCTTC--T--AACT-AA---T---A-A-CC---TC-TT-AAAA----
-CCTCCC--AGC-TGCGT--T----CACC-T-G-CA----AC---AC--G-CTATG-A--
T-------TC---AGGCCC--TTGC--T--T-G--AAG----G----A-T---TC----C
-C--GAAC-----GG------C--G-CGA---T-G--G-G-TT--AAC--GCTT-AG--T
TG-T---CA------CAGCG-CC----AT-ACTTA-T------TA---G-AA---AT-AC
-TGG--G-GT-TT-AGCGTA--G--CG--C---CTAT-----G-T-TGTCTAA-A--A--
TA--A-A----T---CG-G---A-----T--------------------G----------
TT--G--------C-CG--A-----A-CG--G-----------A-CC-----GCCA-AA-
-AA-C--G---------G----A--AA--CC-----C-T-AC--C---AAA------G--
GT--GCT----AGA---AT-CA--T------A--T--T--T-GC--C---C-CAG-C-G-
--------GGTT---A--C------G-A-TTC-C----G-ATG-T-T-C-T--GT---TT
G-A-ATATAC---------TGAC--T-CTT---A----G-CT--T-A-AT-AG---T-TC
---GCC------CA--T--CG-AG----ACGC-TG-C-T-GCT-G-TC-G---C--C--T
-GGTC---GTT-AGA-----G----T-A-CCGGTC---G--G--CC-C--A--AA-T--C
----T-----G-CT--ATGA-C-CCT-A-TAT---A--CA----A----C--A--AC-AG
TC---AA----ATA-ATC-C-AG-GC--A--TCG-C--AC----T--CG-GG----C-C-
T----CAACT-ACA--T-CCTTG--CA-------AGG--G----------C-----TA--
---C-C--CCGC-CG-A---A---G-CA-C-TT----TTAGTC--AACT-AAT-GTTTC-
T--GGCAC--GACGA--AC-C---CGG-AA--CC-AG-C---T-G-C--C-G-TGA-CC-
GG-T----ACCT-GAA-GGG-T--CCCGA--TA---TATCT-TA--C---GAGA--C--T
T-TT-A-AT-GA-----A-G---AGA--CAT---GG-----CC-C-CAAT------A---
-T---T-G-TA-CA--CC--G-CC-----G--CC-----G---ATTA--A---ACT----
-ATCC---A-C-CCG--C-C-GT-TG--AG-CT--A-G-CCT---C-G-TTC--T-C--A
TTCATG--A-C-G-T---GCT--G-AT-----C--GA---AG----AT---C-C-TA---
C--G---GTG-G-G-GTT--G---G-T-T--GCGC--GC-G----A--C---ACAT-GCC
C-CA-------C-CCG--CGTA---CAC---CCC---CGATA--G-CGC----CCC----
---AAGT---C-CC-A--T-----GACCG--GCG-T--TC-CCG---T-GG---C--G--
----T------T-C----------------C--------------------G--------
----A-T--C------TT-G-G---AA---------TCC----G-TTT-----A------
---CTTGACG-CG-C---CT-A--A-AC--G---C-TC---C-G--A--G--GT--C--C
TA-C---A-GAACA-AACCGG-GT-T--GG------------------------------
---------------------------------------T-----CC--T----CGCTT-
----AGGGAGTGAT----TT----C-GTC-A-TC--CA--GGCTT----G--T--T-T-T
TT--AAT---T--TC-G-CC----A--G-ATTG-T-AA----C-CG---G-ACG------
T--GAA-A---AATTT--------------------------------------------
---------------A--G-G-----T-A-TAG---C---CGA----G-TGA---T-CGC
GTT--A----T-CC-A--CCT-TAG-A-C-CGAA--CT---TC-----------------
------------------------------------------T-ATCAT-C---------
---------------C-------CT---A-------TC-A-A--G-A--C----------
---------------T-AGCTGG-----------G-------------------------
--------T---------CA--------------C-------------------------
------------------------------------
>SRR349943
------------------------------------------------------------
------------------------------------------------------------
-------------------------------------------------A----------
------------------------------------------------------------
--------------------------GT-TCA----------------------------
-------------T-CA-----A-------------------------------------
-------------------------------------A--TCA-----------------
------------------------------------------------------------
--G----------G-C-A---G---AGA----AC-A-------------A--G-------
------------------------------------------------------A-T--G
T-AT---T--T--GA-A---------G--CG-----------------------------
------------------------------------------------------------
-------TCA--A--GTG----TC---CGT-A----------------------------
------------------------------------------------------------
-----------------------------------------------------GA--G--
--AG-C-CGC------ACCA--T-----G-TCGTTATG-ACG-T-AA-AAC--TG-T-AA
-T-T-C---AAT------TG-------C-TC--TGA------T--T--------------
------------------------------------------------------------
-----------------------------G-A--G-G-TT-ATC-CCG-T-T--TAGG-T
-TGGA-ACGAAA---CT-TTG-C-A---TGT---C-C-GCG-ACG--CCGTGC----TGG
-G-GAG-T--CT-TCA--TC----------TTA----------T----------------
------------------------------------------------------------
------------------------------------------------------------
---------GT-C---CGA---C--GA--T---CGCC---G--A---G-AAA---TA-AT
GGAG--------------------------------------------------------
------------------------------------------------------------
------------------------------------------------------------
-------------------------A-------------------------------A-G
CATCAG-TGATA-G-C------------A---TGGC-----TA--AG-AT---TG-G--T
--C-T--GTG---A--GAGTC--C-G-GG---TC-GTC-AT-GG-TGA---A---GGC-T
GATG-T-GCGAA-G--AAG--CT----A--G----CT-GCG-CC-TA-C--ACGTTCCAA
GGAGG-CCTTTCCGCC------T--T-CTGCGG-CAACAT-A--AA-CT-CGAGCTGGA-
TGTC--GCC--AG-GTC---A-C-CTCGC-AA-AATTC-C-A-G-G--TGA-C----G-A
CC-T-CTTATGT-C-A--G-T-TTC---C----------------CA------T-T---A
A-------------------------------CG-T------------------------
------------------------------------------------------------
--------------------------------------------G--T-A-ACT-A--TT
C-G-GC-TGC-TG-CG--CTT--G-C-G--TAGGA-A-C-T-C---CGTG-C-GT--CCG
--GG---ATCTG-T--A--TAAT-TTA-GG---A-CG-AC-A-C---TCTC---ATC-GG
C----CGTGCG-AA---A-TTACCC--A-T---CA--TA-GCA-T--C-GCG-T-TT---
TCC--TGCG-GA---GTC----G--ATT-TA-TAGT-AAC-CGCG-T-------------
CGA-AAG---------C--A--A-----------------------------TTG-----
----------------------------------------------------C-------
------------------------------------------------------------
------------------------------------------------------------
------------GCG--GT--ACGCC--C-TGTCC-CACCCG-CG-T-TCA----C-T--
GA--GAAG-C-CGG-A-G--A-C--C-G--ACCC-G-GAG--TG-C-TCT---TGCTCCA
T--TC---C-T-CACT--C-AGC-TA-GTA-AAGGAC------------A--A--GT-AG
T--GAGTG-T-CTGC-CTATG-C-------------------------------A-----
-------------------C----------------------------------------
------------------------------------------------------------
--------------------------TC--------------------------------
---------------------------A----------------------------A---
------------------A---TG-----GG-G-------T--A-TG-------------
----------TG---G--TCG--AG-C--GGT-G--G--AGC-G-TGCTGCTC-AG---G
ACGCC-GCA--G--CGCAC-TG--CGCAAC-CG-A-G--G-C----A--ATCAAT----C
AGCAA-G-GCA-G-CCC---AA--G-TGGGGT--TAG--TGTC--ACCT----T-AG---
A-T--GA-C--T-A-GAGG---G-CCCA-A--CAGGTC----A----AG-CGTGG--CA-
CGCG--C--TCGTG--A--GGACCGG-GC--T--T-AG-T-AAGA-GGT-GG----GCCC
TG-T--CCA---AGCGGC-GCG-GCTGAT-GG-G-CGGGC-G---CT--T-G--CAGTGA
---CT--CA-C---CG--G-G--AGGG--ACG--A-CCAA-A-AT--G-AAATG-TCTGG
-GG-C--GAA--GCC-C-AGAG-A-A-CGT--T--AA--ATG-AGTCT-TTG--AG--TC
--A--AA--ATACT-AGGTT-G-CTAA-GGC-GAA-AC--CAC--C-CC--GGG-G-G-C
C---CCG-T--GACG-CC-----TA-T--TGAGG-A-AC-T-TAGT-TCGGGGTT--GTC
--G---CAGG-AAGCA----G-G-C---A---GC-GA-C-GCCG--TCA-CG-C---GC-
-A-GG---C-AC--G--T-T-----GCGC--A--AA---AT---CA-GA-C-GTG-TC--
GGT-C-G-C------------------G------C--CGAGAT----C-TT-T---TT--
------T------------------------------------------------G--TT
---------------------G--------------------------------------
------------------------------------------------------------
----------------------------------------------------A-TTAGG-
-----TG--C---AACGCCAGC-A-TA-AT---AGGT-ATATG-C-A-GG-T---A--CC
G----ACTAAGT--AA---T----TGAACA-C-TCGGC-CTAGCACG--C-TCGAGAAGG
---C-ACC-AACCGA-C-T-AGCA--CA----A-TG-CA--GT--TC--AC--ACCTAC-
G---TTAA---AAA---CC--CTC-CG-T--C-GG-C-A-CT-C--AT--CC--GGCGTG
CTA-CAAAG--AGCG--C-ATG--C--C-C----G-T-TC--CCGAA-TATGT----T-T
T-C-TA--TC-T-G---T-TGGT-A-C--C---AA--ATACG-GG--C--CGCCAG---T
GA-GCTTT----G---C-------CG-AGT-TT-G-----G-C-----AG--T-G-T--A
GA---C-A-G---AAACCT--CC--T--T-TGC-A--A-CAC-CAGA-----GA--TC--
--TCCGC-AGT-CCC-TTA--CAA-TT-CCCTC----CTA-GG-CC--GGG-AT--AG-G
-TGGC-T-T-GC-GGTC--TA--GG-T--A-GGCG-A-GC-TGT-A--TCGC-----AT-
-A----CTA-TCGC--T-A-----------------------CT-A-GGG-GA--C-GAG
-CCTGC-TATTG-GA-A-CC--TAAGT---------------------G--ACG--TC-A
ACT-GC--G--------------------------A------------------------
------AT--C--GGG--------------------------------------------
---------------------------GC-----A-------------------------
-----C------------------------------------------------------
----------------C-------------------------------------------
------------AC--ACGAG-TTGAA---A-GCG--TCATAG-CGTCAC-C----G-C-
-T-T-ATGT-A-GCGACACA--A-GC-CGTT-AGC-C---G---AT-T----C-G--CCT
-GAAA--CA-ACCAG-G-T-A-C-GGGCAGG-ACG---G--CTT-AA--C-A--GT-GC-
TCGGTCTCTCCC-T-CT-TGAA-CCT-ATTCA-C----G----CG-T-ACT-AC-TTA--
-CCCT-CCTA-CAAT-TTGAC--G-GAA--GCTAG--C-AG-GGA--ACT-ATA-A-C-G
C-A--AG--TC-C-C-GCT---G--GTC-GCT-TG-TT-CATTC-C--A-ATCCG-G-TC
-T-ACG-AT-TGCG--A---A--TC-A----CG-GG-AGC------G-----G-------
CGC-GT-A-G-TCTCA-AT-A-G---ACCG--TTGGAG-G--TC-AA-CGGC--GC-CT-
AAGACTT-T--CC---C-CA--AG-------A-C-ATTG--GC--GCCAT----------
------------------------G-GC-A-C-G-CTGC---------------------
------------------------------------------------------------
------------------------------------------------------------
--------------------------G---------------------------------
-------AA-C--CA---------------------------------------------
----------G----GTCAC-----TC-G-------------------------------
-----------------------------------T-A---T----TG-TTAC-G-CATA
TG-A--AT-CGTGC--TATC--C--A-GACA-A-T-GT--TC-TA------G---C----
--C-T----ACT-CAC-GAG-T-G--AAA-T--TTA-G--GTTAT-C--TACC----TGA
---A----G---------------------T---C---CC--------------------
C-----TTC----TGGTT-T--C-----GT-AG-AG-T-T-CCTA--ACC---CT---GC
A-AA--CCTT-GGAGT-TT----GAT-GG-GT---CCTC--G-CAT-T-G---T-C-CCT
AC-AA-CAA-ATTG-AAG--AAT-GAGATG--GTTAAC-T--AGCGT--TT--T-GTT--
-AGG-GC-TCAGC--A-CG--A-TA---C-G-C-TA-AGT---G-AG--G-AGAG-AA-A
A-CTGTT--G-A---G--TCG--T--GT--GCT-C-AC-CT-A--CCA-CGA-AT--CC-
-----G---C-A---C-AA----GTC-GGGA----CTG-C--G-AC-AG---AGA-C-TA
GGTTGAC-GAC--AC--A-----G---CC-GT-T-TGCGC----C-----G-CTAT----
-T-ACT-T--C-G--CCG--ACGTC-GG---TAATT-C-C-AAC--CT-GCC-T-ATC-A
--C----AACTCCC-AAGAGC-A-GG-AAGTCC-C-C-ATA-G-C-TAA--TCG-A-T--
--GC-T-C--AATCC---C--C-ACA--T-----A-G-CAGC-CTT--A-CG--G---C-
TCAA-GGT-AAGC--A-GCGCGGC--G---C-T----A---C-----A--A-CGG-CAAA
-G--CTT-CTTCCG--G-G--CG-GGA-C-C--GCT-G----CT--G-G-G--TT-AGTA
-CGG---CT--AGGTTACGA-T--CGG-CAGG-C-GAGA--T---CTTTT-TTCCG-G--
-ATA--GC-TCCTCC--CGT-C--A--GT----TGCC-----TG----T-A--CA-C--A
A-CCA-C--AG-G--ACA---AG-GTGAA-T-GC---A-AA--C-------AA-C-AAC-
G-C---C-A-A-----T--TAC----A---GAA-GC-CACT--CAT--TCTC-TA-T--A
--A--T-G---G-CT-C-T---TA---TTT-CC-T-C-AC-T-------TT--GGGGATT
AGG-TA-C-T-TGATTGAT--GT-T-TTTATTAACAGTCC-GG-CTTTTGAGG----A--
GAGTCC-T-GGT-AT-TGG-CCAG-TTAG-T-TA-----G-GT-A-T--T--CA----C-
T-GC-CA-ACG-CA---CTCTTG-A--T-CT---A-TCACTG-GT-AGA-A--G-G---A
GC--G-AAA--AC-AGG-CAGT-A-CCG-TA----T-G-T----GGATCA-A---C-T-C
G--CGG-TGA-T-CA--GC--GC-CT-C-A-GTTT-A-GAGTGA-CGC---TACGAAT-C
-ATA-TGAACT-C-A-C-TCC-------C--T---T--TCG---T-CA-G-TCCGTGGT-
TATAT-GATG-AG-T---TTC-A--CG-C-C--CTC-GAT-ACA-CGT-TA--T---C-G
GA-C------CT-A---GAACC---AACA--T--A-A---A---TAAT-T--TTC-GG-C
G----GATATCGC-T-AACATATGGT-A-AGATA-CGG-----TG---T----CTA-TA-
-T--AATTC---AA----A--TG-CT--TC-C----TC-GG--AG------G-CGC----
C-AT--AC---G-A-AA-T-G-AGAACG----GAC---A--T-G----G--GTGC----T
CC-TT--G-CT---TG-G---G------GC-C-AGCT-CGA-----GAG----TCGG-AT
G---AC--C---C---G-CCAA-AA-G--A--GGG-T-GC-A-ATG--G--TG--G-TAA
--CCGAC-CG---GCAAAT--T-C--C-C-AC-TGCGT-ACAC---T-AAGAG-CACAA-
----GTG--AC--GT-C-GCTA-TC--AA--C--CGTAAGC-TACGCGCCG-GC---TGT
-TC-AA----AA--CC--------------TT-------CAT-T-C---GT-CGG--G--
C-C-TT--T----CTA--AGATC-C-AA----A-C-A------------G----T-----
---------------------------------------------T--------------
--TC-GAG------------------------------C---------------------
---T--------------------------------------------------------
------------------------------------------------GTCGGAAG-GC-
CTCAAAC---T--G-T--CC---T-AA-CGA-T--C---C-AAT-AACCTC--T-T--CT
AGA--AG--AG--ATT-TTA-TG-AG---A-G--T-TACGCA-T--C-GGGTCT--AGCG
---CG--C-T-CA-GC----TTGC--G-TAA-T-A-T--GT--TTGA----G-G--CGTA
A--C-TA--G-CCGA-C-C-TCAAA-ACG--ATG-C--GAAC---G-TG---C-G-G---
-T-GACC--TAG-A-T--T---CT-AC-AGAGTGC--G-G--GC---AGCCT--G-C--C
T----GA-GA---GGAAATCATGA-GGCG--G--AGA-T------CGAC--ACG-GGGG-
CT--GT-CCAT-CCA---G-G-C-AC--GTGA-C---GA-AGA--C-CCT--AA-T-AC-
CA-----A-CCTG-TG-CAT-GT---AA----C-G-T-TCT-C-TT-TGA-G-T-ACTCT
------TCCA----G--AA-CCT----T-TCATGCGC--G-------CA-----CT-ATT
GAGA-TA---GAA---CTA-TGG--CC--TATA-TTA----A---AGGC-CT-T--A---
-A-C-C--CATGC-C-AG--CTGGC-CAT--GA-CAT---A---GGTA--G-G-AAAT-A
-CT-AA-----C-----G-AAC-----G--A-AGTGC--C-AT--CCGT---G-G-CTG-
---AC-ATACGTCG-G-G--A-TA---GCG-----G--CGA-C-GA--TGG-ACCG-A--
GCGCCA-GTTC---TTGGA-G-ACAT-TTG---TCC------T--TC-----TAG----G
A--T----AA-GG-CTGG-GT---CCA-ATTCA--AGGT--AG--ACTAATG-TT-GTG-
ATCG-T-AA-GGTAG--CGTA-GC-T--T-A---AAT--A--AAGATC-AG-AA-T-GGC
G--CCCCTC--A-AT-AC---C-C-CGGGGG----C-----------C-T--AT--TAAT
T-CCGAG---C---T--AGC-T--C-CA-G---AGCGG-----T-GA-TCGGC-A-TGCC
T-G-T-G--C---A-GGC--AT-A-TCA-GCA-------GAGT-G---TAA--CA-GGC-
C-GC-GTAGCCT--A--TGGG---GA-G--A---AAG-T----T-TA-C-CAC-AC-T-C
GA---A-----AGT-A-GTCC-CA-----ATA-A-TC---T-ATT-AT-C--GAC-A-CG
AGTTT-GAATT--C-CC-CGG-A-A-G-TATA-TG-CA-C--G-TTT----TT----GA-
--TAGGG-CA---ATTA---T-GC----C-G-G-C--A-CCG-T---ACG-C-A--TT--
G---TC---GA-A--GG--CGTATGA-CG----T-GTTACAC-GA-T-C-A-G-AGC-GG
CACCCACCC-GC-----G-TG--T--TA--A-G--C---ATG-AT---TTCGA-G--AG-
G--TGT-C---TAATGTAAC-----A-G-T--CAC---GG-TT-C--TG-G---GGGG-T
AA-TAG-GTTCA-GCA-A-GC--GTT--GG-A--CTTC---A-ATG-C--AT-CCCT-CA
G----C---TGCTG-A-G-TATCG---GA-CGG--AG-C-CTTA-CACC-CT--GA-ACC
CT--------GAGGG--GTT-G-C-TT-G-C--C-CA---T-CC-AGCGC-A--ATACT-
AG-G-T-TTCGCG-ACAA---GT--CG--C-A-TGAACGA-CGAC-GTCCGCGG-TA--C
CT-CCA-A-GG----TACTC-TG-TAA-ATCC--T--A----AT--A-T-CGCTC--GG-
-CG---C---CGAG----G--A-TTT-TAA--T-A-AAAC-A-GGT--GACCT-GG-C-T
TT---CGT-AACGACTCA--CTTTT-CATGGAC-A-AT----CCAAG---T--G-C--T-
--G---C----AATG-CCC--A-G-C-G-T-T-T-TT-GGCG--A-CCT-TGAA-TGCT-
G-T-AAGT-G--ATCC-A--A-AC-GAC-GGACT---CGA---C--TTGG--G-TCGG-T
GG-AGTGAAGCGG-C-CTT-T-C-G--G-AG-C-AGAGA------TAGCG----AG-GAA
-C--GC--ACAA-A-GT-AC-GCGC-GCG---T-C----C--C-GA-AG-GC--G-TTC-
TT--C-----GA--T--C-A----GGTACCC-G-AG-C-CCG--CGC-C--A--TT-T--
T--GGT------C-----------------------T--G--------------------
----G-TT---G-G---T-CC-A-T----ACAGC-T-ACGAG-C---GG-TC-TC----G
C-CCGGACA-ACC-A-C---C-T-A-AA-CT--TA-A-GGAGCA----AT--ACC-A---
-G-G-----A------------C--ATC---TGT--GG----A--GAC-AG-GA-C--T-
G--ATAAG--ATG-G--ATC-G-C-TAT--------------------------------
------------------------------------C----G-----------CAGA-AT
--G-C--C-T--A-T---TGAG-AT-AT---G-CACG-GTC-------------------
-------------------------------------T---A------GAAC-CCG---A
A--T-G-C----------------------------------------------------
-----------------G-------A-TAATACGGA---AG-------------------
--------------C---A-G--AA--A-C------------------------------
----AA---------------------C--------------------------------
-A-------------------------------------------------TTA-A-GG-
TG-GC-C--A-GA-T-GA-T---G--CTAGGGGACGA---T-T--G--A-CA-C-CT-TT
-ATTG-A--G-ATC--A---G--AG-GTT--CGGGAGG-C-AT-------ATGG-GTT--
A---C--A--CG---C---CTG-TG--GG-G-CGT-A-A-AGGGCG--GTC-T-GG---T
C-C-C-T--G-TC--G--T-ACT-CCGTCC----GGTA-T-CAGCG--G-CCA-----A-
GTAC-ACG-A-T-T--A--T--C-G-CG-C-T-C-A-CAA-CAC-GTCG--GGG-----C
GA-----TG-AG-G-GGT-----CC-T-TA-CAA---AAGTA---CA--A-GTGGGTCCA
GG--AA-CAC-CA---GAAA-TC---A-T--T--CT---------AC-T-CT-T--CTT-
A-AGAT--A-T-G--C-AG-C-----CT-G----T---CGA-T--TT-GCCT-GCCA--G
AG-A-TGCACG--GA--TT-G-CA-CGACC-TT-TA--AT--CT-G-G-GATG---T--T
A-CATCATC--GTC--CTTAGCACA-CTG--TTA-TC-CAAT-TCGC-AG-CTAGCATC-
A--CC-T-ATTACC--T-AGTT--C--A-TTTC-C--T-T--GAAATC--T-TTTT--C-
GC-AG-GTTATC-GGC-GCGT-G--T--C-CA-GGCTGCT-T-TTTCCTC-G--CAC---
--G-A--TCAGCCGAT--AC---CC---CGG--GGT--G---A-CACCTA--G-T-G-A-
GGCG-GC--AC--G--T-GC-TCC---TGA-AAG--GC-A--A--GCTG--A--GGTGC-
-TTC---CC-GG-AGGCC-GC--TT-TC-CCTGCT-TAGCTAGG-GC-GT-T--C-ACC-
CA---CA-AAA-C-T----G-C--GTG-C---GTTC-A---AA-T--AGT-C--TAT-TA
-----CT---CATCG---C-TC-G-TCTG-G-TTCCGG-C-C-G-AAGA-A--C-GATCG
C---GAT-C--CAG-G-T-CCACC-T---TC--AA-GGGA-AGGA-CA---GC-TG-TCC
TA---G--C-CCGAGAGTG-C-C--GGCCA---CG----TTCCG-GGA-TC-G--T-AG-
GA------GGG-TC--GGTCCTT-GCATTT---AG--T---ACTGAG--GCCGC------
GTTG--G-GC-----C----A--CA-A---GCGG-A--G-A-G----G------C-TCAG
CA-CAC-G-A-C-CC--G--A--C-CG---------GG-T-G-CG---C--G--------
--GAC--T-A--C------TC-G--GT-TTC--A--G--T--C-C--C-T----TA---T
C--G-A-G--A--GG-TCA---T-GA--TT-GCCGTA-G--CCTTCAA---T-----GAT
A-A-AA--GGGCG----CC-TC----C--GCCAG-TATAC-G----T-A-TCT-CGCA-A
GGA-ACAGATC-CC--CGCG--CG-CT-A--AGCT---CCC-CGG-CG-CCAGA----G-
---G------------T------AACC---G--A-C------G--G--C-TC-CT-G-T-
----CCCG----ACCAT-A---C--GC-GT--CCTATTGT-TAA-GGG-G-T--------
-----------------------CACTTT-------------------------------
---------AC-------------------------------------------------
----------A---------------------------C--TAACA----T---------
----------------------------------------C---G---T--G-----TC-
AAGG----AG---A---GGG------CA--CGCGG------CTG--A--GA--G--T---
---------------------------------G------G-------CGTG---GAGG-
GG-G---G-A-G-GGT----TC--TCACATT-T-GA-CGG----G--C--A--C-GT-GA
T--G-CGG-C-C-AACCT-C-CT-TA-----A-T-G------C-------G---------
-TA-G-T--A---C-C-TCA--C----GA-GTAC---TC---AGTC--TACCT------G
-A-T-TC---A--AG-----A-A--C-TG--A-T--T--T-CCA-TCCG----CG-T-CA
TC-------GCGTACT--T--A-A-ACC-----AA-CCG--C--GG---GGTC-GTC--C
-------AA-CCCAC-T--TGT--G--T-AC-T--A-CTT--C-C--T---A-TG-T-CA
C--GCA--G-GTATCACCC-GCTC--CT-CT-CCGC-T--AA-T-TA-GG-TC---C-T-
-GTA---C-ATC---GC---CG--T-----GCAAG-T-AGT-T-G-A-A--GA-------
C-----A-CC---------ACT---TCA---CTAA--GA--C---G--CTAAG-C--C--
-----------C-T------A-----CAC-G-G--T---GC-A---A--------A---T
-A-A--C-T-T-GC----G-TACC-T-----GTT--GGC----G-TTTCCC-CCA---AT
-----T-T--GTCT-TA--TC-G---C-G-CGTA-GA---CA-A-AC---C-A-CGATCA
-AT-T-GA-C-GA-T--G-AC------G--G--TA-G-C--T----TG--AGT--CC-GT
------GG--AC---GCA--CGTT-A--TGTC-G-A-C-------C-A-A-C-AGG-TG-
TCG-G-AC--TGG---GGG--T----T-CG----T-TTC---CCGT-C-C--TA-C---G
TGGC-G-GC-GCAT-GAC-GT-----A-GG-T---ACG----G---G--CCCC-A-GA--
CCTGA--TTCA-AAAA-A-AGC--A---A-T-----A-ATT-G--GACA-T-T-CC--GG
AGGC----G--G-GC---C-AAA--GCGGA-CGGT-AC-C-CGTACAT--C-TT-C-ATG
---G-TTT--CG-A-AT-AG-T-----CG--AC---ATCA-A-GAG-CC--G---G-TTA
CC-C-AC-G-C--GGT-TACA--AC----G-ACT--AA-CCTG---T--GA-TTCTGCAG
--A-C--GA-GA-TTTGTAAG---CCTT--A-A-GACCTGGC-T---AGG------ACGG
GTTTG-C-T-G-TTAA-AACTATGGT--A-AT----TACCGG--G-A-CG--C--TAAA-
A-GG----CAC--A-AG----GA-AC--GA------C-GA-GCAT-CT-AC--AACTA--
G--G---TA-CCT-TAGT------C--T-TG-------C-TA-A--GG-GT-T--T---G
-AGCG-AT--A------T-GTAA-T-GT-ATC-GCA-A--A------G---A--G--C-G
A-C-T-C-G--TAG-AC--CGG-T-----CCG-A-A-TGT--T-----TGGC--G-A-CC
AT--AA--T-GAG--CC------A-C-TG-GG-T-A-CCG----GC--AGGT---ACTCA
-GT-A----G--A-C-TCCTC----AG---C---T-------C-----AATTC--T-G-A
GT--T--G---TA-CCA-----C-T-GA-TA-TA-A-A--T-CATG--C-A-T--AA-A-
ATCC-AGCGTAG--G-A--C-A--T-CGACCA-G----C-AG-GC--A----A---TAT-
TGG--A--ACGC-----AT-GTCGGC---GT--AACCACC-AGACAT-GC--G-C-A---
-G-GC--T-C-T-AC-G-G----CAGA-AA-A-GGCAGTAT---GCCT-G-------TT-
--T-AGG-A-AT-GC-CACG-G-GG---AACGGTA---ATCTAAGAAGC--TT--GTTTC
-TG-CATTCA--CCC-CC--TCA-A--ACGTT-CGT--TAT--------T-TT---C---
-A-T-ACCC--CCA-GCCA---AGT--G-G-TGA--CT--TG-GGA-CACTA---GTA--
CA---AC-A-A---CG-A--G-AT---TGTCA--T---GC-C-A-CT---A----G--G-
--C--CT--CA-T-CT-C-CG-TGGCAAT-CTA---CT-TT--GAC-A--A--GG-TTGC
-A---CTCTTAG---T--GAGA-TAT---C-GGAT--T-ACGGT-TG-G-GGC------T
-C---GTAC----GCTT-A--A-CG-TTAA-A-G--GC-TCTT----TA-T-----AC-T
--A----C-CCG--AGGACGCG-T-G-TCGATCA-T-C-T--A--AGCCGC-A--GTGA-
TAGA---------GG-AGT-----A-T--GC---TGAA-AGCCGCA--G--T---ATGCA
TTA--GTTTGA----T-GC-C-----TA-T-G--T-CTT-CGCA--GC-T--G-T-----
GTGCC-G--G-T--TA-A---T--TG--C-TT--C--GGA-C---T-GA---GG-G-A--
G-T-AC-GGCG---GGC-CG-GC-A-ACG---AA-G-ACAGT-T--G--A---AC-CC-T
-G--C-C-----T---ATG---A-G-CC-----A-G---C-T-G-G-TCG-A-ATAACC-
GCG-TAA-C---GTTGCGAA-C-AA---C--GA-C--G---A-AAG-AGT-A----CTAC
TG-C-C-----G-----CGGG-G-TG-CC-C-A--A----AAT----A----GGC-TG--
--GG-A-ATT--TT-----TC-T--A---T-C-TC----C-CC-GCCC--G-G-G--AGA
-----G-CAGT-CCA-TT-G-T-ATTA--A-C-AT--T-T-C---T---GCCA--A----
AT-A-G-CA-TA--CTA-C---TG----C--CG-TT----GG--C-TC---C-C-A-A-T
AATG-GAGCCT-T--ACC--C-CTTTCT-CTCC--TGT-TTG-CA-T--C--ATG-CG-G
G-GCAAATT--AC-CC-A-TCT----TCA-A-C--GC-TC-TCGCAT--G-AAG-ACTT-
-A---ATG--G----------C--GAA--G-GAC--TGT-C-A--GCCC--GC-GTCT-T
--G-CG-G---AT-GTG-A----T-AT-TTTTG---C-GC--G--C-AGTGCACTA-CC-
CC-GA----C-AGAT--CGA---ACGTA--C-TTCGTCG-CTT-A-GTACGA---G-G--
A-G-G-G-----TTA--TAA-TTCA-T-----A-T-AG---CGT-G-C-AA--T-T--TG
CTAC-CAAG--AA-CGA-A-ATT-GA-A---CGTCCTGCA-TAT-TAC-T---T-C-TC-
--GTGT---CAG------A----GG--TATTGG-CT-C-A--A-G--CA-GTTA--AG-T
G--A--GT-G-CTGG-CCG--CGG-GGT-AGT---CTAGT-CGG-T-A--GGCTAA-C--
T----GT-GACGG----CA-A-TT--C---GGTAC--GC---GTGT---AG---GCCG--
-G------T--C-A---CA-CG--TTAT-A---C--AAA---AC-C--TG----ACTA--
G-C-C--GAAA-------CGCAG-TCTC---AA-CC-G-AT---T-----AAGC--CCCG
-AACGGTCCGTGT-A-GTA-C-CAC-GG-A-CAGGC-C-A--GTA--TTC-----TAA-A
ATAATTGGT-GT-----GA---G-TG--TC--AAT-T----TTAA--GG--CCCCTATGG
AT--CTCTGA-C-CA--GCTGA-ATC-CGTCTATA-GT-GC-A-AAT-CA-G-T--AC-G
A--GC--G-C-AA--CC--ACTACTT-CAA-GGCCC-A-GG---G-T---AGGTC-AC-T
---T--GC-ACA-A-T-ATTGCG-G-TT-TCG--AA-GCT--A-GATAA-TCAATA-C--
CG-C--GA-A-CT--GA----T---GTGC--------GGCAT-AT-C-CT-GTAC-CT--
GAT---T-G--TAA-G-A-AG-CA----TACA-GA--ATTAG-TT-G-T-G--T-T-GA-
-CA-GTT-----G--ACAT--ATC-T-G--T----A---G-CG-----TA-G-C--C-CG
---CT-C---CT-G-G--TC-CC-T-----TAC-G--C-G-CGA-T--TGAG--CG-GAC
ATC---T-----GAGCACA--A---CATCC-----CGCTC--G--------GG-CG-TGG
----CTT-CTC-A-GGT--AACT-AA----TTC-TCA--CC-G-A-A-C--AC--CCT-G
-G---AA-GT--G----A--T-T----CACTA-A--GA-C--C-T-----TATCGG-C-T
--C----CGCGA------AG--TT-TC-CTCCT--T-GCA-GT-G----ACGGCCC---T
GCGAC--TTAACG-GCGGGGTT--CGGCT--TT-AC--CGGT-TAGT-G-ATAC---G-C
CTG-----TA-G--AGGAA-T-CGG-AA-A-C-----CT-T-G--GCG-CGCG-TCAA-A
--GTTC---A-G-C-CCTT----GGA----ATC-GC----AC-G---GAGATTT--C---
GT---TACCG--ACCT--G-AT-ACTC--A-CGTCA-C-ACGG-GCG-CA-T-C--CATC
--TA-AGA-GCT-A--GAT----T---TC--AC--T-A-CAA-C-----C-C--CAGC--
-GCTGCC--AG----G-AA-TG-C-------T-T-CT---CTA--A-A--T-CAC-GAGA
G-C-TC-AGG-G--T--AT--AATGTAGT--GAATC--A-CA---C------G---TAAA
G-CGGT-T-A--C-C--TATCA-T----AA-A--C---G--C--TCTG----TG-----C
CC--AAG-C-AC-CTC-CGC-GCG---T---TG--T---A--CACT-A-CT-T--T-CCT
T-AA--AAGT-A-C--GGGAC---G-A-T--GC---G-GGGA-ATACAT-GC-G-T-A-T
GG-CTC--TCC--T-GCCTATA-----A-GA--G-CTCA--ATG--GC--A--GC--GT-
T-C--AAAC--AG-C-T-A----AG--T------A--A-G---GTA-C-G-G-CACAC--
-ATAGA-AGA--A-GA-C-GTA-A-----T-CTG-AG-C---C----A-C---GACC-GT
-CGAA--AC-CGC--GGGCA-TT-AG--TAG-CC-G-A--AT---T-A-A---C-T---C
G-T--G---T-AGGC-GA-AGC-GT--GACG-AAA---ACATTTT-TA-TTAAAA--T-T
A--G-TC--G--A---C-T-A-T-TT--G--T-----CG--C-CA--CGA-CC---T--A
GC-CC-AAGTAG-AGC-TT-----TC--CAG-G-----TTAT-GCA-C-A------G-AT
TAG--A--TGC-TG-ACTCTGC----T---TA-AT--AA---GTTACA-TTA-AC-CC-C
CC--A-A-G-CC--T--A-CT-AT----GG--CAT-CGT-TTTG-GGACCTAGATACGG-
AGCCC--A-TC--G-CT-G---AAA------T----GGAGC-A-TC--A-T-ACGAA--A
G---GA---TTTAC-ATT---GACCC-CTT--ACCCCTGT--AGT-T-A-----T--CCG
--CGAA-G-G-TC----G-T----G-CGG-T-CTT--TAAACG-C---A--G--G---C-
-----A---T--A-CA---G--A-G-G---T-AT-T-A-CGG-T--CA--GTCG---T--
---T------T--T-C--GA-TT----C-C-T-ATTT-A-CA--C-AC-TCA-T-AG---
---TCAGCTC-CCAACGACAA-AC-A---GA-AA-GA-TCAC--G--------TCT--T-
T----GGA-C-A-G-C--A--G-GA-A--A-T-AA--G--G--C-AA-------A-T--C
-GATAA-CCGCT-------AA-T--A-C--T-A-GC---TGGAA----CCCT---C--CA
--A-TG--CGC----A-G-CGTC-G--G-T---TT---GT-C--C--GTTCTG-CCGG--
C--A--C-AG-ATTGAG---A--G--CTC-G----------G-------A-A----C--A
T--A-C-A---G-GCGTTCGT-ATG--GA-T-T--T-G-CT-ACGTC-TCGTCACTTA-A
GC-C-----G-AT--C-T--TT-CT-AA-AAC---T-G------GC-G-----GG----C
-C-ACAG-G-CG--GT-A-----------------AT-T-ACG-GAG--TCTA-AG--T-
-C--CG--AAG-C-C-TATACTCC--AA--GG-C---A----T--A-----CC--GG---
CTGGC--AC--T---T--CTT------T-A-TACGC--C-G---TGT---TACTC-TA-T
-TGA-A-GAT--CAC-TAT-AA--GA---T-TC-----C----TT--GAA---AGC-CTC
CTC-AAT----CCG-GT-GTAGCGCA--TAA---GC-GTA-C-TCGT-G-G--T-GTT--
TGAC---C-A-G-AG--CAATT-ACGGA---------C-TCC-AA-CA-T-CCG-AACCA
GTAA-TAGCTA-C-G-G---TCT-G-AGGTCCGTG--CTG-ACTTT--GGCGT-GAGG-G
--T-A-C-T-GTGCTTTGC-TC-GGT-G-C-CT--TG-A-CT-T-CC-C-GCTTA----G
TC--C-GG--G---ATC-----C-CTA------TACC-CT--G---C------G-T----
-----GA---------GTC--C-CC---------G-C--C---G--TG---TG--A-A--
GCCTAG--C-----G-G---G-CCC----C-T--CGA--T-G-G--T-G--C--AGTCTG
C--CAC-TTC-T--CTT----TCCGA-C-T------TT-----C-GA---TTTT-GA---
CTCGGCTCT-A-TT-CC-C-----TT--G-C-T----CCC-C--AAACG-G-A----A--
C-GTC--G-T--GG-T-C----CT--T--GA-TG--G---G-A-G-G-GG---AGC-T-G
--C-GC--CG-AAG--G-T-GGCG-C--T-C--C-A-CA--A----C-CCGC-GAT--C-
C--C--GA--TT--G-TG-A-AT-A--GATA---A--T-G----GC-T---GGACA-TAA
--TC----ATGGCTC--GCACA-A-C----------------------------------
----GCGC--------GC---TTAAC--TGCT-A-GC-CGGG-T-CA-ATA-GTT-----
-------G-TTT-T----G-A--CCA-C-------------------------G---ATC
-C---------------GT----------------------------------------T
-----------T------------------T--CCC-AA--AGA-GCT--TT-TA--CTG
-G---G-GA--AC-C--A---AT---ACC--C-C-CA-ACC-AG--T--TGGCAAGC-C-
--AG-ATTATT-CG-AAT-GAG-T-AA--CT-C-C-A-G-T----CCG-TC--C-TAC--
--CCA-A-----CGCG-CC-T-CAAA-TT-CCAGCTA-CA-AGGAC--GG--G--C-T-G
AC-TCT---C-G--TG-CCCATA-G--CC--A---G-CCAA-TCCA--T---A--CAGG-
--T-GAA--G--CG--GG-ATTGCG---GA-G-CC--C-CGA-TA-T--GG--AA--AG-
TCAA---A--GCTGCTT-T--GTC--TG-CACA--T-AAGCG-G---GCC-TC-CACTAT
A-GG-GA-C-GAG-CT--GTG---CG-GAG-AGC--CG-G-G---CG--T--A----CAC
TGG-T--TG-TCGT--ATC-TCG-ACAGC-A---AT--A-TC-T-TAATCC-ATATCA--
--A------G-G--T--G--C--GTTC-G--GT--AG-C-T--CG-C-GAT------AG-
---G-G-C-C-GA-GAC----GT-CGAC-----CT---G-CAG-GCAA-ACTAT-TG-TA
AT-------AG--AG---TTC-AAC-CG------TA-GA-CTCG---AGCAG-G-----T
G-TCCA-TGTAGA-GG---AT---GT-ACGCC-ATTT---A-GGGA-ACTCGTC-A-CCG
-G---GCCAG--C--T-GCCAC--GAAT-CT-C-G--TG-CTTG-ACGGGG-A-------
TC--TG-C-AG--A-CA-AAT-AT--G--CG-AC----AG-ACC-C-C--ACA-C-G-TA
TCCAGA-GA-C--ACGT-A----G-GGTGTG--TTT-G---G-A-CTG---TTATTAG--
AG-TA-AAGC---A-T-TGGTA-G-ATGGA--GC-C-C-A-GCG-CG--T--C-CT--TG
A---A---T--TT-A----G-ATG--GG-C-T------T-A-TTC-GA--CTT-T-GA-T
CCCGTTA-------AA-A-C--G-T--AAAG-A---CC--T--AGTTT----CAG--A--
---A---A-A----GA---A--GA--T--GAGT-GG-----C---T-GT--A-CT---GT
-GT--AC--T-GGA-GT-A-TTA-CAT-C---A--TATT-AA-TCCC-A--GAGAAC--G
C-GGGT---AG---AA-A-A-CCTAG-----G--TATAT--AG-----G-G-T-C-T-G-
AA--T-C--A--CCG-G-TCC--CCCT---AGTTA-T----C--CTGT--CGA-AGTAGG
AT--GA-C---ATCA-GAT-GC--C-G---A--AC-GG-AGGTAGCT----T----GC--
-----T-T-G-TA-A--TACT---G--G-C-C-AG--AA--CC-AACA-A-------A--
-G-GGG-G--TTT-TC--CATTGGCTT--TAT------AC-----TGA-G-GTA-T-AA-
-AG-T-CCGA--C-TA-CAGGC--CCCCCGG-G----G-GAG--ATGT-----AG-T--C
CT---AAC--GCT-G-C---A---------CA---G----G----G-----CTCAA-G--
-G--G---TA-GTAA-AC--G--T-G-ACCAGA--CT-TTTAT---TTC-CAG--G-CA-
-AAG-AAC--T--GTC--A---GC-GG-A------GAG-TTTT---G--G--A-CACCCT
T-CT-----C-T--ATC-------CCA---C-TATC-T-C-C-A--T-TACC-----CA-
CCT---------GT----CG-GT-CTATAT-A--TA--GG-CA-G-GGCCA-T-C-G-C-
A--G-GA-A-C-AG-T-CATCA--GC--T-A-CG-G-T---T-TAA-A--A-GTTG--GA
A-C--TTTA-TG-GC-GGCA--C----TC-----G--C-CTA--A-GCC-G-T-A--CTG
GG-G-AA----C-TC-CC-G-CACT-TCTT----A--ATT--TG-GG-G-----T-G---
TG-G-C-G-A-GAT--TGACG-A---G-C-GCTAG-C--C--GC---A---C-CG-TA-T
G--A-C--GCC-GATGAC-----G-C-T-C-GG----A-A-A-G----TGT--TTGA--T
-A-ACCGA--TT-AAC-AACCAT--GAT----A-C-A--A---CC-CT--T---G--A--
A-A---A-TAGT--GGC--CC-G-T--T-A-AG-A-------C--A-AG-GAC---C---
--C-A--G--G-CT-G--A--AGAAG--T-CA-CT-G-CA---CGGT--A-TG--TTGA-
---TC-A-T-CA-TC-----A-CC----A-G-ACTCCTT------C-CG-TCAC----TT
-A-TCT-TC---GCC--GA--AC--GT-C---C-AT---CA----G-AGA-GTC----C-
-T------AGCA-TTTTG---G-GGG--TTG--TA-GAGG--G-CA-TT--GGG-TC-A-
A-TTA-T--AA-T-A-TG-C-C-T-T-GC-C-GGG-C---AG-GC--TACG--A-AAC--
--AT-CTG-T----CTTG-CA-A-AAAT-CA-G-----AT----AAC---C--T-A-C-C
-GT-CAT---T-GC-GTCAGTG-A-GGGAGA-G---AT--GCA---AA-CCCC-AC-C--
--CA--T--CT-C----A--C---------T-A---T---CAG-CA-G-G------AA-C
G-CCT-ACTT-----G-T-A-G--G--T-TGCC---G----GCCC-TAATAG-CGG---G
TTCC--AA-TTG-TT--C--AC--AAGG-G-----C-A-T-TGA----------TCG--G
----G-CACCCGA-GG-G-A-A-TTA-CT-GCCTGACCT---TGCT---A-CCG-G--AG
-CTA-G---A-TC--TC-GT----GC-G--A-T--C-C-CC-C-ATG-G--TGTACGTAA
GT--GC----CA-C----CGTATC-ATGGC-CGG-CG--GGGCA-TTAAG-CT-G-CGAT
-GTGT---T-GG--C---G--AATGCC-CGA-A---ACAAGGG-GATCA-TG---GG-GA
--G--G-G----AGAAT-TTCGA-A-A-GGCGAATC-CGGCC-AACGA-GGGAA-AG-CG
T--G-T-AGG-A-----CT-CGG--G------T-G-TGAGCGTTTG-G-AC--T---T--
-G--C-C-TC-GA-G-----C----A--CCC---------TC-T-G----GAA--TA--C
AA-AC---TTAGT-C---C--AG-A-AGT-CG---GC-AATGATAC-T-T-A---C-CAC
C----G----AGG---CATC-TC--GACT-TGAG-GC-A-G-GTCG------CGAGAA-A
CCCA--CA-CGGC-GG-A-G----AG-CA--AGA--GCG-C-AT-G--TAT-GAGGGGAG
-T-ATG-T---GA-AT-AATCCTGAGCCA---C--G-GCA-TTG--AA-CCG-CAGG--A
CC---ATCTCA-GG--G----CC-T-T--GTACAC--T-GC-AGCT-C--TC-TGAAGAT
-A--TT-A--G-G-GGGGAA-G-GGAATA-A-GG----AA--T---CCG--TGA-GCC--
G---T--TG------TGAAC--CT-TTCC----C-GGAAG--A-C-C--TC-C-ACT---
-TACT--T---TCTT---TC----ACATC-TA-TCG--A-TCACACG-T--C--T-T--A
C-TA-GGTA-TCC-T-TGC-G-AGCTAGGC-G--AT-CGG-GG-GT-T--G---GA-A--
A-C--GCA-C-AATTACATC-GTGT-GATAACAA-C-G-CG------G----GG---T--
---TTAT--G-TCG--TG----C-GGGG-A-T-GGC---CG---C--A-C-GACC-T-AA
AG----AA----A-CA-CAAT-CC-CGGC-AC-GGC-----G---G--G-AG-GG-C---
---T-T--ACTT----CATCC----TG-GT---C-A-GC-A--C--C-TGGCTT-A---C
GG-ATG-----GC-T----CAGAA-----------G-T----A--TCGT-AGA-C-CG-G
AC-----T-CTT--AT-----AG--C-T--AT---C-A-CAT-G---C---GG---C-AT
-GA----CA--T-G--T-TT-----TAGG--T-TGACGC-TTG-T----TG-A--A---A
C-G--A--ATGC-CGAGC--GCAGCA---GAACCCT--AACG-GAGT--CCAC-CC-GAG
AG-A-A--A-TA------TCT-G-TC--AG--G--CGCT-TCTT-TA---CTT--T---C
GC---CCG-C-G-C-C-GGCC------GTCCATCC---G----G-ACCCAG----CGT--
CTATAT-CCAA--TA-AGGATA----TCG-----TTTGTCCTGAAAC--CGTT--GG-C-
--ACTTG-A-A-T-G---G--A--G---G---CGGTG--GA-C--TT--TGAA-T-GTA-
CC---GG-GG-G-A-GAAG-T-A--GG-CA-G-T-GTGAC--AAGG--T------CCTCT
A-CC---AG-AGCG-CGT-T--AGG---GG---CACC--T-----G-A--AT-GG-ACA-
T-AT-GAT--CC--A-GA--CG-TAAC---C-TA-G-T--AC-G--GTTGCCGGG-T-TG
---CC----GG-CC-GA-T---T---GTG-A-----A--A----T-T----T--C-A-A-
GC-C-C----------------A---ATA--CC--T-T--TT----TA---G-CCG---C
-T-A-GG-A-T--C-C--GAAGA-G-TG--GCATAA-GG-TT--GGA-GAG-GGT-----
AT-A----GAT--GT-CC-CGTT-A---TG----CCC--T--CCAT----G-T--T---G
T-C--AGG-C-GA--G--GT--GT-GA-GG---AGT-G--A---CG-G-C---TC-TTGA
C-GATAG-A---G-AT-A-CC-AAC-G-TG-GCTGCA-G--TG-CGCTC-CCGG-TCCCT
-TCA--AG-CCCCAG--A--AATG----T-GAG---CA---A-CTA---C--G-CC-C-A
G-GA--A--GCGAG-GT--G-CG---AATGT-CAC--A---GG-C-CC--T-------C-
-CT-A------C------C-CG-TAG-TAGAG-ATCACCA----GCTT----GT---A--
CGC-A-AA-TA----TC-A--T--G----CCG-CGTCT----A-----T-CT-C-G-GA-
--TG-TCT-GTG-GC-A-A-G---G--T-C-GAT-G-T-GGG-AACG-TATCC-GGC-GA
T-AT---T-G--CCAATGGT--G-AG--AGTGG-CTGTG--GAT--TTGCAA-CGA----
---AT----CA--AT-TA-GCC---AG-CA--CA--AG-C----TA--CTGC-CA----G
-CAGTGC-G-CAT-G-ATGT-TAC-GAGA-CA-GA-ACT--TGA-TTCA--CG-TCATA-
ACA-ACGCC---TC---A--A--G-A----CC-A-CAAG-G--GA-T--GCG---G-T--
--G-CAT-AGGCGCCCGA--TGA-CCGTCG-----A--GGGACG-C---GAG-GTATGAA
----T-CAA-AC-C-GT-GTGC-CA-T--A-TC--G---GA--TG--TTT-G-GAT----
TTG---TT-C-G---CA-G--C-A-C-TGA---CTTT--T------TT-T-AGAC-G-C-
GGGC------GTTA-A-------AC----CAGA--TA-TGATCAT--G------TGCTCC
---C-T-AT-GAG--CT-TT-G-AGCGA-G---TGAC--G---G-AT----C-AC--GAC
CCGC--C--A-C-AC--AGAG-GGC-T---A-GG--AA-T-A--ATA-GGGACG-CCTG-
-T-ACTG--A-GC--G-GA-GG--A-GTAA-A-A-C---TGT-GTT-T--GCATGCG--C
-GA-G-G-A-T--T-GG--GGC-A--TG-AAA--GCG---CC---TC-AAT-A-AGT---
--CCTGG--G-T-CGACCG--A----AA-CGGTA---T-------GAGC---A-C-T-AC
CG----TT-CCA---C----C----GG--G-----------T-AC-C---ATGA-G--A-
---CC----G-CC-A-C---------------G-AA--TAA--A---C-G---AC-C-C-
AG-AA--AG-GT-G-CGGT--A-GA--CAG---TGG-T-ATG-C--T-GA--AGG--CG-
AT---CAA----CGCC-ACA-----CGGT-T-ATCG-G-AAA---CAG--GCGG--AG-G
------A--T-CC-GG-AA-T--GTT-C-CC-AC-AC-A-GGGGAC-TTGTT-ACA-AT-
T-CGCCGCC-C-C-A----GGC-CGTTCA-TC--GC-G-G--C--G----TAACGTCACA
-G-A-G--AAAAT---CAATT--T-TCA--GGC--A-ATCTGT-GC-A---TTC-GGG-C
TGT-G-G--A-AAGAA--A-A---GGTGTA-C-C-G-------G-AGTA-CT----CT--
GG-G--AG--GCTT---TA--------GGCAC--TT---A-T-GGTC-TGATGTCC---C
C-CGTC-GG-C-TG-CT-G-----TGGA-TCC-G--GAATTG-CTCG-TCA--AGA-G--
-----CT-A--CC--------G----CCCG-GCGCG---A--------TG---C--A-TT
CCATA---GGGGTAGAGG--C---A-T-A-AGAGA--A-C-T-T-AG-G-A-GA--A-TT
GTTT---G-G---TA-C-T-GTT-AGG-A--CC-CCAAA-A-TGA--AT--GCTTACA--
-G-CCAC--TG--C-AG--AT-A-A-C-CTT-T-TT-G-TC-C--C--CACA-C-C-T-G
TTG-T--GCCC-TCT-T-------------------------------------------
------CC-------A---------AAAA-TT-------G-TAA--CCCA-G-T---CAG
TCC-C-ATG--AC-GC---A-TAT---AAT---T-ATT--A-AGA-A--CG-ACTC-GA-
----GT---------C----------------T------CCGGA---CC---T--C---C
C-C----C-TC----CAG--C-T----G-A---G-AT------AACAAAATGCGTG-C--
--------G-----------------------A---T----------GA-C---------
-C-ATAA-----G-A-AT--GGTT----A-G---GGA-----------------------
----A----GCA----A-C-G-GT-CT-TCAACGCTGC------------------A---
------------GA-A-C----CTA-G-A--------------C--C-T-GA-T-C----
-----------G------------GC-------------A-C------------------
---C-------------------GCGTC-C-C---GTA----------------------
-----------A-GA--G--GAT--C-CA---TACG--AA-A------CATGT---A---
CTG-----------------A---C--CCT--GC--------T--CTGG-CTC-GCC--C
-G-----CCT---C----------------------TG-G-C-CTGT-GG--GC--AGG-
--T----ATA-T---A--CG--C-TT---G----------------------CTTA-A--
--T-CTA--TT---CT-GGG-TG--AA----TT-CA-T---GAACA-A--A---G--AGA
--G--TAGT-TTA-TCTT---GT-G-ATCACCGGAAAGG-T-G-TG-TCCTCA-GCT---
CG-CTT-ACG-C-TACTC-CA-G-TAT-ACTGAG-C-C--A--GG-T-A-C-GGC-----
-----AG-CACA-TTTAG------------A------G--TGC--GG-AG--TCTCGACT
-CA-GCA-TC--ATTGGA-G-GGG-TC-CT-GG-ACACC-T-AA-C-CAGCGC--CG---
-AG----T--CAGGA-----------G----AAC-------------------------G
--------CAACT---C---TAC-TGTC-C--G-CC-C--GGT-AGGT-AA--C-C-GAT
-AC-ACCCATA-GC--G--A-CCACCA-A--CT-C---G-GACGTTTAGCTGAC--TGC-
--CA--TCT-A----ATA-CA-CGA--T---T-CTC-GG--TT--T-C-T--CGGC----
TCG--C--C-CATAT--TAG-CCCT-TTT-AA-T--ATC-G----AGG--C--CGGCG--
-CG-G-----C-TGCA-----C----C-G---G-TCAGCAAG-AA-TCGAA-A--ACAAA
--CA-AG---CTCA--ATC--T-AC--G-G-A-ACT-GT--GG--C-A--GG-AGA-A-G
TC-----A--GCAAGG--GCTT--T--AT-C---AG--G---A---G-A-T-CT-AG---
A-C-T-TA-G---T--T---A-TATC-CT--C-AAG-A--CTCCCGA--CA-CCGCCT-G
GC-----GAT-G-------CG--G-A--TCTACGAA--C-CCGT-C-C-C--A-----G-
-T-G-T----------C----G-C-------G-C---CTA-A-A-GAC-CA--TCCC--T
--C---AG-A---C-T-CTGTG--T-AAG------AAT-TACGTCAAA-AC--T-GG---
AC--TGCTGC-TTG--CCA-C-A-AT-T--TTTA-GATGG-TAATC-AGC-CT-GG-C-G
AT---AT---C-A--C----GGA-TT--TG-GT--C-T-G--C-CT-GA-CC---AGTGA
GC-AAT-TAT-C-GC-AAGAG--ACAAGA----TGG--C--T-GTC-GT-T-CG-AG-C-
-G--GCG--C-C---C----GTCAGGGC--TAG-ATA-TAG-A-AA--G---G--GT-A-
---G-GC----T-CTCT-G-CAA---G-C-GG-T--C-A--A--G-----T-----C-G-
-GATAAT-T--A-TGCGCA--GG-----C-----G----GG--------C---T--C-A-
G----AAAA----GAC---G-T--GGG-CG-C-A--TG-C-T----ACGTACGC------
T--T-CT---TGGCG----AG--AA-C----C-AACC-G-CCCCT-G-G-----TGT-T-
-GT--G---C-GAC-T-----CAA--G-CCT-A-G---GACG--ACAAG-GGC--GG--G
--C-A-AGGG---A-GACG-A---C-G-TAA--TAACTC-AG-G--A-TAATT-AGT-C-
GA-GTCTAC-T--AACT-CG-A-TCA--GGT--T--GT----AATAACT-GG--GAA--G
G----TGCGT---G--CTG---TCTACTAA-G--TA-T-TCCG-GT---CCTG-G-CA-A
ACAA-G-A-GATGA--T-GAC-CTGGGTA-AT-TG--AATACCAA--TTA-GGG-G-GGC
TG---TAC-AATG-GGAGTACA-A--GTA-AAGGA-GCTG-G-AG-GA-C-AGCCTAG-C
CC-G--ACCGCCTTTGG----G--TGT-T--AA--AGCC-T--T-CA-C--AAG---A--
-C--T-C-C-C-CT-AAA-----G---T---------------------G-G--CG--A-
-CAT-T---TA-G-A--CGCG-TAC---T---CAG-ATT-G---T------CG-------
CAGCACT-TAAACGA-T-GCA-----G----C-TCC-ACAG-TCCA--G---G--C--CC
-----AC--TT---A--------T-GCA--AG-C-G-AA-T--CT--A----G-AC-GTG
GACCC--T-CAT-GGA-GCATAGC--T-CG-GA-T-GG-TA-TC-AAAG-G-T-AT----
---AG--GT-CT-GTA--T--GG-GA---TC-AGTTGT-TA-AT---T-AACGAA---TA
AAACG-CAC-T--GG-GTCTAGAGAT----G-T-ATCG--C--GGCAT-A-A---A-ATC
A---CCT-G-----C-AATA-G--G-G----T-G-T-GCC-GCT--T-----ATT-G--G
--ACGT-AC--AT-ATCGGT--GTAGGGG---A-C--GACATG---T------C-T--A-
--G--G--A--C-GTT-CC-G-GGCT-G--T---A--T-CCCTC-A-----A-TA-ACT-
----CAT--A--CG--T-ATA-TT-G-GAG-T-C--CGCT--A-T------C-C--AT-G
-C-TCCTA--C--T-TGAA-A-G-GA-T--GGC-A-A-T--T--TC-A-TC-ACTG-G-G
-GCA---CCACG-TTC-A-GCAG-GGCCTGGGC--AC----CTC-A-CTG--TTGATGG-
ACC---CTTGA---ATGCCTT-C--TC--TGGG---GT--T-A-G-C-GA-T---G--AT
CT--TAT-TCCTC-A--G--G-AT-TC---CG-C---C-G-G-----A-GAA--ACGTTA
----GG--GT-A-TT-G---GATGCG-TC-C--C-GGG-GAAC-A-G---A--ACG-G-A
-GA---GC-CA-G-GT--AG-TT--TTCC--TCAC---TCA--GAGGAA--A--AGAA-T
T--CCG--G-CTA-CC-ACG-CC-TG-GGGCG-AT-----AG-C-A-C-A-AT-CAAA-G
GCAG---TCC---A---T--GG-GTC--G--CCCCTAA----CG---A-AA-TGG---A-
--A-GT---AGG--G-G-CC----G-TGAAGGCC-G-CC--AA-TA-TGCCA-CG-CG-T
-T--T-TGCAG-TTAG---A--GTGCTTCTT-GTAC---TAATCGGC------TAT-A-T
--T-CTGA--AC-C-AA-GGA-T----CGGA-AGGC----C-C--TC-----T--C--C-
AAA-T--G---A-C--G----A-G-AA-CGG-C-GTCTCA-GT---G--GCA-T-ACA--
-T-G-GC--TGA------GGGATT-AA-CT-A--T-CA-ACTG-T-TAACA-G---G-AT
G-C-TAT---TT-GTGGCTGG-A--A--G-------AGGTA-T-T-GCG-G--G-GA--C
-GG--AC-CTA-CA--TCC--TGC--ACCC-ACC-C----ATAGGGA--T-AGCAG-CC-
C-C-G--A---GG--A--G---AGGGTGT--GAA-C-GAG-AA--A--T-CC-CGAG---
TAG--AAACA-CCC--C----C-AG-T-A-CG--GGT-A-TG-TGCTCTA-CCC-AGTA-
A-CAT-GG---GG--AC--GCT---TGGCA-T--AT-GGC--GC-TAA--TG----A-GG
GGG-TCG-T-GTGAC-GTGCCG--AGG--CA----AG-CATACC-AGAA---AAGGTAG-
C-GGT--ACA-T-TCTG--A----TAA----GG-AGCCT-AAC----A-C-T-G-A--G-
---GGTCTGCCTCG--GAGTG-G-G---TG-T-CGG-AAG-G-AG-GGATCT------AC
-GAGG-TATG-A-TT-TA-A--AA-AA--T--T-AC-ACG---G----CT-GAGT-CGA-
----A--------TA-GT-CC-GAG--TT----AA--TG--------GGC--T-AAG-CT
--AAT-G----T-ATA----T--AC-CTACGGCCCA-TC-TGTACG-GGG--T--GT---
TCG--CCG-AGAG-GG----T--CG-A---TC-A-CC-G-TAAG---T-CA-C--T-A--
-------CG-G-T-ACATT--------TGAC-------T---A--CC----C---T-GAG
---T--GCGA-G-AC-GGA---G--CT----TC-G-AC-A--C-A-C-CGG---G--CA-
T--G--TTC-C-T-TCA-----G--G-G---GG--GCT-AT---GG----T-TG-----A
-C---CA---CA-A-CTATTGC--A----C-AC--------A---GAG-G--AGTA-AGC
TA-TG-CT--C--T---A-TTC-G--GT-GC--GT-TAA-CC-TC-ATA-A-T-C-----
-A-G-TGGGG-------GT-T-C-A--C-A--AT--------CA-TGCTG-G---T-T--
-GTTG-ACGC-C-A--GC-GGG-AC---C----A--TT-AG-C-G-A-AAGCG-TG-G-A
-GGCAGC--GCC-----CT-G-TCC--A-G-AG-AT--TC-AAGC---CGG-AG-T-AAG
-GT--CCT-G----G-ATTAG-GGC-G-GGA-C--AGC-GGG-TCCA---TA-G--G--A
--C----CA-GC-AGA-C-------A--TC---ATTA-----GT-A--GGTCTAA-CAT-
--AC-CTG-C-AGA-ATGCTT-A-T--T-AAGCC-GCAT-G-T------C-AC-CTG-GT
-GAACACAGCCT--ACAC---CGT-C-CGCCGG-G-CA----G-TGCA-TG-CGG-ATGC
-GGA-----CCCA-CGAAG-G---TTG---A-CC---T-ATCATCC-ACGA--GCA----
TCA-A-G--G-C---C----G-TCC-C-CA-A-AAACT-AGCG--T-CG-A-G-C-G-G-
AG----T-AT-G-G---T--G-TGGCCT-C-C--T-C---C--A-C-TG--T----A--G
G--ACG-CGTT-G-G--AT-CTG----CA-ATAA--G--GAC---G-CAATC-G--C-CA
TTGG-CT-C-G-CG-G-TG-GTG--TA--C-C--GAGA-TC-T-A-AG--G--C-TACCA
---G--A-TA-CA-G-C-T-C--AG--TG--AC-GC-CC--G-T--ATC-A-A-G--TTT
C-A--T--G-CCCCGA-CGCT-ACG--TG--TC-AC--TG-G-T-G-T-GA-TTATGGG-
TC-GAA---CG-T-C---A--TG--A---GT-C--ACA--AC-T----ATTC--G-GG-C
--GCTGT---T-GA--C-A-TA-CGG-TA-G-A--GA---A----TA--G-T-T-TTCG-
A--CGT--C-CC--CCGCTT---ACTG----A-GC-CTTGAC--GATA--ACGA-TAC-G
GGGCCA-A-C---G--GG-CAAA--A--AG---CCG-AT-GACC--TC-AG-----A--T
-A----A--GG-TGTCGT--C--GTGA--G-CA-G-GC-G-G-CG--ATC--A----GAG
AGA--GTATCCTCC-G-G--A---C-CTT-AT--ATTGT----A-ATC-----T-G-C-T
-T-G-AG-TAG-TCCAG--CG-C-GT-CTT--CAT--AGGAC--T-G----T-GG-A---
--A-A--A--CG-CAGGTA-GAA-AT-ATC-GGG--AAGAC---TGCC------AA-G-A
--AGA-TGA-C---CG----GCTCA----TACT-AGA-GTG----A-ATT--CG-CA---
-C----AG-A----TGGCA--A-AC---A-G-----GC-GGA-AAC-------G-GG---
--CTC-T--A-CC---TCAC-ACTACC---TGCCT-TCGC-T--G-AAGTA--CA-TA-C
AAGA-G-G-------A-C----T-C-GAGC-GGC-G---C-AC--C-GC-TGATG--ATG
ACGC--CA--A--ATCA-CG-CG--C---A-ACATA-GG-A--C--TG-G-G----G---
AA-CAGTACG--A-C----C----A-C-G-TGGCTCTAA----CGTG-G-TGT---CA-C
-TTT-C-G--GAG------T---ATT--TA-C--AT-G-TGGATTGC--G--G-G-CCGT
-AA-CTCT---A-GAC--G-AC-TA-C-C-AGGCA-CAA---A----T--CAATTGGC-A
-GTCC-ATT---A-CC-A----GG--GTA-C-CCA-G-GTG-ATG-A--T---GAT-GG-
----TA---C---A------ACTCT--AATTCC-TAC--T-A-G--AG-CCTCC-G-AG-
----C--TCCCCA-ATA----T--T-AA--G-GT-GGC--A--TA-ACGGG-GCG-ACC-
T---CAA----TCGA-T--GCG-AG-CGCAGA--GGA---GTG--GC---CC-GT-C-GG
----A-----A--TTAA-A---GG-G-CC--G-CA-----GTAC--A--T--C-T-TAA-
CAAAATACTGAGG-GTTCGGT-TT---ATCC---AA-GGCG-TGCAC--A--GCCAA-AG
-T-AC--T-G-C-G------T-GCTTGT----GAACACAG-CA---G-A-A-G---T---
-TG-C-A---CC-T-GT--AG-G----A-CGTG-CTGCT---ATGG--T-CA-ATCC-G-
T--CCGA-AT-AT--A-G---ACCATGGAGG--CGA-------CC-GC----GA---AAA
-G-CGT-ATTGA-CT--CAT-GCT-TTCAA--A-G---TCCC-----G-G----C-GTG-
-AACC-----GA-G---T------GT-CGTACCGG--GC-GC----G-CT--AGC--CAC
C-AG--CGT-TATCCAA--T-C---C-TTG--C--AGCATT-TTAAA---TTT-ACC---
GTGT-A-AG-CTCC--G-GA---CTG-CAGCTG-T-ATA---TTTGT-CTAGC-T-CC--
G-GAAC-CC-CTA---CGTCTTCCCTTCATCC--TA-----AGT-CCA-TCG-TTC-C-A
-CTGCGA--C--A--AAG---GG--TC-C-T---TA-C-CCGCACC--A-T-A-AA-T--
T-GCATC-GC-CCG---T-GAAAA-GTCGT--CC-GG--TTCG-CG-GTT-----C-TTT
-ACG-CCTTCG---A-GAC-CCGGGC-GGA--G-CT---T-A-AGC-TAT-A-ATT-AC-
-GG--C---T----C-------C-AAC--GC-CG-CACC---T-T-G--G--TA----A-
---A-----CA-------------------------------------------------
--------------------------------------------------CA--A-----
--G------A-----------C------G------------------------G---A--
------C--T-------------------------------A-TG-------T--T----
--------------------------------A-CTGT--AT-GG--CT-A-TTCTCG-G
TC-----G-T-GTT--ATC-GA--GGTA--G-CAA-TG-A--C-----------------
-T-GAC----A-T---AGG-CCC-TGC--------G-ATC---A----------------
C--CA-ATG----CAATGG-CGGTG-A--A-G---G---A-CGGAACAG-AT---GG---
-GA-------CTG----G-------GC-G---CA-GAC-CT-TTT-A--AGTGTT--C--
--C--C-C--TC-GC--CA--AT-ACT-GACC-C-A---CTGT-CC---C----C-GCGA
---A---T-A---GGCC-G-A-GG-TG-----GAAGT---T-----G-----T-----G-
A-CACC-CGAC-AT-ATC-G-TG--C-TG---T--C-TGA---T-AGATA-C-GCGGCAG
-T--AGC-A-AAG----TGG-A-CAA-TTCTA---TAAC--G-G--A-----TGCGC-TG
--C-AATAGT-TGGC-A-T-GTAT--A-CC-GTC---AC-AC-G--G-A--TG-GA-GAA
T-CG-AGCCA---C---C---AT--TGA-A--ACTCT-GTCC--G----CCC-A-CCT-G
G-A----G-----CCG----CC---A--ATCAG--G--GC-GTG--GAG--T---GA-TA
A-----CTG----AC-G--A-AT--AA-----AG-G-CT-CG-C--TGTGC--CC-GA--
A-C-G--G---CTCT--GC----GA-GG--GC--C-G--G----A---TC--A-GGAG--
-GG--T----G-AT---A-T-C-GA-G--GCC----CGTCA--GGTA--TCT--G-GCGT
G--CTAT---TA---TAAG-----GACCTC---G--AAAGGCCGTCCGATCC--G-AT-T
--AC--A-CCGTC-G--C----TGG-CGA-ACAAGTGA--C-----C-GATG-A--GAGT
-TAT-C-TTG----AAC-C-CGCCAGT-CGC---AATTA-GGC-G--AT---A--A--AA
---GAT-A------------AAT-CAGTT-CC-G----TC-T--CTC--C-GCAC--AC-
GTC-C---GCC-AG-AA--------T----T--GA-GC--G--ATCA-T-CAC--TAA--
C-AGAT--A---A-CTCTAC--GC---T--G-TG--GGG-AGA-A-CA-AC-A--TA-A-
C-G---CG--G-CGTTAAAC--TTTC-CT-AC-AC-----TA--C-CAAAT--ATAGTT-
C---G-GCCACCAA-A-A-G-GG-GCCG---CGTG-T-A--TT---TC-C--TTA--TC-
-G---TTGGGTAAAA--A-GCCT-CC--TTT-ACT---ACT--A-GGAGACAAGA-A-T-
------------------------------------------------------------
-T----------------------------------------------------------
C------------------------A--------------------------G-AC----
-----------------------------------GGGT--CGT-G-A------------
----G-C----------------AC---A-GA----T--CT----A-ATA-CTCAT-T-C
CGAATCT-T-----G--A-GGGC--G-GCATACA-A-A--G-TAC--GG-C--TT-ACG-
AA-G-TAGC--G-------GACA--CTAA--C-A-T-A--TT--TCCTGCG---------
--------------------------------------G---------------------
--------------------------------------------GA---------A----
--------------A-GT-T-------T--------GAG-TGG-CA-A----CG--T-AG
--AA--ATC--A---C-A-TA--A--G--G---TAC------------------------
--------------------------C---------------------------------
------------------C-T---G-----------------------------------
--------------------------------------------------G---------
------------------------------------------------------------
------------------------------------------------------------
------------------------------------------------------------
------------------------------------------------------------
-------------------C----------------------------------------
----------------------------------A-------------------------
---------------------------------------------------------A-T
------------------------------------------------------------
------------------------------------------------------------
------------C-A----T--A----G--------------------------------
------------------------------------------------------------
-----------------------A--A----GAC-G----A---G--GG-G-TC--CG--
-------------------CAT-TA-C--AGT----------------------------
------------------------------------------------------------
------------------------------------------------------------
-----------------------------C-------C-----G-CG--G-TT-A-CG-A
TT--G--TC-CG-C---C-AG--C---C-TA-----------------------------
-----T--------------------------------------C---------------
------------------------------------------------------------
-----------G---G--G-TA---TC-AACACG-AT-C-GC--T---AG----GGA--T
C--G-C-------AGGAT--AC-A--GG-AACG-TGCG-C-G-G-------AC---C---
TA-----AT--CTCC--GT--C-AGG---G---G--CT--G-G-----CG-C-G-G--C-
GACC-AGA-C-CAA-ACGG---G---T-G------CG----TT-G-------AGCTT---
---A-CG---CA-CTT--G--TCGCA-G--GT-T-T---CCG-AG-TCGG----GC-TC-
CGGG-CAA---G-A--C-----------------------------TGC-G---------
------------------------------------------------------------
-----------------------------------------------------A------
--------------------------------G---TG-GAC-C-GCTAAC------CG-
-------------------GGG-----C-GG---C-G-CT-G-C----T-CC-T-C-ACT
-CTA--CTTCG--ATAG-GACG-CTATCGT--TG--AAC-CAGG--G---AC----GGGG
G-C-----AGTTCGCTG-CCG--ACACATA-A-T----CG-G-GA--A-G-GAAG-A-A-
------TAG--C------A-A------G-----T--CG------GGG---CC--A-T-TG
--C-------TC--------------------GGCTGG----GA----GCC---------
------------A-----CTA--------------------------G----AA------
------------------------------------------------------------
----------------------AA---T-----CA--G--T-C--A--G----TG-TG--
A--C-C--TAG--T-TG-AAG---G----CGGG--------CCAA-GT-A--C-G--AA-
A--TT--C-ATCGA--C-CG---A---GAC-G---CT--G-CC-C---G---AG-A--AA
TA-TA--C-AC-TC-A-C-G-C-T-TT--GA-CGG--AT---T---T-G-G-A---A---
----ACC-G-CGA---T--TA--G----G-A---A--AC--AGGC--AC--C-T--T-T-
G--A-----C-A-GT-G-GCCT-C--G-C-TCTCA-CCT-A-C-CCTCA--A-TTA--CA
CG---ACC-A-T-A--C---TATG---AT---CCG--G-A-TG-G--AGA-ATG-AA---
T----C----AGAC-CCAAA----T-C--GT-G-CATA---CG--AG---A-C--A--TT
-CGA-----T----T----T---GCT--GG-----CAA-C-AGCG-T-TG--A----AGT
-A----A-C-CC---G---ATT-------C----C---CTGG---TTG-C--T--AT-GA
TC------G--A--TC--CG-T-TCAA-G----AG-G-A--G--AGAGA-G---T---G-
-CAAG-AC-A---AGAAG-ATCA-TC--T--T-G-T--CG--C-CA---CTG--G-GACG
GCGGATGTCT-T---C-C--TAT---GC-CC----T-CGG-TT-----GTTACAC-GTGC
-C--CA-----G--GG-----AC---TGC---C-G-----TT----CAG--T----G--A
-------A-C--A-T-CT--G-GGTT--TCTAGC--CA--A------AC-GTTTG-A---
C--GC-T----CA-CCAGG--TATG-TC-GTT-TA-AG--------TGT-CTATACCA-A
---CTCACT--T-GC--T-CTTT--G-C--CG--G---CGCA---------G---CAA-C
-T--------G------------------G---------------TTC------------
---C----AGA-G-G-TGACATC----G-GCATACTTT--T--A--TTACG---------
--------------------------------A---TG-A--------------------
-----C------------------------------------------------------
------------------------------------------------------------
---------------------T--C----C---A----G--T------------------
----T-----------------------TA---A-AG-TC------T-CTT---G-A--C
---C--CG-A----T-----G---------------T---GGTCT---------A-----
CG-T-GGT-------GA-T-------GG--G--------C--CTC-GT-AT----G--GA
AA-A-ACGAG-G-C-AG-C-ACCA-----G---TGC---ATG-CTTT--C-CG---GG--
-T-G--CC-CTCA-A--T---CCG-C-T--G--A-GC----GC-CC--G-CTTA-AG--T
--AC-C--CCA-A-AAAC--------CG-GAC-CG--AGG-TCGC----A-C--C-A-A-
G-G-TGG-T-AACC-C-C-A-G-T---G-CGAA-T--CC---TG-CA-T--C-GGTT-CA
-T--CGGAGA-T-----GA-CGTG-C-GCTGT--ACGT--A-GAT---T-C--T-CGA--
C----T--C-AG---C-----GT---C-T-A-A--TGCT---C-TA----TTA-T--TT-
-TG-A---CTC-TGC---CG---TCGT-------A-TA-------A-----TCG-TT-CC
-------C--GA-G----AAG-TT-TCT--T---AT-T-CCA-CC-GCA---------G-
-TTG------TT-AGA-G-A---GTGC-T-CTGGA----A-GA-A--ACATA--ATTG--
GA-C--CGGGAG---T-GCGC--AAGATA----A--TC-TA-GGT--GACT--AT---TT
--T---TTG----CTGC-GT-AG-C--AGTA-G-----GAGTCT-TG--T---GCA----
GG--G--CGG---C-TCCGA--C-G-G---CA--G-GGG---G-G-C-T-G-GGCGG--T
--C-CC---G-T-C-TGG---TG--C-GA---G-----T-----T-GTT-G--TGGC---
GG-T-GTT--TTG-A-TCTATG-CTG-GG-C--C-G-GA---T-T-A---AGA-GTGCA-
A--CA-TC--ATCG-G-G-CG--G-GTCTGAGT---GGGTCG-CGCG-TCG--AACC-AG
T-T-----TCC--CTCCG-ATT-C-CT-CGCGG---C--A--T---T--A--TA-CA-T-
CGGCCTAG----G-GCAACTC-A----GC-G-G-A-------GT--C----CTGT-G-G-
-T--T-TC--CA-T-G-CT--GG-G--GCAC--CGC-C--GG----CAG-------C-GG
-TA-G------------G-AC--T-A-A-A--C-A-------------AA-GTGCG--C-
G-A--AG-G----------A-----------------------------T-TTT------
--------------------T----T---------------------------G------
-----------------------------------------------------AT-C---
--CGC-TG-AGA-CTGACTCTCCTTC--A-A----TTTT-CGT---CGCCAC----AT--
GTT-----T-C-CC-C-T-A---C----TG--CC-A-TCC--CG-G-CATCTAA-C--GT
TC---C---A-G-T--TGGAA--GCGT---CG--ACGA-C-T---TC-T--G-TAGTTG-
TCA--A-CCG-CTCG-C-CC--GCCGT-CT-CCTTG-TTAA-GT--GACTT-ACAAATG-
G-TCT--T--G-C-C-A-CG---C--A--TCAGC-TCATCGAG-T--T-C--CACA--CT
C---C-CTA-ACA-TGG-A--G--CC--CT-CC--CC--GCGC--TA--GCTC-GTCT-G
-T-ACATGCTTGACCTGCA-G--GGTGT-T-A--------C-A-GC-GGGT-CCCC-T-T
G-GG---G--T-CG-A--T-GT-GGTTG----T--T-GT--T--AG-G-TC--TG-T-T-
GT-AT-GGG-CG---GT-A-C-A--C---G---T-T-CCCTG---ATCGAGT--CCC-G-
-GTCCC-C--T--CGT-AA--GAGA---AGC--G-AAG--CTA-G--G-A---TCT----
T-C-T------G--A-CT-T---A-A---C-A-C-TAT-ATT--T-G--T----CTGC-A
C-G-CTA-T-C--CGC-TCG--GCAC-T---------GGCAG-G-AAG--C-TCGTA-CC
--CT-A--T-G--AA-G-C-GC-T-T--A-TGG-AGT-T-C--T---AG--G-GC-CG-T
TC--CC-CTTG-AG-GA---CAGT--GGG---C--CATCA-GCTGCTA---T---G-TA-
---C--T--AC--AC---T-ACA--CG--T--TGGCCTT--G--T-ATCA--TT-C--CG
-GT-----AG----G--AA---T-TA-TA-T-GG-T-G--AG-AG-T---TTACG--T--
-GTT--T--CG-TGACA--G-GCC-C---T--CT-AGGGAT-A---C--C-A----AA-T
-CT-TG---CGA---GA--CT-AGGGAT--GTC--GCCTTA-C--TTC------CT---C
-TT--G-CG-TT-T----T-CCA---GATAGAT---G-G-AC-CTGA-G-C---A-TC-T
ACG-T---C-GT-TT--AT-C-GC-CCCC---C--C-TTGC-TCCCCA-T--T-A-A-GA
CC----G-CA-GTTTGCA-C-CT-G---C-C-G---GAACGCAGGT-GC-GGTTC--CC-
-TT-CAGCAAG--TTC--CGG-T-ACCTCACCTTCC-G-GGA-CT--A---A-AGG--C-
-TTT-CCCAT--CCCCA-GA--CT-GGG---G--TGGCCCTC-AATG--T-GA-T-GTTC
--G-T-GATCA-GT-T--C---TGTC---GG---CC-GCA--GAC--TT-AAA--AGC--
A-TA-ATACC-C--TA-T---G-TTT--T-CG--TC--GTAC-A--TTA-ATT-G-GGCG
--------CA--C--TAT--GA----T---CGA-A--A-T-AACGACG---TGA-G--CA
----G-T---CT--GCG---TCAC---ATCCCCTCT-A-G------AA-C-GG--AA-T-
CCAC-T-G-C---T-ATG----GC-A-GTAG--C-T-G-GGC-CCCCT---GGTG---CT
-GTTC-CGG-A--T-AA-A-TAACAT---GGA--GAG-ACC--GGG-A--G---TT--C-
--A-ACT-----C----A-A----C-CT-AGG-TG---AT--TT---CC-AAGCT--AT-
G--AAA-ATTC-A-A-ACCT--CAAAGA-AAC-TC----ATTTC-CAGTC---CA-T-GT
GT--CGTG-------C-GT--C---TGA-G---T-A-CC---A-G-AG--C-C--G---T
--TT---T-TC-C---T--C-AA--G-CC-TC-C----AAC-G-CA----G--G--C-C-
TAA--G-A-AA----C--G-GC--CA-T-----C---A-G-CA----T-C-ATC--TC--
-GG--TCTA--C--A-A-------T-GACG--TA--CC-G----GA-CGT-GCAAATG-T
GC-A-G-GTC---GC----CCAG-C-CCG----G--C-A----CTGAA-G-CGT---C--
CTA--AG--AC--A-G--ACGTGG-C-A-CA-A--AC-C-T------AT-T---AG--T-
C-ACGC-ACTGT--ACG--AC-GGCTC-CGAACT--G--GCA-C-C---C-AA-TC--G-
GC-------GACT--A-TG--C--T-C--C-----G--C-GGCCC--GAT-----C---C
A--AGA--G----GT----CAG-G-CGA--G-----AGT----CTT--G-T---C-GG-C
CG---CT-CA-CG-G-CTC--T-GG---T--AATCA------AA---TTT-CTA-CA-TA
------CAC-ATC-------GGA-CG--G-G-GG--GTA-A-GG--GA--A--TCAC---
--CT--TA---C--GG---T-CA---T---GC-A-----------A---CG-------G-
C--G--T-C-CA---A-AC-A--CCT-----A-A--TAC--GCA--GTGGC-A------C
C---C-A-G--CGG-G----C-A---CAA-ATAC-A-GA----TC----AGAA--AA-A-
--CGG---T---G-G--C-------GA--TT-A-GGT-CG--AGAA-G-AT-C---AA--
-A-CAG--TC--AC-C-TA--G-T--CA-T-GAAA-G---C-----T-T-ATT---CA-G
A----T-C-AT-CA--CG-------GT-CTGG---T-A-G-GG--C--CGT-ATC---AA
---G--C-G-C-G--AC---A-CAT--AT-GC------C-TATG-CATGT--TGAGG--T
GCGA-CTGG-CTT-CAG--C-A--TCG-GT--CC-AGAACG-AG--G-CGGA---A-GA-
T---T--GGC-C--T--T-GCCG----GT-C-A--GGAAT--ACCT-T--C-AA-CA---
GC-----------G-AGT-TTT-----C--GGG-ACCC---GG---GGT---TTG-CG--
-CGT-CC--GA--GG-C-C-GA-TAT-G-GC-----GACACAC----GT--CGCTCGG-G
--C----GGTAC---C------AAA----------T---AT-------G---G--A-T--
TG--G-----A----A---TATAT--G--------A---C-C----A-CT-GC------G
----GGTTT-ATA--T-A-G-TGTC-G--A-A---A----GTCCAGC-CT---CCTT-TA
AC-C-A-T-CCCAA--CAC--T-A--GT-C-AAGATG---G-A--CA-T-AT--A----A
C-A-CGT-ACC--C-C--AGCCT-CC-AA-G-C-CT---T--TTG-C-------T--G--
------C---A--T-T----TGG-C-CT-C---AAATTGG--T-C-GAT-A-AG-G-C-T
--GA--C--TA--A------G-TCC-ACCG-A-AA-G--CG-A-TCT-C-GA-TAGG---
-C-TGC--AAGAT--C-G-TA-GA-A-GAT-AGGG-GC-C-----GG-AAG-A-C-GCC-
TGC-GCT-CGA-CAT--G-GTCC---GCG----ATGGG-C-TTCACAC-GGAAA----C-
-CT-G-----A-A--T-C--G-ATCCA-ATCC-AA-----T-C-TCC-C-CT-ACC-CC-
-GCGGG---AGAT--GC----A-A-A--T---C--TG---TCGGGTGTTCCCATGTT-C-
CA-----CA-T-CC----AAGA-C-------------T---C-G---G----CA-GG-G-
TC-C-GCC-GA--C--GT-AG-----AT-G-A-C-C-A--T-G-A--C-G-C-A---G-T
-A---A-CGAAG----G-GCGCT-T--CAT--GGT-------A--GT---G---TCA--A
C-CT---T--GA-A-C-C---TAC--AC-A----A-CT-T---C---G-A---G--AT-T
CAG-G--TA--GA-T-G-T-CT-A-CTCAA--C-A-G--AC--T---AATA---CT----
--TG---GC----TT-------G-G----------------C-------A---CT---TC
--CTA---CTG--A--AC---A----T-GAAG-GACG-A-TAT--------A--G---GA
A----AC-TC----TT-CT--CA-CT-TT--GTA-T-A-G---CT-GA-G-ATC-T-CTG
A---C--TG--CAGACC-----GTTTTT--AC-G--G-GCGCT--A--G-G-G-A-GT-T
TTC---A-C-C-GC---G----GA--C-A-ATACTA-GC-ACTT-ATGTCGCGA-----A
G--C---C-G------A--G-T-A-GCT-TT-C--C-TACT-CAT---C---GG---A-T
C-ACCACT--CACAG-CGGC-AG---TAG--A-T-GC--AGCA-AG---TT--ATAA--T
TACGC-----C-CT-AGCAG-T--TG-CCGGTCT-T-G-------GA-CC-AT-AC--AC
---T-A-T--A-GAA-TGG--AAGG--CCCC-C----CA-GA-CGCTT-GC-AC-GC--T
CAAGGTTG-CCA--TCGC-A-GGCAG-GAT--TT-C-G---TACGCGGT-A--GT----A
----G-CAA--CCTC-------TG----T--TA-GG---G---G--GCACT-CC-TTC-T
-T-CTT-GT--C----ATATA-GA-GC---ACA-----CA-G-G-TG-AA--AA-A-C-G
-TCTGATT--CTA--GGT-T--TGCCGCATC---GC-AGG-CCA-AA---G-G----AGA
-A-C-C-C-A--GCTC-AG-----T-G-GT-G-TCCT----TGC--CAT---C--CC-GA
ATTTATG-A-A-GCG--C-CGGA------GG---GC-T-C-C-C---G---CT--G--TC
T-TCC-A---GC-AG----AGAG----ATAGA-C-TGCAGG-GG-A-A-T-C-C-TGAGG
--C-T--CCA-C----G--AAG-TG-CG-T-TTGTGAAG--G-T---GC-T-G-C-A-AG
CCA--C-TAAT-C---G-GCCC-C-GTCCGGG--G--GC--A--TC--GGCA--AGG-GA
----CA-GGC--GGC---CA-TTGTTT--CCTACA-A----------------CGAT---
------AC-C---------------GGTTCCG---TC---AG----------C-----T-
------C-CC-T--AGGA--T-TCA-CTGGAGAT-CT--T-GC-T-CGT-C---A-A---
G--T---T--T--CATC-A--A----ACG---CTCGC---TGACA-G-AAA-TT-----A
GTG-AC-----A-T--C-TA-AT-ATT--CC---C-A--------AAT--TT--------
----------------------------------C-CAG---------T-C-----A---
GC-G-----------TA-G---------------T-AG-A--------------------
-------------------T---------------A-G-CT----------C--------
-----CTGGAA--GTA--ACCGT-CA---C-A-G-AAGTCAT--GCC--A------GCG-
-TGAACT-----CC---C-C----------------T-----------G---C--AA--C
--CG--CT-CT-G-C--C-C-TTG-CC----TCTGCTCCG--CCT--AC--ACA-C-AC-
--AC-GGA--CAGTG-G-A---G----CCCGGT--------GCGGGCATCC-CC-CCTAT
AG-G--G-AGCTC-CGTCAT---C--C-CGA--T--AA---G--C--TGC---CA-G-AG
---A-T--CGG----TGGATACG-GG-A---TA--G-A-A-GGT-TCT-T---TAA-TAC
GT----CG----------------CA---C---GAG--G------A-----------G-A
--GG-G-TA----GTA-A-----C-CA-C--G-G-TC--CAC-GT---TAT-TGC-G-A-
-A--G--GGTGG---T---AGTC--A----GTAGTA----G---GT-GC---G---ACTA
-A-AAC---AT-T-----C-CG---AACA--CAG--TA---CG-AA--G-T-ACT-C-TG
A-GGA-G---CT-CC-GA-CCTA--CG-TG---CCCTT-GGCTAGA-GACCG-CGGGACC
T-G-AT-TC--T---C-TTG-TTTGT-AT---TCG-T--ATTGC-A-T-TCCT-GC--CC
--CA-GA-G--G----CGAGC-C-T-TTA--C--GATCGGCT-GGC------A-TTTGTA
A-TCATGGA-TAGATTTA-ATGCAGG-AC--C-CTGGGCGGT--TC-GCGTA--AATATT
-G-------GG--TG--GG-T--G-CT-T----TTG----GATATC--ACAGGGG-G--C
CG-T--T-ATCGC--AGG-G-T---AA-AC--AGCAG-TG--ACA-C---TGAC--CCC-
C----C---CT----T---A---A-TTATTA--T--CACT--CGCCT--GG--------A
GC-C-T-GTGCT-GT-GAA--CG--TG-G-G-G-C--G-GC-CTT--G--G-T--GGG--
---G-A-T-GTA---TG---TA----A-TCC-C--GTCG-G-GATCCC-TTCG---ATC-
C----A-CACCTG--A-T-C-------TGGTG-A---A--AAA-G-G--G-GTT-TG-CC
C--CGTC--T-TCA-CTG--------C-C---TTAT-G-TG--C--A--A-CGC-GG-GC
A--CG--GG-GT-CCCG-CCG--C-CTTG--CCC-G--CGATAGG----TCT-GCACT--
-T-TAT--T-GT-ATGA-TAAG-GTTGC--TGC-----C-GCAGA-TA--TACCGG-A-G
--C-TT-GTACATA-G-G-AGTA-GTAT-C-G-TCTTAC-C----C-T--G---T--AGG
-ACG--T-CC---CA-C-CC-CA-CA--T-A--T------A---CGT-G-GG-G-GC--G
-A-T---CTGC-AGCACA--GC-CAA-G-GC-AAAT-G-AGGATG----T--CT-C---G
A---A----ATTG-CCGGCTCCC-CA-CACTCT--T-C--GACT--C-CTT--TA-CC--
TT--CT-CGTGT-GTA-C--A-T-C-A---GC--T-CATT-TTA-AG-C-TCAC-A-ACG
C-TAT-CGG-GC-TTC-T-G---GAACATA-AGA--TAG---CAT-GC-TA--C-T-GTG
---C-TAAA-G--GGA-TT--CGGTGTAGA----C-G-AG-AAAG-CC---T-GA-TG--
--GCC--GGA--C--TCA---C-T---CTAAGAT--A---TCTTTCC-TGTC---T--A-
G---AGA--GGG--G-G-AC---TCG--G--T-C-GTATT----CAGG---TA--AGTT-
TC--TC-A--C---GA-GACTGGCCT-----CA---T--C-CA-GA-TG-GA-GC-TAT-
----GTAC--T-A----ACCT-G---GC-ATTC---GC-CT--C--CT-G---CTTGGT-
---ACA---T-T-A-G--TT-GC----C-GG--G-G--CGG--T--AA----C-AC-A--
---CC---CT--CGC--TCCG--CG---G-GTT----TT----TGACT-CC-TAAC--A-
G-G-G-------T-CC--T-G---A-T-GG----C-CCG--A-CTCCAT-TT---T-GTC
TT-CG-TG--T-T--GAT-T--CC-TCC-GAAG-G---G-AAGA-TTGCT-GAT-GGTAC
A-CGCC------A--C-GTAAA-C-G-C--C--GCCT--AAG-GC--T--CGAGAAC---
--GT-A-AAACGGGGCTTT-ATA--GGAC-C--AG----T-------C-G-AC---CT-T
G---A-GG---ATAG---CTGG--A-C-TC---T-A-G-C---T--T-A-G-G--CATAA
-----C-A-----AGTTCA----T-G-G----A--G-G---A-CG--G-G-GC-TGA--T
-----T--C-GTA--AAC-AC-A--TA-C-GG-A-CT-ACTACGT-T-GCAGTTC-TACG
---T----AACGAT--T-TA---CA-C-C-TT-G-T-C-AACCAAGG--A-TTTCA--T-
GG---A--GCCA---TA----TG-T-TTTA--CAG---GGT--AT-GT--G--A-A-CA-
AGA-G--AAG-C--AC-A-GGTAAG---AA-TTAC---A-CT-G-C--T-A---TACTG-
-C--C--T-G--A---A-G-TT-A-A---CCA-AGTG---TT-CGC-AGAC---------
-C-----T--TC-GA-A-AACAG-AA--GC-TA-C-G-G--C-C-G--CGC---G-T-AT
G-----G-C----A-CC-A-GT-G-C-A-T--G-ACG--AG---T--C--T-CT-A----
---------------GCT-C---A-TTT---C--C-TA-CTTA-----T-A---------
--G-----GAG-GCAGGG-C-CGGCA-AT-T--C--T-T-TGG-CT------------G-
T--GTTATT-TA---G---CA--G-G-ACCT--CGCC--AAATCTA---A-A-G-GGGA-
AGGTACG-C-TCT-TAAG--TTA-GCTCT--T-CT--CG---TA---GC-TT-AGTT-T-
-TCCCTTG--G-TT----G-C--GC-GATCC----G-CC---GA-T-A--G--C-T-GCT
-T---AC-----GG-----T-TG--CAG-G--T-A---GA-----G-CC-T--CATA-CA
A-GGGA-TA--CA-AG--A----ACGG-AC-ATTTT-CTGGG-GC-AGT-C-CGGCGTG-
G--T-C-GAT---C--TGA-T--C-ACCCTCC-T--T-TC---T--ACGG-GGT---G--
---AA-C---T---A--T-GGA-TC-TTGGCG-A--GCAAT-TG-GA-AGTAAA-TAC--
GC-GA-AT--ACTAT---A---GCT---GACGGTA---GGA--CCAGA-A-A-A------
----CTC--AA--C----G----GGGG--CA-GT-AAT-CC--------GAG--C--AG-
TAT---C-CCGATT-G-AG-G-TTA---C----AC-CC--TGCCA-GT-T--C-G-AGC-
AG----GT-AC---GCT-C--G--AA-TG-GG----A-GC--GAGTCAC-T---G-AAG-
--CCG-A-T---C---------G-GA-GG--ATC-TCCTT----G-C-G-AGGC-TTT-G
C---A----TA--A--T-----ACTC-GG--GGCC-A-GTC--GC-G--CA---ATGAC-
---GGC--T-GTA---A--AGCC-CC-T-T-CA--GA--A-A--GC-G--AA-T-T-C--
TCG-AA-T--CAG-ATCCGGAGT-CGG-AG-G-CGCC--TATCCCTG-C----GGCTG-A
---G-C-TCAG-TC-T--T-A-ATCTTATACC----GAAT-GA-----C-TGA--TG-A-
T-T-CC-G-ACGCACT-GC-TG--C-T--G-TA-A---T----AA-C-A-C-A-----A-
-GCT-CTAC-T-C--TTC---T-C--A---C---GAA-TC---CG-------TT--T--G
--CATTA---TT-GG---T-ACAA-ATGCAATTT-CTCCTG--AGG-GG-A---ATCC-G
CG-GCTCGCT--CT-CGGTCCCGAA-GG-CTC-C--A--AAGATAC--GTA-CC--CGCT
C--CTGA---GGC----CT-TTG-CATGGT---A-AA-CC--CGG--GGC---CGC-AGT
-C-C-C-GAGAT-GCG--G--C-T-GAAC-C------GT--C-A-CC-CTCCC-T-TT--
-GCTA-TT-AAAA-AGT----ACA-GG-GGGT--GAA----AA-A-TC-GAC-TA--A--
GC-TGT--TA-AC-TAC-C---A-G-TCCGTT-----G-TG-CC-A-CCGCGA-GA--T-
-T-C-A-A-C-T--C---TCCGC-GC--GG--C----TGG----CTA-ATG-T--AG-GG
--GT----T-AT----GAT--TA-CT-TC-C--GC---G--G--G--AGC---G-----T
---G---CC--A-C-AGT-ATGA-C---ATC--GC-ACA-CG-C---T---TA-CG-C--
G---T----C--C----T-------TG-CTGC--TC--C-GAA--AAG---G-----C-C
-CC-GTG--A--GTTT-CG-A-CA--AGG----T--ACAGCC-CCGGC-T--CGACC-TC
---GG-G--A------T--CGGGG--CCT-G-G--GA-GT-TGTTG----------CGC-
CGATT-C-A----CTA-GCGA--A-TTATGAAC--GTAAGT--CC-TT-CG-AC-G--CG
G-TAAGCAC-C-T--AT-A-CAT---GG-GG----C-C--T-G--CTT-CCC-CAC--CC
T---T-CCT---ACAA-GA--T--AAACT-T--C--C---ATAGCTT-A-CTT-T-C--T
TGGGCGCCGCT-GG-TCA--ACA-TATGT-G-GGTG--GT---G--AT------CG----
---------GCATG-----C---G--GGT-TA-G---AGC-ACGT-T--TACG-------
--C-T--TC------T-AG-G-T-CCTCCTGCGT-A-A--G----TG-T-C--G-T--G-
C-G-GT-A-C----CTG-CAG-TCA---AG-A--A-----------TTT-CCTC-GC-AT
---TT--C-GGC-G---TA---CGAG-CC--G-TA--GGAAG-G--GGG----G---G--
-------------AC-CT-GCTATAACCTAGC---------GG-ACG--GA----TAG-T
-----GCG-----GTGGA--T---G---------------T--C----G----TGAAC-G
A--C---GTA-CT-------T---------T--C--GA-C--------------------
-----------------------------A-------------GA----T-TC-GT----
--A-AT--------------A--AT-A-TTATTG--T--G--GC-GGT-G----------
-------GTTCC-CGT-C----C-T-T-A-----G-T-A---ACC--CA-AA-A------
--G-C-G--A-C-TT-A--TAGTC-T-C--TGAG-------T-----------T------
---------------TG-AG-C-C--A-TATTAGA--GGTAAA----T----ATC----C
-C--GAAG-AA-A-AA-CG--G-ACGGG--T-G----TT-AGACCT-GT---CCACTG-C
-CG-GCA--CC-CC--CGTGTCC----C-T-AG---T-----AA-A---G-AG-ACT-GA
CTGG-GG-CAGC-T--CCAT-TACT-C--A-TG-CT-G-C-G-GCC--CGC-CTATTA--
-T-ATG------A-CTC------A-----------------------GCGTAA-A---TA
CAGCCAA-CA-CTGT---GA-T----C-GGGAA--AG-----CT-C-ATC-G-C-T-GC-
TTA-A--GGC-GATT-AG----T-T---CG--TCC-TA--TT-C-------GG-T--CAG
-TCG-TA-AGATA--GG----AGGAATC-G-A-AAC--C-CCA---TCCTCTGT-TGGCC
CA------C--C-T--A-C-AGA--TT---T---ACG---CTA--GA-G--C-ATGTCG-
GG-G--CTC-CGA--AG-AG--ACCCG--------CTTCT-GCAAGTCAAAC--A--GA-
CC-ATT-C-C---CG---TG----TGTCA-ATC----G---CTGGGT-T-G----C-G--
-T--CTAA-G--A-ACCAAA-ACAT-A-C-A---TA---T-----C--CT--CC-AAT-G
----AGTA-GGAGTG-T-CCG-CGCC--GAT-ACTC---CGA-ATGCA--T-G-A-GC-C
G-AA--CA--G-AGC-TC--CA-TAATGT-T--T-AT-G-GTC-GT-C--TC---CCGAA
T-G-G-TA--CAT--GGAG-T--C---T--T-C----TCA-TCGTAG-TG-A-C-TACTC
-AGTCC---A----AGT--C-G--A-GTA-T-G-C---CGA-C-------GAAA--G--G
CT-T----------A-TTCAA---------G--A--------C---C---GAAA--TGCA
-TAGCA-AG-CACCCG-TG-CC---C-TT-AG-AT--C---AC-CA--C-G-A-TAT---
GT--A-T----T-GT---A-GCGT---CG-ATG-AG--ACAAAAAC--ATC-G--GG---
ACACCTC--AAAT-GA--GG-GA--GGA--T--GTC-T-TCGG-TCGG-T-C-TATTTCC
GTT--T---C---CAG---TACT-TC-CT-C-G--GAAGATG-T--G--TC--T-TA--G
-GA--CTC-G-T----TGGT--C--C-TT--TGT-GAGT--CAA--------AG-GTTC-
-T-T--CC-A-----AC-T----CTT-----T----TCGCTCTGAGC--C-T--G-----
-CG-GCAAGGCT--C-TC-C-CCT--G-GTG---TTA-GG-TCCG-CC---G--C-C--C
---G--G-AG-G-GAA--AGCGG----A-CCG-GCG-CGCA-----T--C-CA-T-GT-T
-G-CAG----C-A---G-CC---A-G-A---GCCCG---TCGA-C--T---TC-TTGG-G
C----G---AGC--AGGGTT-CGGA--TTCT---CTA-CC-A-T-GTT----CCC-T---
-G-TT--GCAC-CTTA-------TCAC---A-A-C--G-CCTCA---C-AC----CAG--
-G-CA-C-A-C-C--G-C--C--CT--GCGC-A--A-A--C--C----TCC--AG---CT
GTA-ACCT-ATGCA-T-CTC-GT-T--AG-C-------C----T-T-G---CGCCT--TA
T--G--AA-CTACGGATGA-TC-ACG-CT-GCG------A-A-CCGT--CTG-------A
-A-G-C-CA-AAC--------TA-G--AA------CT-A--C-T--A--T-AGTAACC--
-T--G--TAAC----CA--GC-ACA--GGTT-CCCC-A--G---CG-AA----A-ACGAC
AA--AC--TCCTCCA----C-G-G-GGG-C-A----CG--------A------G--G-G-
A-T-C---A---T-T-----C-GTGTCTC-A-C-GG-G-GT--G--T--CGATGGA-A--
CT--A-GAG-----AAT-C-AT--CT-T-T-A--AAG---GT--G-T----GCTAA--G-
T-C--A---AGCCAT--GG--A-T---A----C--CC-T----TTGC--T-CCC-GGT-A
-CG--C---AA-G-CACCC-AG-TG---G--TGCC---CGTG--AAT-T-CA----C--C
AAC----G-A-AAA-CC-A-CG-T-TC--CGC-GT-CC-G--A----TGC-T-CCTGG--
--T--A---G---TGATA-A-AGC--GGTCGC--CA---G-CGAC-GG-GCA-ACTT-TT
----C-CTT--TAG--A-C----G--CCA-A--A-TT-TATCAATGC---GTAG--A--A
GAA--------AA--CG-G--AGTTCGTCT-CCC--C-TC-GC-GGCGCTG-TGC-GA--
CT--C-----ATA-AGGCGT-C-AGC--GGTAG--TTC----A-CAG---AA--TGGC-G
CTC-GC-C-GA--TG-CG-TG-A-CA-A--C--T--T-ACGGCA--T-GG--TGAGAT-G
-G----A--T-CAT------AAT-----GC-A----G-CGC-G-TGCT-C--GG-C-C-G
G--TG--G-GG--G-C--CCT--ACTT-AG-AGC-C--CC----ATGGT---A-G--ACG
-CAC-A--CT-A-T-G-GTT-GAA---A--GC-TATGGGAAGCCTG----TA-C--TT--
G---TG---AA---TAA-CGG-C--AC------TACG-GGAG-ACG-TGA-A-CGA-C-G
AG-----CAG-CAAGC---A--AA-A-GG-A-GTC--C-----CGA-C----TTA-C-TG
-CGA-G-AC---TC--AA-CA-G--GGTACGATTG-AT-G--ATAGAC-TG--A--G-T-
-C-CCCT-AG-----C--G--CCAA-C--GAGCTCCA-AA-GC--ATATGTC--GT---C
T-GC--TA---C---GGAT-TGG--GAA---GGTACTCCGC-TACGA-AC-CTAC--T-C
-G-TGCAGT--TGA-TG--AA-----T-C-G--AA-G-TATGCG-C-ACACT------AC
-ATC-A---CCA--CCC--AGG--A-G-TATCAA---CAA--CTG--T-G-T-C--G-AG
TG-----TCC-CT----GAGA--GC-CCCAT-AG--C-TA--A-GA-CG-TCC---GA-C
AT--TG-G-A-AC--AT-T-----C-C-C--CG----GT-C-AG-CTA-C---TATCT--
CC--CG-G-TA-TCAA-AGC-TTA---GA--CG--T---TGAT-GA-C-A-A----GTCC
GTG--T--G-TC--GT---C--TTTGC--C-CGC-T--AGC-A-A--CA-T-T-AA--AA
GAC--T-C-AGGC-CC-AGAGC---ACG--C-ATTTCG-TGGGT---A-GAA--C-CG-C
-CT-C-A---TTGAG---AAGC-C-GGCC----CG--TT--TT-TCTT--G---ACGT-G
---G-G--AAG-CAC-GT-CGGCCGC--AC-AT---TA-T-T-G-C-GG--A--G-C---
-----AT-CTT-TA--CC-C---AT----ACTG-A-T-A-CAGT-C-GCT-GT-C-A---
CAC-AC-A---A-G-AA---T-CTT-G-----A-CT-GAG----A-AGC-T-T-CCT---
-CCTAGTGCG-GTACG-A----ACAC-AAG--ACC-CCC-GCT---C---C-A-C----C
AT-ACTC-A-T---CCTTAC--C-TATC--A----GG--TG--AGG-G-A----------
GT-A---A--T--T-T-C-GT--G--T--G-C---G--C-AC--G--TA-GT-GA-T-T-
CCC-GA-T--G-CGATG--GCT---A--T-T-T--CT---TT--A-AA-GGG---AC-A-
--CGTTT-TG-C--G--T-AT--CA-G-A--CA----TTT--GG--CGCCA-G---G-C-
-TGT-CGTTC---C---------TGC-GACG-C--T-T--CA--CCT-CC--A-ATCC-A
-AAG-CT-T--TC--T-TA-A-A--A-T-GT----TT--T--AAT--GG-A--TATA-CA
----T-C-CGT-AA-ATTCG--AG-G-G-GTCC-TACGATTC-C----G----CCC--GT
C-GTCCGG-ACGCAGG-GTT---T--TG------GGA---G--------TA-G-ATTC--
T-A--GAA-A---C----A------ACCG--AC-GA--GC-GCA--A-GTC-GG-AT-C-
---ATTG--TC--C-T--T-G-CA---C-TAAAC-A-----GTTGC--GT---C--C-A-
--AC-A--C---GC---C--GA-C-CC-T---T--AGCAC--GCT-T-CG--CC------
AA-G--GCC---AGG-G-T-A-T-GCCCAAC-CC--CGG-GT-CG---T--G--GGACCT
T-C-----CC-AT-A---G-ACGAATT---G-C-C-T--T-T-GAT-GG-AACTC-GCCT
----AA-TA--AT--CCGGG--TGA-AG-AT-AG-ATCAGGA-G--CG-A-GGTATGC-G
-AATTG--GA-A-G-ACTGACTG--AGC---AA----T--TTGC-GAG----A-G--C-A
GG-C-GACCTC-TTGCC---G-TCA--AT----C--C-CG-AACAG-G-CGGA---TTTC
CT-T---AAT--TCG---TTA---CAAA-TG----TCG---C-C-GT---TG-G-----G
T-AGTA-CA-GC--G--T-CC--C-A-CGTTAG-G-G--TCT-C---------GA---C-
-G----G--A-TGGA---CAAC-----G--G------T-----CTGA--CAA--------
T----A-A-A-G---------------------------------A-------------A
----TT-A----C-----------------------G-----TACC-TA-TGA-CG-A-C
T--TA--C--C--CA----T--CC---CGT-AGCAG-A----A-GAC-----G-G--GGC
--G----GGTA--AGACAAG-CGTGCG--ATAAAAC-AG-A----GA-----C-------
------------G---G-TG-CT--A---C-TCGTA-GCTAG-CCGGCGC---TA---CA
-G---CGA-G-GG--CGGAC-TT-------T-GCC-C--T---G--GC---C-AC-----
A--CT-T-------GACT--C--TC-G-A-CG----CA-CAG--ACCTGA--A-CGA-A-
TC-GT-T--C-AA-AGAC-A-T-A--G-GT-T--GATATC-G---A-GA-G-CC-G--A-
-------GCTG----GA---TGCCG-T--GG---G-A--G--AAAACTG-CGGC-A--T-
GC--A--GCA-T-G-C-TA-TAG-A---G-G--A-C-TC-C-----CT--GA-CC---CG
--T---GC--GGTCG-C-C---A-G--A------AC-A--A-G-TC-C-T-CT---A--C
---T-CA---GGGC-AC--G----ACCGGC-C-T-A-C--GCAAAG----A--GG--GGA
G--A----TGA----A-A----T-A-TATA--A--------C---CAG--AGGAGGA--T
---GTGA-G-GAC--GA--G--T-CTGT--CGAT-GTAGG--C-G-GCG--AA-GCA--G
-GG--CT-A---A---A--C-AC---CTTG--C---T----C-TC-GGT-GTC-CTT---
----C-GAATAGGTG-A-AT----TAGAC-A--G-C--GGT-----A-A-T-C----C-C
TGT-A-TA--CAA--G-T-C-TGC-T-AGCT---CT--------T-GTCG-TTG---A--
AA---CCG----CG-A--C--G-----TATC--CTGCAAAA--C---A-CTA---GACT-
C-GAG-CTCC-CGAAC-GG-ACGCAG--TC---TA--TGC-CT-C--AT-A-C-GAAA-G
--CT-TG-------C-CATGGA-TTA-CG---C--CGA--TG---CCT--AACTGT-CC-
G-A-T--GT---G-G---A---A---GT-T-AG-TAAGCGGAG-GC-GT---CT---GGG
GGA--TT-GG-TG-----G-G-GAT-TT-GC------TC-T-G--T----T--GG-TGT-
TT---CG-C-AT-CG---GT----C---A-ATGAT--CT--AT-ACAA--G-G-GC-GCT
AG---C-C-TTT----GT-ATAG----A-CT-T-T--A---A-C--GA-GC--AT-AGC-
TCC--G-C-T-TCTA--C-A-C-CC---T--T--G--C-C--AA-G-C--C---CCT---
A-CCGC-GG--GCCG-----A--C--G--TA-G-TCCAAT-TGA---T-TG---G---CC
GAG--GCGA---C-CTG----T-CT-----T-CTGG----C---------G---TAT---
----C--T------G-T--GTCA-TC-A--T-T---A-G-T--T-TC---G---A--G--
GCA-CT--A-G---CAG-----TTG--TA-T-AA------A-------GC-A-GA-ATCC
-A-AGC-----G---ACTT-A-AG-GG--TGGA-----TA-ACACGAAGCGC--A-----
--T-CC----C-CCAAGA-TT-GG--T-A------CT-GT----T--CAATGTG-G--GC
T-GGCG--CGTA-CT-T--GGACAAAG-----G---CGCAAG-GAAA-G-AT-TTT-TA-
T-GCTGAA----G-T-CTC---A--TTA-C-T-C--C--CTTTTAGTG---GA-AG--TT
-TGT--T-G---T-AAAG-C----A-C--CTC--CCAA--GTCC-GCCTAGAG--AAGT-
--CG--G--GTC---C-G-C--GGGT--G-G-G---ACG----CCTGAAGCA---AG---
--TC-T-C-AA-G-TATT---A-A--TCTGG-TGAC--CGC-C--C-GG--G--T-T-AT
A---A-AGTTC--G-----CC--A-AC-GC-G-TG--ACCTC----GCG-GTA-A----G
TGC-CC--A-CCCTA-TC-CAG-C-G----A-CCA------T-T-CGCAGA-T---TACT
GA-CC--TAG--A----GTACA-------TTGATACC-CC--C-C--TT--A--GGGTCT
G---TCC-T----TTGAGGAA---AGC-CG-AA--CT-CCTCAGTG--CCAGTG-T-GA-
C--CGTAA-G-G-C-AC-AT-GA-TTCG--AGTG-A-AG-ATC-GGA--T-AA-CA--G-
CA-TGA---G--CAACCT--A-GG----TTA-TCAT--AAG-CC--G-----TGTCT-TA
-----GT-A-----G----TT-A--TTTG--A-GGTA---C---C-C-GG-GGAG-CT--
GT--T-------T-A----A-CG-TAATCC-AGA--G--GG-CC-AC-G-G-----T-T-
---A-T--CA--GAAG--C---GA-CT---CT-A-T-T-ATTT-C-TC---A-C-ATT-T
TAG---A-T-TTCCG-CA-TCAGACTGT-C-AC--A-C--T------ATAAGCA-GCG--
---TC---ATC----G---TGCCA-G----GGCCGACCGTAT-----TGGTTCA---TAC
AC---T-G--G-CACC---TGGCTG-C-A-AGGCT-CGGA-G-TG-C-C-A----GAG--
---A-TG-CCTAC-GAGCTA---TTA-C-A---A-T--CT--CAG---CG-G----T-T-
-C-C-A--TGT-A---TTCA-CTCCTCCGG--C-T---T-TCC-CG---A-AC-GCGT-G
GGTCT-C---TC--GTTGCTC-TCT-T-TC-AC--AG--A--TG-C-T-G------T---
CGCAGTCA-A-ATC-A-A-TCTGC-C---A--C----A-CT-GT-A-------CGC---G
CC----G---AA-T------GAGG-TTG--GGG-TA----GA--A---TTT--GG--TCC
C-TG-T--G-TC-AT-C---TA-C---T-CAACT---AC---CCG-CTCGTGAA-TG--G
-AA--AACGA-A-AG--GA-AGAGACAG--GGGG-A------------------------
-----------------------------------------------------TAT----
------------------------------------T----T--ATGC---------C-G
---------------------------------------A-G-T---A-C-GTGC--GT-
-CTC--G-GG-------TC---T--A-AGTTGC-----G-A-----G---G---T-----
A---------------GCTGA---AA------AG-ATTTT--T-CC-ATAC--G--GC-C
-T-G-A-GA-CCTTTG-C--T-TTGC--G-T-TCTA-A-TT--TTT-------ATGGCA-
G-GAGGT---AG-GAC---G-CTGTGTG-AG--T-------C---C--------C-----
-G---TT--------TA-C--AGAC-A---CCTC--AA--CGTC---G--C--G----CA
CA--TG--ATA---GC-A-CTTGA-TT----T--C-G-C-G-TTAC----A-C--GTGG-
---A-TCG-TG--TC--GACGGGT---GTCA---G---CT-C----G--T-T-----G-C
A--A----GA---GT---G-GA--G--CTATC--TAGT--AATT-GT-ACC-A----T--
---CGTTTT-CC-GTC------TAAA-TAGCT-G----C--C-TCTTA-TG-ACGA-A-A
--G-T--T--G---ATTCCCA---CCG-G---GTG-AGCGCA---CA-GG---TC--GC-
-G-C-A-TGA-C-G--GT----A--T-G-G-G-C-ACGT-GG--A--A-CATA-AAA-TG
C-GTGTG--AC-CG-G-G----GGAT-A-GAAG---T-TA-C-GCC--T-TAT-CG-A-C
-A-----T---AG-----C--GC-T-AG-TGGC-C----ATTC--CC-----C---A-TC
G--CTCATA--TAGCA-G----GCCATC-A---C-----C--AC-A---CT-C-AAGTG-
----TT---GT--G--CGATATGTA-G-G--G-GCG--AG-C----TC-CA--AT-G-A-
--A--C-G--GC-AA-----GGCGT---------C-ATC-----------------C---
------------------------------------------------------------
---------------------------------------------CGT-CG---------
-------------------------CG--GATCG-AG---G-AA-A-TAGG----G-C-G
A-----T----ATTA----AACAG-CAG---AA-C-CG----T---ACG-A---TCG--G
A----GTTC--C---------T-C-C-A----AAT--C-CGGC-C---T-A---AT-C--
C-T-T-----AT-G-GCCC-G-T-CAC-C-AC--T-GTAT-TCA-C---ACC-AC-CG--
CG---TTCTT-----T-AGT-A-A-TC-CCGG-G-T-T-T---AA-A----G-TTG-GT-
G--GA-CG--C---------G----CAA--GT---TA----GAG---A-A--C---AG-A
-CTC-T---A--A--CCT------T-T-G-GTCG-A-A--G-C---C--------AGC--
-TTCCA--T--C---CGGT-GC-A---A-CA-C-----T---G--C--T--G--TC---A
----TG-G--C----AA--T---T-----TTT-GGCC-AG-TGGTTCG--G-GT---GGA
C-G-T-----ATGA-ATA---CATC-GT--T-GT--C-C-T-CG--GCCAAACT-G--AG
-T-GCTATT-G-GGT-------G---AT--AG-C-ATT-G----A---G---G--TG-TT
T-C-C--A-T---G-GC-ACA-TG-TGCAA-A-C-GG-T-TAT--CGGT-CACG-GGCTT
ATGG---AA---G-----------------------------------------------
-----------A---------------------------------------A--------
---------------------TG-------------------------------C---G-
---C-GC---GA-TA-T--------CG-CTC---A--C-A--GAA-T-CG-GTA---GT-
-ACACCAT-GACACAAGTGG---GCCGT-A-----TTTA--A-T--ATCGCTC-GAAA--
-TAAGCG-TTT-G-----------------------------------------------
------------------------------------------------------------
-----------C--CG-CCCGC-------CGA-C---G--TC---CTG-ACC-----GCG
--C-G-C--GG-GC--AC-CT-C-CCCCTC-TGT----C-TC--AGG-CA-A--------
------------------------------------------------------------
-------------------------------T--C------------G-C---AAGG---
GA-C-AAA-GTTA-C--G------------------------------------------
-----------------------------------C-A--------------------T-
----TA--C----T---A------------------------------------------
---------------------------------CCG------------------------
--------------------------------G-------C-------------------
-----------G-----------------------------------G------------
------------------------------------------------------------
-------G----------------------------T-----------------------
------CCT---G--ACC--T----AA---------------------------------
----------CCTCACA--GT-C-C---CA-A--GA----G-ATGT-ATG-GA---GG--
GG-T----------CG-C-----GTAG-------------------C-------------
-G-------------------------------------TGCGCAC-C---ATT---G-C
---A-AAAC--AA-TT-GA-TT-GT-CG-G---T-CG-T-----G-C-CTTAC-CC--A-
T-G-CA-C-----AGGGTTG-G-C-CGACGTTC-G-TCGG-CG--GAA-A-A---CG-GA
--G-AG-TC-T--CG-AA--C-CA-TGG--CAC----AG-TCG--G--T--C---TCG-G
A-T-------ATGT----T--T-G-------G-C--C-TCTCT-AC---C-CG-GT---T
-TG----CAAC-GGTTC-AC--CACT-CCTCG-G--AG---CTCTG-ATCGAAGGG-T-T
T--CTA--CC-C--G-TGG----C-GC-TTC--C--AAG-GG--CAAAA---T---C--G
CT--C-T-GAGT-GGCT-CC-A-C-----------CT--C----ACA-T--G-TC-TCCA
-G------CC----T-------C--G--GAAGTGTT-A-C-C--CC-T--A-G-C-CACC
-A-----AG--TGATC-TTCT-AAT------G-G-A-A-T-TC-GG-CCAATG-TA-AA-
--------------------GATGCCGTC-----TTTGAAC-GA-------GA-AT--GA
------A-------T---------A------------------------ACC-TT-A---
TA-C---AAT--CCT--G-T-T-TTTCCAG-GTG-CCG-TTAGG--TCA-CCA--C--G-
GTAC-C-T-G---AA---CGT-GA-TG-C---C-AC--G-TG--G-----GAGGC-G--G
G---GC-GTGC-T---T--GC-------T--T-GCA-CAGACCT-TGTT--CTTTGTC-A
---C-AG-A-A-A-AC---TT---TC-GG-C-GG-G-GCG-ACC-A-G-AG--G--C-TA
GG-CCCTC--GA---GG-CG--TCA-TAGC-CA-A--TC--A-TG-AA-TAAC-TC-TT-
-CTTC-T--TG----------A-T----T--A--CA-G-TCAGCG--G-AC-GAGA---C
G--CA-GCGA---A-T-CAAAAG-G--TGTT-G-G-A-GG-ATGCATC-------C--CC
---CGC---CGTC-G-CGA-C-AG-T--ATCTA-T---CA-----T--C--GTA-C-ACA
AC--T-ATGATGCC---AAA--A--TTCTGGGGT--G-GA-----G-CT--ATG----A-
A--C--G--A---AG--GGCCC--AAC-CT-C--CATGC-CGCGA-CT-GTTGTC-CTA-
-CGCAGC-CT---C-A-TG-CT-ACTG---CG-G-GT---GG-TGGACGTCCA-G-AGGC
-C--TA-TT-CGG-TG-----TTGT-T-GA-C----AAG--TA-A-A--T-TG---TTAA
G-T--GA---TGC-TTA-----T--A--ACG-TG------A-TGGA--ATAAGAGGTA--
---G-ATAC-A-CG-T-AG-C-TAC-C-A---C-G-ACACG-TT---C---A--CA--TT
AAG-A-C-AT-C--------GCC------G----GCC-GTGA-A--GT-GATCG---T--
A-CAATTTCAG-A---C--TC-G-T-A---G-CC--C-GAACTAGG--T-CT-CGGGG--
T-CC--AATC-G-TG-G-A----CTTT-C--A-ATTGATG-G-----C--A-C-CC-CGA
CGG---C--AGC--C-A-G-T---AG--CT--ACC-GG-A--GC-A--G--TCGAGTC--
-GT-C---C-----AATC-GC-GCT-T-----A--GGA-A-----GT---------CA-G
C--A----AGTC-CG-GTG-G--C-CAAA-CGG-TA-C-CA-CCAGAG-C-A-GA--CGC
T--CC-GCAGCA-A-A--GGTT--T-A-A--C-T--ACGGCGG--G-C-CGG-C-G--T-
A-C-CCGG-C-GT-ATTG-GG-T--AG----C-G-TA---TG--C--T-CCCGTGAG-TT
GGTCG--ATA---G-TACG---GT-GG-C-C-GGAA--A-GCG---T--CAG-G-G--CT
TTG--T-A--AA--G--T-AA---G----AA-GAGAGC-G-C-C--AG--T-CA-GCTGG
GT-C-ATACATT-GT--A--GGA-C------A--A---GG-CT-T-T--TT--CCTCT--
TTCTC--G-----G--T-GT-CTA-C-ATCAA-G-----TCGTTT-GGGC---TC-G--T
-T------------G-GCCACT-G-A-----TT-A-ACG--A----A------T-T-GCG
----TT-TAGCT--------A---C-------------GA-------ACAC-C-CTA---
----------TCC-----CGCGTGGT-A-GA--A---------------T---GTCGTTA
T----T-TGTAA-ACCACCG--AAG-----C------G-------AT--GT---T-C-TA
CAA-TTGGC-CAGG-ATG--C--CG--G-G--T--TT-T-----CC--A--GG-AGTC-T
GGCC-GG-GGCTGGCGCCG---ATAC--A--C--T-AG--A-AGA-G-G-T----A-ATC
------G-CACG-GA--GCACT-ACTG-GC--A-A-CAATG--GA--CGACCA---GCTG
--ACC----CAT-T--TCC-ATT-AGG-GT-A-C-TA-TT-CTTG----AA-C------A
--C--AC-G-----GGCT-C--C--T-C--GGTTGT-CAACCGC---G-AAT--AAG--G
-TT---C-CG-ATC---A-TG--T--A-GT-CACA---AA-CTG--T-AC-G-G-TG--C
-T-GT--T--CT--G--CC---A--CG--T-AAAC--A-AT-TGAATA-CACC-TGATA-
--T---A---G-C------C---------G-TA---T-CTGCGCACA-T----CG-TCCT
TT----GG-GACTG-A--G-CCGTT--CC--TCTGGTA-G-T-----AG-CCG-AGC-A-
TC---TAC---A--AGA-G-C--G-C--T---GGAA---G----TT---CG-T-GGG---
-C--C-C-TACT---CA-AGT-GA--A-C----CT-----CTC-C-C-A-G-ATC-AA-A
A---C-CT-AG-CAC---C-CTGT-CAG-TATA-----CG-TCG-C-T-A---A--CGTT
----CCT-G-C-GA-C-ATC--ATAGCC-AC-A-GAT--C-C-TT--T-AAT-----C-G
--T--C--CCCCT----GC----AC-G-A------T--A-AC--TAC-AC-T--G---CA
--T-GA--GCGAG---G-T-A--AA--CACTTCT-TT-C-G--C-T---A-TT-ATATG-
-ATT-GAA-----TC-C-----AA--C--ACC-TC-C-C-AA----T-GT---TTC---G
--GCGGACC-TACAC-AA----CTG--T-A-G--GTC-GGC-C-A------TGAT-----
G--GTG------TCTC---GG--TA----TTCC------ACG---AGG----T-C-C-GG
---C-G-C-GA-TTCTTC--T--AAC--A--GC----AGA-CC-G-TCATT-AAA----C
-CC-TCC--AGC-TGCGT--T---GCACC---G-CA------T-AA--TG-CTATG-ACG
T----GC--C---AG-CCC--TTGC-GT--T-G--AAG---GG----A-T-G-TC---CC
-TG-GAAC-AT---GCA----C-CG-C-A-A-T-GTCG-G-TTCTAAC--G-TTC-G---
TG-TT--CA----G-CAG-G-CC--C-AT-AC-TA---TG---T------ACC--AT-AC
-TGGA-G-GTCTTGAGCGTAG----CG--C-GGCTATTC--GG-TA-GT-TA--C--A--
CAG-A-A-C--TC--CG---G-A--------------------------G----------
T---A--------C-CG--------AAC--CG------------ACC-----GCCA-AA-
TAA-C--G--A--C-----AG-A------CC------GT--C--C--TAAA---------
-T--GCT-T-CAGA---AT-C---T------A--TAGT--TGGCA-C---C-CA--C---
TC----G-GG-TG--A-----G---GCA-TT--C------A---T-T---T---T-CGTT
-CA--TATACT---C----TG-CTTC-CTT-G-G---GG-CT--T-AA-T-AG---T-TC
-CAGCCA-----CA--T-AC--AG----ACGT-TG-C-T-GC--GATC-G--ACG-C--T
--GTC---G-T-AGA-----G--C-T---CC-G-C------G--CCAC--A---ACT-AC
G---T---A-G-TT--ATGA-CGCCT-A-TAT---A--CA-C--A----C--A--AC-AG
TC-A-AC-TC-AGA--T--C---CGC--A--TCG-C-AAC-CCTT-ACGC-G----C-C-
T--G--AACT--CA--T-GCTTG--CAT--GTGAAG---GG--------AC-T---TA-A
---CTC--CCGCGCG----TA---G-CA-C-TT---ATTAGTC--AACT-AAT-GT-TCA
---GGCAC-AGACGA--AC-C---C-G-AA--CCC-GTC---TC--CT--CG-TG---CT
GGTT-AC-AC-T-G-A-GGG-TG-CCCGA--TA---TATTTGT-A-C---GA-A-T---T
T-TTTA-AT-GA-----A-----AGAA--A----GGCGA-CCC-C-CAATG-----AT--
-TGG-TCG-TA--AGCCC--G-CCA-GTAG-GCC-----G-AGATT-GAA---ACT---A
GATCC--C--C-CCGT-CA--GTGTG---GG-T--A-G--CT---C-T-TTC--T-C--A
-TC--GT--CC-G-T---GCT--G-AT---C-C--GAG--AG-TG-AT---CCCCTA---
C-AG--GGT--GGGGGT--AG--T-GTAT---CG-A-GC--C-T-A--C---ACAT-GCC
C-CA----AT-CC-CGA-CG-A--G-AC--ACCC---C-AT---C-CGC----CCC-TT-
GA-AAG--G-C-CCCA-AT--T--G-CCG--GCG-T--ACG--G---T-GG-C-C--G--
----T-----CT-C----------------C--------------------G--------
----AGTC--------TTCG-G---AA--A------TCC---CG-TT------A-T----
-C-CTTGAC--CG-C---CT-ATAA--C--GT-TC-TC---CAGG----G--GTGT---C
TA-CA--A-GAACA-AACCGG-GT-T--GG------------------------G-----
---------------------A--------------------A--CC------AC-CTT-
----AGGGAGTGAT----TT---TCCG---ATT-C-CAC-GGCT--G--G--T-AT-T-T
TT--------T--TC-G-C-CC--A--G-ATTGGT--G----C-CGC--GGACG--T-T-
---GAA--G--AATTT-T----------------------------A-------------
---------------A--G-G-A---T-A-TAG-GCC-A-CGAT---G-TGA---T-CGC
GTT--A-C-TT-CC-A--CCTATA----C-CGAA-CCT---TC-----------------
-------------------------------------C----TCATC-T-C---------
G----------------------CT--T----A--G-CTA-A--G-A--C----------
---------------T-AGCTGGC----------G-------------------------
--------T---------C---------------C-------------------------
------------------------------------
>SRR349944
------------------------------------------------------------
------------------------------------------------------------
-------------------------------------------------G----------
------------------------------------------------------------
--------------------------G---------------------------------
-------------T-CA-------------------------------------------
-----------------------------------------CA-----------------
------------------------------------------------------------
-----------------A----------CG----------------------G-------
------------------------------------------------------A-----
T--T---------GA---------------------------------------------
------------------------------------------------------------
-------GCA--A---TG---------CGA------------------------------
------------------------------------------------------------
-----------------------------------------------------G---G--
---G-C-C-C------ACCA----T-----TCG--A-G----------AA---TG-T--A
---------A-T------T--------C-----TGA------------------------
-------------C----------------------------------------------
-----------------------------G---CGCG-TT---------T-----A-G--
--GGA-----A----C----G-CC----------C-C-GCG--C----C---C-----GG
---G-G-T----AT------------------A----------T----------------
------------------------------------------------------------
------------------------------------------------------------
------------C-C-------C--GA---T---GCC-T-G-----T--AAA-----T-T
GGAG--------------------------------------------------------
------------------------------------------------------------
------------------------------------------------------------
-------------------------A--G-------------------------------
CA-C-G-TCAT----C-G----------A---TGG--G---T---AG-A-----G-GT--
--C-T--G-G---A----GT--CC---GG------G-C---CG--T-G-------GG---
-A---T---G-A----A----CT-----T------C--G-G-CC-T---------TCTAA
G-A--CC-TTTCCG-C------T----CTG--G-C-AC---A--AA-CT-C-AGC-----
TGT--------G----C---A-A-C---C--A-AA--C-C---G-G---G--C-------
CC----TT-TGT-C----G-T-TT----------------------A------T-T---A
A--------------------------------G-T------------------------
------------------------------------------------------------
-------------------------------------------------A-A-T--T---
-----C-T-------G--CTT----C----T-GGA-A-C-T-C----G-G-C-----C-T
--GG---A-----T--A--TA-T------G--------A--AT-T--T----G--TC-G-
C-----GTGC--AAG--A-TT-C-C----T-----A--A-GC--T--C-G-G----T---
TCC-G-G-G--C----T-----G--AT---A-T-G---AT-CG--TT-------------
CGA-------------C--A-G-------------------------------T------
------------------------------------------------------------
------------------------------------------------------------
------------------------------------------------------------
------------G-G--G-----GC---C-T-TCC----CCG-CG-TATC-------T--
GA--G-AG----G----G----C-------ACC-A--GAG------GT--T--T-CTC-A
T--TC-----T--ACT--C-AGC----GTA---G--C-----------AA-----GT-AG
T--G-G-----CTGCCC-AT--C--------------------------------A----
------------------------------------------------------------
------------------------------------------------------------
--------------------------T---------------------------------
--------------------------------------------------------A---
-------------------------C---------------T---T--------------
-----------G-------C---AG-C--GG--G--G------G-T-CTGC-C--G---G
A---C---A-A---CGC-C-TG----C----CG-A----G------A--ATAA-T-G---
-GC-A----AA-G-C------------G---T--T--T--GT-------CC----AG---
AG-G-GA-C----A-GA----CG----A--G-CAG-T----------AG-CCT-------
---G--G--CC-TG--A----A-CGG-G----C-T-AG---AAG---G--GG-----CCC
-G----C-A---AG--G--G-----TG---G------G-C-G---CT-CT-----AGAG-
-AACT--CA-C---C---G-G--AG-G--ACG----CC-A--T-TA-G--A-TG---T-G
----C--G-AG-GC----A--G---A-CGTC-T---A--GT----TCT--TG---G--T-
----CAA---TA-T--GGTT---CT-A-G-G-GAA------A--AC-----G---A----
C-A-CC--T---A----C---G----T---GAG-----C-T-TAGT-CC-GGG-T--GT-
-------AGG---GCA----G----------TG--G----G-CGC-T-A-C---------
TA-GG-----AC------A-G----GCGC--A---A----T----A--CAA-GT-TT---
G-TCC---C------------------G------C----A-A-----C--------TT--
------T------------------------------------------------G--T-
---------------------G--------------------------------------
------------------------------------------------------------
----------------------------------------------------A--TA---
---C-T-CCAA---CCG-C-G----T--------GGT--TATG--AA-GG---A-----C
G---------GT---A-G-T--A-TG--CA-----G-C-CTAGCACG--CTT-GAG---G
---C-ACC-A-CC---C-TT-GCA--C-----A-TG-----G----C-------C----A
G---------CAA-----C-ACTC--G-T--C------A-C--C---T-C-CG--GCG--
--A---A-G--AG-G-----T------C-C------T-TC---C-AA---TG---G-T--
-----A-CTC---------TGG--A-C--C---AA--A--C-T-G--C---G-C--A---
-A----T-G------CCG---G---G-AG---T-G-----G----------TT------A
-A-------G---A---C---C--CT--T-TG-----A-CA---A-----------TCA-
--T-----AGT--CC------CA--T---C--------TAG----C--GGG-A-------
--GGG-T-T-G------C-TA--G--T----G-C-G---C-T--AAA---TC--------
CA--C-C-A----C----A-----------------------CT-A-G----AC-C--AG
----GCC-ATTG--A-A------A-GT---------------------G--A-G------
A---G-G----------------------------A------------------------
-------T-------G--------------------------------------------
---------------------------G--------------------------------
------------------------------------------------------------
----------------C-------------------------------------------
------------AC----G---T---A---A-GC---T---AG-CGTCAC----------
-T-CA-T---ACGC-A--CA---AGC-CG-T-A-C-C---G----T--------G----T
T--A----A-A-C-G--TT-A-C---TC-G---CGT--G--CTTA--T-C-A--G--GC-
--G-T---TCCC----T-------CT-A-T-A-C------A---G----CT-AC-T----
------CC-A-CA---T-GA-----GAA--G--------A-AGGA---C--AC----C--
--A---G--T-ACGC--CT---G--GTC-G-T----TT---T-----AA--TCC------
-T-A-G--T-----------A---C-A-----G-G--AGC--------------------
-GC-G--A----C--A--T-A-----AC-GG-T-GGAG-----C-----GGC--G--CT-
-G---TT----C-A--C-CA--------T-GA-C-AT-G-T-----CC-T----------
------------------------G-GC-A-C---C-C-----C----------------
--------------T---------------------------------------------
------------------------------------------------------------
------------------------------------------------------------
--------A---A-----------------------------------------------
----------G--TG-T-A------T-AG-------------------------------
-----------------------------------------T----TG-T-AA-------
TG----AT---TGC--T---T-C--A-GAC------G----CGT---------------C
-C--T----ACT--A-CG-G---G--A---TG-TT----A--TAT-------C---AT-A
-A-A----G------T--------------TG------CC--------------------
C------T----G---T-TT--C-----GT-A--A--T-T--C-A--AC----------C
A-AA--C--T--G---G--T----A--GG-GT-----T----AC-T-T-G---T---C--
---AA--A-T---C-------A--C-GA-G-A---A--A-----C-T--TT-----TT--
--G---C-T-A-C--A-CG--A--A-----GGC-T---GT---G-A-----AG-G-AA-A
----GT---------G--T----T--GT--GC--C-AC----A---CATCGA-AT--CC-
----G------AG-------GA---C-GG---T--C---C-CG-A--AG---AG-T---A
G-TT-AC-G-C----CG------G-------------C-C----CT-------T-T----
----CT-T----G--C-G--A-G----G---TA--T---C-AA---C----C---A-C--
------T----CCC--A-A-C---GG-A-GT-----G--AA-G---C-AC-TCG-A----
---G---C---ATCC-A---T---CA--------A---CA--------A-CG--G-----
-CAAC----AAG--GA-GCG-GGC-GG-G-CTT----A---------------GG---AA
-G----T------------C-CG-G---C----G--T-----C-----G----T-G--T-
-CGG--TC----GG-T-CG----------AGGC------------C-----T-C-G-G--
-A-A-------C-C---TGT----A-----------CC-C--T-----T-----A--A--
----A-C-G-G-G--T-A---AG---G-----GCA--AG--A-CA-C-------C-AAC-
G-C---CC------------AC----A----A--G--C-CT--C-T--TCTC--A-T--A
-------G---G-CT-C------A----T--CC-TTT----T-------TT-T-G---TT
----T--C-T-TG-TTG-T--G--T--TTA--AAC-G--C--G---TT-GA-----TA--
G-GT---T-GG-T---T--CCC-----AG-T-AA-----G-G----T--T--C-------
--------ACGC------TCT-G-A---GC--A---T--C--T---AGA-A----GA---
G--GG-AAA--A--A-G-CA---A--C--TA--------T----TGATCA-----CAT-C
G-------------------A----T-CGA-GTT--A-GA--GA-C-C---T----AT-C
-ATA-TG---T-C--T---CC-------C--T---T---C--C-T---TG-TCCG-GG--
-A--T--AT---G-T---TT--A--CG-C----C-C-GA--A-A--G--T-------C--
G--C------C------GA------AAC------A-A---A----AAT---A-TC-G--C
GT-----TA---C-T-AACA-A-G-----AGATA-CG--GT--TGT-------CT-----
-T--A--T--G--A------CTG----G-C------T---GC-A-------G---C-C--
--AT-------GC--A--T-----G-T----C------A----T----G--GTG------
-C-TT-TG-CT---TG-G---G------G--C----T-CGA-------G-----CG----
----AC--C---------C-AAA---GC-A--GG----G-C----G--G--TG--G--A-
----G----G--A--AA-----G-------AC---C---A-AC---T-A--A---ACAA-
-----T----C--G--C--C-G-----A---C--C-TA-G--T-C-CG-C-A-C----G-
--C-A-----A--TC---------------T----------T-T-------C-----G--
C-C-TT-------CTA--AGA-C-C-A-----A--------------G-G----T-----
---------------------------------------------T--------------
--TCC-A------------------------------CC---------------------
---TT-------------------------------------------------------
------------------------------------------------GTCG--AG--C-
--CAC-CAT------T------C------GA-T-G----C--A---A-C-C----T--CT
-GA--A---A---ATT---A--G-AG----------T----A-T----GGG-CT-T---G
C--C-G--------GC---CTT-CCTG--AA------G-------G-------G---GT-
---C-C---G-C-GA-C---T-AAA-ACG--ATG-C--GA-C---G-T----C-GT----
---G-CC------A-T--T-------CT-G-G-------G--GC---AG-------C-T-
TG----A--A---GGA---C-T-----C------AGA-T--------A---AC-AGG-GT
-T--G----AT---------G-C-AC--GTGA-C---G----A--C--CT--AA-T--C-
CA----------G----CA--GT--CAA-T------T--C-------TGA-G-T----C-
-C----TCG-----G--AA-CCT-----AT---GCGC--G-------CAT--G-T---C-
G-GAGT----G-A---C---TG---CC---AT-------C-A--C---CT------A---
-----C-A-AT---C--G---G-GC-CA-G-G--C--------G-GT---G-G-AAAT-A
-C-AAA---T-C---------------G----A-T----C-AT--C------G-G-CTG-
----C-A-ACG-CG-G----A-T-----------C-----A-C-GA--TGGCAC---A--
-CGC---GTTC---T-GGA-G--C-T--C--C-T-C---------TCCC--ATAG-----
---T-----A-G--C-GG--TC------A--CA----GT-GAGG-A---A---AT-GT--
A--G-T-AA-G-TA-A-------C----T-A--C--T-C----------A-T-A---G-C
---C-C-AC----AT-A----A----GGG------C----------------A-------
T------G--C----C--GC----C--------A-CGG--A-----A-T-GG--A---C-
------G--------G-C--A----T-A--C-------GGA-T-------A--CA--GC-
C----G-A---T--A---G-G----A-G--A---ACG-T----T-TA----A--AC---C
G---GA-----A---A---C-T--C--C-A--GA------T--T--AT----GACAA---
--TTT-G-ATT-CC--C--G---T--G-T-----G----C--G--T-A---TT-------
--T-CGGCC----A-TA-----GC----------CC--CC-------ACG-C-A------
G-A-T----------G--C--TA-GA-------T-G-T---C--A----CA-----CA--
CAC-C--C------C----TG--A--TA--A-G--C---A-G-A-----TCG--GC-A--
G--T----C----AT-T-----C-CA-G-T--C----G-G--TGC-T-------GG----
A-GTAG--T-----C--------GTT-G-G---GCT-C-----A---C--AT-CCC-G-A
G----C---TGCTG-A---T-T-G--------G--A----C-TA-C-CC-C---G-AA--
CT--------G-G---GGTT-G---T--G-C--CACA---T-CC-AG-GCAA--ATAC--
-GGG----T------CAA---A---CG-GC-A-T-A-----C-AC-GTC-G----TA---
CTA-CACA---T--C-A-T--TG-T-A-A-C------A----A---A-TC-G-TC--GG-
--GA-G---AC--G----GT---T-T-TAA--T---AA-------T--GACCT--G-C-T
-T----GT--ACGACT-----TT-T---TGGAC---AT--C---A-G------G-C----
----C-C----A-T--CC---A--AC-GT--TA--T--GGC---A--C---T-A-T--T-
G-T-AA-T---CAT-C------A---A-CG--C----C-----------G-----CG---
----GT-A-GCG--C-CTT-----------G---AGA-A---C---A-CG---CA--GAA
-C--G----CA----GT-A----G-C--G---T-C----C--C--A----G--GG-TTC-
T----------------C-------GTA--C------C-CC----G--C--A-GT-----
---GG-------C----------------------GT-----------------------
------TT--G---G-T-----A----C-AC-GC---AC----C-A-GG-TC-----G-G
-----G----AC--------C-T-A--A--T-GTA----G-GCA----AT-C--------
-G-G------------------C--A-----T----GG-------GA--AG--A---T--
-----A---T--------T----C--GT--------------------------------
------------------------------------C----G----------TCA-A--G
--G----C----A-----TG-G-A--AT--CG------G-C-------------------
-----------------T-----------------------A------GAA----G--AA
---T--------------------------------------------------------
-------------------------A---A--C-G-------------------------
--------------C---A----AA--A--------------------------------
----AA------------------------------------------------------
-A-------------------------------------------------TT--A-G--
-G----C-CA-GA---GA---------T-GG-G-C-----T-T--G--A--C--T--T--
-ATT--A------CA-A------AG--TT--C--GA--------T-----AT---GTT-C
A---CACAA--G--CC---CTG-TG----------CA--C--GGC----TC-T-GG---T
--C-C--CTG-TC--G-G--A---CC--C-----G--A-T----CG-G----A-----A-
G-A--A-G-A---T--A--T-T---GCG-C-------------C-G-C--A-G-------
------G-G-A----GGT------A----A-C-A---A-G-A---CAT-A--TGGGT---
G--CA--CA-----C-GA---T----AAT--T--CT---G--A---C-T-C--T----T-
A-AGA-----T-G--------C-G---T-G----T---C-A--A-TT--CCT--CCG---
-G-A--G------G----T---CA-C------T-TA--AT-------GGGA-G---T---
A-C-TCAT--AG----CTT-GCAC-ACTG------------T----C--GC--AG-ATC-
---CC-T-AT---CA----GTT--------T-C---T--T---AAATC--T--TT-TG--
TC-TG--TT-T--GG--G---------GATCA-GGC--CT-TA-TT--T--G-CCAC---
--------C-GCCG--G-AC---CC---CGGT-G----G-----C-CC-A-TG-T-G-AG
GGCG-GCT--C--G-GT-GC-TC--C--G-------GC-A--A--G--G-GA--GG-GC-
-T-C---C--G---G-CC-GC----------TG-TT---CT-----C-GT-T----ACC-
-----CA-A----------GTC---TG-----GTTCTA---A------GT-C---AT-T-
-----CT---CA-CG---C---T-------G--TCA-G-----G-A----A--C-GATC-
CC----TA---C-G---T--C----T-------A---G---AGG-----T----T----C
TA---G----CC-A-AG-G-C-C--T-C------G--ACT-CC--G----C----T--G-
G-------GG--T----G-C--T----TT----A--------CTG-G--GC-GC-A----
GT----G-------------A---A-A---GCGG-AT---A-----T-------C--C-G
C---A--G-A-C-CC--G-----C--G-G-------GG---G-CG------G---T----
C-GAC-C---------------G--G---TCG----G-------GT-C-T-----A---T
CG-G-A------------A--CT-----TT---C-TA-G-G-CT-CA---G-------AT
A---AA---G-CG-------TC---------CA----T-C------T-AAT---CGCA--
GGA-ACAGAT--CC---G-G--C-----A--AGCT--C----CG-----CC-G-----G-
---GA------------------A------G----C---------G--C-------G-T-
-----CC-----ACC-T-A---C---C-GT---C---TG--T-A-GGG---T--------
-----------------------CA-T-T-------------------------------
------------------------------------------------------------
----------A---------------------------C------A-C--T---------
-------------------------------C-----T------G---T-A-G----T--
-AGG----AG---A-T--G-----T------GCGG-G--C-CTG--A--GAC----T---
---------------------------------G------G--------G-G----ATG-
G----A-G-----GGT----TC--TC---TT------C-G----G-----A--C-----A
T--G-CG----C-A-CCT-C-C-GTA---C------------CC------G---------
----GGT------CAC-T-A--------A--TAC-A-TC-A-A----ATAC----C---G
-A-T-T----A--AGA--G-A---C------A-T-------CCA--CC-A----------
T----------GT--------A--AACC-G---AA------CAG---------GG-----
-------A-----AC-T--TGTA---------T-----------C-G-------G-T---
C--G-AC-G-GT-T--CC-----C--CT----CCG-G--TA--T-TA-GG-TC-T-C-T-
---T---C-A-C---G----C----------C--G--CA-T----------GA-------
C-----A-C---A-------CT---T------T-A--GA----G-----T----------
--T----------------------CC-C-G----T-G-G------A-------------
-A--A---T-T-G-----G-TACC-T---TGGTT--G-C---AG-TT-CCC--CA----T
-C---T-T--GTCT-----T-------C--C-------T--A-A-AC-------CG-TCG
-AT--A-----GA-T--G-AC-----AA-----TA---CG-T--G-TG--A-T-TCC-G-
-----C-G-TAC-----A--CGTT-A---G-C-G-A-C--A--G---G-A-C-AG--TG-
-CG-C-----T------G---T-G--T-----------C-----GT-A-C-GTA-CG--G
T-GC-G-G--GCA--GAC-GT-----A-GG--CT---------------CC-----GA--
-C-G----TCA-A-AA-----C--A-G-A-------A-A---G---A---T-T--CT--G
AGG-C---G---CG--T-C-A--C-GCGG--C--C-----T--TA-A-----TTAC-A-G
T--G-T-T--C----A--AG-------CG---C---AT-----GAG-C---G---G---A
---C--------TGG--------A-----G-AC---A-A-C-G--GT--G--T-C-G--G
----C--G---A--A-GTAA----CC-T-C--A-G-CC-GG--T---A--------A-G-
-TTT--C---G-T----AAC-AT-G---T-AT----T-C-GG--G-A-C---C--TA-A-
AGG-----C-C-----------A--C----A-C--T---A-GC-T-CT-----AACT---
-G------T-C----AGT-------CC-ATGT------C-TA-A--GG-----C-T---G
--GCG--T---------T-G-AA-T---T-T--G-A----AC-----G-C-A--------
A-----C-GG-TA--A---G--TT---C-CCGCAA---G---------T--C-----TC-
A---A---TCG-G----GC-----TC----GG-T-----G-----C------G--A-T-A
-G---GT-----A-C-TC-T-T----G---------------C-----AAT-C--G-G-A
-T----------A-C---------T---T------T-A-G----------A-T---A-A-
AC----G-G--G--GA---C--T-T-CGA-CA-G--T-------C-A----G----TA--
T-G-----ACG----C--T--TCGGC-----C--A-CA-C---A-AT-GC----------
-G-G--------T---G-G----CA----A----GCA-TAT-T---C--G-A-----TT-
--TCA-------AG---A-G---GG---AACG-T-GG-A--T--G---C--T---G-TTC
-T--CATTCA--C----C----A----ACG-T--GT--TAT---C----T--T---C---
-CC-----CT-C-A-GCC----A------G-T----C------GGA--A------GGA--
-A----A---A----C-A---A------G------T--G--C-AT-T--------G--G-
---C--T--C--T-C-T-----TG--AAT-------C--T---G---A---G-G---TG-
-AC-C-TC-T-G---T-------T--T--C-GGA-------G-T-T----GGC-----CT
-CT-----C---A-CT--A---GCG-TTA----G--G----T--------T------C--
-TAC---C--CG--GGG--GC--C-G-T-G---A-TG--TA-A-----------C--G-T
--GA---------CG-AGT----G--T---C--TT--A---CC--A----------TG--
----C-G-T-A--T---G--------T-------T--TT--GCA--GC-T--G-------
GT--C---G--T-C-A-A------T-----TT--AA---A-C---T-G--A-GG-C----
-----C----G----GC-C-G---A-AC----AAG--AC-GT-------A-G--C-CC--
---A--C---------AC-----TGA-C-----ACG---CG--A--CT-----A------
GCA--AA-C--GG-TGC-------A----A--A----G---A--AG-AGT-A------AC
TG-C-C-------------G--G-T--C-------A----A-T----A-----G-A-G--
--G--A-A-T--T---------T------T---TC----CC----CCC--G-G-----TA
-----G-CAGT-C---TT-G----TT--A-CC-A-------C------G-C-A-------
---A-G--AC-A---TA---A-T--T--C---G-TT-------CC-------CC---A-T
AAT--CAGCCT----A-C-----TTTCT-CT-C--TGT-GT--CA-T--CG-A-G-CG-G
--G--AATT-----CC-A-TCT--T-TCA-A-C--GC--C-T--CA------A--ACT--
-----ATG--G---C------C--G--C-G-G-----G---------CC--G-----T--
----C----T----GTG------T---TTTTTG-----GC---GAT-AGTGCACT--CC-
-C-GA------TG----CGA--A-CG----A--TCG-CG-CT----GTA----CA--G--
--G---G----A--A--TGA-TTC---------CT-AG---C-T-G---AA-------TG
CTA--CCA-C-----GA---A-T--A-A---C-TCC---A-T--AT-C-T---TTC----
--G--T----AGC----G-----GG---AT--G-C--C-AT-A----CA--CT---A--T
G----T---GA-T---CCG---G---GT-AGT---C-AG--T-G---A--GGCT---C--
T-GA--T---CG-----C-C--TT--C----GT-C-G-C-CA---T---A---GG---C-
-G------T--C-A---C-CC---TTA--A-C----AA---AAC-CT-TG----A---C-
G-------AA----A---CA-AG--CTC---AT------AT----------AGC----C-
-AACGG-CC---T-A-----C--A--TG-A-C-GAC-C-A----A---TC--A--T-A-A
-TAATT------------A---G-TG------A--T-----TTA--C-G----C-TA-GG
AT--C-C--A-C-C---GCTGA-ATC--G--T--A--TCG--A-AAT-C----T--AC-G
---G-----C--A--CC---CTACTT-CAA-G--CA---GG--A--T---AG--C--C--
---T-G---AC--A----T-GCG--AT---C-A-AA-G----A--AT--CT-AAT-----
CG-----A-A----AG-----T----T-----T----GG-A--AT----TAGT-C-C---
--G---T-G--TA----A-AGC-A---T-AC---A---TT---TT-G-T----T-TA---
-C-AGTT-----G-G-C-T---TC---G-----G-----G--G-TA---A-G------C-
---C-----T-T-G----TC--C-T------AC-G----G---A----TG-------GA-
-T---G------GAG-ACAA-A---C---C------GC-------------G--CG-T--
A----T--CTCG---G---AAC---AC---T-C---A-GCC-G--T--C---CA-CC---
-G-----CGT-AG--A-ATGT------C-----A--G-----C-T-----TATC-G-C-T
---------C------------T---C-C--C---T--G--GT----G-A-G-ACC----
---AC---TA--G-GC--G-T---CG-----TT--C--CGG---A-T---AT-C-----C
C-------TA-----G--A----G---A-A--------T-TC---GCG-CG----CA---
--G--C---A-----C--TT---G-A-----TC-GC----AC----C--G-TT---C---
-------CCG---CCT--G-AT-------A---TC----AC-G-----CA-----CCA--
-----------T-----A-----T---TC--A---T-A-CAA-------CTC--CAGC--
-G-------A----GG-AA-T----------T-T--T---C-A-GA-CC-T-CAC-G---
G-C--C--GG----T---T----TGT-------A-C----C-G--C------G---TA--
G--GGT------C-C----------C---A----C-A-G--C---C-G-----G------
-C--A-G---AC-CTC-C----CG----G--TG-----A--AC-CT-A-------T---T
---A---A-T--------------G-A--C-G----GTG-G---TAC---GCCG-----T
-G---C--T-C--T-GCCTG-AC-------A-----G-----T-G-GC--A--G---GT-
T----AAA---A----T-A-----G--T------A----G-G-G----------A--C--
-A--GA-A------GA-C-G-A---------C-G-A------C--T-A-C-----CC--T
-C------C--G---G----GTT-A------------A--A------AG------T----
GCTA----------C--G-A-C-GT--GA-----A-----A-TTTCTA-T-A--A----T
---GT--C-G--A---------T--TA----T------G----CA--CGA-----C---A
GC-CC-AAG-AG-AGC-T----T-TC--CAG-G------T-T-ACA---A------G-AT
TA------T-C-TGG---CCGC------T--A-A----------TA-A--TA-ACTCC--
CC----A----C-----A-C---T----GG--CA--CGT---TG-GGA-CT--A-ATG--
--CC-T---T-------AG---A-------A------GAG--A-TC--A----C--A--A
G----A-GT-T-A---TT----A--CACT-----C--T----A-TCTA----G-T-----
-----A-G---T-T-GC----------G---------TAA--G-C--C---G--G-G---
-----A---------------T-----T--T-A------C---T---AA-G---A-----
---------C---T----G--TT---CC-C---ATT-GA-CA-----C-TC--T-GGT--
------G--C---AA-GAC-A-A--A----A----G---CA---G-C------TCT----
T----G-A--G--A----A--G-G-------A-A---------CC-A-------A----C
--AT-A-CC---C-G---GA-----A-C-----A-C---T--A----G--CT-A-C---A
G-A-T--ACGC--G---AA-GTC--C-G--G-C-T--TG----G---GTT-TG---G---
---A---AA---TT------A--G---T-------G-----T---------A--T-CG-A
T------AATTG--CG-T-GT-----TGA-T-T--T--CC---CG---TCG---C-----
GC-------C-----C-------CT----------T---------C--------GT---C
---AC-----C--A-T------C-------------T---A---G------TA--G--T-
-C----T-AA--C---T---CTCC-TA---G--CA--A-------------C---G----
--G-C---CTATC-----CTT------T-A-TACG---C-G---T-T----A--C-TA--
T--A---G-T---ACA-A--A--C-----T-TC-----C----T---G-------C-CTC
-T--A----C--CG--T--T-----A-C--A------GGA---T-----------G-T--
TG---G---A---A-T---ATT--CGGA--G---------C--A--C--T--CG-A-C-A
GTAA--AGC---C-G-G-G--CTTG-AG-T---CG---T--AC-TT--GGC-T-GAGG--
---AA-CCTA-TGCTTTGC--C---T-----CT--TG--A-T-T-ACAC--C-------G
T-----G---G---A-C-------CTA------T-CC-CT-G-T---------G------
------A----------TC-----A-----------A--C-------G--A-G----AA-
--C-AG--C-T-----G---G--C-----C------AC-----GG-T-G-CC---GT-TG
C---A--TT-AT--CCT---GT--G----T-C-------------GA---T-TT-G----
--CGG-T------T-CC----T------G--C---A-CCC-----AA-G-G------A--
--GT-----------------GCT-AT--GA-TG--G---G---GCG-G----A------
----GC---G---G------G-C-----T-C--C-A-----A------CC--G-A-----
C------A--TT--G-TGC--A--A--G--A-C-A--T---C--GC-T---GGACAG---
--TCG----T---T---G-A-A---C----------------------------------
-----CG---------G------TA--TT-C-T---C-C-GGTT-CA-----G--T----
-------G--T--T---GG----C-G-------------------------------A--
-C-------------C--T-----------------------------------------
-----------T---------------------C-C--A--A-AG--T---T-TA--CTG
-G---G-G--C---CCTA---AT---A-C-AC------ACC-A---T----G-AAG-TC-
---G-A-TATT-CG---T---G----A--CT--CC---G------C----CG-C-T-C--
---CA-A-----CG-G-CC---C-AT--T-C-AGC-A----A--A---GG-C-----T-G
-C-A-T------A-TG-C-C--A----CC--A-C-G-CCA--TC-----------C-G--
----G----G--C-C-G--ATT-CG---G--GGC------------TC--GC-AC--A--
-CAA------GC-G-T--T---TC--TG-CA--------GG-TC-A-----T-----T--
--GG-------A--CT----G-------A-----C--G-G---T--G-----A----CA-
T-G---CT---C-T--AT-CT-G--CA-CGA----------C-T-T--T-C-A---CA--
--A------G----TT-G--C---TT-----G----G-------G-C--A----T-TA--
-------CGC-GA-GA--------C-----C-------G-CAG--CA--AC-A--TG-TA
-------------AG----T-------G-T----TA--A-CTCG---AGCA-TG------
--TC---T--A-A-GGA--AT---G---C-C---TT------GGGA--CTC--C-AA-C-
-G----CCAG----CT--CC----GAA-----C--------TTG--C-GGG---------
-C--GG-C-A--------A--G----G---G-AC----AGTAC--C------AA--GC-A
-CCAG---A---C-CG---------GG-GT----TT-G-------------TT-T--GC-
-G-TA-AA-----A-----G-A-GTA-GG-------GC---GC-TCG--T----C--G--
AG--A--T-----------G---G---G----------TTA-TT-------TT------T
---GTT---------AC---A-G-----G-G-A--T-C--T--AG-T-----CA------
---A---A------G----A--GA--TC---GT-GG-----------GT--A-CT---GT
-GT---T------A--T-A--T--C---C---AT---TT-A---CCC-----C-A-C--G
C-G-G----A-------A---CCTA----C-G---AT-T---G-G---G-G-T-------
AA-------A--CCG---T------C---AAG--A-T----G--CT----CGA--CTA--
A-G-GA-------C-G-ATCGC---TGA-GA--A---G-A--TA-CT---AG--------
-----T-----T--A--TAC-------G-----AG--AA--CC-A-C-----G-------
-----G-G---TT------A-T-GCT---T----C----C-----TG--G--TA------
GAG---CC--C------CA-G----C-C-------T-G-G-G---TG-A----AG----C
C----A----G-----C-------------C----G-G----A--G------TCAA-GC-
-G--G---TA-GT-A-A-C----T----CCA---GCT--A------T----AG--G----
-A-G--A--------C--AC--CC------G----GAG--TT-C-----G--A-CACCCT
T-CT----------A-C-TG----CC------TA-TCTA--C-A----T-CC-----C--
CC---------TG---C--G--T----T-T-A--TT--G--CA-G-G--CAG---CG---
---G-GA-----AG-T---TCA-C---T--A--G-G-T---T-TAA-A--A--T----G-
--------A------CGG-A--C--T-T------G--C-CTA--A---C-G-T-A--C--
G--G-AA-------C-C--G-C----TCT-----A--A-T-TT--GG----C--T-G--G
T-----------AT----AC------G-C----AG-C--C----C-----TCG-G--AT-
G--AAC--GCC-GA-GAC-------C---CC--C--TA---A------TG---T-GA-C-
---AC--A------A--AA-CAT--G-----AA---A--A------C-----GT---A--
A-A-----T-G----GC--CC-GG---TTA----A-------C-----G-GAC---C---
-------G--G-C-G---A--A--AG--T-TA---C---A--A--GT-G--TG----G--
-----------A-TC-------C-------G-----CT----------G-T-AC----TT
----CT-T---------GA-------T-C---C------C-----G-----GCC----C-
---------GC--T--TGA----GGG-CT----T--G--G----CA--T--G--------
----AT--AAC-----T--C---TGT----C-G-G-C---AG------A----A------
-G-T-C--------C-TG--A---A-AT-C-T------AT-----A-------T-----C
G---CA--C-T-GC-G-C-GT-------A-A-G---GT--GA----A---CC--T--CT-
--C---T--CT--T-----G----------T-AG------CAG--AG-TG---------C
G-C---ACT------G-T------G--T-TG------G--A--CC-T-ATA--CGG---G
TTC-G--A-TTG--TA-C--AC-----GTG---------T-T--GT--------TCG--G
--A-G--ACC----GG-G-A--G-T---T-GCCT-AC-TG---GCT-------G-G--AG
--TA-------TC---C-CT-----C-G------------C-C--T--G--TG--CG---
-T---C----CA----T---T--C-A-----C-G-CG---GG-----AA--CT---CGAT
-G-GT---T-GG--C---GA--A-GCC--G--A-----AA-GG---TC--TGG--CG-GA
-TG-G--G-G--AG--T-----------GGCG--TC-CGG-C-A-CGA----A-----CG
-----T---G---A---CT-C----G--------G----GC-T--G-G-----T------
-G--CA---C----G-------------C-C------------T--T----A----A-TC
---A------AG------C--AG-A-AGT-C--G-GC-A-TGA-AC-T-T-A---C-C-C
----C-----ATG----ATC-TC--G-CT-T-AG-G----G---C-------CGA-AA--
CC----CA--GG-------G--A--G------GA---C----AT--CA-AT-GA-GG-AG
---AT--T----A--T-AA--CT---CC----C--G-GC----G-----CC-----G-G-
CC---ATC-CA-GGG------CC-TG-----A-AC--TC---AG---C-G-C--GA----
--G---------G-GGG-AA-G--G--T--A------C-A---------T--A-T--C--
G-------GA-T-----A-C---T--C--------GGAAG----CGC---C----CT---
--A--G-T--A-CT---T-C----A--------T-G-AA--C--AC---G-C----T---
---A---T---CC-------GGA--TCG----T--------G--GT----G---G--A--
A-C--G---C---T--C-T--GT---GATAAC---C----GA-----------G------
---TTA------C---TG----CAGG--T----GG----C------G------CC---A-
-G----------A-CA--AA-ACC---AC-AC-G-------G----A-G-----------
-----T--ACT------AT-C-------G--------G-----C--C-----TT-----C
-GC--G-----GC-T----CAGT-TA--G---------C---A---CT--A---C-C---
-------T-C----AT---------------------C---TT----C--------C--T
-GA----CA--T-G----TT------A-G--T--GA----TTG---A--TG----A---A
C-G---G----C-C-AGC----AGCAC--GAACC-T-AAA---G-G---C--CTC--GA-
AGTAGA---GTA-----GTC--G---A-AGA----CGCT-T-T---A---CTTG----T-
GC---C-G----AC-C----C------CT--ATC----------GAC-C------CG---
-TAT---CC-A---A-A----A----T-G--G---T-G--C--AAA---CGT---G--CA
---C-TG-------GA--G--A---G-A-G--CGGT---GA-----------A-T---A-
C----GG--------G----T-A--G-----G-T-G--AC--A--G-G---A-----T-T
ATC-C---G-A--G--GT----AG-T---G-T-C-----------G----A-C----C--
--A---AT---C----G--ACG-TA-C-A---T---------A--------CGG--T---
-------------C--A-------------A------------C-------T--CAA-A-
GC---C--------------------ATA--CC--T-----------AC------G---C
-----G--A----C-C-T-ACGA----G--GC---A---------GA-GAG--G------
A---C---G--T----C---G-------T-------C-----CCA------T-CTT----
---------C-GA-----GT-G-T-G---GGG-AG-----AG--C-C-------C--TGA
--G--A--A----GAT-----TAA----TA-GC-GCA-G-G-G--G-TC-CC-GAT--CT
---A---G----C-G---G-AA-G-------A---------A-C-A---C-----C-A--
---AAAA--C--A---------G---GAT----A---A---G----CC---------AC-
----A--T--A------CC-C---A--TAGA----CG-CA-C---C-T----G----A-C
-GG---AAGG------CAAG---------CC--CGTCT--TC---TCG--C--C-G-GA-
--T--TCT-----GC-A-A------------GAT-G-T-GGG-AA-G------CGG--G-
T--T---T----CCA-T-GT----AG--A-T-G-C--TG--GAT--T--C-A--------
---A---T-----AT-T---C-G---G-CA--CA--TG------TA---T-C-C-----G
-C-G--C---CA--GC--G--TA---AGA--A--A--C-----ATT--T---G----TA-
AC--A-G-------------A--G-A----C--A-C--G-G--GA----G-G---G--G-
----CA------G---G---T--CC-G--G-----A--G-GACC-C---G---G-AT--A
----T-C-A----CG-TA------A----A--C------GA--T-----T----------
T------T---GT-G-A-G-----T---GA------------A--AT--T-AGAC--TC-
GG--------G-TA---------AC----C-----TAATG--C----------CTG-T-C
----G--A-----G-----T-G-AGCG------TG-C--G---G--T------A-----C
CCG----A-----A-----AG----T------G---A--T-A--AT--GGGA--A-C-G-
---AC----A-----------G-----T---A-A---A-T-T-GT--T--G-----GA-C
-GA-G---AA---------GGCGG-A---AA---------CC-------A-----GTA--
--C-T-G--G-----ACC---------A-C-GT------------G-GC---A-C----C
C------T--C---------C------TGG-----------T--C-C----TG-----A-
---CC----G-C--A-----------------GGAA--TAA--T--TC-GA------T--
A--A-----G---G-C-GT-----A---------------T-------G--G-G---CG-
AT---CA-----CG---A---------GT-T----G-G--AAT----G--G-G----GTG
------A----C--GG-A----A---------AC-A----GGG--------T--CA-AT-
--C--CG-C-C---A--C---C---C----T---G--G-------G-T---A---T--C-
---A----AA-AT-----ATT--T---AC-GG---A---CT--ATC------TC-G---C
--T-G-------A--C--A-----GG-----C----G--G-T-G-AGT--C-----CT--
-G-G--AG--GCTT---T-------A-GGCAC--T----A-T-GG-C--GAT--CC---C
-G--T-GG----TG-C--G------GG----C-G--G--T---CT-G-T-----G-C--C
-----------C---------------C---G--C-C--A--------TGG--C----T-
-CAT----GGG---------C----AT----G--A--C-C-T-T-A------GA--A-TT
-TT----------TA-C--------GGA---C----A-T----GA--A--CG---ACCT-
----CAC--T-----AG--AT-A-----C-T---T--G-------C--C--A-C-C-T-G
T---T--GACC-T-T-T-------------------------------------------
------C--------A---------A-AA-A--A-------TA--------G--A----G
-C--C-ATG--A---CT------T---AA------ATT--------A-----A-T--G--
---------------C-------------------------GG----C------G--A--
C-C----CC------C-G---AT---TGG----G-AT--CG----C-A--TG--CG-C--
--------------------------------A---T----------GA-C---------
-C-A-A-A------A-A---G-T-----A-----G-------------------------
----------CA----A-C---G--CT---A-C-CT--------------------A---
---------------ACC-------------------------C-------AT--C----
---------------------------------------A-C------------------
---------------G-------GCG-C-C-C-C--TA----------------------
-----------A--A-----GAT-----G------G--AA-A------CATGT--T----
-T---------------------TC----T--G----G----------G-CTC--CC--C
---------T---C--------------G-------TG---C--T-T---A--C---G--
-GTTT-AA-A-T------C------T---G------------------------TA-A--
--T-C-A-C-T---C--GGG-T---A------T--A-T--A-AACA-A--A------AGA
-T--GT-----T--T---C--G--G-A----CG----------T-G-TCCT-A---T-G-
CGCC-TT--G-CATA---------T-T-A-T-A-------A--GG-----C-GG------
-----AG-CA---TTT-G------------A---------TGC--GGTA------C--C-
-C----A------TTGGA----GG--C--T-GG--GAC-----A---C--CGC---G---
-AG----T----GG---------------------------------------------G
-----------C----C---TAC--G-CGC--G-A--C--GGT--GG--A---C-C-GAT
-AC-A--CATA-GC--G--A---AC-A---A---C------AC-TTT-G-TG-----G--
--C-G--CT-A---AA-A--A--G---T---T---C--G--T----GC-T----G----T
T-T-----------T--TAG--C-TA-TTCA--T--A---G------------C--CG--
-C--G-T----GTG-A----------C-----G-----C-AG-AA--CG---A---C--A
-ACA-A-G---T---G-TC--T-----G---A-ACT-CT----T---A--TG-AG--A--
TC-----AA------GT--C-T--T--AT------G-----GA---G-A---CT-A----
--C---TA-G-----CT---A-T----C-A----AG--CAC-CCCG---CA-CCGC----
G-------AT-C--------G--G-A----TAC-AA--C-CCGT-CGC-C---C------
-T---T----------C------C-------G------TA-A---GAC-CA--T--C--T
--CT---G-------T---GTG--T--A--------A--TA--T-A-A--C----GG---
ACTC--C--C-TTG--C-------A--T----TA---TG-C-A-T-G----C-A-G----
A----AT-----A--C----G-A------G-GT----T-G--C--T--A--C-----TGA
-CTAATT-------CTAA-AG--AC-----T---G----C---GTC--T-T-CG-AG---
-G--GC---------CT-----C-GG-CG-TAG---A---G-A-----G------G--A-
---G--C----T----T-G--A----GAC--G-T-------A----------------G-
-G-C-ATCTG-A-T--GG----------------G----GG--------C---T--C-A-
G----AA-AA---G-CA--G-T--GGG-CG-C---------T----ACG---G----C--
T--T--TC-C-G-CG-----G----------C-A--C-G-C-CCT---G-G--TA-----
--T------C---CTT---C-CA------C--A-----G-AG------G-GGC--GG--G
-G---G--GG---A--ACG-----T-G------T-A-TGGAG-G--A----TT-AGT---
-A--TCT-C-T--AA---CG-A-T-A--GGT--T--GT--CTAATAA-TTGG-A-AA---
G----T-CGT---G--C-----TCT-C-AA-C--------C-G--T---C-T--G-C---
-C-A------------T---C-CTG-GTA-A---G----T-CC-A-------G----GGC
T----TAC--ATG---AG-ACA----G---AAGG---C-G----G-G--C-AG-C-----
------ACC-CC-T-----C---TT-T-T---A--AG-C-T----C--C---AG------
CC----C-C-C--T-AAA--A--G---T--G------C-----------G----CG--AT
--AT----C-A---A---ACG--A--C-C------C-----G--T------CG-------
CA-CACT----ACG--T-G-A-----G------TC--A-AG-TC-A-A---GG--C--CC
-----AC--T---------A---T--C--G-G-CGG-AATT--CT----------C-GTG
GA-C---T---T--G--GC---G--AT-C--G--T-G--TA-T---A-G-TCT-ATG---
-G-----GTAC--GT--A----G----A--C-A-T-GT-TA-AT---T-AA-GAA-----
AA----CA-----GG--TCTAG--A----------TCG--C--G--AT-A-----A-ATC
A---C---------C--AT--GTCG-G--T-T-G---G-C--CT-AT----TATT----G
--ACGT-----A--ATC-GT---T---G----A-CG-G-CA-------T------T-G--
--G-T---A----G-T-CC-G--G-T-G----G-A--T---CTC-A-------T--ACT-
----CA---A---GTG----A-T---G-A-A-------CT--A---T----C-C------
----C--A--C--T-TGAA---G-GAA----G--A-ACT------C--TTC-A-TG-G-G
--CA--T--A-G-T-C-----AG------GGGC--------CT----CTG--T---TGG-
ACC----TT-A--CA--C-TTGC------T-G-T--GT------GAC-GA--A--G--A-
----TATA-CC-C-A-----G-A---C---CG-C-----G-G-----A---A----G-TA
----G-C-GT-ATT--GG--GA--CG-T--------GGA-A-C---G---A--A-G-G--
--A---GC--A-G-----A-A----TT-C--T-AC---T-A--GA--------A--A---
----C-G-G-C---C--AC--------G-----A-------G-----C-A-A--CAAA-G
-CAG---TCC-T-A--G---GG--T---G--CCCCTAAGA--CG-----AA--GGA---G
--A-GT----GG--G-G-C--------G-A---C-G--C--AA-TA---CCA-CG--G-T
-T-AT-TG-AG-TT--A-CA---TG-TTCTT-G-A----TA--CG-C------TAT----
A------A--------A--G----T---------GC----CGCACT--G---T-------
-AA----G-------T-T---A---A---GG-C--T-T-A--T-----G-CA-----A--
-T-G-GC--TCA---------A----A-CT-A----C--AC-G----AAC--GCC----T
--CA-A----TT--T-GC--G-A---A-G--------GGTATT---G--T---G--A--C
--G---C-C-A--A--TC--TT-C--AGCCG-C-------AT--GGA--T--G-A---C-
----G-CA---G---AA-G----GGGT-T--GA----G-GG-A--A--T-CC-C-A----
TAGG----CA---C---A--CC------A-C-C---TA---G-T--TCTACCCC--GT--
-----C-----GG--A--AGC-A--T-----T-T---GGC---C-TAA-----A----GG
GG--TCGCT--T----G-G--G-C--G--CT----AG-CAT-----G-A---A---T---
---GT---CA-T-TCT--------TA-----GG--G-C-GAAC--A-A---T--A---G-
---GGT-TGCCT-----AGTGCG-G-G---C-CC-G--AG-G-AGCGG--CT--C---A-
---G-----G-A-T--T--A--AA-A----C------AC----G----CT-G----C-G-
----A--------T--GT--C--AG-T-T----AA--TG------A------T-A----T
--AA--G---GT-ATAA-----GA---T---G--CA--C--GT--G-G-G--T--G----
-CG-GC-GTA-A--GG----T--C--A----C-AG-C---TAA-G----C--C------G
-----G-CG-G-T-A--------G------C--------------------C--------
---T---CG--GAA--G-A------C----A--T---C----T-A-C--GG------C--
---GC--TC-C-----------G--G---------GC--A----GG------T-------
GC---CA---C-AA-C-A--G-GC------C-C-----------TGA--------A---C
TA-G--CT----------G-TC----GT-GC-T-T-T-A-C--TC--TA---T-------
-A---TGGG-T---------TAC-A--CC-------------C--T-CTG-----TCT--
--T-G---GC------GC-G-G--CA--G-------CT-A------A-AAGC---G---A
CGG-AGC----C----GC--G--C-G-AAGTA--A----C--GGC---C--TAG---A--
--T--C-T-----CG-A-TAG---C-G-GGA----A-C-G-G---CA----A----G---
--C----CAT-C-AG----------AG-TC-A---T-----CGT----G---TAA-----
---C---G-C-AG-T-T--T--A----T-AA----G-AT---------T--A--C-G--T
-G-ACA-A---------C----GT-C-C--CG----------G-T-CA-TG-CG---TG-
--GACG----C-----A-G-G--C-TG---A---C--T-AT-A-----C----GCA--G-
--A-A-G----C-----C--G-TC--C--A-A-AA--TGA--G--T--G-A-G-G-G---
A--AA-T-A--G--T--T--G-TGGCCT-CTC--T-C---C--A-CTT---T----A--G
---AC---GAT-GC---AT------------TAA--GG-GA---C---A--C--C----A
T-G--CT-C---C----TG-GTG-GTA----C---A-AGT-C----A---G--T-T--C-
---G-C-TTA--A-----T-C-------G-----G--CC---------C-A-A------T
--A-----G-C--CG---GC-G--G---G-----AC---G-G-A-G----A-TT---GG-
-CT-A---AC--T-------------G---T-----CA--AC------AT------G--C
-G--TGT-T-T-GA-G-GA----CG--T----A-------AG---TA----TG--TT---
----G---C-CC--C-G-TT---ACTG-A--------TT-AC--GA---GACGA-TA--G
GG-C-----G-G-----G--AAA--AT--G---C----T--ACT--TC-A------G--T
A-----A--GG-T-ACGT--C--G--A----CAG--GC---G--------G-A-------
A------A-C-T-----G--A------T--A---A-T-T----A----T--A-----C-T
------G-T---T-CAG-CCG-C-G--C------T------C-TT-G----T-GG----C
--A-A--------C-GGTA-GAA--T---C-GG----A---------C---------G-A
----------C---CG----G--CA-----A----GA--------A-A-T--CG--AT--
-------G--A---TGGG---A--C---A----T---C-GGA-AAC-------A-G----
--CT--T--A-C----TC-C---TA-----TG-CT--CGC------A-GT----A--A-C
AAGA-G-G---------------------C-GG--GC--C-ACAGC--C--G--G----G
AC-C--CA--A--AT-------G--C------C-TAGG-----C--TG-G-G---GG---
AA-C-GTA-G----CC---C--G---C-G--G-C-CTAA-----GTG-GCTG--------
-TT--C-G---AGG-----T----T----A----A--G-T--A------G--G-----G-
T-A----T---A-G-C--G--C-T--C-----GCAG-AA---A----T--CAA--GG--A
--T---AT---G-----A-G--G----T--C-CCA-G-------G----T---GA-AG--
----GA------CA------TCT-TG----TC-------T-A-G---A-C--CC------
--T---GT----G---A-A--T--TAA-----GTG--C--A--T----G---GC---CC-
----CA-------G--T-A-CG-A--C--A-A---GAG---T--------CC-G--C--G
---CA-------------A-------------G-------A-A----T--G-----C---
CAAAAT--TGAGG----C--T------AT-----AA--G-GAT-CAC------CCA---G
-T-ACC-T---C---G----T--C-T--A-----ACA-AG---------G------T---
-TG------AC-GT-GT---G-----TA--G----TGCT---AT--G---C--AT--T--
--CCC------A---------A--AT-G-GG--C---G-AT--CCTG-----GA------
---C--CATAG--C---CAT-GC---TCAA--A-G-G-T-CC-G----------C--T--
-A-CC-----GA------------GT----A-C-G---C-GC------CT--AGC-G---
C-A----GT--A-CCA---T-----CGT-G---------TT-TTAAAG---TT--C----
-TGTGA-A--CTCC-----C---CT---AGCTG---AT-C-G-TTGT-CTA-C-T--C--
G--A-C-C--CT----C-TC--CC-TT--T-C--T------GG--CCA--CG-TT-AC--
-C-GCG---C-----T-C-------T----TG--TA-C-CCG---C----T-A-----T-
T-GCA----C--CG--------A--GTCG----C-G---TT-G-C--C-------C--TT
-ACGC-CT---C-----AC---G-G---GA--G--TCC---A-A---TAT-AGA------
-----C---T---T------A-C-AAC--GC--GCCA-C--A--T-----------T-A-
------------------------------------------------------------
---------------------------------------------------A---G----
--G------A-----------C------G------------------------G------
--C------T------------------------------GAGT-----------A----
--------------------------------A--TGT-----G-A-C--A-T-C-C--G
TC-----G-T--TT---A--GA-----A----CA--------C-----------------
-T-G-T------T----G--C-C---CC-----------C---A----------------
---C--ATG----CA-TG--C-GT-CA----G---G---AT-GG-ACAGC-T---GGT--
-G------T--------G----------G---CA-G--------T-A---G---------
--G----C--TC------A--AT--CT------------C-GT--CG-CC----C--CG-
G----C--GA---GGC--G---GGG-GA-G-GGAA-------TT--G-------------
A-CACC-CGA--A--AT--G-TG--CCT----T--C-AGA--GT-A-A-A---G-G---G
-T--A--CA--A-A---------C-----C-A-------C-G-G--------T-C---TG
--C--ATAGT-TG---A--GG--T--A-CC-G-C--AA-----G----A--T----G---
--CGAAG--AG--C-------------A--GAACT---GT---AG----C---A--CT--
G-A----G-----C-G-----C---A-G-TC-------GC-G-G---AG--T--GGG---
A-T----------A--G----A---AAA-G--AG-G-ATG-G-C---------AC-G---
-----G---T--TCT---------A-----GC----------------T-A-AAGGA---
-CG-----A-G------A---C----G--GC-----CG-----GG-A----T---A-C-T
G-GCTAT---TATT--A-------GAC--C------A--GGC----C-ATC------T-T
----T-----GTC-G-G-----GG--C-A--CAAG--A-G---------ATG--C-GAGT
-T---C---------AC---CGCC--T--GC---A-T-A-G-C----AT------A--A-
---------------------AT-CA-T--CC-G----T--T--C-C--CGG-A---AC-
--C-C----C-----A------------------AC---GG----CA-T-CA----AA--
--AG----A-----C-C-AC---C--A------G--G---A---------C-A--TA---
--G---CG--GTCGT-AA-C--TT--A---A--AC-----TA--C-C--A--T---G-T-
----G-GCCATCAG-A--G--GG--CC--G---T--------T----C-C--TTA--TC-
------T--GT---T-----CC-A----TT----------T----GGA-ACA--A---T-
------------------------------------------------------------
------------------------------------------------------------
C------------------------A--------------------------G-A-----
------------------------------------G-T---GT-G-A------------
----G-C----------------A----A-GA----T--CT--C---A-A---C-T--CC
C-AG------------T-------A------A----------TACG-TG----T-CACG-
------A-CC-G--------AC-----AA------------T-C-CG-GC----------
--------------------------------------A---------------------
------------------------------------------------------------
---------------------------T---------A---G--C-------C---T-AG
---A---TCT-----G-------------G---T-C------------------------
--------------------------C---------------------------------
------------------C-----G-----------------------------------
--------------------------------------------------G---------
------------------------------------------------------------
------------------------------------------------------------
------------------------------------------A-----------------
------------------------------------------------------------
------------------------------------------------------------
----------------------------------A-------------------------
---------------------------------------------------------G-T
--------C---------------------------------------------------
------------------------------------------------------------
------------C-A---------------------------------------------
------------------------------------------------------------
----------------------A--AA----GAC-G---TA-------G-G---------
-------------------C-----AC----T----------------------------
------------------------------------------------------------
------------------------------------------------------------
-----------------------------C---AAA-C-----G-CG--G----A-C---
T---G--T--C--CA--C-AG--C---C--A-----------------------------
-----A--------------------------------------C---------------
------------------------------------------------------------
------------------G-T----TC-----CG-AT-C-----T---AG----G-A---
C--G-C--G----AT-A----CAA---G-A--G-TGC------G----G-------C---
-A-G----T---T-C--GTTT----GAC-G------C-C-G-G-----CG-C-G---G--
G-CC-AG----CA--A--GC---------------C-----TT-G---------CTT---
--GA--G-----T---------CGC--G---T-------CC-----TCG---G--C----
---G-C-------A---A-----------------------------G--G---------
------------------------------------------------------------
------------------------------------------------------------
-----------------------------------CT----------T--C-T-------
------T------------GG--------G----C-GCCT-G---------C---C----
---A---------AT--GG--G-G---C-T-C----CAC-C---------AC--G-GGG-
--C--G--ATTTC--CG-C-A--A-----A-A---C----TG-GA-AA-G-G-A----C-
------T-G----A----G--------G----------------G--A--CC-GA-T--G
--C-------TC--------------------GGCT-------A------C---------
-----------------------------------------------------A------
------------------------------------------------------------
---------------------A----------AC---G-T--C-----G-----------
AT-C-C--T------T--CAG--------CG-G----------A---T----C---T---
-----------CG-----G--T-AA---A--G----T--G--------GC-T-GAA----
-A--------C--C-A-C-----T-TT-------GC-A--T--G----G-------A---
-----CC-G--G----T------G----GC--------C--AGG----C----T------
G--A-------A-----G------------T------C--A-C--C--A----------A
------------------A-TATG----T----------A-T-T---AG-----C----A
T-------C-AGA--C-A-A----T----G----C--A---CG-GAG---A-------TA
-C--G-------A-------G---CT-A-G------AA---AG-G-TG-G----------
--T-----C----G-G---AT--------C---------T-G-----G-C-----A----
--------G-----T---C----T-T--G------AG-A---T-A-AG--G---T---GG
-CAAG-AC-T------AG-A----TC-AT----G--T-C-T----------------AC-
-CG-A---C--TC-------------GC-CC-------GGC-T---C-GT---A--G-GC
-C---A-----G---G----------T-----C-G-----TTA----A-----------A
--------------T-----GGG--T----TAGC---A--A-----------TTG-T---
---GC---------C----T---AGA-------T--A------------G-TAT--CA-A
-A-C--A------G------TT-------A--------C-C------------C-C----
-TC--------------------------G---------------T-C------------
----------A-ACGTT-A-A--------G-ATACT------A---T-ACG---------
--------------------------------A---TG----------------------
---------C--------------------------------------------------
------------------------------------------------------------
---------------------T--C-------------G---------------------
-----------------------------A---AA---TC----------T-T-G-----
--------GA----A-----G---------G-----T---GG------------T-----
C-----GT-------G--T-------G---G-----------C-C-GT-------G-T-A
AA-A-A---G---C-AG----CCA-G--------G---C-TG-CT--ACCA-G----G--
-TC-A-CCCT-CA--------C---CTTC-G---T-----T-CCC------T----G--T
--A--C----A-A-A-------T-CTC-AGAC--G--A-G-TCG-----A-C--C---A-
--G---G---AAC------ATGCT-----CG-A-T---C----G-------C--GT--CA
-T-----AGA-----T----C-T--C--CTGT-C-CGT--A-G--G-------T--GA--
C-------C--G-G------C-T-----T-------GCT----GTA------A----T--
-TG-------C-T----------TCGT------T--TA-----C-A----T--G-T--CC
-------------GC---A-------C-------AT-TT-----C---------------
-T---------T---A-G-----GTGC-TTCTG-AC--GA-GA----AC-TA--AT-A--
-A-C--C-GG-G-----GC-C---A--------A-A-C-TA-G-T--GACT--AC-----
-C-C----G-A--C--C-------C--A-T--G-----GA-TC------T--CGCA----
GG------GG-----TCCGAA-C-------C---G-------G-G------GGG-GG-CT
--C-C----G-TC----G-------C--A---GT--G-------T---T-G--TGG-T--
GGT---T---TTG----CT-T--CT--GG----C---G----T-TCA----GA--TGCA-
A--C---C---TCG-G-G-CG------C---G----G---C--CG-GC-C---AA-C-AG
--T-----T-C-TC-----A-T-CTC--C-CGG---C-----T---------T---ACT-
--GCCT-------CG-AAC---A----GC-G-G---------G---C-------TCG---
-------C--CA---------G--G--G--C--C-C-----G-C--C-G-------C-GG
T-A-G-----------C--AC--T-A---A--C-A-------------AA-GTGC-A-C-
--------G------------------------------------------TTTT-----
--------------------T---G-----------------------------------
-----------------------------------------------------A--C---
---GC--G-A-------C--T--TTC--A------T--T-CG------C-AC-------G
GTT-------C--C---T-----C-------C-C-ACT-C-GCG---C---T------G-
T----------G-----G-AAT-GCGT---C----C-A---T---TC-T--G---GTTG-
TC--A-----GC-CG-C-C-------T-G--CCTTG--TAA-GT---A-TT-A-A---G-
G-TCT--T--G----C--C----C--A----AG--T--T---G-T--T-----AC---CT
C-------A--CA-T---A--G--C-------C--C----C-C--TA--G-TC--TC--G
---AC-T-CTT-----G-A--G--G-G----A--------CA--G--GG-T-CCCC---T
G--G------T-T-------G--G-T-G---------G---T---G---TC--T--T---
G--A--G-A-CG----T-A------C-A---A-T-TT-CCT----ATCG-----C-----
--TCCC----T--CG--AA--GA-A---A---T----G--CT-------A----CT----
-----C-----G-----T-----A-----CG--C---T--T-C---GA-T---TCT---A
C-G-CT--T--G---C-TCG--GCAC-T--------CGG-A-----AG--C---GT--C-
-----A--T-G-C---G-C--C-T-TCA-TTGG-A-T-T-C--TG--A---G-G--CG-T
T--CC--CT-G-A---------GT----G-T------TCA-GC-G-T----T-----TA-
------T-CA----CG------A-G-G--TC--G-CCTT-T-A-T-ATCA---G-C----
-G----T--G----G--AA--T--T--T---------------A-------TAC---T--
--T-------G-----A--GT-CC-C---T---------A------C--C------AA-T
--T--G---C----TGA--C--AGG--T--G-C---C--T-C------------C-----
--T----CG-T--T-G---GC-A-----T--A-A----G--C--TGA-G-C---A-TG-T
AC--T--C--GTTT---A--C---AC----C-C-------C--C-CCA-T--T-------
CC----G-C----T-G-A-CTCTT----C---G----A--GC-GGT-----GT-G--CC-
----C--C-----TTC--C-G---A-CTC--CTTCC---GGATCT--A------G---C-
-TTT-CCCAT-C--C-A--A--CT---G---G--TG--C-----A-G----------T--
--G-T-GAT--CG--------TTGTC-A-G-----C-G----G-C--TT--AA-------
--T--A-AC-----T----------T--T-CG--TC--GT-C-A-GT-A---T-G--G-G
C----T---A------A----A--------CGATAG-A--A-A-GA-------A-----A
-A----T---CT-CGC------AC---ATCCC--A--A-G-------A-C--TG-AA-T-
CC-C-----C-----A------GC-----AG----T-G-G-----C-T---GG-G---C-
------CGG-A-----A-A-TA--AT---G----GGGAACC--G-G-A--G---T-C---
-GA--CT----------A------C-C--AG--TG----T---T----CAAAGCT-C--G
-G--AA-A-T--A---A-CT--C-AAGAAA-C-TC--C-AT--C-C-GT----CA-T--T
--C--GTG---------GT---G--T-A--------------A----G-GC----G----
--T------T------T--C-A--A--C---C------A--GG-CA--------C-CG--
-A---G--T-AA--------GC-----T-----C---A------CA-----AA-----C-
-------T-C-----------------A-----A--CC---A------T---C-AA----
-C-AAG-GT----GC------AG-C--------G----A----CT-A-------------
--A--A---A---AA------TGG-----T----------T----T-A--T---A---T-
--AC-C-A-T-T--AC--------CTCC-G---T--G---C----CT----A---C----
-C-----C-G-C-----T-G----T-C--------G----G----C--------------
---A-A--G----GT----CGG---CGA--G-----AG-----C-T-----------G-C
C------------G--CTC--T----------AT-AC-----------T---TA--A--A
-------A--A-C-----A---A--G------G-----AAAC-G--G---A--T------
------TA------GG-T---C----T---GC---G----C-------G--T------G-
C-----T---CA---A-AC-A-CC-T-----A-A--TAC---C---GTG-C----C---C
C----------C-G-G---TC-----CA----A----------T-----AGAA---A--A
--C-----T--------C---A---GG--TT-A----GC-----AA----------A---
---C-G---------C-TA-------C--TG-A-----C-C---C-T-TGAA-----A-G
A---------T-C----G----------CTGG---T-A----G--C--C-T--T----A-
---GT-------G---C----C--T--AT-G------CC-T--C--AT-TC-T-A----T
-CGA-C-GGCC----------A--TC---T--CC-A---C--AG--GG---A-C-A--A-
----TT-GG--C-----G--C------G-----C-GG-AT--A-C--T-------CA---
G--------------A-T----A----C--GGG-AC----------GG--C------G--
--G---C--G----------G------G-GC--------G-AC---G-G------C----
---------T------A-------A--A-------T----T-------G----G----C-
-G---A---------A-C-TA-----G----------------------------C----
------T-----A--T-A-GTT-T-------A-T-------TCC-------C-C-T--TA
---C--------AA---AC-TT---T-T-----GA-G---C--A-C---A---------A
-T---GT-AC---C-C---GCC--C-T-A----AC--------T---T------------
-A----C---A---------T-G-C-CT-C---AA-------TCC-G-T-A-AG-----T
------C-------------G--C----------A-G--CGG--TC--C--A-TAGG---
-C-TG----AT--C---G-T---A-A-G-TA---G----CCC------A-GC--CG--C-
TGCTGC--C-A--A---G-G-CC---G------AT----C-T--A--C-GG-A-----C-
--T-G----A---------T---TC-A-T-CCCA----G-T-C-T-C----G-ACC----
-GC-G-----G----G-A-----A-AC-T------------C--G-G--CC---G-T---
--------A-T--------AG----------------------T---G--C----GG-G-
T--C------A--C-----A--C-G----G-A-C-C-A--T-G----C-G-C-C-----T
-----C---AA-----G--AGC--T--CA---G---------A---------A-TC----
C----AA--G-A---C-C--A--C-G---A--------GT----------A--G------
-AG--T-----G--T-G-TGTT-A-C------C---GG----------ATA---------
--TG---GCC---TT----C------T--------------CG------A---CT-----
---T--A-C------TA----A----T-GA----A-G-A-T----------A------GA
A------------G--------A-CT-----G-AG--A-G---CT--A-G-ATC-T--TG
----C--T----A-ACC------T-T-C--A--A-------CT--A--G-G-G---G--T
TTC---A--TC-GC---GG------T--A----C-A-G---CT----GT--C-A------
G-AC---T---C-------G-----G-T------G----CT-C---------CG------
--A--ACT---A-AG--GG---G---TA-----T-G-----CA-A---G---CAT-A--T
T-C----------------G-T--T--CC-G-CT-T------------CC-A------AC
-------T-TA--A--T-G--AAG---CCC---CT--CA-GA-C---T--C----GC-TT
CA--GTTG-CCA-GTCGCAAAGGCAG---T-------GA-----GCGGT----C----A-
----G-CAA---C-C--G-----G-------------A-----G--GCA-TC----T-CT
-TC--T-GT--C--A--TATA-GAG-C---A-A-----CA-G-G-T------A----C-G
-T-T---TA-C-A---G--T--TG---CATC------AGG-CC--AA----------AG-
---C-C-C-A----TC-A---A--T---G------CT--G-T-C---A-----------A
A-TTATG-A---G---G--C--A-------G--C-C------TCG--GG--CT-----T-
T-TAC-------G-GG----GAG----AT-GA---TGC--G--G---A-T-CCC-T-AGG
----T---C--C----G--A-G--G--GAT-TT--GA-G--G------C-T-GCC---AG
---AG-----T-C-----G-C----G-CCGG-T-G-CG--CA---C--GG----AGG--A
----C---G---G-C--CCA-TTG---T--------A----------------C-A----
-----A-C-C---------------GGTTCC-----C---AG----------C-----T-
-C---TC---T----G----T-T-A---G-AG----T--------TC-T-C----TA---
G--T---T--T---ATC-A--A----A-------C-C------CA-----A-TT-A----
GC---------A-T-----A-AT-A-CG-C------AAG---------C-T---------
-----------------------------------CCAG----A---T--C----G----
-CAC---------A--A-G---------------T--G-A--------------------
-----------------------------------A---------------C--------
------TG--C---TA--AGC----------A-GTA----AT--G--GGA------GC-T
-TGA--T----G-------C----------------------------G---C--AA---
--C---C---T-G------C---G--C----T-T--TC-----CTA--CG-A-T---A--
--ACT-GA---AGTG---A--------CC-G-T---------C---C--C------C-AT
A-CG----A--T---GTC----AC--C-CAA--T--AA---G--T--------CA---A-
--T--TCA-G-C--------CC--GG-A----A---T------T-T-T-T----A--T--
G-----C-----------------CA---C---------------A--------G--G-A
--GGAG--------TA-A-----C-------G-G-T-ATCA--G-A--TGT-T-C---A-
-A-------TG-----------C--AAA---T-GT-----G---G--GC-A-G---ACT-
A-------CAT--A-----------AA-A----GG---T--CG---------A-T----G
-CGGA----T-T---------TA-AC---G-T--CCTT-G-CT-G--G-CCG-----A--
-CG-A--TC--------TT---T--T----G---------TT---------C--G-----
-A---G--G--G----CG-GC-C-----A--C---ATCGCCT-G-C---------TT---
ATT--T-G---AGATTT-GATGC-GG-----C-CT--GCGG--G-C-G---A-GAA----
--AC-----G---TG--G--T----C-------T-----A----TC------G-G-G--C
CG------ATC-C--A---G------A-A-A--G-AG-TG--A---------A---C--A
----------T----T---A-----TTATT------C-C--TC--CT--GG--------A
G-----G-TG-T-GT------CG--TG-GCG-G-C-----C-CTT--G-------G-G--
-C--------T-----G---TA----AG-CC-C---T-----G-TCC--TTCG---A-CC
-----A-C-C--G-GA-T----------GGT-------A--A--G-G-----T--TG-CC
--C--T-----T-A-C-G--------C-C---TTA----T---CA----AT----GG-G-
----G--G--GT-CCC--CC--CC---TGC-C------CG--A--G----CT-GCACT--
-T--A-C-T-GT--TGA--A-G---T-C--T-----G----CAGA-TA-G-AC----A-G
T----TCG-G--T----G--G-AT-TAT---G-T-TT--------C-T-C---C----G-
---G--T--C-TGCA-C--C-C-------T---T------A-T--GT-G-GG-G---G--
-A-----C--C-AG-AC---GC---A-G-GC-AA-T-G-AGG-TG-C------T------
A---A-----T-----GG-TC-C---C---T------C--G-CT--C-CTT--TA----C
TT------GT-T------------C------------ATT-TT-GA-GC--TAC-A-A--
C---T-CGG----T-C-T---TTGA-CATA---A--------C-T--C---------G-G
---C--A-A-GC--G---T---G--G-A-A------A--G---AG------T-G--TGT-
---C----GA--C-A--A-T-C-T---CTAAG-T--A-----T-T-C--G-C---T----
---TA----G--C-G---AC----CGGTG-------T---------G--------A-T--
TC---C-A--C-C--CT-ACT--CCT-----C--C--GG---A-G--TG---CG---A--
--GCG-AC---GA---C--C------GC--TTC---G---T-C--T-T-G----TT--T-
-----T--GT---A--T---TG--------G--G-GA-C----T--AA---A--A-AA--
----C----T---G-------C-CG---GC-------------T-ACT----T-----A-
-AG-G-------T-CC--T--G-T--T--G----C-CC--G--CT-CA--TT--CT--TC
-T-CG-TGC---T--GA--------T---GA-G-G---G-AAGA-T--CT--AT-G-TAC
--C-C----------CCG-A---C-G----------T-GAAG--------C---------
---T----A-C--GG--T--A-A-----------G--------------G---------T
G---A-GG---A-A-----TG---A-C-TC---T---G-CC-------AA--G--CA--A
-----C-------AGTTCA----T-G-G---C-----G---A-C--GG-G-G----A--T
-----T--C-GTA---AC-A--A--TA--G-G-A-CT-AC---G--T---A-T-C-TAC-
---T--C-A-CGAT----TAC-GC-------T-G-----A-CC-A-G----T-T--A-T-
G-------GC-AC-----TT-T----TTT---C-G--AGCT--A-T-T--G--A-A-CA-
AG--GA-AA--C--AC---GGT-AG---AA-TTA------CT--------A---TACTGC
-C-----TA-T-A---A-GGTT---A---CCA-A-TG--GTT------G-C---A-----
GC-G------T--G----AAC-G-AA--GCC-A-----G--C-C-G---GC---G-T-AT
G-----------GA-----------C-AT---G-AC---AG---T-------CT-A----
----------------C-G----A-TTT------C-----G-A-A-----A---------
--G-------G-G--GGG---C---A-A--T------G----G--T------------G-
T--G----T-TA-A-G--G-A--G---AC-T--CG-----AA-CT--A-AT--G-GG-A-
AG-TA-G---TCT--A----TT-----C---T-C----G---TA-T-GC-T-T-GTT-T-
----CT-G-CG-T-----G-----C-GATC------A-C----A---AT--G--------
-----AC---A-GG-------TG--CA--G---------A-----G-------CAT--CA
-----AC----CA-AGT-A------G-----A---------G-G----T-C--GGC-T--
G-AT-C-------T---GA-T----AC-C-CC-T--T-T----T---C-----T--T---
----A---C-T------T---A-TCG-T--CG-A--GC-AT-TG-GA-AGTAAA-T----
GC-GA-AT----TAT-------GCT----AC-G--A--G-A------A-A---A------
-C----C--A---C---------G-G---C--GT--AT--T--------GAG-----A--
TAT-----C--AT-------G--T----C-----C-CC--TG-C--G-------G--GC-
-G-------A--C--C--------A------G-------C--G-G-----------A---
---CG-ACT---CGG-------G-GA-----AT---CCT---------A-AGGC-TT--G
-------C-T---A--T------C----G----CC---G-C--GC-G----T------C-
----GC------AT----AA-----C-T-T-C---GA--A-A-----G-TAA-T---C--
TCG-AA-TG--AG----C-GA----GG-AG--GC-CCC-T-T-CC-G-C--G-G-C-G-A
-C-G--------T-----T-A--TGTT----C---C-----GA--------G---T--A-
---A---G--C-C-C--G------C-T--G--A-A-G-T-----A-C----CA-----A-
-G----TAC---C--T-C--AT-C------C--T------------------TT----GG
--CATGA---T---G--GTG-C-A---GCA---TCC-C--G--AG---G----A-T-C-G
-G----CGC----TC-GGTC-C--AAG--CTC-C----GA--AT-C-GG---C---C-C-
GGCCT-----G--T---C---TG--A--C----ACA------CG-----C---CGC--G-
-C-----GAGAT-GCG--G-CC-T---A-C-T-----GT------CC-CTCCC-T---G-
-G---CT--AAG--A-T--------GG-GGGT---A------A-A--C-G-C-TA--A--
-C--G---TA-A--CAC-C-----G--C-GTT----G---G-C----CC-CGA-GA--TA
-T-----A-CC---C-AGTC-G---CC-GG-A-------G-----TA--------AG-GG
--G-C---T--------AT-AT-CC--TC-C--G----G---G----A-C---GT----T
--T------G---C---T-ATG------A-C--GC---AA---C---T---T--CG-C-A
---G--------C---------------CTG---TC--C--A----AG---G-----C-C
-----TG--A-----T-C-T-C--C---G----T--A-AG-C----G-CT--CG-CC-T-
---GGG----------T--C--G----CT-G-G--GA-G--T-T-G-----------GCC
C-ACT---A---AC-A-----------ATGA----GTAAGTA--C-TT-C--AC-G-TC-
G-T--GC-C-C------G----G-C-G---GG--------TGG--C-T---C-C-C----
----T--CT---A-A---A--T-T----T---C---CA---TA-----A---T-T---T-
---GCGCCGC--GG---AA-A-A-----T---GG----GT-T--GG-T------CG----
---------G-ATG-------------GT-TA-----AG---CGT----T-CG-------
--C-T--T---------G--G---CC-C---C---A----G----TG-TC---G----G-
--------G----T-TG-C-G---A---A--A--A------------T--CC-C-GCGA-
---TT--C--G--G---TAG---GA-CC---G-----GG--GGGG--G-----G--AG--
--------------C-C-AGCT-TA-CCT-GC----------G-A--A-------T---T
------C-G----G-G----T---G----------------C-C----G-----GAAC--
A--C-----A-----C-----------------C--GA----------------------
-----------------------------A-G-----------------T----GT----
--A-----------------A-------TT---G-----A--G----TT-----------
-------G-TC---G-------C-T---A--G----T-A----C---C--A---------
--G---G--A-C----A---AG-C---C----A--------T-----------T------
----------------G---GC----AC--TTA-AG-G----A----T-----------C
GC---AAG-AA-A-A--C------------T-G---TT---G---T--T---CCA-TGC-
---C-CA--C--C---CG-GTCC------T------T------A--------G-A-T---
-TGG-GG-CAG------C---TAC--C-GA--G-CT-G-C---------G-C--AT-A--
----TG------A--T---------------------------------G----A-T-T-
CAGC-AA-CA--T-T-G-G--T------G-GAA------A-ACT-C-A-TAG-C-T--C-
----A--G---GAT--AG-T--T-T-A-CG----C--AG-TT----A---A-G-TC-CA-
-TCG--A---ATA---GG-G--GG-AT----A-AAC---GC-A--GTC-T-GGT-T-GC-
-A-----------------------T----T--CA-G---CTA-CGA----C-A-G-G--
GG-----TC-CGA--AG-AG--ACC-G--------C-T-T--CAAG--AAA-------T-
C--ATT-C-C-------CTG-------CA--------G----T---T---G------G--
-T--C-A-CG--A---C--A--C---A-C-A-----------------CT--C---AT--
----AGTA-G-AG-G-T-C-G-CGCCG-G----CTC--------TG-A--TGG-AG---C
GG-A---A--G-A-C-TC--CA-TAA----T--T----GG-TC--A----TC--T-CG-A
T---G-T--CCA---G-A-T----C--T--TGC----T-A-TCG-AG-T--A--G---T-
---------A----AGT-C-----A-GT----------C-A-------------C-G--G
C-------------A-TTCAA---------G--A------------C-----AA-----A
--AGCA-AG-C-CCCG-T--C----C-CT-A--AT-------C-C--CC-G-A-TAT---
GT--A-T----T-G------GCG---T---ATG-AG--CCAAA-AC--AT-TG-------
AC--C-C----AT-GA--G------G----T--G-C----C---TCG----C-TA---C-
-T---T-G-C---C-G---TACT-T--CT-C----GA-G--G-----C--C--T--A---
-----CG----T---G-G-T--C------C--GT-GAGT--C--A------AA---T-C-
A--T--C---------C-T----C-T----------TCG-TCTGA-C--C----------
-C-AG--A--------TC-C-CC-----GTGT--T-A-GG-T--G-C-GA----C----C
---G--G-AG---G-A--AAC------A-C-G-G-G-C-CA--T--T-C---A------T
---G-G----C---------C----G-A----CCA----TC------TA------TGG--
C----G---A-C-G-G--GT---G---T--------A-CC---T-GTT-----C--T---
--G-T--GC-----T--------TCAC-----A----G-C-TCA---C-------C-G--
---C--C-----------------T--G-G-T----GC--C--CG---T----A-----T
----ACCT-AT-C----C--T--T-----T---------------------CG-CT-G--
---G-----CT---GA-GAAT-------T--CG------A---C-G----TG--------
-A--AC-C--A----------TA---C--------CTG-------T-----A--AA-C--
----G--T-A----------C------G-TT--CCC-AC-T---C--AAGA--A-ACG--
-AA-G---TTCTCC----TC-G----GG-C----GC----------A---------G-G-
-AT--C--------T--------TG-----A-CT--A--GT--G-----C----GA-A--
-T--A-GAG-----A---C-A---C-GT-T-----AG------------------A----
-GC--A---A-CCAT--G-----T-G---T-----C-------TTG-------CC-GC-A
----G----A----CA-CC----T----G--TG----GC-T----AT---C--------C
----C-C--A----TCC-AGC--T-T---C---G--CC-G--A----T-C----C-GG--
A-T--A---G---TG-T--A-AGC--GGTCGC--C------------G--CA-A--T--A
------C-T-------A-C-----A-CCA-A--A-T---AT--A--C---G-AG--A---
-AAG-------AAG-C--G--AG--CGT---C-C----T--GC-GGCGCTG--GC-G---
C----------TA--G-CG----A-----GTA-----C----A-C-G---A----G-C--
-----C-C-GA---G-C--TG-A--A-A--------TG--GG----T-G----GAG-T--
-A-------T-C---------A----A-GC-A-------GC-G--GCT-------C-CGG
---TG--G-------C----T--ACTT--G-AG------C------GGT---A-G----G
---C-A---T-A-TTG-GTTA----T--C-GCATATGGG-A-CCTG------TC----T-
G---TG---A--C-----C-----A-C------TA-G-G----ACG---A---------G
AGT----CAG--AAG-G--A---A----G--GGT-----G---CGA------T---C-T-
--GA-G-AC---T---A--C----A-G-A--A--TGAT-GT--T-G-C-T---A--C-T-
--CCCCT-AG-----C-----CCAA----G-G------AA-G--C-TAT-TCATGC---C
T-G-T-T----------AT--GG------G--G-A---CG-C-AC-C-A--CT-C--T-C
-G-TGC-A----G--TG--A------AA--G-CA------T-C--CAGC-CT--CG---C
-ATC-A---CCA----C---GG--A-G-----AA-----A---------G-T--------
---GC--TCC-C------A----GC-C-CA---G-------------C----C-GG-A-C
A----G---------G-C--T---C-----TC--C---T-C-A--CT-A----T-TCT--
CC--CG-GATAC--AA-A-C--TATC-----CG------T--T-G-G---------GT-C
G--T----G--CC-GT-----G-TT--A-C-----T---GC-AAA--CAATCTAAA--A-
G-CT-T---AGGC--C-AG-GC-----------T-T-G-T-GGT---A-GA-----CGG-
-TT-C-A---TTGAG---A-GC--TGGC----C--------TT---T---G----CGT--
---G-----A--CAC------G--GC--AC------GA-T---G-C-GG-CA--------
------C-C---TA--CC-----AT-----C-GAA------A---C-----G--CT----
--C-AC----G--G-AA---T-C---------AGC--GA-------A---T-T--C----
-CCTAG-GC--G--C--A----AC---AA---A---CCC---T--AC-A-C---C--G--
-T-ACT--A-----CC--AC--C-TA----A-----G--TG--AGG---A-----T----
--T--G-A--T------C-G---G--T-----------C-AC-----------GA---T-
C-C-GA-T--G---ATG--------AC---T-T-------T---A----GG---------
---GT---T--C--G--T----GCA---GT-C-----T-T-G-----GC-A---T---C-
-TG--CGTTC---C---------TG---A------T----CA-A-----C----A-C--A
--AG-C-----TC--TCTA-A-A---T-----GT--------------G----TATA--A
-C-----------C--T--G---G-G-G-G--C---C-AT-CAC---G-----CC-T---
C-GT-C----CGCA---G-T--TT------C----GA----A--G-----A-GGA-TC--
T-A---A-C--C-CA---A------A-----A--G------G-A--A--GC-G--AT-C-
---A----G-C----T------C------TAAA--AC-------GCA-G-------CCAG
A--CA--GC----C--GC--G--C--C---------GCAC--------CG--C---C---
-A----G-----AG--GGT-AT--GCCCTAC-C-------GT-CG---------G--CCT
------------T-A---GGA---A-T-----C---T--T---G-T--G--AC-C-G-C-
----AA--A--AT-ACC-G-G--GA-AG-------AA-A-GA-G---G-A-GGTAT-C--
--AT-G---A-A-G-AC-G------AGC---AA---C-----GC------TAACG----A
-----C---TC--TG---C-G------------C-----G-AAC-G-G-CGGAA-----C
-T-T---AAT-C--G-T-TT-----AAAC-G---ATC----C----T------GC-G--G
--AGT--C--G---G----CC--C-A-CGT----G----T--G----------GAG--C-
------G----T-GAA--C-A-T---A---GT--A----------GA-------------
T----A---A-G----A---------------T-----------------------CA-A
----CTAA----------------------------G----C----------A-C-----
---AA------G--A----T--CC-----T-AG---------A---CG----G-G--G--
--G----G-----A-A-AA--CG-G-G---T--A-C--G-------AG----C-------
C-----------G------G-C---A----G-----G------C-G-C---------G--
----AC--GG-G---C-GA---T--A---G--G----------G--G------A------
--ACT-T-------GAC---C--TC-G-A-CG-------CA---AT-TGA---TCGA-A-
--T------C-A--A----A-T-A------G---GAT--C---A--CG--G--C-----C
-------GCT----C-A---TG-C--T---G---GAA-A----AA-C----G---A--T-
GC--A--G-A-T---C----TAG-GT-T--G-G----TC-C-----CT---A---T-AC-
--T----T--GG--G---C---A-G--A------AC---------CAC-T----------
-C-T--A----G----C----C---C--TC---T---C--GCAA--A------G-G-GG-
G-------TGA---------G-----------A--------C----AG--A--AGGA---
---G-------A----A--G--T--T-T-------GT-G----AGC-----A---CA--G
--G---T---------------CA----T-T-----T----C--CA--T-G---CTT---
----C-----AGG---------G---GAC----G-C-A--------A-A-T-C-------
T---A--A---AA--G-T-C-T---TTA---CG-C------------T-GC--G--GA--
-A---CCGG---C----------C---TAT-ACC----A--------A-CT----GAC--
C--AG---CC-CGAA---G-----A---TC--GTA-------T---------C-GAA---
-GCT-------------A-G--G-TA-CG---C----A---G---C-T---AC-----C-
-G-T---G----G---------A----T---A---AAGC-GA-----G----CT---G-G
-GA--TC--G--G---G-G----AT-------------C------T---A-G-----GT-
-------------CG----T----C---------T--C-------CA----AG-G--G--
AG-----C-T------G--A-A-------CT---T--A---TC---GA-CC-----A-C-
TCCC-GT--T--CTA-------GCC--------------C----------------T---
-------GG--G------G-------G-----G--C-A-TCT---G--CTG---G-----
-AG--G-----CC------------T--CT-----G----C--------------A-A--
-----CAT------G------CA-T--ATCT-T--A---TT--T-T----G---A----A
---GC---A-G--G-A-------T----A----A------A-------GC-A-GA----C
-A-AG-----G-----CCT------GG--TG-AA------C---CGA--C-----G----
----CC----C-CCA--A-TT-G---T-A-G----C------A--T--AA---G----GG
--G--G----T-----T-----CA-AG-------------A-TG-AA--GA--TT--T--
T-G--GAA------T-CC---C-----A-C------CC---TTTAGT----GA-AG----
-TG---------T---AG----T------CT----CA----TCC-G-C-A-AG--AA---
A-C---G-----------C---GG-T----G----GA-G-----C-GAAGCA--------
-A-C-T---AA-G-T-T---C--A--TC-G---GA-T-CGC-G----G-G----T-T-AT
------ACT-C-----T--C---A-AC-G--G--G--ACCT-----G-G--TAT-----G
----CC--A-C-CT--TC---T---G----A---A--AG--T---CG--GA-T---TA-T
G--C---TA---A----GTA----------TG-TA-C-CC-A-C---T----AC--G-C-
----T---T-----T--GG-A-----C--G-A---CT-C--C-GT---C--GT--T-GA-
C--C--AA-GT----A--AT-G--T-C---A--GTA-A---TC-GG-----AA-CA--G-
-A-T-A-------AAC-T--A-G--------AT-AT---AGC----GA--------T-T-
--T--GT-A-----G-----T-A--TT-G-----GT-----C--C-C-GG-GGA--CT--
GTG-T------GT-A----A-CG--AA-C--A-AT----GG----A----G--C--T-T-
--------C---G-AGG-C------CT-----TA-T---ATTT-C-T---T-----T--T
-AG---A---T-----C--T-----TGT-C--C----C-----C---A---GCA-G----
---T-A---T-----G---TGC---G----G-C---C-GT-T-------G--------A-
A--G-T-G-T--CA---A-TG--TG-C---AG-C---G------------A-----A---
T----TG-C-T-C--AG-TA-----A-C---C------CT----G----G------T-T-
-C---AC-T-T-----TTCA---CCT--GG----T-----T-C-------C-C-GCG---
G-T-T-CC-G----GTT-C----CT-T--C-----AG-TA--T--C-------------A
CG---TC---CATC-A-A-T--GC--------C------C---TTA-----A-C------
C-----G---AA---G-------G--TG-----CT-A-C-G---A---T--C-G----CC
--TG----G--C--T-C---TAGC---T----C----A--------CTC-T----TG-AG
--A----C-A-AGAGG-G----AG-CAG---G---A------------------------
-----------------------------------------------------T-T----
------------------------------------T----T-AATGG-----------G
---------------------------------------A-G-----A----TG----T-
--T---G-GG--------C------A--GTTG--------------G---G---T-----
A---------------G--G-----A------A---T-----TGC--A-AG---------
-----AT-A---T-TG-C--TA---C--G------A---TT--T---------ATGG-A-
--G--GT------G----G---TG--TGAAGA-T-----------C--------C-----
-G---T--------CTA-C--A--G-A---CCT---AA---G-----G-----G--G-CA
CAA--G-G-T-------A-CT-GA-T-----T--C-G-C---TTAC----A-CC-GT-C-
---A-TCC-T---T----A-G--T--CG-C----G---C--C---------T--------
A--A-----A-G-GTT--------G--C-A--GAT--T--AA-TTGT-ACC--C------
----GT-TT-C--GT--C----TAA-TT-GC--G----C--C-GC-TA-G--A----A-A
--GTT-TT--G---AT-CC-AC---C--G----T---GC--A----ATGG---TC--G--
-G-C-A-TG-GC----GT----A--T-G-----C-A--T----------C-TA---A--G
C-GT--G--A--C--G----TT--AT-A----G--GT-T--C-GCC----TGT-C-G--C
-A-----T---A------C-------AC--G-----T-A------CC---T-C---A-TC
-C-C---TA--TA---------GCC--C------C----C--A---AG--T-C-AA--G-
TT---T---GT--G-----T-T-TA-G-------CG---G-CC----C-----A----A-
------CG------A------GC-T--------T--------------------------
------------------------------------------------------------
----------------------------------------T----CG--CG---------
-------------------------C---G-TC-A------T-----T-GG---------
--A---T-----TTAG------AG-CAG----A-C--G-----C---C--------G---
------TT---------------C-C-------AT--C-C-GCGC---G------T---A
---AT--A--AT-G-----G-CT-C-CGC----GT----TG----CT---CC----CGT-
C---C-T--T-C-G-T-AG--A-A-TC-CC-G---T---T---AAGA-T--G-TTG-G--
G---A--G----C---------------A-GT-C-T--T--G----A-------G----A
-CTCA----------C-T---G--T-T-G-G-CG-A-A--G---G-C----------C--
--T--A-CT-----T-G---G-----C--C--C-----T------C--T-TG--T----A
A---TG---C-C----A--TT-TT-T-C-------CC-AGC--G--CG----------G-
C-G-----AAAT-A-A-AA-----CTGT-TT-----C---T------C--A-C------A
-T-GCTATT-G-GGT---------------A----A-T-G--T-----G---G---G-T-
T--------T---G-G-------G-TGCAAG----GG-T--A-T--G-T-CAC----C-T
A-GG--C-A---G-----------------------------------------------
-----------A------------------------------------------------
----------------------G-------------------------------C-----
-----------A-T------------G-C--------C-AGAGAA-T--G--TA---G--
----C-A--GACACA----G-C-G-CGT-A-----TTT-----TA--TCGCT---AAA--
-TA-GCG-TT--------------------------------------------------
------------------------------------G-----------------------
-----------C--C--------------CG-T----G---C---C-G---------GCG
-CC---C---G--CT---TCT---C----C-TG------A-C--AGG-C--A--------
------------------------------------------------------------
----------------------------------C------------G-C---AA-G---
GAC--A-A-G-TA-----------------------------------------------
----------------------------------------------------------T-
----TA--C---------------------------------------------------
---------------------------------CCG------------------------
--------------------------------G---------------------------
-----------T-----------------------------------G------------
------------------------------------------------------------
------------------------------------C-----------------------
------C----------C--TTT--AA---------------------------------
----------C--CAC---G----C-TTC--A--G-----G--TGT-CT---A-A--G--
G--------------G-C-------AG---------------------------------
-G--------------------------------------GCGCA--C----TT-A-A-C
---A--AA------T-TG--TT-G-----G---TTCG-T-C-----C---TAC--C----
T-G-CA-------AGGGTTG---C-CGAC---C---TCGG-----GAA-AT---------
----A--TC-T---G--------A-T------C----AG-ACG----G-------T--T-
----------------A------G-------GG---C-------AC-G-C-C--GTG--T
-T-----C-------T--AC---A-T-C-TCG-G--AG-A-CTC-G-ATCGAA--G-T-T
---CT--C----------GA---C--C-TT-------AG--G-A--A-A---T--A----
--CC-----A-T-GG-T------------------CT--C----ACA-T--G----T--A
-G------CC--------C---C--G-----G-GT----C-C--C-----A-----C-CC
-A---A--G--T-ATC-T----AATT-----G-G---A-T--C-GG-C--AT---A--A-
--------------------G----C-T------T-TG-A--G----------------A
------A-------T------------------------------------C-TT-----
T--C-----T-------G-TA--TTTCCA---T--C-G-TT--G---CA-C-A-C---G-
-T-C---TGG---AA----G--G--TG---T--TA---G-----G-----G-GGGG---G
G---GC-G-GC---CG---G------G-----AGCA-CA-ACCT-TGA---CT-TGT---
--GC-AG---A-A-AC---T--C--C-G---GG--G-G---AC--C-------G-A--T-
-G-C-CTC---A----G-C----C--T-GC-C-GA-TTC--A-TG--A-T-A--T--TT-
-C-TC-T---G-------C--T-T-------A--CA-G-TCAGCG----TC---G-----
G---A--C-A---AAT--AA--------GT----G-AT---A-G---C---A--A---CG
---CG----CG-C----GA----GTT-CA-----TC---------T---T--T----A-A
----T--T-A--CC-------------CTGGGG---G-GA-------C---ATGG-----
A-------------GGGG----G--AC--T----CATG--C--G------TT-TC-CTA-
-CGCAG--CT---C------CT---TGT--C--G-GTC--G--T--AC-T--A-G-CGGC
----TA-TT--GGG---G-----G----GA-C----AAG--TA-A----T-T----T-A-
--T--G--------TTA-----T-----ACG-T-----TC--TG-AG----AG-GG-C--
---G--TA--A-CG-T-A--CC----C-A---C-A--CA-G-TT------------C-T-
A-G-A---A----C------G-----A-------GC----GA----G---ATC----T--
AG-A--T-C--G-------T----T-A--GG-CC----G--C-AGG--T-CT-C-GG---
TG------------G--G---A--T-TCC----A----TG-GA----C----C-C--C-A
C-G---C--A-C-----GGCT---AG--CTC-A---GG----G----A----C----C--
-GT-C----------------GG---T-----A--GGA-A-----GT----------A--
---A-----G-C-CG-G-G----C---A----G-TA-C-C---CAGAG---A--A---G-
T--CC-GCA-C--A--G-GG-T------A--C-T---C--C-G----C-C---C-GT-T-
-T--CCGG-C-G----T--T-------G-----G-TA-C--G--------CCGTGAG-T-
--T------A-----TACG-CAG-------C--G------G-G------CAG---G--C-
-TG--------A-------AA---------A-GAGAGC---CG---A----C-A-GCT--
-TCC--T---TT--T--A---GA-----------AA------T---TT--TA-C-T----
-T--C--------G--T--T-CT----ATCA-CG-------G--TGG-GC---T--GC--
-T---------------CG-CT-G------AT-AA-AC-A-AG---A--------TAG-G
-----T-T-G-T--------A-----------------G---------------CTA---
----------C-C-----C------TG--GA--A--------------------TCGT--
-----T-T--AA-A-C-C------G-----C---------------T-C-T-------T-
-A-TT-GG--C--G-ATG---------------------C----CC-TA---G-AG----
--C--GG--GC-GGCGCC----ATAC--A--C----AG----A-----G-T----AT---
------G-C-C--------A--C---G-G-G-A-AA-------GA-----CCA---GC--
---C---A---T----T-C-ATT--GG----A-C-TACTT-CTT-----AA-T---A---
CTC---C---------CT-G--C----C-----TG-TCAA--G----G--AC--AA---G
-T-T--C-CG--TC-----TG--T--A-G---A-----AA--TG----ACCG-G--G---
---GT--T------G--C---CA------T-A--C-C---T-T--A----ACC-TGA-A-
--T---A---G-CT---------------G-T----T-C-G--C-CAG------G-T-C-
TT-----G-GAT-----TG---G-T--CC--TC-GG-A-G-T-----CG-----A---A-
--G----C------AG--G------C----A--GAA--C-----T--A--G-T-------
-C--------CT----A-AG-------AC-----T-TT--CT-----CA-G---C--T-A
-C-------AG--AC---C-CTG---A---AT------C---CC---T---A------TT
----C-----T-GA-CGA-C--A--GCC-A-A--G----C-C-TT-----A--------G
--------CC--T----GC--G-A--G-A---------ATA----ACTG-----GC--C-
--T--A--GC------G-T-A---A--CA--TC--T--C-----G----A--T-AT----
-----G-AA----TC-----------C--ACC--C-C-----------G--C-------G
---CGGA----AC--G------CT-------GG-GTC-GGC-C-A------T-AT-----
----TG----G-TCT----G---TA-----T------------G-A-GT----TC-C--G
---C-G-C--A-----TC--T--AA---A---C------A--C-------T-A--A----
-CC-T-CG-A---TGCGT--------A-C---G-CA--T-A-T-AA-----C-AGG-A--
T-------------G--CC---T-C-------G--AA-T---G------T---T-----C
-T--GA-C--T-A-------G---G-----A------G---T-C--AC---CTT-AG---
-G-----CA------C-G-G-C----CAT-C----G----A-AT---A-------A----
-TGG--G--T----AGCT----G--CG----G-CTATT----G-T---GC-A----TAC-
CA--A-A-C------C--G-----------------------------------------
---------------GG----------C---G--------------C---C-GCCA--A-
-AA-C--G--G---------G-A---A--CC-------------C---A-A----G-G--
GT--G-T----A-T----------T----C-A-----T--TG--A-------CAG-----
-C--T----G--G--A-G---G---GCA-TT--C--CG---T--T-T-------T--GT-
-----AAT-C----C-----G---T--CTG-T--------AT--T--A---A------T-
----C-------C--AT--CG--G-----C---TG-C-TG----G-TC--------C---
--GT----GTT--GA-----T----C-A--C-G--------G-A-CAC-----TA----C
----T-----G-CT-----A--G-CT-A--A----A--C-----A----C------C-A-
TC---A-----TG--A---C-C-AG-G----TCG-C---C--------G--G---GC-C-
T--G---AG---CA-----C-TG--CA----T---G--T-T--------A------TAC-
---C-C---CG--CGT----A-----CA-CT-T----TT--TC--AACT-AA---TTTC-
------AC--GG-GAG----C-------AA--CCC-G-C-C-T---C----G-T------
GG----TA--CT-G-A--GG----CCCGA--TA---T-TT-GT---C---G--A-----T
T--T-A----GT-----------AG-A-C-----GG----CC--C--A--------AT--
---G-T-G-TA--A-C-C--G-C------G-GCC-----G-AG-TT-GAA---AC-----
-A-C---CA-----G--CA---T--G--AG---G-A-G--C------T--T---------
-TCA-G---CC-G----GGCT--GCAT--------------G--G-AT-G---CCTA---
C-A---G------G--T---G-----T-----CG---GC-G--T----C---A-AT---C
C-C--C--A--C------TG-A-GG-AC---C-C------T-------C----CCC----
---A-G--G-C--C-AGA---T--G-C----GC--T--TC---------G----C-----
----T----A-T------------------C--------------------G--------
----A--T--------TT-G-G---AA---------T------G-T-T------------
-C-C-TG-C--CG-----CT------A---G--T--T----CA------G--GT-TC---
TA-C------AAC----C--------AT-G------------------------------
----------------------------------------------C-------C-CTT-
-----GG-A-TG-T----T-A--TCC--C-A--C--C---GGC---------T--T-T-T
----A-----T--T----CC----------TT--T-----C----G---G--CG------
T-------G--AA-TT--------------------------------------------
---------------A--G---------A--A---CC---CGA------T-----T-CAC
G----A----T-C-----CCT---G---C-C--A--C----TC-----------------
----------------------------------------------C-T-C---------
---------------C----------------A------A----G-A--C----------
------------------G-T--C----------G-------------------------
----------------------------------C-------------------------
------------------------------------
>SRR349945
------------------------------------------------------------
------------------------------------------------------------
------------------------------------------------------------
------------------------------------------------------------
--------------------------G---C-----------------------------
-------------T-C------A-------------------------------------
----------------------------------------T-------------------
------------------------------------------------------------
-----------A---C-A---------------C---------------A----------
------------------------------------------------------A-----
T-AT----T-T---A-----------G---------------------------------
------------------------------------------------------------
---------A-----GTG---------CG-------------------------------
------------------------------------------------------------
-----------------------------------------------------GT--G--
-A-G-C---C------AC-A----T--A--TCG----GAAC----AA-AAC--T--T--A
---A-----AAT------T---A---C--------A-----CT--T--------------
------------------------------------------------------------
-----------------------------G---CG---T--A---C---T-------G--
--GGA-A---AA----TA--G-C---T-------C-C--CG-------C-T------TGG
-----GTT---TAT----------------T-A----------T----------------
------------------------------------------------------------
------------------------------------------------------------
---------GT-------A---C--GA-------G-C-T-G--A------AA----A--T
GGAG---------------------A----------------------------------
------------------------------------------------------------
------------------------------------------------------------
-------------------------A---C---------------------------A--
CA-CAG-TGA---G-C----------------TGGC-----T---CG-A-------GT-C
--C----G-G---A---AGT----G---G------GTCC-T------A--TA---GGC-T
--T--T--CG-A---------CT---------------G-G-C--T-------G-T--AA
--A---C--TT-CGT---C---T-T--CTG--G-C-AC---A---A-C--CG-GC--G--
TGT-----C--A---TC---A---C---C--A-A--TC-C-A-G-G--T---C----G--
CC-T-C-T--G--C------T-TT----C--------------------------T---A
A--------------------------------G-T------------------------
------------------------------------------------------------
-------------------------------------------------A-A-T-----T
--G--C-T-C-----G--CTT-G-GC-G--T-GGG-A-C-T-CT---G-G-C-----C-G
--GG---A-----T--A--TAAT--TA-CG-----CG-A--A-----TCTC-G-A-CA--
C-----G-G-G-AA-T-ATTT-C-C----T----A---A--CA-T--C-GCG---TT---
T-CG--G-G-------T-----G---T--T--TAG-C-A--C--G-T-------------
---C-A----------C----G-------------------------------T-A----
----------------------------------------------------C-------
------------------------------------------------------------
------------------------------------------------------------
------------G-G--GT----GCC--C-T--CC-C--C-G-CG-T-TC-GT----T--
GA--G-AG----GG-A-G----C-GC-G---CCC-GAG---------T--T--TG--C-A
---T----C-T--A-T--C-AG-GT---T-----GAC---------------A--GT-A-
T--G-G------T-C-CTATG-C-------------------------------------
-------------------C----------------------------------------
------------------------------------------------------------
--------------------------TC--------------------------------
--------------------------A-----------------------------A---
-----------------------T-----G--G--------G-A----------------
-----------G-----T-C------C-GGG--G--G----C-G---CT-CTC--G---G
A-GCCA--A--G--CG--C-TG--C-CA-C-CG------G------A--AT-AAT-G--C
AGC-A----CAA-GC----CG-----AG-GGT-------TGT--GAC--CC----AGT--
AC---GA-C------GATG---G-----T-G-C-GG------A----A--CG-G---C--
--C---C--TCGTG--A---GA-CGG-GCG-------G---AAG--GG---G-GA--CCC
-------C----AG-GG--GC----TG---GG-G--G--C-G--GCT-A---G--AGT-A
--ACT--CAGC-T--G--------GGG--A-G----CCAA-A-ATA----A-T-AT-TGG
-G--C---T---GC----A-A------CGT--T---A--AT--ATTC---TG---G----
-----A---A-AC---GGTT-G--T---GGC--AA--CAT-A-CA------G-G---G--
----CCGGT-AGAC--CC--------T---GAGG-----CT-TAG--TCG--G-T--GTC
--G-ACCAG--A-GCT----G---C----------GAC--GCC-----A-CG-C--AGC-
-A-G------AC------A------G-GC-AA---A---AT------GA---G--TT---
GGT-C----C-----------------G---------C-AG------C---CT---TT--
------T------------------------------------------------G--T-
------------------------------------------------------------
------------------------------------------------------------
----------------------------------------------------A---A---
-----TGCCCA---AC---A---A-TA--T---AG-G--TA-G-CAA-GG-T--------
------CT--GT--AA-C-T---CTGAACA-C-TC-GC-CTAGCACG--CTT--AG-A-G
----TACC--A-CG--C---AT-A----------TG-C---G-------A----CC-A--
G-----A-A--AA-----C-ACTC----T-AC----C-A-CAC-G--T--C-----CG--
-TA-AAAA---AG-G--C--T------C------G-T-TC----GAA-C-TG-----T-T
-----A-CTC-----------G--A-A--C---AA-A-T--G-TGC-C---G-C-G----
-A-GCT-----------G---G---G-AG---T-G--G--G------TA---T------A
GA-T-C--A-----AACC---C-TCT----TG-----AAC-C--A-A-----GA----A-
G-TC-G---G---CC-T----CA--T---CC-------TA--G--C---GGTAT------
--GGC---T--CC---CC-TA--G-GT----GGC-G---CA-G-AAA-----------T-
CA----CTA-T--C-----------------------A---T-TCA-G----A--C-GAG
--CT-CCT-TTG--A-A-C----A--T---------------------G--A-G---C--
A-------G--------------------------A------------------------
-------------G-G--------------------------------------------
---------------------------G--------------------------------
------------------------------------------------------------
----------------C-------------------------------------------
------------AC--A-----T-G-A--GG-G---ATCC----C---AC--------C-
-T-TA-----ACG--A-A-A--AAG--CG---A-C-C---G----T-T------G-----
---A----A-ACCA--G---A-C-G--CAGG---GC--G--C-T-AT--C-A--G---CA
TCGGT-T-TCCC----T-TGA---CT-ATT---C----------G-T--CT-AC-T---A
---------A-CA---T-GAC----GA--G-C-A-----A--GG-------A-------G
--A---G--T---GC---T------GTC-G-T-TG-T--CATT---TAA-ATC-G-G---
-T-ACG--T-TG--------A--A----------G--AG-------------G-------
CGC----A---TCTCA--T-A-G----C--G-T-GGAGCG---C--A---GC--G--CT-
--G-CTTTT----ATA---A------G-T-GA-CGAT-G----------T----------
------------------------G-AC-A-C---C------------------------
------------------------------------------------------------
------------------------------------------------------------
--------------------------G---------------------------------
-------AA-C-AC----------------------------------------------
----------G--T--T-A------TC-G-------------------------------
-----------------------------------TT----T-G--T--TTA-TG----A
TG-A-C--C---G---T-TCT-C--A-A-CA----------C-T--------------CC
--C-T----ACT--A-CGA--T-G---AA----T--------TAT-----A-C----TG-
---A----G------T--------------T--CC---CC--------------------
-------TC----TG-T-TC--C-C--GGT-AGGA--T-T-CCT---ACC---C-----C
---A--C--T--G-GTG------GAT-GG--T---C-T----AC-T-T-G--G----C--
-C-AA--AAT--TG------AAT--AGAT--A---AAC-T------T--TC----GT-C-
-AG---C-T-AGC--A-CG-----A---C-GG---A-A-T---G-A---GAA-AGGA-GA
---TGTT----A---G--TC-A-T--G---G-T-C--CG------CCATCG--A---CC-
----GG-----A-----A--G-GG-C-GGG--T--C---C-CG----AG-C--GAT---A
G--T-AC--AC-----G----A-G---CC-G---A---------CT-A-----T------
---AC-----CAG--CCG----GT--GG---TAATT---C-AA---C---CCA-AA--CA
--C-C--AA--CCC-AA-AG--A-G-GAAGT-----CC-T------T-AC--CG-A----
-------C---A-CC--------GCA--T-----AGG-C---------A-CG------C-
-C-ACG---AAGC-G--GCGCGGC--CT--CTT----A---C-C-T--AC---GG---AA
--T-----CTTCC---G---A-GT----C-----C-------CT-A--GCG--TT----A
-CGG---CT--A-G-T-CGA---TC-G-C--GCC----A------CTTT--T-CCG-G--
-A-A-----T---C---T-T-C--A---TA--C-G-C-----T-------A---A----A
--C-A-C---G-G---CA----G-GTGA--T--C---A--A--C---------TC-AACC
G-----C-A---C---T---AC--------GA---CCCACT--CAT---CTC-TA----A
---G---G---G-C--C---------A-T--CC--TC----T--G----T----G---G-
A-G-TA-C-T--G-TTG-T--GT---T-TA--AAC---CA--G-C--TTGA-----TA--
G-GTCC-T----TA--T---CC------G-T--AC----G---CATT----CCA---AC-
---C-C---C--C----C-CTT--A---G-T---A-T-ACT-TG--AG--A--G-GA--A
G---G-AAAC-AC------AGT----C--T----TT--CT--C-TGA-CA-----C-T-C
G----G-T-----CA--G----G-CT-C---GTTT-A--AG-GA-CGC-----CGAAT--
--TA-TG--CT-C-A-C--T---T----C------TATC---C-T-CA-----CG-GG--
T-TAT-GAT---G-----T-CAA--CG-C-C-GC-C-GAT---A--G--T-G-T---CCG
G--C------C--A--CGCAC----AACA--T--A-A---A----AAT-T--TTC-G--C
G------TA--GC---A--A--TGG----AGATA-----GT--T----------TA----
-T--AATTC----A-------TG-C--G--------TC-G-C-A----------GCG---
--ATC--T----CA--A-T----G----------C---A--T-G--C-G--GTG------
CC-TT-TG-C-----G-G---G----A-G--C-A--T-CG-----C--G----TCG----
G---AC--C-A-------C--AA-A-G--A--G---T-G-----TGC-G--TG-----A-
-CC----C-G-----AA-T---G---C---A-G--CG---CAC-------GA----CAA-
----GT--AAC--G--C-GC-A-----AA-----C-T--G--AAC-C--CG------TG-
----A-----A---C---------------T---------AT-T-----G----G-CG--
C--ATT--------T-------C-C-AT----A-G--------------GA---T-----
---------------------------------------------T--------------
--TC-GAG-----------------------------CC---------------------
----T-------------------------------------------------------
------------------------------------------------GT-G-A-G-GC-
C-CA--C------G-T--C-----------A-TGGC---CAAAT-AA-CCC----T--C-
AG----G--AG--ATT-C-A-TG-AG----------TAGG-A-T--C--GG-CT-TA-GG
---CGGG-----A-------T--CC-G-TAA---A--GCG----T-A-GA---GTA-GT-
A--C-TA--G-C-GA-C---T-A-A--CG--ATG-C---AA----G-----GC-GT----
---G-CC---A----T--T---CT-AC--GAGTG--C--G--GC---AG--T---GCG--
T--------A----GAAATC-T---G-CG--G--A-A-T--------A-C-A---G----
CT--GT-C--TG--------G-C--C--GT---C---G--A-AT----CT--AA-T-A--
C------A--C-G--G-CA--GT---AA-----GG-T-TCT---TT-TGA-G----C-C-
------TC-A---AG---A-T-T---C--T-A-CCGC--G-------CA---G---T---
GA-AG-------A---C-A-TG---C---TATAAT-A----A--C-GGCTCT----AAG-
-----C--CATG---TAG--CGG-C-CA---G--C-T-A-A----G--------AAAT--
-C--AA-----C---------------G--A-A-TGC--C-AT--C------G-G-CT--
--AAC-A-ACGTTG-G----A-TA----CG----CG--C-A-C--A--T-GC---G-A--
GCGCC--G-TCA--TTGGA----C-T------ATC----G--T--T-C-A--T-G----G
-A------AA-G--C-GG--T-A--C---T-CA--A--T--AGG--C--ATG--T-GT--
---G---A--GGTAGA----C-GCG---T-A-C---T------A--T----AAA-T-G-C
G--CCCCTC----AT--C---C----GGG-G-A--C-------------T--A---T-AT
TCC-G-----C---T--AGCA---C--------A--GG---G-TG-A-T--G--A---CC
--G-TG--TC-----G-C--A--A-TC-C--A------GGAGT-----TAA--C-C-GC-
C-----TAG-CT--A---G-G---G--G--A-----G-T----T-TAG--CA--AC-T-C
G--A-A-----A---A---C--CA---C-A-A-A-CC---T-ATGTAT----GA--A-CG
-GTTT-GAATT-CC-C---G---T--G-T-T--T--C--C--G-TT------T----G--
--TA-G-CCA-----TAGA---GC-T--C-----C---CC-G-T---ACG-C-A------
G-A-----GG-----G---C-TA-GA--G----T-------C----T---A-G-A-C--G
CA--C---------C----TGG-TA-TA-------C---ATG-A----TTCGA-G--AG-
G------C----A-T-T-----G--A-G-T---AC--GGG--T-C-TT--G---GGGC--
A-GT---G-T---G-A-A--C--GT---------CTTCT-----T--C--AT-CCC-GC-
G--------TGCTG-A-G-TA--G--GGC--G--------C-TA---C------GA-A--
-T--------G-GGG----T-G-AT-T-G-CA-C-CA---T-CC-AG-GC-A--ATACT-
--GG-T-----CG--C-A------GCGTGC-A---A-----CGAC-GTC-G-GG-TA---
CTA-CA-A---T-AG-AC--GTG-TAA-A-C--T---A----A--T--T-CG-TC--GG-
G-G--G---AC-AG--C-GT-AGT---TAA-CT---AA-----G-T--G---T--G-C-T
-T----G--AACGAGT-AA--T-TT--ATGGA-GA-AT--C--CA-G---T--G-C----
--G-C-C----A-T--CC---A-GAC-GTT-TA-TTT--GC-----CC---G-ATTGC--
----AAGT--------------AC-----GG-C--C-CG-------T-GG-----CGG--
--GAG-GAA-CG--C-C-T-----G-----G---A-A-A------TA------C-G--AA
----G-----AA-A-GTA----CG-C-C-----------C--C--A---A----G-TT--
T----------T-----C------GGTACC-TGT-G-C-C----CG--C--A-G-T-T--
---GGT---------------------------------G----------------G---
----G-TT------------C-A---GC--CAGC-T-AC--G---A--G-TC--C----G
-----G-CAT-C--A-------T-A--A-----TA---GG-GCA----AT-CA-------
----------------------C--AT-----G---GG--------A---G--A-C-C--
-----AAG---T-------C-----TAT-T------------------------------
------------------------------------C----G----------T---A-CT
--G----C----A-----T--G-A-AAT--CG-CAC---TC-------------------
--------------------------------------------A---G-GC-CCG----
A----G------------------------------------------------------
-------------------------A----T-C-GA---AG-------------------
--------------C---A---TAA--A--------------------------------
----A---------------------C---------------------------------
----------------------------------------------------T--A--G-
-G-GC-C--ATGATT--A---A----CTAA--G--G----T-T---G-A-CA-C-CTT--
-ATT--A-CG----A-A---G--AG-GTT-T--GGA-----------G-TA-GG-GTT-C
---CCACA------CC---CTG-TG-----------A-----CGC----TC-T-GG---T
C-C---GC-G--C--G--T-A---CC-TCC------TA-TTC-GCG------A-----C-
GT---A-G-A---T--A--------GCGGC-------------C-G-C---CG------C
GA--G-G-G--G-G-G-TC---A-C---TA-C-A----AGT----C-G-A-GTGGGTCCA
GG-CAAT-A-------GA---T----A--G-T--CT--G-----------C-GT--CT--
--A-AT----T-G----A----C----T-G----TG--C-ACT--TT--C-T---CA---
-GAA--A-A-G---A---T---CA-C--CC--T-TA-AAT--C----G-G--G---T--T
ATCATCA---AG-C--C-TAGCAC--CTG--TT-----CAAT----C-A---TAG-ATC-
---CC---ATT--C-T---G-T--C-----T-----T--T---AAA-C--T--TT-TGC-
GC--G-GTTAT--GG--G--T--C-T----C--GGC-G-TATA-TTC----G--C----T
-CG-A---CA-CCG--G-AC----C--TCGGT-GCT--G-----C---TA--G-TCG--G
GG-G-G-T--C-T--GT-GC-TCC---TG--A----GC-A------C-G-GA--GG--C-
-TTC---C--G--AG-CC-GC--T-----CCT-CTTTA-CT--GC-C-G--TA-C-ACG-
----C-A-----G------G-C--GT-GC---G--C-A-C-A-----AGT----TAT--A
-----C-------CG-------------G-G--TC----C-----A-G--A--C-GATC-
C---GATA---CAG---T--C-CC-TT--TC--AA--G--AA-G--------C--G--CC
TA---G----CCG---G-G-CT----G-----------C---C--G-A-AC-G-----GT
GA------GG--T----G-C-TT-G-ATT----AG-------CTG-G--GCCG----C--
GTT---G--------C----A---A-A---GCGG-GT---A-G----G-----CC--CAG
GA-CA--G-A-C--C--G--AG-C--G---------GG-A-GACG-T----G---TC---
C-GAC-CTGA-C---C----C-G--GT--T------G-------CT---T----TA---T
-G-G-A---T-A-G---CA---T-GA-TTT--CC--A-G--CC--CAA---TT----G-T
A-A-AA--GGGC--TT---GTC--------CCT-C-AT-C--G---T-A-T-T-CG---A
G----CAGAT--CC--CG-G--C---T-----GC-----CCACGG----CC-G-----G-
---G--------------------ACC---G--A-C------G-----C-T-AC--GGTA
----CCCC----ACT-T-A-C-------G-----TA-TG----A-GGG---TC-------
-----------------------CA-T-T-------------------------------
---------A--------------------------------------------------
--------------------------------------C------A----T---------
-------------------------------C-----T--C---G---T-AGG-----C-
-AGG----AG--TA-TTGG-------C----GCGGG----CCTG------A--G--T---
----------------------------------------G--------G------AGG-
G----T-G-A----GT---CT--GTC---TT---G----G----G-----A-CC-GA-GA
T-CG-CGG---C-A-CCT-C-C--TA---C---T-G----C-------------------
----GG-------CGC-T-A--C----GA-GTA--AA-C---AGT---T-CCT--C---G
-A--AT----A-CA-A---AA---C--T---A-TG------CCA--C----------AC-
T------------ACT-----A--AAC-------AC-----C-G-AT--G--CGGT----
T------A---CCAC-T--T--A-G-------T---------C-C-GT-----TG-T---
C--G--C-G--T-T--CCT-GC----CT----CCG--T---A-T-TA-GG-TC---C-T-
-GTA--T----C--------CG------------G-T-AGT---G-A----GA-------
------A-C---T------ACTA--T-A---CTA-C-GA--C---G---T-A--C--C--
--T--------C--------A----CCGC-G-G-T----G---T-GAT------------
-A-A----T-T-G-----G-TAC--T----GG-T--GGC----GAT--CCC-CCAC--AT
-T---TAT--G-CT-----T------CCG-C----GA-T-CA-A-A--------C--TCA
-AT--------GA-TC---AC-----A---C--T--G--G-T----TG--AGT-T-CGG-
-------G-TAA-----A--CGC--A-----C--TA-C-----G---A-A-C-AG--TG-
TC----ACG--G-----G-C-T-C--T--G------T-C---C-GT---C--TA--G-AG
TGG----G--G-A--GAC-GT----CAAGG-T-T-A------G---G-CCCC----GA--
-C-GA--T-C--A-AA---A----A-G---T-----A-ATT----G----T-T-CC--GG
AGGCC---G--GCG------AA---GC----CG-C-A------TACAT--C-T-AC-ATG
T--G-TTT--C---GA--AG-------CG---C---AT-----G-G-CC--G-----TTA
-CT---C-G-C---G--TC-A--A-----G--C---A---C----GT--G--TTC-G--G
----C-----G-----GTAA----CC-T-CA-A-GACCTG---T--GA-G--T---A-GG
--T---C-C-G-T--A-AA-TAT-CT--A-AT----T-CCGG----A-C--GC-ATAAA-
A-GG---T-AC----AGG------AC---A--C--T---AC--AT-CT-A---AACT---
G------T-GC----A-T----A--C----G-------C-T--A---G-------T----
--GC--AT---------T-G-AA-T----ATC-G-A-AT-A----------A--G-----
A---T-C--G-T---A---C---------C-G-AAAG----------------------C
AT--T---T-GAG--C--C------CC---GG-T----CG-----C----G-G--ACTCA
-G--A------C--C-TCCTC-C--AG--------C-----AC-----AAT-C-CG-G--
-T-----G----A-C-A-------T----TA------A--T---T---C---TA-A----
CTC---G-GT-G--G-A--------CCGA-CA-GG-----AG--------------T---
T----A---CG-------T--TC-G--T-----A-------TGACAT-GC----C-----
GG-GC-A------AC-G-G---CCAG----A---GCAG-G-----CC----A-AT--TT-
--T--G-----TAGC-CACG-GAGG----ACGGTAGG-ATCT--G-AGC--TT--GTTTC
-T--CATT-A--CC--C-----A----ACG-T-CGT--TATC--C----T--T---C---
-ACT-A-C---C-A--C-A-----T----G-T-A--C---T--G-A--A--A--------
---C-AC---A----G-A--C--------T--A-----G--C-A---G--A-A---G-G-
TA---CT--CACT-C----C--TG---AC-------C--T---GA-GA---G--G-----
----C--C-T-G---T-----AG-A------GGA------CG---T--G--GC-----C-
------T-C--GAGCT--A---GCG-TTA--A-GA--G---TT----T--T---------
-TA-C---AC-G--AGG------T---T-G-T-A-T-C-T-----C-C-GC---C--GAT
---A---------CG-AGT------TT--G----T-AA-AGCC-CA-AG-GT---ATG--
-TA-CGT-T----T---GT-C----GT-----G-T--A-----A--GC-T--G-T-----
GT--C--------C-A-A------TGC----T--C-C--A-C---T-G--ATGG-G----
---GAC-G-CG---GGCCCGG---A-A-G---A--G-AC-GT-T--G--A-G-G--CC-T
----------G-T---C-----A----C-----A-G---CGT----CTC---CAT-----
-----AA-C--GG---C-A-----A--GC--GA----G---A---G-AG--A-----T-C
TG-C-C---G------ACGG--G-TG-C--C----A----A-T----A--A-GG--T---
---G-A-ATT--T-------C-T---G--T---TC----C--C--CCC--G-G-----G-
-----G-CA-T-CC--TT-G-T--TTAAAACC-AT------C------GG--A------T
A--AG---ACTA---TA---AGT----C---CG--T----GG-CC-G-A----C---A-T
A-TG-GAGCCT----A-C-----TTTCT-CTCC--TGT--TG-C--T--CG-ATG-CG-G
-----A--TG-A--C---C-CT-----CA-A-C--GC-TCCTC--A--AG-AA--AAT--
-A---A-G--G-------------G-A--G-GA----G----A--G-CC-TGC---C--T
----C--G-T--T---G-A----T-A--TTTTG-G---G------C-AGTGCGC---CC-
---GA-G-T--TGAT---G----ACG-------TCG-C--CTT-A-G-ACGA---GCG--
A-G-G-T------TA---AA-T-CA-----------AG--TCGT--TC-AA-------TG
CTAC--AAG---A-CGA---A-T--A-A---C--CC--CA-T--ATA--T-A-T-C-T--
--G--T----AGCA--A------G----AT--G-CT-C--T-A----CA-GTTA--A--T
G-----G--GA-TG--CCG--C-----T-AGT---C--G--C-GGT-A--GGCT-A-C--
-----AT----G-----CA-A-TT--------T-C-G-C--AG------AG-T-GC-GC-
-------------A---CA--G--T-ATAA----T--A----AC----T------C-AC-
G------GA-A-------CAC-G--CTC------C--GCAT---------AAGCG--CCG
-A-CGG-CC-----A-----C-CAC-GG---CAG-C---A----AG-TTC----GT-A-A
-TA--T----G-------A---GCTG--TC--AA-T---TT-TA--CGG-CCCC-TA-GG
AT-----T-A-C-CA--GCTGA-ATC-CGTCT--A--T------A---C--G-TA-AC-G
---GC-------A-TCC--ACTACTT-CAA----C--A-G------T-----G-C-AC-T
---T-GG--A---A-T-AT-GCG--ATT--CGA-A--G-T--A-GA-AA-T-AATA----
CG-C---A-A-----G-----T---GTGC--------GGCATG-T----T--TACCCT--
------T-G---A--G-------A-----A-C--A---TT-G-TT-G-T----T-TAGAG
--A-GT------G-GAC-C--AT----G--T-T------G-CG--G--TA--------CG
---CG--C-T-T-G-G---C-CC----C--TA--G----G-C-A-----G-------G--
-TC--GT-----GA--ACAA-A---CA---------GC----G--------G-ACG-TG-
-----T--CTC-A--GT--A--T--A-----TC---A-GCCTG--T--C---CA-CCTT-
-G---AACGT--G----AT-T------CA--A-A--G--C----TG----TATCGG-C-T
-----G-CG--A-C--------T-----C------T-GC--GT--------G-C------
---A---TTA-CG-GC----T---CGG----TT-AC--CGGT--AG--G--TAC---G-C
--------T--G--AG--A----G-C---A-------CT-TC---GCG-C--G-T-A--T
--GT-CT--A-G---C--T--A-G-A-----T--GC----A--G---GAGATTT--C---
GT-----CCG--ACCT----AT--CTC--A---TC--C--C-G---GTCA---C--CATC
---A-A-----TT---G----------TCGGA-----A-C-A------------C-GC--
GG-T-----AG----G-AA------------T-T-C----C-A-GA-A--T-CA--G-G-
G-C--C--GG----T--A---AATGTA-T----A-C--A-CAG--C----G-G---TATA
G-CGGT---A--C-C-----C--T-C---A-A--C-A----C-T-C-G-----G---C--
CC----G---A--CTC-CG---C----T---TG--------AC-CT---C-----T-CCT
--AA---A-T----------C---G-A----G----G-GGG--ATA-A--GC-G-----T
-G--T---TCC--T-GCCT-----------------T----A--G-GCT----G-G-GT-
T-C--AAAC-TAG---T-------G--T---------A---GAGTA--A-----A--C--
GATA-A-AGA----GATC-G--------A--CTG-A-----AC--T-A------ACC-CT
-CG----AC-CGC--GG---GTT-A---TAG--C-G----A------AGA-T---T----
------------G-C-----GC-GT-CGA--AA-A---AC--T-TC-A-TTAAAA----T
---G-CC--G--A---------T--T--G--T------G-TC-CA--CGA--C---T--A
-C-----AG-A-GA--------------C-G-G--------T-ACA-C-A------G--T
-A-------GC-TG-ACTCTGC----T------AT--C------TACA--TA-AC-CC-C
CC----A----CG-T--A-C---T--G--G--C----GT--TT--GGA--TA-A------
--CT-----TC--G----G---AAA-----AT----GGAG--A-TC--ATT-----A--A
G---GAGGT-T-AC--TT----ACCCA-G---ACC--T----AG-CT---A--GT--CCG
-------G-A-TC-----------G--G----C-T--TAA--G--------G-----G--
T----A------A--------T-----T---T----C----G-T---AA-GT-G-T----
-G-------C---T-C-CG--TT-GGC--C---A-TTGA-CAA---AC-TC----A----
------G-TC-C-A---ACAAGA------GAG---GAC-CA---G---C----TCT-AT-
T----G-A-C--A----G---G-G------AA-----G-GG--CC-A-------A----C
--AT-AGC-GC---C---GA-GT--A-CG-T-A-GC---TG-A----G-CC--A---C-A
G-AA-G-A-GC---------GTC-G-----G---T--TG----G-T-G-----A--G---
------C-AG-ATTGA----A--G---TC-G----------G---------A--T-C--A
T--A-CAA-TT---CGTTC-TG--G-TGAAT-A--T-----CAC--C--CG---C-T--A
GC----------G----T--TT-C--AA-AAC---T-G-------C--------G---TC
--GACAG---CC---T-A------------------T-TCA-G---GC---TA-A---TT
-----G--A--GC-C-TA-CCT-C-TA------C---T----T--A-----CC--GG---
-TG-C--AC-ATC--T--CTT------T-A-TACG-A-C-GTA-T-T---TA-TC-T--G
--GAG--GAT---A-A-AT-A------G-TCTC-----C-G--TT-----G--A---CTC
---AA-T-----C---T-GT---GCA--T-A----C-G-A-C-TC---G-G----GTT--
T--C-GG--A-G-A-------T-ACGGA--G---------CCAA---A-T-CCG-AACCA
GTAA---GCTA-C-GTG-G--CT-G-AG-TC--TG--CT--ACTCT--G-C-T-GAGG--
--T-A-C-T-GTG--TT-C--C-G--------T--TG--A-T-T-AC-C--C-GA----G
TC----GG------A---------C-A---C-GTGCC-C--GGT--C------G---T--
------A---------GTC-----C---------G--G-C---G---G---T-----A--
G--TAG--C-T----TG------------C-T--CGAC--------T-G--C-GAGTCTG
C---AC-TT-AT--CTTGG--TC-G-----GA----T--C---C-G----TTTT--A---
--CG--T-------TTC----T--TT--G-CCT---T-CC-C-TAAACG-G-A--A-A--
-----T----A--G-------CC--GT-----TG--G---G-A-G-G--G-A-AGC-T--
----GC---G-A-G--G---G-------T-C-T-AA-------------C--G-A-----
---C-A-A------G-TGC--AT-A--G--A---A-AT-G----G--T----GA-A-T-A
--T---C--TG--ACT-GCA-A-A-C--A-------------------------------
----GCG-G-------G------AA----GC--A--C-C-GG-T-CA-A-AC--TTT---
-------G-TTT-T----G----CC--C-----------------------------A-C
-C---------------G-T-----------------------------G---------T
-----------T------------------T--CCC-AAA-AGAGG-T--TT-TA--C-G
-G-----GA-CAC---TA---A-C--ACC--C---CA-ACCAAG--T-GT----AG--C-
--A--A-TATT-C----T-G-G----A--CT---C-A-G------C---TC-C--T-C--
---CA-A-----CGCG-CC-----A-C-T--CAG--A----A--AA-CGG-C-------G
AC--C-------A-TG-C-C-TA----C---A---G-CC-A-TCC-A--------CAGG-
----GAA-AGCGC--CGG--TT-CG---G---GCC--------T---C-GG-------G-
-CA--------CTG-T--T--TTC--TG-CAC------AGGG--A-G----TC-C---A-
A-GG--A--C-A--CT--------C---A--------G-G-G----G-GT--A-----A-
TGGA---T--TC-T--A-C-T----CAGC------T-----C---T-AT-C----TCAA-
--A-----AG-G--T--G------TTC---A--T--G-------------T------A--
--TG-G-CGCG-A--A--------CG--------T---G--AGC-CA--A-T----GGTA
A-------------G--------A--CG-T----TA--A-CTCG---A-CAG-G-----T
G-TCCA---TAGA-AG--------G---CGCC--T-----A--G-A--CT-----A--CG
-----GCCAG--C-CT-GCCA-C-----A---C-----G--TTGCACGGGG-A----A--
-C--TG-C-A---A-CA-AAT-AT--G----------AAG-AC--C-----CAAC-GC--
TCCAG---A-----CG--A-----TGGTGT----TT-G---G-A-------TT-TT-GC-
-G-T---A-------T---G-A-G--TGG-T------C---GCG-CG--T--C----GTG
-T--A--T-----------G-A-G---G-T-T---A--TTA-T-C-----CTT------T
-CC-TTA-A------A-A-C--G----AAA--A---CC--T--AG-TT----CA------
---A-----AT--T----CA--GA--TC--AG--GG------------T--A-------T
-GT--AC----G----T----T--C-T-----A--T-TT-A--TCCC----G---AC--G
C----T---A-------A---CCTAG-G-C-G---ATAT--AG-----G-G-T-----GT
A--------A--CCG---TC-----C----A--TA------CT-CT----CGA--GT--G
AT---A-----AT-A-GATCG----TG---A--A--GG-A--TAGCT---A-----G---
-----T-G---TA-A--TACT------G-C-C-A---AAC-CC-A-C----------A-C
-G--GG-G---TT--C--CATT-GCT---T----C----------TG--G--TA---A--
-AG-T-C--AC------CAGGC--CC-C--------TG-G-GG-ATG-A---GAG-T--C
----------GCT-G-C---A--------------G------A--G-----CT--AT---
CG--G---TA-GT-A-T------T----CC-GA-GCT-T-TA----T----AG-AG----
-A-G---C------TC--A------GG--AG--T-GAG-TTT-C--G-----A-CACCCT
T--------C--T-ATC-------CCA--CC-T--C--A--C-A----TACC--G--C--
CCT--------T----C--GC-T----TAT-A--T-T--G-CA-G-G--CA-T-CAG--G
-G-G-GA----TAG----ATCA-CGC--T-A-CG-G-T-A-T--AA----A--TT---GA
--------A----G-CGG-A-----T-TC-----G-TC-CTA--A-G---GTT-A---TG
G--G-CA---C-G-C-C---CC-CT-TCT-----A--A-T--T--GG-G--C--T-G---
-----C------A---TGAC-A----G-C--C-A-----C---G---A---C-CGT-AT-
G--A-C---CC--AT-ACG-----TC---CCGGC--T----A------TG---T-GAAC-
---AC-GA-----A---AACCAT--G------A---A--A-C-C--C------T---A-C
A-A-----T--T---GCG-CC------T-AC---A------------A--GAC-------
----A--G--G-CT--A-------AG----CA-C-C---AT-AC-GTCG--TG--TTG--
--C-C-----C---C-------CC--------A-TC---G-------C--TCAC-----T
-A-TCTGT---------GA--AC--GT-C---C-AA---C----TG-AG--GTC------
--------AG---TTTT----C-GG-----G--T---A----A-CA--TC-GG---C-A-
--------AAA-T---T--C---T-T----CTG--ACGG-AG-G----ACG-GA--A---
---TAC-G------CTTG--ACA----T-C--G-----AT------C---C--T------
-GT-------T-GC-G-C-G-G-AAGGGA-A-G----T---C-G--AAA-C-CGA--C--
--C---T--CT--T---A------------T-AG-----A--G-GAGGTG-----G-GTC
G-C----C-T-----G-----G--G--T--G-C--GG----G----TAATA--CGG---G
T-CC--A--TTG-TTA-T--AC---A---G-----C---T-TG------------C---G
--C-G-CACC-G--GG------G-T--CT--CCT--CCTG--T-CT-G-A-C-G-----G
-CTA--------C-ATC-GT-G-----G----T-------------G-G--TG--CG---
-TC--C-----A-C----CGTA--TA--G--C-GGCG----G-A-T-AAG------C-AT
-GTGT---T--G--C--AGAT---GC---G--A----CA-GG--T--CA-TG---CG-GA
-TG----G---T-G--T-TTCG-G--AGGG-GAATC-CGG---A-C-A--G-CA--G-C-
T--G-T-A-G---A---CT-CG---G------T-------CGT----G------------
-----A--TC--A-G---A----C----C-CC------------A-------AT-TA-TC
--------TTAGT-----C--AG-A--GT-C----GC--A-GA-AC-T-T-A---C-C-C
C---C--T--AGG-----TC-TC--GA-T-T-AG-G-AA-G-G-C-----GTCGA-AATA
CCC---CA-CGGC-GG---G----AG-CA----A----G-C-AT-GCATAT--A-G--AG
----TG-T-T-GA-AT-AA---A---CC----C--G-GC----G-----CC-G---G-G-
CC---ATC--A--G-T-----CC-TG----TACA----C-C-AGCT-C--TCA--A----
-AG--T-A--G-G--GG-A--G-GGAA-A-A-GG---C-A-C---CC--T-TG--G-C--
G--T-A-TG------T-A-C---T---C--------GAAG----C-C---C----C----
-----------T-T----------ACA---T--TC---A-----A------C--T-T--A
C-----G--CTCC-T-T-C-G-A--TAGGC-GT--T-C-GCGG-G-----G---G-CA--
A-C------C--AT--CAT--GTG--GATAA-A--C-----A------------------
---T-AT-----CG--TG----CAGG-GTA-T--GC---CG---C--A-----C--T-A-
-G--A-A-------CT-CAATACC--G-C-AC-G-C-----G--G-A-G--G-GGC---C
--A--T---CT-----CA--C-----G--------A-G--A--C----TG-CTT-A---C
GGC--G-----GC-T----CAGT-------------------A--TCG---G--C-C--G
-------T------ATCT-----------T-----C---C-TTG---C---G----C--T
-G---ATC---T-G--T--T-T---TAGG--T---ACGC--TG------TG--C-AA--A
C-G--AG-A-G--CGAGC--GCA-CAC---A-CC-T-AAAC-TG-GT-TC--C-CCAG-G
AG-A------TTG---GG-------CA---A----C-CT-T-T-------CTTG----T-
-C-----G-C-G-C---G--C-T----G---A-CC------C--G-CCCAG-----G---
----A--C--A---A-A---------T--------TTG-CC--AAAC--C-T---GG--C
---C-TG-A-A-------G--A------G---CGGT---GA-----G-----A-T--T--
C-A--G---G-----GA---T-A----C--AG-T-G--ACT----G-----A--C-----
ATCCC-----AG-G-CGT-T--AGGG---G--TC-----T----TG-A--AT-A-C-C--
--A---AT-GCC--A--A-TCG--A-C-ACC-T-------A-----G----CG------G
---C-----------G--G-------GTG-A--T-C--C----C--T----T-GCA--A-
G----C-A--------------------A---C--T-A--TT----TA---G--C----C
---A-G--A-T--C-C-T--AGA-G------C-T-A--G----AGGA-GAG--GT-A---
A--------A---TT-CCG--T------T------CC--T--CCAT-----T---T---G
T-C----G-C--A--G-GGT-GGT-G---GC--A---G--A------G-----TC---GA
---A-A--A---G---AA----AAC---TG-GG-GC--G-G-G-CG-T-GCCGG---CC-
CT-A--------CA--TAG-A-TG-T----GAG--------A-CT----C-T--CC----
-----AA---CGAGG-TC-GA-G-G--A----C----A--CGG---CC--TG------C-
--T-A--T---C-A----C--G-TA---AGA--A--ACCA-----CTT----G---CA-T
--CAA-AA-T-----TCAA-G---G--C-CCGTCGTC---TC----CGT-CT-C-G-GAA
-----TCT-G---GC-AGA-G---G------GA--C-T--GG-AA---TA--CCGGC--A
---TC----G---CAA-GGT-----G--AGC-G-CAGTG--GAT--T--C-A---A-A-G
-------------AT-TA-GC-----G--A--CA--AG----A-TAC-CTG--C--A-C-
--A-TGC--CCA--G---G--TA-TG--A-CA-GA-AC---T-ATTT-A--C-----T--
-C--ACG----GTC------A--G------C--A---C--G--GA--C-G-G---G--G-
---AC---AG-CG--------GACC--T-------A---GGA---C--GG-G-GAAT-A-
----T-C-A----CG---GT----A-------C--GG--GA--T----TT-G--------
TTG---T----G--G-A-G-----T---GA----T----T-----AT--T-AGAC-GAC-
GGG-T------GTAT-------A------CAGA--TA-TGATC-TT-GT----CTG-T-C
----G-----G----CT-TT-G---CGA-G---TGA---G---G--------GA---GAC
CCGC---A---CGA---AGAG-G-CT----A-----AA---A---TA-GG---GACC-GC
-T-AC----A--A----G--G-----GT-A-A-------T-T--TT-T--G--TG-GA--
--A-G-G-A-------G-AGG--AGA-G-AAAG----A--CC---T---A-A---GT---
------G--G-TCCGA-CGA------AA-C--T--------T-----GC---AGC-T---
CGC---TT--C----C-----------T-------------TT-C-C---GT---G--A-
----C----G-CC-A-----------------GC-A--TAA--A-----GA-------C-
AG--A--A-----G--GGT--A-GA--CA--------T---G-C--T-GA-G-GG--CG-
AT---CAA-T---G---A-A-------GT------G-GT-AA-----G-AG-GG---GTG
------A--T----G--AA---AG-T--CC--AC-A-C--GG-G-C---GTT---A-ATC
---G-CGCC-C-C-A--C--GC-C-T--A-TC-A--------C-GGT-C-TA-CGT--C-
-GC-----AA-AT--G-A-TTGCT--CA-------A-A--TGT-GC-A----TC--GG-C
----G-G-----A--A----A---GGT------------GT--GTAGT--CA----C--T
--------A--C-----T-------A-GG-A----------T-GG-C-T-AT-TCC----
---GT-GG-----G-C---------GG----C------AT----T-G-TC----G-C--C
-----------C---------G-----C-G-G-------A--------TG------A-TT
CCAT-----GGG-AGA-G--C-----T----G--A----CGT-T-AG---A-GAC-A-TT
G-T------G----A-C-A--TT-AGG---C-C---A-A-A-TGA--AT----T-A--T-
---CCAC------C-AG--AT-A-A---C-T---T--G----CA-C--C----CG--T--
TTGTT--G-CC-T-A--------------G------------------------------
------C--G-----A------C---A-----T--------TAA---CC--G-TA--CAG
T-C-C-ATG-----G----A-T-T---AA------ATT--------A-------T--GA-
---------------C----------------T--------GG-----C-----G--A-C
C-C----C-T-----C----------TGG------AT--C--TAAC--A-TGCG-G-C--
--------G-----------------------A---T----------GA-----------
-C--TAA------CA-AG--GGTT----A-------A-----------------------
----------C-----------GT-CT--------T------------------------
-----------------------T--G----------------C--A----A--------
------------------------------------G--A-C------------------
---C--------------------CG-C-C-C---G-A----------------------
-----------A--A--G--GATT--T-------CG--A-----------T-T-------
-T-----------------T---TC--CCT--GC----------T-T-G-CTC--CC--C
-G-----CCT---C----------------------TG---C--TGT------C---G--
-G-TT--ATA-T-------------T---------------------------TTA--C-
--T-C-A-C-T-T-C-AGG--TG--AAA----T--A-T--AGAA-A-A--A---GC-AGA
-----TAG---TA-T-T-C--GT---A-C--CG-AA--G-T-G-TG-T-CTCA--CT---
CG-CTT--C--CATACTC----G-TA----T-A---G---T-TGG-----C-GG------
-----AG--AC--TT-AG------------A----------GC--G--A-G-TCTC--C-
-CAG--A--C---TT-GA--A-GG-T---TGGG-AGAC----AA---CA-CGC--C----
-AG----T---A-----------A--G-----A--------------------------C
-----------CT---C-C-TAC-TG-CGC--G--C-C---GT--G----A--C-C-GA-
-A--A-ACATA--C--G--A--C-C-A-A-A---C---G---C-TTT-GCT------G--
-AC----CT--T----TA-CA--GG---------CC-GG------TGC----CGG-----
TCG-------C--AT-G-AG-CCCT-TTTCA--T--A-C-G----AG---C--CG-CGA-
-C--G------GTGCA--------A-C-G---G-T-AGC-AG-AA-TCG----C--C-A-
TACA-A----C-C---A-C-----C--GTG-A-A-T-GT-------CA--GG--G--A--
-C-A---A--GCAAGG---C-T--T--AT-----AG--G---A---G-A----T-A----
AAC---TA-G------T--------C-C-----AAG-AC-C-C--G---CAAC--CCT--
G------G-T-G-------CG--G----TCTAC-AA--C-CAGT-C-C-C-TA----CG-
-T---T----------C----G-C--C----G------TA-A----AC-C---TC-C--T
--CT--AG-----C-T--TGTG--T-----------AT-TACG-CAAA--C-----G--A
ACTCT--TGC-TTG--CC--C-A-AT---------GA-G-CTAAT----C--T--GA---
A----AT---C-A--------GA--T---G--T--C-T-G--C--T--A--A-CAAGTGA
-CTA-T-T-T---G--A--AG--ACAA-A-T--TGG--C--T-GT-----T-CG-AG---
-GA-GCG--C-C---CT---GTCAG-GCA-TAG-ATA-T-G-A-----G---G-----A-
------C----T-CTC--G--A-C--G-C----T-------A--------T-----C-G-
-G-TA---TG-A--GCG---C-G-----------G--C-GG------------T--C-A-
G----AA-A----G-CA--G-T--G-G-CGAC-A--TG-C------ACG--CGC-CAC--
---T-CT---TGGCG-----G-----C----C--A-C-G-C--C--G-G----TT-T---
--TG---G-C---CTT-----CA------CT-AC----G--G---CA-G-GGC--G----
-GC--GA--G----TGAC--A---TGG-TA--G--A-TG--G-G---ATAATT-AGT---
----TCT-C-T--AA---CG-A--CAA-GGT--T--GT--CTA-TAA-T-G---GAAG-C
G-C---GCGT---GT-C-G---TCT-CT-A-G---A---TA-G-----GCC---G--A-A
AC-A-----G-T-A--TA-A--CTG-GTACAT-TG--A-T-CC-A----A-GGG-G---C
T----TAC-AAT----AG-ACA----G---AAG---GC-G-G-AG-GA-C-A-CC--G--
------ACCGCC--------------T-T---A----CC-T-G-GCA-C---AG------
CC--T-C---C--T--AA--A--G---T--G------------------G-G--CG--A-
-C-T-T---TA---A---ACG-TA----CC--CAG-A---G---------AC------T-
CAGCA-T--A-ACG--T--CA-----G--G-C-TC----AG----A-A----G--C---C
-----AC--T-------------T--CAGG-GTCGG-AATT--CT--A----GT-C--TG
GACC---T---T---A----TAG-----CG-GA-T-GG-TA--C----G-T-T-A-----
-------GTGCT-GTA-GT--GG------T--A-T-GT--A-AT---T-AA-GAA---TA
AA-CG-CAC---CGG--TCTAG-TA--------C-TCG--C---G-AT-------A-G-C
----CC----------AAT-AG----------GG---G-C-GCT--T-----ATT-G-AG
--ACGT-A---AT-ATC-GT--G---G-----A--G-GACA---TCT-T---------AT
------G-A----G-T-CC-G-GG-TCG----G-A--T---C-CT--G-T----A-ACT-
----CA---A---GT-T---A-T--GG-AGA-----C-C-----T---A---CC------
----C-T-C-C--T-TGAA---G-GA-T----C-A---T--T---C--TTC-A-TG-G-G
A-C-C----A---T-------AG---C-TGGGC--A-----CTC----T-----GTT-G-
ACC---C-TG----A--CTTTTC---C--TGGG---GT--T-----C--A--AA-G--AT
-TG-TATATCC-C-------GTAT--C---CGA---A--G-------A---A---CG-TA
---CG---GT---T-CG---GA-GC--T--------GG-GAAC---G-G-A--A-G-G-A
--A---GC--A----T-CA--T---T--C-TT-A----TCA---A-G----A--A-A---
T---CG--G-C---CC-AC--CC----G---G-A------AG-----C-A-A--CAAA-G
-CAG----C--T-A--G--AGG-GT---G--CC-CTAA-A---G---A-A---GG-C--G
---AG-----G-------------G-TGAAGGC--G-CC--AA-TA-TGCCA-CG-C---
-T--T-TG-A---T----C----T--TTC-T-G-A----TA--CG-C---C--TAT-ACT
----CT-A---C-C-----G---C---C-----G-CG-G-C-CA-TC-T---C-----C-
A-A---CG-----CT-GT---A------CG-A---T-TCA---------GCA-----A--
-T-GCGC-CT-A-------G-A----A-CT--A---C--A--G---TA-C--G-C-GA-T
G-C--A-----T--TGGC-GG----AA-G--G-----GGTAT--TGG---GG----A--C
--G---C-C----A-GTC--TTGC--A-CCGAC--C-----TAGGGA--T-A---G-CC-
C-C-G-CA---G--CAA-G------GTGT-TGA----GA-G-A--A--T--C-C-AG---
TAGG----C--C-C--C---------TTA-------TAA-TGA-G-TCAA-CCC-AG-A-
A-CA-C----CGG--A---GC----T-G-A-------G-C-CGC-TA---TG----A--G
GG---CG-T--T-A--G-GC-G-C--G--C--------CA-ACC--GAA---AAGGTAG-
--GGT---CA-T---T---A----TAA----GGA-GCCTGAAC----A---T---A----
-AGGGT-TGC-TC----AGTGCG---------CCG---A--G-AG---A-CT------A-
--A----ATG-A-TT-T-----AA-AA---C------AC----G-T---T-G-----G--
----A---G-------G-T-C--A--T-T----A----G------A-GAC--T-A----T
-TAAT-GAC-G--ATAA---TC--C--TA--GCCCA--G-TGTC-GCGGG--T-GGT---
TC---CCG-A-A--GG-C--T--C--A---C--AGCC-GTTAA-G----CA-C-----T-
--T-CG-C--G-T-A-----C--GG--------------------------C-C----AG
---T--GCGA-GA---G-A-C----CT----TC---AC-A--C-A-T-C-G------C--
-A--C-TTC-CG--TCA-----G--G---------GCT-A------------TG-----A
GC-C-CA--G-A-ACCT--TG-G---------C------------GAG-G-----A-G-C
TA--G-CT----------GTT------T-GC-T-T-TAA-CC-TC--T--A-T-------
-A-----GGG-----ATG--TAC-AC----------------C--T-C---G---TCT--
--T-G--CGC-C-A--GC-G--GA-A--C----A---T-AG-C---A-AAG-G--G-G-A
CGGCAGCGC-CC-----C--G--CCG-AAGTAG-A---T-----C---C-GTAG-T----
-GT--CC--G---CG-ATTAG-G-C-G-GGA----A---G-G----A---TA-G--G---
--C----CA-GCTAG-----G----A--TC--GATAA----CGT----GGT-T-A-----
---C-CTG---AGA-----T----------A-C--G-AT-----A-----AA----G-GT
-G-AC--A-CC----C-C----GT-C-C--CG---------GG--GC--TG-C---ATG-
--G-CGT---CC--C-A-G-G--CTT---CAC-CC--T-AT---CC-ACG---GC-----
----A-G--G-C--T-----G-TCC----A---AA-C--A-CG--T-TG---G-------
A---A-T-A----T--G---G-TGGCCT---C----C---C--A-CTT---T---CA--G
---ACG--GTT-GT---AT-C-G--G-GA-A--A--GG-GA-C---T-A--C-G--C--A
--GG-CT---G------TG-GTG--T---C-C---AGAGTCCA-A-A---G--C-TACC-
---G---T-C-CA-G---T-C---G--TG--AC-G--CCG-G-T--A-C-A-A-----TT
--A-----G-C-CCGA--GCT-A-G----------CA--G-G---G---GA-TTAT-GG-
TC-G----AC------------G-------T-----CA--AC------AT----G-G--C
----TGT-T-T-GA-GCG---A--GG-T---AA--GA---AG----AC---TG--T-CG-
A---G-----C---CCG-TT-G-A-TG-AC-A-----TTGACG-GA----AC-A-TAC-G
-G-C---A-C-G--T-GG--AAA--AT-A-----C--AT-GACC---C-A---------T
A-----A--GGA---CGTT-C--G-GA--G-CA----C---G----C-TC--A--G-GAG
AGA--GTA-C-T---G----------CT---T--A-TGT-C--A----TG---T-----T
C-----A--AG-T-CA---CG-CCG--CTT--CATA-A--AC--T-GG---T-GG-A---
----A-----CG-C-G-T---AA-AT-ATC-G----AA---------C---------G--
C---A-TGA-----CG---A-CT------TACT--GA--T--TT----AT---G--ATC-
-C-------AA---TGAC---AA-C---A-G--T-----GGA--A--------AGGG---
A-CT--T--A-C----TT-C-ACTA-C-C-T--C--TCGC----G---G----CA-TA--
-A-A-G-G-------A-C------C-G--C-GG--GC----AC-GC-GC-TG-----A-G
ACGC---A--A--A------G-G--C---A--C-T--GG-AA-C--TG-GCG---GG---
AA-CAGT-CG----CC---C--G---C-G-TG-CTCT------CG-G-G-T-A---CA-C
-TTT------GA-------T-----T---A----A--G-TGGA---C--G--G---CCGA
TAA-CT-T---A-G----G--C-T--C----GGCA--AA---A----T---A---GG--A
CG-C----T---A----A-G--G---GT----CCA-G-G---A-G----T-T-GA--GG-
-TA-T-------CA-C----TCT------TTC----C--T-A-----G-CCT-C------
-T----GT-C-C---TA-A--T--TAA---G-G-G--C------AA----G-GC----C-
----CAA----T-G--T-A-C--A--C----AT--GAG-------GC---CC-GT----G
---CA-T-----------A---G--G-C-AGG--A-------AC---T-T--C---T---
-AAA-T-CTGAGG-GT--G-T------CT-C---A--GGCGATGCAC-------CA----
-T-A---T-G-C--------T--CTT------GAACACAG-CA---G--G--G--CT---
-TG---A--AC--T-GT--AG---------GT----GCTCC-GT-G----C-T-TCC-G-
--CCCGCTAT-AT--A-G---A--AT-GA-G---G--G-AT--CC-G-----G-------
-G-C--CA-----CTT-CAT-GCT--TCAA----G-G-T--C-G------T---C-----
-A-CC-----G--G---T---C--G---GTA-CGG--G--GC----T-CT--TGC-GC--
C-A----GT-----C-A--T-C-----T-G--------A-TTTTAAA---TTT--CC---
G--T-A----CTCC--G-GA---C-G-CAG-TG---ATA---T-T-T--T--C-T--C--
--GA-C-CC--T-----GTCTTCC-TT--T-C----------G--CCA--C-A-T-AC-A
-CTG-----C------AG---G---T----T---TA-C-CCGCACC----T-A--A-TT-
TTG-AT---C-CCG----C-A-A--GT-G----C-----TTC--C--GT---G-CC---T
CACG--CT-C----------C-G-----GA--G-CTCC-T-AGAGC--AT---A--A---
-----C---T--------------A-----C--GC-ACC---T---G--G---A--T-A-
---G------A-------------------------------------------------
-----------------------------G--------------------CA--------
--G------A------------------G------------------------G------
-T----C--T------------------------------GA-T-----------T----
--------------------------------A--TT----T-G-A-C--A-TTCTC--G
-C-T-----TG-T--A----GA-T---AC-G--A---G-A--------------------
---G-C--A---T----G--C-C---C------------C--------------------
C--CA-ATG--T-CAAT-G-C--TG-A--A-G-------A-A-G--CA-CAT---GGT--
-GA--G-GT-CT-------------G--G---CA--AC----TTT-A-AA----T--C-T
--C----CA-TC------A--AT--CT------C-A----A-T--CG-CC--A-C---G-
-----C--GA---GGCC-G-A-GG--G----GGAA---C---T---G-------C---G-
A----C-CGA---T-ATC-G-TG--C------T--C-TGA----CA-ATA-C-G-GGCAG
-TG---C-A--A----ATGG-A--AA-TTC-A-----ACC-G-------A---T--C-TG
--C-AATA-T-T-GC-A-TGGT----A-CCCG-C--AA--G--G--GG---TG---T---
T-CGAA--CA-------CC--A-G---A--GAAC----GT----G----CC--A-CC--G
G-A----G--T---CG---------A-G-TC-------GC-GT-G---G--T---GA---
A-TA--CT-----ACGG--A-----AA-----AGAGCCTG---------G---CT-----
--CC---GT--CT-T--G------A--G------C-G---T---AG--TCA-AA-GAG--
GGG--T----G-AT-C-A-T-C-------GC----A-GT-A--GG-A----T--GA-C--
---CTA----T-TT-TA-G-----G-CC----------AGGC--TCC-ATC---G--T--
------A---GTC-G-G-----GG----AT-CA--TGAG---------GATG--C--AGT
-T-T-C-T-GG--C-AC-C-CGCC--T-CGC----ATTA--G-----AT------A--AA
-C-----A-A----------AATGC-G---CCCG----T--TC-CTC--CGG--C-GAC-
-TCTC---GCC----A---------T-G--T---A-G---GC---CA-G-----AT-A--
--AGA---A---A-CTC------------C--T---G----GA-A-C--AC-A--TA---
C-G-------GT-GTTA-----TTTC--T-A---C-----TAG---CAAA------GT--
----G-G-----AA--------G--CC-----GTG---G---T------C--TT--CTC-
---T-TTGGGG--------GCCTA----TT--------A-T----GGA---AAG----T-
------------------------------------------------------------
---------------------------------C--------------------------
C---------------------------------------------------G-AC----
-----------------------------------GG----CGT---A------------
----G------------------A-------A----T-CCT-C----ATA--TC-T-TC-
CGAA--T-----A-GT-C--GG--A---C--AAA---AA----A-G-GG-CT-T--A-G-
----GTA-C--G-T-----GA-----TAA--------AT-TT-C-CG-GC----------
--------------------------------------G---------------------
---------------------------------------------A--------------
----------------GT---------T---------AG--GG-C--A----CG--T-AG
--AA---TC------C-A--AAC-----AG---T-C------------------------
--------------------------C---------------------------------
------------------C-T---G-----------------------------------
------------------------------------------------------------
------------------------------------------------------------
------------------------------------------------------G-----
------------------------------------------------------------
------------------------------------------------------------
------------------------------------------------------------
---------------------------------TA-------------------------
------------------------------------------------------------
--------G---------------------------------------------------
------------------------------------------------------------
--------------A-------A-------------------------------------
------------------------------------------------------------
-----------------------A-AA----GAC------------TGG--A--------
-------------------CA--T-AC-C--T----------------------------
------------------------------------------------------------
------------------------------------------------------------
---------------------------------AAA-C-----G-CG---------CG-A
----G-A-C-C---A--C-AG--C---C--A-----------------------------
--------------------------------------------C---------------
------------------------------------------------------------
------------------G-TA----C-A-CA-G-A----GC----GCAG----GG---T
C-GG-C--G-------ATA--C-A-----AAC--TGC--C-G-G--------C---C---
---G----TG--TCC--GT---TA-G-C-G------C---G-G-----CGTC----G-C-
GACC-A-A---CAA-A---C------T--------CG-----T-G-------G-CTT---
---A-CG---C--C----G---CGC--G--G---------CG-A--T--G--C-GC-GCC
------A----G-A----------------------------------C-----------
------------------------------------------------------------
------------------------------------------------------------
------------------------------------T---A-----CT--C---------
--------------------GG--A-C--GG---C-G-CT-G--------CC------CT
---A-AC--C---ATA-GG--G--T-TC-T--T----AC---G-------AC----GTGG
T-C---C-A-TTC--CG-C-GG---A---A-A-T------TG-G---A-G-GA-------
--------G--C------A--C-----G-----T--C-------GGG---C-GGA-T--G
--C-------TC--------------------G-CTG-------------C---------
-----------------------------------------------G----C-------
------------------------------------------------------------
----------------------AA--------A-A--G--T-C--A----------TG--
A-C--C--T----TAT---AG----A---C--G--------C-AA-GT----CG---AA-
A--TT-------GA--C--------------G---C---G----C---GCA--G-A---A
TA--A-CC--A--------------TT---A-CGG--A--T--G---GG------A----
-CA---C-G-CG-----------G--G-G---------C--A-GC--A---C-T--T---
G--A-----C-A-GT--G-C---C-T-AC-T---A--C--A-C-CC-----A-T-----A
-G---ATC-A---A---AA-TATG----T----CG------T-T---AG---T-CAA--T
--------C-AG---CCA-A--C-T----G--G-CA-A----G--AGG--A--A-A----
-C-AG-------A-------G---CT--G-----TCAA---AGCG--G-G-------A-T
---A---CC-CC-G-G---AT-----------C-C----T-------G-C----------
TC-C----G--A--TC--C--TCT--ATG-------G-----T-A--G--G--TT---G-
-CAAG-A------AGAAG----A-TC-GT----GTTC-C------------G-----AC-
-CG-A-G--T-T---C-C---A----G-G---------GG-TT---C--GT-CAC-GTGC
-C--CA-G---GT--G-----A----T-C---C-G-----TTA----AG-------G--A
-------A----A-T-C-----G-TT-----A-C---A--A---G---C-G-T-G-----
---G--------A-CC--AT----G--------TA-GGA---------T--TAT--CA-A
---C-CA----T-G------TTG-T----AC-------C--A-----------C--A---
-TCG-------------------------G-----------------C------------
-------T-GA-G-G-T---AT-G--GG-GCATA-TT----GA-----A-----------
--------------------------------A---TGGA--------------------
------------------------------------------------------------
-----------------------------------------------C------------
---------------------T--C-----C-------G-------T-------------
----------------------------TA---A-AG-TCC--------T----G-----
---C--C--A---A------G---------------T---GGT-T---------A-----
CG-----TA------GA-T-------GG-----------C--C---GT-AT----G--GA
A--AAACGAG-G---AG----CCA----------G-A---TG-CTT-ACA--G----G--
-T----CC---CA-A--T--AC---C--C-G----GC--T--CC------CT-A------
--A--CG-CG--A-AA------T--TC-AGAC--G--A-G-T-GC----A-C--C-A-A-
-----GG---AAC--C-----G-T----GCGAA---A-----TG--A----C---T--CA
-T---GGAGA--C----G--C--G-C-GCTGT-C-CG--CA-G--C----C--T--GA--
C-------T--G--C-------T-A---T-A-A---GC--A--G-A------A----TG-
--G--T---TC------------T-GT---------TA-------A---TTT-G-T---C
-----C-C--GA-GG---AG--T--TC-------AT-T-----CC--CA---------G-
-T-G------TT---A-GG-C-------T-CT-GA----A-G-----A-ATA---T-G--
GA-C-CCG-GAG-A---GC-C--AAG-TA--A-----C-T---GTG-G-CT--A------
-C----TT--A--C--C---G-G----AGTA-GG---CGA--C------C---GCA----
GG--G--CGG---C-TCCGTT-C----T--CA----G-G--AG-G-C--TGG-GC-GG-T
--C-CC---G-T-C-TGG-------C--A---G---G-------T---T-GA-------T
GGT--GT---TTG-C--CT-----T-TGG-C--C---GA-CCT-T-A---AGA-GT-TA-
A--CA-TC--CTCGCG-----------CTGAGTG--GG-CC--CGCG--CG--AA-C-A-
--------TCC--CTCCGC-TTCCTCT-C-CG--T-C------G-------A---CA---
C-GC-TAG------G-AAC--------GC-G-G-------------C----C-GT-G-G-
---A--TC---A---G-CT----TG-CG--C--CG------G-C--CAG-------C-GG
-TA-G-----------CG-AC----A---A---------------G--AA-GTG-GA-C-
G-------------------------------------------------TT-T------
------------------G-T---GT---------------------------G------
-----------------------------------------------------A--C---
---------AGA---GACTC-CC--C---------TT----GT----G-CA-----AT--
GTT---C---C-CC-C--AA-T-CC----G-CC--ACT-----GGG-C-TCT------G-
TC-----A---G-T--T-GAAT-G--T----G---CGA-C-T---TC-TG-G--AGTTG-
TC---AGT--GC-CG---C----C-------CCTTGCT-A-GGT--GA-TT-A-AG-TG-
G-TCTG-TC---C--C--C-T-----A----AGC-TC-TC--G----T-C----CA----
------CTA--C-GT-G-A-----C-------C--C----CG---TAC-GCTC-GTCT--
---AC-TGCTT---CTGCA---G---GT---A-C------C-A-G--GGGT-CC-C---T
G-GG--------CG----T-G-CGGTCG----T-G--G----ACAG---T---TG-T-T-
G--AT-GG--CG---A--AC-----C---G-----TC-C-TG----TCG-----C---G-
-GTC-GT---T--CG--AA---A-----A-C-T--AAG--CT-------AA--TCT-CT-
T-C-T-G----------------A--G------CC--T----C----------TCT----
C---CTA-T-CG---C-TCG--GCAC-T--------CGG-A--G--AG--C-CCGTA-C-
-G---A--T---CA-C--C----T-T-AA-TGG-A-T-T-C------A---G-G--CG-T
TTTCCT-CT--CA--GA--GCAG---G-G--G-----T-A---T-------T----ATA-
------T--AC---C---TTA-A---G--T---G-CCTT-GG----ATC----T-C----
-G-----CAG----G--AA-----T--T--T-GG---C--AG-AG-----TTAC-G-T--
----T----CG-TG--A--GT-C----T-T--------GA------C--C------AAC-
--T--G---CGA--AGAC-C--AGGGA---G-C--GC----CC--TT---T---C-----
-TTC---CG--T---GT-T-CC----GAT---TA----GC-C-CTGA-G-C--TA--CGT
AC--T---C-GT-T-T-A--C-GC---C----------CGC-T--CC--T--T-A---G-
-C------CA---T-GCAACTC-T------C-G-A-GA--GCAGGT-GC-----G--CC-
-TC-CA-C-C---TTC--C---T---CTC-C--TCC---G-A-CT--AG-----GG--C-
-TTTCC-CAT----C--GGA---T--GG---GG-TG-CC-T--AA-G----------T--
-T--T--AT-A-G--------TTG-C-A------C--GC----AC--TT-AAA----C--
--T--A--C-----T--------T-T----CG--AC--GTAC---ATTA---T-G--G-G
C--------AG-C--TA--T-A--G------GATA--A-T--ACG-----A--A-G---A
-A----T---CT---CG---TCA---TATCC--T----GG---G---A-C-----AACT-
C-AC-----T---TTAT-----G------AG----TGG-GG--CC--T---GG-G-----
----C-CGG-A--T--A-A-TA---T----GA--GAGAA-C--GG--A--G----T--C-
--A-ACT-------T----A----C-CT--G--TG----T--T--A-CC-AAGCTG-T--
-GA-AA-AT---AT---CC---C-AA-A-A-C-TCC---ATT-C---GT-----A-T--T
GT--CGTG-------G-GT---G--TGA-----T-A--C---A---AG-G-----G-T--
--TT---T-TC-----T--C-A--AGTC---C-C----A---G--A--------C-CG--
TA---G-A-AA---AC----GC--C--T----CC---A-G-----A---CCAT-----C-
C-G---CT---------G---------A-----A--CC-G----G----T--CAAAT---
-C-AAG-G-----GC-----CCG-C-CCG----GA---A-----T-A-----G----C--
--A--A---A-C--A---AC-TGG--------A--------C---C-A--T---AG----
--ACG-----GT--A--------GC-C--G---T--G--GCA---C------A--C----
GC-----CG-ACT----TG--C----C---G---------G-C-CC-GAT----------
AG-AGA-------G-----C-G-A--GA--G-----AG-A---C-T--------C--G-C
C-----TA--A-G-G-CTC--T---------A-T-AC-----AA-C--T--CTA-----A
------C-C-ATC--------GA-CG----A-----GTA-A--G----C-A---C-C---
C-CT--T-CG-C---G-----C----T---G-C------------A----G-------G-
C--GG-T---CA---A-AC-A-CC-T----CA-A---A--GGC-----G---A------C
C--GC------C-GT-----C-----C-----A----------------AGA------A-
--C-G---T--AG-G----------GA--T-TA--G-------GAA--A-TG----A---
---CA-------A--C-TA----T--CA-T--A-A-G--------C--TGA-T--G-A-G
A---A-------C----G-C--------CTGG---T-A-G-G------C-T--TC---AA
-T-G--C-G---G--A-----C-ATG-AT-GCC-----C-T--C--AT-TCGT-A----T
-C-A-C-GGC--T---G--C-A--TCG-GT---C-AG---G-A--TGAC--A-C----A-
T---TT-G------T----GC-GC-----------GGAAT--ACCT------A---A---
------------A--A-TG--TA----C---G--AC-C--C-----GGT-----G-C---
-CG---C------CG-CT--GAGT--C--GCA-----AC-CAC---G---CC---C---G
--C----G-T--G---A-----AAA--A--T----TA-----------G----G----C-
-G--G----------A---TA-A----G---G---------C--G-----------G--G
------TT-------T-A-G-T-T----C--A-------G-T--G------T-CCT--TA
A----A----C--A--C-C--T-----T---A--A-----G-A--C-----T--A----A
------T-ACC--CCC----C---CCT-A---C-C-------AT----A-----T--GC-
-------T-----T-T--C-T-GT--CT--G--AAA---G--TCC-G-T-AGAG-----T
--G-C----T----------G---C-A-CG---A--G--C-----CT-C-GAT-AGG---
----G----AG--C---GGTA-GA-A-G-----GG---CCG----G---AGC--CGG-C-
TGCGGC--CGA----C-G-G-CC---GC------T-GG-C-TTC-----G--A-----C-
C-T-G-T-----A------T---TCCA-T-C--A------T-C---C----T------C-
--C-GG--AAGAT--GC------A-AC-T---C---G---TC-GGTGT-CC-A-G-T-C-
-A------A-T-C-----AAG----------------T-----G--CGA-C-C---G-G-
TC-C--CCG-A--C---TCA--C------G-A-C-C-A--T------C-G--CA---G-T
-A---AGCGA------G-G-G---T--CA------------CA-C-T---G-A-TCA---
C--T-A-T-GGA---C-----T-CGG-C-AT------------C---A-----G--A---
CAG--T-----G--T-G---CT---C-----G----GG--C--T----ATT---CT----
--TG----C-----T---------G-T---------------G--C---A---CT---TC
---TA-A-CTC-GA--A----A----T-GAA---ACGTA-T-----A----A------GA
--T----T-C-G--T----G--A--T-T-T-GT-GT-ACG---CT-GA-------T--TG
----C--T---CAGA--------T-T-T--A--G-C----GCT-------G-G---GT-T
TTC---A---C-GC---G-----A-T-----------GC--C-T-A-GT-GCG-------
G-AC----------A----G-TC--G-T-T--C-G--T--T-C-T---C--------A--
C-ACC-CT--------CGG---GC--TAG----T-GC---GCACAG--G----AT----T
TAC----G----CT-AG--G-T-GTG-CCGGT-T-T-G---C-------C-A------AC
-------T--A--A--TGG--AAG---CCC------T-A----C-C-T----AA--C--T
CA--G----CCA-GTCGCA-AG-CAG-G---------G-G---C--GGT-AG-C------
----G-CAA--CCTC--------G--C-----A--G----------G--CTCCC---C-T
-TCCTT-GT--C--A--T--A-GAG-C----CA-----CA-G---TG---A-A-------
-TC-GA-TA-C-A---GT-T--TG---G--C------AG--CCA-AA---G---G--A--
-A-C-C-C-A---CTC-----A------G-CG-TCC---G-----GCA-------CC--A
A--TATG-A---GC--GC-C--A-----------GC--A--C-CG--G---C---G--T-
--T-C----G-C--G----AG-G----A-AG--C-TGCA----G-G-ATTCCCC-T-A--
----T---CA-C----G-TA-G--G-CG-T-TT--GAAG---------C-TGG-C----G
CC--GC--A-TAC--CG--CCC-C-G--CGG---G--G-C----TCA-GGC---AGG-GA
-----A--G---G----CCA--TG-------TA-ACA----------------CG-TG--
------AC-C---------------G--TCCG---T----AG-------------G-GT-
--T--TC---T----GG---T-T-A--TGGAG---CT--------TCGT-C-T-A-A---
G------T--T--CA-C-A--A-G---C----C---C---TG---A----A-T-AA----
GCG-A----A-A-T--C----ATTATTG-C---AC-AA--G-TC------T---------
-----------------------------------CCA-----A----------------
-C----C------AATA-G------------------G-A--------------------
-------------------T-----------------G--T----------C--------
------TGG----GTA--AGC---CA---C-A-G-A---CATA-G----A------G-G-
--GAA-----GGCC-C---C----------------T-----------G---C--A----
--C--GCT-CT-G----C-C-T-G-CC----T-T--TCCG--CCTA--C-C--A-C-AC-
--ACTGGA---AGTG---A---G---AC---G---A-C-------GCATCC--C---AAT
A-------AGCTC-GA-C-T-T-CC-C-CGAA-T--AA---G------GC---C----A-
T----T-ATGG----TG-A--C-----A----A---T--A---T-T-T-T----A--T-A
GT-G--CG----------------CA-GG--C--AG--GG--------------G-AG--
--GGAG---C---G-A----------A-C--GTG--CA-CA--GT---T-TGTGC-----
-A-----G--G----T------CC-A-A---TAGT-----G---------AT----AC--
AA--A--A-AT-T-------C---TAA-A---AG---AT--C------G---ACT-C-TG
--GGA-GGGT-TC--------AA-AC--TG-T--CCTT-G-CT-GA-GA-CG-C-GGACC
TC--AT-T-------C-TT---TT-T-A--G-------T---GG-A---T-C--GC-AC-
--C--G--G--G----CG--C-C---TTA--C--GATCG-CT-G-C---------TTG--
ATT-A-GG--T-GA-TT--ATGCA----C--C--T-GG-GG----C-GCG-A---A----
-G-------G----G--GG-T--G-CT------T-G-----A-ATC------G--T---C
CG----T-ATC-C--A-G---T----A-AC--A-CAGA-G-A-C--C-----A---C--A
----CC--C-T----T---A---ACTTATT------C-CT-TCGCCT--GGA--G----A
G----TG--GCT-GT---A---G--T--G-GAG-C-C--GC-C----GT-G------G--
CC-G-A---G-------------T---G--C-C---T-------TCC--TCCG---A-C-
C-G--A-C----GG-------------TGGT--A----A-AA-GGG------T---G--C
-C-CGT-C-T-T-A-CT---------C-C---TT---G--G--C-------C-C-GG---
A---G-GG--GT-CCCG-CC--C--C-TG--CCC----CGA---------C--GCA-T--
-T-TATC-T--TT-TGA--A-----T-C--C-C---GC---CAGA-TA---ACC---A-G
-----TCG--C--------AGTATG-AT-C-G-T-T-AC-C----C-T--GC-C--C-G-
-A-G-----A-TGC--C--C----C---T----T------A----G--G-GG-G-G---G
AA-T--T--GC-AGCACA---C---A--A-C-AA-T---A-G-TG----T----------
A---A--C-ATTG--CGGCTC-C-----ACTC----GC--GACT----CTT--TA-C---
-T-------TGTGGT-----A-T-C-A-------T-CA----T--A-GC----C---A--
C-T-TACGG--C-TTC-----T-GA--ATA-AGA--TA---AC-T--C--A--C---GTG
---C-TA----C--GA------G----A-A----C-G--A---AG------T----TG--
---C---GGA--C-AT-A--C--T---CTA-GAT--A--GT---T-C--G-C----G---
G--TA----G-GC-----AC----CGG-G--T----T--T----C-G--------A-TT-
TA--T-TA----C-G---ACTG-C-------CA-C---G---A-G--TG--A-G---AT-
--GCG-ATC---A--GG--C------GC---TCT---C-CT------T-G---CTTG-T-
A--------T---A----TTAG---C----GC---GC--GGG-T--A-------A--A--
------T--T--CG----C-GC-CG---G-----G-------GT--CT-C--T-A---A-
-AG-GA---------C-----C----T-GG----C-CCGT----T-CA--TT---T--TC
TT--G-T----GT--GA--------TC--GA-G-G-----AAG---T-CT--AT-G-TA-
--C-CC----A---C-CG-AA------C--------T-G-A---C-----CGA-A-C-AC
--GT-AAAA-C--GG--TT-A-A---GAC----AGGG---------C--G--G------T
----A--G---AT-G---CTGG--A-C-T----T---G-C---T--T--A--G--CA--A
-----C-------AGTTC--C--T-G-G-A-------G--AA-C---G-G-G----A--T
-T--CT--C--TA----C-A--A---A-CG-G-A-CT-AC-A-G-T----A-T-C-TAC-
---T--C-A-CGAT----TAC---A---C--T---------C-AA-G--A-T--C-A-T-
GG---A--GC-AC--TA-T-GTG---TTT---C-G--AGCT----T-T-----A-A-CA-
AGA-GAAAAG----A----G-T-AG----A-T-AC---A--T------T-A----ACTG-
-C------A--CA---A-G-T--A------CAGA-T---G-T--GC--G-C---AC----
GCGG---T--TCG-A--A-A-A---A---C-T------G----C-G---G----G-T---
G-----------GT----A-GT---C-AT-----ACG---GC--------T--TAA----
---------------GCT-----A--TT--------T----TA-----------------
--G-------G-G-AGG---A---CA-ATTT--C--------G--T-G------------
T--G----T------G--GCA--GC--AC-T--CG-C--A-ATCTA-A-A---G-GG-AT
AG-TA---C-TCT-------TTA----CT----CT---G---T----GC-TT--GTTAT-
----CT----G-TT----G-----C--ATC-------C-----A-T-A-----C---G-T
-----AC-----GG-G---------C-G------A---G--------------C-TA-CA
C-GGGA-T---CA-AG--A-------C----ATT------GG-GC-ATT-C-CGGC-TG-
G-AT---G----------A-T----AC-C--C--T-T-T-T--T--AC---GGT------
--CAAC----T---A--T---A-T-G-T-GC--AA--CA-T-TG-GA-AGTAA--T-C--
GC--A-AT----T-T------T-CT---GA--G-----GGA-----GA-A---A------
----C-C--AA-------G-A--GGGG--CA-G--AAT-CC----------G--C--A-C
T-T---C-C--ATT---A--G-TT----C----AC-C---TGCC--GT------G---C-
-G----G--A--C--C--C-----A------G---C-A-C--G-G-C----------AG-
-ACCG-------C----G---AG-GA--G-AA----CCT-T---G---GGAGGC-TT-TG
C---AG-C-TA--A--T--C---C-C-GG----CC-A-G-C--GC-G----TA---GAC-
---GGC--T--TAT--A---C-C-CC-T-T-CA--GA--A-A---C-G-TAA-T-T-CA-
TCGG-ACTG-CAG-ATCCG-AGT--GGTAG-GA--CCC-T-TCCC-G----G-GGCT--A
-CGGC--T---CTC----T-A--T----TA-CC---G-A--G---G----T----T--A-
T------G-AC---CTAG---G----T--G--A-A-T-TG-----T--A-C-------AC
-G---CT---T-C----A--A--C--A--GC--TG---T----A---------T-----G
--CATTA------G----TGACAA-A--CA---T-CA--TG---G---G--G---T-C--
CG-GC-CG---CCTC-GGT-CCG-A-G--CT--C--A-G-A-AT---G----CC----CT
C-CCTG--T-GGCT--AC---TG--ATG-----A--A-CC--CG---GGC---CGC-A-T
-C-----GAGAT-GCG--G--C---G-A---T------TT-C----C-C-CCC-T---G-
--C-ACT--AA-----T-----C--GGCGGG----A----TAA-A--C-G-C-TA-----
---TGT--TA-AC-T---C---A-G-TC-GTT---CGG--G-CC----CGCGA-GA--T-
----GA-A-C-T--C-A-TC-----C--GG-AC-----G-------A------A-A--GG
--GTC---T--T-----AT-AT--CT----C--G----G--G-----A-C---GT----T
--T-----C----C--GT-AT-A-T---A-----C--CA--GTC---T----A-C-G---
G--------C-------T----------C-G----C--C-G-A-TAAG---G-----C-C
-----TG---G--T-T-CG---C---A-G-----T-AC-G-C--CGGCCT--CGACC---
---GG----A------T--C-GG---C--AGAG-CGA-G--T---------------GC-
--A-T---AC--AC-A----A-----T-TGAA---GTAAGTA--C-TT-CG-AC-G--C-
G-T-AGCAC-C----ATGA--AT---GG-GG----C----TGG--CTT-C-C-CAC-G--
T---T--CT--AA-AAC-A--T-TA---C-T-----C----TA-CTT-A--T--T-C--T
T-GGC-CCG-T-GG---AA-AC--T-TGT---GGTG---T-----G-T------C-----
------T--G-ATG---A---------GT-TA--T--AGC--CG-----T--G-------
----T---C------T----G---C-TCC--C--GA----G----T--------------
-C-GGT-A----C-C-G-C-G-------AG----A----------GTTT-CC-C-G-GAT
----T--C-----G---TA-C-CGAG-CCG-G----TGG--T--G-G-G-------A---
-------------A--C-AGCT--A-CC--GC---------GG-----C------T---T
------C----C-G--G---T---G---------------T--C----G-----GAAC--
---C---G-A----------T---------------GA----------------------
-----------------------------A-G-----------G----------G-----
----A---------------A---T---TT---GC-T----------TT-----------
-------GT--C-CGT------C---T-AC-G--GCT-A---ACC--C--AA-A------
----C-G--A---TT-A--T-GTC---C--T-A---------------------------
---------------TG----C-C---CA-TT-G-G-GGTA------T----ATC----C
-C--G----AA---A--C------CG----T-G-G-TT----A-CT--T----CACTG--
-C--GCA-G-C-CC--CG-GT-C--------A----T-----AA--------G-A-T-G-
-TGG-GG-C-G--T---CA--TACT-C----T---T-G-CC----CA--GC---ATTA--
------------A--TC-----------------------------TGCGTA--A-T-T-
CA-C-AAC-A--TGT-G-GA-T----C-G-GAA--AG----ACT-C-A-CAG-C-T--C-
T-A-A--GG---AT--AG----T-T-A-CG----C--A---T-C------A-G-TC-CA-
-TCG--A-A-ATA--GG----A-G--T----A-AAC----CC-T-G-CC---GT--G-CC
--------C---------CC-----T---G---CA-G----TA-C-A-G----A-G-CG-
GG-G---TCGCGA-TAG-A---ACCCG--------CTTC--GCAAGC-A-AC--A-T-A-
-C-AT-TCCC----G---TG-----G-CA--T-----G----T--G--T-G----C-G--
-T-TCTAACG-GA---CAAA--C---A-CAA---T-T--T-C---C--C---TCT-AT--
-----G-A-G-A-TG-T-CCG-CGCCG-G-T-A-T-----GA-ATG----T-G-AGGC-C
-G-AA--A--G-A-C-TC--CA--AA-AT-T-----T-GC-TC--T-C--TC-A--CG-A
T-G---TA--CA---G-A--------CT-C--C----T-----G-AG--G-A-----CTC
-AG-CC--------A-T--C----A-G-A------G----A------------A--GG-G
CT------------A-T--AA-A-------G-----------C-------G-A------A
----CA-A--CACCCG-T--C--A-C-CT-A--AT-----G-C-C--CC-G-A-T-T---
GT--A-T--A-T-GT---A-GC----TC-A-TG-AG-GACAAAAAC--AT--G---G---
-C--CT---AAAA-GA-TGG--GT-G----TG-G-CCT-T-G----GG---C-T-TT-C-
GTT--T---C---CA----TACT-TC-CT-C-G--GA-G-TG----GCAT---T-TAG--
---A-C---G-T-----G-T--C--C-----TG---AGT--C-AA------AAG--T---
AT-T-ACC--------C------CTT-AC--T----TC----T-A-C--C-------G--
-C--GC-AG-------TCCC-CC-----GT-T--T-A-GG--CCG-C-------C-C--C
---G--G------GAA-AA---G----A-C---------CA-------CC--A------T
-G-GAG----------G--C---A-G-A-----C-G-G--CG--C--TA-A---TT-G-G
--T--GT--AGC--AG-G---C-GA--T-C------A-C----T-GTT--G-C-------
--G----G-A-------------TCAC---A-A----G-C--CAG--C-AC-G--CA---
-G----C-A-C----G----CG--T--G-G--A---G---C-----C-T----A-----T
--A-AC-T--TG-A---C--TGCT-G-AGT--------C------T--TT-CGCCT--TA
TT-G--A--CT-C-GA-GAAT-CA-G--T-GCG------A---C-GT---TG--------
-A---C----A----------TA-G---A--A---CTG----A--TA-----G-AA-C--
-T--G--TAAC-----AA--C-A----G-TT--CC--A--G-------AG--TA-A-G-C
--A-GC--T---C-G----C-G----GG-------C-G--------A------G--G-G-
-AT----G---A--T--------TG-----ATCTG----G---G--T--CGA-GG--A--
-TT-A-GAG------A--CTAT-----T-----C-AG-------G-T----G--------
-GC-----AACC-A-----T---T-G-----T---C-------TTG-A-T---C-G-T-A
-C--G-G--AA---CA-CC--G-T----G---G----GC--G--A-T---C-----G--C
------C--A--AA-CC-A-CG-T-TC--C-CTG-GCC---T-----TG--G-----G--
A-T-----GG-G--GAT----A----GG-CGC-T-------C--C--G-G-A----T---
------C-T-------------AG---CA-A--A--T-TAT-A-T-C--CG-AA--A---
GAA--------AA---G----AGG-C-TC--C-C-GCA---G--GGCGC---T-C-GA--
-TT--------T---GG-GTG--A----GG-A--------C-A-C-G---A--CTG-C--
C------C-G----G-CG--G-A-CA-A--C--T--T-AC-G-A--T-G---TGAG-G-G
-G-A--A--T-CA--G----AA----G-GC-A----G--GC-GCT----C--GG---CG-
---TG-A--GG--G-C--CC---AC-T-AG--GC-C--------A-GGT---ACG---CG
-CAC-----T-A---G-GT-G-AATT-A---CATATGGG-AGCCTGG-----TC--T-T-
G---TG---A--C----GC-G-C-A-C------T--G-G----ACG--GA-A--G----G
AGT--A-C-G--AAGCG--A---AG---G--G-T----C----CGA-C----TT--C-T-
-CGA-G--C---TC-----CA-----G-ACGA--GGAT-G---TAG-C-TG--A------
--TC--T--G--------------A-CA-GAG------A---CG-ATATGT-AT-T---C
--G---T--------GGAT--GG--GA--G-GGTACTCCGCCTAC-CGA--CT-C--T-C
-G-TGCAGT---GA-TG--A------TA--G-----G-T-TGC--C-ACACT--C----C
--T--A--CCCAA--C----GGG---G--ATCAAT--CAA----G------T-C------
-G-----TCC-C------AA---GC-CC-AT-------TA--A--A-CC--CC-GG-AGC
AT--TG------C--A-CTC------C---T-G-C---T-C-AG-CTAA----T--CT--
CC--CG-GA----CAAGA-C--TA-CGG---CG------T--T--AG--A------G--C
--GT-T--G--C--GT-------TT-C-CC--GC-T----C---A---A-T--G-A--AA
--CT-T-C--GG--CC-AG-GC-------T--AT-TCG-TGGGT---A--A------GGC
-CT---A---TTG-G---AA-C-C-G------C--------T---CT-A-GC---CGT--
--------AAG-CAC-GT--GG-CGC--AC-A----TA-TT--G-C--G-CA-A------
--A---T---TAT----C-CC---T-----C-GAA----C-A---C---T-G--C-----
C-C-A--A-TGA--TAA--GT-CT-------------GA-----A-A---T-T--CT--A
-CCTAGTGC--G-A---A----GC---AA---ACC-CCC-GCT--G-A--C-A-C----C
-T--C---A-----CC-T-C--C--ATC--AA----G---G--A-G-G------------
-----C-A--T------C-GT--G--T-AG-C---GT-C--C-----TA-G---A-G-T-
CCC-GA----G-C--TG---CC--TACG--T-T-----------A-A-AGG-----C--T
---GT------C--G--T-----CATG-A--CA---G-AT-GG---CGC---G--AG---
-T---CGTTC---C---G-----GG--GACG-C--T-TG-CA--------A-A--TC--A
--AGTCT----T----CTA-----C--TG---GT-T-C------------A--T----CA
---A-------G----TT-G---G---G-GT-C--AC-ATTC-C---GGT---CCCT---
-GGT--G--AC-CAGG--TT--TT-G-G--C-T---A---G-----C---A--GATTC--
-GA-GGAAT----C--------------------G------GC---AC----G--A--C-
G-AA------C--C-T--T--------C-TAAT--A-----G--G---G---C-G-C-A-
A--CA--GCA---C------G-----C-T------A-CAC--GC-C--CG--C---CT-T
------G-C---AGG-GGT-A---G-CC-AC-AC----G-GT-CG------G-CG--CCT
-----------AT-A---GGAC-AA-T-----C--TT------GA---G-AAC-C-G-CT
----A--T---AT--CC--G--TGA--G--T--G-A-CA--A--C--G-A---TG-GC--
-----G--GACA-G-AC-G------AGC---AA---C---T--C-------AACG----A
-G-C-----T---T--C-C-G-----G---A-----C--G-AA--G-G-CGG-----T-C
-TTT---AAC----G-T-T-----CAA-CTG---ATC----C--AGT----G-G-T---G
T---C---A-G---G----CC--C-----T----G----T-TGC--G------GAG--C-
------GG---TGGAA--C-AC----A---G--------------GA--CA---------
-----------GA-------------------------------------------C--A
---CCT-AA---------------------------GT---C--C---A-T-A-AG----
---T-------G-CA-G-----CC-A--GTTAG-AG--A------AC-----G-GC--GC
--G----GGTA---GA-AA-G-GTG-GA---A-A-C--G-------AG----CC-G----
------------G----A-G-C---A-T------T-GGC----C-GG-G----------G
-G--ACG-G-GG---CGGA-----A--T-AT-G-C-C-C-----C-GCG--C--C-----
A--CT---T-----G-CT------C-G-A-CG----CAGCA--TATAT-A----CGA-A-
---------C-A--AG---A-T-A-----T----GA-A---G-----G---C-C-G----
-------A-T----T-----T--C--TA--------A--G---AA-C---CG-C-A--T-
GC--A--GCA---G------T---A--T--GT---CAT--C-----CT----A-----C-
------G-C-GG--GCC-C---A-G--A------AC--T-AA---C--CT-C----A--C
---TC-A--G-----A-----C--ACCG-C-CTTA-----GCAA-------------GGA
G--------G-----A-AG-------T--A--A--------C---CA---AG-A-GA--T
---G--A--AGAC--GA--G--T--TGT-------G--G----AG-GC----A-G-A---
-G---CT-----A---A----A----C-TGT-----T-GT-C--C---T-----CTT---
----C---A-AG--A------AC-TAGAC----G-AGTGGT-----ATA-T--G------
T-T-A--A---A---G-TG-AT---T------G-C-----------GT-GCTTG---AG-
-A---CCGG---CG-------------TATC-C--GCAAAA------AGC-----G-CG-
--GA----CC-C-AA--GG-ACGCA---TCG-CTA----CC-T---TA-GA-C-GAA---
--C--T--------C----GG----A-CG-A-C---G----GAA-CCT-T-AC----CG-
GG---G-G----G-G---A---A--------A---AA--GGAG-GC-G-----T-----G
-GA--TC--G-TG---G-G----AT------C------CAT-G--T----------TG--
-G----G---A--C--AG-T--------A-AT-A---C----T--CAA--GA-------T
A----CAC-TT-----GT-A---G------TCT-G-------C---GA--C---T--GCT
T-CC-G---T---TA---A--G-CC--------------C-C-A---CTA----CC----
-------GG--G------T-A-----G--T--G-TC-AAT---------TG---G-----
--G--A-GA---C--T--------------T--TGG----C---------GG-T---AA-
----C-TT-----------GTCA-T--A----TG-A---TT--T-T--------A-G--A
-CA-CT--A-----CAG---T-T-----A---AA------A-------GC-A--A--GCC
-A--A------G----C-T---AG-GG---GGAA------C----G-A-CG---A-----
----C-----CGCCA-GA-TT-GG----A---A--C-T-T--A-----AAT--G------
--G--GA---TA-C-----GGAC---G-A-------CG-AA--GTA----A--T-T----
--GCTG-A----G-T-CTC--T---TT--CG--C--CC---T-T-GTG---G--AG--T-
-TG-----GG-CT-A-A-------A----CT---CCA-----C--G---A--G---AG--
T-CG--G--GTC-------C-G-G-T--G-G----GA------CC---AGCA-----T--
--TC-T-C-AA-G-TAT------A--T------GA----GC-C-----GG----T-T--T
----A-A-T-C---A----CC--A-AC--C---TG--AC--C-C--G-G--TATAC---G
----CC--A-C----------G--GGA---A---A--A---T-T-CG---A-T-----CT
GA-C-------------GTACA--T-----TGA-ACC-CC---CCG-T---A-CG--TC-
--C-T---T----TTG-GGA--G---C--C-AATT-T---TCA-TG---C-GT--ATGA-
C----TAA-G---C-AC--T---CTTCG--AG-G---A---T----AA----A-CA----
CA-T---------AA-CT----G---G--T----AT--AAGC-C--GA-T--T-----T-
T----G--A-----G-----C----T--G----GGT-----C--C---GG-GGA--CT--
GTG-T------GT------A-CG--AATCC--GAT-G--GG-C---C---G-----T-T-
--A-----C---GA-GT-C---GA-C----C--ACT-T-A-TT-C-T---T--T--T--T
TAG--AA---T-C---CA-T-A--CTGT--G-C----C--T--C-T-A--A-CA-GC---
--C--A---T-----G---TGC--------G-CCG---GTAT-C---T----------A-
A--G-T-G-T--CACC-A-TGGCT--CGA--G-CTG-------T-CC-CGA-G--GAG--
T---ATG-C-TAC--AG-TA--CTTA-C----A-T---C---CAG----G-G-T--T-T-
---C-AC-T-T-----TTCA-CT--TC-GGA--GT---T-T-C--------A--GC-T--
GGTCT--T-GT---G-TG-TC--C-----C--C------A--TG-C---G---------A
CG-A-TC--A--TC-A-AGT-T-C-C------C---A--CT-G-T-A----ATCGC---G
C---A--T--AA-T-G---T-----TTG-----C------G---A---TT-C-GG---CC
--TGCT--G--C--T-C---T-GC-----CA-C--A-A----C-G-CT-G---A-----G
--A---GCGA-------G--A--G-C-G---GG---------------------------
---------------------------------------------------TCT-T----
------------------------------------T----T-AATGG-----------G
---------------------------------------A-G-----A--CGTG---GT-
ACTC----G--------CC------A---T-G-------TA---------G--AT-----
A----------------CTGAA---A----------T-T--GT-CC-A-A----G-G--C
-----ATG--CC-TTG-C--T-T-G--GG-A--CTA-A-TT-------------TGG---
------T---A--G-----G-CTG--TGAAG-----------------------C-----
-G----T-------CTA-C--A-AC-A-AGGCT---AA--C-T----------G--G-C-
CAA--GG-AT-------A-CT-GG-T-----T--C-G-C---TTAC----ATCC-GT-GG
-----TCC---T------ACGGGT--CG-C----G---C--C----G--T-G-T------
A--A------GG-GT-----GA--G--C-A---ATA-T--AATT-GT-ACC-AT-G----
---CGTTTT-C--GT--C----TAAA-TAGCT-G----C--CCT-TT--T--A--A-A-A
--G---T---G---ATTC--A-T-CC--G----TGA-GCG-A---C--G-----C--GC-
-GAC-A-TGA-CT----T-------T-G-G---C-A-G------A----C-TACA-A---
C-GTGTG--A---G-G-G---TGGA--A----G---T--A---GCC--T--A--C-G--C
-AG----T---A---G--C--G----A-----C-----AA--G-------------A-TC
G--C--A-A--TAGCA------GC---C-A---C-----C--ACC-A-A-T-C--AGTG-
-----TG---T--G--C-AT-T--A-G------GCG--AGT-CA--T---A--A----AG
--A---CG--GC--A----T-ACGT--------T---T----------------------
------------------------------------------------------------
----------------------------------------T----CGT-CG---------
-------------------------CGC-GA-C-A-----G-A----TAG----------
-----------AT-AG---A--AG-CAG---A--C--G----TC---C--A-T--CG--G
------TT---------------C-C------------GC-GCGC---T-----AT----
--T-TAAAG-AT-G-GC----CT-C-C----C--T-G--TGT---CT--A------CG--
----C-T-TT-C---T-AG--A-A-TC-T--GGG-T---T---AA------G-TTG-GT-
G---A-C---C-C-------G-----AAA-GT-C-TA---CGA------AG-C---A-GA
--TCA----------C-T------T-T-G-GTCG-A-A--G---G-C-T-------GC--
-TT-CA--T--C----G-----C-A-C--C--C------------C--T-T---TC--TA
----TG-G-A-C-------T-TTT-----TTT-G--C--G---G-TCG-----T--GGGA
C--T------ATGA--T-A----TC-GT-T------C-C-T--G--GC--A-CT----G-
-T-G-TATTTG-GGT-------GC---T---G-C-ATTCG--T-----G---G---G---
T--------T---G-G---AA-TG---C-A-A-C-G---T-A----G-T--ACG-G-C-T
ATG---C-A---G-----------------------------------------------
------------------------------------------------------------
----------------------G-----------------------------------G-
----------GA-TA-T--------C--C-----A----A--GA--TC-G--TA-A-GT-
-ACACCA--G-TACA----G---G-CGT-A---G--TT---T-TAT-T---TC-GAAA-G
-T--GCG-TT--------------------------------------------------
------------------------------------G-----------------------
------------T-CG---C---------CGAA----G--TC---CTG---C-------G
-C--TGC------C--A---T---C-CCTC-TGT---T-ATCG--GG-C--A--------
------------------------------------------------------------
------------------------------CT--A------------G-C---AAGG---
G-C--A-A---T--CC--------------------------------------------
-----------------------------------------------------------G
----TA--C----T----------------------------------------------
---------------------------------CCG------------------------
--------------------------------G---------------------------
-----------G-----------------------------------G------------
------------------------------------------------------------
------------------------------------------------------------
------C-TT--G--A-C--T----AA---------------------------------
------------T-A---GG--C----TCATA-------TG-ATGT-AT---A----G--
T--T----------CG-C--C----AG-------------------C-------------
---------------------------------------TGC-CA--C---ATT-A-G-C
---A-AAA---A-CT-TG--TT-G--C--G---TTCG-T-C----T---T-AC--CA---
T-G----C------GG-T-G-G-C-CG-C---C-G-TCGGCCG--GAA-A-A--------
----AG-T--T---G--------A--GG--C-C----A-CTCG---A---------C---
------------G--T-----T-G-------G----C--CT-T-AC-G-C----G-T--T
-TG------A--G-TT--AC--CA-T-CC-CG----AG---C-CTG-A--GAA-GG-T-T
---CT----C------TGGA---C-ACGTT---C---AG--G----A-A---T------G
--CCC---GAGT-GG-TG-C---C-----------CT--C--C-ACA-T----T--T-CA
-G-------C--------C---C--G--G--G-GT-C--C-C--C--T--A-G-C-C-CC
-A---A-A--G--ATC-TT-T-AATT-----TAG--AA---TC--G-CCAATG--A-A--
---------------------ATG-C-TC--------GA-C-GA-------G-------A
------A-------T--------------------------------------TT-A---
TA-------T------AG-T-T-T-TC-AG-G-----G-TTA-G---CA---A--CC-G-
G--C-C-TGG----A--G--T-G---G----CC-A-----TG--G-----G-GG-G---G
G--AGC--TGC-----T--G------------AGCA-CA-ACCTCTG----CTTTGT---
---C--G---A---AC--G-T-CCTC-G---GGT---GC---C------------C--T-
-G-CCC-C-G-A---G-ACGG-TC--T-GC-C-GA--TC--A--G--A--AAC-T--TT-
-G--C-T--TG-------CC---T--C----A--CA-G-TCA-C---GGTC-G-G-----
----AA-CGA---A-T-C-A--G-G----TT---G---G----G--------------C-
----G-----G-C----GA------T--A-C-------C------T---T-GTA---A-A
-C-------A--C----A---C---TT--GGGG---G--A-A----------TG----AT
A---C----A----G--G--G-A--AC--T-C--CAT---C--G--CT--T-GTC-CTAT
-CGCAGCTCT-----A--GA-T---TG---C--G-GG---GG---GAC-T-CA-G-AGGC
----TA--TG-GG--G-----TTG--C--A-C-----AG---A-A-AC-T-T----TTA-
G-T--G-TTGT-C-TTA--------A--TCG--------C---G-A--A--AGAGG----
---G---A--A--G-T-AG-C--A--C-AC--C--AACA-GC-T----------CCC--T
-AG-----A-----------GT--C-A--G----G-C-G-------GT--A-C----T--
A--AATT-C-G-----C--T--GGT-A-C-G-C---C-G--CTAGT----C-------T-
TGCC--A-------G-G----A--T-T-C----A--G-T-----A-TC--A-C-CC-CG-
-GG---C--AGC--C-A---T---A---CTC-A-C-GG----G----A----C----C-A
----C---------AATC--T-G---T-----A--G-A-A-----GT----------A-G
---A-----G-C-CG-G-G---GC-CAAG-C-G--A-CCCA-CCAG-G---A-G----G-
T--CC-GCAGC--A-A--G-TT--T---A--C-T---CG-C-G-TG-C-----C-GT-T-
ATC--CG--C-GT--TT---G----A-G-----GA-A---TG--C-----CCGTGAG-T-
GG-C-----A--CG-T-C--C-GT--G-C-C-GG------GCG------CAG-G----C-
TTG----A---A--G----AA---G----A--G-GAGC-G--GC--A---T----G-TGC
GT-CGA-ACATT-GT--A--GGA--------A--AA-----CT-T-T------C-TCT--
TT--C--------G--T-GT-CT--G-AT-AACG--A--TCGATTAG-GCT--TCGG--T
--------------G--C-ACT-G-A----AT-AA-AC-A-A--G-A--------T-G-G
----TT---GCT--------A-----------------G---------CA--C-CTA---
-----------CC-GC--CG---G-T---GA--A---------------------C-TTA
T----T--G-AA--CC--C-----G-----A------G-------AT--GT-------TA
-A-TTTG-----GG--TG----TC---G-------TT--C-----CA-A--G--AG-C-T
--C--GG-GG--G--G--G---ATAC--A--CC---AG--A-AG--G---TT---ATA--
------------CA---G-A-T-A-TG-G-G-A--------GC----C--CCA---G-T-
T-A---------------C-ATT--G-AG----C-TA-TT-CTTG-T--AA-C---A---
-----AC-G-------CT-C--C----C---G-T---CA--C-----G--AT--AA----
-CTT--C-CG--T------TG--T--A-G--CA---T--A--TG--T-AC-G-G-AG---
-T-GT--T--C---G--C--G-A----A---A-ACT----T-T-A--AA-ACC-TG--A-
--TC--A---TTCT--A------------G-TA-----CTG-GC-CA-------G-T-C-
-TC-C-GG-G-CTG------CCG----C---TC--GTA-G-------AG-CC--AGC-A-
T----TA----A--AG--G------C---G--CGAAG-------T-----G-T-------
-C--------CT----A--G--G-----CG---CT-T--CCTC-C-C-A-G-----A-A-
-------T--G---C---C-C-GT--A--TATG-----C--TC---GT-A-A----CTTT
----C-T---C--A-CGATC--A----C-A--A-GA---C---TT--T-AA--------G
-----------CT-----C-------G-A------T--A-AC----C-------G---C-
--T--A--GCG-----G-T-----G--CA--TC--TT-C-G----T---A--T-AT---C
-----G-A-----TC--T-----A--C------T--C------A----GT-C--TC----
---CGGA-C--A----A---A-CT------CG--GTC-GGC----T-----T-AT-----
-C-G-G------TCT----GG--TA----T---------------AGGT---T-C-C-GG
---C---C--A--TCTTC--T--AA---A---C----A---------C--TTAA------
--C-T----AGC-T-CGT-------CA-C-T-G-CA------T--A-----CTA-GCA--
T-----C--C---AG-CC---CTGC-G-----G--AA-----G----A-----TC---CC
-T--GA----T-AG-C-----C--G-CG---G--G--G-G-T-C---C--GC-TTAG--T
TG-G-T-CA--GA--C-G---C----CAT-----A----G---T-------C---A--AC
-TGG--GC----AGAGC-T---G--CG-----GCTAT----G--TA--TC-A--C--A--
-A--A-A--------CGCG---A-----T--------------------G----------
T------------------------A-C---G-------------CC--G--GCCA--A-
-AA-C--G------------G-A-------C-------------A---A-A------G--
-T--GCT-T--A-A---A----G-T------A-CT-GT--TGGCA--G--C-CA--C---
T--------G-T--TA-AC--G---G-A-T-C---A-G--A---T-T-A-T---T--G--
--A---ATAC------A---GAC----C-T--C-----G-CT--T-AA-T-AG-----TC
--A-CCA-----C-GAT--CG--G-----CG--T--C---GC--G-T------C--C-C-
--G-C-----T--GA-----G--C---A-CGGGT----------CCA----G-AA-----
----T-----G-CT---TGA--G-CT-A-TAT---A--C-----A----C--A---C-AG
TC-A-AC--C-A---ATC-C----GC--A--TCG-CCAAC--CTT-G--C-G--A-----
---G---A-----A--G-GCTTG--CA------AT----GG--------A------TAC-
---C-C---CGCGCG-A---A-----CAGC-TT----TT--TC--AACT-AAT-GTTTC-
T----CAC--GACGA--A--C-----GCA----C--G-C---TC--C----G--G---CC
-G---A-A-CCT--AA-GG---G-CCCGA--T----T-TTT-T---C---G--A-----T
T-T--A-G--GA-----------A--A--A-A--GG----CCC-C-CAAT-A----A---
-T---T-G--A----CCC--G-CC--GT-G--CC-----G-AG-TT-G-A---A-T---A
---CC--C----CCG--C----T-TG---G--T--A-G--A------TC-T---T-C---
TTCA-G----C-G----G--------T------------AA-----AT---C-C-TA---
C--G---GT----G--T---GA--G-T-T---CG---GC-G--T-A--C---ACAT---C
C-A-----A--C--CGA-CG-A--G-A----CCC------T-----CGC----C-C-TT-
-A-A-GT---C-CC-A-A---T----GCG---C--T--TCG------T-G----C--G--
----------C--C----------------C--------------------G--------
----A-----------TT-T-G---AA---------TCC----G---T-------T----
-C-C--G-C--CG-C---CT-AT---AC---T-T---C---C-G-----G--GT-----C
TA-C---A-GAAC----CC-G-GT---T-G------------------------G-----
---------------------TG-----------------------C-------C-CT--
-----GGGAGTG-T-T---TA--TCCG-C---T---C---G-C------G--T--T---T
T---------T--TC---C--------G--TTG-T-A-------CG---G--CG----T-
----A--AG---A-TT------------------------------A-------------
---------------A--G-------T-A--AG---C---C-A------GG-G--T-CGC
GT---A-C--T-C-A---CCT-TA----C-CGAA--CT---TC-----------------
----------------------------------------------C---C---------
G----------------------C--------A------A-A----A--C----------
------------------GCT-GC------------------------------------
--------T---------------------------------------------------
------------------------------------
>SRR349946
------------------------------------------------------------
---------------A--------------------------------------------
-------------------------------------------------A----------
------------------------------------------------------------
--------------------------GTA-CA----------------------------
-------------T-CA-----A-------------------------------------
------------------------------------CA--TCA-----------------
------------------------------------------------------------
------------G--C-AGT-G---AG------C-G-------------A--G-------
------------------------------------------------------A-T--G
T-AT---T-----GA-A---------G--CG-----------------------------
------------------------------------------------------------
-------T-A--A--GTG----G---CCGT--C---------------------------
------------------------------------------------------------
-----------------------------------------------------GA--G--
-AAG-CACGC-------CCA----T--A--TCGTTATG-ACG-TCA--AAC---G-T-AA
TT-T-C-T-AAT------T--------CTT--ATG------C---T--------------
-------------C----------------------------------------------
-----------------------------G---CG-G-TTAAT---C--TT----A-GGT
-TGGAAACGAAA----T-TTG------T--T---C-C-GCGCAC----CG--C----TG-
---GA--T--C-ATC----C----------TTA-------C--T----------------
---------------T--------------------------------------------
------------------------------------------------------------
---------GT-C-----A---C--G---T---CG-C-T-G--A--T--AAA-T-TAT-T
GGAG---------------------A----------------------------------
------------------------------------------------------------
------------------------------------------------------------
-------------------------A-------------------------------A-G
CATCAG-TGAT-GG-C------------A---TGGC-G---TA--AG-A-----G-GT-T
C-C-TA-G-G---A-CGAGT--CC-G-G----T--GTCC-TCGG---A-GTA---GGC-T
-A-G-TGGCG-A-G--A----CT----A-------CTAG-G-CCTTAG---A-GTTC-AA
GGAGG-CC-TTCCGCC------T----CTGCGG-CAAC---A--AA-CT-C-AGC-G---
TGTC--GCC--A--GT----A---CTC-C-AA-A-TTC-C-A-GG---T----T---G-A
CC-TA-TT-TGT-CC---G-T-TTC---C------------------------T-T---A
A-------------------------------CG-T------------------------
------------------------------------------------------------
--------------------------------------------G--T-A-ACT-A-T-T
--G-GC-TGCTTG-TGACCTT---GC-G--TAGGA-A-C-TTC-T--G-G-C-GT--CCG
--GG---A-C-G-T--A--TAAT-TTA-GGC--A-CG-ACGA----ATCTC---A-C-G-
C--T-CGTGCG-AAT--ATTTAC-C-GA-T---CA--TA-ACA-TC-C-GCG-T-TT---
TCC-GTGCG--A-A-GTC-G--GC-AT--TA-TAGTCAAC-CGCG-T------------T
CGACAAG---------C--A-G--------------------------------G-----
------------------------------------------------------------
------------------------------------------------------------
------------------------------------------------------------
------------GCG--GT---CGCC--C-TGTCC-C--CCG-CG-T-TCAGT--C-T--
GA-AG-AG---CGG-A-G--A-C-------ACC-AG-GAG-----CGTCT---TGCTCCA
T--TC---C-T--A-T--C-AGCGTA-GTA-A-G-AC-----T-----AA-----GT-AG
T--GAGTG-T--T--CC-ATGTC-------------------------------------
------------------------------------------------------------
------------------------------------------------------------
--------------------------TC--------------------------------
--------------------------A-----------------------------A---
-----------------------TC----G--G-T----GTG-A-TG-------------
----------TG---G--T-G--AGCC-AGG--G--G--AGC-G-T-CTGCTC-AG---G
ACGCCAG-A-AGATCGCAC-TG--CGC-AC-CGAA-----------A---T-AAT-----
-GC-A---GCAAGGCC----AA-----GGG-T-GT----TGTC-A-C-T-C--T-AG-T-
AC-G-GA----T---GAGG--TG-CCCA-AGGCAGGTC----A----AG-CGTG--A-AG
C-CG----CTCGTG--A-AGGA--GG-GC---C-T-AG---AAG---GT--G-T--GCCC
T--TG-CCA---AG-GGC-GCGGGC------G-G-CGG-C-G--GCT-CT-GG-CAGTG-
--ACT--CAGCTTGCG--GAG-G-G-G--ACGA-A-CCAA-A-ATAGG-AAAT--TCTGG
-GG-C--GA-G--CCGC-AGAG-A-A-CGT-AT----C-ATG-AGT-T-TTG--A---TC
--A-CAA--ATACT---GTT-G-CTAA-G-C-GAA-A-A--A--ACAC---GGGCG-G--
C-A-CCG-T---A---CC--A--TA-T--TG-GG---AC--A-AGT-TCGGGG-T--GTC
--G-A-CAG--AAGCA----G-G-C---A--TG--GAC--GCCG--TCATCG-C---GCT
---G----C-ACG-G--TATG----GCGC-AA---A----TG--CA-GAAC-GTG-TC--
GGTTC-G-CC-----------------G-------T-CGAGATC---C-T-CT---TT--
------T------------------------------------------------G--T-
---------------------G--------------------------------------
------------------------------------------------------------
---------------C------------------------------------A-TTAGGT
---C--GCCA-C-A-CG--A-C-A-TA--T---AGGTT-T-TG-CAA-GG-TA--A-CCC
G------T-AGT--AAT--T---CTGAACA-C-TC-GC-CTAGCACG--CTTC-AG-AGG
--CC-ACC-AA-CGA-C-TTAGCA--CA----AGTG-CA--G----CT--C--ACC--C-
G---TTAAAT-AAA---CC--CTC--G----C-GG-C-A-CT-C-CATC-C-GGGGCGTG
-TA-CAAAG--AG-G--C-ATGT-C--C-C-T--G-T-TCG-CCGAA-TATG-----T-T
T-C-TA--TCG-A-GT-T-TGGT-A-C--C---AA-AAT-CGT-G--C-C-GCC-GT---
GA-GCTTA---T---CCG------CG-AGT--T-G-CG--G-C-----AGTTT---T--A
-A---C-------A--CCTT-CC-CT--T-TGC------CAC-CAGA-----GA--TCAC
GTTCCGCCAGT-CCC-TTA--CA--TT-CCCTC-----TA--GTCC--GGGTATA-A--G
-TGGC-T-T-GCT-GTC--TA-CG--T--AAGGCGGA--C-TGTA-AATCG-----GATA
C---CCCTA-T-GC--T-A----------------------T-T-A-GG--G-CC--GAG
-CCTGC-TATTG-GAGAGC---TAAGT---------------------G--A-G--TC--
A-T-GC--G--------------------------A------------------------
------AT--C--G-G--------------------------------------------
---------------------------G--------------------------------
--C--C------------------------------------------------------
----------------CG------------------------------------------
-------------C--A-GAG-TTGAA--GA-GCGGATC-TAG-CGTCAC-C----G-CC
CTGTAAT-T-ACGCGACACA--AAGC-CGTT-A-C-C---G---AT-T----C-G---CT
AG-AAG-CA--CC-G-G-T-A-CCGGGCAGG--CGT--G--CTT-AAT-C-A--GT-GCA
T-GGT-T-TCCC-TCCT-T--A---T-ATTCA-C---TG---TCG-T--CT-AC-TTA--
-CCC--C--A--A-T-TTGAC----GAA-G--TA---C-AG-GGA--ACT-A-A-A-CTG
C-A-A-G-AT-A-GC--CT-G-G--GTC-G-T-TG-TT-CATT----AA-ATCCG-G-T-
-T-ACGGAT--GCG--A---A--TC-A-----G-G--AGC-------C----G-------
CGC-GT-A--A-CTCA-ATCACG--C-CCGG-T-GGAG-G--TC--AACG-C--G-CCTG
AA-ACTTTTG-C-AT-C-CA--A--C--T-GA-CG-TTGC-G--A-CCAT----------
------------------------G-GC-A-C-G-C-GC---------------------
------------------------------------------------------------
------------------------------------------------------------
--------------------------G---------------------------------
-------AA-C--C----------------------------------------------
-------------T--T-AC-G---TC-G-------------------------------
------------------C----------------TTAT--T---ATG-TTACTG-CAT-
TG-A---T-C--GC-ATA--T----ATGACA--TT-G--C-C-T--C------G----CC
--C-T----ACT--ACCGAG-T-G--AAA-TG-TTA---A-TTAA----TACC--CATG-
--AA----G--T------------------TG-CC---C---------------------
C------------T-GT-TT----C--GGT-AGG-GT--T-CC-A--ACC---CT---GC
AAAA--CCTT-GG--TGTT--G-G-T-GG-GT---C-T---G-C-T-T-G-----C-CCT
ACGAA-CAA-A-TG-A-G--AA--GAGATG-AGTT--CGT--AG-GT-ATT-CT-GTT--
-AGGAGC--CA-C--A-CG--AA-----C-GGC----A-T---GAAG-GG-AGAG--AGA
-GCT-TT--G-A---G--TCGAAT--GT---CT-C-A-GCT-A-A-CATCGA-AT--CC-
T--CGG-C---AG----AATG--G-C-G-GA----CT-CC-CG-AC-AG---AGAT-G-A
GGTT-AC-GAC---C--A-G---G---C---T-T-TGCGCT--A-TT---G--TAT----
T---C--T---AG-CCCGA-A-GT--G-A--TAATT-T-C-AA----C--CC---ATC--
A-C---TAA-TCCC-AA-AGCAA-GG-AAGT-C-C-C-AT----C-TAAC-TCG-A-T--
-------CAT--TCC-------TAC------C--AGG-CA-C-C---TA-CG--GC--C-
-CAACGG-GAAGC-GAC-CGCGG--GGTG-CTT----A---C-C-T---GA-CGGTC-AA
-G--CTTCCTTC-GTAG----CG-G-A-C----GCTT-----CT-A--GCG--TT-A-TA
ACGG---CT-AAGGTTACGA-T-CC-G-CAGGCC--AGA--T-T-CTTTT-TTCCG-G--
CATA--G--T-CTC-A-T-T-------GTA--CTG-C-T---T-------A--CA----A
-GCCA-C---G-G--ACA-C-AG-GTGAA----C---A--A--C--C----AA-C--AC-
G-C---CCA---C---T--TACT-G-A----A-AGC-C-CT--CATA-TCTC--A-T--A
-GA--T-G---G-CT-C-T-C--A----TT-CC-TTC-AC-T--GC---T--TGGG-ATT
AGG-TA-CAT-TGATTGAT--GTCT--TTATTAAC-GTCC-GG--TTTTGA-G----A--
G-GT-CCT-GGT-AT-TGGCC-AG---AG-T-T-----TG---CATT--T-CCA---AC-
---CTCATACGCCA---C-CTTG-A--T-CT---A-T-AC-G-G--AGA-A--G-GA---
G---G-AAA--ACGAGGT-AGT-A-C---TA----T---TG-C-TGATCA---------C
G---GGA-G-CT-CA-TC------CT-CGA-GTTT-A-GAGT-A-CGC---T-CGAA--C
-ATA-TGA-CT-C-A-----C--T--A-C--T-G-TA-T-GGC-T-C--G-T--GTGGT-
TATAT--ATGTAG-T---TTCAA---G-C-C--C-C-GATA--A---T-TA--T---C-G
G-----G---C--A--CGAACC---AA-A-T-A-A-T---A------T-G--TTC-GG-C
TT---GAGAT-GC-T---CA-A-GGT-G-AGATA--G--GT--TGT------ACTA-T--
-TG-AA-TC---AA----C-AT--CT--TC-C----TC-GG--A-----T-G-C-C--A-
--AT---TC---CA--A-T----G-A-C------C---AT-T-T--C-GAAGTG--T---
C--TT-TGGCC----G-----G------GC-C-A--TAC-A----CG-G-----CG--A-
G--CAC---T--C-----CCAA-AA-GC-A--GGG--CGCCA-ATG--G--TG--G--AA
--CCG-C-CG-----AA-T-C-----C-CTACGTGCG--ACAC---T---GAG-CA-AA-
----GTG-AAC--GT-C-GCTA-T---AA-----C-TA---TTAC-C---GGGC---TGT
-TC-AA----A---CC---------------T-------CAT-T-C---GT--G--CG-C
C-C-TT--T--C-CTA--AGATC-C---A---A-CT-------------G----T-----
-----------------------------------------------------------A
T-TC-G-------------------------------CC---------------------
---T--------------------------------------------------------
------------------------------------------------GTCG-AAG-CC-
CTCAA-CAC-T--G-T--CC--CT-AAA-GA-TGGC---CAAAT-AA--TC--T-T--CT
-GA---G--AG--ATT---A--G-AG-----G--T-TA-GCA-T--T-GGG-CTCTAGCG
C--CGG-C--GT--GC----GTGCC-G-TAA--GA-TG-GT---TGA----G-G---GT-
AA-C-TA--G-C-GA-C---T-AAA-ACG--ATG-C---AAC--TG--G---C-G----T
----ACC--TAG-A-T-----TCTTACTAGAG-GCG-G-G--GCG--AGCCT----C---
TGA--GA-GA----GAAATCA-GA-G-CG--G---GA-T--------ACC-A-G-GGGG-
CT--GT-C-ATGC-AA-GG-G-C-AC-CGT-A-C---GAAA-A--C-CCT---A-T-AC-
CA--A--A--CTG-T--CAT-GT---AA-----GG---TCT-C-TT-TGA-G-TCACTC-
-CC---TCCA--GAGTCAA--CT-----ATCATGCGC--G---G---CA-T----T---T
G-GAGTAG--G-A---C---TGG--CC-ATAT--TTA--C-A-----GCTCT-T--A---
--G-CC-ACATGC-C-AG--CGG-C-CATA-GA-CAT-A---T--GT-T-G-GTAAAT--
---AAA-----C-----G--AC-----G--A-AGTGC--C-AT--C--T---G-G-CTG-
-GAAC-A-ACGT-G-G-G--A-T----GCG----CG--CGA-CAGA--TGGCAC-G-A--
GCGC---GTT----TTGGA-GGACA--TT--CATC-------T--TC-----TAG--G-G
A-CT----AA-GC-CTGG-GT-A-C--GAT--A--A-GT-GA---AC-AAT--TT-GT--
ATCG-T-AA-GGTGGA-C---AGCGT--T-A---A-TC---TAAG-T--AG-AAGT-G-C
-A-CCCCTC--A-ATGACC-AC---CGGG-G-A---------------GT--AT--TAAT
TC--GAG-TTCT--TC--GCAT--C--A-G---AGCGG-C---T-GACTCGGC-AA-GCC
T-GC--G-TC-A---G-C--AT-A-TCACGCA---C---GA-T-G---T-A-AC-CGGC-
CC-C-GTAG-C---A-TTGGG---GA-G--A---AAG-T-A--T-TAGC-CAC-AC-T-C
GAT-G------AGT-A-GTCC-CAC--C-ATAGA-TC---T-ATT-AT-C---ACAA-CG
-GTTT-GAATT--C-CC--GG-A-A-GTTAT--TG-C--C-GG--T------T----G--
C-TA--GCCA---A-TAGA-TAGC--C-C-G-G-CC-ACCCG-T---ACG-C-A-G-T--
G----C--GGACA--GG--CTTA-GA--G------GTTACACA-A-----A-G-A-C-GG
-AC-C-CCC-G---C---ATG-----TA--A-G--C---A-G-A----TTCGA-GC-AG-
GT-TGG-CC--TAA-GT-A------A-G-T--CA--CGGG--T-C-TTG----AGGG--T
AA-T-G--T-CA-GCAG---C--GT---GG-ACGCTTC---A--TG----A--CCC-G-A
G----C---TGCTG-A-GCTATCG--GG--CGG-AAG---C--A-CACCTCT--GA-ACC
CT--------GAGGG-GGTT-G-CTTT-G-CC-CACA---T-CC-AGCGCAA--AT-CT-
AGGG-T-----CG--CA-C---T--CG-GCCA-TGA-CG--CGAC-GTC-GCGGATA-C-
CCA--A-AT--TC-GTACT--TG-TAATATC---T--A----AT--ACTCCG-TC--GG-
-CGA-G---A-G-G-----T-A-TT--TAAA-T-A-AA---A-GGT--GACCT-GG-C-T
TT--A-GT-AACGA-T-A---TTTT--ATGGA-GA-AT-GC-CC-AG---T--G-C--A-
G----GC----A-T--CCCT-A-G-C-GTT-T-TTT--G-CG--A-CC--TGAATTGCT-
G-TAAAGT-G--A-CC------AC-GACCGG-C---ACG-A--C--T-GG----TCGG-T
-GGAGTGAAGCG--C-CT--T-C-GC-G--G---AGA-A-TA---TAGCG-T-CAG-GAA
-C--GC--ACAA-AAGTAAC-GCGC-GC---CT-C--A-C--C--ATA-AGC--G-TT--
T-A-----CCGA--T--C--A---GGT-CC-TGTAG-C--C---CGC-C--A-GTT-TA-
TA-GGT------C----------------------GTC-GGC------------------
----G-T--T-G--G--T-CC-A-T--C-ACAGCAT-A-GA--C-A-GG-TC-TC--G-G
C--C-GA--TACC-ACC---C-T-ACA--CT-ATA---GG-GCA--T-AT--ACC-A---
---------A------------C--ATC----G-T-GG----A--GA--AG--A-C--T-
G-C-T-AG--A---G--AT----C-TAT-T------------------------------
------------------------------------C----G----------T-AGA-AT
--G-C--C-T--A-T---TG-G-A--ATG--GGCA-G--TC-------------------
-------------------------------------TG--A--AC---A-C-CCG---A
A--TAG------------------------------------------------------
-------------------------A---ATACGGA----G-------------------
--------------C--AAAG-TAA--A--------------------------------
----AA--------------------CC--------------------------------
-A-----------------------------------------------T-TTAAA-GGT
TG-GCTC-CA-GATT--A-T-A---ACTCGGGGACGA--TT-TTA---A-CA-CTCTTT-
-ATTG-A-CG-A--A-A---G--AG-GTT--CGGGA-G---ATCT------TGG-GTT-C
A---CACT---G---C--TCTG-TG---G-G-AG--A-ACAGGG-G--G-CCT-GG---T
C-C---TCT--TC--G--T-A-T-CCGTCC----GGTA-TTC-GCG--G---A-----A-
GTAC-A-G-A-T-T--A----GC--GCGTCCTTC-A--AAT--C-G-C-AAGGG--A---
GA-----TG--G-G-GGT----ACCC--TAACAA--CAA-TA---CA--A--TGGGT-CA
G--C-ATCA--C---AG----T----A-TGCTG-CT-GGG---G--CAT-C--T---TT-
A-AGAT--A-T---G---G--C-----T-G----T---C-ACTA-TTCGCCT-G-CA--G
-G-A--GC--G--GAG--T-GGCA-CGACCC-T-TA-AAT---T-G-G-GATGC--T--T
A-CATC--C--GTC--CTTAGCACA-CTG--T---TC--AAT--C-C-AG--TAGC-TC-
A-CCC-T-ATT-CCA-T--GTT--C--AG-T-C-C-TTCT---AAATC--T--TTTTGCC
G--AG--TTATC-GG--G--T----T----CA--G--GCT-TATTTCCT--GACCA---T
--G-----CAGCCGA----C---CC---CGGT-GGT--G-----C--CTA--GATCG-AG
GG-G------C-TG-GT-GC-TCC---TGA-AAG---C-A-CA--GCTG-G---GGTGC-
-TTC---CC-G--AGGC--G---T--TC-CCTGCTTTA-CTT-GCGC-G--T--C-ACCT
-----CA--AA-C-T----GTC--GTG-C---GTTC-A--GAATT--AGT----TAT--A
-----CT-G-C--CGA-----CT---C---G--TCCGG-C-C-G-A-GA-A--C-GATCG
C---G-T-C--CAG---TGCCAC--T---TC-CAA-GGG--AGG---A---G--TG---C
TA------C-CCG-G-GTG-CCC-CG-CCA--CC-----TTCC--GGA-AC-G--T--GT
GAG-----GGG-TC--GG-CCTT-GCATTT---AG------ACTGAG--GCCGC-A----
GTTG--G-GC-----C---AA---AAA---G-GG-AT---A-G---TG-----CC--CAG
C--CA--G-A-C-CCG----A--C-CG-G------AGG-T-GAC--T----G---TC---
--GAC-CT-A-C-G-G---TC-G--G---TC--A--G--T-----T---T----TAG--T
C--G-A-G-TA--G--TCA---T-G---TT--CC-TATG--CCTTCAA---------GAT
A---AA--GGGCG-T---CGTCC-AGC--GCCAG-TATAC---CC-C-A-TCT-CGCA-A
G---ACAGAT-CCC-CCG-GC-CG-CT-A--AGCT-AC-CCACGG--GGCCAG-----G-
-A-G-------------------AA-C---G--A-C------G--G--C-TC----G-T-
----C-C-T--GACCAT-A--AC---C-GT---CT-TTGT-T-AAGGG-G-T--G-----
-----------------------CACT--G------------------------------
---------A--------------------------------------------------
----------A---------------------------C---AA-A----T---------
-------------------------------------CA-C---G---T-AG----ATT-
-AGG----AG---A-TT-G--T-T--C---CGCGGC----CCTG--A--GA-C--AT---
---------------------------------G------G--------GTG---GAGG-
G--G-T-G-A-G-GG-----TC-GTCA-ATT-T-G--CGG-----A-C--A--C--A-GA
T-CG-CGG-----A-CCT-C-C--TA---C--TT-GT-------------G---------
--G-GG---A----GC-TCAT-C-G--GA-G-ACAAATC--AAG-C--TACCT--C---G
-AT-AT---CAGCAGAC---A---C--TG--A-T--TT-T-CCAGTCCG-------T--G
TC---------G-GC-CC---A-AAACC-----A--C-G------AT--GGTCGG----C
--T-C--AA--CCAC----T-T--G--T-AC------C---TCAC-GT---ATTGCT--A
C--GCAC-G-GTATCACCC-GCT---CT-C-TC--CGT-TAA-T-T--GG-TC-T-C-T-
--TAC--C-ATC---GCA-GCG--T-----G-AAG-T-AGT-T-G-ACA--GAC------
C-----A-C----------ACTA--TCA---CTAA--GA--C---G---TAA--C--C--
--------A--C------G-A-A---CAC-G-G-TT---G---T--A--------A--G-
-A-A----T-T-G-----G--ACC-T-A---GTTT-GGC----G-T---CCCCCAG--AT
-T-G-TAT----CTAT---TC-G---C-G-CGT--GA---CA---AC---CGA-CG-TCA
-AT-T-GA-C-GA-TC-G-A--G----------TA-G-CG-T--A-TG--AGT-TCC-GT
---------TAC-G---AG--GT--A-A-G-C-GTA-C--A-CGTC-A-A-C-AGG-TG-
TC----AC--TGG----G-C-T-C-TT-C-------T-C-----GT-C-C--TA-CG--G
TGGC-G-GC-GCAT-GAC-GTC---CAAG--T---A---G--G-A-G-CC-CCTA--A-C
-C-GA--T-CA-AAAA-A-AGC--A-G-A-T-T---A-A-T-G--GACA-T-T--CT-GG
AGGCC--CG--GCGC---C--A--G-C-GA-CGGC-AC-CTCG-AC----C-TTAC-A-G
---G--TT--CG---A-TAG---C---CG--AC---ATC--A-GAG-CC--G-----TTA
CC-C-A--G-C-T-G--TACA-AA-----G-AC---AATCCT---GT-CGA-TTCTGC-G
----C--G--GA--T-GTAAG---CCTT-CA-A--AC-TGG-ATC-GA----T---ACGT
-TT-G-C-T-G-TTAATAA-TA---T--AGAT--T-TACCGG--G-A-C--GC--TAAA-
-TGGA-ATCAC---CA----G---AC---------T----CG-AT-CT-----AACT--G
G---A--TA-CC--TAGT-----GCCC-A-G------TC-TA-A-AGG-G--T-CT--CG
-AGCG-A---A-G----T-G-AA-T----ATC--CA--T-A------G------G--C-G
A---TAC-GG-TA--A---C-G-TA--T-C---AAA-TGT-CT-G-A-TGG---GT--C-
A-GG-AA-TCGAG---C------A-C----GG-T-ATCCG-----C----G--C-ACTCA
-G--AG---G-CA-C-TC-T-T---AG-------TC-----T-----CAATTC-CG-G-A
GTT---T----TA-CCA-----C-T--ACTA-TA-A-A--T-CAT---C-A-T-GA----
ATC---GCG-AGC-G-A---GAT-TCCGACCA-GG-T---A--GC--A----A--TTA--
TGG-TA--A-G-------T-GTCGGC-T---C-AA-CACC-AGACA--GC--G-C-----
-G-G----AC-TT-C-G-G---CCA-A--AA---GCAG-AT-TG-CCT-G-A----TTT-
-TT-AG--A-AT-GCCCAC--GAG--A--ACGGTC-G-AT-T--GAAGCT--T--GTTTC
-TGGCATT-A--CCC-C--AT-A-A---CGTT-CG---TATC--C--G-T-TT---CCTT
-ACT-AC-C--C-A-GCCA---G-T--G-G-TGA--CT--TG-GGA-CAC-A---G-AA-
-AAG--C-A-A----G-AC--A----G---C-AGTT--GCGC-A-CT-----A--GGG--
-ACC-CT--CA-TCCCT--C--TG-CAAT--TA---CT-T-CAG--GA-AA---G-TTG-
-A--CCTC-T-G---A--GA--GTA----CGGGA-----ACGGT-T--GT-GC-----CT
-CT--GTAC-A--GC------AGC--TTAA---G--GC-TCTTAG--T--T-----AC-T
-TACCA-C--CG--A-GA-GC--T-G-TCGATC--T---TA-A--AGCCGC-------AT
--GA----------G-AGT--T-G--T--GC-A-TGAA-AGCC-CA----TTC--TAGC-
T-A-C-T--GA--T---GTCCT-T--T--T--G-T-CT-G-GCA--GC-T--G-TT----
G-GCC--------C-A-A------TGCT--TT---ACG-A-----T-GA-A--G-G----
G---AC-GGCG----GCCCGG-C-A-ACG-A-AA---ACAGTCT--G--A---A--CC-T
-G--C-C--T------AT----A----C-----AC----C-TA--G-TCG-A-ATAA-CC
GC--TAA-C--GG-TGCGAA--A-A---C--GA-C--G---A--AG-AGT-AT-----AC
TGGC-C-T-G-G-----CGGG-G-TG-CC-C-A--A-A--AAT----AA---GG--TG--
--GG-A-A-T--TT-G----C-----G--T---TC-----CCCAGCCCG-G-G----AGA
-----G-CA-T-CCATTT-G-TC-TTA--ACC-A---T---C---T--GGC-A-------
AT-A-G--ACTA--CT---AA-TG---CC--C--TT----G--CC--------C-A-AGT
AATG-GAGCCT-T--A-C--C--TTTCT-CTC---TGT-TTG--A-T--CG-ATG--G-G
--GCAAATTGTACTCC--CTCT--A--CA-A----GCGTC-TCGCAT--G--AG-ACTT-
-----ATGG---------G-----GAAC-G-GA---TGT---A-GGCCC-TGC---C--T
--G-CG------T-GTG-A----T----TTTTG--GC-GC--G-AC-AGTG-ACTA-C--
TC-GA-GG---TG-T--CGAA-AACGTA----TT-G-CG-CTT-A-GTACGA--------
--G-G-GC----T-A---AAATTCAAT-------T-AG---CGT-G-C-AA----T--T-
-T---CAAGC-AA-CGA---A-T--AGA---CG-CCTG-A-T-TATACC--A-T-C----
-TG-GT-T-AAGC---AGA---AGG----TT-G-CT-CGAT-A-G---A-GTTA--AG-T
G-A---GT-GA-TGG-CCG--CG--GGT-AG----C-AG---GG-T-A--GGCTAA-C--
-CGA-AT-GACAGCG--CA-A-TT--T-----TACT-GCT----GTT--AG-T-GCCGC-
-G------T--CTA---CA-CG--TTAT-A----T-AA---AAC-CT--GGA--AC-A--
G-C-A--GA-A-G-A---CA-AG-TCT----AA--CTG--T---T------AGC--CCCG
-AACGGT-CGTGT-A-G---C-CA--GG---CAGAC-C-A---TAG-TTC--AT-T-A-A
ATAATT-GT-G------GA--CG-TG--TC--AAT-T----TTA--CGG-CCCCCTA-GG
AT--CTC--A-C-CA-TGCTGA-ATC--GTCT-TA--T-GC-A-AAT-C----TA-AC-G
A--GCG-G-C-AATTCC--ACTACT--CAA-G-CCC-A-GG--AAAT---AGGTC-AC-T
---T-GGC-ACA-ACT-AT-GCG-GATT--CGA-A-GG-T--A-GAT-A-T-AATA-C--
CG-C---A-A-CT-AGA----T-C-GTGC-G-T----GG-ATG-T---CTAGT-C-CT--
G-T---T-G--TAA-GAA-A---A----TAC--GA---TTA--TT-G-T-G--T-TAGA-
-CAAGTT-G---G-GAC-T--ATC-TTGG-T----A---G-CG-----TA-G-CA-C-C-
---C--C--T-T-GTG-----CC----C-CTAC-G------CGA-T--TGA---CG-GAC
-TCG-GT-----G-G-ACAA-A---C--C------TGC----G--------GG-CGCTG-
A---CT-T-TC-A-GGT--AACT--AC-T-TTCCTCA--CCTGG-TAAC--ACA-CCT-G
-G---AACGT-----A-A--T-T----CACTA-AT-G--C--C-TG-T--T--C-G-C-T
-CC----CGCGA--C----GG-TT-T-CC--CT----GC--GT-G--G-ACG-CCC---T
GCGA---TTA-CG-GC-GGGTT--CG-CT--TT-AC--CGG--GAGTCG-AT-C-A-G-C
-T------TA-G--AGGAA-TC-GG--A-AC-A----C--TCGGTG-G-CGCG-T--A--
--GT-CT--A-G-CTC--TT----GA-C--ATC-GC----AC-G---GAGATTT------
GT--G--CCG--ACCT----AT-ACTC--A-CG-C--C-ACGG-G-GTCA---C-CCATC
--TACA-AT-CT----G-T----T---TC-GA-G-T-A-CAA-------C----CAGC--
-GCTT----AG---GG-A-TTG-C-------TGT-CT-G-CTA-G--A--TTCAC-GAGA
G-C-TC-A-G-G-TT--AA--AATGTAGT----ATC--A-CAGC-C----G-G---TAAA
G-CGGT------C-C--TATCAT--C--AA------A-G--C-TTCTGT----G------
CC--AAG-C-A-ACTC-CG---C-----GG-TG--T-----AC-CTGAAC----CT---T
T-AA---A-T-A----G---CA--G-A-T--GC---GTGGGA-ATACAT-GCCG-T-ACT
GG------TC---T--CCTA-AC-G--A-GA--G--T-A--A----GC--A--G-G-GT-
TTCC-AAA--TAG-C-T-A--A--G--T------A--A-G-G-GTA-C-G-G-CAC-C-C
GATA-A-AGA----GATC-G-A-C-----T-CTG----C-G-C--T-A-C----ACC-GT
---AA--A---G---GG-C-GTT-AG--TAG--C-G-A--AT---T-A-A-T---T----
G-TA---A-TCA--C-GA-AGCTGT-CGA---AAA---ACATT-TCT--TTAAAA--T-T
--AG-CCC-G--A---C---A-T--TA-T--T---------C--A--CGATCC--CT--A
GC-CC-AAG-AG-AGC-T-----ATC--CAGCG------TAT--CA---A------G-AT
TAG--A--TG--TGGAC-CTGC----T----A-ATA--AG---TT--A-TTA-AC-CC-C
CC----A---C------A-CT-AT-A-CGG--C----GT-TTTG-GG-CCTA-A-A-G--
--C--A---T---G-C--G--TAAA------T--T-G-AGC-A-TC--A-T-ACGA--AA
-----A---T--AC--TTT--GACCCA-TT--ACC--T-T--AGTC-A----G-T---CG
-GC--A-G-G-TC-CA---TCT--G--GG-T--T---TAAA-G-C---A--G--G--G--
----GA-A-T-----AC-----A-G-G--C-AATGT---CG--T--CA---T-G------
-G-----------T-CACG--TTCGGC--C---AT-T-A--AC--T-C-TC--TTA----
---TC-GCTCGC-AAGGACAAG---AG---A-A--GA--CA---G-CTCG---TCTTA--
T-AA-G-ACC---A---G---G-G-----AA--A------G--C-AAC-TT---AG---C
-GATA--CC-C-C-C---GA--T--A-CGTT-A-GC-----GA----GCCCT-A-C-CCA
GTA-T---CGC--G-A---CGTC-G-------CTTG--GT-C-GCTCGTTCTGA-CGGG-
C--A--C--G-ATTGAG---AT-G---TCC--C----A---G-A---C---AA--CC---
T--A---A--TG-GCC-TCGTG----TGA-T-T--T-G-CT-AC-TC-TCGTC-C-T--A
GC--TC---G--T--C-T--TT-CT-AA--AC---T-G-------C-G------G--A-C
--GACAG-G-CG---T-AT---C------------AT-T-A---G--CA-CTA-A---TT
-C---GC--ATGC---TA-ACTCC--A---GG-CA-AA----T--A----TC---GG---
-TGGC--AC--TC--T--CTT--------A-TACG--TC-GTAGT-----TA-TC-TAA-
--G-G--G-T--CACATAT-A--CGAA--TCTC-----C-G-G----GAA---AG--CTC
-T-AAAT-A-------T-GTA--GCA-CTA-------GTA---TCGT-G---AT-G-T--
-G-C-GG--A-GAA--T---TT-ACGGAG-G----TACC-CCAA--C--TA-CG-A-CCA
GTAA-T-GCTA---GTG---TCTTG-AG-TCC-TG--CT-G--TTTC--GCGT-GAGG--
--TAACC-T-GT-C-TTGCC---G-T---C-CT--TG--A-T-T-AC-C--C-TA----G
T---C-GG-A-G--ATC-----C-CTA---T-GTGCC-CT-GGT--C------G-T----
-----GA---------GTC-T---C----------TCG-C-C-G---G---T--------
GCCTA---C-T----TG---G-C-C-----A---CGAC-----G--T-G-C---AGTCTG
C--C-C-TT-ATA-CTTGG---C-GA-C-T-C--GA-TG----C-G----TTTTCGAG--
-TCGGCTCT-A-TTT-CC------TT----CCT---TC-C-CCT-AA-G-GT----G---
--GT---G-G-----T-C---GCTAGT--GACTG--GGA-----GC---G--AAGC----
--CAGC---G-AAGC-GAT-G-CG----T-C-TC-A-C---AGTG---CCG--GAT----
C--C-AGAC-T---G-TG---AT-A--GA-A---A--T------GC-T---GGA-ATTAA
--T--GC-CTGGCTCT---A-A-A-CA---------------------------------
----GCG---------G--G-TT-ACGTT-CT-A-GC-CGGGTT-C---T--GTTTT---
-------G-TTT-T----G-A--C-A-C-------------------------G---A-C
-C-------------C-GT----------------------------------------T
-----------T---------------------C-CC-A--AGAGG-----T-TA--CTG
-G---G-GA--AC-CCTA---A-C---CCG-C-C--A--CCAA---T-G-GGC-AGC-C-
--AG-AT-ATT-CG--AT--AG-T-AA--CTTCCC-A-GAT----C---TC--C-T----
--C-A-A-----CG-G------CAAT-TT-CCAGCTAGC-AAGCAAACGGACGC-C-T-G
AC--C-------A--G-CC-A-A----CC--A-C-G---AA-TC---GT-----CC-GG-
---TGAA-AGC-CGC-GG-ATTGCG---GACGCCC--C-CG--TAAT--GG--AA-----
-CAA---A---CTG-TT-T--GTC--TG-CA-A----AAGGGC-----CC-T----C-AT
A-GG-GA--C-AG-CT--G-G---CG-G-G---C---G-G-G--CCG-GT--A-----AC
-GG----TG-TCGT--ATC-TCG-ACAGC-A---A-----CCG--TAATCC-ATATCAA-
--A-A--GAG-G--T-AG--C---TT--G--G-T-AG-C-----G-C--AT-----TAG-
--TG---CGC-GA-GACC-AGGT--G----C-CCT---G-CAG-GCAA-AC-ATC-G-TA
AT-------AG--AG----T---A---G-T----TA-GA-CTCG---AGCAGTG----TT
--TCC-G--TAGA--G----T---G--ACGCC-ATTT-----GGGA-ACTC-TC-AA-CG
-GT--GCCAT--C-CTT-CCA---GAAT-C---A---T--CTTG-ACGGGG-A----A--
-CA-TG-C-A---A-CA-AA--AT-CG---G-AC--TAA---CC-C-C--ACA-C--C-A
TCCAGAAGA----ACG--A----G-GGTGTG---TTCG--CG-A-------TT--TAG--
AG-TA-AA-CC--A---TGGTA-G-ATGG--C---C-C-A-GCGTCG-TT--C-CT-GTG
AT--A--TT---T--------A-G-CGG---T------T-A-T---GA--CTT-T-G--T
-CCGTTA-A-----AAC-CC-TG-TG--AA--A----C--T--AG-T--TC-CAG--A--
-C-AC----AC---G--TCA--GA-A--GGAG--GG-----CC----GT--AC-T---GT
-GT--AC---GG-A-GT-AATT--CAT-----A--TATT-A--TCCG-A---CGAAC--G
C---GT--AA----A--A---CCTAG-----GAA-ATAT--AGA----G-G-T---T-GT
AA--TG---A--CCG-G-TCC--CCCT--A-GT-AAT-C--CT-CTGT--CGA--GTAGG
AT-A-A-C--C--CAG-ATCGC---TG---A--AA-GG-AGGTA-CT----T---TGC-T
----AT-T-G-TA-A--TACT---G-TG-C-C-AG---AC-CC--ACA-A--T----A--
-G--G--G---TT-TC--CATTGGCTT-GT-G--C-T-AC-----TG--G--TATT-A--
-AG-T-CCGA-AC----C-GGCG-CC-C--G-G--TTG-GGG---TGT-----AG-T--C
C-A--AA--A-CT-G-C-------------CA---GGG-------GATC---TCAA--C-
CG--GC--TA-G-AA-AC-----T----CCAGA-G-T-TTTAT-A-T---CAG-A--C--
-AAG--AC--T---T---A------GG-A----T--AG-TT-T---G--G--A-CACCCT
T-CT-----C-T-TATC-T-----CCA---C-T-TC-T---C-AC-T-TACC--G--CA-
C-T--------T-T-C--C-CGT---ATAT-A--TA---G-CA-G-GGCCAGT-C-G-CG
AG-GGGA-A-C-AG-T-CATCA-CGC-TT-A-CG-G-T---TCTAA-A--AC-TT---GA
A-C--T-T--TG-G-CGA-A--C--T-TC-----G--C-CTA--A--C--G-T-A--CTG
G--G-AA----C-TC-CC---CACT-TCT--G-TA--ATT--T--GG-GT----T-G--A
T--G-C-G--A-A---TGAC------G-CTTCTAG-C--C--G-C--A--TCGCG-TAT-
---AAC--GCC--ATGACG----G-C-T-CCGGC--TA-A-A------TGT--TTGAA-T
-A-ACCGA--TT-A-C-AAC-AT-GGATT--AA---AG-AG---C-CT-----TG-TA--
A-A-T---TAGTC-GGC--CC-G-T--T-A-A--A-------CT-A-AGAGAC---C---
--CAA--G--G-CT-G--AC----AGG-T-CA-CTCG--ATCACGGT-GA-TG-TTTG--
---TC-AT--CA--C-------CC-----GG-AC-CCTTG-----C-C-CT-AC---TTT
-A-TCT-TC---GC---GA-AAC--GTTC---C-A-A--CAAG--G--G--GT-T---C-
TT---G-CAGCA-T-TTG-----GGGCCTTG--TA--A-G--GACA-TT--GGG--C-A-
---TA-T-AAA--GA-T--C---T-T--C-C-GGGACGGCAG-G-G--ACG--A--A--T
AGATACTG---TC-CTTG-CA-A-A-AT-CA-G-----AT-----AC------T-A---C
-GT-CAT---T-GC-GT-AGTGCA-GG-AGA-G--G-T---C--G-A---CCC-ACACT-
--CA--T--CT--T---A------------TTAG--T--ACAG-C---TG--------TC
G-C-T-ACTT--CACGGT---G--G--T-TGCC-G-GG---G--C-TAATAC-CGG---G
TTC-G--A-TTGATT--C-TACA-AAGG-G-----CCA-TCTG-GTT-------TC---G
----G-CACCCGA-GG---A-AG-TA-CT-GCCTGACCTG--TGCT-G-A-C-GAG--AG
-CTA---T-AT-C--TC--T--C-GCAG--A-T----C-CC-CG--G-G--TG-ACGT--
CT--GC--T-CA-C--T---TATCTATG-C-C-GG-G---G----T-AAG--T-G-CGAT
-GTGT---T-GG--C--AGA-A-TGCC-CGA-A---ACAAGGG-GAT-A-TGG--CG-GA
-TG----G---TAG-AT--T-G--AGAGGG-GAATC-CGGCC-A-CG--GGGAA-AG-CG
T--G-T---G-A-----CTACGGG-G------T-G-T-AG-GT-T--G--C-----AT-T
-G---AC-TC-GA-G-G--G-----A--C-C-------C-TCT-AG----G-AT-TA-TC
A--A----TTAGT-C---CT-AG-A-AGT-CG---GC-AATGA-AC-T-T-AA--C-CAC
C----G---AAGG----ATC-TC-CG-CT-TGAG-G-C--G-G-CG----GTCGAGAATA
CCC---CA-CGGC-GG---G-GAAAGACAAAAGA-GGCG-CCAT-GCATAT-GAGGGGAG
---ATG-T-T-----T-AAT-CT-A---A---C--G-GCA--TGG--A--CGGC-GG--A
CCA-TATC-CA-GGGT---G-C--TG---GTACACA----C--GCT-C-GT--TGA--A-
-A--TT-A--GGG-GGGGA-AG-GGAATAAA-GG---CAA-CT----CG---GACGCC--
G------TG-----CT-A-C--CT-T--CT-----GGAAGG-A-C-C---CGCAACT---
-TACC--T--ATCTT----C----ACA-C-T--TCG-GAA-C--A---T-----T-T---
C--A--GTAC-CC-T-TGC-GGAGCT-G-C-GT-AT-C---G--GT-TC-G---GACA--
A-C--GCA-C-A-TTAC-T---T-T-GATAACAAGC---CG------G----GGC--T--
-C-T-AT---T-CG---G-----AGGGGTA-T-GGC-A-CG---C--A---GACC-T-AA
AG-T--AA----AACAACAATACC---GC-AC-GGCG----G--GGA-G-AG---C---C
--AT-TC-A-T---G-CAT----G--G-G----C-A-G--A--C--C-TGGCTT-A--CC
GGCA-G-----GC-T----CAGA--A--G--------T----A--TCG--A--CC----G
-C-----T-C-T--AT-----A---C-T-T-T---C---CAT-----C----G--CC--T
--A----C-T-T-G--T--TGT--GTAG---T--GA-GC-TTG-T-A--TG--C-AAC--
C-G--AGGA-GC-CGAGCGGGCAGC-C-CGAACCCT-AAAC--G-GT--C--CTCC-GAG
AG-AAA--A-TA--C--GTCT--T-C--AGAC---CGCT-TCTT-TA---CTTG-T--T-
GC---CCGAC-GCC---G-CCC-C---GTCCATCC---G----GGACC-AG-G--C-T-T
CTAT-TACCAA---A-AG--T-----TCG-----TTTGT-CTGA-AC--CGTTC--G-C-
---C-TG-A-A----A-GG-CA--G--A----CGG-G--GA-C--T---TGAA-T-GT--
CC-C-GGTGG---A-GAAGCT-A--GG-CAAG-T-GTGACT-A--GA-T------CC-CT
ATC-C-----AG-G-CGTTT--AGGG-TGG-T-CACC-TT----AG-A-CA-CA---CA-
--AT--AT-GCC--------CGCTAAC-ACC-T--G-A--A--C--GTT-CCGGG-T-TG
-C-CC-----G----GA-TC--T---GTG-AG---CG-CAT--C--T----T-GCA--A-
GC---C------------G-----GGATAG-C--AT-T--TT-G--TA---G-CCG--GC
---A-G-CA-T--CG----AAGA--G-G--GCGT---GG-T---GGA--AG-GGT--A--
A---C----A---TT--C---T-TA---T-----ACC--T--CCAT--T-GT---T-T-G
T-CG---G-CAGA-T--GGTGGGT--A-G----A-T-G--AG--CGCG-C---TC--TG-
C-GA-AG-A---G-A--A--CTAAC-G-TG-G-TGCAGG--TG--G-TC-CCGGATCCCT
-T-A---GT-C-CAG-TAG-A--G------GAG-G--A--TA-CT----C----CC----
G-GA-AAT--CGAGGGT--G--G-G--AT---C----A-T-GG-C-CC--T--A--C-C-
--T-A--T--AC------C-AG--AG-TAGAGAATCACCAAC--GCTT----G---CA-T
CGC-A--A-TA----TC-A-----G---TC-G-CGTC---TC-----GT-CT-C-GTGA-
---G-TCT-GTGCGC-A-A-GC--G--C---GAT---T--GG-AACG-T----C-GC-G-
T-ATC--T-G--CCAATGGT-GG-AG-CAGT-G-C-GTG--GAT--T-CCAA-C-ACA-G
A---T----CA--AT-TA-G-CG---G--A--C---A--C----TA--CTGC-C-----G
TCAGTGC-G-CA--G---G--TAC-GAGA-CA-GA-AC----GATT-CA--CG-TCATA-
AC--ACGC---GTC--C---A--G-A--T-CC-A---CG-G--GA-----CGA--G-TG-
---ACAT-A---G-C-GA--TGACCCGT-GT----A--GGGACG-C-A-GAG-GT-TGA-
T--C--CAA-AC-C-GTA--G---A----AC-C--G---GA--T--C-TT--G-AT----
[truncated: 14,046,809 more chars]
