# Supplementary material for: An evaluation of alternative methods for constructing phylogenies from whole genome sequence data: a case study with Salmonella
Source: PeerJ. 2014 Oct 14;2:e620. doi: 10.7717/peerj.620 (PMC4201946; doi:10.7717/peerj.620)
Supplement: Supplemental Information 5 — See README file for further details. [file peerj-02-620-s005.zip › raw116maj.fasta]

>SRR353666
GTGTAT-ACAGAAGCACTC--ACGTATGCATGGCGCGT-ATTGCTGCACGTCCT-GGAAT-CTCTTGGGAGTTGGACGTA
TCGACCACGTGGAGTCCCGAAGTCTAATGCACTTCAGACATTATGAGCCGTTTA-TAACCGTCAACTT-GCTCATGGAGA
ATCTAAATCTGAGCGATGCAACTTTGCTCATAGTTTAGTTACGACGAACAGCTTAACCAGCACTTGACAGGTTTGGAACG
AAAGGCTTTGCCATTTGTCCGCGTAGCT-CACCCGCATTGGGGAGTTTACATACTATC-TCCCTTATAATACGATACCAT
TCCAAGTTGACCTCGGCCTTAGAAAAATGATATTGTATGATACAGGCACTAGTTATGAGGTGCCGGAGGCGTGAGCCGGT
ATTGGATACCTAGTGTCAAACGACCCCTGGGAGGCCGTCCTCCCTGCGGCTGGGTATGAGCAGTTTGATGTGCCGAACCG
CATAGCTTCATGCACAGGGCCTTACCACGGTTCGGAAGAGCCGCTTCCCACTATGCAGTATTTCTCGAACGTGCACATTG
-CACGAACTTCGGCTTACTCGTCCGCG-GGTCGCTCGCAACTGGG-TTCTCCAGGGCGCGAGCTGCCCTCAGTTCATGGT
CCAAGCTTATGCTCGGTTGCACTTTAACGT-CGGTATATATTTC-AGCTGGGCTTGGGACCTTACGGGGCGGCATA-GCA
ACTCCGGCGGTTCCGGGACGGATAGCTATCG-CTCATTTAGTTGTCCGATGCTCTGCACTTGGAGCTATACGTGACGAGC
AATTTACCCGTGGCAATTAGTCATCGTTGGTTACTCCACGGGACGGTTCGAGCTCTCTTCTATGTCGACTCGGCGGTCTT
TCGTCAATGAAGGATGCCA-ACCCGGTCTACGCCACAGTCCAGTTCCCCCCGCGGCTATCAGCTGACCCTAGAGCAAGGC
CGCGGAGGCGCAACGCGGCGCGGGAGCCCGAAGCCGAGGCGCTTACGGTGCTCCATGCCCCTGTCAGTT-ACTCAAAAGC
TGAGCTAAAAAGGGATACTAGAGCTCGAAGTGCTTTCAAGGTCAACAGA-GCTACGCCCCTGGATGAATTTCCCGAGCGC
GGGCTTTGTGATGGATTGTTGGTACGATGAGAGGCTGACCGTGGGCACCGGAGGTGCATGCGCTACAACATGGAGG-G-C
CCAGGAAGAGGGCCGCACTCGTCGCCCACCCGCTGGAAATCGGCCCAATGCATCAGGCTCAAAGAAAACGGGGGGTACCG
TATGTCTACTCCTTAGTTTGAACCGTCTAGTATGAAGGCCCACACCCAGGCAGACAGGGTTCCTTGGGTAAAGCGGGTAG
ACCCCGTCAGTCAATGGACCGGTAGCTGGGCTAGGGGTAAGAAGGGGACGCCTTCGGTGCCAGGCCGGCGCGCCTAGTGG
CCGGGCGGGCTGGCAGGAACTAACGAGTGGGGAGAGTACGAATCCAATATAGAATGACTGGGCCCGGATGTGCCCCGAGT
ACAGTAAA-CAGCTGACTGCATAAACGGAGACTCGTCAAAGTAGTGTTTGATGAGACACGCGACGATACTATTCTACAAA
CGACAAAC-CAACGCAGGTGCAACGCCTCTCCGTGAATAGGAGACCCTGTAGTCGGCGTCGTGATCGCACAATGGGACAC
GCGATG-CTGGGATCCAGTGGGGGGCGAACGGCTGCAAACAGCCGCGCAGTGACACGCCATCTACAGAGGAAATAGTGA-
TGCGCAATAAAGGACATGCTTGAAGTTTACGTCGGGCGCGAGTATCTGGATTCGTATTCTACGTTTTTGCATTGCTCTTT
GGATACTCACACGCCAGGCACTATGCAGCTG-AATGATCATGGTATTGAATCCACCGGTGCCAAAGGGATGCTCTGATCG
AAAAGCCCAGGCCACTAGCACCGCTTCGAGAGGGCATACCAACGAACGTGTAACCAGCAGATGGCAGGGACCAACTAATC
AACCTCCAGGTGAAAACAATAGTTACCCATCGGCAGCTAGGAAGCACGCCAATCCCTGAGTTAAATAAGCGCATCAAGAT
TCTTCGTTTCCGAATATTTGTTCGAAGTGTCTCTGACCTACGTTATTTG-ATAATTAGAGCATATCGGCGCCCTGTAGG-
CTTGTTGGTTTTAGCCGGCCCGTAGTTAGGGCATATGTTATGTTCCTGACTCCACTTAACCCCCTTGTCTATGCACCAAA
CAGACACAAAGTTGATCACGTTTCGTCCATTGACCCTCATCTAAATTCAAAGTGTAGTGTCGCCGGGATAACCGGTGGGC
TTTGCCGGTCCGA-TCCGTGTAAGGCGGGCTACTAAAAAACGCCCCGCGTTCTCA-AGCCGTGTGCGATTCTAGAGTCTC
GCGTGCCGAGATTCGTCCAATTGACCAATTGACTGTGAATTGCCGACATGCCCTCGCGGG-CCCCCGGTCCGACCGTTTA
GCCAAGCTCGGTGGTCGAAAATAAGAATATCCCGCCGTCTACCCTGATAGGAACGCGCCACGCAAACACTCGTTAGCCCC
CCCGGAAATTGAAAGGCCTGGAACACCATAAGGCGACCGCAAGTCAGGGCTTACTCTGCCCAGTCAAATCGGTAT-CGCC
GGCAATACTGTAATAGCATGCATGTGCATGCTCTACACTTGCAGTCCTGCACGATCCATATCCTCGAGC-AAGCGAGATT
CGAGAGGGAACTATACAACGCAGACAGTTATCCGAACTCGTCGACTACGGCTGGCACCTCGTCCATGCAACTACCGGGTA
CGGTTACGTGCACCACGCGAGGCCGCTCGCACACGACTCGATCGGGCACCAGGTTCGGGTGGCGACTCGCAGCTGGTCGC
GAGCTGATAGACATACGCCTACGACATCGGCCCTTGGA-GTAGTAGTACGGCGCTTCCCATTAGCTGGAACGGCCTTTTG
ACACAGTTGTACTCTTGTGTCAGGTCTTCGCAAATT-TGGTTCTCAGTGACAATGCGATCCGGTGTATCTTGGGTAATGC
AGGATT-GCTCCTGAGCCGGCCGCTAACCTCACGAGGGCAGATTACTTGGTAGTCTACTATCCAAGATAAAGGTGGCCCG
TGCCTTCGCGTTGGTTTAGAGGCGGGCGTAGGGTTCCTGACCCGCTCGTTGCATCCTTTCGGATTCGAATGGGGGTGCGT
GGCATACCGGTCACCTAGCGGGAATCATGCCAGCACGATAATAGAGTGAGTAACTCGCCGTAACTGGTCGGAGGAGCAAC
AGCCGAAAAAAGTAACCCCCGGCGCTGATGATGTGAAGAGTAAGAATGACACTCCGTGGACAGCGCGCGTCGGATTCACA
CCATCGTCTACGGCTGGGATCCCCTGGCGCTATGCTGCCTGGTGGTAATCCACGCGCCCCGGACAAGGAGATCCGTAGGT
TAGCGGCGAAGTCGCGGAGGCGCCTGGCTTGACTTGCTACCGAACCTAGCACTGGCCAACGATATCGTTAATTCCGTCAC
GGTGCTAAATCCGACCTTAAACCCAAAAGGTAACAAGGAGTCACGCCCGGTACCTTAACAAGAGCGTAGTTTCGACGTCC
TTAATCCATGCCATTCTACCATACAGGCCAGCCTTTACGCGCGTTCCCAACCGGGGATAGCTCGACACGCGCGCCGGTTG
ACTTTCGGCAAGAGGCCACTCCGTAGCGGAGCCTCC-TTAGCGGGCGTGAAAGGCGTTGACTAACGAGCTGAGTTCCGCT
AAGCGGCGGGTCTAACGAGTTCCTTTTTTGCCGTGAGAATGAGACTCCTCCTTATTGTCCTCAAGCAGCGCAGCTTACCC
CTGGTGATATCAGAGGCCGACACTCGCGACATAAGATATAACTTTTTCGATCATGGCGTAAACTTAACCTTGTTCTGCAA
CCTTCATGGCAGA-CCCTCGATACTCTCTTCGAACGAGTGCTGATCTCTTCGCTTGCCAT-TAAATTCTCCCGCTATGGG
GTGTTGCTAGGACACTTTGTAAGGTCCTTTAATTAAACGAGCAGGGCGATTGAGGGTACGGAGTCCTTTGGCTTTAGGCC
CCGACAATTGCGATGGCATGGTGCCCAAGAACATCTGTGACTAATCCGGAACTCCCTCTCTCCCATGCCTAGTAAATCTC
GAAATAATCGGAAGGGGTAAACGCAGCCGGGTTAATGATCACCGCGAGGCCCTCTGAATCACACAGTCCATCAGGGTGAC
TTCATCCGACCTGGAGATAATTATGGTCGCGGCACGATCCTCAATG-TCTCATCGCCCTGCACTCAGCTGGTCGGGAGGC
AGTTGCGC-CAGAGTTTAAATAGTGATAGTGTAACTTCCAACTTGTGTCCCTGGATAACAACACTCCACTCATTACTCGA
ACACGAAAGTGATAAGCAGGTC-GGGCTACGCGACCGCAACAAAGGTTAAGGTACGG-CTAGTCACTAACACATCAAAAT
TGACCCCGGTAACAAAAATCCGCTCGCTCTCCGCCTCGGGTTATCAGAG-TGAACGACCAAACATCTAGCGAAGGTGTCC
AGAATTATGTACGGGAGGGAGTCTACGAATGAAACGATCGTCGGGCAGCGACCCAGCTTCCACAAACCAGCCACGGGTTT
GGTACAGTTGCGGTAGAGGGCCAGAACAGGTTCCAAGTAGCCACCCTGATAGTTCATGCGCTCGCACAAGATCAGTCACT
CGTTTAAGCATCGTAAGATGCCGGGAGCCATATTAAAAAATGCCTCAACTTCACGCAAATATGAGACCAACTTGAAGACC
TCACACAGTCTTTCGAACGTCAGCGATCTCGACACCGTTCTGGCCGAGCGATACAGCTTCCTAAAGTAGTTCCAATACCG
GATCCACCCGATGACTCAACCGACCTACATAGAAGAGGAGACACTCACATCAGGGAGTGATTAGCACGTTTGCCTCAGGC
CTACGGCCTCTCGCGTAAGAGGTGCGCATGATCCGTGATACCAC-GGCACAGTACAACAGTGCCTAACATTGCGGTGCGG
ACAATACATTTGTGTATCTACTTAGAGTGCAGAGGCCAGCCTAGGCCAGAGCCGACTGAGGAAATCATAGGCGGGCTAGA
GTTGGTGACTAAACGAAGGGCGTCATCGTCACATGGGCCGAAAGGGGCACGACACTGTAAGACG-AAAGGAACTCCTTAA
TTCACCGTTACCTCAGCCGTGGCAGTCCAGGTGTGCTGGTTTGACCCTCCTCCGTCTCAACACACAAATCTAACCCATCT
GCGTCAACG-AGCAGGGGGCTAGTGAGAGTAGGAACATTAGGCCTTATAATTATGTCATTGGCTCGTCTAGTCACTTGCC
AGTGGCCCGCGACAGATCGCAGTAATATAGTTATGAAGATGTCTAATTGCCAACGAGTGAAAAGTGGGAGCCCTTCG--G
GGCTGGGCGGAAACTA-TACGTCAGGCGTGATGCAGACGGACGTAAACAGGCACGATTACGCCGTTATCTGAGACATTGC
ATCCGTGCTACCAAGTTGAATAAATGTGGGGGTC-ACCCAGGTCCATATGGGAGCGACTAATGTTTATGAGACTCCTCAA
GACGGTGACTGCGTCTATCATGCC-GTGAAGCATAGAAGTGCGACACCCCGGAATGAGTGACCCGGGGGCAGCAGCTACG
TATCTT-GCAATTCGAGGTTCATTAAAGCAAAATAGCACGGGCGAGCAAGGTGGACTGCAAATAGTGCCTGTGGGTCAGG
GCCGATTCTTCGACGTCGCCGGGATTCTAAAGGCACAGCCCCTCCTCGCCGAGTGCGGGGCGGCAATCGTTCCACTGGCA
TTCGAAGAGAGCTGCATGGCCCCAGCCTATCAGAGT-CATAGGTGTCGCTTCCCAAAGTCGCAGGTTAGTAATTCTTCGG
GACTTGTTTATATGCGCTGGTCTTAACGCTATCAGTGTAGGCACATTAGAAGCTTCACGAC-ATCCCGTCTACGATGTCT
GGATGTCGACGGTCCCTATGACGAAGTATGTTACAAGACTGCCAAGCAGGCCAGCCCACACAGCACGGTGTATTAGTCAC
GCGCGATGACAACGACGCAGGTTATGAGCCTATATTGAGTCCACGTGCCACGGAAGTTGCATTGAAGGGGGTAAGGGGTA
T-CAGCAGAGCGAAGTTTGCGCGCTAAATGCATAACCACTCAGCTCCCTGCTCAGGAGCGTATCGGTGGAGGAAGTACCC
CTATTATCCCCTCTTAGCAACGCTGGATAGGCGCGGTTTCGTTTTTGCTCCCAGCTGCCAGGGAAAACCATGAGCTATTC
GGCAAAGTGGACGCGACATGAACGAACACCGTCCGACGGCATACCCCACATGGCAACTTGTTGCATAGAATTCCCCGATT
AGGTATATCCGACTCGAAGGTCGACGGAACGGGCGAACGTTAACTTAAACGAGGGTGCAACCTGGGTGCTTTGTACAAGA
GGTACACTGTTCTAATTGGAAAGCTGTCAAGCGCGGCGGGCCTTTCAATGGCACGAACGTTTATTTTAGCGTCACCGGC-
GTCACATTGCTGAGTAATCGCCACGCAGACAGGGCACCGGCCACAAGGCGTGGGGCCATCGGGGTGGGCGATGTGAAGCG
ACCGCATCGTCTTGGAGACAGAGGATAGACTAGCCGGTGAGG-AAATCGCCGACCACATAGTAGTAAAACTGCCGCTCTC
CACTCCCGACATAGAGTCTGTTGCTTTCCTCGCGCGCACGCTCCAGGGTAATAT-CACTGACAAGGCCAAACGCATTACC
TGACTTTAGGCGTCATCGCTACGGTTTATGGCGCGAACGACGACTCCGACGCGGGGGTTCATCGAGCAGAAGTGACAACC
TCCTCCTTTGAAAGAATAACAGGCTAATGCACTGAGGAAATGTCCGGGTGTACGACGGCGACCGGTATAGCGATGGGATT
CACGGCTTATTGTATCCAGAT-AGCAGAACGTACTCAAAAAAATTGAAA-CCGCAACGAGTCCTGACAAACTAGACCGAA
AATACAGACGATAATACGTTGAGGACAAAACACTATCCCGACTATACAGGTTCGCGCCAGTCATTACGATGTAGCCCTTG
GCCGACCTTTCTAGAAGTCTTATGACTGCAGCTATATGGCATTTCGGGCGGAGTCAATTCGTATCGTGTTCATTCTAACT
-CTAGCGAGCGGTCTTGTGTGCGTCTTTGAACCGGCGCTCTAATGGGGAGTTCCAGTTCGACTGACGGTCCTGTGGCCAG
CCAGCGAATATATCCCAGTACGACTGAGTCGCAGATCGACAAATCCTGCCTCA-ACGTAGCGCT-AAGGGACGCGGTGGA
GGGGTTTACCTTGTTAAACAAAACGTACCACAAAGGGTACCGCCAATACACAGGAATACTTAAGAGGCCT-CTGCG-TTA
TGTGTCCTCTTTTTCAAATATATCGACGTCCGGTGGCGACTATCGCCATCCAGCCTGATGCACGTAGCGT-GGCACACGC
TTTACATGGGAGGAATCTG-TTCCATCATGCGAGGCCCTCCTTACGCACAACGTTATCCCAAATCGCGCCACGCCAAAAT
CATTGCCACTGTTGTACTCAGTGTCACGATTCACCGAGTCTAAGATGAAACTCTTGTTTTGCGAGGGTGCATGCTCGGTC
GCGTTGCCTCCCCAGGGCATATTTATTCCTTCTAGGGTCCCATCTCAGGGTATACACGCAGGTGACCCGGTGTAGCCGAC
ACTTGAGGATCGGAGGGGGTCTTTCGGTGCGTCCAGATATGGCCGCTAGAGGGTGCGCCTTCCTCCAGCAAAAAGGTCCG
GGTTACCTTTGTATGCCCTGGGACATACTGCAACTGACCAATAATTTATGTGGTGGCGCCTACA-TTGTACTATACGAGA
TGCATCGCGCACTCTTGTTGGAGTTGCGCACGAAATGGAATG-GCCCCACAGATGCGCCGGCGTCACTCTTGTTTGCGCC
AAGGGGAAAGGAGAGCTGTACTAGCCTCCGGGAGCGCCTTGCACATCTCGCGACCAATTGTCGGGGACG--GGGTCTTCT
CTGCTTAGATACGGTCCGCCAATCGTTGGGCCGGACAGAAGGCGTGG-GGGGCGTCAAATCACGGCACGATCAGTTGCCA
ACGGTGCCGAGTTGTGGGAGACGTACA-CTGCCGGGTGTCGTCGACCTCTCTCAATTGCATATGAGACGAGGCGGCTCAG
TCTGGTTTTACCGCAGCTTTCCAACCTAGACACACCAACGGTGCGTCGCCATTCTTCACCCGCTCAGGATCGTCGACAAG
GAAAGAGGTTCCGAGCCCTACCTGTAAATCCGCATCGGCGGAGAGGGTAGCGCGCTGTGGTGT-CTCGGTGTGCCCCCGA
GGAGCTATCAACATGCGTACCATTGTTATGGGATCCACCCAGTTGATGCTAAAAGG-TATTCGGGAATTATCTCAAGGCT
ACAGGGGATCATGAGAGCTGTCACCCGTCGTGGTCCCCTAAGACGACGGATCGGCGGGAAGCCGTGGGGAGGCCAATAGA
GTTTGCTTAAATTTTGACATGCTGGACAGCGGATCGCCGCGGCCTGACCTCCATGGGAACCGTCGCCCCGTGGTCGAAGC
CCTCAAGCGGGAGTACAATCCACCAAAGGTCCATACCTTGCCGTAAACACAGGAGCCCTGATTGCCAAGTCCGGAGAAGG
CTCGGGCAGGCTCCTTGCGAACGGTCAACACGGGTTGTGTCGTTCCGATCCTTCAGCAGACGCACGGTCGGTATTATTGT
AATCTTACATTGCCCATCGATTTGTCAACGCCGCAACAGGGGCTGTTCACGGCGGCTCGCGTGCCCACCTTTATAATTCG
CGGGTTCAGGAAGTGTGTTCATCAGCACGCTGGTAGAGCGCGAGCTAGTGGGATTCTAGGCTAACA-TAAAGTCAAAAGG
AAGCGTGGAGCATCCGC-CTCCTCGCAGGTAGGCTCACACACGGTGTTGACGATGATAGTGCGGGCGTTAAAGTCTCTAC
GAA-AACTGAATCGGTTCTTGGCAAGTTGTCCCCCCAAACCATGGGTGGCTATTGAGTATCGATTCGTCCGCGAGCACAG
AACCGTACTTCGGA-TAGTAGCGCTGTGGCTATTTTAGCGTCCTTAAAAA-GTTGTTTGCGTGTGATTACATTGATTAAC
GTAACGATTCGCTAACGCGCTGTAGCAGTGAGTGTGGGCTCAGTTCTATGAATACCCCGTCGTGCGGTGATCGTGGGTGG
CGCTGTCAAAAGTGTCCCGAATGATCGTCCGAGTTTAAGTTCT-AATGCCCATGTAACACCAGCCGTGAACTGCAAAAAA
CCCAAAGCGTAGAAGTCCAAGTGTAAACCATTAGAGGGACTAGCACCTGGTCGCAGCGAGGGGGCGGCGGCCCCGTCGCT
CGTATGAGCAGTAATGAGGGTCGTGTATTCGTCTGAGACCATAACGGAGCCGATATTTGTGTTACACACCTTTTCGGTAA
GGCGGGTAACCCTGCGTGGATCTCATAATGGGATAGCGGATGAATAAGCAACCGGCACCTTCACCCTCATGGCGTCCTTA
AAACGCGTTGACTGGTTTCATAACTCATAGGATCATCCGCCGGGCGAATAAAGAGGGTCAACAAGCGAACACGACTGAAC
CGGTTCCGCCATCAGCGTACGAAAACTCGCAACACTTCAGGGTAGCCCATGTGCTGAAATGGAGCTCCCAATTCCAGCGG
GGGTATGGTGTGAAAGAATCCAGTTTGAGTCATATCAATATAAATCGGATACCGGGTAATTAGGAGTGTGCCTACCGAAT
GCTGGGCTCGTAACCATGCGCTCGGGCACACGATCCACCTCTGGTGCTATCGGTTGCCCTGGTCCACTCATAGATCCTCC
CTTAAGAGCCCTGCGGACCCATTGCCTGAGTCGCGGGGTACAATTACATATT-AGTATATGCCATTAGACGCCGAGGGCG
ATCATGTCCGGCGGTTCCAGTGCCCCAGGACGAACTGTGTTACACGCCTAAGATCTCGGCTGGCGAACGACCGGACACTT
GGCTTCCCGCAGGGTGGTCTTACCGGTCTCGAGAAGTAAGCAGTCCGCGGCATCTTGGTGCAGGAAGATAGCCGCGGAGG
CTGGGCAAAACGGCCTGGCATCTAAGAATGTCGCTATGTGTCAAGGTGGTCTTGACCCCCCGCC-ATCGTACGCGTGTTC
TCCCGTAAT-TCCTCCCGCTACTCAGGCCCGTTGTAAATACATGCGTGGATAACGAAAAATATACGCGCGCGTCCTAAAT
CAGGTTGCGCGACTGCCAAAAGGGTGGCACCTCCTAACGTACCCTCGCTAGACAATAAATTCTGCGAAAGATGGAGTCCC
CTGTACAGGTATACAGGGGATCGCTACGGTTGGGGCGTGCGTAAGCGTACGCAGGGGCTGTTAACAACTAAGGTAGAATC
TTGTT-AGATTGGTGACTCTACCTCCAGCCGGCCGCCGTTGGTCATAACATGCTAATTGCCCGATTCGGGATATCGTGAT
AGAGAGTCGGCGCTCTTGCAAGCGGATATGCAATTACTTAGATCATCGTTGCGATGGTGACTCATACCCGCTAGTGCTTG
GTTAGGGAGTGCCACGGGTTTCGTACATGCAATTGCTGTGTCCGGCAAGCTAGGCTGGGTCGCGGCGGCCCCGTCGGGGC
ATTCACAAAGGAGTCTGAGAAGCCTACGGGAGCAGTGTAGATAGACCCGTGTTGCCGTTACGTGCCACATACCCCGCTAA
GGAGCTAGTTTGAATCATGACGAGGAACGAGGGGACCAGGAGTTCGGAATGATATGCAAGGGGCGGGCGTCTGCTCGACG
CCAGCTATTAGTGAGGGACATTCTTTCCTAATAATCCCTCCGTTCCCCGTCCTCCCTCGACGGGACAAGGAGTGAACCAG
GTCAGCTCTACTGCTCATACCTCAATTATCTGTACCGTCTATGAGGTCAACGCTACATAACTACCTGGCTTCCAGCAGTA
AGATGAAGCCTGTCCGACCGCCCCCACTT-TCCTCCAGTGTGGTACATGTTAGCGGCACATTGTACACAGCCTCATCTCA
CACAGTGCGTTCCTCGCCTTAAGGTAAGCATTGACCGAATGGTG-CACAGAAAGCGAATGTGATCGCACCTTGACTGTAG
GTTCATGGCCCGTGGATGCTAGGTACCTTTTTGTGCCGGCGGGAAGGAGTGCTGCTACCCGCGATAGCAAGGTTACGCGT
TAGTACACTGGCCAAACGCGATGCTGTACAGTAAGTTCATCACGCAGCTTTTCGTGGTCAATTTTTGCGTACCCGATGGA
CGAAATGAGCACATCCCGCGATATATATACGACCTGTTTGCTCCTGTTGCGATAAGGCATACTGGACACCGATACAGAGC
AGCTACCAGTGCGAGTCGACTGGGCGCGCGAACGGGCGTTGTTAGTGGGTTACCAGCTAGATGATGACGCACGAAGCTAA
GGGCTTGATAGGCCTGTTCGGGTGCGCCGAGTGCGGCACGC-GTTGATAATAAGCATAAAACAAC-TAGCGGCCTAAGCA
GTCCACAAAAACCAGTGTCAACCA-TTGTCAGGTATGCCAAAGGCGCGACCGCTGACAG-ACCGAGA-ACACACCAGCCA
GGCCGTAGATGAGCTTCATATATAATTGTGAACCCAAGCGCTTCACATGTCTCTTTTGGAAATCCAGCCCTCTACGAGAT
GCTTGAACCACTGCGTGACCATCAGTCTTAGGCAAAT-GTTAATCGTCAGCCGACAAGTCCCCATCTCTCATACAGTAAA
TAGGCTACAATTTGCCCGCATTACAACCGGATCCGATTTGCCGCAAGCGAAGGCTCATAGAATCGAAATCGCGGACAATG
TTCTGTCGGTCGGGATAGATTCGACCTCTGAACAGTGGTCGGTATGAACACGCTATGACGAATTGCCGTGGTAGTTCACA
GTTTGGGGGACTGAACTCGCCGGATCACGATTGACGGTGAAGAAACGAAGTACCCGATTCTGTTCCGTGCCTTTTACTAC
ACGACCGATGTTGACGATCGGACTCGTGTCCGGCGTACAAATGCAGCCCTCGCTAGGAGCGGCGCTCGGAACCTTTTCGG
ACGGTAACTGAAACTCTAAGCTCAGGATTAGGCCGCTTGGCGAAGGACGAAAATGTATTCCACTATAAGCTGGGCTTATA
TTTTCCGGCCAAAACGCGTCAAACGGAGATCTTCCTGTGGTGCGGACGGTACCTTGCGAGTAGCGGAGGCGGG-TTACGA
GCTATTGTACTCGGTTGAAGGTCGCTTCAATCGAGGCGGCTTGGGCAGATATTGAATCCTCCTCCCCTCGCTCCCGCGGG
ACAAATTTTCGCTGGTGAGGGGTCCTTTGGTGAGATGCGGGTCTAGTCTAATTACCGGACCGTTTTATCCCCAAGCACCG
GATCCACTCTAGAGACAATATTGTTATTCGTTTGAAGACCCAGCGTG-TTTATGCGTCTACCGAGGGGAGGGCAAAATAC
CAGCCTGTAACTGCTGGCCTAAGCAACGGTTCACAAGAGGCTTCGGGTACATCGAGTTAGAATCATCATCGGGCGGCAGT
ACTAGCACGCGAGGCGCGGCTTCATAGTG-TCCTCCGTGTTTTTTCACGTCAGCACGCAAAGCGGCACCCCCGGCTGCGG
GTCCCTCTTGAAAGTACTAAAACTATGTGCTATGGGGCAGAGA-TCCACCCGCCTACGGATCCCGAATAAGATTGGCGGC
GTGGCTTGACTCCTGCAGCTTTAACCGAGGGTCAGCACGCTAAAAGCGGCGGGTAGGAACTAGCCAGAAGAGCAGTGCAA
GGCGTAGATAGGGACTCAAGAAGAGGAGGTAACGGGAGCGTACTCCTACTGAGGTCGTAAGCTGACCGTCGATCCGACGG
CGGCGTTTCTTACAGCGAGCATTGTGCAAGTCAGTCCGTCTTAACAC-ACGGCGCAA-TGACCCAAAGACACAACTTCAT
TTAAACAGCGTATGCAGGCCGTAGGAGCAGTTTTATTGTTCCACGATCCCGAGCCAAAGTTGAACGCGGTCGCATCTTTC
AGTCCGAGTGCGAGGAAGAGTAAATAGCTTTTTGACTTTCGC-GTAATAATGATGCAAGTTAAACTCCCCCGTAATCCGA
TAGTGGACTAATTGGGGTACGTAGTGTACTTTCTGGACCACTTAGTTAGGAGAGTGACCCATAATAGCGTTGGACCCTAA
AGTGGAGCCCGACCATTCACGACCAAGGGATTTTAACTTCTGCCCACATTCCGCGCCACCGTCGCGCAGCCCGAGCGGAA
GGTCACTTACCGCCGGGTCTTATACGGCCTGCTGCCCGTTCTGATAAGCCACTGATCGCACGAGTACTTGCTGGGAGTTA
CTAAGCAATTCGTAACAGGTCGTCCCTTACCCATTTTGAACCGCGACGTTGAGCCCCAAGACACGAGGGGATGGAAGCCA
CGCCGCGTCGAATCTAGCATAAGCACCCAACTGGGCGGAAGGGTAAACTGGCCCAACATCCTGCCACGTCGAAATCCTCT
TCAGAAAAGGCGTGAGGCGTTGGAGGTAGCCTCACCCCCATAAACGCGTACTCCTGGTTGGGTGTGTGCGCTACGTCTTC
CCGAATCCGTCCAATCGGTTTGGAGATTAAATCAACTTCGTCCG-AAAGCCATCGCCATACAAACTATTGACTCTCGTCT
GGTGCTTGTCGTTCTCGTCACTAAAGATCGCAGATCTTTGTTTGAAAACACGACGTGCGGAATGCCGAGCCAACGACGAG
AGACATTGTATCACGGATTACTAATTTTTCGACCGATTC-ACCCTTACTTCCTAGATTTATGACAAGCCGCGCCGCCGCA
CCGACTGCCTACCGGGTTAAGATGAACATACCAGAGATGCGTGGCATCCTAATGTGAGTGGATGCTATATACTCGGAAGA
TCATGACCTTGTCCGGCTGGGGGATAAGACTTACCGATCGATCGACCCGCCGATCTTGTAGGCACTACACTGGACTTTCG
GGACGGGTATGACGCACAAAGTCCGCACTAT-ACTTAGGCGTTACTATCCGAAGCGTTCCCGGCAAACAGTATTAATTGC
ATGTGGTTGCTTGTGAGGTACGGCGGACATCGCGTTCAGGCAACTGTGGGGCTTTGCGGGCGCCCTATTGCATGAACGCC
ACGCGACAATGCCTGGGAC-CCCATGTCCGCTGTAAGGCCAGTTGAGTCGTTTACACGCCGTAATGACTGGTCAGGTAAC
ATCAGGATAGCTGGGCCTCG-GTCAAGCAGTTCGAGAGGTTGGCTAGTCCTGCCCCAACTCATCCACTGGTCTCGAGATA
TGCCGGGTTTGAGATCGTTCAAATATTCCCATAAGATGTCGATCCCCTGAGACGTGAGGCGGCCAGGCTCCTCTCGTATC
TGAAAGCGGCGAGCCTGTTCCCCACGAGCTGCGAGCGCTGGACTTCCCAACCGGAACGCGCACTGGGATGTCCGAATTCG
TGCCGATCCAGTTAATCCTGCCTATGACATACTGTAGAGGCTGTCGCTCTTCGCTAAATCAACAAGACGCGGATCTGGCG
TGCTAGCCCTTGGCTATCATACGTTTATAGGTTGAAGCGCCTACCTTACTGT-TTCCCAAAAAAGACCGGCTG-GCTGAG
GCGGACCCAATGCACCTATTAATCTAGCCCCCCAGACCCGTCTCGGGCACACAGGAATTTGCCAGCAATGGCTTCACCCG
ACGCCGAGATCCGGTGCTCCCGTCCAACATGCGTCTCTCCCAAATCCTTACAGAGACGAGGCTTCGCGCAGGTCCACGTC
CCTCCGACTGGCCACATAAGCCGACGGCGTAAATATCCTGATTCGCATCTATGGGGTAGAATCTCTGCGCCGGTAGAATT
TTCGGCGAGCATCTAGAATAAATTGGCGAGGTAGCCCCATAACTAAACTCTTTGGCATGAGTAAAGTGCAACGCACATCG
CGCCGTATGGGACACGCAGGCTTGGGTGGGAGTAGACCGAAGTAGACCGGCAACTTGTCTCTGCGCGTACATCTTCGTAC
-GGCGGGATGACTTAATCCCATCTAAGACACCGGACTTACGAGCCGTAGTTCGGTCAGCCCTGCGCGTGCATGGCGGAAG
AGCACCCTCAGATGGCATCCTGCGACAGCCGCCCAACTAGTGTGTTATAAAAAGACTGCCATCGTGTTGAGCATCGGAGC
CAAGCAGATGTGTGCCGATGTGCAGAGACGTGAACTCCTTTCCGGGCAAACTCGACCAAGACTGTCGCCACGCCTTCCCT
GATGCCGTAAGGTTTGCACGGGCGTCAAGGGCTAGTAATGACCCAAATAGATACGGCCTTAGGCTCGA-CCTTCACAATC
TGTATCCGAAGTACTTCGGTGAGTGGTG-GACTTCGAGACCGACTTATGCCGAAACAGTGGCGGTGGGCTGCAATGCGAA
GCCGCCGAATGTGTGCCGCGTGAGATAGGTGATACTCTTTGTTCGAATCTTTAGACAGATAGACCAACGGCCGTAGGAGG
TCATACCAGTTTCTAACACAAAT-ATATTGCTCATTGATGTGTTGGGC-CAGTCAATGTGAGCCATTGGCG-TAGGGGAG
ATTGATTAACTCCTCACCTGCTCATTATCACCTGTCCCTATGGAACAGGGCAGGGCCGTTGACGGCTAGACAAAATATGT
TACGATGAGTGTCTCCTGCGTTGCCTAATCCCTGTCCC-GTCAATATTTCGGTGGCCGAAGAAGAGACAAGCAGGACGGC
CTGGCAGAAAGCAACGGTTACTAGATACTGGCATTAATTGGATTTCAAATACTGTAAGGTCGCGGAGCCTCAACGGCAGA
AGGACGGGTTCTTCGGATGGCTATTTTACGGCTGG-GGGGTTATATAGTCTGGGACACCATACCAGGGCATCCCCCTACC
GGGGCTCGGAGACCATGTTACGGTTACCTTAAAAAGCAGTCGAGCCACAGGCTGAAGGAACGTGTCCTCTAATGAGCGG-
CTATAAACAGTCCGAAGCCAGTAGAGCTAATACTTATTCCAGCGAGCAAAGGAACAAGTGGGTTGCTACGGAAGGGGGTT
TTCGGGTAACTCCTCGGGCTGCACTAGTCTCTTCAAGCTATGTCCCCTGCTACACACCATTCCCATAGCCGCGTTTCTCA
ACTGTCCAGGGGGGCACGTAACGCGAAGGCTGACTTAGTCCATCCTTATCACGACGTTCATCATAGACACGTTGGAAGGA
CCTTTTATGGCATTTGGACCACTTCCCAGACCCTCCTAAACCGTTAAGAGGGGTTCACTCCCCGTCCTCTCTTTGATAGA
TTACCTTGGAGGAGG-GCGCGTCCGCGGAGGATCTCGACTATTGTCCAGCACGCTCGCAACGCGTTATATTGGAACCCGA
TGCTCACCGGTCTTCGCGAGCCATAGGCTTGATCGTGAAACTAATCGAGGTTAATACTCCAATGGGTTACAGGTGCACTG
TTTGAAAAATAATTGGCGAAGGCTGAGCTAATTCCGGGACGAACCACTACCGGTCAC-AGCCTGGACGAGAGCG-CTGTA
CCAAGCGATGCGGTTG-TTTTGGAGTCTACTCTTTCCATTCCGCGTTGGACCCTTCGGATACGGTTAGCGACTCATCTTC
CTCTTCTCCCCCGGGAGTCCAACCGCTAACTACAGGGGTGCGTCCTACGACAATCGCTTGAGGGACGAGTTGTTTAGAGG
AATTTCGCGGC-GCTTTTGTGATATTGGGATTGCTCGTTGCCCTGGACGGCAGGGTAAGACTTACGTGCCTTCAGGCACA
AAAGTATTGCAGTATGAACCACCTAACGCGGCTCAATCCGTTGCTCGTAGCAGGGCATACAGGTGTAGATAAGGTGCGAA
CCCCACTGGCACCGGTCGCTGCTTATACTG-GAGAATGTAGGTGGGTCGCCCGCCTCCCGTGTACGTGGAGCAAGCTGAC
GCCCTAATTCAAGCGGGGACTCCGCGACTAATAAGCACGGCCGCTGATATGCTAGCGCTAGGATCCCTCCACCCGAGGGT
CTGATGTCGACTGGCTCAATGGAGCCTGCTGACTCGGATAGCTATGAGACATGCATATTTGCGTGCAGTACCCCCCAGGG
GGAGTTGTCGTAAGCCTGCCGACACGGTCCATATAATGCCAGGCGCGGGCATAAGCTCGATGTGTTATCGGAGCTGGAAA
GGACGCCTCGCAACAAGAGGAATCAACATAGGGAGGGACGGAGGTGTAGGATATACCAAAGG-GGGGATGCATGGGGGAC
CGAGACAGGGAGTGAGGCGGCGTTAGAGGACACCTGCTGCGCTGCCTGGTACGATGTTTGTTGCGCCTATCCTCGACTCT
GACTGGGAGCCTCTACCCTCCCCCGGCGACTTCTTATGAATAATTAGATAACCTACTTAAGTCGGACCATCCAGCTTCGG
GCAACTGTACCCTTATAGGTTCACACAAGGCGACTCATCGCCTCTATTGGGGCACGGGGCCGCGTCGAAGAATGGCGCAC
CACGGGCAGGACCGGCAGTAGGCAAAGACCGGCGGCATCGACGAGTATGAGGGACCCGAGAAAAATGTTTAGGAAGTAAT
CCCCGAGGCGGCCGGGCATTTGGAACCCGGCCCGGGACCACCCATGGGTTGGCGCGCATCGTCGCAAACTGCCACTGTAC
GAGTTCGTGGATGTAGATGCGGGGACAGGAGGGATAGTTGAAGGGCAAGCGTATTCCCGAGCCGCCGGTAATGGACTTCA
CAAGCTCTCGTTACACACGGGAGGAACGCCGTGTCCCGAATTTATTTTCTTCCTGAACCTAACTTTCCGACAAGGGTGGC
GTGGTCGACTAGTGTATATCCTTGGGGCACTGGCGTTTCGCGTCGGTCCAGGCCCGACTAAACCTTGCCATCAATTACGA
TCGTGTGATGAACGAGACTTATGCCCTACCTCCGTTATTGTTCGGTGCATGGCCGGCATTGGCAGACGGTCCCCAACCCA
GCCTGACAAGTGAACCAGAGCGACAATACCGCGCACTAGGCTGCGAGAGGAACCAGAAGGTGCGATATCACTCTGCCTGG
CATCGTGTCAGAGCAGTCATGCCCATGGCGTTGCCCGGCAATGC-CAGCTTCGATAAGGTACAATCTGTCCATCGTGCGC
ACTTGGTCATATACCGAACCTTAAGGATATTTCAGCCGGGAGGTCAGTTCTGATTGAATTCCTATGTCCAGGCCTGGCGA
G-TCCCGTTA-TGTACAACGGGAGGGTAGGCTGCGTCGAGTCTGGCTAGCACCGTGACACTAACTAATGGTGCTCACTCC
AGAGAGTAAACTGTGCACCAGTGCTTGTCCA-CGGGCCTAGCTTCTGT-CTGAGTTATATGACCGCC-CCAGAACCGGCT
CGGTTATCGCCGCGTGGCCGCCGATCTTTAATAA-CCAGCACGTGGCGAGGTTGCCTCTCACCGCCTTACGCGTGCCACT
GGACTGTTAGGGTTAAGTCGGTCGAGCCTCTCTGTGTGTCCGGGGAGTAGTGTAGAGAAGCTAAGGCCAGTAAGTTAACT
CAAGGGGGTTAACAAGCCATATCCGAACGGAAATCGGCTCTCGGCATTAAGAGCTGGGTGCGACTCTGAGGACATCC-AA
TATCATGTGATTCTGGCCCAGACGCACGACTCTCGCCTAGGAACAAGTTAGAGCCCGGGCTTAGCCCGTCCGTGGCACGG
TGGGTACTGGGTAGGGCAACTCTTTGACCAGTAGCCTACGCGCCCGATACCCATTAGTTGTTACGGGACGCTTTGACTTC
GGAGAGGTTGTCCTAAGGACGGAAACGAGTTGGTGTACAAACTGTCGAGACTCTTCCCTCTTATAGTAGCCCGCGC-GAC
GACATAAGATTTGTGAGG--CAACGAAAGGGGTTGTTGATGGAACGTTGCAGACGCGCCCTTTTCTCTACCTAGACGCAA
TGACCTAAGATGGAGCAGAGGGTTGAGCCCGCATCCTAAGAGTCCAGCTAAAATGATGAACAATGACGCGATTCTTTCGG
TAATATGCGTAACGGGAGTAGCACGAGTACCTCCACATAAGCATACCTCACGACCTTGAGCAGTACTAGAGAATCCACGA
CTTCAGAACCAAAGAAATCGATGGCCACTCCCTTCGCGACTCATTCCCGTCTTACAGGTGGAGTGTGTCGGCTGAAGCAT
ACTACATCAAATACGACGACGGCACGATATTTA-GCCAATGGCCGCAGCGCCGTGGAGATGTCAACAGATCGACATCTTT
GTGCCGTACTTGACAGTGCGGCCAAGCACATTGAAGAGGGGGTAGCCATGTAGTTCTGAGAACAACGATCTCTATCCGCG
TCCTGTACATCGTCAGGTCCAGGAGGGTTCGCAGGGATCGTCCTTGGGTGGGATATAGGGGCAACCTGTTGGACTGTAGC
GTTCTGCTAACATGGAGACTACAGTGAGGGATATGGCATCACAAAACCGGGTAGTCGCACGAACTAGTAGTAGATAAGTC
TCTCGGTAGTGCATTATCTGTCCAGGTCGTATCGGCTGGACGTATTGTTAAAACGCTTGAAACTGCAGGGGACGGCGCTA
GCTAACCGACAAGAATATGGATCATGCGTTCGGCCCCTCGT-CATGCGGCTGTTCGGCGAGTTACCCGGTTGTCGCGCAA
CGTCCGACCAGGCAAAGTTGGGGGGGTGAGGAATAAGAATCAGCTGGACCTGCTATTACTGCAGAGGAGCGTGGCGGGAC
TAACACGTGAATATGTTTTTTGCATTCGGCAGACGATGAGCAAGTGGGAGGGCAGAGAAGGACGACCCGACATACAGTCT
GCCCTGGTCGAGGCGACAGTAAACGGT-CAATGGGCATGTGGGGCGCCTTCTACTTAGGCATTTTCCCCAAGCCGATGTT
CATCTTGAGTGGATACCCCACCTGGAACGTAAATCCCTATCTAGATCAGCGCGGAATAACAGTGTGCTTGACGGGGGCGG
ACTTCGCAAGCTTCCGCCAAAGCTCGGGTCTGTGATGTCAGTTCAGAGAGCGCGCGGAAGACTGTAC-TTACGTGCCTGA
ATGGTTTCACCCCAACGTACCACGGGCTCGTGGCTGACATATGCAGCCGACCCGCGGGCTTCGTTCATCATGTACGATCG
TCTTTTAAGAAGCGAAGTCCTGGCCCAAAATCGAAATTTCTAGGCGGGAGTCTCGTGGCTCGGATAACTCGGGCTGTAGG
GGCAAGCATAGGCTGCCCCCAGTTTGCTGCGTCAGTAACAAACCGCTGGGGAGCCCTCGCTTCGTAATGACGGACGTTTA
TGGTGCATTGATTCCGGCCGCGTAGGGCCTGGCCTGCAGCGCTGGGAAATACTGGTCAGACGCTATCGCGG-CCTCCGGG
CCACCGTCATGCCGCAGTCCATATAGCGGGGAGATAGGCGTGATGGAGATGCGTTACCTGGGCTAGAGCACAGGGACCAT
TTGTTTTGCTGGAGTCTGTTGAAAGCAGGATAGCAAGCACGATGAAGTCCTTCGCCACCGACGGATGCAAAACTCCTTTT
TGTTTGCGACAACCCACACCTCATAGGTTGCTTGTCCCCCAGTAGATAAACGCCGCGAAGTAGGCATGTGTCAGTAGTCG
TCCTTAC-CGCCCATGTAAGCTATTGTCATAATTCAGGCTCCGGAACGCCTGTCACGACGCCCATTTCCGTGCGATCCGG
GCCACCTGTCTG-AC-GCGGAAAATACGTAACGATGCGCGCGATGATGTCTGGCCTTGCTAATCAATCGCGTTAACTTAA
GCTGGATCAAAGAAAGTTCTTCAACGCTGCGCACAACGCACGCT-TCGATTAGTGTGC-CGCG-CTCCCCAGT-AACTAT
GAGGCGTCGCATGCTCTCAGAAGCTGTGGCCGGTTCGAGTCACCTGTGCCGTGTATTATCCTTGACGTCCGCAC-CGCGA
CTGCCTCCTGGTTGGCGCATGTATGCGAGGTAACTGTCAATATAAGCACTGAGTTGGCCTTGATGACAGTAGGTTACTGC
GGTGAAACTTCATTACGCAAACATGAATACTCAAGGGGCTGTTGTACACTCGTTCGTCGATCTCAACCGAAAGGTTGTTG
TCCTCGCTTGCGCCTTTGAGCGCCATAACCGAAATGTATTTACTTGA-GGAGCCCTGGGCACCTGGAGCACACAGTCTAG
AAGTGCTTGGTTAGGGTCTCACTCTTCGACTGCACATC-TTTAGGAAACGTGCCGGAAGCCCGTACCAGGCCGCGTGGAG
AGATTATCCAGGGAAACAGACCGAGGCTGATGCTCCACTGTCGCCCGGAGGCCCGTAAGTCCTGTAAGCGCCCGCTTGAC
ACCATAAGCTGCAACCAAAACTCCCCAGGACTGTTCTTTAGCTAGCATCTGCGGGAGATCTTTAGACCGCGCATGCTAAT
TCCTGGGATGGACTGCGTCCGGCTCACCCTCCATTTTGTAGGCCCTTCTAATTCATCAGGGTAGTCCCACGGCGGGAGAC
GCGGTGACGGTCTGAGCGGCTACGTCACGCTGTTCAGAAGGACAATCGAGAACTCATAACAAGAGCCTAACGACCTGACT
GTGTAACCCACTTTTATGGTCTTATAGCTACGAGTAGTCATCAAGAAGCGGGCTCTTCTAATCTTGCTAGTGGGAGCAGA
TCTAGCAGAGGGGCCGTACGTTCTTTACACTGCAGAAGCACCTCTCCGGACAACCGCCTAGAGCCGTCGGGCTATTCAAC
GAATCTGGCTCCTCACTCCGTGGGTCA-GCGCACACGACCTCAGGAAGCCATTATCCATCCCATCG-GAAACATTCCGTG
-TGTGAGGCAATTACGCATACCTTTAGAAAACACTTCTGCTGTTGAA-ATAGATCCATTCTCCTGAACGATGGATAATAA
ACCCTACGGACCGCACCTCAGCCTGCCTGGATAGCATGGTGTACCGCGATCCCACCACGATATGTGGCTCATTGCAACGG
GGTACAACGAGTACGTGGGGCCCTTTCGGATTCGCGGAACTGGCCGCGCGGCCTCGGGTACGGCGTAGTATATGCACGGG
GAACACGCCTCCTCTGCAATTCTGGCTTCACACTCGGGTAATTACGCGG-GCCGGGGCGAGAGGCCCATGGTTTCACAAA
AAAGGGACACGGCTCGCGGATCGACCAGCGTGCGGCACGTGCTGCACGTTTGGTCTGCGGTCAGAAAAACGAACCACGGC
CCCCCTCGTGGGGCTGAGAGGGCCGCTAAGTTACACAGAACCGGGGGAGGTACAGTCGGGCGGGTCGGCTAGATGGGGTT
TGAACGGATAGTGGGTAAGCTAATCTAGGGGATAATTATTCCGATTTTATCAGGATCCCGTCAGGTTTGCTGTGTCGATG
AATTGGTAGAAGGGCGGCGTCGGCATCTGGGTTCTTACATAAAATTTATCGTGCGACCTTGCAAAAAAGTAGTTTCATCT
GACGCTGGGACA-TGTGTCACTAACCAATTAGGGGGTAGGTGCAGTTACCATTAGATACTGATTAAATGGATGCTGGTCA
GTGACCAGCAGGAAACCGGACACGCCCTTATGGACGGATAGTCGTAAAAAGCCTCTGGCGATCAAGCTAAGACCGCCCCT
CACTAAAGTCGTGTCCGCATACCATTGTAAGCACCCGTCCCGCCGCATATGGCTTCTGGCGCAGTCCATGGCACTTAAAA
CGTCCAGGGAGCGCCTCCTACGCCAGTCATTGGAGCCCG-CTACCCGTTGACCGACTACACGGAGCGAATAAGCTGGCAG
TTAACGGTGGACCCGGGTATCGAGATAGCCAATTCCGGTGGGTACAGGCTAAGAGGTGTCCCTGTCAACGTGGGAAAATC
GGTTGTGTAATCATTAACGAGAAAACGGCACCGGTGGGTCCTAGAATCGACTCGCCAG-GCATTAAGTGCCGACGCTAAT
GTACGATCAAGATACAGTCGGGTGCGCTCCCGCCGCCATTTACTTAGTACAGACGTACATGATGCGGTATGTAGCGGGGC
GAGACGGGTACATGGTGATTTTGTCCGGATCGAGTTTACGGACATTTGTTCCGGAGGGCGTCTCTATAACTCCCCTCCGG
CTCAATTCATACCTGGTGGATGATCGGCGGGTCTAATATGGGGGAGGGATACTTCCAGTGAGCTCGCAGATCACCCTCTC
AGAGAGGGTAGATTCCGCTAATCTT-TTGCAATTCACTGGAGGGCATCACCAGGCAGGAGCCTCTCGGGCAACTCTCTGC
TCTGGCGTGCGGGACCTCCTGTGAGCAGCTTCGCATCTGGGTGGTCTGGTCAAGCTTGTCTTGAATCATGATCGTCTAGA
TTCACGACCACGGGGTCATACGAGTAGCCGTGAAGTTGGTGAGATGGCACTTCGCTGGTGGACAAGGGGATCACGGAGGA
GTCACAGCTAAGGTTATGTCCTAAGCAATCAAAAGAGGAGGTAAAAGTGATTGCCGGGGCAGCCAGCGGCGGCGAGGGGT
ACTATAGCACCTACATCCAAAGGCAGCTGCGCTAACTTCGGACGCGCTGGGCCCGGTGGCCCTCTAAGAGTGCAGAAAAC
GTGAAATAAGCACAGGAGGCACA-GTCGGGCAGCTAGGACGCCATTCAATAGCCACGCGGGTCTGATATGCGTTAGCAGT
GTTCTTCGTTACTAAGTCGCAGGCTAATCACGTACAACCGTTCAGTCTGCCGTGATAGGCGCGACGACGACTCAGCCAAT
CCGGCCATGTCCTAACACGACTCTACCGTCGGGGCCTACCGTACAATAGCCGCTAAAAGCGGCGTAGAA-TACTCGAATA
GACTGTCAACGCCCGATCTCTATTCATTGGTGGCCTGAGTAAGGATCGAGGCTTATTAGTCGGGCTTAGAGGACCGATGG
ACCTCGGAACATGTTCGTCAATTGGCAGCGCCCCCGCGGGTGAGGGGGATTGCAGGAACGCCGCAGCGACAAAGAGGTGC
TTGAAGGGAGAAGATGCCCGCGAGACTAGGAAATACGCTAGTGCCCAGCTTACAGTCGGTAAGCTTGCTCACCCGAGTGA
GACATCGGGTGCGGCACAACTATGCATATGGAGCGCGGAATTATAGGCGAGGCGGGTCGCTGTGACAAGTGCCGGAGGAC
CGGACATACCAGGAAAGTAAATAGACTCGGTAACAATGTCATCTAACGCGGAAGCCTGAACACTGGCAAGGGGGGTACTG
CGCTCC-GTAGAGTGCGGGCGGGTCCGGAAGCAGCGATGCATCTACGAACGAGACTGGAGTTTTAAGAAATAAGATACGT
GATCTCGTGCTACTGCCGACGGCTGCTCATAGTAGATTCAGGTTTTGAGAATTTGGTTATGTATGTGTCTGAATCAGCAT
AACGCCTACGACTAAGGCCCTTTGTACCGGGTCGAGTGATCGGGCGCCGGAGCCGTTTCGAGCCAACAACCGAGAGAGTC
CCATCTCGTTAATCTGCCGCGTGACTTATTCCGGGGGCCGGGAGGAGAGCCTTACCGTTAGACCTTATGGGGCGAACTGG
ACCCTGAGCCTGGCTGCCAACACGAACGAGGAGCGTATTCACAGCTGTGTCCGATCCGAGGATGCTATTGTCCCTCTCGC
GCGAGCGTGCGAGAATGAAGAGAAAGGTCATGCCCACCCCACCCTGGTATCTGGCACAGTAAAGGCTACGCTTCTCGTTC
GGTTGTGTTTAAACCCCTTCATGATCCAACCATGCTGGGGCGCATGTCGTAACCGCTAGATCCATCATCTGTGGTCTATG
ATTGTAACGCCCACAAGTCACGCGGCGGACTAGAGTAGTCTGAAAAGCGTGGTCGACTGGCCAGCGCGCGCCGCGCTAGG
CGCCAGTAAATCATCTCGGCGTCCGTAGTTAAGGTCCCAAAAATTAGGGGGGCGGACCAGGTGGATTCCCTACGAGGCGG
AAACCACGCACTGCCCTTAAGGTGAGATTCTGTCAAAGCTGTCCGGGTCCTAACTTTGACAACAGGCCTTAGGTAGCCGT
GTCCAAGTCGCCAATTTCCTACAGACTGCCGTCAGAACACGGCTACCTACACACGTCGCTCGCCAGCCGGCCGCTCCGGC
GGCTGGCCCAGGGCATCGACAGGGAGTGCCCCCTGCGAAGGCGTATTCGGCTCCGCAAGTATAACGTCTCCCGAGGCATA
GATACAAGCCGCGCGCGTCTCCGCTCACAAAAACTTAGGATGCAAAGGCGGACCAAATAGAGGTAGTTCCGGTGGCCTTT
ACCTTCGCGCCTTGGTATTGACCGCACGCCCATTCTGGGTACTTTTGCATAAGATAGGAGTGACTCGTCGATCGCCCGAT
TATGACTCCCGCCGGTATTCGTGATTATCCCACAGGATCAGAGCATGAACAGAGCTT-T-GCCTCCCGCAGCTCGGTGTC
GGAACCGCCCGCTGGGGCATACTACGGTGCTTCACAGCCGCCGACGCTAGCGATGGTGCATGGGGGGGGACTTTATGGGG
CTGAACCCGTCGCCGTTGGCGCTAGTCTA-CAAGACGATCGAATTCGGTGCGCGCCCTAATTATTGCACTCGGAACGTGA
GAGGACAATATGTTCGAGGAACACGTCCGGTCCCCGCTAGAACGTTGCACGAGCCATGACGCGATTACGACGAATACATG
GGCCAAGGGTGGTACGAACGGAATAAGGCGAGCCGGAATGACGTTTATCCGTAAGGATCGCGATCCGCTTGCCGAGTGAC
GCGAGGGTGGAGGCCGAGCATGTACGAGTAGGAGATGTTACCACGAGTGGCGCTAGGAAGTTGTTAAAATCCTAATCTCT
CCTAAGATGCTCCACCCGCGTCTGCATAGACCGTAGTTGACCTTAGCGGGGAACTTTACTCATCCGGTAGGAAAATTTTC
GGGTAACAGTGCCGAGACAGCAGCCAGATCACCGCCGCTCAGTACTTGAGAGTGCAACACTGCGTCAACCGACAAATCGG
TCGAAAGATATAAGGGTAGATCCGGATACGTGGGTCACATCTCCACCGTAAATGACTCAGCCTGCCTCGCCTCCCGCCCA
TCAGAAATAAACAGGAGTACGCTTCCCAGCCGGCGGCTGCCGAGGACGGCTTATGACAATGACGGCAGTCATAGTATCAC
CGGCGTCGAACAGTGTAGGCAAACGTTGTGGTTAGGAAAATGTACAGCTAACCCACCCGGGAGCCGCCTACTACCGCGTG
AGTGAATCAGCGTCTGTCGCCGGAAGGTTGCATCGTTCTACGATGTGGATTGCCGGTGC-CTGGGAACTGTAGCTTGACG
TACAAACGTCTACAACAGCGCTATCCATATAACGCGCACGCACGATTTCGGACCACATGGGGAGTCCCACATGTGTGGTG
GGTTTTGATGGGAAAACCTGACACTTGCTTTAATCACTCTTTTTCAGGGTACCCCGACATCTTCCAATATAAGATTATTA
GGCGGTGGCCCAATGTAAAGGGTAGCACCCGTCTCACCTTCTGGAAGAAGACGATTGGAGAAGGTCGCACCGTATCGTAC
TGCATTTATCCATCGGGGGCGCCGGGCAAATACTACGTCTCGGCCGGTTTATAACAAAATACTGAGGGTTATCGTACTGA
GTCGAGACTGGCGCTGGCACACGCGCCAGAATCACCTCGCAGGGTAGGCTTTTACGAACTACACGGCCAGGCGCGGGCAG
GTCTTGCTATGACATTACTGCTCGAGGGGAATAGCCGCTCGTCATGGTTCATGATCTCGGCAATCCACGCTATTACGCAT
GGAGGACGATGTATCGCACGCCGTAAGAAAAGGCCGTCATGATTTCCATTCTCTAG-AACCACGGGCTCCCAGCCCGTCT
AGTTAAACCACGCCACATCGTAGAATACTGTCCGTAATGGCATCCCTTGCAGGCACAAGCGTTAAGCTACAATTACCCGT
TGGCAACATATTCCTAAGGTTATTCCGGCTTGATAATGCTCCTGGGAGCGGTCCAGTATAACCCTTCG-TTGCCCTAGCC
ATTCGCGTGATACCCTACGCCTCGTGCCTTAATCCCATAAGCGGCTGCCATTTCGACTTCACGTCCAACCAGCAATGCTT
CGCTGGCTTACCCCGACCTATTAACTTACTCTTGCAGCCCCGGAATAAGTCGTCCAGTTC-CGCGTAGCGTATTCCACCC
GCCTTAACGGCCGAACCCGTGATGCATGCGGTCCTCGAGATGCTAGTCAGCCGGGTTACCATTGCCTACAAAACTAGTCA
CGCGCAACCCGATCTGCAGTGAGGCATGGATGTCGCAAACAGGCCAGTTGCAGGT-AATCGGTCGTCTGGTGCAATGCAG
TCCATCGGCTCGCCAGGTATGGACTCAGGTGCGGCTTAGGGGTGTTTGGCCGGCTGTACGTTCAGTACAGAGGGACGCTA
CAAAAGTGTCGCTTGGACATGACTAACCAGTTGTCAACAATGGGTCGGTCGATGGAAACGCGAGAAGGAACCAGCTGGAG
CTGACCTTCGCCAGACACTTGGAGCCTTTTGCAGTTACCCGTAGACTCGCCCAACATGACTGACTCCACTGCTGGCGCCG
ACGCGCTGCCGTCAAGCTGTGACAAGGCCCTGGAATCGCGGAAGGAAGGCTTTTGGTTGCTGGAGGGCCATCGCATGATC
CGTGCTCTTCAATGTCGGCCAGAGTACCGCCGGGCAGGTGGACGTCAATGCACATTGAACACTATTGGTACCGGGCCAAC
TAAAGCTGCAAATTTGCACTTGGATACACGCCCGCTCAACCTTGACGCGCGGTGGCCAACGACCGAAAATCACCACGCTT
CGAAGCGGTCTTGTCCGTACCCTATCCCTTTACGAGAGGCGAATCCAGCCGATCGCCCAGTATCAAGCTGACAACCTGTC
GGGAGCCTCCGAACGCTGGCACAAATCGGACAATTGCCGAGACGAGAGTCTGCGCTGGTGCAGCCTTTTGGGGTTACTGA
CTCACCAGGCGGAGGCGCCCCGCGCGAGCCCGCGCTTATCAAAGGTCCAAGGAGGCGGAGCTTGTGGATCTACATCCTGA
GGCCGGTACTCATTGGAATACTAGAAGGCGTGACTATTCTATCGGTAAGGGG-CGACTCCGCAAAGGCCGTCCGATCTGT
GGTATTAATGATCCATGTCTGCTGTGGGCCGATGCCCAAGTGGGGCCTTGCGATCTCTGGTTTACGTCATGCCACACCTC
CGGTGCGCATAGGATGCGAGTGATGCATAGAGCCCGTAATCAAGCGACCATAGTCGTCCCGACTCTCCTGCCGACGCTTC
CTCCAAAGGGTTTAGTGGCCTGATGCCGTCAATCATCCAGTAACGCAAACCTACTAATGGCAGTCTGTGTGTTCTGTGTA
TGCACGTTCATATAGCAAGCGGGTCGGTAAGCACTTTCGACTAGCCATACGTTAGTAGCCAAAATTCTGTAGCTTGTCGT
GGCCCCATGGGAGTCCCTGGATTGGGGACTTTCCATGTTTTCAGTTTCGGTGTATACCCAACCCAGA-AGCGGACTAGAG
GGAATCCATGAGTGTTTGGCGTCCGCGGAGCGGACCGGACATTGCGAGAATTGTTAACTTATACACGTGAGTCATGACGC
CGGTTTAGTGCCATCAACCTAGATAATTTCTGAGACAGGGCCCCGGCTAACCCTACTGGAAGGCAATATTCTCGAATTAA
AGTTTTAAGCTGGCGAACAGACCCCGCTTAGCGAACATCTGACG-ATACACGGAGGCCTAGCCCTTAG-GCT-GAACAAC
CACTTAAATGACC-AACGGTAGCTGGATCCCCCAACTGTCATTCTAAACCGGCGAGGTAGCTGAATTGTATCTGGCAACC
AATGCCTTAGTCGGCGGGGCCGTATTCCACACGGTGCCTTGGGCACGTGGAAGCGCTGGGTCC-AGAACCCAACCGGAAC
GCTCGCGGTGCAAGATCGCTGAATTCCAGTGTACTGCCAGGTTCTTCTGCGCTAATGCCGCGTGGAGGCCGGGCGGGACC
AAGAGCAAGTTACGTGCTCGCGCTTGCACTTCTAGATCCGCCATTTAGAACGCACGCGGTGCCGGACGTACGATCCCCGG
TAAGCTAGTTGAGGGGAGATGGAAGCACGATACCACATGGGAAAGGGCGCGCCAGCAGTTCACTTCGCCTGGCATACCTT
CGTTCTACGGGGACGTAGTACGGCCCTA-GGGTAGGGGGTGCCCGTCTCTTCTGAACTTCACAGTAGTTCGAGTGTGACA
AACGCAAAACTGAATACCCCTTGGAGTTTCGTGCCCATCGGGAACCCGATGTGGAACTCGCGCTGGGAGAACAACAATAA
CCGCGTTCGCCAGGCGCGGAGCCGGCGACTGGTGTCCCAGGGGTAGTTCGTTCCTGAATCACAGCCCCCGCGGTGAGACG
CCAACAAAAGATTGATCCGTTCTATCACTTGGGAAAATGCTAACGAAAGGTTGCAGACGGTGGGGGAAACCGACATCTTA
CCGACACGG-CTGCTTGGGGAGCGTGCCCGTGTAAGTGAGTGGCGGAGGTACCCCCGCCCTGGCGGATTGGGTAAGTGAG
CGTGCACATGGGGACCAGGCCCTTCTCATATATAATTGCGCCTGCCGTGCCTAAACCCTCGATTTTTTAAAGAGCGTGAC
ACAGAAGCTGGCTGGGGGGGGAGACTAGCGAGACTGAAGTGATCGTCGGCCGACACCGGGCTGGGCCATCGGGCCGGAGA
AGCCACGCACACAG-CACGTTCGTTTACTGTTGGCGCTACACAACGAACGCTCTTTGTTTGGGCTGCGACGACAGCATCT
CGCCTCATCGGACAAGTGATCCTGGGATATCTATGTCCGAGAGAGATGGAGCAATACTCGGACTCAGTCGGCGTCCCGCT
GGGCTTTAACGAGGAGGGTTCCTG-GAGCCCCCGGCTATAGGGGGCGTTGTGGGCGGCCGGCTACCAGTGTGCGGCTGCG
AAATCGCTGCTAAGGGTTCTCTAATAATGCGAGATTCCAGCGCGCTACACCTGCTATATCGTTAGCGTTCACGCCGGGAC
GCTTGCTAAGGGTGGATGGGCGTTGGCAGTTCCTATACTGGTGACTCGTGCATTCCTTGGGGTGGGCCGGCGGCTAGGCA
GAAGATGCCAGTCGCATCTCCGCCGTGCTTAAGCCCAAAGTGCATTACTTTTTGATTTTACGTTAGTCTGGAATGCGTTG
TCTCATAGGTCGTCAGACGGGGGACCCTCCCACTGCACAACCTCGACACCTCCAGGCGCGGTGGTTGCTAGCGTGAGGTG
GGCAGCCTCCCGTCTCTCATTTTGCAATCAAAAAAGCAGAGCTCAGGCCGCCAACCTAACGTGACCTTGAGCCTAACGCG
TGGTAGATCCACGCCCGCAGAACTCCCGGTCGTACCGAGGTGGCGCCCCCCCTTCCCGAGACTTTACCTCCCCACCACGG
GACGAACTGCTCGCCGGATAGGTATCGCGTCAGGCACACGGGATGGAGAACCCGCTCGAGTGGAGCCATAGTTTCCATGT
CCAAACTGCGGACCAACTCAGGGCAGTAGAGGCGTCCGTGCTATCCGCCACGTCGC-GTAGTTGACCACTTATTTATGTG
GACCTCTTAGTGACATTGCCTACCCCTGTAGCCTACGGTAGGAA-CTGCCAATCCCATCCGTGCAGTAAAGCACATTTTT
TCGGATTCCTCCGCGCTCAGCTTCCCTATAATCCGCCGCCGTGGCATATGCGACGGTTGAAGACTGTCTTCTTGGGCTCT
GGAACGGAAAAACAACTTCGAGATCCGGGCGAATCGAGTGCCGCGAACAGTATATATCAGATGCTTCTAGTCCATTGAGC
CCCTCCTTGGAAGCCACCGTTGACTAGTTTATGTGTAATGAGTTCTCGACGGGCTACTAGGGGCGCGCCCGTCACTGGGG
TGGCATGGGGGGGGGCTTGTGGGGTGGCTTGC-CCTGGTCGCTGGGCCCTGGTCCGTTTCTTAGTACGAGTCCGGCTTGA
TTGATA-TGTTAAATGGCTAAGCCATGCTAGGGCCCCCCGTCACTCTTTATGAGTCGAAGAGCGTCTTCCGCGTGCCGCT
GATTCTAGGTGTCGGGGCGCGGATACTGGAATACCCTAGTTTTCCGTTCCCATCTCTCTCCGCGGCGAACATATCTCGCC
TCATCCTGATGACTTGCGCCGCATACGCTTGCGATGGAGGTCTCGCTGCCCAAGCGACACGCCCCGGGGCCCTCATGGAT
GCTGAGGAACAATATACACAGAGGTGATTTTCTACACGCCCTAACGAT-TCTTCGATTGGTATGGACTATTTCCACCCCA
GCAGGATGAGACTCCGACTCTCCCTTCTATACGCTTTGCGTTACCGCATCCGAATATGCTTGTCGGTCCCCCTAATCCGG
TGGCCTGCCACGTCCCTCCTTACCGCTGTTGGAACGCAATGGAGAGCGTATGCGGCACGTCGGTTCTCGTGCGCTGTTGG
ATCCTA-AGTATCGCGCTCGACGCCACGCCGTCCCCCTTGCTAAGTCGGACTCTTCACAATATGTGTCTGTTCGTCCACC
GTCCTAGTGAGATCCCATCCGGGGTACCACGTCTTGCCAGCATACACAGTGAGTCCGCTCCCCGGGGGGGATACAGGCTG
CTCTGTTACATGCTTGAACTGGGTAACGGGGGTATCGTCCACGCGGCATTTGCCAGGCAGGAGCCCTGTGCGGGGGGGGT
GGAACCACCCCGCCGGCTGCTGATTTGTATGGCCGTAAAACACCAGCATTTTCACTGCTGATGGGAGTCCACGTGCCCCG
TAGATAGCAGCCGTTGAAGCTAAGAGAAATTCCCTAAGC-TAGGTCGGATACTTCAAAAGGGCCCATTATCTTGACTGTG
CCACTGCTTCCGCGCTCGAGCCACTCTTTTCGCGGGGAAGTACTATATCCACTAACTTATCGGCACAGGTCGCTATCGAA
TGGACGTTGTGACAGCGGCCGCGTCCCTCTGTCCGAACTGCGAGTCAGGTGTCCTCTAAGCTGTGACGGTAAAGCCGCGC
TCACGTACGTTAATGGCGTACTGCCTTCGAACCACTTCACTCCCGCGTAGAGACCGAAAACCTAATGTTGGGTGGAGCTC
GGTATACGAGCCATGAACGTTATTCCGCATATGCATGTGCGACACTCTCTAAGTTAACGGCCTACCATATCAATCTCTAT
CTGCCGAGACAACAGGGACTGAGCCGCCCGCCTCCCGTATGAGCTGGACTTTCTGCGGTTAATTGGATTGCCGGTTCGCT
ACCGAGGACCCCTGAACGTTGTG-TTACGCTTACGAGGCGTTTTTTTATCCCACCGATCTCTCTCCATGCCCGATTGTTC
AGACGGGGCCCCAGCGATCTTGCACTCTCGCTCGAAGGGCAGGCGAGTCGCCCGTGCGCGCGTTCGCTCAGTATAGCTCC
TTAACCACGGCAAGTGGGAGCTTTCCCATCCACGCACCCAAGACCTTGCCAGTTGGCTACAAGTCCCTGCTTTGTTCTGG
C-TATTAGTGCTCTCCAATTGCCAGGCGCCGAGCGAGCTCCTTATAACGTTGGTCTTCTCGCATACCACCGCCTGAGTAT
TTTGCGTGTGTGTGTGCAACATATAATTCGGGTCTCTGCAAGGCCCATATTGATCTCTGCCATAGGAGGAAAACGCGGCC
ACGGCGTCGTCGCTCAAATATCGCCTTATGCGCAGAAGAGGTATTACTGAAAACTCTTCTATTAGGGGCTGTAGCTGCGG
AGGACCCTGTCGTGCTTACCGGCTTGTCGGAATGTAAATT-GAGATGCATAGAGGAGGAACTGGAAAGATTCCACAGGAA
CTGCCAAGCCCCCTCAGCCTTGATA-CTCACCAAGACCTGCTGGGAAAAAAAGGTCATAACCTGCCCCAAAGAAAACCCA
GTTGCACATCGTCCCGTTTCCCGTGCGTCGTTCCCACCGGTGAGTAGTCGATCCGGGAAGGTACGCGCCAAGTTCCTGCC
TTCCGAGTGAACTGACGTGTCCTTCCTCCGGGTCAAGAGAGGACATAAGGCATAAGCACGACGGGCGCTGGCACATGCGG
TCCCAAGGATCATGGCACTCCACATCTTGCACACTAAGCGCGCTAGGACAGCCGCTATTCCAGGACTAGATCGGACAAAA
GGAGGCTAAAGAGGTGCTGCGAACGCAGCGCCGGGGAGCCCAACGATTGGCTGAAAGCGGCCTAGAGCACCCAAGCGACA
CGTGGCTCAAAACCATTACCATGATCCTAGGTCCCACGCAACTGTACGGCGAGACTGCTCCGATATAGTGGCCCCTTGAA
ACCAGCCCGGACAGTGATGGGCTGCCGGTTAAGCGGCCCCAAGATCGGTAGTCGGATATGATGGGGAGCGCGATGAGAGG
CCTAGCCTGCGCGTCTCGGCTAGCCTGCGGCGACCTTCGTCCTTAATCCGGAAACTCTCCCTTCCATACCCCATTTCTAA
TCACTGAGGACCCCGGCGTGGCCGAACGGGATAAACTCCTGCGCTTCGACAGCAGATGCGCCTAGGCCGCGGTCTACGTC
ATCGCGCGGTGCCAGAAAACCAGCGCTTTTGAACAGACTAAGGGCAAGGTGAGCAGCCCATGAGTTGGCTGTTGCCGCGA
ATAAGGCAATACGAAACCACGTGTGATACCACTAGCGGAATGAAGGGCCGTTAAGAGTTTACGTCGCGGAATTATGGCAA
CCGGAAATGTTACCATCTATTAAAGCTTGAAACGCACCCGTTGACGGAAGCATTGACGCGTGCCACGACAACGGTTCCTG
GGTGGCATCAGGATTCTACGTAATCGGAAGCGGTGCAGTCCATGACTGCGCTTCTCTCTGGCAGCCGTCATTATTCGTGG
GGGCTGCGCTGGCCTTCCAGCAGCCGCAGATGGACCCTCAAGGAAGTAGATGTCGGGAGTCGACAGCCAGATACGGCCAA
ATGGCCAGCTTCGAT-AACGGGGATACCTTAGGCCACAGGCGGCACTGAGTTGTGTTGATACAGGGGCGAACCACCGTCT
TGTAGACGCACTGGATCTCCGACGTAGGCGTGGCGGACACGGCCGCTCGTTCGCCTACGCCAAATTGAAACAAGCTTTTT
AATGGGAGCGAGAGCGTCAGATCTCTGGGAACTATCATGTGGGGGCCGGCAACCGCACGGGGGATGTTGGTTTCGCGACA
AATGCACTGTCGGCTAGTCCCTCCTAACACCTAGTGGTATAAAGTCCGGAATTCGTGACAAATGTCACACAGCCATTAAT
GTGGCGCACTACGGTATGGATCCGGCCCCTGGCTACCAAGCTACTACTTAGGATCGCGCCCATCTTTACTTGATTTGCTA
GTGTCCCCCGTTCACG-AACACGGACGACTCCGAGTCAGAGGCTGGCTCGGAGAAGCGCGATCTCGCTCACAAGCAAGTT
GGCATTTAGGCCGGGTCGTGCTAAAATCCTCTGGTCTTAAAAGAACAGGGCCCCGGGTAGCAACGCCTTAGACGTTCGAT
CATTCGGGGGGTCCCCTGGCCCCATGGCTTGTCAAATACGTAACAGT-CGTCTACCGCGCTAGATATCGTGTCACCCCCA
AGCTCGTTAGTCGTAACCACACGCAAATGGATGCTGTCGCACTACTTCCGTGAGGTCTGCACGGGGTACGCAAGTGTTCC
CTCTAACCAAAAGCCGAGGCTCTGGCGTAGCG-GCTCTCCGCCGTAGCGCTGGCGTACGACCCAAT-TCAGCCACGGAGA
TTAAGCGGGTTCGGCATCTCTCAGGGGTTGTGACCGTCAGTACAGGCACCCAATTCGGAAGCGGATACGACGCACTTATC
TGTTCAAATCAAGGTCCATGCAGGTAAGTGGTGTAACTCAAAGGGCAAAGGACAGTTCTAGATTCCTACGTGCCAGCTAC
ACACAATTCTTCGGACCGTCGAGGCTCGTCAGCCGGATACTAGGGTCAGAGACGGTTATAATGACGGGACGTTACTTTCC
TCGAGCCTCGGTGACGTCGTGAGTGGACTATCGAGCTCTCCTGTGCAGGACCCTTTACGAAACTGGGACGCGGAGTGGTG
TGTTTCTAACTCCTAAGTGAGGAGTCACATGTGACTTAGATCGAGCGCACAAGACGCACCTTATGTTTCGCTTCTCTATC
CTTCATGCTA-CTACACTTCCATCGATTCTACCTCCCAGCTATCGAGCAGAGCAACTCCGGCACGCACAACACTCATTCA
TTACGGCGGGGGCTAACGTGTTTGCCGGTTTTTGCCCATCAAACCCACCTAGTACGAATGCCAAGTAGTTCCCGCACCGT
ATCAGTAGCGCAGACCTCAGGTTTGCCTAATGTCGGCCAAGGCGCAATAGCTACCGCGGGTTATTAGACCAATCCCTCGG
ATCGTACTCTAGGAGGGGCACCCCCAGATCTTGTCGTACGGGATAACTGAAGGCACCTGGCGGCTGGCTGCCAAAGGTCA
AACTGTGCCTTGGTACCCCTCATAGGTTTTGGCCAACCAGGGCCATAAAGCTCCAACAATGCCCCTACGCTCAGCTCGGG
TGATACTCGCTTGGCCACACATGGCCGAAATTACAAATGCCGATACGAACGTAGTGTCTACCGCGGCTCACTGGCTCGTA
GCCGAGGCCAGTAGAAGAATTCTGAGGGTCTAATTACCTCCTTGGAGGCCTTCCACCTCGCTGAACCTGCGTATTGAAGG
GGTTGGGCACAGCAACGCCAGCTATACGCCGCCTGCACCTTGGTCGCCCTGGCGACTGGTCGACCGGTGGAGGGCTACAA
GGGGATGTTTAGGCTGCATCCCAGCTTCGCTCGTGCCTACACATCATGTGTAACCGTTGGCCGGAAGCGCACACTGTCGT
CGCGTTACACCTTGGTGCACTGGGAGTCCTGTTGTCTTTCGTCTTACATTCAGGTTTGGAGATTTTTCTACTATCCAGAC
GGGACCGCCTACAAGGAAAATTAACCCGATCAAATGCCACGAGTCGTGGCGACCTAATCGCCTATGACTT-CCCAAGTAT
CCTTCAGAGGAACGTCCAAGATGGAATACAAGTTTGGGGAAGAGTGCAACAGCGGTCCACCCGAGGTCTTAGGTCCCTTA
GACGTTCTGAAGCTCCTCTCGATCGCCTAAACACTCGGCTGCTGCCCTGCCCTTTGCTCCGACGTACATCTGCTATCCAA
TACTTGGACGTAAGAGTGCGTTGGATGCCCGGGTTACACAGCGGACTACGATAGGTGTCTCAAATACCTACCCGAATTAA
GGACTATGATCTCAGGTCGTCAGCAGTTGTGACACGGGGTACATACGTGACTCGTCTGTAGAACATATGTCACAAGGCGG
AAAAGACGACAAGTACGAGGAATATCGGACCGCAGCCTCGGGTCAATCACACGCTTGCCTGAATCACGTGGCCCTCCCCA
AGCTAGTGAGTAGCATAGAACACTAAACAATATTTGGCCGGGCAGACACATCGCCCTATACGAATGTGTACTCCTGACGG
AACGGGCTCCGATGACTACAAGGTGTCGCCGATAGCTGTGAAAGTCCAGGCCTCGGAGTGCACTGTCTTGCTTGTGTGAC
TTCGGTCTTATTGTTCCTTCGCCCCCCCAGGATCGGATCGTGGCCATTAAACGATCGCGCTTGGTATTCCAGCTGATTTA
TAACATGGACAGCGTATGCCGTCGGCGTGGGCTGCTATGACATTTGGGACCGGTGTGCGGCTTTCTCTTTTGTCAAAAGG
ATATCTTCAGCGTGGGTGCCGGCTGTCTGCAACTCAAACTACCGAGGAAGTCACACAAGGTGAGCCGCCCACGTACGATT
CATTGTATACTCGACTTCGCCTTCCGGACTGAGGGCTTGTTGCATGCTGCGTGAGGAACGG-CCTTTGTCGTTTGTGCTT
CGGTAGGCTCCACGGAGTCCCCCCAGATCGATTCCCAGTCGTGCTCTCCGGCCTGATCGATGTCAAGCAGAATGCGGATT
ACACCGCCCCCCCCATATCTGAGCGCCGTCCACTTT-CCGTTGACAACGAGCGGGCGAATGCACGGGGTCCCGTACCCAC
TCGGTTGGCGCGCAAGGTCGTTAGGCATGTCTTTCGCCGCACTTGGTCTATTCGTAGAATTATGAGAAGGGTTTGCGCAG
GCGCGCAGATATTTCATCCGGACGCCTTCCGTCAGCGGAGGCTATGTTTGCTGTACGTGCCGCTAAGGCCCGTGCTGTGG
AGTCCCCCACCTTATATGCTCGTGTTAGTGGGCGCGGGAATTTCTGCAAGACCCAGCCCAAGGGCGAAACTCGATCAGCC
TGCCATCTCTTGCCTGAGAACATGCCATCACTGCCGGCTCCACCACGCTCCCGAACTGGCGATCTCCTTTCACCGCTGCT
GTATCTTCTTCCGGAGCCGTAAAGTTTGATGGCACGTACCACAAACTCCTGATCAACGGGGGACGTTAGACCATCCTAAG
GAATCATGCATTGCTTGAGGAGTGAACCAAGGCCCGGGGGAATTCTGAGGGTAAAAGCTGGAACAGTTCGATGGCCTGGG
AACGATTCCAGCTGCGTAGAGAATGTGTGCGTCGTAGTCCTTGATATGTAAGTAGA-CGAGGGAGACCCTGTCGTCGTAT
CAGTATTGGCAACGATAACCCAAGAATACAACCCGTAACCTTGGCGCCCCTTGCAATGCAAGGGTATCATGGCTGAATTG
AAGGGTGGCATCTGCGCGTGGCTAATTACCCGGCTGTTTGTAACTTGTCAATGCATCCCGCGGGGCGGGTATAACAAATC
CGGGTCGCCCACGGAGCTCGCTTTGTACTTCCTAAGCAGGATCTGCCAATCATGGGGCCGAAGTCTCAATTTCCGCTCTT
CGATCCTGTGTAGATCACAGCGTCGGACAGCGGAAGTCAATCTGATGACATCGCCTCAACCCTGAACCCGGCTCCGGCTA
TAGAAGGGAGCACGTGAGTAATGCACGCGCAGTAGAAAACGGGACTTTATTAGCAAGACTCCGGTCTTTCGCCGGGGTGG
GTTCTGGAAAGAGGAATTATGGC-AACTGCTAGCTCGTAAGAGACCCATGATATTTCAGGAGTTTCACCTCTCGGACTAG
GGAACGTGGGCGGGTGAGTTACCTGAAAACACCACCTTAGGGTCCTTACATAGTTAGCAGGCTACGTATCCGAGC-GG-G
GATTCTGACTTCTTTCTCTAGATCGCCAGGTTATTCAATAGGGCAGACGCACCCTATGTGAATTGATTTCGGTGATGTAT
ATTTCGGGACCATAGGGAAAGCCAAGGTAAGTTAAGTTAGGAAGCCTCGCACGACACGCTCACGATGCCTCACTATCAGA
AGTTTAGATCACAAGTGAGTTCGCGCGGACGCAAGTTTACTCCATCTGGAGAAAACGAGAGAGGCCCTACGAGCCGGCGT
GTCTATGAAAGCCTGCTACGGTT-CCAATTAGGGACCGAGCGTAACTGCACGCTTGATAATGTTTAGCATAATCTAAACG
AGGCGAAGAG-CCCAGAGCCGGCAGATTCTGCG-GGTGGGTAAAGCGTTATTGATAAGGGCACAGCGGACTCTGCGGAAA
ACTGACTAAGATAGGGGATAAGGTACGTCCTCATTCTAAGGAGTTGCGCGTGATGGACACGAATAATGCGTTTGATGTTG
TATCTCCGAAGCTTGTCCGCAAGCCG-CCAACCCGATGATGGGGCCCGTTCATCGTGACCTTCCGGGGGCGTGGCCAGCG
ATTCATGATGCGCGTTTGCAAATATACAGAGGAATCCAAGTAGTGGACAGAATTCTCTCGATCTCGGGACCCTCCGGGCG
TGGAGTCTCACCTATTCCTCGGACCCCCGCTCTTTACACGTGAGAGGTGTACCAATCTTCCTAGAACCGAATGGGATTCG
GTTGGTCACACAAGCATGTGAAGGATGAACTACTGCTGGAGATCGTATGTTTAAGTAGACGAGTCTGGGCCAGAAAACCC
CAAGAAGGGGCCAGTGAATGGAGATGAGCTTAATCGTCCCACGACTCTTACGGTAGCACATCACGCCGTTGCCCGCGATT
ACAGCCAGAAGTCACGGGCCTGCACGGACAAGGGGCGGACCGATGTCGACTCGACAGCCCC-GAAGTTCGTGGAGCGAGA
AATGCAATTGCCTTAACGACAGGGGCTCTC-ACCTAGTTATGAGACCGGGAGGACCCGTCTAGCCGGATATGTAGAACTC
CAAGTGCCTGCAGTATCAGAACCACCGATATTCATAAAAACCACAGCCGGAAAGTATGCATCCGTAATAGACAGGTAGCC
GAAGACAGGTAGGCAGGCCTTTCCCCTGTCTAGCG-TTGGCCATTAGTGCTATGTTGACGTTTACCCCGAATGCTAGCGC
TCTGATAATGAATTTACCCGA-ACGCGTAGCGCGCCCTAGCGTTATATACTTCCGTCAACAACCACACTCCGTCTCTCTA
TGCTTATTGCAATGCCCTCGTTCCCTTTTGCTGTGCCATGTATAGTTCGCAGTGAATCAATAGCAATTTCTCCCGGAGGT
GAGGATCGTCGTGCTGCCTGCCGGTCCCACACGACGGCTCCCCACCAATCGGGGTC-CGTACGCCTAACCTATAAGGCTC
ACTTGCAGCATGCTGAACAACAGCGGCCTGGTTCCTCCTGCCGCGATAAGACCAGCGTTCCTCATACGCCAACCTTGCCG
TGGTCTTACCCTCCGCCTCCGGCGCGATCAAACGTGAATCGCTTTGAAGTAACGAACAGCTAAGCAGCGTTTAACACACT
CAGAAGCCGCTTACGCGGACCACCGGCGCAGGATAAACCACTTTGGGACAGTGCCGCTCCGTGAAAAGTGGACTCATGAG
CAA-GGATGATGCAATTCATTATCCTGGCCTGACGGGG-ACAGCCTTGTTCGTGCCCGGTGTACCAAGTCAATGATACAT
CAGCACACGTCAATTTATCCGGTTCAGGAGACCCTGTTGGCTGCACTTTCCGAAGCTATTAGCGCGACGCCCC-CCCGCT
GGAAAGGTTTTCTTCCTGACCTAGTCCTACCTAGGCCCGGCCTTGCATGACCCTCTATGGTGCAAACCTCTGGGCCTCGA
GGAAGTAGTTTGTTCCCATCCATACGCGTACGAGGGCATATGTACAGTGACAAGTCAGTTCGGGATACCCGTCGCTAGAG
CAACACTCCTTTTGAATGGGTGGGTGAATTATGCTACCTTCCCCCACCGCCCGTTTGCCAATCAAAATTCAAAATACCAC
ATCAATGCGTTTGCAACTTCATACTGGCGTCTCGCTT-GCAAACATGATTCGGGGGTGTTTTGATCCGGTGGCATCAGGG
TTAGTAAAGCGACGGTGTCGGCCATTTCTGAGGGCTATCTCCTCTGTCGAAGCTCCTTGTCCTGGGCCGGTGGTCAGGCT
GCCTCGAGGAAGAGCGAAAACGGTTACTTGGTATCCGTGTAGCCCGCCGGCGGTGTAGCGCCGAGCCGTGTCTACTCTGG
GTAAGGTCGGGCCAGCGACCCTCGCGTATAACCCTCATCGGGAGAGAC-TCCGGTCGTCGGCGTGAGGGCCTTTGTCCGC
AGAACGGACGACGTAGCTTGCATTTTCGTGGGTCTGAAGGATATGTA-GCGAATCCAGGTAATATTATGCGCCTTCTTA-
GCGGGTGTGCCCGTCCTCTACGGAACAACTCCACAAAGCCGGAAGTCTTTCACAGTCTTCGCGGCGTTTGTTGCGCACAT
AGAGGGGCGTGAATGATGTTCCGGGCCAGAAAACCGA-CTACGGGTGGGTTTTTGACCTGCGTCACCATTGCCCCCCGCA
CCTCTTGCGCAAGTCCTCGAGTACATCATTTGCGAATCTGACTCGGGGTCAGTCCTTCATTAGACTCGTGCTGCCTGAGG
TCCTAACTTTCGGTCCTATTCAAAATCAATGGGA-TC-ACATCGCGCTGAAACTCAACCGCACTAACGCCACTGGTGGGA
CTAACCGAGAGGAACGAGAAGCTGCTATAGCTTGCTAACCCGATACCTATGTCCGTCAGCGCCCGTAAATAAGGGGGAAT
GATTCTATGGGTCGGTCTAGAACAGCTAATGTCGTGAGGAATCGTAACGTAACGCGCGACCACACGGCTCCTGTCTAGCC
CCGGTCTATATGCCAAGTGATCCCGCACACTACGAGTTCATGTCGATAGAGGTGTCCTCGCATAGAGACCAGGATGGCGT
CATGCATGAGAAAACTGGGTACCTAATTTCCCCGAGTGAAGTATTCGAGACGACCGCCAAGCTTGGCGTTCTGCCAGGTG
CTACGGAGACCGCAATGCAAACCACTCCTAACTGGTTACTCAATGG-GTACGAGTGGTACTCGACGGCCGAGTAAACTCC
CGCAATACATTGGGAGCGCTTCGGAACAATCGACGCGTCGAAGCACCGTAATAAGATAAAGTCATATACCTACGATCGCG
TAGCCCAAGTTGCGACC-GGTCCCCTGCGCCCTTCATCTCCGTAACGTAGGAGCACCTCCACGCGACCATCAGAAACGAT
CGGGCAGTGGCACGGAACGGTGAAGGGCTC-TATTCATGAGGGAACGCCGCCGAGCAATGCGATAGCCACTCCCCTTGCT
GCCACTTAGGTTCAGGTCCTGACCCACCCGGGACGTATGGTGGGCAATTAGGTGGTTGCGGCGAGCACAAACGGATCAAG
TGGGCATACCCGAAACAGAGCGGGGGTGGATGCGACTACTTCCGGTCGTGCCATCATTTTTCCGCTTTAGATCACATAGC
TATAATGCTTCCGGCCGAGTGTCACCAGTCCTGAGCGGGGAAGACCCGGGTCTTCGGTCGCGTCGAGGAGTGCAAGGGCC
AAGGCCTGCATCTCACT-GCAACAAGCGTGTATGACTTACCTAGTCCGCTCTGAGCCGTATGGACCACAGGCACCCTTTC
CCCGTCTTCGTGATATTATAGCGTTCCCGGACCGCGCGAGCCGCAGCCTGGGCGCAAGGCATAGCGCGGCTAAGCCGGTT
GCGCCTACTAGTACCAGCCCAGATCGATAACGCTGGATGGCCCCAACGTGGATGCTCGAAGACTTGTATCTATGGCGCAT
TCGGGAGCAAGCCGGGCGTTCG-ACCGTTCTGGCTAACCCGAAATGGTCGGAGCCCTTCGGGCTTCTGCTATTCATCGAC
ACGGAGAGAGCACTGGCCTCAGTCAGAACGACCGTCCATCGTACCCCGCTCGCTCGCGTAAAACCAGACGCCGTCCGGAG
GTGGATAGCTGCAACTTCTTTGTACGTCCATCGGCACTTGTGCCGCGCTTATCGCAAGGTCTAGAGATATCCACCGCAGC
GGCACACGATGTCATGACGACTTCATAGCCCAATTGTGCAGATGAAACTCAGTACGTTCCGTTAATCTCAAGCACATGAG
GCACGTGTGCACGACCAAGAGTCAACGAACACACTCCGTGCGAGGCGGCTCTTCATAGGAGGGAATAGGTATAGTGCAGT
GCTTTGCCGGAGTGGAGCCTGCACTTCGTAGGAAGACTTCCCGGAGGAAGTTCATAGTCTGTCAGGGTTAGTCGGGTAAG
GCGCCCAAAGACCCATGAATGGATCCCTTCTTGATGCCCCCGGCGTCAGGGCTTAACTGACGC-CCCAGTTGGGTCGTCG
GAATTCGACACCTGTCATCACGAGTCGGAGCTGTGGCGATCAGACGGGCAATTAGGGCCGAATTAGACGGGTCGCCAGCG
CCCGAGCGCAAATCGCAGCACTTCTTACCCTGTAGGCCCCCAAATTTCTATAATCCTTGAGGACGAAATTAGTCAGGACG
TGCTT-CCACGCATCCTGCCGGATCGACTCGGTTCTGAGCACTTTCTCTGAGGTGCACGATCCGACAGTAGAGGCAGCAC
CGAGTGGCACTCCGCGACGAGCGCCGGTGAAAAAGTGTGAGGCAGTCTGGAGGTGAGGACACTCGTCCATGGCCATAGGG
CAGCAGTGTCGGCCTGTGACTTGTCGGCGCGGGCTGCGGAGTGACTTCCTTCGATCTAGGGAACGCTGGATGGTTCGATG
GTAGGCAGCACAAACTAGGAATGGTGAGATAGCG-ATATGGGACCTCGGTACTACTTTTTGCGTTTGTGCAACATGGACG
GAACAGAAGCCCCCTACGGAGGACCCGCGTGAAGCGCACCCTACGTCAGGGCAACGGGTCAAAAGGATGTGCCCGCCGAT
CCGTTAGTCTTCGCCGGCCGTTCAACAAAAGCACGAGGCGTACGAGTGACCGTTGAATCGCTGCGGCAATGGCCCGGCCA
GCTAGTCACGAGCTCCCTAATGCCTATTGTCACGTCTAACTAATGGATGGGGCGAAGGTCCGCTACGCTCGCTAGAGGTA
CCCGTCGCATCGGAATCGGAGAACGCCGCGTAGCTCAATCTCTCTGCGGAGACCATAAGTGCTCAAGCCCGTAGGGCTCA
TGTATCAAGGCAAGTTCCTGTTGTCCTCGCTCGGGAGTGGCCCTATACCACCCCCGGACGCAGCCCCAACGTACAGGACT
CCAGAGAAGACAGATCGAGTACCGCTCATTCTGATCACCTCGTCGTCCCGATTCCAAGGCCTAACATCTCCCTCGGACTC
AGAGACTTACGGAGCCACTGGTTGAGTTTCAGGTCGACACAGAGCCTATTGGGTCCAATCCTTATGGACCACGGTCGAGC
TAAAGCCAATCTGAGAAAGCTTTGCAAGGCCCCAGAAGCGATTGTCTTCTGGGGGCTGGAAGAACGCGCGCATTCATCTG
TTGAGATAAGCCTGCTACCCGTTTAGATTTCTAGCAACTGTGTGAATGGCGGCACGTCCGACGTGCCGGCGCCACATTTG
AAGTTCTCGGCCCAGCAAAGCCCCGTCCAACTAGCACTCCACGTTCTACGGAAACCTAGCAGGTACGGATAACGTCTCTC
GTAAGGGAAGCGTAGTGCTGTGAGATAAGGCCCTGAGATCCGAAAGCGGCCTCAATTCACCACTGTCGCGTCTCTACCGC
TTTATCACACGCACCCCGTGAATCAACTAACCTTCATTGATACCAGTTTCCGGAGTATCCAGGTTAAGGAAAGGGAGTAG
GGAGCGTAGCTCAACAGGGTCT-GAGTAC-GGTGCTACGCGATCACGTGCTACGCTGCAACGCTTGCCAGATCTCTGATA
GAACGATATTCGCTGTTCAGTAGAGAGGGGGCCTACGTGTTACTCACGTGGTATCCATGAATCCAAGTAGTTCGGCGCCT
AGCAGTGCGTTCTCTGCCTCTGACGGCTGTGCAGGAACTGCCGACGTCCAGGACTCTGTCTCTAACACTATGTGTTGGTC
TTGCGACTGTCTACATTCCCTGAAATTCGGTGGGTCGAGCATACCATCCTGCCTGTTCAGCCTGGGTCGACGACGAAGCG
AGGTTTTTGTGGGTGCTCGTGAGTGGCGCCGACCGTAGAGATTCTCAGCGGAATAGCTACTAACACCTGCGTCCGAGACC
TACGCCGATATGCGGCATTTTGTCCGTTCGTCCAGGTCGGTATCCCCGCATTGGCGGAAGTACTCCCGTACATTAACCAA
GCTGCCAGTGCCTATCCCCGGCTAAGCACAGCATTACGCACTTGCCGCAGAATGTGCTTAAGGGAGCTCTCCACCCCCAC
CATGCTTCGGACATGAAGGCGGACCTTGCGAGAC-TACATAAAGGACCGAATTTGAGAGCTCTTTTTGTGGGCAACTCTG
GCCTGCAACTACGAACTGACCGAGGGGCGTGACGAGTAGGCACAGAGCGGGTGGGAGCTTGTGAAGGATGTGGAGTGT-A
AGGCGCTTATAACACATGTTAGGCCGAGTCTTAACAGACAGTGCCGGTAGTTCCCGCATGTTGGCGCGCGAAAGTGACTC
GAGAA-TCCCAGTAACAGTTTTCCTTACTTCAACGGGTCAGACACCGTTGATGAGCTGTCAGAACCGGCGGGGCCACTGC
GGTCTGGGTTGCATAGGCCGAGGCGGCAATAGGAATGGGAAACAACGAGGTAAAAGGTCTCTGAGCAAGCC-GTACACGA
ATTTAGTACAGCCAACAGCTTGCACCCTATAAGTTGGAGCCCGACGTGTCCGCTTAAAGCGAGGGTATGTCTCCGCACGG
GAACGGTAAACGGACGAAGGCATGCGAATAAATTGCAAGAAACCGCAGCCGCGAATGACTAACTGTCGCTAGCGACCGGC
GTCAGGTATGCGCCGGGGGCGACCTCCAAT-TGCCCCGCCTGGGCGGTACCTGATGACTTTAGCGGAGACCACGTCTTGC
GTACCGAACAGGGTAAAGATATCTGTAGTGTCTAGGAGACATAGAGCGTGAGGATACGTAACAAGACGCAGGGGGCTGAT
GCATGGGCGCACGGTCTGGAAAAAACTGAACGCTCCGATTCTAAGTGCCATAGTCA-TAGGTTCCTGACGACACTCTCCG
ACGCTGAACTACGCCCCTGCTGGTTGGCCCCCAAAGCCCGCACACTAAGACCTACTTGTTTCAGCCTCCAGGTCGACGAG
GCCCCCGGCAACGCATAAGAGAGCGAGCGAGATACCCTAAGTGTTTGATATTGCACCAGGTCCAGAGGTAGTCTATCGGA
GACCAG-ACGGGTCTACTCATGGTGAGCGATCCCACGCCGCAAACAGCAAGCTCACCAGACAACGAGCATTGTGTCCTGC
ATGGTTGTACTCAATGCAGGAATAGATAGTGGGGGACGGTATAGCTATCGAGTGATGATGGAATACAAGTGGCAGCCTTA
GGAGCGGCTTTCTCGGCTTGAGTAAAGGGCCCGGGCGCCGTGCTATCGCTGCAAATCCTGCTGCTGGGCGGAACGGCTCC
CGCGAACGTGGGCCGAAAGTGTGGTAAATCAGTACGTCTTAGCTTGAAATAGACGCTAATGGAGGGGTGACCCTTACGTA
CATCGCCTATCATGTAGCCTAAAACTTGGGATTTGTCGTAGAGTGGACTGCAGGTCCAAGACGAGGCGCTCTAATAAGGG
GCACAATTTGGGCGCCGAAAGCTCTTGGCTACTCCAGGATTTTTAGGGGTTTTGCCCCGCAATCCGGATCCATCCCACGC
AAAATAGAAACCAGTCCGCCACGAGGGGGGCAGTGGCCGTTTTTGGGTATCACAGCGGCTACACCAGCGGCGAGATACTC
CTGTGCCTGTTTTCTAGCAGTCCCTCGCTGCCGAGCAAAGGCGAGCCTAGGGCGGGCGGTGGGGGGTGCAAATTGGGTTC
CAGCATCTGTCAAGATTGCTGTCGGTATCGGCTTTCTTGTCGGCTGTATGACGATTGGCAACCCACTTCGTACCGAGCAT
ACTCTCATCGGAATAGTGCTGTCTAAGCGCCGGGACAGAA-TAGAAAGCGTTTTTCTAATAAACTGGCGGAACGAAAAAC
GACGACAGCCGCAAACCCATGAAAAACCTTGCGGTCGGACACATGCACACGAAGCCCGATCTGCCGGCGTGCTGGGCGGC
CTAAACGGAAGCTAGTGCCGACTCTCCTCTCCACATAGGTGCGGGCGGCGGCCGGACCTTAGAGTCGTTGGGAGGGGAAA
AATATGTTCCGTGCAATGTCAGTGAACGCGTCGCAACCCCAATATCCGCTATAACACCACTTGTCAGGTAGGAGTTTCTC
TTGGTAAAGTACTGGCCTACGTTGTCCTCGCCTAGAGGCCTCCGTGGGGTCGGTAGTAGTCCACTGGTGGGCGGCGAGCA
ACCTAACAGCAATAGTGCATCTCTGGATAT-TAACTTCGTTTCCTCGCCACCTGGGTGCTGTATCGAAGGTCACCGAAAC
AGTGAAATCCCGGAATAACTCGGCGGGCTGTCTCGCATAACCCTATTCGAAGGCGGAACCGACATATCGTTCCGAGATAT
GGTCGTTTGAGCCGTAGCAGGCTACACTGTGAATTAGATCCCCCACTTTTGTGAGAACGGATCTAGTCCTTACATGGGAA
CTGAGACCCATTCTACCTCTGTAGCCAGAATCACAGAACTGCAAGACCCTGCGATGAGGAGGTGAGGATCGGCTAAGGAA
CTACCACTGGCCTAGAGGTGGCAGCCTCATGGTCTAATGAGCGCGAGTCGTGATCGTCTTTAGAGTTACGTGGTGACGCG
ATCAAGTATGGGGCACCCGGGGTAGAAGTTTATTAGGGGTGATGAGAAATCCGCACGAATGCCGGAGTCCCCTAACGGGC
TGTACTTTCTTGCGGCACATTCAGTGATAGCGACTTGCCTTTCTATTGTTCCCTCTTATCATTGTTAGAAGGGGGGTCTT
GCGCATTAGACTGTGACGAACGGTCGTGGCAGCTGAAAGCTCAAGCGGCTCACAAGACGTCGTCTCCCAGAGCGCGCCGG
CGCCTATGCGGGTTGAGTTCATACTACACGATCGATGACTGCATATGGCGGCCAAAGGCTCGGCAGACGCTGCACACCGA
GCAATGGCTACGGAGCTAGCCTTACCAAAATTCTTCGACGCGCTTGCCGTCCATCCACATTAGATCTCACCCATCCGGGA
CCGGTAGTTTTTCCCGCACCTACAACCGCGTGGTCTTCTCGGCGTTGCGCTCTTCCGAGATAATTGACTGAGCGGACACG
AGCTCAACTATAACTTGCGACGTAACGAAAACGTGGAAGGAGACTCCCGGCAAGATTAATGTCAGATGAGGCCCGCAATC
TGTGCCGTGTAAACCGTGCCTTCGCAGGATCA-CCCTGGGCCAATCGAATATAGA-TCCGGCTCGTGAACCTGGAGATGC
GGGAAGAGGGAGGAGAGACAGGG-TGGA-CGGTTCTACCTGGCCGTCATGACGCAAGCGATGGGTGCTGCCGGCAGGGTT
GCGTGGATACCACGCACCACGGTCACTTTGTATATCCTGAAGCGCCATGCATGCCTTTGACCGTATTGCCGGCGGTCTAA
CATAGCTTCTATCGGAACACAGACGGGTAAGGACGGCATGTGTGTAAGAATCCTCTCCGGTCCTATCTAGAAAGCTCTAA
AGATCCGCTC-TGACCACAGTGGTATGGACCCTGGTTCCCTCTGCTCGTTACCCTTGCCGTCCGTGCTCATGTCTGTATC
AGACGGTGTGAGGCGTCAGCGGCATCCCTGATGTCGTCATGACGGGCTGAGACCCTTATGGGTAGCTCTATCGATCAGTT
TGCAATTGTTACTCAGGAGGTTCTTTCCTCTGTGCCCTCTTAAAATTGTAGCCTGCAACCTACGCCGAACGTTTTTATGT
TATTTCCATCCACCATCCATGGGGAAGTAGGCGCGTGCTGTAATAG-GGGAAGGATTGAGGCAACGTGCGACACCGCAAA
TGGC-GGATGATGCTGCGTTTGTAAAAAGCGGGTGTATCCCTTTCGTCCATGGA-CGCGCAAAACGACGGTGTCGGATTC
CGTGAACCCGGAACGCCTCATAACAGCAGCGACAGCGCCCACGTGCTAAATGACCTCAATGAAGCTCGTTGGCGTTTCGC
TTCTAAGCTATGGGCGGGCGTGGCCTCCAAATTTTTCATCCAGGAATTGTTCGTCGTCGCTACATGTCCGTGCGTACGCG
ATCCTGGGAGGAGTATATGGGCTGGCCTCTATAATCGACAGCAGTAACGCGGTATCCCCCTGCCCTCGGGTCTCCTCTTC
CAGCCTAATTGCGGCCACGGAAAGCCTCGACGTATAAAGGTGACCACGTGCAACGATCGGCGTAGACACTACCGGGGCGC
TCGGTAATGTGTTTCGGTAGGTATAATTTACCGGGGATTCGTTAAATTGGTGTTGGGGTGCCGGTAGCGTCAGCCGCAGT
TACAGGTTATAGGTAGTCTACACCTGGTCCGGGTGCGAAAGGAGCGGCCACCACAGTTCCACCTAGCAATACAACCAGAG
ACCATCCCGGTAAGCCGCATGCTCCCAAGATGTTGCCCGAAATCCTTCGTTGCCCAGCTGCGTTGGGGTTGCGGGACTGC
ATGTGGAAGATGATATCGATCACTGTGTTGTCGCCCTGACGGTGCAACTCTGGGACTGTGCTTTACTTTGTACGGGTCGG
CGCCCGATCGGGCTCGGCTTTTCCCAGGGCAAGGCCGAAGAGCCCTGGTTATGAGCTTCACAAGCCTTAGGTACCAGGCG
-TTGTTTCCCGTCGACAGGATATCATCCCGTCTGAGCAATAAAATCGTAAATACCCGTAGTAAGCCTCTCCCGCTACGAG
TTTTCCTTTCCTCGAAGTATGCAGGAGTTTGGTCCGCCGCGCCCCCTACGATAAGTGTCCCTGAACCGCCCGGTCCCGGG
TGGTAGCCCCCCTTGCATCTGCGTCCAGGCAATTCTTGCGAAGAGAGGCGCTCCAAAATGTTCCGGATTTGCGTCTCTGC
GATCCTAGCAGTGATCTGCACCCTACAAG-CCTTACAAGCGTCGTACTTAACCGATGATGCTTAGCAAAT-GCGGGTCAG
GTGCATAGCGCACATCCCTGATCTAGTCTACAAATAGTCCATTGTAGTTGGAGCTCTTCCTGTCTTGTCTTCTTTGTACG
CCGACTTCAGTGCTGCCACCTTTCTGAGGGTTTTGGCCGCGACATTAGATTCTGGCCGATCGAGAAACGGACAGCCGCGC
AGGCCTCTGGGAACCCAACCGCGGACACGCCTAGCCGGTGTGCGTAGATTTAGCTAATGCGTCGACTGAGAGGCTTCTAC
ACGGCGGTGCTTGGCCAACCGTTATCACCGCATCTCGTACGCCAAGTACTCTGAAAATCGAGATGGGGGGTTTTACCTAC
GCCACACGGCTGGCTTACGTTCCTAGCGAGAATC-GACCGCCCTGAGTGGAGCTGCCATCGGCTTGTCGCACAAACTTAG
CCTTTCAGGCGCCCATCTAGCCTCGGTGTAGTGTTGCACCGCCGCCTGACGGCGCCCCATAGCGCGTGATACTCTCAAAT
TGGGTGAAACTTCAGCCTACGTGAAAAGGTGATGCGTCTGTTGGTAACGTAGGATGAGAAAGTA-ACGCTCATAGTACAC
AATTTCGCTGTTTTCCCAGGTAAGGTTTGGGGCACATCCGTACAGAGGGAAATAGGAAAGTTCGTGACGTGCTAGCAAGG
GGCCAGGGTAGGTTGCCGTCGCTCCAGTAAAACATCCTTGTTTTGTACGGGAGCCAAGAATGAGAGCCGTTCGCTGGTCG
GGGCCCTTGGAGAAGGTAGGAGCCCTCGGAGTCAGCGTCCATTATG-TAATCAATCGTACTAAG-AGAATACTCGTTCTT
TCTTCTTACCCATACCCTAAGCAACGGCACCGCAGAATAGAAGGACCAGACAGCTGATATATACAAATGTTGGAAGAATG
CACGTTACGTCTGAACGCATGGCCGACGTTCAGCATCTATTATCACCTTAGTACAGCAGCCGTATGATCACACAAACAAA
TTCGGGGTCGGTTGAAAGCCTGTGAACAAGGTCTGGGGGGGCGCCAAACTCGACGGGCTAGAATCAGCGCGGTAGTATCT
ACCTGAGCGCGTTATCCTCATTGTCCCACCTTCGGGCGTATTGGACGTTCACAGTAGGCCTTTGCTAGATCGCGGGGGGG
GCTTATGTAGTGATCCGCAACTAGAGCTGTAGCTGTAAGCTCTGTCTTACACCCATGCTGGTGCCTGGAGGAGTAAT-GT
AAGAGGGTGGCATAAACTGATCACGCCCATGGCACCAAAACCACGCTTGGGCACTC-CACCGCTACGGACGGCTGCTGGA
CGGTGGGTCCACTCTGTACCCGCCTATATCCGGAGGTAGGACAATCAGCGATCTCGGTGAGGCCGCATGAACTACGAATT
TCTCCGGGCTGCCAAATCAGGTGGTACACTCTTTCGACTCGGGTGACCGCAACCCCGCGACTACAACTCGAGGACTAACC
CTCTCACTGTAGGTTACCCCACGCCTCGAGCTCCGGTTCGGGCCTTATTTGACGGAATGTCAGATACGAGGAGAAAGCAC
GTGTCGGGCGCAAGGCGGATGCGCAGCTAGTCACAGGGATCGCTCACCGCAGCAACTAGCGGTTTATACGCTATCGATCG
GCGTGCTCCGGAGCTACCCCGCTTTTGCTGTAAGTGTGTTTACCCCGCCTGAGTTTGCCTGCACCAGCATGATCATGCAG
TAGGGGTACCGGCAGGAAGAGGTGGAAGCAGGCTTTTGCGACCGAGAAGGAGAGTAAGGCCGGAAGCTGACCTAGACTTC
CCGAATAACATAGTAACAACCAGATCTATAACGGGGCTCTATTTCCTACTTCG-TTCCGTGTTTTGTTTACTTTCACGAC
GAATCGATCGGCGCCTCGGCCTTATGTAACTGTAACTAGCCAGTAG-AT-CGCTTTACGTTAC-GCCCCTACCTGCCCTA
GCGGAATGGTGAAGAATGACGTTCATCTGTAAAACT-CCGGCGGAGAGATCTGTTTGGTCAAGCAATTGGACCCGGGTCA
GTTCCTCGTGCCCACCTCTCCACCAGTCTACAAATGTGCCGGGCGGGCGCCGATGAACCACCCTTAAGGAAAGTTACGAG
CCACGCTGCACTCAACTGCTCTCACTGCAACTCGACCAAGCGCCTGTCCGACTAAGCCCACCGATTTGGGTCCTCCGCTA
TTGCTTTCAATCAGTGACCAATCCAATCGGTCTCTTCATGGCTTGCTCCACTGGGAAGAATAGACAGTCACTGCCGGTAC
CAAAAGTTGGCTATCATAATTTGAAGCTAGTAATTCGAGTCGCGCTTGTTTCGCCTTACTGACTTCCGGTGTATATA-AC
CGAAT-GAAACACCGCTGGGATAGTCCATACAAGCTCTCTAACTAGG-GGATTCTCACGACAGGCCGGTCCCTTCGGTTG
ATGTGCCCGTTGCGTTCTGGTGATGGATGGGTCCGCCCGGCTGGATCCCTTAGCGGGATCGTCGGTCGGAAGCGTCTATC
CAGGAACGGGCTGACTCCTCCCCTCCTTATGTATAGTATGGGATCCGTGCCTCCCCCATCGGCACTGTCAAACCCTCGTC
GGCGGGACCGGTGCAGGTAATTAACTCGTAACGGAATAATTGGCCTTTGACGCAAGTCTAGCCACAAAACTGATACGTCG
TGAATCGAACCACCCCTTAAGCGGCGTAGG-TTAATCCTAGGCCGGCAAACAATTGGAAAGCGCGCCTCGTAGACCCCTT
TGTTCGCCGATTGACGTCATGTCACATAACT-CCCGAACCGTGCCCCAT-GATGCTTCCGTTCCAAGAGCGGTCCCTACG
ACGAAATCTTAAACGCGATCGGCGCCTGATTC-GTGAATCTCTCTGAGGTACAAGCTAATCTTCCCGTGGAAAGAGGTCT
TCCCCTGACCTGTAACTCTTTTCTAACATGGAAAGACCT-TCATTCCAAATATACCCCCTTGGCGCGCCGCGGGGTGTCA
CACTAGTGACATATTAATTAACTGTACTCTCGAAGCGTAGGCGCAGCAAGGCTCACTCCCT-CGGCGGTGGCTTTGCCTC
CAAAGTGAAGGATATCGTCCCGGGGGTCCGGTCT-TAAACTTTCTAGGTTCTGCATAGACTACACCCCAGGTCCCTCGCT
GGTCGCATGGCATTAGTGCGCGCGCTGTAGCGAGGCTCGAGGTCTATTGTGTGGTAGAGTCACCCGACAACCAGTCACCG
CGGAGTAGTTCTTGCCTTTCGTAAACCCCGAAACCTGGGCGCCCAACTACTAGACGGGATAACAACCCTCGTCCCCTAAC
CAGAGCCGAGACTCAGCATCGTCCGCAATAGTCTTGATCCCATGCGTCGCTCGGGTTTTATATGCAGGACAGTCGCCGGA
AGGTTCCTTATGGCGTCCTTGTCACACCT-CCTTGACGCTCCCTTCCGGCTGTTGATCAGCGCCACCAGCCCCCTATATG
CGGACGACCGGCCGTTG-ATTGCCTGTCACGGCAGTTTTACGTTACTTCTACGGGTC-TAGCACCCCCCAGTAGATAGAC
CC-ATACAATTGAAATGGACTTTTAAGCATATATTCAAACAGGCTATAGGTCACAAAAAATTCCGACAACCGGT-CGTCG
CAACCCCTTTCGCCGGGCCACAGTCAACACGCTGTCTGGAGGCTGGGATCCCATCGAG-CTCCCTACGCCCGTCCGCGTT
GGATAAAGATCAGTGATTAGTCACTGAAGTTGTTTCGGCCAGCGAGAGTACCACGGCGAAACCCCCACTTGCTCATCCAT
ATCGACTGTCC-GGCTACAAATCCGTGGCACCGCGAGACTTAAACACGTCATTTCCTGTTAATCTCTTTTGATTAGACGG
TAATAACAAGTGGACCCCTCCTAAAGATAAATGTGATGGTACCCCCTGTCTTCATCGAAGTAGCCTGCATTAGTACTGAT
CCTCCGTCAAGTGGTGAAGTTGCAGTCATCCTTTTCGATGCATGGATCGTGGGGCCATATGTCCGGGTATGTGTAGGACT
GCCCCCGTGATCCCTGGTCGGGTGAAGGTCAGGGCTGTAGGCATGATTACCTTCAGA-CGTCCCTCACGACTTCCCCAGA
ATGAAAGCACACTGATCCCACTTACCGCCCCCCCTTATAAAGCACCGTGCTGGGCGTCGGGCCGACTCGCCTGTAACCAG
CTTCGGAAGCTCCTCCACAAGTTATTGTCGCATGACGTGACGCAACAATTGACCACCAGTGACTCTCCCCAGGGAGTATC
AGCTTACGACATAACTGAACAC-CGATCGATGGGGTTTCCCTCACCGCTTTGAGGAATGTATGAGTCTAAGAACGTCAAT
CCCCGGCTGTCCT-AGCAGCTATTTATTTTTGTCTA-CTTCGA-CCCGAGA-GATTGGTTAACTCCGACTGCTGCGGCGG
ATATGGACGAGCTATTTGTAAGCAGGGACTCTTATAGTCGCCGATACGATTCAGGAGTATGATCGTTTACCTCGATCCAC
CAATA-TATACTCAGAACGGGAAACGCTCCGGGCCCCTCATGCA-CTAAAAGTGTCGAAGGCGACATAAGCACG-GC
>SRR353668
GTGTATCACAGAAGCACTCCTACGTATGCATGGCGCGTCATTGCTGCACGTCCTAGGAATTCTCTTGGGAGTTGGACGCA
TCGACCACGTGGAGTCCCG-AGTCTAATGCACTTCAGACATTATGAGCCGTTTATTAACCGTCAACTTGGCTCATGGAGA
ATCTAAATCTGAGCGATGCAACTTTGCTCATAGTTTAGTTACGACGAACAGCTTAACCAGCACTTGACAGGTTTGGAACG
AAAGGCTTTGCCATTTGTCCGCGTAGCTGCACCCGCATTGGGGAGTTTACATACTATCATCCCTTATAATACGATACCAT
TCCAAGTTGACCTCGGCCTTAGAAAAATGATATTGTATGATACAGGCACTAGTTATGAGGTGCCGGAGGCGTGAGCCGGT
ATTGGATACCTAGTGTCAAACGACCCCTGGGAGGCCGTCCTCCCTGCGGCTGGGTATGAGCAGTTTGATGTGCCGAACCG
CATAGCTTCATGCACAGGGCCTTACCACGGTTCGGAAGAGCCGCTTCCCACTATGCAGTATTTCTCGAACGTGCACATTG
ACACGAACTTCGGCTTACTCGTCCGCGCGGTCGCTCGCAACTGGGATTCTCCAGGGCGCGAGCTGCCCTCAGTTCATGGT
CCAAGCTTATGCTCGGTTGCACTTTAACGTGCGGTATATATTTCGAGCTGGGCTTGGGACCTTACGGGGCGGCATAGGCA
ACTCCGGCGGTTCCGGGACGGATAGCTATCGTCTCATTTAGTTGTCCGATGCTCTGCACTTGGAGCTATACGTGACGAGC
AATTTACCCGTGGCAATTAGTCATCGTTGGTTACTCCACGGGACGGTTCGAGCTCTCTTCTATGTCGACTCGGCGGTCTT
TCGTCAATGAAGGATGCCATACCCGGTCTACGCCACAGTCCAGTTCCCCCCGCGGCTATCAGCTGACCCTAGAGCAAGGC
CGCGGAGGCGCAACGCGGCGCGGGAGCCCGAAGCCGAGGCGCTTACGGTG-TCCATGCCCCTGTCAGTTCACTCAAAAGC
TGAGCTAAAAAGGGATACTAGAGCTCGAAGTGCTTTCAAGGTCAACAGATGCTACGCCCCTGGATGAATTTCCCGAGCGC
GGGCTTTGTGATGGATTGTTGGTACGATGAGAGGCTGACCGTGGGCACCGGAGGTGCATGCGCTACAACATGGAGG-GCC
CCAGGAAGAGGGCCGCACTCGTCGCCCACCCGCTGGAAATCGGCCCAATGCAT-AGGCTCAAAGAAAACGGGGGGTACCG
TATGTCTACTCCTTAGTTTGAACCGTCTAGTATGAAGGCCCACACCCAGGCAGACAGGGTTCCTTGGGTAAAGCGGGTAG
ACCCCGTCAGTCAA-GGACCGGAAGCTGGGCTAGGGGTAAGAAGGGGACGCCTTCGGTGCCAGGCCGGCGCGCCTAGTGG
CCGGGCGGGCTGGCAGGAACTAACGAGTGGGGAGAGTACGAATCCAATATAGAATGACTGGGCCCGGATGTGCCCCGAGT
ACAGTAAAGCAGCTGACTGCATAAACGGAGACTCGTCAAAGTAGTGTTTGATGAGACACGCGACAATACTATTCTACAAA
CGACAAACGCAACGCAGGTGC-ACGCCTCTCCGTGAATAGGAGACCCTGTAGTCGGCGTCGTGATCGCACAATGGGACAC
GCGATGCCTGGGATCCAGTGGGGGGCGAACGGCTGCAAACAGCCGCGCAGTGACACGCCATCTACAGAGGAAATAGTGAT
TGCGCAATAAAGGACATGCTTGAAGTTTACGTCGGGCGCGAGTATCTGGATTCGTATTCTACGTTTTTGCATTGCTCTTT
GGATACTCACACGCCAGGCACTATGCAGCTGAAATGATCATGGTATTGAATCCACCGGTGCCAAAGGGATGCTCTGATCG
AAAAGCCCAGGCCACTAGCACCGCTTCGAGAGGGCATACCAACGAACGTGTAACCAGCAGATGGCAGGGACCAACTAATC
AACCTCCAGGTGAAAACAATAGTTACCCATCGGCAGCTAGGAAGCACGCCAATCCCTGAGTTAAATAAGCGCATCAAGAT
TCTTCGTTTCCGAATATTTGTTCGAAGTGTCTCTGACCTACGTTATTTGTATAATTAGAGCATATCGGCGCCCTGTAGG-
CTTGTTGGTTTTAGCCGGCCCGTAGTTAGGGCATATGTTATGTTCCTGACTCCACTTAACCCCCTTGTCTATGCACCAAA
CAGACA-AAAGTTGATCACGTTTCGTCCATTGACCCTCATCTAAATTCAAAGTGTAGTGTCGCCGGGATAACCGGTGGGC
TTTGCCGGTCCGAGTCCGTGTAAGGCGGGCTACTAAAAAACGCCCCGCGTTCTCATAGCCGTGTGCGATTCTAGAGTCTC
GCGTGCCGAGATTCGTCCAATTGACCAATTGACTGTGAATTGCCGACATGCCCTCGCGGGTCCC-CGGTCCGACCGTTTA
GCCAAGCTCGGTGGTCGAAAATAAGAATATCCCGCCGTCTACCCTGATAGGAACGCGCCACGCAAACACTCGTTAGCCCC
CCCGGAAATTGAAAGGCCTGGAACACCATAAGGCGACCGCAAGTCAGGGCTTACTCTGCC-AGTCAAATCGGTATCCGCC
GGCAATACTGTAATAGCATGCATGTGCATGCTCTACACTTGCAGTCCTGCACGATCCATATCCTCGAGCGAAGCGAGATT
CGAGAGGGAACTATACAACGCAGACAGTTATCCGAACTCGTCGACTACGGCTGGCACCTCGTCCATGCAACTACCGGGTA
CGGTTACGTGCACCACGCGAGGCCGCTCGCACACGACTCGATCGGGCACCAGGTTCGGGTGGCGACTCGCAGCTGGTCGC
GAGCTGATAGACATACGCCTACGACATCGGCCCTTGGACGTAGTAGTACGGCGCTTCCCATTAGCTGGAACGGCCTTTTG
ACACAGTTGTACTCTTGTGTCAGGTCTTCGCAAATTTTGGTTCTCAGTGAAAATGCGATCCGGTGTATCTTGGGTAATGC
AGGATTAGCTCCTGAGCCGGCCGCTAACCTCACGAGGGCAGATTACTTGGTAGTCTACTATCCAAGATAAAGGTGGCCCG
TGCCTTCGCGTTGGTTTAGAGGCGGGCGTAGGGTTCCTGACCCGCTCGTTGCATCCTTTCGGATTCGAATGGGGGTGCGT
GGCATACCGGTCACCTAGCGGGAATCATGCCAGCACGATAATAGAGTGAGTAACTCGCCGTAACTGGTCGGAGGAGCAAC
AGCCGAAAAAAGTAACCCCCGGCGCTGATGATGTGAAGAGTAAGAATGACACTCCGTGGACAGCGCGCGTCGGATTCACA
CCATCGTCTACGGCTGGGATCCCCTGGCGCTATGCTGCCTGGTGGTAATCCACGCGCCCCGGACAAGGAGATCCGTAGGT
TAGCGGCGAAGTCGCGGAGGCGCCTGGCTTGACTTGCTACCGAACCTAGCACTGGCCAACGATATCGTTAATTCCGTCAC
GGTGCTAAATCCGACCTTAAACCCAAAAGGTAACAAGGAGTCACGCCCGGTACCTTAACAAGAGCGTAGTTTCGACGTCC
TTAATCCATGCCATTCTACCATACAGGCCAGCCTTTACGCGCGTTCCCAACCGGGGATAGCTCGACACGCGCGCCGGTTG
ACTTTCGGCAAGAGGCCACTCCGTAGCGGAGCCTCC-TTAGCGGGCGTGAAAGGCGTTGACTAACGAGCTGAGTTCCGCT
AAGCGGCGGGTCTAACGAGTTCCTTTTTTGCCGTGAGAATGAGACTCCTCCTTATTGTCCTCAAGCAGCGCAGCTTACCC
CTGGTGATATCAGAGGCCGACACTCGCGACATAAGATATAACTTTTTCGATCATGGCGTAAACTTAACCTTGTTCTGCAA
CCTTCATGGCAGA-CCCTCGATACTCTCTTCGAACGAGTGCTGATCTCTTCGCTTGCCATGTAAATTCTCCCGCTATGGG
GTGTTGCTAGGACACTTTGTAAGGTCCTTTAATTAAACGAGCAGGGCGATTGAGGGTACGGAGTCCTTTGGCTTTAGGCC
CCGACAATTGCGATGGCATGGTGCCCAAGAACATCTGTGACTAATCCGGAACTCCCTCTCTCCCATGCCTAGTAAATCTC
GAAATAATCGGAAGGGGTAAACGCAGCCGGGTTAATGATCACCGCGAGGCCCTCTGAATCACACAGTCCATCAGGGTGAC
TTCATCCGACCTGGAGATAATTATGGTCGCGGCACGATCCTCAATG-TCTCATCGCCCTGCACTCAGCTGGTCGGGAGGC
AGTTGCGCGCAGAGTTTAAATAGTGATAGTGTAACTTCCAACTTGTGTCCCTGGATAACAACACTCCACTCATTACTCGA
ACACGAAAGTGATAAGCAGGTCGGGGCTACGCGACCGCAACAAAGGTTAAGGTACGGGCTAGTCACTAACACATCAAAAT
TGACCCCGGTAACAAAAATCCGCTCGCTCTCCGCCTCGGGTTATCAGAGATGAACGACCAAACATCTAGCGAAGGTGTCC
AGAATTATGTACGGGAGGGAGTCTACGAATGAAACGATCGTCGGGCAGCGACCCAGCTTCCACAAACCAGCCACGGGTTT
GGTACAGTTGCGGTAGAGGGCCAGAACAGGTTCCAAGTAGCCACCCTGATAGTTCATGCGCTCGCACAAGATCAGTCACT
CGTTTAAGCATCGTAAGATGCCGGGAGCCATATTAAAAAATGCCTCAACTTCACGCAAATATGAGACCAACTTGAAGACC
TCACACAGTCTTTCGAACGTCAGCGATCTCGACACCGTTCTGGCCGAGCGATACAGCTTCCTAAAGTAGTTCCAATACCG
GATCCACCCGATGACTCAACCGACCTACATAGAAGAGGAGACACTCACATCAGGGAGTGATTAGCACGTTTGCCTCAGGC
CTACGGCCTCTCGCGTAAGAGGTGCGCATGATCCGTGATACCAC-GGCACAGTACAACAGTGCCTAACATTGCGGTGCGG
ACAATACATTTGTGTATCTACTTAGAGTGCAGAGGCCAGCCTAGGCCAGAGCCGACTGAGGAAATCATAGGCGGGCTAGA
GTTGGTGACTAAACGAAGGGCGTCATCGTCACATGGGCCGAAAGGGGCACGACACTGTAAGACGGAAAGGAACTCCTTAA
TTCACCGTTACCTCAGCCGTGGCAGTCCAGGTGTGCTGGTTTGACCCTCCTCCGTCTCAACACACAAATCTAACCCATCT
GCGTCAACGTAGCAGGGGGCTAGTGAGAGTAGGAACATTAGGCCTTATAATTATGTCATTGGCTCGTCTAGTCACTT-CC
AGTGGCCCGCGACAGATCGCAGTAATATAGTTATGAAGATGTCTAATTGCCAACGAGTGAAAAGTGGGAGCCCTTCGTGG
GGCTGGGCGGAAACTATTACGTCAGGCGTGATGCAGACGGACGTAAACAGGCACGATTACGCCGTTATCTGAGACATTGC
ATCCGTGCTACCAAGTTGAATAAATGTGGGGGTCAACCCAGGTCCATATGGGAGCGACTAATGTTTATGAGACTCCTCAA
GACGGTGACTGCGTCTATCATGCCTGTGAAGCATAGAAGTGCGACACCCCGGAATGAGTGACCCGGGGGCAGCAGCTACG
TATCTTAG-AATTCGAGGTTCATTAAAGCAAAATAGCACGGGCGAGCAAGGTGGACTGCAAATAGTGCCTGTGGGTCAGG
GCTGATTCTTCGACGTCGCCGGGATTCTAAAGGCACAGCCCCTCCTCGCCGAGTGCGGGGCGGCAATCGTTCCACTGGCA
TTCGAAGAGAGCTGCATGGCCCCAGCCTATCAGAGTCCATAGGTGTCGCTTCCCAAAGTCGCAGGTTAGTAATTCTTCGG
GACTTGTTTATATGCGCTGGTCTTAACGCTATCAGTGTAGGCACATTAGAAGCTTCACGACCATCCCGTCTACGATGTCT
GGATGTCGACGGTCCCTATGACGAAGTATGTTACAAGACT-CCAAGCAGGCCAGCCCACACAGCACGGTGTATTAGTCAC
GCGCGATGACAACGACGCAGGTTATGAGCCTATATTGAGTCCACGTGCCACGGAAGTTGCATTGAGGGGGGTAAGGGGTA
TCCAGCAGAGCGAAGTTTGCGCGCTAAATGCATAACCACTCAGCTCCCTGCTCAGGAGCGTATCGGTGGAGGAAGTACCC
CTATTATCCCCTCTTAGCAACGCTGGATAGGCGCGGTTTCGTTTTTGCTCCCAGCTGCCAGGGAAAACCATGAGCTATTC
GGCAAAGTGGACGCGACATGAACGAACACCGTCCGACGGCATACCCCACATGGCAACTTGTTGCATAGAATTCCCCGATT
AGGTATATCCGACTCGAAGGTCGACGGAACGGGCGAACGTTAACTTAAACGAGGGTGCAACCTGGGTGCTTTGTACAAGA
GGTACACTGTTCTAATTGGAAAGCTGTCAAGCGCGGCGGGCCTTTCAATGGCACGAACGTTTATTTTAGCGTCACCGGCA
GTCACATTGCTGAGTAATCGCCACGCAGACAGGGCACCGGCCACAAGGCGTGGGGCCATCGGGGTGGGCGATGTGAAGCG
ACCGCATCGTCTTGGAGACAGAGGATAGACTAGCCGGTGAGGGAAATCGCCGACCACATAGTAGTAA-ACTGCCGCTCTC
CACTCCCGACATAGAGTCTGTTGCTTTCCTCGCGCGCACGCTCCAGGGTAATATCCACTGACAAGGCCAAACGCATTACC
TGACTTTAGGCGTCATCGCTACGGTTTATGGCGCGAACGACGACTCCGACGCGGGGGTTCATCGAGCAGAAGTGACAACC
TCCTCCTTTGAAAGAATAACAGGCTAATGCACTGAGGAAATGTCCGGGTGTACGACGGCGACCGGTATAGCGATGGGATT
CACGGCTTATTG-ATCCAGATTAGCAGAACGTACTCAAAAAAATTGAAATCCGCAACGAGTCCTGACAAACTAGACCGAA
AATACAGACGATAATACGTTGAGGACAAAACACTATCCCGACTATACAGGTTCGCGCCAGTCATTACGATGTAGCCCTTG
GCCGACCTTTCTAGAAGTCTTATGACTGCAGCTATATGGCATTTCGGGCGGAGTCAATTCGTATCGTGTTCATTCTAACT
ACTAGCGAGCGGTCTTGTGTGCGTCTTTGAACCGGCGCTCTAATGGGGAGTTCCAGTTCGACTGACGGTCCTGTGGCCAG
CCAGCGAATATATCCCAGTACGACTGAGTCGCAGATCGACAAATCCTGCCTCAAACGTAGCGCTAAAGGGACGCGGTGGA
GGGGTTTACCTTGTTAAACAAAACGTACCACAAAGGGTACCGCCAATACACAGGAATACTTAAGAGGCCTGCTGCGGTTA
TGTGTCCTC-TTTTCAAATATATCGACGTCCGGTGG-GACTATCGCCATCCAGCCTGATGCACGTAGCGTTGGCACACGC
TTTACATGGGAGGAATCTGCTTCCATCATGCGAGGCCCTCCTTACGCACAACGTTATCCCAAATCGCGCCACGCCAAAAT
CATTGCCACTGTTGTACTCAGTGTCACGATTCACCGAGTCTAAGATGAAACTCTTGTTTTGCGAGGGTGCATGCTCGGTC
GCGTTGCCTCCCCAGGGCATATTTATTCCTTCTAGGGTCCCATCTCAGGGTATACACGCAGGTGACCCGGTGTAGCCGAC
ACTTGAGGATCGGAGGGGGTCTTTCGGTGCGTCCAGATATGGCCGCTAGAGGGTGCGCCTTCCTCCAGCAAAAAGGTCCG
GGTTACCTTTGTATGCCCTGGGACATACTGCAACTGACCAATAATTTATGTGGTGGCGCCTACAATTGTACTATACGAGA
TGCATCGCGCACTCTTGTTGGAGTTGCGCACGAAATGGAATGGGCCCCACAGATGCGCCGGCGTCACTCTTGTTTGCGCC
AAGGGGAAAGGAGAGCTGTACTAGCCTCCGGGAGCGCCTTGCACATCTCGCGACCAATTGTCGGGGACGGGGGGTCTTCT
CTGCTTAGATACGGTCCGCCAATCGTTGGGCCGGACAGAAGGCGTGG-GGGGCGTCAAATCACGGCACGATCAGTTGCCA
ACGGTGCCGAGTTGTGGGAGACGTACAGCTGCCGGGTGTCGTCGACCTCTCTCAATTGC-TATGAGACGAGGCGGCTCAG
TCTGGTTTTACCGCAGCTTTCCAACCTAGACACACCAACGGTGCGTCGCCATTCTTCACCCGCTCAGGATCGTAGACAAG
GAGAGAGGTTC-GAGCCCTACCTGTAAATCCGCATCGGCGGAGAGGGTAGCGCGCTGTGGTGTACTCGGTGTGCCCCCGA
GGAGCTATCAACATGCGTACCATTGTTATGGGATCCACCCAGTTGATGCTAAAAGGTTATTCGGGAATTATCTCAAGGCT
ACAGGGGATCATGAGAGCTGTCACCCGTCGTGGTCCCCTAAGACGACGGATCGGCGGGAAG-CGTGGGGAGGCCAATAGA
GTTTGCTTAAATTTTGACATGCTGGACAGCGGATCGCCGCGGCCTGACCTCCATGGGAACCGTCGCCCCGTGGTCGAAGC
CCTCAAGCGGGAGTACAATCCACCAAAGGTCCATACCTTGCCGTAAACACAGGAGCCCTGATTGCCAAGTCCGGAGAAGG
CTCGGGCAGGCTCCTTGCGAACGGTCAACACGGGTTGTGTCGTTCCGATCCTTCAGCAGACGCACGGTCGGTATTATTGT
AATCTTACATTGCCCATCGATTTGTCAACGCCGCAACAGGGGCTGTTCACGGCGGCTCGCGTGCCCACCTTTATAATTCG
CGGGTTCAGGAAGTGTGTTCATCAGCACGCTGGTAGAGCGCGAGCTAGTGGGATTCTAGGCTAACACTAAAGTCAAAAGG
AAGCGTGGAGCATCCGCCCTCCTCGCAGGTAGGCTCACACACGGTGTTGACGATGATAGTGC-GGCGTTAAAGTCTCTAC
GAATAACTGAATCGGTTCTTGGCAAGTTGTCCCCCCAAACCATGGGTGGCTATTGAGTATC-ATTCGTCCGCGAGCACAG
AACCGTACTTCGGAGTAGTAGCGCTGTGGCTATTTTAGCGTCCTTAAAAAAGTTGTTTGCGTGTGATTACATTGATTAAC
GTAACGATTCGCTAACGCGCTGTAGCAGTGAGTGTGGGCTCAGTTCTATGAATACCCCGTCGTGCGGTGATCGTGGGTGG
CGCTGTCAAAAGTGTCCCGAATGATCGTCAGAGTTTAAGTTCT-AATGCCCATGTAACACCAGCCGTGAACTGCAAAAAA
CCCAAAGCGTAGAAGTCCAAGTGTAAACCATTAGAGGGACTAGCACCTGGTCGCAGCGAGGGGGCGGCGGCCCCGTCGCT
CGTATGAGCAGTAATGAGGGTCGTGTATTCGTCTGAGACCATAACGGAGCCGATATTTGTGTTACACACCTTTTCGGTAA
GGCGGGTAACCCTGCGTGGATCTCATAATGGGATAGCGGATGAATAAGCAACCGGCACCTTCACCCTCATGGCGTCCTTA
AAACGCGTTGACTGGTTTCATAACTCATAGGATCATCCGCCGGGCGAATAAAGAGGGTCAACAAGCGAACACGACTGAAC
CGGTTCCGCCATCAGCGTACGAAAACTCGCAACACTTCAGGGTAGCCCATGTGCTGAAATGGAGCTCCCAATTCCAGCGG
GGGTATGGTGTGAAAGAATCCAGTTTGAGTCATATCAATATAAATCGGATACCGGGTAATTAGGAGTGTGCCTACCGAAT
GCTGGGCTCGTAACCATGCGCTCGGGCACACGATCCACCTCTGGTGCTATCGGTTGCCCTGGTCCACTCATAGATCCTCC
CTTAAGAGCCCTGCGGACCCATTGCCTGAGTCGCGGGGTACAATTACATATTAAGTATATGCCATTAGACGCCGAGGGCG
ATCATGTCCGGCGGTTCCAGTGCCCCAGGACGAACTGTGTTACACGCCTAAGATCTCGGCTGGCGAACGACCGGACACTT
GGCTTCCCGCAGGGTGGTCTTACCGGTCTCGAGAAGTAAGCAGTCCGCGGCATCTTGGTGCAGGAAGATAGCCGCGGAGG
CTGGGCAAAACGGCCTGGCATCTAAGAATGTCGCTATGTGTCAAGGTGGTCTTGACCCCCCGCCCATCGTACGCGTGTTC
TCCCGTAATGTCCTCCCGCTACTCAGGCCCGTTGTAAATACATGCGTGGATAACGAAAAATATACGCGCGCGTCCTAAAT
CAGGTTGCGCGACTGCCAAAAGGGTGGCACCTCCTAACGTACCCTCGCTAGACAATAAATTCTGCGAAAGATGGAGTCCC
CTGTACAGGTATACAGGGGATCGCTACGGTTGGGGCGTGCGTAAGCGTACGCAGGGGCTGTTAACAACTAAGGTAGAATC
TT-TTAAGATTGGTGACTCTACCTCCAGCCGGCCGCCGTTGGTCATAACATGCTAATTGCCCGATTCGGGATATCGTGAT
AGAGAGTCGGCGCTCTTGCAAGCGGATATGCAATTACTTAGATCATCGTTGCGATGGTGACTCATACCCGCTAGTGCTTG
GTTAGGGAGTGCCACGGGTTTCGTACATACAATTGCTGTGTCCG-CAAGCTAGGCTGGGTCGCGGCGGCCCCGTCGGGGC
ATTCACAAAGGAGTCTGAGAAGCCTACGGGAGCAGTGTAGATAGACCCGTGTTGCCGTTACGTGCCACATACCCCGCTAA
GGAGCTAGTTTGAATCATGACGAGGAACGAGGGGACCAGGAGTTCGGAATGATATGCAAGGGGCGGGCGTCTGCTCGACG
CCAGCTATTAGTGAGGGACATTCTTTCCTAATAATCCCTCCGTTCCCCGTCCTCCCTCGACGGGACAAGGAGTGAACCAG
GTCAGCTCTACTGCTCATACCTCAATTATCTGTACCGTCTATGAGGTCAACGCTACATAACTACCTGGCTTCCAGCAGTA
AGATGAAGCCTGTCCGACCGCCCCCACTTCTCCTCCAGTGTGGTACATGTTAGCGGCACATTGTACACAGCCTCATCTCA
CACAGTGCGTTCCTCGCCTTAAGGTAAGCATTGACCGAATGGTGTCACAGAAAGCGAATGTGATCGCACCTTGACTGTAG
GTTCATGGCCCGTGGATGCTAGGTACCTTTTTGTGCCGGCGGGAAGGAGTGCTGCTACCCGCGATAGCAAGGTTACGCGT
TAGTACACTGGCCAAACGCGATGCTGTACAGTAAGTTCATCACGCAGCTTTTCGTGGTCAATTTTTGCGTACTCGATGGA
CGAAATGAGCACATCCCGCGATATATATACGACCTGTTTGCTCCTGTTGCGATAAGGCATACTGGACACCGATACAGAGC
AGCTACCAGTGCGAGTCGACTGGGCGCGCGAACGGGCGTTGTTAGTGGGTTACCAGCTAGATGATGACGCACGAAGCTAA
GGGCTTGATAGGCCTGTTCGGGTGCGCCGAGTGCGGCACGCTGTTGATAATAAGCATAAAACAACTTAGCGGCCTAAGCA
GTCCACAAAAACCAGTGTCAACCACTTGTCAGGTATGCCAAAGGCGCGACCGCTGACAGGACCGAGAAACACACCAGCCA
GGCCGTAGATGAGCTTCATATATAATTGTGAACCCAAGCGCTTCACATGTCTCTTTTGGAAATCCAGCCCTCTACGAGAT
GCTTGAACCACTGCGTGACCATCAGTCTTAGGCAAATCGTTAATCGTCAGCCGACAAGTCCCCATCTCTCATACAGTAAA
TAGGCTACAATTTGCCCGCATTACAACCGGATCCGATTTGCCGCAAGCGAAGGCTCATAGAATCGAAATCGCGGACAATG
TTCTGTCGGTCGGGATAGATTCGACCTCTGAACAGTGGTCGGTATGAACACGCTATGACGAATTGCCGTGGTAGTTCACA
GTTTGGGGGACTGAACTCGCCGGATCACGATTGACGGTGAAGAAACGAAGTACCCGATTCTGTTCCGTGCCTTTTACTAC
ACGACCGATGTTGACGATCGGACTCGTGTCCGGCGTACAAATGCAGCCCTCGCTAGGAGCGGCGCTCGGAACCTTTTCGG
ACGGTAACTGAAACTCTAAGCTCAGGATTAGGCCGCTTGGCGAAGGACGAAAATGTATTCCACTATAAGCTGGGCTTATA
TTTTCCGGCCAAAACGCGTCAAACGGAGATCTTCCTGTGGTGCGGACGGTACCTTGCGAGTAGCGGAGGCGGGGTTACGA
GCTATTGTACTCGGTTGAAGGTCGCTTCAATCGAGGCGGCTTGGGCAGATATTGAATCCTCCTCCCCTCGCTCCCGCGGG
ACAAATTTTCGCTGGTGAGGGGTCCTTTGGTGAGATGCGGGTCTAGTCTAATTACCGGACCGTTTTATCCCCAAGCACCG
GATCCACTCTAGAGACAATATTGTTATTCGTTTGAAGACCCAGCGTGCTTTATGCGTCTACCGAGGGGAGGGCAAAATAC
CAGCCTGT-ACTGCTGGCCTAAGCAACGGTTCACAAGAGGCTTCGGGTACATCGAGTTAGAATCATCATCGGGCGGCAGT
ACTAGCAC-CGAGGCGCGGCTTCATAGTGTTCCTCCGTGTTTTTTCACGTCAGCACGCAAAGCGGCACCCCCGGCTGCGG
GTCCCTCTTGAAAGTACTAAAACTATGTGCTATGGGGCAGAGATTCCACCCGCCTACGGATCCCGAATAAGATTGGCGGC
GTGGCTTGACTCCTGCAGCTTTAACCGAGGGTCAGCACGCTAAAAGCGGCGGGTAGGAACTAGCCAGAAGAGCAGTGCAA
GGCGTAGATAGGGACTCAAGAAGAGGAGGTAACGGGAGCGTACTCCTACTGAGGTCGTAAGCTGACCGTCGATCCGACGG
CGGCGTTTCTTACAGCGAGCATTGTGCAAGTCAGTCCGTCTTAACACTACGGCGCAACTGACCCAA-GACACAACTTCAT
TTAAACAGCGTATGCAGGCCGTAGGAGCAGTTTTATTGTTCCACGATCCCGAGCCAAAGTTGAACGCGGTCGCATCTTTC
AGTCCGAGTGCGAGGAAGAGTAAATAGCTTTTTGACTTTCGCTGTAATAATGATGCAAGTTAAACTCCCCCGTAATCCGA
TAGTGGACTAATTGGGGTACGTAGTGTACTTTCTGGACCACTTAGTTAGGAGAGTGACCCATAATAGCGTTGGACCCTAA
AGTGGAGCCCGACCA-TCACGACCAAGGGATTTTAACTTCTGCCCACATTCCGCGCCACCGTCGCGCAGCCCGAGCGGAA
GGTCACTTACCGCCGGGTCTTATACGGCCTGCTGCCCGTTCTGATAAGCCACTGATCGCACGAGTACTTGCTGGGAGTTA
CTAAGCAATTCGTAACAGGTCGTCCCTTAC-CATTTTGAACCGCGACGTTGAGCCCCAAGACACGAGGGGATGGAAGCCA
CGCCGCGTCGAATCTAGCATAAGCACCCAACTGGGCGGAAGGGTAAACTGGCCCAACATCCTGCCACGTCGAAATCCTCT
TCAGAAAAGGCGTGAGGCGTTGGAGGTAGCCTCACCCCCATAAACGCGTACTCCTGGTTGGGTGTGTGCGCTACGTCTTC
CCGAATCCGTCCAATCGGTTTGGAGATTAAATCAACTTCGTCCGGAAAGCCATCGCCATACAAACTATTGACTCTCGTCT
GGTGCTTGTCGTTCTCGTCACTAAAGATCGCAGATCTTTGTTTGAAAACACGACGTGCGGAATGCCGAGCCAACGACGAG
AGACATTGTATCACGGATTACTAATTTTTCGACCGATTCTACCCTTACTTCCTAGATTTATGACAAGCCGCGCCGCCGCA
CCGACTGCCTACCGGGTTAAGATGAACATACCAGAGATGCGTGGCATCCTAATGTGAGTGGATGCTATATACTCGGAAGA
TCATGACCTTGTCCGGCTGGGGGATAAGACTTACCGATCGATCGACCCGCCGATCTTGTAGGCACTACACTGGACTTTCG
GGACGGGTATGACGCACAAAGTCCGCACTATTACTTAGGCGTTACTATCCGAAGCGTTCCCGGCAAACAGTATTAATTGC
ATGTGGTTGCTTGTGAGGTACGGCGGACATCGCGTTCAGGCAACTGTGGGGCTTTGCGGGCGCCCTATTGCATGAACGCC
ACGCGACAATGCCTGGGACCCCCATGTCCGCTGTAAGGCCAGTTGAGTCGTTTACACGCCGTAATGACTGGTCAGGTAAC
ATCAGGATAGCTGGGCCTCGGGTCAAGCAGTTCGAGAGGTTGGCTAGTCCTGCCCCAACTCATCCACTGGTCTCGAGATA
TGCCGGGTTTGAGATCGTTCAAATATTCCCATAAGATGTCGATCCCCTGAGACGTGAGGCGGCCAGGCTCCTCTCGTATC
TGAAAGCGGCGAGCCTGTTCCCCACGAGCTGCGAGCGCTGGACTTCCCAACCGGAACGCGCACTGGGATGTCCGAATTCG
TGCCGATCCAGTTAATCCTGCCTATGACATACTGTAGAGGCTGTCGCTCTTCGCTAAATCAACAAGACGCGGATCTGGCG
TGCTAGCCCTTGGCTATCATACGTTTATAGGTTGAAGCGCCTACCTTACTGTTTTCCCAAAAAAGACCGGCTGTGCTGAG
GCGGACCCAATGCACCTATTAATCTAGCCCCCCAGACCCGTCTC-GGCACACAGGAATTTGCCAGCAATGGCTTCACCCG
ACGCCGAGATCCGGTGCTCCCGTCCAACATGCGTCTCTCCCAAATCCTTACAGAGACGAGGCTTCGCGCAGGTCCACGTC
CCTCCGACTGGCCACATAAGCCGACGGCGTAAATATCCTGATTCGCATCTATGGGGTAGAATCTCTGCGCCGGTAGAATT
TTCGGCGAGCATCTAGAATAAATTGGCGAGGTAGCCCCATAACTAAACTCTTTGGCATGAGTAAAGTGCAACGCACATCG
CGCCGTATGGGACACGCAGGCTTGGGTGGGAGTAGACCGAAGTAGACCGGCAACTTGTCTCTGCGCGTACATCTTCGTAC
TGGCGGGATGACTTAATCCCATCTAAGACACCGGACTTACGAGCCGTAGTTCGGTCAGCCCTGCGCGTGCATGGCGGAAG
AGCACCCTCAGATGGCATCCTGCGACAGCCGCCCAACTAGTGTGTTATAAAAAGACTGCCATCGTGTTGAGCATCGGAGC
CAAGCAGATGTGTGCCGATGTGCAGAGACGTGAACTCCTTTCCGGGCAAACTC-ACCAAGACTGTCGCCACGCCTTCCCT
GATGCCGTAAGGTTTGCACGGGCGGCAAGGGCTAGTAATGACCCAAATAGATACGGCCTTAGGCTCGAGCCTTCACAATC
TGTATCCGAAGTACTTCGG-GAGTGGTGTGACTTCGAGACCGACTTATGCCGAAACAGTGGCGGTGGGCTGCAATGCGAA
GCC-CCGAATGTGTGCCGCGTGAGATAGGTGATACTCTTTGTTCGAATCTTTAGACAGATAGACCAACGGCCGTAGGAGG
TCATACCAGTTTCTAACACAAATAATATTGCTCATTGATGTGTTGGGCCCAGTCAATGTGAGCCATTGGCGGTAGGGGAG
ATTGATTAACTCCTCACCTGCTCATTATCACCTGTCCCTATGGAACAGGGCAGGGC-GTTGACGGCTAGACAAAATATGT
TACGATGAGTGTCTCCTGCGTTGCCTAATCCCTGTCCCCGTCAATATTTCGGTGGCCGAAGAAGAGACAAGCAGGACGGC
CTGGCAGAAAGCAACGGTTACTAGATACTGGCATTAATTGGATTTCAAATACTGTAAGGTCGCGGAGCCTCAACGGCAGA
AGGACGGGTTCTTCGGATGGCTATTTTACGGCTGGAGGGGTTATATAGTCTGGGACACCATACCAGGGCATCCCCCTACC
GGGGCTCGGAGACCATGTTACGGTTACCTTAAAAAGCAGTCGAGCCACAGGCTGAAGGAACGTGTCCTCTAATGAGCGG-
CTATAAACAGTCCGAAGCCAGTAGAGCTAATACTTATTCCAGCGAGCAAAGGAACAAGTGGGTTGC-ACGGAAGGGGGTT
TTCGGGTAACTCCTCGGGCTGCACTAGTCTCTTCAAGCTATGTCCCCTGCTACACACCATTCCCATAGCCGCGTTTCTCA
ACTGTCCAGGGGGGCACGTAACGCGAAGGCTGACTTAGTCCATCCTTATCACG-CGTTCATCATAGACACGTTGGAAGGA
CCTTTTATGGCATTTGAACCACTTCCCAGACCCTCCTAAACCGTTAAGAGGGGTTCACTCCCCGTCCTCTCTTTGATAGA
TTACCTTGGAGGAGGTGCGCGTCCGCGGAGGATCTCGACTATTGTCCAGCACGCTCGCAACGCGTTATATTGGAACCCGA
TGCTCACCGGTCTTCGCGAGCCATAGGCTTGATCGTGAAACTAATCGAGGTTAATACTCCAATGGGTTACAGGTGCACTG
TTTGAAAAATAATTGGCGAAGGCTGAGCTAATTCCGGGACGAACCACTACCGGTCACAAGCCTGGACGAGAGCGACTGTA
CCAAGCGATGCGGTTGGTTTTGGAGTCTACTCTTTCCATTCCGCGTTGGACCCTTCGGATACGGTTAGCGACTCATCTTC
CTCTTCTCCCCCGGGAGTCCAACCGCTAACTACAGGGGTGCGTCCTACGACAATCGCTTGAGGGACGAGTTGTTTAGAGG
AATTTCGCGGCGGCTTTTGTGATATTGGGATTGCTCGTTGCCCTGGACGGCAGGGTAAGACTTACGTGCCTTCAGGCACA
AAAGTATTGCAGTATGAACCACCTAACGCGGCTCAATCCGTTGCTCGTAGCAGGGCATACAGGTGTAGATAAGGTGCGAA
CCCCACTGGCACCGGTCGCTGCTTATACTGTGAGAATGTAGGTGGGTCGCCCGCCTCCCGTGTACGTGGAGCAAGCTGAC
GCCCTAATTCAAGCGGGGACTCCGCGACTAATAAGCACGGCCGCTGATATGCTAGCGCTAGGATCCCTCCACCCGAGGGT
CTGATGTCGACTGGCTCAATGGAGCCTGCTGACTCGGATAGCTATGAGACATGCATATTTGCGTGCAGTACCCCCCAGGG
GGAGTTGTCGTAAGCCTGCCGACACGGTCCATATAATGCCAGGCGCGGGCATAAGCTCGATGTGTTATCGGAGCTGGAAA
GGACGCCTCGCAACAAGAGGAATCAACATAGGGAGGGACGGAGGTGTAGGATATACCAAAGGAGGGGATGCATGGGGGAC
CGAGACAGGGAGTGAGGCGGCGTTAGAGGACACCTGCTGCGCTGCCTGGTACGATGTTTGTTGCGCCTATCCTCGACTCT
GACTGGGAGCCTCTACCCTCCCCCGGCGACTTCTTATGAATAATTAGATAACCTACTTAAGTCGGACCATCCAGCTTCGG
GCAACTGTACCCTTATAGGTTCACACAAGGCGACTCATCGCCTCTATTGGGGCACGGGGCCGCGTCGAAGAATGGCGCAC
CACGGGCAGGACCGGCAGTAGGCAAAGACCGGCGGCATCGACGAGTATGAGGGACCCGAGAAAAATGTTTAGGAAGTA-T
CCCCGAGGCGGCCGGGCATTTGGAACCCGGCCCGGGACCACCCATGGGTTGGCGCGCATCGTCGC-AACTGCCACTGTAC
GAGTTCGTGGATGTAGATGCGGGGACAGGAGGGATAGTTGAAGGGCAAGCGTATTCCCGAGCCGCCGGTAATGGACTTCA
CAAGCTCTCGTTACACACGGGAGGAACGCCGTGTCCCGAATTTATTTTCTTCCTGAACCTAACTTTCCGACAAGGGTGGC
GTGGTCGACTAGTGTATATCCTTGGGGCACTGGCGTTTCGCGTCGGTCCAGGCCCGACTAAACCTTGCCATCAATTACGA
TCGTGTGATGAACGAGACTTATGCCCTACCTCCGTTATTGTTCGGTGCATGGCCGGCATTGGCAGACGGTCCCCAACCCA
GCCTGACAAGTGAACCAGAGCGACAATACCGCGCACTAGGCTGCGAGAGGAACCAGAAGGTGCGATATCACTCTGCCTGG
CATCGTGTCAGAGCAGTCATGCCCATGGCGTTGCCCGGCAATGCCCAGCTTCGATAAGGTACAATCTGTCCATCGTGCGC
ACTTGGTCATATACCAAACCTTAAGGATATTTCAGCCGGGAGGTCAGTTCTGATTGAATTCCTATGTCCAGGCCTGGCGA
GTTCCCGTTATTGTACAACGGGAGGGTAGGCTGCGTCGAGTCTGGCTAGCACCGTGACACTAACTAATGGTGCTCACTCC
AGAGAGTAAACTGTGCACCAGTGCTTGTCCA-CGGGCCTAGCTTCTGTGCTGAGTTATATGACCGCC-CCAGAACCGGCT
CGGTTATCGCCGCGTGGCCGCCGATCTTTAATAAACCAGCACGTGGCGAGGTTGCCTCTCACCGCCTTACGCGTGCCACT
GGACTGTTAGGGTTAAGTCGGTCGAGCCTCTCTGTGTGTCCGGGGAGTAGTGTAGAGAAGCTAAGGCCAGTAAGTTAACT
CAAGGGGGTTAACAAGCCATATCCGAACGGAAATCGGCTCTCGGCATTAAGAGCTGGGTGCGACTCTGAGGACATCC-AA
TATCATGTGATTCTGGCCCAGACGCACGACTCTCGCCTAGGAACAAGTTAGAGCCCGGGCTTAGCCCGTCCGTGGCACGG
TGGGTACTGGGTAGGGCAACTCTTTGACCAGTAGCCTACGCGCCCGATACCCATTAGTTGTTACGGGACGCTTTGACTTC
GGAGAGGTTGTCCTAAGGACGGAAACGAGTTGGTGTACAAACTGTCGAGACTCTTCCCTCTTATAGTAGCCCGCGC-GAC
GACATAAGATTTGTGAGGC-CAACGAAAGGGGTTGTTGATGGAACGTTGCAGACGCGCCCTTTTCTCTACCTAGACGCAA
TGACCTAAGATGGAGCAGAGGGTTGAGCCCGCATCCTAAGAGTCCAGCTAAAAT-ATGAACAATGACGCGATTCTTTCGG
TAATATGCGTAACGGGAGTAGCACGAGTACCTCCACATAAGCATACCTCACGACCTTGAGCAGTACTAGAGAATCCACGA
CTTCAGAACCAAAGAAATCGATGGCCACTCCCTTCGCGACTCATTCCCGTCTTACAGGTGGAGTGTGTCGGCTGAAGCAT
ACTACATCAAATACGACGACGGCACGATATTTACGCCAATGGCCGCAGCGCCGTGGAGATGTCAACAGATCGACATCTTT
GTGCCGTACTTGACAGTGCGGCCAAGCACATTGAAGAGGGGGTAGCCATGTAGTTCTGAGAACAACGATCTCTATCCGCG
TCCTGTACATCGTCAGGTCCAGGAGGGTTCGCAGGGATCGTCCTTGGGTGGGATATAGGGGCAACCTGTTGGACTGTAGC
GTTCTGCTAACATGGAGACTACAGTGAGGGATATGGCATCACAAAACCGGGTAGTCGCACGAACTAGTAGTAGATAAGTC
TCTCGGTAGTGCATTATCTGTCCAGGTCGTATCGGCTGGACGTATTGTTAAAACGCTTGAAACTGCAGGGGACGGCGCTA
GCTAACCGACAAGAATATGGATCATGCGTTCGGCCCCTCGTGCATGCGG-TGTTCGGCGAGTTACCCGGTTGTCGCGCAA
CGTCCGACCAGGCAAAGTTGGGGGGGTGAGGAATAAGAATCAGCTGGACCTGCTATTACTGCAGAGGAGCGTGGCGGGAC
TAACACGTGAATATGTTTTTTGCATTCGGCAGACGATGAGCAAGTGGGAGGGCAGAGAAGGACGACCCGACATACAGTCT
GCCCTGGTCGAGGCGACAGTAAACGGTACAATGGGCATGTGGGGCGCCTTCTACTTAGGCATTTTCCCCAAGCCGATGTT
CATCTTGAGTGGATACCCCACCTGGAACGTAAATCCCTATCTAGATCAGCGCGGAATAACAGTGTGCTTGACGGGGGCGG
ACTTCGCAAGCTT-CGCCAAAGCTCGGGTCTGTGATGTCAGTTCAGAGAGCGCGCGGAAGACTGTAC-TTACGTGCCTGA
ATGGTTTCACCCCAACGTACCACGGGCTCGTGGCTGACATATGCAGCCGACCCGCGGGCTTCGTTCATCATGTACGATCG
TCTTTTAAGAAGCGAAG-CCTGGCCCAAAATCGAAATTTCTAGGCGGGAGTCTCGTGGCTCGGATAACTCGGGCTGTAGG
GGCAAGCATAGGCTGCCCCCAGTTTGCTGCGTCAGTAACAAACCGCTGGGGAGCCCTCGCTTCGTAATGACGGACGTTTA
TGGTGCATTGATTCCGGCCGCGTAGGGCCTGGCCTGCAGCGCTGGGAAATACTGGTCAGACGCTATCGCGGACCTCCGGG
CCACCGTCATGCCGCAGTCCATATAGCGGGGAGATAGGCGTGATGGAGATGCGTTACCTGGGCTAGAGCACAGGGACCAT
TTGTTTTGCTGGAGTCTGTTGAAAGCAGGATAGCAAGCACGATGAAGTCCTTCGCCACCGACGGATGCAAAACTCCTTTT
TGTTTGCGACAACCCACACCTCATAGGTTGCTTGTCCCCCAGTAGATAAACGCCGCGAAGTAGGCATGTGTCAGTAGTCG
TCCTTACACGCCCATGTAAGCTATTGTCATAATTCAGGCTCCGGAACGCCTGTCACGACGCCCATTTCCGTGCGATCCGG
GCCACCTGTCTGAAC-GCGGAAAATACGTAACGATGCGCGCGATGATGTCTGGCCTTGCTAATCAATCGCGTTAACTTAA
GCTGGATCAAAGAAAGTTCTTCAACGCTGCGCACAACGCACGCTATCGATTAGTGTGCACGCGTCTCCCCAGTAAACTAT
GAGGCGTCGCATGCTCTCAGAAGCTGTGGCCGGTTCGAGTCACCTGTGCCGTGTATTATCCTTGACGTCCGCACCCGCGA
CTGCCTCCTGGTTGGCGCATGTATGCGAGGTAACTGTCAATATAAGCACTGAGTTGGCCTTGATGACAGTAGGTTACTGC
GGTGAAACTTCATTACGCAAACATGAATACTCAAGGGGCTGTTGTACACTCGTTCGTCGATCTCAACCGAAAGGTTGTTG
TCCTCGCTTGCGCCTTTGAGCGCCATAACCGAAATGTATTTACTTGACGGAGCCCTGGGCACCTGGAGCACACAGTCTAG
AAGTGCTTGGTTAGGGTCTCACTCTTCGACTGCACATCATTTAGGAAACGTGCCGGAAGCCCGTACCAGGCCGCGTGGAG
AGATTATCCAGGGAAACAGACCGAGGCTGATGCTCCACTGTCGCCCGGAGGCCCGTAAGTCCTGTAAGCGCCCGCTTGAC
ACCATAAGCTGCAACCAAAACTCCCCAGGACTGTTCTTTAGCTAGCATCTGCGGGAGATCTTTAGACCGCGCATGCTAAT
TCCTGGGATGGACTGCGTCCGGCTCACCCTCCATTTTGTAGGCCCTTCTA-TTCATCAGGGTAGTCCCACGGCGGGAGAC
GCGGTGACGGTCTGAGCGGCTACGTCACGCTGTTCAGAAGGACAATCGAGAACTCATAACAAGAGCCTAACGACCTGACT
GTGTAACCCACTTTTATGGTCTTATAGCTACGAGTAGTCATCAAGAAGCGGGCTCTTCTAATCTTGCTAGTGGGAGCAGA
TCTAGCAGAGGGGCCGTACGTTCTTTACACTGCAGAAGCACCTCTCCGGACAACCGCCTAGAGCCGTCGGGCTATTCAAC
GAATCTGGCTCCTCACTCCGTGGGTCAGGCGCACACGACCTCAGGAAGCCATTATCCATCCCATCGAGAAACATTCCGTG
-TGTGAGGCAATTACGCATACCTTTAGAAAACACTTCTGCTGTTGAAAATAGATCCATTCTCCTGAACGATGGATAATAA
ACCCTACGGACCGCACCTCAGCCTGCCTGGATAGCATGGTGTACCGCGATCCCACCACGATATGTGGCTCATTGCAACGG
GGTACAACGAGTACGTGGGGCCCTTTCGGATTCGCGGAACTGGCCGCGCGGCCTCGGGTACGGCGTAGTATATGCACGGG
GAACACGCCTCCTCTGCAATTCTGGCTTCACACTCGGGTAATTACGCGG-GCCGGGGCGAGAGGCCCATGGTTTCACAAA
AAAGGGACACGGCTCGCGGATCGACCAGCGTGCGGCACGTGCTGCACGTTTGGTCTGCGGTCAGAAAAACGAACCACGGC
CCCCCTCGTGGGGCTGA-AGGGCCGCTAAGTTACACAGAACCGGGGGAGGTACAGTCGGGCGGGTCGGCTAGATGGGGTT
TGAACGGATAGTGGGTAAGCTAATCTAGGGGATAATTATTCC-ATTTTATCAGGATCCCGTCAGGTTTGCTGTGTCGATG
AATTGGTAGAAGGGCGGCGTCGGCATCTGGGTTCTTACATAAAATTTATCGTGCGACCTTGCAAAAAAGTAGTTTCATCT
GAC-CTGGGACATTGTGTCACTAACCAATTAGGGGGTAGGTGCAGTTACCATTAGATACTGATTAAATGGATGCTGGTCA
GTGACCAGCAGGAAACCGGACACGCCCTTATGGACGGATAGTCGTA-AAAGCCTCTGGCGATCAAGCTAAGACCGCCCCT
CACTAAAGTCGTGTCCGCATACCATTGTAAGCACCCGTCCCGCCGCATATGGCTTCTGGCGCAGTCCATGGCACTTAAAA
CGTCCAGGGAGCGCCTCCTACGCCAGTCATTGGAGCCCGTCTACCCGTTGACCGACTACACGGAGCGAATAAGCTGGCAG
TTAACGGTGGACCCGGGTATCGAGATAGCCAATTCCGGTGGGTACAGGCTAAGAGGTGTCCCTGTCAACGTGGGAAAATC
GGTTGTGTAATCATTAACGAGAAAACGGCACCGGTGGGTCCTAGAATCGACTCGCCAGGGCATTAAGTGCCGACGCTAAT
GTACGATCAAGATACAGTCGGGTGCGCTCCCGCCGCCATTTACTTAGTACAGACGTACATGATGCGGTATGTAGCGGGGC
GAGACGGGTACATGGTGATTTTGTCCGGATCGAGTTTACGGACATTTGTTCCGGAGGGCGTCTCTATAACTCCCCTCCGG
CTCAATTCATACCTGGTGGATGATCGGCGGGTCTAATATGGGGGAGGGATACTTCCAGTGAGCTCGCAGATCACCCTCTC
AGAGAGGGTAGATTCCGCTAATCTTATTGCAATTCACTGGAGGGCATCACCAGGCAGGAGCCTCTCGGGCAACTCTCTGC
TCTGGCGTGCGGG-CCTCCTGTGAGCAGCTTCGCATCTGGGTGGTCTGGTCAAGCTTGTCTTGAATCATGATCGTCTAGA
TTCACGACCACGGGGTCATACGAGTAGCCGTGAAGTTGGTGAGATGGCACTTCGCTGGTGGACAAGGGGATCACGGAGGA
GTCACAGCTAAGGTTATGTCCTAAGCAATCAAAAGAGGAGGTAAAAGTGATTGCCGGGGCAGCCAGCGGCGGCGAGGGGT
ACTATAGCACCTACATCCAAAGGCAGCTGCGCTAACTTCGGACGCGCTGGGCCCGGTGGCCCTCTAAGAGTGCAGAAAAC
GTGAAATAAGCACAGGAGGCACACGTCGGGCAGCTAGGACGCCATTCAATAGCCACGCGGGTCTGATATGCGTTAGCAGT
GTTCTTCGTTACTAAGTCGCAGGCTAATCACGTACAACCGTTCAGTCTGCCGTGATAGGCGCGACGACGACTCAGCCAAT
CCGGCCATGTCCTAACACGACTCTACCGTCGGGGCCTACCGTACAATAGCCGCTAAAAGCGGCGTAGAACTACTCGAATA
GACTGTCAACGCCCGATCTCTATTCATTGGTGGCCTGAGTAAGGATCGAGGCTTATTAGTCGGGCTTAGAGGACCGATGG
ACCTCGGAACATGTTCGTCAATTGGCAGCGCCCCCGCGGGTGAGGGGGATTGCAGGAACGCCGCAGCGACAAAGAGGTGC
TTGAAGGGAGAAGATGCCCGCGAGACTAGGAAATACGCTAGTGCCCAGCTTACAGT-GGTAAGCTTGCTCACCCGAGTGA
GACATCGGGTGCGGCACAACTATGCATATGGAGCGCGGAATTATAGGCGAGGCGGGTCGCTGTGACAAGTGCCGGAGGAC
CGGACATACCAGGAAAGTAAATAGACTCGGTAACAATGTCATCTAACGCGGAAGCCTGAACACTGGCAAGGGGGGTACTG
CGCTCC-GTAGAGTGCGGGCGGGTCCGGAAGCAGCGATGCATCTACGAACGAGACTGGAGTTTTAAGAAATAAGATACGT
GATCTCGTGCTACTGCCGACGGCTGCTCATAGTAGATTCAGGTTTTGAGAATTTGGTTATGTATGTGTCTGAATCAGCAT
AACGCCTACGACTAAGGCCCTTTGTACCGGGTCGAGTGATCGGGCGCCGGAGCCGTTTCGAGCCAACAACCGAGAGAGTC
CCATCTCGTTAATCTGCCGCGTGACTTATTCCGGGGGCCGGGAGGAGAGCCTTACCGTTAGACCTTATGGGGCGAACTGG
ACCCTGAGCCTGGCTGCCAACACGAACGAGGAGCGTATTCACAGCTGTGTCCGATCCGAGGATGCTATTGTCCCTCTCGC
GCGAGCGTGCGAGAATGAAGAGAAAGGTCATGCCCACCCCACCCTGGTATCTGGCACAGTAAAGGCTACGCTTCTCGTTC
GGTTGTGTTTAAACCCCTTCATGATCCAACCATGCTGGGGCGCATGTCGTAACCGCTAGATCCATCATCTGTGGTCTATG
ATTGTAACGCCCACAAGTCACGCGGCGGACTAGAGTAGTCTGAAAAGCGTGGTCGACTGGCCAGCGCGCGCCGCGCTAGG
CGCCAGTAAATCATCTCGGCGTCCGTAGTTAAGGTCCCAAAAATTAGGGGGGCGGACCAGGTGGATTCCCTACGAGGCGG
AAACCACGCACTGCCCTTAAGGTGAGATTCTGTCAAAGCTGTCCGGGTCCTAACTTTGACAACAGG-CTTAGGTAGCCGT
GTCCAAGTCGCCAATTTCCTACAGACTGCCGTCAGAACACGGCTACC-ACACACGTCGCTCGCCAGCCGGCCGCTCCGGC
GGCTGGCCCAGGGCATCGACAGGGAGTGCCCCCTGCGAAGGCGTATTCGGCTCCGCAAGTATAACGTCTCCCGAGGCATA
GATACAAGCCGCGCGCGTCTCCGCTCACAAAAACTTAGGATGCAAAGGCGGACCAAATAGAGGTAGTTCCGGTGGCCTTT
ACCTTCGCGCCTTGGTATTGACCGCACGCCCATTCTGGGTACTTTTGCATAAGATAGGAGTGACTCGTCGATCGCCCGAT
TATGACTCCCGCCGGTATTCGTGATTATCCCACAGGATCAGAGCATGAACAGAGCTTCTCGCCTCCCGCAGCTCGGTGTC
GGAACCGCCCGCTGGGGCATACTACGGTGCTTCACAGCC-CCGACGCTAGCGATGGTGCATGGGGGGGGACTTTATGGGG
CTGAACCCGTCGCCGTTGGCGCTAGTCTACCAAGACGATCGAATTCGGTGCGCGCCCTAATTATTGCACTCGGAACGTGA
GAGGACAATATGTTCGAGGAACACGTCCGGTCCCCGCTAGAACGTTGCACGAGCCATGACGCGATTACGACGAATACATG
GGCCAAGGGTGGTACGAACGGAATAAGGCGAGCCGGAATGACGTTTATCCGTAAGGATCGCGATCCGCTTGCCGAGTGAC
GCGAGGGTGGAGGCCGAGCATGTACGAGTAGGAGATGTTACCACGAGTGGCGCTAGGAAGTTGTTAAAATCCTAATCTCT
CCTAAGATGCTCCACCCGCGTCTGCATAGACCGTAGTTGACCTTAGCGGGGAACTTTACTCATCCGGTAGGAAAATTTTC
GGGTAACAGTGCCGAGACAGCAGCCAGATCACCGCCGCTCAGTACTTGAGAGTGCAACACTGCGTCAACCGACAAATCGG
TCGAAAGATATAAGGGTAGATCCGGATACGTGGGTCACATCTCCACCGTAAATGACTCAGCCTGCCTCGCCTCCCGCCCA
TCAGAAATAAACAGGAGTACGCTTCCCAGCCGGCGGCTGCCGAGGACGGCTTATGACAATGACGGCAGTCATAGTATCAC
CGGCGTCGAACAGTGTAGGCAAACGTTGTGGTTAGGAAAATGTACAGCTAACCCACCCGGGAGCCGCCTACTACCGCGTG
AGTGAATCAGCGTCTGTCGCCGGAAGGTTGCATCGT-CTACGATGTGGATTGCCGGTGCGCTGGGAACTGTAGCTTGACG
TACAAACGTCTACAACAGCGCTATCCATATAACGCGCACGCACGATTTCGGAC-ACATGGGGAGTCCCACATGTGTGGTG
GGTTTTGATGGGAAAACCTGACACTTGCTTTAATCACTCTTTTTCAGGGTACCCCGACATCTTCCAATATAAGATTATTA
GGCGGTGGCCCAATGTAAAGGGTAGCACCCGTCTCACCTTCTGGAAGAAGACGATTGGAGAAGGTCGCACCGTATCGTAC
TGCATTTATCCATCGGGGGCGCCGGGCAAATACTACGTCTCGGCCGGTTTATAACAAAATACTGAGGGTTATCGTACTGA
GTCGAGACTGGCGCTGGCACACGCGCCAGAATCACCTCGCAGGGTAGGCTTTTACGAACTACACGGCC-GGCGCGGGCAG
GTCTTGCTATGACATTACTGCTCGAGGGGAATAGCCGCTCGTCATGGTTCATGATCTCGGCAATCCACGCTATTACGCAT
GGAGGACGATGTATCGCACGCCGTAAGAAAAGGCCGTCATGATTTCCATTCTCTAG-AACCACGGGCTCCCAGCCCGTCT
AGTTAAACCACGCCACATCGTAGAATACTGTCCGTAATGGCA-CCCTTGCAGGCACAAGCGTTAAGCTACAATTACCCGT
TGGCAACATATTCCTAAGGTTATTCCGGCTTGATAATGCTCCTGGGAGCGGTCCAGTATAACCCTTCGTTTGCCCTAGCC
ATTCGCGTGATACCCTACGCCTCGTGCCTTAATCCCATAAGCGGCTGCCATTTCGACTTCACGTCCAACCAGCAATGCTT
CGCTGGCTTACCCCGACCTATTAACTTACTCTTGCAGCCCCGGAATAAGTCGTCCAGTTCGCGCGTAGCGTATTCCACCC
GCCTTAACGGCCGAACCCGTGATGCATGCGGTCCTCGAGATGCTAGTCAGCCGGGTTACCATTGCCTACAAAACTAGTCA
CGCGCAACCCGATCTGCAGTGAGGCATGGATGTCGCAAACAGGCCAGTTGCAGGTCAATCGGTCGTCTGGTGCAATGCAG
TCCATCGGCTCGCCAGGTATGGACTCAGGTGCGGCTTAGGGGTGTTTGGCCGGCTGTACGTTCAGTAC-GAGGGACGCTA
CAAAAGTGTCGCTTGGACATGACTAACCAGTTGTCAACAATGGGTCGGTCGATGGAAACGCGAGAAGGAACCAGCTGGAG
CTGACCTTCGCCAGACACTTGGAGCCTTTTGCAGTTACCCGTAGACTC-CCCAACATGACTGACTCCACTGCTGGCGCCG
ACGCGCTGCCGTCAAGCTGTGACAAGGCCCTGGAATCGCGGAAGGAAGGCTTTTGGTTGCTGGAGGGCCATCGCATGATC
CGTGCTCTTCAATGTCGGCCAGAGTACCGCCGGGCAGGTGGACGTCAATGCACATTGAACACTATTGGTACCGGGCCAAC
TAAAGCTGCAAATTTGCACTTGGATACACGCCCGCTCAACCTTGACGCGCGGTGGCCAACGACCGAAAATCACCACGCTT
CGAAGCGGTCTTGTCCGTACCCTATCCCTTTACGAGAGGCGAATCCAGCCGATCGCCCAGTATCAAGCTGACAACCTGTC
GGGAGCCTCCGAACGCTGGCACAAATCGGACAATTGCCGAGACGAGAGTCTGCGCTGGTGCAGCCTTTTGGGGTTACTGA
CTCACCAGGCGGAGGCGCCCCGCGCGAGCCCGCGCTTATCAAAGGTCCAAGGAGGCGGAGCTTGTGGATCTACATCCTGA
GGCCGGTACTCATTGGAATACTAGAAGGCGTGACTATTCTATCGGTAAGGGGGCGACTCCGCAAAGGCCGTCCGATCTGT
GGTATTAATGATCCATGTCTGCTGTGGGCCGATGCCCAAGTGGGGCCTTGCGATCTCTGGTTTACGTCATGCCACACCTC
CGGTGCGCATAGGATGCGAGTGATGCATAGAGCCCGTAATCAAGCGACCATAGTCGTCCCGACTCTCCTGCCGACGCTTC
CTCCAAAGGGTTTAGTGGCCTGATGCCGTCAATCATCCAGTAACGCAAACCTACTAATGGCAGTCTGTGTGTTCTGTGTA
TGCACGTTCATATAGCAAGCGGGTCGGTAAGCACTTTCGACTAGCCATACGTTAGTAGCCAAAATTCTGTAGCTTGTCGT
GGCCCCATGGGAGTCCCTGGATTGGGGACTTTCCATGTTTTCAGTTTCGGTGTATACCCAACCCAGATAGCGGACTAGAG
GGAATCCATGAGTGTTTGGCGTCCGCGGAGCGGACCGGACATTGCGAGAATTGTTAACTTATACACGTGAGTCATGACGC
CGGTTTAGTGCCATCAACCTAGATAATTTCTGAGACAGGGCCCCGGCTAACCCTACTGGAAGGCAATATTCTCGAATTAA
AGTTTTAAGCTGGCGAACAGACCCCGCTTAGCGAAC-TCTGACGAATACACGGAGGCCTAGCCCTTAGGGCTAGAACAAC
CACTTAAATGACCGAACGGTAGCTGGATCCCCCAACTGTCATTCTAAACCGGCGAGGTAGCTGAATTGTATCTGGCAACC
AATGCCTTAGTCGGCGGGGCCGTATTCCACACGGTGCCTTGGGCACGTGGAAGCGCTGGGTCCAAGAACCCAACCGGAAC
GCTCGCGGTGCAAGATCGCTGAATTCCAGTGTACTGCCAGGTTCTTCTGCGCTAATGCCGCGTGGAGGCCGGGCGGGACC
AAGAGCAAGTTACGTGCTCGCGCTTGCACTTCTAGATCCGCCATTTAGAACGCACGCGGTGCCGGACGTACGATCCCCGG
TAAGCTAGTTGAGGGGAGATGGAAGCACGATACCACATGGGAAAGGGCGCGCCAGCAGTTCACTTCGCCTGGCATACCTT
CGTTCTACGGGGACGTAGTACGGCCCTACGGGTAGGGGGTGCCCGTCTCTTCTGAACTTCACAGTAGTTCGAGTGTGACA
AACGCAAAACTGAATACCCCTTGGAGTTTCGTGCCCATCGGGAACCCGATGTGGAACTCGCGCTGGGAGAACAACAATAA
CCGCGTTCGCCAGGCGCGGAGCCGGCGACTGGTGTCCCAGGGGTAGTTCGTTCCTGAATCACAGCCCCCGCGGTGAGACG
CCAACAAAAGATTGATCCGTTCTATCACTTGGGAAAATGCTAACGAAAGGTTGCAGACGGTGGGGGAAACCGACATCTTA
CCGACACGGGCTGCTTGGGGAGCGTGCCCGTGTAAGTGAGTGGCGGAGGTACCCCCGCCCTGGCGGATTGGGTAAGTGAG
CGTGCACATGGGGACCAGGCCCTTCTCATATATAATTGCGCCTGCCGTGCCTAAACCCTCGATTTTTTAAAGAGCGTGAC
ACAGAAGCTGGCTGGGGGGGGAGACTAGCGAGACTGAAGTGATCGTCGGCCGACACCGGGCTGGGCCATCGGGCCGGAGA
AGCCACGCACACAGGCACGTTCGTTTACTGTTGGCGCTACACAACGAACGCTCTTTGTTTGGGCTGCGACGACAGCATCT
CGCCTCATCGGACAAGTGATCCTGGGATATCTATGTCCGAGAGAGATG-AGCAATACTCGGACTCAGTCGGCGTCCCGCT
GGGCTTTAACGAGGAGGGTTCCTGCGAGCCCCCGGCTATAGGGGGCGTTGTGGGCGGCCGGCTACCAGTGTGCGGCTGCG
AAATCGCTGCTAAGGGTTCTCTAATAATGCGAGATTCCAGCGCGCTACACCTGCTATATCGTTAGCGTTCACGCCGGGAC
GCTTGCTAAGGGTGGATGGGCGTTGGCAGTTCCTATACTGGTGACTCGTGCATTCCTTGGGGTGGGCCGGCGGCTAGGCA
GAAGATGCCAGTCGCATCTCCGCCGTGCTTAAGCCCAAAGTGCATTACTTTTTGATTTTACGTTAGTCTGGAATGCGTTG
TCTCATAGGTCGTCAGACGGGGGACCCTCCCACTGCACAACCTCGACACCTCCAGGCGCGGTGGTTGCTAGCGTGAGGTG
GGCAGCCTCCCGTCTCTCATTTTGCAATCAAAAAAGCAGAGCTCAGGCCGCCAACCTAACGTGACCTTGAGCCTAACGCG
TGGTAGATCCACGCCCGCAGAACTCCCGGTCGTACCGAGGTGGCGCCCCCCCTTCCCGAGACTTTACCTCCCCACCACGG
GACGAACTGCTCGCCGGATAGGTATCGCGTCAGGCACACGGGATGGAGAACCCGCTCGAGTGGAGCCATAGTTTCCATGT
CCAAACTGCGGACCAACTCAGGGCAGTAGAGGCGTCCGTGCTATCCGCCACGTCGCCGTAGTTGACCACTTATTTATGTG
GACCTCTTAGTGACATTGCCTACCCCTGTAGCCTACGGTAGGAAGCTGCCAATCCCATCCGTGCAGTAAAGCACATTTTT
TCGGATTCCTCCGCGCTCAGCTTCCCTATAATCCGCCGCCGTGGCATATGCGACGGTTGAAGACTGTCTTCTTGGGCTCT
GGAACGGAAAAACAACTTCGAGATCCGGGCGAATCGAGTGCCGCGAACAGTATATATCAGATGCTTCTAGTCCATTGAGC
CCCTCCTTGGAAGCCACCGTTGACTAGTTTATGTGTAATGAGTTCTCGACGGGCTACTAGGGGCGCGCCCGTCACTGGGG
TGGCATGGGGGGGG-CTTGTGGGGTGGCTTGCCCCTGGTCGCTGGGCCCTGGTCCGTTTCTTAGTACGAGTCCGGCTTGA
TTGATATTGTTAAATGGCTAAGCCATGCTAGGGCCCCCCGTCACTCTTTATGAGTCGAAGAGCGTCTTCCGCGTGCCGCT
GATTCTAGGTGTCGGGGCGCGGATACTGGAATACCCTAGTTTTCCGTTCCCATCTCTCTCCGCGGCGAACATATCTCGCC
TCATCCTGATGACTTGCGCCGCATACGCTTGCGATGGAGGTCTCGCTGCCCAAGCGACACGCCCCGGGGCCCTCATGGAT
GCTGAGGAACAATATACACAGAGGTGATTTTCTACACGCCCTAACGATTTCTTCGATTGGTATGGACTATTTCCACCCCA
GCAGGATGAGACTCCGACTCTCCCTTCTATACGCTTTGCGTTACCGCATCCGAATATGCTTGTCGGTCCCCCTAATCCGG
TGGCCTGCCACGTCCCTCCTTACCGCTGTTGGAACGCAATGGAGAGCGTATGCGGCACGTCGGTTCTCGTGCGCTGTTGG
ATCCTAGAGTATCGCGCTCGACGCCACGCCGTCCCCCTTGCTAAGTCGGACTCTTCACAATATGTGTCTGTTCGTCCACC
GTCCTAGTGAGATCCCATCCGGGGTACCACGTCTTGCCAGCATACACAGTGAGTCCGCTCCCCGGGGGGGATACAGGCTG
CTCTGTTACATGCTTGAACTGGGTAACGGGGGTATCGTCCACGCGGCATTTGCCAGGCAGGAGCCCTGTGCGGGGGGGGT
GGAACCACCCCGCCGGCTGCTGATTTGTATGGCCGTA-AACACCAGCATTTTCACTGCTGATGGGAGTCCACGTGCCCCG
TAGATAGCAGCCGTTGAAGCTAAGAGAAATTCCCTAAGCTTAGGTCGGATACTTCAAAAGGGCCCATTATCTTGACTGTG
CCACTGCTTCCGCGCTCGAGCCACTCTTTTCGCGGGGAAGTACTAT-TCCACTAACTTATCGGCACAGGTCGCTATCGAA
TGGACGTTGTGACAGCGGCCGCGTCCCTCTGTCCGAACTGCGAGTCAGGTGTCCTCTAAGCTGTGACGGTAAAGCCGCGC
TCACGTACGTTAATGGCGTACTGCCTTCGAACCACTTCACTCCCGCGTAGAGACCGAAAACCTAATGTTGGGTGGAGCTC
GGTATACGAGCCATGAACGTTATTCCGCATATGCATGTGCGACACTCTCTAAGTTAACGGCCTACCATATCAATCTCTAT
CTGCCGAGACAACAGGGACTGAGCCGCCCGCCTCCCGTATGAGCTGGACTTTCTGCGGTTAATTGGATTGCCGGTTCGCT
ACCGAGGACCCCTGAACGTTGTGATTACGCTTACGAGGCGTTTTTTTATCCCACCGATCTCTCTCCATGCCCGATTGTTC
AGACGGGGCCCCAGCGATCTTGCACTCTCGCTCGAAGGGCAGGCGAGTCGCCCGTGCGCGCGTTCGCTCAGTATAGCTCC
TTAACCACGGCAAGTGGGAGCTTTCCCATCCACGCACCCAAGACCTTGCCAGTTGGCTACAAGTCCCTGCTTTGTTCTGG
CGTATTAGTGCTCTCCAATTGCCAGGCGCCGAGCGAGCTCCTTATAACGTTGGTCTTCTCGCATACCACCGCCTGAGTAT
TTTGCGTGTGTGTGTGCAACATATAATTCGGGTCTCTGCAAGGCCCATATTGGTCTCTG-CATAGGAGGAAAACGCGGCC
ACGGCGTCGTCGCTCAAATATCGCCTTATGCGCAGAAGAGGTATTACTGAAAACTCTTCTATTAGGGGCTGTAGCTGCGG
AGGACCCTGTCGTGCTTACCGGCTTGTCGGAATGTAAATTTGAGATGCATAGAGGAGGAACTGGAAAGATTCCACAGGAA
CTGCCAAGCCCCCTCAGCCTTGATAGCTCACCAAGACCTGCTGGGAAAAAAAGGTCATAACCTGCCCCAAAGAAAACCCA
GTTGCACATCGTCCCGTTTCCCGTGCGTCGTTCCCACCGGTGAGTAGTCGATCCGGGAAGGTACGCGCCAAGTTCCTGCC
TTCCGAGTGAACTGACGTGTCCTTCCTCCGGGTCAAGAGAGGACATAAGGCATAAGCACGACGGGCGCTGGCACATGCGG
TCCCAAGGATCATGGCACTCCACATCTTGCACACTAAGCGCGCTAGGACAGCCGCTATTCCAGGACTAGATCGGACAAAA
GGAGGCTAAAGAGGTGCTGCGAACGCAGCGCCGGGGAGCCCAACGATTGGCTGAAAGCGGCCTAGAGCACCCAAGCGACA
CGTGGCTCAAAACCATTACCATGATCCTAGGTCCCACGCAACTGTACGGCGAGACTGCTCCGATATAGTGGCCCCTTGAA
ACCAGCCCGGACAGTGATGGGCTGCCGGTTAAGCGGCCCCAAGATCGGTAGTCGGATATGATGGGGAGCGCGATGAGAGG
CCTAGCCTGCGCGTCTCGGCT-GCCTGCGGCGACCTTCGTCCTTAATCCGGAAACTCTCCCTTCCATACCCCATTTCTAA
TCACTGAGGACCCCGGCGTGGCCGAACG-GATAAACTCCTGCGCTTCGACAGCAGATGCGCCTAGGCCGCGGTCTACGTC
ATCGCGCGGTGCCAGAAAACCAGCGCTTTTGAACAGACTAAGGGCAAGGTGAGCAGCCCATGAGTTGGCTGTTGCCGCGA
ATAAGGCAATACGAAACCACGTGTGATACCACTAGCGGAATGAAGGGCCGTTAAGAGTTTACGTCGCGGAATTATGGCAA
CCGGAAATGTTACCATCTATTAAAGCTTGAAACGCACCCGTTGACGGAAGCATTGACGCGTGCCACGACAACGGTTCCTG
GGTGGCATCAGGATTCTACGTAATCGGAAGCGGTGCAGTCCATGACTGCGCTTCTCTCTGGCAGCCGTCATTATTCGTGG
GGGCTGCGCTGGCCTTCCAGCAGCCGCAGATGGACCCTCAAGGAAGTAGATGTCGGGAGTCGACAGCCAGATACGGCCAA
ATGGCCAGCTTCGATCAACGGGGATACCTTAGGCCACAGGCGGCACTGAGTTGTGTTGATACAGGGGCGAACCACCGTCT
TGTAGACGCACTGGATCTCCGACGTAGGCGTGGCGGACACGGCCGCTCGTTCGCCTACGCCAAATTGAAACAAGCTTTTT
AATGGGAGCGAGAGCGTCAGATCTCTGGGAACTATCATGTGGGGGCCGGCAACCGCACGGGGGATGTTGGTTTCGCGACA
AATGCACTGTCGGCTAGTCCCTCCTAACACCTAGTGGTATAAAGTCCGGAATTCGTGACAAATGTCACACAGCCATTAAT
GTGGCGCACTACGGTATGGATCCGGCCCCTGGCTACCAAGCTACTACTTAGGATCGCGCCCATCTTTACTTGATTTGCTA
GTGTCCCCCGTTCACGAAACACGGACGACTCCGAGTCAGAGGCTGGCTCGGAGAAGCGCGATCTCGCTCACAAGCAAGTT
GGCATTTAGGCCGGGTCGTGCTAAAATCCTCTGGTCTTAAAAGAACAGGGCCCCGGGTAGCAACGCCTTAGACGTTCGAT
CATTCGGGGGGTCCCCTGGCCCCATGGCTTGTCAAATACGTAACAGTTCGTCTACCGCGCTAGATATCGTGTCACCCCCA
AGCTCGTTAGTCGTAACCACACGCAAATGGATGCTGTCGCACTACTTCCGTGAGGTCTGCACGGGGTACGCAAGTGTTCC
CTCTAACCAAAAGCCGAGGCTCTGGCGTAGCGGGCTCTCCGCCGTAGCGCTGGCGTACGACCCAATGTCAGCCACGGAGA
TTAAGCGGGTTCGGCATCTCTCAGGGGTTGTGACCGTCAGTACAGGCACCCAATTCGGAAGCGGATACGACGCACTTATC
TGTTCAAATCAAGGTCCATGCAGGTAAGTGGTGTAACTCAAAGGGCAAAGGACAGTTCTAGATTCCTACGTGCCAGCTAC
ACACAATTCTTCGGACCGTCGAGGCTCGTCAGCCGGATACTAGGGTCAGAGACGGTTATAATGACGGGACGTTACTTTCC
TCGAGCCTCGGTGACGTCGTGAGTGGACTATCGAGCTCTCCTGTGCAGGACCCTTTACGAAACTGGGACGCGGAGTGGTG
TGTTTCTAACTCCTAAGTGAGGAGTCACATGTGACTTAGATCGAGCGCACAAGACGCACCT-ATGTTTCGCTTCTCTATC
CTTCATGCTACCTACACTTCCATCGATTCTACCTCCCAGCTATCGAGCAGAGCAACTCCGGCACGCACAACACTCATTCA
TTACGGCGGGGGCTAACGTGTTTGCCGGTTTTTGCCCATCAAACCCACCTAGTACGAATGCCAAGTAGTTCCCGCACCGT
ATCAGTAGCGCAGACCTCAGGTTTGCCTAATGTCGGCCAAGGCGCAATAGCTACCGCGGGTTATTAGACCAATCCCTCGG
ATCGTACTCTAGGAGGGGCACCCCCAGATCTTGTCGTACGGGATAACTGAAGGCACCTGGCGGCTGGCTGCCAAAGGTCA
AACTGTGCCTTGGTACCCCTCATAGGTTTTGGCCAACCAGGGCCATAAAGCTCCAACAATGCCCCTACGCTCAGCTCGGG
TGATACTCGCTTGGCCACACATGGCCGAAATTACAAATGCCGATACGAACGTAGTGTCTACCGCGGCTCACTGGCTCGTA
GCCGAGGCCAGTAGAAGAATTCTGAGGGTCTAATTACCTCCTTGGAGGCCTTCCACCTCGCTGAACCTGCGTATTGAAGG
GGTTGGGCACAGCAACGCCAGCTATACGCCGCCTGCACCTTGGTCGCCCTGGCGACTGGTCGACCGGTGGAGGGCTACAA
GGGGATGTTTAGGCTGCATCCCAGCTTCGCTCGTGCCTACACATCATGTGTAACCGTTGGCCGGAAGCGCACACTGTCGT
CGCGTTACACCTTGGTGCACTGGGAGTCCTGTTGTCTTTCGTCTTACATTCAGGTTTGGAGATTTTTCTACTATCCAGAC
GGGACCGCCTACAAGGAAAATTAACCCGATCAAATGCCACGAGTCGTGGCGACCTAATCGCCTATGACTTTCCCAAGTAT
CCTTCAGAGGAACGTCCAAGATGGAATACAAGTTTGGGGAAGAGTGCAACAGCGGTCCACCCGAGGTCTTAGGTCCCTTA
GACGTTCTGAAGCTCCTCTCGATCGCCTAAACACTCGGCTGCTGCCCTGCCCTTTGCTCCGACGTACATCTGCTATCCAA
TACTTGGACGTAAGAGTGCGTTGGATGCCCGGGTTACACAGCGGACTACGATAGGTGTCTCAAATACCTACCCGAATTAA
GGACTATGATCTCAGGTCGTCAGCAGTTGTGACACGGGGTACATACGTGACTCGTCTGTAGAACATATGTCACAAGGCGG
AAAAGACGACAAGTACGAGGAATATCGGACCGCAGCCTCGGGTCAATCAC-CGCTTGCCTGAATCACGTGGCCCTCCCCA
AGCTAGTGAGTAGCATAGAACACTAAACAATATTTGGCCGGGC-GACACATCGCCCTATACGAATGTGTACTCCTGACGG
AACGGGCTCCGATGACTACAAGGTGTCGCCGATAGCTGTGAAAGTCCAGGCCTCGGAGTGCACTGTCTTGCTTGTGTGAC
TTCGGTCTTATTGTTCCTTCGCCCCCCCAGGATCGGATCGTGGCCATTAAACGATCGCGCTTGGTATTCCAGCTGATTTA
TAACATGGACAGCG-ATGCCGTCGGCGTGGGCTGCTATGACATTTGGGACCGGTGTGCGGCTTTCTCTTTTGTCAAAAGG
ATATCTTCAGCGTGGGTGCCGGCTGTCTGCAACTCAAACTACCGAGGAAGTCACACAAGGTGAGCCGCCCACGTACGATT
CATTGTATACTCGACTTCGCCTTCCGGACTGAGGGCTTGTTGCATGCTGCGTGAGGAACGGGCCTTTGTCGTTTGTGCTT
CGGTAGGCTCCACGGAGTCCCCCCAGATCGATTCCCAGTCGTGCTCTCCGGCCTGATCGATGTCAAGCAGAATGCGGATT
ACACCGCCCCCCCCATATCTGAGCGCCGTCCACTTTACCGTTGACAACGAGCGGGCGAATGCACGGGGTCCCGTACCCAC
TCGGTTGGCGCGCA-GGTCGTTAGGCATGTCTTTCGCCGCACTTGGTCTATTCGTAGAATTATGAGAAGGGTTTGCGCAG
GCGCGCAGATATTTCATCCGGACGCCTTCCGTCAGCGGAGGCTATGTTTGCTGTACGTGCCGCTAAGGCCCGTGCTGTGG
AGTCCCCCACCTTATATGCTCGTGTTAGTGGGCGCGGGAATTTCTGCAAGACCCAGCCCAAGGGCGAAACTCGATCAGCC
TGCCATCTCTTGCCTGAGAACATGCCATCACTGCCGGCTCCACCACGCTCCCGAACTGGCGATCTCCTTTCACCGCTGCT
GTATCTTCTTCCGGAGCCGTAAAGTTTGATGGCACGTACCACAAACTCCTGATCAACGGGGGACGTTAGACCATCCTAAG
GAATCATGCATTGCTTGAGGAGTGAACCAAGGCCCGGGGGAATTCTGAGGGTAAAAGCTGGAACAGTTCGATGGCCTGGG
AACGATTCCAGCTGCGTAGAGAATGTGTGCGTCGTAGTCCTTGATATGTAAGTA-AACGAGGGAGACCCTGTCGTCGTAT
CAGTATTGGCAACGATAACCCAAGAATACAACCCGTAACCTTGGCGCCCCTTGCAATGCAAGGGTATCATGGCTGAATTG
AAGGGTGGCATCTGCGCGTGGCTAATTACCCGGCTGTTTGTAACTTGTCAATGCATCCCGCGGGGCGGGTATAACAAATC
CGGGTCGCCCACGGAGCTCGCTTTGTACTTCCTAAGCAGGATCTGCCAATCATGGGGCCGAAGTCTCAATTTCCGCTCTT
CGATCCTGTGTAGATCACAGCGTCGGACAGCGGAAGTCAATCTGATGACATCGCCTCAACCCTGAACCCGGCTCCGGCTA
TAGAAGGGAGCACGTGAGTAATGCACGCGCAGTAGAAAACGGGACTTTATTAGCAAGACTCCGGTCTTTCGCCGGGGTGG
GTTCTGGAAAGAGGAATTATGGCAAACTGCTAGCTCGTAAGAGACCCATGATATTTCAGGAGTTTCACCTCTCGGACTAG
GGAACGTGGGCGGGTGAGTTACCTGAAAACACCACCTTAGGGTCCTTACATAGTTAGCAGGCTACGTATCCGAGCAGGAG
GATTCTGACTTCTTTCTCTAGATCGCCAGGTTATTCAATAGGGCAGACGCACCCTATGTGAATTGATTTCGGTGATGTAT
ATTTCGGGACCATAGGGAAAGCCAAGGTAAGTTAAGTTAGGAAGCCTCGCACGACACGCTCACGATGCCTCACTATCAGA
AGTTTAGATCACAAGTGAGTTCGCGCGGACGCAAGTTTACTCCATCTGGAGAAAACGAGAGAGGCCCTACGAGCCGGCGT
GTCTATGAAAGCCTGCTACGGTTGCCAATTAGGGACCGAGCGTAACTGCACGCTTGATAATGTTTAGCATAATCTAAACG
AGGCGAAGAGACCCAGAGCCGGCAGATTCTGCGAGGTGGGTAAAGCGTTATTGATAAGGGCACAGCGGACTCTGCGGAAA
ACTGACTAAGATAGGGGATAAGGTACGTCCTCATTCTAAGGAGTTGCGCGTGATGGACACGAATAATGCGTTTGATGTTG
TATCTCCGAAGCTTGTCCGCAAGCCGACCAACCCGATGATGGGGCCCGTTCATCGTGACCTTCCGGGGGCGTGGCCAGCG
ATTCATGATGCGCGTTTGCAAATATACAGAGGAATCCAAGTAGTGGACAGAATTCTCTCGATCTCGGGACCCTCCGGGCG
TGGAGTCTCACCTATTCCTCGGACCCCCGCTCTTTACACGTGAGAGGTGTACCAATCTTCCTAGAACCGAATGGGATTCG
GTTGGTCACACAAGCATGTGAAGGATGAACTACTGCTGGAGATCGTATGTTTAAGTAGACGAGTCTGGGCCAGAAAACCC
CAAGAAGGGGCCAGTGAATGGAGATGAGCTTAATCGTCCCACGACTCTTACGGTAGCACATCACGCCGTTGCCCGCGATT
ACAGCCAGAAGTCACGGGCCTGCACGGACAAGGGGCGGACCGATGTCGACTCGACAGCCCCTGAAGTTCGTGGAGCGAGA
AATGCAATTGCCTTAACGACAGGGGCTCTCAACCTAGTTATGAGACCGGGAGGACCCGTCTAGCCGGATATGTAGAACTC
CAAGTGCCTGCAGTATCAGAACCACCGATATTCATAAAAACCACAGCCGGAAAGTATGCATCCGTAATAGACAGGTAGCC
GAAGACAGGTAGGCAGGCCTTTCCCCTGTCTAGCGATTGGCCATTAGTGCTATGTTGACGTTTACCCCGAATGCTAGCGC
TCTGATAATGAATTTACCCGA-ACGCGTAGCGCGCCCTAGCGTTATATACTTCCGTCAACAACCACACTCCGTCTCTCTA
TGCTTATTGCAATGCCCTCGTTCCCTTTTGCTGTGCCATGTATAGTTCGCAGTGAATCAATAGCAATTTCTCCCGGAGGT
GAGGATCGTCGTGCTGCCTGCCGGTCCCACACGACGGCTCCCCACCAATCGGGGTCGCGTACGCCTAACCTATAAGGCTC
ACTTGCAGCATGCTGAACAACAGCAGCCTGGTTCCTCCTGCCGCGATAAGACCAGCGTTCCTCATACGCCAACCTTGCCG
TGGTCTTACCCTCCGCCTCCGGCGCGATCAAACGTGAATCGCTTTGAAGTAACGAACAGCTAAGCAGCGTTTAACACACT
CAGAAGCCGCTTACGCGGACCACCGGCGCAGGATAAACCACTTTGGGACAGTGCCGCTCCGTGAAAAGTGGACTCATGAG
CAACGGATGATGCAATTCATTATCCTGGCCTGACGGGGGACAGCCTTGTTCGTGCCCGGTGTACCAAGTCAATGATACAT
CAGCACACGTCAATTTATCCGGTTCAGGAGACCCTGTTGGCTGCACTTTCCGAAGCTATTAGCGCGACGCCCCCCCCGCT
GGAAAGGTTTTCTTCCTGACCTAGTCCTACCTAGGCCCGGCCTTGCATGACCCTCTATGGTGCAAAC-TCTGGGCCTCGA
GGAAGTAGTTTGTTCCCATCCATACGCGTACGAGGGCATATGTACAGTGACAAGTCAGTTCGGGATACCCGTCGCTAGAG
CAACACTCCTTTTGAATGGGTGGGTGAATTATGCTACCTTCCCCCACCGCCCGTTTGCCAATCAAAATTCAAAATACCAC
ATCAATGCGTTTGCAGCTTCATACTGGCGTCTCGCTTGGCAAACATGATTCGGGGGTGTTTTGATCCGGTGGCATCAGGG
TTAGTAAAGCGACGGTGTCGGCCATTTCTGAGGGCTATCTCCTCTGTCGAAGCTCCTTGTCCTGGGCCGGTGGTCAGGCT
GCCTCGAGGAAGAGCGAAAACGGTTACTTGGTATCCGTGTAGCCCGCCGGCGGTGTAGCGCCGAGCCGTGTCTACTCTGG
GTAAGGTCGGGCCAGCGACCCTCGCGTATAACCCTCATCGGGAGAGACGTCCGGTCGTCGGCGTGAGGGCCTTTGTCCGC
AGAACGGACGACGTAGCTTGCATTTTCGTGGGTCTGAAGGATATGTATGCGAATCCAGGTAATATTATGCGCCTTCTTAG
GCGGGTGTGCCCGTCCTCTACGGAACAACTCCACAAAGCCGGAAGTCTTTCACAGTCTTCGCGGCGTTTGTTGCGCACAT
AGAGGGGCGTGAATGATGTTCCGGGCCAGAAAACCGATCTACGGGTGGGTTTTTGACCTGCGTCACCATTGCCCCCCGCA
CCTCTTGCGCAAGTCCTCGAGTACATCATTTGCGAATCTGACTCGGGGTCAGTCCTTCATTAGACTCGTGCTGCCTGAGG
TCCTAACTTTCGGTCCTATTCAAAATCAATGGGA-TCTACATCGCGCTGAAACTCAACCGCACTAACGCCACTGGTGGGA
CTAACCGAGAGGAACGAGAAGCTGCTATAGCTTGCTAACCCGATACCTATGTCCGTCAGCGCCCGTAAATAAGGGGGAAT
GATTCTATGGGTCGGTCTAGAACAGCTAATGTCGTGAGGAATCGTAACGTAACGCGCGACCACACGGCTCCTGTCTA-CC
CCGGTCTATATGCCAAGTGATCCCGCACACTACGAGTTCATGTCGATAGAGGTGTCCTCGCATAGAGACCAGGATGGCGT
CATGCATGAGAAAACTGGGTACCTAATTTCCCCGAGTGAAGTATTCGAGACGACCGCCAAGCTTGGCGTTCTGCCAGGTG
CTACGGAGACCGCAATGCAAACCACTCCTAACTGGTTACTCAATGGCGTACGAGTGGTACTCGACGGCCGAGTAAACTCC
CGCAATACATTGGGAGCGCTTCGGAACAATCGACGCGTCGAAGCACCGTAATAAGATAAAGTCATATACCTACGATCGCG
TAGCCCAAGTTGCGACCCGGTCCCCTGCGCCCTTCATCTCCGTAACGTAGGAGCACCTCCACGCGACCATCAGAAACGAT
CGGGCAGTGGCACGGAACGGTGAAGGGCTCCTATTCATGAGGGAACGCCGCCGAGCAATGCGATAGCCACTCCCCTTGCT
GCCACTTAGGTTCAGGTCCTGACCCACCCGGGACGTATGGTGGGCAATTAGGTGGTTGCGGCGAGCACAAACGGATCAAG
TGGGCATACCCGAAACAGAGCGGGGGTGGATGCGACTACTTCCGGTCGTGCCATCATTTTTCCGCTTTAGATCACATAGC
TATAATGCTTCCGGCCGAGTGTCACCAGTCCTGAGCGGGGAAGACCCGGGTCTTCGGTCGCGTCGAGGAGTGCAAGGGCC
AAGGCCTGCATCTCACTAGCAACAAGCGTGTATGACTTACCTAGTCCGCTCTGAGCCGTATGGACCACAGGCACCCTTTC
CCCGTCTTCGTGATATTATAGCGTTCCCGGACCGCGCGAGCCGCAGCCTGGGCGCAAGGCATAGCGCGGCTAAGCCGGTT
GCGCCTACTAGTACCAGCCCAGATCGATAACGCTGGATGGCCCCAACGTGGATGCTCGAAGACTTGTATCTATGGCGCAT
TCGGGAGCAAGCCGGGCGTTCGAACCGTTCTGGCTAACCCGAAATGGTCGGAGCCCTTCGGGCTTCTGCTATTCATCGAC
ACGGAGAGAGCACTGGCCTCAGTCAGAACGAC-GTCCATCGTACCCCGCTCGCTCGCGTAAAACCAGACGCCGTCCGGAG
GTGGATAGCTGCAACTTCTTTGTACGTCCATCGGCACTTGTGCCGCGCTTATCGCAAGGTCTAGAGATATCCACCGCAGC
GGCACACGATGTCATGACGACTTCATAGCCCAATTGTGCAGATGAAACTCAGTACGTTCCGTTAATCTCAAGCACATGAG
GCACGTGTGCACGACCAAGAGTCAACGAACACACTCCGTGCGAGGCGGCTCTTCATAGGAGGGAATAGGTATAGTGCAGT
GCTTTGCCGGAGTGGAGCCTGCACTTCGTAGGAAGACTTCCCGGAGGAAGTTCATAGTCTGTCAGGGTTAGTCGGGTAAG
GCGCCCAAAGACCCATGAATGGATCCCTTCTTGATGCCCCCGGCGTCAGGGCTTAACTGACGCCCCCAGTTGGGTCGTCG
GAATTCGACACCTGTCATCACGAGTCGGAGCTGTGGCGATCAGACGGGCAATTAGGGCCGAATTAGACGGGTCGCCA-CG
CCCGAGCGCAAATCGCAGCACTTCTTACCCTGTAGGCCCCCAAATTTCTATAATCCTTGAGGACGAAATTAGTCAGGACG
TGCTTCCCACGCATCCTGCCGGATCGACTCGGTTCTGAGCACTTTCTCTGAGGTGCACGATCCGACAGTAGAGGCAGCAC
CGAGTGGCACTCCGCGACGAGCGCCGGTGAAAAAGTGTGAGGCAGTCTGGAGGTGAGGACACTCGTCCATGGCCATAGGG
CAGCAGTGTCGGCCTGTGACTTGTCGGCGCGGGCTGCGGAGTGACTTCCTTCGATCTAGGGAACGCTGGATGGTTCGATG
GTAGGCAGCACAAACTAGGAATGGTGAGATAGCGCATATGGGACCTCGGTACTACTTTTTGCGTTTGTGCAACATGGACG
GAACAGAAGCCCCCTACGGAGGACCCGCGTGAAGCGCACCCTACGTCAGGGCAACGGGTCAAAAGGATGTGCCCGCCGAT
CCGTTAGTCTTCGCCGGCCGTTCAACAAAAGCACGAGGCGTACGAGTGACCGTTG-ATCGCTGCGGCAATGGCCCGGCCA
GCTA-TC-CGAGCTCCCTAATGCCTATTGTCACGTCTAACTAATGGATGGGGCGAAGGTCCGCTACGC-CGCTAGAGGTA
CCCGTCGCATCGGAATCGGAGAACGCCGCGTAGCTCAATCTCTCTGCGGAGACCATAAGTGCTCAAGCCCGTAGGGCTCA
TGTATCAAGGCAAGTTCCTGTTGTCCTCGCTCGGGAGTGGCCCTATACCACCCCCGGACGCAGCCCCAACGTACAGGACT
CCAGAGAAGACAGATCGAGTACCGCTCATTCTGATCACCTCGTCGTCCCGATTCCAAGGCCTAACATCTCCCTCGGACTC
AGAGACTTACGGAGCCACTGGTTGAGTTTCAGGTCGACACAGAGCCTATTGGGTCCAATCCTTATGGACCACGGTCGAGC
TAAAGCCAATCTGAGAAAGCTTTGCAAGGCCCCAGAAGCGATTGTCTTCTGGGGGCTGGAAGAACGCGCGCATTCATCTG
TTGAGATAAGCCTGCTACCCGTTTAGATTTCTAGCAACTGTGTGAATGGCGGCACGTCCGACGTGCCGGCGCCACATTTG
AAGTTCTCGGCCCAGCAAAGCCCCGTCCAACTAGCACTCCACGTTCTACGGAAACCTAGCAGGTACGGATAACGTCTCTC
GTAAGGGAAGCGTAGTGCTGTGAGATAAGGCCCTGAGATCCGAAAGCGGCCTCAATTCACCACTGTCGCGTCTCTACCGC
TTTA-CACACGCACCCCGTGAATCAACTAACCTTCATTGATACCAGTTTCCGGAGTATCCAGGTTAAGGAAAGGGAGTAG
GGAGCGTAGCTCAACAGGGTCTCGAGTACCGGTGCTACGCGATCACGTGCTACGCTGCAACGCTTGCCAGATCTCTGATA
GAACGATATTCGCTGTTCAGTAGAGAGGGGGCCTACGTGTTACTCACGTGGTATCCATGAATCCAAGTAGTTCGGCGCCT
AGCAGTGCGTTCTCTGCCTCTGACGGCTGTGCAGGAACTGCCGACGTCCAGGACTCTGTCTCTAACACTATGTGTTGGT-
TTGCGACTGTCTACATTCCCTGAAATTCGGTGGGTCGAGCATACCATCCTGCCTGTTCAGCCTGGGTCGACGACGAAGCG
AGGTTTTTGTGGGTGCTCGTGAGTGGCGCCGACCGTAGAGATTCTCAGCGGAATAGCTACTAACACCTGCGTCCGAGACC
TACGCCGATATGCGGCATTTTGTCCGTTCGTCCAGGTCGGTATCCCCGCATTGGCGGAAGTACTCCCGTACATTAACCAA
GCTGCCAGTGCCTATCCCCGGCTAAGCACAGCATTACGCACTTGCCGCAGAATGTGCTTAAGGGAGCTCTCCACCCCCAC
CATGCTT-GGACATGAAGGCGGACCTTGCGAGACATACATAAAGGACCGAATTTGAGAGCTCTTTTTGTGGGCAACTCTG
GCCTGCAACTACGAACTGACCGAGGGGCGTGACGAGTAGGCACAGAGCGGGTGGGAGCTTGTGAAGGATGTGGAGTGT-A
AGGCGCTTATAACACATGTTAGGCCGAGTCTTAACAGACAGTGCCGGTAGTTCCCGCATGTTGGCGCGCGAAAGTGACTC
GAGAATTCCCAGTAACAGTTTTCCTTACTTCAACGGGTCAGACACCGTTGATGAGCTGTCAGAACCGGCGGGGCCACTGC
GGTCTGGGTTGCATAGGCCGAGGCGGCAATAGGAATGGGAAACAACGAGGTAAAAGGTCTCTGAGCAAGCCCGTACACGA
ATTTAGTACAGCCAACAGCTTGCACCCTATAAGTTGGAGCCCGACGTGTCCGCTTAAAGCGAGGGTATGTCTCCGCACGG
GAACGGTAAACGGACGAAGGCATGCGAATAAATTGCAAGAAACCGCAGCCGCGAATGACTAACTGTCGCTAGCGACCGGC
GTCAGGTATGCGCCGGGGGCGACCTCCAATCTGCCCCGCCTGGGCGGTACCTGATGACTTTAGCGGAGACCACGTCTTGC
GTACCGAACAGGGTAAAGATATCTGTAGTGTCTAGGAGACATAGAGCGTGAGGATACGTAACAAGACGCAGGGGGCTGAT
GCATGGGCGCACGGTCTGGAAAAAACTGAACGCTCCGATTCTAAGTGCCATAGTCAATAGGTTCCTGACGACACTCTCCG
ACGCTGAACTACGCCCCTGCTGGTTGGCCCCCAAAGCCCGCACACTAAGACCTACTTGTTTCAGCCTCCAGGTCGACGAG
GCCCCCGGCAACGCATAAGAGAGCGAGCGAGATACCCTAAGTGTTTGATATTGCACCAGGTCCAGAGGTAGTCTATCGGA
GACCAGGACGGGTCTACTCATGGTGAGCGATCCCACGCCGCAAACAGCAAGCTCACCAGACAACGAGCATTGTGTCCTGC
ATGGTTGTACTCAATGCAGGAATAGATAGTGGGGGACGGTATAGCTATCGAGTGATGATGGAATACAAGTGGCAGCCTTA
GGAGCGGCTTTCTCGGCTTGAGTAAAGGGCCCGGGCGCCGTGCTATCGCTGCAAATCCTGCTGCTGGGCGGAACGGCTCC
CGCGAACGTGGGCCGAAAGTGTGGTAAATCAGTACGTCTTAGCTTGAAATAGACGCTAATGGAGGGGTGACCCTTACGTA
CATCGCCTATCATGTAGCCTAAAACTTGGGATTTGTCGTAGAGTGGACTGCAGGTCCAAGACGAGGCGCTCTAATAAGGG
GCACAATTTGGGCGCCGAAAGCTCTTGGCTACTCCAGGATTTTTAGGGGTTTTGCCCCGCAATCCGGATCCATCCCACGC
AAAATAGAAACCAGTCCGCCACGAGGGGGGCAGTGGCCGTTTTTGGGTATCACAGCGGCTACACCAGCGGCGAGATACTC
CTGTGCCTGTTTTCTAGCAGTCCCTCGCTGCCGAGCAAAGGCGAGCCTAGGGCGGGCGGTGGGGGGTGCAAATTGGGTTC
CAGCATCTGTCAAGATTGCTGTCGGTATCGGCTTTCTTGTCGGCTGTATGACGATTGGCAACCCACTTCGTACCGAGCAT
ACTCTCATCGGAATAGTGCTGTCTAAGCGCCGGGACAGAAGTAGAAAGCGTTTTTCTAATAAACTGGCGGAACGAAAAAC
GACGACAGCCGCAAACCCATGAAAAACCTTGCGGTCGGACACATGCACACGAAGCCCGATCTGCCGGCGTGCTGGGCGGC
CTAAACGGAAGCTAGTGCCGACTCTCCTCTCCACATAGGTGCGGGCGGCGGCCGGACCTTAGAGTCGTTGGGAGGGGAAA
AATATGTTCCGTGCAATGTCAGTGAACGCGTCGCAACCCCAATATCCGCTATAACACCACTTGTCAGGTAGGAGTTTCTC
TTGGTAAAGTACTGGCCTACGTTGTCCTCGCCTAGAGGCCTCCGTGGGGTCGGTAGTAGTCCACTGGTGGGCGGCGAGCA
ACCTAACAGCAATAGTGCATCTCTGGATATTTAACTTCGTTTCCTCGCCACCTGGGTGCTGTATCGAAGGTCACCGAAAC
AGTGAAATCCCGGAATAACTCGGCGGGCTGTCTCGCATAACCCTATTCGAAGGCGGAACCGACATATCGTTCCGAGATAT
GGTCGTTTGAGCCGTAGCAGGCTACACTGTGAATTAGATCCCCCACTTTTGTGAGAACGGATCTAGTCCTTACATGGGAA
CTGAGACCCATTCTACCTCTGTAGCCAGAATCACAGAACTGCAAGACCCTG-GATGAGGAGGTGAGGATCGGCTAAGGAA
CTACCACTGGCCTAGAGGTGGCAGCCTCATGGTCTAATGAGCGCGAGTCGTGATCGTCTTTAGAGTTACGTGGTGACGCG
ATCAAGTATGGGGCACCCGGGGTAGAAGTTTATTAGGGGTGATGAGA-ATCCGCACGAATGCCGGAGTCCCCTAACGGGC
TGTACTTTCTTGCGGCACATTCAGTGATAGCGACTTGCCTTTCTATTGTTCCCTCTTATCATTGTTAGAAGGGGGGTCTT
GCGCATTAGACTGTGACGAACGGTCGTGGCAGCTGAAAGCTCAAGCGGCTCACAAGACGTCGTCTCCCAGAGCGCGCCGG
CGCCTATGCGGGTTGAGTTCATACTACACGATCGATGACTGCATATGGCGGCCAAAGGCTCGGCAGACGCTGCACACCGA
GCAATGGCTACGGAGCTAGCCTTACCAAAATTCTTCGACGCGCTTGCCGTCCATCCACATTAGATCTCACCCATCCGGGA
CCGGTAGTTTTTCCCGCACCTACAACCGCGTGGTCTTCTCGGCGTTGCGCTCTTCCGAGATAATTGACTGAGCGGACACG
AGCTCAACTATAACTTGCGACGTAACGAAAACGTGGAAGGAGACTCCCGGCAAGATTAATGTCAGATGAGGCCCGCAATC
TGTGCCGTGTAAACCGTGCCTTCGCAGGATCAGCCCTGGGCCAATCGAATATAGAATCCGGCTCGTGAACCTGGAGATGC
GGGAAGAGGGAGGAGAGACAGGGGTGGAACGGTTCTACCTGGCCGTCATG-CGCAAGCGATGGGTGCTGCCGGCAGGGTT
GCGTGGATACCACGCACCACGGTCACTTTGTATATCCTGAAGCGCCATGCATGCCTTTGACCGTATTGCCGGCGGTCTAA
CATAGCTTCTATCGGAACACAGACGGGTAAGGACGGCATGTGTGTAAGAATCCTCTCCGGTCCTATCTAGAAAGCTCTAA
AGATCCGCTCGTGAC-ACAGTGGTATGGACCCTGGTTCCCTCTGCTCGTTACCCTTGCCGTCCGTGCTCATGTCTGTATC
AGACGGTGTGAGGCGTCAGCGGCATCCCTGATGTCGTCATGACGGGCTGAGACCCTTATGGGTAGCTCTATCGATCAGTT
TGCAATTGTTACTCAGGAGGTTCTTTCCTCTGTGCCCTCTTAAAATTGTAGCCTGCAACCTACGCCGAACGTTTTTATGT
TATTTCCATCCACCATCCATGGGGAAGTAGGCGCGTGCTGTAATAGAGGGAAGGATTGAGGCAACGTGCGACACCGCAAA
TGGCCGGATGATGCTGCGTTTGTAAAAAGCGGGTGTATCCCTTTCGTCCATGGAGCGCGCAAAACGACGGTGTCGGATTC
CGTGAACCCGGAACGCCTCATAACAGCAGCGACAGCGCCCACGTGCTAAATGACCTCAATGAAGCTCGTTGGCGTTTCGC
TTCTAAGCTATGGGCGGGCGTGGCCTCCAAATTTTTCATCCAGGAATTGTTCGTCGTCGCTACATGTCCGTGCGTACGCG
ATCCTGGGAGGAGTATATGGGCTGGCCTCTATAATCGACAGCAGTAACGCGGTATCCCCCTGCCCTCGGGTCTCCTCTTC
CAGCCTAATTGCGGCCACGGAAAGCCTCGACGTATAAAGGTGACCACGTGCAACGATCGGCGTAGACACTACCGGGGCGC
TCGGTAATGTGTTTCGGTAGGT-TAATTTACCGGGGATTCGTTAAATTGGTGTTGGGGTGCCGGTAGCGTCAGCCGCAGT
TACAGGTTATAGGTAGTCTACACCTGGTCCGGGTGCGAAAGGAGCGGCCACCACAGTTCCACCTAGCAATACAACCAGAG
ACCATCCCGGTAAGCCGCATGCTCCCAAGATGTTGCCCGAAATCCTTCGTTGCCCAGCTGCGTTGGGGTTGCGGGACTGC
ATGTGGAAGATGATATCGATCACTGTGTTGTCG-CCTGACGGTGCAACTCTGGGACTGTGCTTTACTTTGTACGGGTCGG
CGCCCGATCGGGCTCGGCTTTTCCCAGGGCAAGGCCGAAGAGCCCTGGTTATGAGCTTCACAAGCCTTAGGTACCAGGCG
ATTGTTTCCCGTCGACAGGATATCATCCCGTCTGAGCAATAAAATCGTAAATACCCGTA-TAAGCCTCTCCCGCTACGAG
TTTTCCTTTCCTCGAAGTATGCAGGAGTTTGGTCCGCCGCGCCCCCTACGATAAGTGTCCCTGAACCGCCCGGTCCCGGG
TGGTAGCCCCCCTTGCATCTGCGTCCAGGCAATTCTTGCGAAGAGAGGCGCTCCAAAATGTTCCGGATTTGCGTCTCTGC
GATCCTAGCAGTGATCTGCACCCTACAAGACCTTACAAGCGTCGTACTTAACCGATGATGCTTAGCAAATGGCGGGTCAG
GTGCATAGCGCACATCCCTGATCTAGTCTACAAATAGTCCATTGTAGTTGGAGCTCTTCCTGTCTTGTCTTCTTTGTACG
CCGACTTCAGTGCTGCCACCTTTCTGAGGGTTTTGGCCGCGACATTAGATTCTGGCCGATCGAGAAACGGACAGCCGCGC
AGGCCTCTGGGAACCCAACCGCGGACACGCCTAGCCGGTGTGCGTAGATTTAGCTAATGCGTCGACTGAGAGGCTTCTAC
ACGGCGGTGCTTGGCCAACCGTTATCACCGCATCTCGTACGCCAAGTACTCTGAAAATCGAGATGGGGGGTTTTACCTAC
GCCACACGGCTGGCTTACGTTCCTAGCGAGAATCTGACCGCCCTGAGTGGAGCTGCCATCGGCTTGTCGCACAAACTTAG
CCTTTCAGGCGCCCATCTAGCCTCGGTGTAGTGTTGCACCGCCGCCTGACGGCGCCCCATAGCGCGTGATACTCTCAAAT
TGGGTGAAACTTCAGCCTACGTGAAAAGGTGATGCGTCTGTTGGTAACGTAGGATGAGAAAGTATACGCTCATAGTACAC
AATTTCGCTGTTTTCCCAGGTAAGGTTTGGGGCACATCCGTACAGAGGGAAATAGGAAAGTTCGTGACGTGCTAGCAAGG
GGCCAGGGTAGGTTGCCGTCGCTCCAGTAAAACATCCTTGTTTTGTACGGGAGCCAAGAATGAGAGCCGTTCGCTGGTCG
GGGCCCTTGGAGAAGGTAGGAGCCCTCGGAGTCAGCGTCCATTATGCTAATCAATCGTACTAAGGAGAATACTCGTTCTT
TCTTCTTACCCATACCCTAAGCAACGGCACCGCAGAATAGAAGGACCAGACAGCTGATATATACAAATGTTGGAAGAATG
CACGTTACGTCTGAACGCATGGCCGACGTTCAGCATCTATTATCACCTTAGTACAGCAGCCGTATGATCACACAAACAAA
TTCGGGGTCGGTTGAAAGCCTGTGAACAAGGTCTGGGGGGGCGCCAAACTCGACGGGCTAGAATCAGCGCGGTAGTATCT
ACCTGA-CGCGTTATCCTCATTGTCCCACCTTCGGGCGTATTGGACGTTCACAGTAGGCCTTT-CTAGATCGCGGGGGGG
GCTTATGTAGTGATCCGCAACTAGAGCTGTAGCTGTAAGCTCTGTCTTACACCCATGCTGGTGCCTGGAGGAGTAATAGT
AAGAGGGTGGCATAAACTGATCACGCCCATGGCACCAAAACCACGCTTGGGCACTCCCACCGCTACGGACGGCTGCTGGA
CGGTGGGTCCACTCTGTACCCGCCTATATCCGGAGGTAGGACAATCAGCGATCTCGGTGAGGCCGCATGAACTACGAATT
TCTCCGGGCTGCCAAATCAGGTGGTACACTCTTTCGACTCGGGTGACCGCAACCCCGCGACTACAACTCGAGGACTAACC
CTCTCACTGTAGGTTACCCCACGCCTCGAGCTCCGGTTCGGGCCTTATTTGACGGAATGTCAGATACGAGGAGAAAGCAC
GTGTCGGGCGCAAGGCGGATGCGCAGCTAGTCACAGGGATCGCTCACCGCAGCAACTAGCGGTTTATACGCTATCGATCG
GCGTGCTCCGGAGCTACCCCGCTTTTGCTGTAAGTGTGTTTACCCCGCCTGAGTTTGCCTGCACCAGCATGATCATGCAG
TAGGGGTACCGGCAGGAAGAGGTGGAAGCAGGCTTTTG-GACCGAGAAGGAGAGTAAGGCCGGAAGCTGACCTAGACTTC
CCGAATAACATAGTAACAACCAGATCTATAACGGGGCTCTATTTCCTACTTCGCTTCCGTGTTTTGTTTACTTTCACGAC
GAATCGATCGGCGCCTCGGCCTTATGTAACTGTAACTAGCCAGTAGGATTCGCTTTACGTTACCGCCCCTACCTGCCCTA
GCGGAATGGTGAAGAATGACGTTCATCTGTAAAACTACCGGCGGAGAGATCTGT-TGGTCAAGCAATTGGACCCGGGTCA
GTTCCTCGTGCCCACCTCTCCACCAGTCTACAAATGTGCCGGGCGGGCGCCGATGAACCACCCTTAAGGAAAGTTACGAG
CCACGCTGCACTCAACTGCTCTCACTGCAACTCGACCAAGCGCCTGTCCGACTAAGCCCACCGATTTGGGTCCTCCGCTA
TTGCTTTCAATCAGTGACCAATCCAATCGGTCTCTTCATGGCTTGCTCCACTGGGAAGAATAGACAGTCACTGCCGGTAC
CAAAAGTTGGCTATCATAATTTGAAGCTAGTAATTCGAGTCGCGCTTGTTTCGCCTTACTGACTTCCGGTGTATATAAAC
CGAATAGAAACACCGCTGGGATAGTCCATACAAGCTCTCTAACTAGGAGGATTCTCACGACAGGCCGGTCCCTTCGGTTG
ATGTGCCCGTTGCGTTCTGGTGATGGATGGGTCCGCCCGGCTGGATCCCTTAGCGGGATCGTCGGTCGGAAG-GTCTATC
CAGGAACGGGCTGACTCCTCCCCTCCTTATGTATAGTATGGGATCCGTGCCTCCCCCATCGGCACTGTCAAACCCTCGTC
GGCGGGACCGGTGCAGGTAATTAACTCGTAACGGAATAATTGGCCTTTGACGCAAGTCTAGCCACAAAACTGATACGTCG
TGAATCGAACCACCCCTTAAGCGGCGTAGGATTAATCCTAGGCCGGCAAACAATTGGAAAGCGCGCCTCGTAGACCCCTT
TGTTCGCCGATTGACGTCATGTCACATAACTACCCGAACCGTGCCCCATCGATGCTTCCGTTCCAAGAGCGGTCCCTACG
ACGAAATCTTAAACGCGATCGGCGCCTGATTCGGTGAATCTCTCTGAGGTACAAGCTAATCTTCCCGTGGAAAGAGGTCT
TCCCCTGACCTGTAACTCTTTTCTAACATGGAAAGACCTGTCATTCCAAATATACCCCCTTGGCGCGCCGCGGGGTGTCA
CACTAGTGACATATTAATTAACTGTACTCTCGAAGCGTAGGCGCAGCAAGGCTCACTCCCTTCGGCGGTGGCTTTGCCTC
CAAAGTGAAGGATATCGTCCCGGGGGTCCGGTCTGTAAACTTTCTAGGTTCTGCATAGACTACACCCCAGGTCCCTCGCT
GGTCGCATGGCATTAGTGCGCGCGCTGTAGCGAGGCTCGAGGTCTATTGTGTGGTAGAGTCACCCGACAACCAGTCACCG
CGGAGTAGTTCTTGCCTTTCGTAAACCCCGAAACCTGGGCGCCCAACTACTAGACGGGATAACAACCCTCGTCCCCTAAC
CAGAG-CGAGACTCAGCATCGTCCGCAATAGTCTTGATCCCATGCGTCGCTCGGGTTTTATATGCAGGACAGTCGCCGGA
AGGTTCCTTATGGCGTCCTTGTCACACCTACCTTGACGCTCCCTTCCGGCTGTTGATCAGCGCCACCAGCCCCCTATATG
CGGACGACCGGCCGTTGAATTGCCTGTCACGGCAGTTTTACGTTACTTCTACGGGTCCTAGCACCCCCCAGTAGATAGAC
CCGATACAATTGAAATGGACTTTTAAGCATATATTCAAACAGGCTATAGGTCACAAAAAATTCCGACAACCGGTTCGTCG
CAACCCCTTTCGCCGGGCCACAGTCAACACGCTGTCTGGAGGCTGGGATCCCATCGA-ACTCCCTACGCCCGTCCGCGTT
GGATAAAGATCAGTGATTAGTCACTGAAGTTGTTTCGGCCAGCGAGAGTACCACGGCGAAACCCCCACTTGCTCATCCAT
ATCGACTGTCCTGGCTACAAATCCGTGGCACCGCGAGACTTAAACACGTCATTTCCTGTTAATCTCTTTTGATTAGACGG
TAATAACAAGTGGACCCCTCCTAAAGATAAATGTGATGGTACCCCCTGTCTTCATCGAAGTAGCCTGCATTAGTACTGAT
CCTCCGTCAAGTGGTGAA-TTGCAGTCATCCTTTTCGATGCATGGATCGTGGGGCCATATGTCCGGGTATGTGTAGGACT
GCCCCCGTGATCCCTGGTCGGGTGAAGGTCAGGGCTGTAGGCATGATTACCTTCAGAACGTCCCTCACGACTTCCCCAGA
ATGAAAGCACACTGATCCCACTTACCGCCCCCCCTTATAAAGCACCGTGCTGGGCGTCGGGCCGACTCGCCTGTAACCAG
CTTCGGAAGCTCCTCCACAAGTTATTGTCGCATGACGTGACGCAACAATTGACCACCAGTGACTCTCCCCAGGGAGTATC
AGCTTACGACATAACTGAACACCCGATCGATGGGGTTTCCCTCACCGCTTTGAGGAATGTATGAGTCTAAGAACGTCAAT
CCC-GGCTGTCCTCAGCAGCTATTTATTTTTGTCTAGCTTCGACCCCGAGAGGATTGGTTAACTCCGACTGCTGCGGCGG
ATATGGACGAGCTATTTGTAAGCAGGGACTCTTATAGTCGCCGATACGATTCAGGAGTATGATCGTTTACCTCGATCCAC
CAATAATATACTCAGAACGGGAAACGCTCCGGGCCCCTCATTCATCTAAAAGTGTCGAAGGCGACATAAGCACGGGC
>SRR354008
GTGTATCACAGAAGCACTCCTACGTATGCATGGCGCG-CA-TGCT-CACGTCCTAGGAATTCTCTTGGGAGTTGGACGCA
TCGACCACGTGGAGTCCCGAAGTCTAATGCACTTCAGACATTATGAGCCGTTTATTAACCGTCAACTTGGCTCATGGAGA
ATCTAAATCTGAGCGATGCAACTTTGCTCATAGTTTAGTTACGACGAACAGCTTAACCAGCACTTGACAGGTTTGGAACG
AAAGGCTTTGCCATTTGTCCGCGTAGCTGCACCCGCATTGGGGAGTTT-CATACTATCATCCCTTATAATACGATACCAT
TCCAAGTTGACCTCGGCCTTAGAAAAATGATATTGTATGATACAGGCACTAGTTATGAGGTGCCGGAGGCGTGAGCCGGT
ATTGGATACCTAGTGTCAAACGAC-CCTGGGAGGCCGTCCTCCCTGCGGCTGGGTATGAGCAGTTTGATGTGCC-AACCG
CATAGCTTCATGCACAGGGCCTTACCACGGTTCGGAAGAGCCGCTTCCCACTATGCAGTATTTCTCGAACGTGCACATTG
ACACGAACTTCGGCTTACTCGTCCGCGCGGTCGCTCGCAACTGGGATTCTCCAGGGCGCGAGCTGCCCTCAGTTCATGGT
CCAAGCTTATGCTCGGTTGCACTTTAACGTGCGGTATATATTTCGAGCTGGGCTTGGGACCTTACGGGGCGGCATAGGCA
ACTCCGGCGGTTCCGGGACGGATAGCTATCGTCTCATTTAGTTGTCCGATGCTCTGCACTTGGAGCTATACGTGACGAGC
AATTTACCCGTGGCAATTAGTCATCGT-GGTTACTCCACGGGACGGTTCGAGCTCTCTTCTATGTCGACTCGGCGGTCTT
TCGTCAATGAAGGATGCCATACCCGGTCTACGCCACAGTCCAGTTCCCCCCGCGGCTATCAGCTGACCCTAGAGCAAGGC
CGCGGAGGCGCAACGCGGCGCGGGAGCCCGAAGCCGAGGCGCTTACGGTGCTCCATGCCCCTGTCAGTTCACTCAAAAGC
TGAGCTAAAAAGGGATACTAGAGCTCGAAGTGCTTTCAAGGTCAACAGATGCTACGCCCCTGGATGAATTTCCCGAGCGC
GGGCTTTGTGATGGATTGTTGGTACGATGAGAGGCTGACCGTGGGCACCGGAGGTGCATGCGCTACAACATGGAGGGGCC
CCAGGAAGAGGGCCGCACTCGTCGCCCACCCGCTGGAAATCGGCCCAATGCATCAGGCTCAAAGAAAACGGGGGGTACCG
TATGTCTACTCCTTAGTTTGAACCGTCTAGTATGAAGGCCCACACCCAGGCAGACAGGGTTCCTTGGGTAAAGCGGGTAG
ACCCCGTCAGTCAATGGACCGGAAGCTGGGCTAGGGGTAAGAAGGGGACGCCTTCGGTGCCAGGCCGGCGCGCCTAGTGG
CC-GGCGGGCTGGCAGGAACTAACGAGTGGGGAGAGTACGAATCCAATATAGAATGACTGGGCCCGGATGTGCCCCGAGT
ACAGTAAAGCAGCTGACTGCATAAACGGAGACTCGTCAA-GTAGTGTTTGATGAGACACGCGACAATACTATTCTACAAA
CGACAAACGCAACGCAGGTGCAACGCCTCTCCGTGAATAGGAGACCCTGTAGTCGGCGTCGTGATCG-ACAATGGGACAC
GCGATG-CTGGGATCCAGTGGGGGGCGAACGGCTGCAAACAGCCGCGCAGTGACACGCCATCTACAGAGGAAATAGTGAT
TGCGCAATAAAGGACATGCTTGAAGTTTACGTCGGGCGCGAGTATCTGGATTCGTATTCTACGTTTTTGCATTGCTCTTT
GGATACTCACACGCCAGGCACTATGCAGCTGAAATGATCATGGTATTGAATCCACCGGTGCCAAAGGGATGCTCTGATCG
AAAAGCCCAGGCCACTAGCACCGCTTCGAGAGGGCATACCAACGAACGTGTAACCAGCAGATGGCAGGGACCAACTAATC
AACCTCCAGGTGAAAACAATAGTTACCCATCGGCAGCTAGGAAGCACGCCAATCCCTGAGTTAAATAAGCGCATCAAGAT
TCTTCGTTTCCGAATATTTGTTCGAAGTGTCTCTGACCTACGTTATTTGTATAATTAGAGCATATCGGCGCCCTGTAGGT
CTTGTTGGTTTTAGCCGGCCCGTAGTTAGGGCATATGTTATGTTCCTGACTCCACTTAACCCCCTTGTCTATGCACCAAA
CAGACACAAAGTTGATCACGTTTCGTCCATTGACCCTCATCTAAATTCAAAGTGTAGTGTCGCCGGGATAACCGGTGGGC
TTTGCCGGTCCGAGTCCGTGTAAGGCGGGCTACTAAAAAACGCCCCGCG-TCTCATAGCCGTGTGCGATTCTAGAGTCTC
GCGTGCCGAGATTCGTCCAATTGACCAATTGACTGTGAATTGCCGACATGCCCTCGCGGGTCCCCCGGTCCGACCGTTTA
GCCAAGCTCGGTGGTCGAAAATAAGAATATCCCGCCGTCTACCCTGATAGGAACGCGCCACGCAAACACTCGTTAGCCCC
CCCGGAAATTGAAAGGCCTGGAACACCATAAGGCGACCGCAAGTCAGGGCTTACTCTGCCCAGTCAAATCGGTATCCGCC
GGCAATACTGTAATAGCATGCATGTGCATGCTCTACACTTGCAGTCCTGCACGATCCATATCCTCGAGCGAAGCGAGATT
CGAGAGGGAACTATACAACGCAGACAGTTATCCGAACTCGTCGACTACGGCTGGCACCTCGTCCATGCAACTACCGGGTA
CGGTTACG-GCACCACGCGAGGCCGCTCGCACACGACTCGATCGGGCACCAGGTTCGGGTGGCGACTCGCAGCTGGTCGC
GAGCTGATAGACATACGCCTACGACATCGGCCCTTGGACGTAGTAGTACGGCGCTTCCCATTAGCTGGAACGGCCTTTTG
ACACAGTTGTACTCTTGTGTCAGGTCTTCGCAAATTTTGGTTCTCAGTGAAAATGCGATCCGGTGTATCTTGGGTAATGC
AGGATTAGCTCCTGAGCCGGCCGCTAACCTCACGAGGGCAGATTACTTGGTAGTCTACTATCCAAGATAAAGGTGGCCCG
TGCCTTCGCGTTGGTTTAGAGGCGGGCGTAGGGTTCCTGACCCGCTCGTTGCATCCTTTCGGATTCGAATGGGGGTGCGT
GGCATACCGGTCACCTAGCGGGAATCATGCCAGCACGATAATAGAGTGAGTAACTCGCCGTAACTGGTCGGAGGAGCAAC
AGCCGAAAAAAGTAACCCCCGGCGCTGATGATGTGAAGAGTAAGAATGACACTCCGTGGACAGCGCGCGTCGGATTCACA
CCATCGTCTACGGCTGGGATCCCCTGGCGCTATGCTGCCTGGTGGTAATCCACGCGCCCCGGACAAGGAGATCCGTAGGT
TAGCGGCGAAGTCGCGGAGGCGCCTGGCTTGACTTGCTACCGAACCTAGCACTGGCCAACGATATCGTTAATTCCGTCAC
GGTGCTAAATCCGACCTTAAACCCAAAAGGTAACAAGGAGTCACGCCCGGTACCTTAACAAGAGCGTAGTTTCGACGTCC
TTAATCCATGCCATTCTACCATACAGGCCAGCCTTTA-GCGCGTTCCCAACCGGGGATAGCTCGACACGCGCGCCGGTTG
ACTTTCGGCAAGAGGCCACTCCGTAGCGGAGCCTCC-TTAGCGGGCGTGAAAGGCGTTGACTAACGAGCTGAGTTCCGCT
AAGCGGCGGGTCTAACGAGTTCCTTTTTTGCCGTGAGAATGAGACTCCTCCT-ATTGTCCTCAAGCAGCGCAGCTTACCC
CTGGTGATATCAGAGGCCGACACTCGCGACATAAGATATAACTTTTTCGATCATGGCGTAAACTTAACCTTGTTCTGCAA
CCTTCATGGCAGA-CCCTCGATACTCTCTTCGAACGAGTGCTGATCTCTTCGCTTGCCAT-TAAATTCTCCCGCTATGGG
GTGTTGCTAGGACACTTTGTAAGGTCCTTTAATTAAACGAGCAGGGCGATTGAGGGTACGGAGTCCTTTGGCTTTAGGCC
CCGACAATTGCGATGGCATGGTGCCCAAGAACATCTGTGACTAATCCGGAACTCCCTCTCTCCCATGCCTAGTAAATCTC
GAAATAATCGGAAGGGGTAAACGCAGCCGGGTTAATGATCACCGCGAGGCCCTCTGAATCACACAGTCCATCAGGGTGAC
TTCATCCGACCTGGAGATAATTATGGTCGCGGCACGATCCTCAATG-TCTCATCGCCCTGCACTCAGCTGGTCGGGAGGC
AGTTGCGCGCAGAGTTTAAATAGTGATAGTGTAACTTCCAACTTGTGTCCCTGGATAACAACACTCCACTCATTACTCGA
ACACGAAAGTGATAAGCAGGTCGGGGCTACGCGACCGCAACAAAGGTTAAGGTACGG-CTAGTCACTAACACATCAAAAT
TGACCCCGGTAACAAAAATCCGCTCGCTCTCCGCCTCGGGTTATCAGAGATGAACGACCAAACATCTAGCGAAGGTGTCC
AGAATTATGTACGGGAGGGAGTCTACGAATGAAACGATCGTCGGGCAGCGACCCAGCTTCCACAAACCAGCCACGGGTTT
GGTACAGTTGCGGTAGAGGGCCAGAACAGGTTCCAAGTAGCCACCCTGATAGTTCATGCGCTCGCACAAGATCAGTCACT
CGTTTAAGCATCGTAAGATGCCGGGAGCCATATTAAAAAATGCCTCAACTTCACGCAAATATGAGACCAACTTGAAGACC
TCACACAGTCT-TCGAACGTCAGCGATCTCGACACCGTTCTGGCCGAGCGATACAGCTTCCTAAAGTAGTTCCAATACCG
GATCCACCCGATGACTCAACCGACCTACATAGAAGAGGAGACACTCACATCAGGGAGTGATTAGCACGTTTGCCTCAGGC
CTACGGCCTCTCGCGTAAGAGGTGCGCATGATCCGTGATACCAC-GGCACAGTACAACAGTGCCTAACATTGCGGTGCGG
ACAATACATTTGTGTATCTACTTAGAGTGCAGAGGCCAGCCTAGGCCAGAGCCGACTGAGGAAATCATAGGCGGGCTAGA
GTTGGTGACTAAACGAAGGGCGTCATCGTCACATGGGCCGAAAGGGGCACGACACTGTAAGACGGAAAGGAACTCCTTAA
TTCACCGTTACCTCAGCCGTGGCAGTCCAGGTGTGCTGGTTTGACCCTCCTCCGTCTCAACACACAAATCTAACCCATCT
GCGTCAACGTAGCAGGGGGCTAGTGAGAGTAGGAACATTAGGCCTTATAATTATGTCATTGGCTCGTCTAGTCACTTGCC
AGTGGCCCGCGACAGATCGCAGTAATATAGTTATGAAGATGTCTAATTGCCAACGAGTGAAAAGTGGGAGCCCTTCGTGG
GGCTGGGCGGAAACTATTACGTCAGGCGTGATGCAGACGGACGTAAACAGGCACGATTACGCCGTTAT-TGAGACATTGC
ATCCGTGCTACCAAGTTGAATAAATGTGGGGGTCAACCCAGGTCCATATGGGAGCGACTAATGTTTATGAGACTCCTCAA
GACGGTGACTGCGTCTATCATGCCTGTGAAGCATAGAAGTGCGACACCCCGGAATGAGTGACCCGGGGGCAGCAG-TACG
TATCTTAGCAATTCGAGGTTCATTAAAGCAAAATAGCACGGGCGAGCAAGGTGGACTGCAAATAGTGCCTGTGGGTCAGG
GCTGATTCTTCGACGTCGCCGGGATTCTAAAGGCACAGCCCCTCCTCGCCGAGTGCGGGGCGGCAATCGTTCCACTGGCA
TTCGAAGAGAGCTGCATGGCCCCAGCCTATCAGAGTCCATAGGTGTCGCTTCCCAAAGTCGCAGGTTAGTAATTCTTCGG
GACTTGTTTATATGCGCTGGTCTTAACGCTATCAGTGTAGGCACATTAGAAGCTTCACGACCATCCCGTCTACGATGTCT
GGATGTCGACGGTCCCTATGACG-AGTATGTTACAAGACTGCCAAGCAGGCCAGCCCACACAGCACGGTGTATTAGTCAC
GCGCGATGACAACGACGCAGGTTATGAGCCTATATTGAGTCCAC-TGCCACGGAAGTTGCATTGAGGG-GGTAAGGGGTA
T-CAGCAGAGCGAAGTTTGCGCGCTAAATGCATAACCACTCAGCTCCCTGCTCAGGAGCGTATCGGTGGAGGAAGTACCC
CTATTATCCCCTCTTAGCAACGCTGGATAGGCGCGGTTTCGTTTTTGCTCCCA-CTGCCAGGGAAAACCATGAGCTATTC
GGCAAAGTGGACGCGACATGAACGAACACCGTCCGACGGCATACCCCACATGGCAACTTGTTGCATAGAATTCCCCGATT
AGGTATATCCGACTCGAAGGTCGACGGAACGGGCGAACGTTAACTTAAACGAGGGTGCAACCTGGGTGCTTTGTACAAGA
GGTACACTGTTCTAATTGGAAAGCTGTCAAGCGCGGCGGGCCTTTCAATGGCACGAACGTTTATTTTAGCGTCACCGGC-
GTCACATTGCTGAGTAATCGCCACGCAGACAGGGCACCGGCCACAAGGCGTGGGGCCATCGGGGTGGGCGATGTGAAGCG
ACCGCATCGTCTTGGAGACAGAGGATAGACTAGCCGGTGAGGGAAATCGCCGACCACATAGTAGTAAAACTGCCGCTCTC
CACTCCCGACATAGAGTCTGTTGCTTTCCTCGCGCGCACGCTCCAGG-TAATATCCACTGACAAGGCCAAACGCATTACC
TGACTTTAGGCGTCATCGCTACGGTTTATGGCGCGAACGACGACTCCGACGCGGGGGTTCATCGAGCAGAAGTGACAACC
TCCTCCTTTGAAAGAATAACAGGCTAATGCACTGAGGAAATGTCCGGGTGTACGACGGCGACCGGTATAGCGATGGGATT
CACGGCTTATTGTATCCAGATTAGCAGAACGTACTCAAAAAAATTGAAATCCGCAACGAGTCCTGACAAACTAGACCGAA
AATACAGACGATAATACGTTGAGGACAAAACACTATCCCGACTATACAGGTTCGCGCCAGTCATTACGATGTAGCCCTTG
GCCGACCTTTCTAGAAGTCTTATGACTGCAGCTATATGGCATTTCGGGCGGAGTCAATTCGTATCGTGTTCATTCTAACT
ACTAGCGAGCGGTCTTGTGTGCGTCTTTGAACCGGCGCTCTAATGGGGAGTTCCAGTTCGACTGACGGTCCTGTGGCCAG
CCAGCGAATATATCCCAGTACGACTGAGTCGCAGATCGACAAATCCTGCCTCAAACGTAGCGCTAAAGGGACGCGGTGGA
GGGGTTTACCTTGTTAAACAAAACGTACCACAAAGGGTACCGCCAATACACAGGAATACTTAAGAGGCCTGCTGCGGTTA
TGTGTCCTC-TTTTCAAATATATCGACGTCCGGTGGCGACTATCGCCATCCAGCCTGATGCACGTAGCGTTGGCACACGC
TTTACATGGGAGGAATCTGCTTCCATCATGCGAGGCCCTCCTTACGCACAACGTTATCCCAAATCGCGCCACGCCAAAAT
CATTGCCACTGTTGTACTCAGTGTCACGATTCACCGAGTCTAAGATGAAACTCTTGTTTTGCGAGGGTGCATGCTCGGTC
GCGTTGCCTCCCCAGGGCATATTTATTCCTTCTAGGGTCCCATCTCAGGGTATACACGCAGGTGACCCGGTGTAGCCGAC
ACTTGAGGATCGGAGGGGGTCTTTCGGTGCGTCCAGATATGGCCGCTAGAGGGTGCGCCTTCCTCCAGCAAAAAGGTCCG
GGTTACCTTTGTATGCCCTGGGACATACTGCAACTGACCAATAATTTATGTGGTGGCGCCTACAATTGTACTATACGAGA
TGCATCGCGCACTCTTGTTGGAGTTGCGCACGAAATGGAATGGGCCCCACAGATGCGCCGGCGTCACTCTTGTTTGCGCC
AAGGGGAAAGGAGAGCTGTACTAGCCTCCGGGAGCGCCTTGCACATCTCGCGACCAATTGTCGGGGACGGGGGGTCTTCT
CTGCTTAGATACGGTCCGCCAATCGTTGGGCCGGACAGAAGGCGTGGAGGGGCGTCAAATCACGGCACGATCAGTTGCCA
ACGGTGCCGAGTTGTGGGAGACGTACAGCTGCCGGGTGTCGTCGACCTCTCTCAATTGCATATGAGACGAGGCGGCTCAG
TCTGGTTTTACCGCAGCTTTCCAACCTAGACACACCAACGGTGCGTCGCCATTCTTCACCCGCTCAGGATCGTAGACAAG
GAGAGAGGTTCCGAGCCCTACCTGTAAATCCGCATCGGCGGAGAGGGTAGCGCGCTGTGGTGTACTCGGTGTGCCCCCGA
GGAGCTATCAACATGCGTACCATTGTTATGGGATCCACCCAGTTGATGCTAAAAGGTTATTCGGGAATTATCTCAAGGCT
ACAGGGGATCATGAGAGCTGTCACCCGTCGTGGTCCCCTAAGACGACGGATCGGCGGGAAGCCGTGGGGAGGCCAATAGA
GTTTGCTTAAATTTTGACATGCTGGACAGCGGATCGCCGCGGCCTGACCTCCATGGGAACCGTCGCCCCGTGGTCGAAGC
CCTCAAGCGGGAGTACAATCCACCAAAGGTCCATACCTTGCCGTAAACACAGGAGCCCTGATTGCCAAGTCCGGAGAAGG
CTCGGGCAGGCTCCTTGCGAACGGTCAACACGGGTTGTGTCGTTCCGATCCTTCAGCAGACGCACGGTCGGTATTATTGT
AATCTTACATTGCCCATCGATTTGTCAACGCCGCAACAGGGGCTGTTCACGGCGGCTCGCGTGCCCACCTTTATAATTCG
CGGGTTCAGGAAGTGTGTTCATCAGCACGCTGGTAGAGCGCGAGCTAGTGGGATTCTAGGCTAACACTAAAGTCAAAAGG
AAGCGTGGAGCATCCGCCCTCCTCGCAGGTAGGCTCACACACGGTGTTGACGATGATAGTGCGGGCGTTAAAGTCT-TAC
GAATAACTGAATCGGTTCTTGGCAAGTTGTCCCCCCAAACCATGGGTGGCTATTGAGTATCGATTCGTCCGCGAGCACAG
AACCGTACTTCGGAGTAGTAGCGCTGTGGCTATTTTAGCGTCCTTAAAAAAGTTGTTTGCGTGTGATTACATTGATTAAC
GTAACGATTCGCTAACGCGCTGTAGCAGTGAGTGTGGGCTCAGTTCTATGAATACCCCGTCGTGCGGTGATCGTGGGTGG
CGCTGTCAAAAGTGTCCCGAATGATCGTC-GAGTTTAAGTTCT-AATGCCCATGTAACACCAGCCGTGAACTGCAAAAAA
CCCAAAGCGTAGAAGTCCAAGTGTAAACCATTAGAGGGACTAGCACCTGGTCGCAGCGAGGGGGCGGCGGCCCCGTCGCT
CGTATGAGCAGTAATGAGGGTCGTGTATTCGTCTGAGACCATAACGGAGCCGATATTTGTGTTACACACCTTTTCGGTAA
GGCGGGTAACCCTGCGTGGATCTCATAATGGGATAGCGGATGAATAAGCAACCGGCACCTTCACCCTCATGGCGTCCTTA
AAACGCGTTGACTGGTTTCATAACTCATAGGATCATCCGCCGGGCGAATAAAGAGGGTCAACAAGCGAACACGACTGAAC
CGGTTCCGCCATCAGCGTACGAAAATTCGCAACACTTCAGGGTAGCCCATGTGCTGAAATGGAGCTCCCAATTCCAGCGG
GGGTATGGTGTGAAAGAATCCAGTTTGAGTCATATCAATATAAATCGGATACCGGGTAATTAGGAGTGTGCCTACCGAAT
GCTGGGCTCGTAACCATGCGCTCGGGCACACGATCCACCTCTGGTGCTATCGGTTGCCCTGGTCCACTCATAGATCCTCC
CTTAAGAGCCCTGCGGACCCATTGCCTGAGTCGCGGGGTACAATTACATATTAAGTATATGCCATTAGACGCCGAGGGCG
ATCATGTCCGGCGGTTCCAGTGCCCCAGGACGAACTGTGTTACACGCCTAAGATCTCGGCTGGCGAACGACCGGACACTT
GGCTTCCCGCAGGGTGGTCTTACCGGTCTCGAGAAGTAAGCAGTCCGCGGCATCTTGGTGCAGGAAGATAGCCGCGGAGG
CTGGGCAAAACGGCCTGGCATCTAAGAATGTCGCTATGTGTCAAGGTGGTCTTGACCCCCCGCCCATCGTACGCGTGTTC
TCCCGT-AT-TCCTCCCGCTACTCAGGCCCGTTGTAAATACATGCGTGGATAACGAAAAATATACGCGCGCGTCCTAAAT
CAGGTTGCGCGACTGCCAAAAGGGTGGCACCTCCTAACGTACCCTCGCTAGACAATAAATTCTGCGAAAGATGGAGTCCC
CTGTACAGGTATACAGGGGATCGCTACGGTTGGGGCGTG-GTAAGCGTACGCAGGGGCTGTTAACAACTAAGGTAGAATC
TTGTT-AGATTGGTGACTCTACCTCCAGCCGGCCGCCGTTGGTCATAACATGCTAATTGCCCGATTCGGGATATCGTGAT
AGAGAGTCGGCGCTCTTGCAAGCGGATATGCAATTACTTAGATCATCGTTGCGATGGTGACTCATACCCGCTAGTGCTTG
GTTAGGGAGTGCCACGGGTTTCGTACATACAATTGCTGTGTCCG-CAAGCTAGGCT-GGTCGCGGCGGCCCCGTCGGGGC
ATTCACAAAGGAGTCTGAGAAGCCTACGGGAGCAGTGTAGATAGACCCGTGTTGCCGTTACGTGCCACATACCCCGCTAA
GGAGCTAGTTTGAATCATGACGAGGAACGAGGGGACCAGGAGTTCGGAATGATATGCAAGGGGCGGGCGTCTGCTCGACG
CCAGCTATTAGTGAGGGACATTCTTTCCTAATAATCCCTCCGTTCCCCGTCC-CCCTCGACGGGACAAGGAGTGAACCAG
GTCAGCTCTACTGCTCATACCTCAATTATCTGTACCGTCTATGAGGTCAACGCTACATAACTACCTGGCTTCCAGCAGTA
AGATGAAGCCTGTCCGACCGCCCCCACTTCTCCTCCAGTGTGGTACATGTTAGCGGCACATTGTACACAGCCTCATCTCA
CACAGTGCGTTCCTCGCCTTAAGGTAAGCATTGACCGAATGGTGTCACAGAAAGCGAATGTGATCGCACCTTGACTGTAG
GTTCATGGCCCGTGGATGCTAGGTACCTTTTTG-GCCGGCGGGAAGGAGTGCTGCTACCCGCGATAGCAAGGTTACGCGT
TAGTACACTGGCCAAACGCGATGCTGTACAGTAAGTTCATCACGCAGCTTTTCGTGGTCAATTTTTGCGTACTCGATGGA
CGAAATGAGCACATCCCGCGATATATATACGACCTGTTTGCTCCTGTTGCGATAAGGCATACTGGACACCGATACAGAGC
AGCTACCAGTGCGAGTCGACTGGGCGCGCGAACGGGCGTTGTTAGTGGGTTACCAGCTAGATGATGACGCACGAAGCTAA
GGGCTTGATAGGCCTGTTCGGGTGCGCCGAGTGCGGCACGCTGTTGATAATAAGCATAAAACAACTTAGCGGCCTAAGCA
GTCCACAAAAACCAGTGTCAACCACTTGTCAGGTATGCCAAAGGCGCGACCGCTGACAGGACCGAGAAACACACCAGCCA
GGCCGTAGATGAGCTTCATATATAATTGTGAACCCAAGCGCTTCACATGTCTCTTTTGGAAATCCAGCCCTCTACGAGAT
GCTTGAACCACTGCGTGACCATCAGTCTTAGGCAAATCGTTAATCGTCAGCCGACAAGTCCCCATCTCTCATACAGTAAA
TAGGCTACAATTTGCCCGCATTACAACCGGATCCGATTTGCCGCAAGCGAAGGCTCATAGAATCGAAATCGCGGACAATG
TTCTGTCGGTCGGGATAGATTCGACCTCTGAACAGTGGTCGGTATGAACACGCTATGACGAATTGCCGTGGTAGTTCACA
GTTTGGGGGACTGAACTCGCCGGATCACGATTGACGGTGAAGAAACGAAGTACCCGATTCTGTTCCGTGCCTTTTACTAC
ACGACCGATGTTGACGATCGGACTCGTGTCCGGCGTACAAATGCAGCCCTCGCTAGGAGCGGCGCTCGGAACCTTTTCGG
ACGGTAACTGAAACTCTAAGCTCAGGATTAGGCCGCTTGGCGAAGGACGAAAATGTATTCCACTATAAGCTGGGCTTATA
TTTTCCGGCCAAAACGCG-CAAACGGAGATCTTCCTGTGGTGCGGACGGTACCTTGCGAGTAGCGGAGGCGGGGTTACGA
GCTATTGTACTCGGTTGAAGGTCGCTTCAATCGAGGCGGCTTGGGCAGATATTGAATCC-CCTCCCCTCGCTCCCGCGGG
ACAAATTTTCGCTGGTGAGGGGTCCTTTGGTGAGATGCGGGTCTAGTCTAATTACCGGACCGTTTTATCCCCAAGCACCG
GATCCACTCT-GAGACAATATTGTTATTCGTTTGAAGACCCAGCGTGCTTTATGCGTCTACCGAGGGGAGGGCAAAATAC
CAGCCTGTAACTGCTGGCCTAAGCAACGGTTCACAAGAGGCTTCGGGTACATCGAGTTAGAATCATCATCGGGCGGCAGT
ACTAGCAC-CGAGGCGCGGCTTCATAGTGTTCCTCCGTGTTTTTTCACGTCAGCACGCAAAGCGGCACCCCCGGCTGCGG
GTCCCTCTTGAAAG-ACTAAAACTATGTGCTATGGGGCAGAGATTCCACCCGCCTACGGATCCCGAATAAGATTGG-GGC
GTGGCTTGACTCCTGCAGCTTTAACCGAGGGTCAGCACGCTAAAAGCGGCGGGTAGGAACTAGCCAGAAGAGCAGTGCAA
GGCGTAGATAGGGACTCAAGAAGAGGAGGTAACGGGAGCGTACTCCTACTGAGGTCGTAAGCTGACCGTCGATCCGACGG
CGGCGTTTCTTACAGCGAGCATTGTGCAAGTCAGTCCGTCTTAACACTACGGCGCAACTGACCCAAAGACACAACTT-AT
TTAAACAGCGTATGCAGGCCGTAGGAGCAGTTTTATTGTTCCACGATCCCGAGCCAAAGTTGAACGCGGTCGCATCTTTC
AGTCCGAGTGCGAGGAAGAGTAAATAGCTTTTTGACTTTCGCTGTAATAATGATGCAAGTTAAACTCCCCCGTAATCCGA
TAGTGGACTAATTGGGGTACGTAGTGTACTTTCTGGACCACTTAGTTAGGAGAGTGACCCATAATAGCGTTGGACCCTAA
AGTGGAGCCCGACCATTCACGACCAAGGGATTTTAACTTCTGCCCACATTCCGCGCCACCGTCGCGCAGCCCGAGCGGAA
GGTCACTTACCGCCGGGTCTTATACGGCCTGCTGCCCGTTCTGATAAGCCACTGATCGCACGAGTACTTGCTGGGAGTTA
CTAAGCAATTCGTAACAGGTCGTCCCTTACCCATTTTGAACCGCGACGTTGAGCCCCAAGACACGAGGGGATGGAAGCCA
CGCCGCGTCGAATCTAGCATAAGCACCCAACTGGGCGGAAGGGTAAACTGGCCCAACATCCTGCCACGTCGAAATCCTCT
TCAGAAAAGGCGTGAGGCGTTGGAGGTAGCCTCACCCCCATAAACGCGTACTCCTGGTTGGGTGTGTGCGCTACGTCTTC
CCGAATCCGTCCAATCGGTTTGGAGATTAAATCAACTTCGTCCGGAAAGCCATCGCCATACAAACTATTGA-TCTCGTCT
GGTGCTTGTCGTTCTCGTCACTAAAGATCGCAGATCTTTGTTTGAAAACA-GACGTGCGGAATGCCGAGCCAACGACGAG
AGACATTGTATCACGGATTACTAATTTTTCGACCGATTC-ACCCTTACTTCCTAGATTTATGACAAGCCGCGCCGCCGCA
CCGACTGCCTACCGGGTTAAGATGAACATAC-AGAGATGCGTGGCATCCTAATGTGAGTGGATGCTATATACTCGGAAGA
TCATGACCTTGTCCGGCTGGGGGATAAGACTTACCGATCGATCGACCCGCCGATCTTGTAGGCACTACACTGGACTTTCG
GGACGGGTATGACGCACAAAGTCCGCACTATTACTTAGGCGTTACTATCCGAAGCGTTCCCGGCAAACAGTATTAATTGC
ATGTGGTTGCTTGTGAGGTACGGCGGACATCGCGTTCAGGCAACTGTGGGGCTTTGCGGGCGCCCTATTGCATGAACGCC
ACGCGACAATGCCTGGGACCCCCATGTC-GCTGTAAGGCCAGTTGAGTCGTTTACACGCCGTAATGACTGGTCAGGTAAC
ATCAGGATAGCTGGGCCTCGGGTCAAGCAGTTCGAGAGGTTGGCTAGTCCTGCCCCAACTCATCCACTGGTCTCGAGATA
TGCCGGGTTTGAGATCGTTCAAATATTCCCATAAGATGTCGATCCCCTGAGACGTGAGGCGGCCAGGCTCCTCTCGTATC
TGAAAGCGGCGAGCCTGTTCCCCACGAGCTGCGAGCGCTGGACTTCCCAACCGGAACGCGCACTGGGATGTCCGAATTCG
TGCCGATCCAGTTAATCCTGCCTATGACATACTGTAGAGGCTGTCGCTCTTCGCTAAATCAACAAGACGCGGATCTGGCG
TGCTAGCCCTTGGCTATCATACGTTTATAGGTTGAAGCGCCTACCTTACTGTTTTCCCAAAAAAGACCGGCTGTGCTGAG
GCGGACCCAATGCACCTATTAATCTAGCCCCCCAGACCCGTCTCGGGCACACAGGAATTTGCCAGCAATGGCTTCACCCG
ACGCCGAGATCCGGTGCTCCCGTCCAACATGCGTCTCTCCCAAATCCTTACAGAGACGAGGCTTCGCGCAGGTCCACGTC
CCTCCGACTGGCCACATAAGCCGACGGCGTAAATATCCTGATTCGCATCTATGGGGTAGAATCTCTGCGCCGGT-GAATT
TTCGGCGAGCATCTAGAATAAATTGGCGAGGTAGCCCCATAACTAAACTCTTTGGCATGAGTAAAGTGCAACGCACATCG
CGCCGTATGGGACACGCAGGCTTGGGTGGGAGTAGACCGAAGTAGACCGGCAACTTGTCTCTGCGCGTACATCTTCGTAC
-GGCGGGATGACTTAATCCCATCTAAGACACCGGACTTACGAGCCGTAGTTCGGTCAGCCCTGCGCGTGCATGGCGGAAG
AGCACCCTCAGATGGCATCCTGCGACAGCCGCCCAACTAGTGTGTTATAAAAAGACTGCCATCGTGTTGAGCATCGGAGC
CAAGCAGATGTGTGCCGATGTGCAGAGACGTGAACTCCTTTCCGGGCAAACTCGACCAAGACTGTCGCCACGCCTTCCCT
GATGCCGTAAGGTTTGCACGGGCGGCAAGGGCTAGTAATGACCCAAATAGATACGGCCTTAGGCTCGAGCCTTCACAATC
TGTATCCGAAGTACTTCGGTGAGTGGTGTGACTTCGAGACCGACTTATGCCGAAACAGTGGCGGTGGGCTGCAATGCGAA
GCCGCCGAATGTGTGCCGCGTGAGATAGGTGATACTCTTTGTTCGAATCTTTAGACAGATAGACCAACGGCCGTAGGAGG
TCATACCAGTTTCTAACACAAATAATATTGCTCATTGATGTGTTGGGCCCA-TCAATGTGAGCCATTGGCGGTAGGGGAG
ATTGATTAACTCCTCACC-GCTCATTATCACCTGTCCCTATGGAACAGGGCAGGGCCGTTGACGGCTAGACAAAATATGT
TACGATGAGTGTCTCCTGCGTTGCCTAATCCCTGTCCCCGTCAATATTTCGGTGGCCGAAGAAGAGACAAGCAGGACGGC
CTGGCAGAAAGCAACGGTTACTAGATACTGGCATTAATTGGATTTCAAATACTGTAAGGTCGCGGAGCCTCAACGGCAGA
AGGACGGGTTCTTCGGATGGCTATTTTACGGCTGGAGGGGTTATATAGTCTGGGACACCATA-CAGGGCATCCCCCTACC
GGGGCTCGGAGACCATGTTACGGTTACCTTAAAAAGCAGTCGAGCCACAGGCTGAAGGAACGTGTCCTCTAATGAGCGGG
CTATAAACAGTCCGAAGCCAGTAGAGCTAATACTTATTCCAGCGAGCAAAGGAACAAGTGGGTTGCTACGGAAGGGGGTT
TTCGGGTAACTCCTCGGGCTGCACTAGTCTCTTCAAGCTATGTCCCCTGCTACACACCATTCCCATAGCCGCGTTTCTCA
ACTGTCCAGGGGGGCACGTAACGCGAAGGCTGACTTAGTCCATCCTTATCACGACGTTCATCATAGACACGTTGGAAGGA
CCTTTTATGGCATTTGAACCACTTCCCAGACCCTCCTAAACCGTTAAGAGGGGTTCACTCCCCGTCCTCTCTTTGATAGA
TTACCTTGGAGGAGGTGCGCGTCCGCGGAGGATCTCGACTATTGTCCAGCACGCTCGCAACGCGT-ATATTGGAACCCGA
TGCTCACCGGTCTTCGCGAGCCATAGGCTTGATCGTGAAACTAATCGAGGTTAATACTCCAATGGGTTACAGGTGCACTG
TTTGAAAAATAATTGGCGAAGGCTGAGCTAATTCCGGGACGAACCACTACCGGTCACAAGCCTGGACGAGAGCG-CTGTA
CCAAGCGATGCGGTTGGTTTTGGAGTCTACTCTTTCCATTCCGCGTTGGACCCTTCGGATACGGTTAGCGACTCATCTTC
CTCTTCTCCCCCGGGAGTCCAACCGCTAACTACAGGGGTGCGTCCTACGACAATCGCTTGAGGGACGAGTTGTTTAGAGG
AATTTCGCGGCGGCTTTTGTGATATTGGGATTGCTCGTTGCCCTGGACGGCAGGGTAAGACTTACGTGCCTTCAGGCACA
AAAGTATTGCAGTATGAACCACCTAACGCGGCTCAATCCGTTGCTCGTAGCAGGGCATACAGGTGTAG-TAAGGTGCGAA
CCCCACTGGCACCGGTCGCTGCTTATACTGTGAGAATGTAGGTGGGTCGCCCGCCT-CCGTGTACGTGGAGCAAGCTGAC
GCCCTAATTCAAGCGGGGACTCCGCGACTAATAAGCACGGCCGCTGATATGCTAGCGCTAGGATCCCTCCACCCGAGGGT
CTGATGTCG-CTGGCTCAATGGAGCCTGCTGACTCGGATAGCTATGAGACATGCATATTTGCGTGCAGTACCCCCCAGGG
GGAGTTGTCGTAAGCCTGCCGACACGGTCCATATAATGCCAGGCGCGGGCATAAGCTCGATGTGTTATCGGAGCTGGAAA
GGACGCCTCGCAACAAGAGGAATCAACATAGGGAGGGACGGAGGTGTAGGATATACCAA-GGAGGGGATGCATGGGGGAC
CGAGACAGGGAGTGAGGCGGCGTTAGAGGACACCTGCTGCGCTGCCTGGTACGATGTTTGTTGCGCCTATCCTCGACTCT
GACTGGGAGCCTCTACCCTCCCCCGGCGACTTCTTATGAATAATTAGATAACCTACTTAAGTCGGACCATCCAGCTTCGG
GCAACTGTACCCTTATAGGTTCACACAAGGCGACTCATCGCCTCTATTGGGGCACGGGGCCGCGTCGAAGAATGGCGCAC
CACGGGCAGGACCGGCAGTAGGCAAAGACCGGCGGCATCGACGAGTATGAGGGACCCGAGAAAAATGTTTAGGAAGTAAT
CCCCGAGGCGGCCGGGCATTTGGAACCCGGCCCGGGACCACCCATGGGTTGGCGCGCATCGTCGCAAACTGCCACTGTAC
GAGTTCGTGGATGTAGATGCGGGGACAGGAGGGATAGTTGAAGGGCAAGCGTATTCCCGAGCCGCCGGTAATGGACTTCA
CAAGCTCTCGTTACACACGGGAGGAACGCCGTGTCCCGAATTTATTTTCTTCCTGAACCTAACTTTCCGACAAGGGTGGC
GTGGTCGACTAGTGTATATCCTTGGGGCACTGGCGTTTCGCGTCGGTCCAGGCCCGACTAAACCTTGCCATCAATTACGA
TCGTGTGATGAACGAGACTTATGCCCTACCTCCGTTATTGTTCGGTGCATGGCCGGCATTGGCAGACGGTCCCCAACCCA
GCCTGACAAGTGAACCAGAGCGACAATACCGCGCACTAGGCTGCGAGAGGAACCAGAAGGTGCGATATCACTCTGCCTGG
CATCGTGTCAGAGCAGTCATGCCCATGGCGTTGCCCGGCAATGCCCAGCTTCGATAAGGTACAATCTGTCCATCGTGCGC
ACTTGGTCATATACCGAACCTTAAGGATATTTCAGCCGGGAGGTCAGTTCTGATTGAATTCCTATGTCCAGGCCTGGCGA
G-TCCCGTTA--GTACAACGGGAGGGTAGGCTGCGTCGAGTCTGGCTAGCACCGTGACACTAACTAATGGTGCTCACTCC
AGAGAGTAAACTGTGCACCAGTGCTTGTCCAGCGGGCCTAGCTTCTGTGCTGAGTTATATGACCGCC-CCAGAACCGGCT
CGGTTATCGCCGCGTGGCCGCCGATCTTTAATAAACCAGCACGTGGCGAGGTTGCCTCTCACCGCCTTACGCGTGCCACT
GGACTGTTAGGGTTAAGTCGGTCGAGCCTCTCTGTGTGTCCGGGGAGTAGTGTAGAGAAGCTAAGGCCAGTAAGTTAACT
CAAGGGGGTTAACAAGCCATATCCGAACGGAAATCGGCTCTCGGCATTAAGAGCTGGGTGCGACTCTGAGGACATCC-AA
TATCATGTGATTCTGGCCCAGACGCACGACTCTCGCCTAGGAACAAGTTAGAGCCCGGGCTTAGCCCGTCCGTGGCACGG
TGGGTACTGGGTAGGGCAACTCTTTGACCAGTAGCCTACGCGCCCGATACCCATTAGTTGTTACGGGACGCTTTGACTTC
GGAGAGGTTGTCCTAAGGACGGAAACGAGTTGGTGTACAAACTGTCGAGACTCTTCCCTCTTATAGTAGCCCGCGC-GAC
GACATAAGATTTGTGAGGCGCAACGAAAGGGGTTGTTGATGGAACGTTGCAGACGCGCCCTTTTCTCTACCTAGACGCAA
TGACCTAAGATGGAGCAGAGGGTTGAGCCCGCATCCTAAGAGTCCAGCTAAAATGATGAACAATGACGCGATTCTTTCGG
TAATATGCGTAACGGGAGTAGCACGAGTACCTCCACATAAGCATACCTCACGACCTTGAGCAGTACTAGAGAATCCACGA
CTTCAGAACCAAAGAAATCGATGGCCACTCCCTTCGCGACTCATTCCCGTCTTACAGGTGGAGTGTGTCGGCTGAAGCAT
ACTACATCAAATACGACGACGGCACGATATTTACGCCAATGGCCGCAGCGCCGTGGAGATGTCAACAGATCGACATCTTT
GTGCCGTACTTGACAGTGCGGCCAA-CACATTGAAGAGGGGGTAGCCATGTAGTTCTGAGAACAACGATCTCTATCCGCG
TCCTGTACATCGTCAGGTCCAGGAGGGTTCGCAGGGATCGTCCTTGGGTGGGATATAGGGGCAACCTGTTGGACTGTAGC
GTTCTGC-AACATGGAGACTACAGTGAGGGATATGGCATCACAAAACCGGGTAGTCGCACGAACTAGTAGTAGATAAGTC
TCTCGGTAGTGCATTATCTGTCCAGGTCGTATCGGCTGGACGTATTGTTAAAACGCTTGAAACTGCAGGGGACGGCGCTA
GCTAACCGACAAGAATATGGATCATGCGTTCGGCCCCTCGTGCATGCGGCTGTTCGGCGAGT-ACCCGGTTGTCGCGCAA
CGTCCGACCAGGCAAAGTTGGGGGGGTGAGGAATAAGAATCAGCTGGACCTGCTATTACTGCAGAGGAGCGTGGCGGGAC
TAACACGTGAATATGTTTTTTGCATTCGGCAGACGATGAGCAAGTGGGAGGGCAGAGAAGGACGACCCGACATACAGTCT
GCCCTGGTCGAGGCGACAGTAAACGGTACAATGGGCATGTGGGGCGCCTTCTACTTAGGCATTTTCCCCAAGCCGATGTT
CATCTTGAGTGGATACCCCACCTGGAACGTAAATCCCTATCTAGATCAGCGCGGAATAACAGTGTGCTTGACGGGGGCGG
ACTTCGCAAGCTTCCGCCAAAGCTCGGGTCTGTGATGTCAGTTCAGAGAGCGCGCGGAAGACTGTACATTACGTGCCTGA
ATGGTTTCACCCCAACGTACCACGGGCTCGTGGCTGACATATGCAGCCGACCCGCGGGCTTCGTTCATCATGTACGATCG
TCTTTTAAGAAGCGAAGTCCTGGCCCAAAATCGAAATTTCTAGGCGGGAGTCTCGTGGCTCGGATAACTCGGGCTGTAGG
GGCAAGCATAGGCTGCCCCCAGTTTGCTGCGTCAGTAACAAACCGCTGGGGAGCCCTCGCTTCGTAATGACGGACGTTTA
TGGTGCATTGATTCCGGCCGCGTAGGGCCTGGCCTGCAGCGCTGGGAAATACTGGTCAGACGCTATCGCGGACCTCCGGG
CCACCGTCATGCCGCAGTCCATATAGCGGGGAGATAGGCGTGATGGAGATGCGTTACCTGGGCTAGAGCACAGGGACCAT
TTGTTTTGCTGGAGTCTGTTGAAAGCAGGATAGCAAGCACGATGAAGTCCTTCGCCACCGACGGATGCAAAACTCCTTTT
TGTTTGCGACAACCCACACCTCATAGGTTGCTTGTCCCCCAGTAGATAAACGCCGCGAAGTAGGCATGTGTCAGTAGTCG
TCCTTACACGCCCATGTAAGCTATTGTCATAATTCAGGCTCCGGAACGCCTGT-ACGACGCCCATTTCCGTGCGATCCGG
GCCACCTGTCTGAACTGCGGAAAATACGTAACGATGCGCGCGATGATGTCTGGCCTTGCTAATCAATCGCGTTAACTTAA
GCTGGATCAAAGAAAGT-CTTCAACGCTGCGCACAACGCACGCTATCGATTAGTGTGC-CGCGTCTCCCCAGTAAACTAT
-AGGCGTCGCATGCTCTCAGAAGCTGTGGCCGGTTCGAGTCACCTGTGCCGTGTATTATCCTTGACGTCCGCACCCGCGA
CTGCCTCCTGGTTGGCGCATGTATGCGAGGTAACTGTCAATATAAGCACTG-GTTGGCCTTGATGACAGTAGGTTACTGC
GGTGAAACTTCATTACGCAAACATGAATACTCAAGGGGCTGTTGTACACTCGTTCGTCGATCTCAACCGAAAGGTTGTTG
TCCTCGCTTGCGCCTTTGAGCGCCATAACCGAAATGTATTTACTTGA-GGAGCCCTGGGCACCTGGAGCACACAGTCTAG
AAGTGCTTGGTTAGGGTCTCACTCTTCGACTGCACATCATTTAGGAAACGTGCCGGAAGCCCGTACCAGGCCGCGTGGAG
AGATTATCCAGGGAAACAGACCGAGGCTGATGCTCCACTGTCGCCCGGAGGCCCGTAAGTCCTGTAAGCGCCCGCTTGAC
ACCATAAGCTGCAACCAAAACTCCCCAGGACTGTTCTTTAGCTAGCATCTGCGGGAGATCTTTAGACCGCGCATGCTAAT
TCCTGGGATGGACTGCGTCCGGCTCACCCTCCATTTTGTAGGCCCTTCTAATTCATCAGGGTAGTCCCACGGCGGGAGAC
GCGGTGACGGTCTGAGCGGCTACGTCACGCTGTTCAGAAGGACAATCGAGAACTCATAACAAGAGCCTAACGACCTGACT
GTGTAACCCACTTTTATGGTCTTATAGCTACGAGTAGTCATCAAGAAGCGGGCTCTTCTAATCTTGCTAGTGGGAGCAGA
TCTAGCAGAGGGGCCGTACGTTCTTTACACTGCAGAAGCACCTCTCCGGACAACCGCCTAGAGCCGTCGGGCTATTCAAC
GAATCTGGCTCCTCACTCCGTGGGTCAGGCGCACACGACCTCAGGAAGCCATTATCCATCCCATCGAGAAACATTCCGTG
-TGTGAGGCAATTACGCATACCTTTAGAAAACACTTCTGCTGTTGAAAATAGATCCATTCTCCTGAACGATGGATAATAA
ACCCTACGGACCGCACCTCAGCCTGCCTGGATAGCATGGTGTACCGCGATCCCACCACGATATGTGGCTCATTGCAACGG
GGTACAACGAGTACGTGGGGCCCTTTCGGATTCGCGGAACTGGCCGCGCGGCCTCGGGTACGGCGTAGTATATGCACGGG
GAACACGCCTCCTCTGCAATTCTGGCTTCACACTCGGGTAATTACGCGGAGCCGGGGCGAGAGGCCCATGGTTTCACAAA
AAAGGGACACGGCTCGC-GATCGACCAGCGTGCGGCACGTGCTGCACGTTTGGTCTGCGGTCAGAAAAACGAACCACGGC
CCCCCTCGTGGGGCTGAGAGGGCCGCTAAGTTACACAGAACCGGGGGAGGTACAGTCGGG-GGGTCGGCTAGATGGGGTT
TGAACGGATAGTGGGTAAGCTAATCTAGGGGATAATTATTCCGATTTTATCAGGATCCCGTCAGGTTTGCTGTGTCGATG
AATTGGTAGAAGGGCGGCGTCGGCATCTGGGTTCTTACATAAAATTTATCGTGCGACCTTGCAAAAAAGTAGTTTCATCT
GAC-CTGGGACATTGTGTCACTAACCAATTAGGGGGTAGGTGCAGTTACCATTAGATACTGATTAAATGGATGCTGGTCA
GTGACCAGCAGGAAACCGGACACGCCCTTATGGACGGATAGTCGTAAAAAGCCTCTGGCGATCAAGCTAAGACCGCCCCT
CACTAAAGTCGTGTCCGCATACCATTGTAAGCACCCGTCCCGCCGCATATGGCTTCTGGCGCAGTCCATGGCACTTAAAA
CGTCCAGGGAGCGCCTCCTACGCCAGTCATTGGAGCCCGTCTACCCGTTGACCGACTACACGGAGCGAATAAGCTGGCAG
TTAACGGTGGACCCGGGTATCGAGATAGCCAATTCCGGTGGGTACAGGCTAAGAGGTGTCCCTGTCAACGTGGGAAAATC
GGTTGTGTAATCATTAACGAGAAAACGGCACCGGTGGGTCCTAGAATCGACTCGCCAGGGCATTAAGTGCCGACGCTAAT
GTACGATCAAGATACAGTCGGGTGCGCTCCCGCCGCCATTTACTTAGTACAGACGTACATGATGCGGTATGTAGCGGGGC
GAGACGGGTACATGGTGATTTTGTCCGGATCGAGTTTACGGACATTTGTTCCGGAGGGCGTCTCTATAACTCCCCTCCGG
CTCAATTCATACCTGGTGGATGATCGGCGGGTCTAATATGGGGGAGGGATACTTCCAGTGAGCTCGCAGATCACCCTCTC
AGAGAGGGTAGATTCCGCTAATCTTATTGCAATTCACTGGAGGGCATCACCAGGCAGGAGCCTCTCGGGCAACTCTCTGC
TCTGGCGTGCGGGACCTCCTGTGAGCAGCTTCGCATCTGGGTGGTCTGGTCAAGCTTGTCTTGAATCATGATCGTCTAGA
TTCACGACCACGGGGTCATACGAGTAGCCGTGAAGTTGGTGAGATGG-ACTTCGCTGGTGGACAAGGGGATCACGGAGGA
GTCACAGCTAAGGTTATGTCCTAAGCAATCAAAAGAGGAGGTAAAAGTGATTGCCGGGGCAGCCAGCGGCGGCGAGGGGT
ACTATAGCACCTACATCCAAAGGCAGCTGCGCTAACTTCGGACGCGCTGGGCCCGGTGGCCCTCTAAGAGTGCAGAAAAC
GTGAAATAAGCACAGGAGGCACACGTCGGGCAGCTAGGACGCCATTCAATAGCCACGCGGGTCTGATATGCGTTAGC-GT
GTTCTTCGTTACTAAGTCGCAGGCTAATCACGTACAACCGTTCAGTCTGCCGTGATAGGCGCGACGACGACTCAGCCAAT
CCGGCCATGTCCTAACACGACTCTACCGTCGGGGCCTACCGTACAATAGCCGCTAAAAGCGGCGTAGAACTACTCGAATA
GACTGTCAACGCCCGATCTCTATTCATTGGTGGCCTGAGTAAGGATCGAGGCTTATTAGTCGGGCTTAGAGGACCGATGG
ACCTCGGAACATGTTCGTCAATTGGCAGCGCCCCCGCGGGTGAGGGGGA-TGCAGGAACGCCGCAGCGACAAAGAGGTGC
TTGAAGGGAGAAGATGCCCGCGAGACTAGGAAATACGCTAGTGCCCAGCTTACAGTCGGTAAGCTTGCTCACCCGAGTGA
GACATCGGGTGCGGCACA-CTATGCATATGGAGCGCGGAATTA-AGGCGAGGCGGGTCGCTGTGACAAGTGCCGGAGGAC
CGGACATACCAGGAAAGTAAATAGACTCGGTAACAATGTCATCTAACGCGGAAGCCTGAACACTGGCAAGGGGGGTACTG
CGCTCC-GTAGAGTGCGGGCGGGTCCGGAAGCAGCGATGCATCTACGAACGAGACTGGAGTTTTAAGAAATAAGATACGT
GATCTCGTGCTACTGCCGACGGCTGCTCATAGTAGATTCAGGTTTTGAGAATTTGGTTATGTATGTGTCTGAATCAGCAT
AACGCCTACGACTAAGGCCCTTTGTACCGGGTCGAGTGATCGGGCGCCGGAGCCGTTTCGAGCCAACAACCGAGAGAGTC
CCATCTCGTTAATCTGCCGCGTGACTTATTCCGGGGGCCGGGAGGAGAGCCTTACCGTTAGACCTTATGGGGCGAACTGG
ACCCTGAGCCTGGCTGCCAACACGAACGAGGAGCGTATTCACAGCTGTGTCCGATCCGAGGATGCTATTGTCCCTCTCGC
GCGAGCGTGCGAGAATGAAGAGAAAGGTCATGCCCACCCCACCCTGGTATCTGGCACAGTAAAGGCTACGCTTCTCGTTC
GGTTGTGTTTAAACCCCTTCATGATCCAACCATGCTGGGGCGCATGTCGTAACCGCTAGATCCATCATCTGTGGTCTATG
ATTGTAACGCCCACAAGTCAC-CGGCGGAC-AGAGTAGTCTGAAAAGCGTGGTCGACTGGCCAGCGCGCGCCGCGCTAGG
CGCCAGTAAATCATCTCGGCGTCCGTAGTTAAGGTCCCAAAAATTAGGGGGGCGGACCAGGTGGATTCCCTACGAGGCGG
AAACCACGCACTGCCCTTAAGGTGAGATTCTGTCAAAGCTGTCCGGGTCCTAACTTTGACAACAGGCCTTAGGTAGCCGT
GTCCAAGTCGCCAATTTCCTACAGACTGCCGTCAGAACACGGCTACCTACACACGTCGCTCGCCAGCCGGCCGCTCCGGC
GGCTGGCCCAGGGCATCGACAGGGAGTGCCCCCTGCGAAGGCGTATTCGGCTCCGCAAGTATAACGTCTCCCGAGGCATA
GATACAAGCCGCGCGCGTCTCCGCTCACAAAAACTTAGGATGCAAAGGCGGACCAAATAGAGGTAGTTCCGGTGGCCTTT
ACCTTCGCGCCTTGGTATTGACCGCACGCCCATTCTGGGTACTTTTGCATAAGATAGGAGTGACTCGTCGATCGCCCGAT
TATGACTCCCGCCGGTATTCGTGATTATCCCACAGGATCAGAGCATGAACAGAGCTTCTCGCCTCCCGCAGCTCGGTGTC
GGAACCGCCCGCTGGGGCATACTACGGTGCTTCACAGCCGCCGACGCTAGCGATGGTGCATGGGGGGGGACTTTATGGGG
CTGAACCCGTCGCCGTTGGCGCTAGTCTACCAAGACGATCGAATTCGGTGCGCGCCCTAATTATTGCACTCGGAACGTGA
GAGGACAATATGTTCGAGGAACACGTCCGGTCCCCGCTAGAACGTTGCACGAGCCATGACGCGATTACGACGAATACATG
GGCCAAGGGTGGTACGAACGGAATAAGGCGAGCCGGAATGACGTTTATCCGTAAGGATCGCGATCCGCTTGCCGAGTGAC
GCGAGGGTGGAGGCCGAGCATGTACGAGTAGGAGATGTTACCACGAGTGGCGCTAGGAAGTTGTTAAAATCCTAATCTCT
CCTA-GATGCTCCACCCGCGTCTGCATAGACCGTAGTTGACCTTAGCGGGGAACTTTACTCATCCGGTAG-AAAATTTTC
GGGTAACAGTGCCGAGACAGCAGCCAGATCACCGCCGCTCAGTACTTGAGAGTGCAACACTGCGTCAACCGACAAATCGG
TCGAAAGATATAAGGGTAGATCCGGATACGTGGGTCACATCTCCACCGTAAATGACTCAGCCTGCCTCGCCTCCCGCCCA
TCAGAAATAAACAGGAGTACGCTTCCCAGCCGGCGGCTGCCGAGGACGGCTTATGACAATGACGGCAGTCATAGTATCAC
CGGCGTCGAACAGTGTAGGCAAACGTTGTGGTTAGGAAAATGTACAGCTAACCCACCCGGGAGCCGCCTACTACCGCGTG
AGTGAATCAGCGTCTGTCGCCGGAAGGTTGCATCGTTCTACGATGTGGATTGCCGGTGCGCTGGGAACTGTAGCTTGACG
TACAAACGTCTACAACAGCGCTATCCATATAACGCGCACGCACGATTTCGGACCACATGGGGAGTCCCACATGTGTGGTG
GGTTTTGATGGGAAAACCTGACACTTGCTTTAATCACTCTTTTTCAGGGTACCCCGACATCTTCCAATATAAGATTATTA
GG-GGTGGCCCAATGTAAAGGGTAGCACCCGTCTCACCTTCTGGAAGAAGACGATTGGAGAAGGTCGCACCGTATCGTAC
TGCATTTATCCATCGGGGGCGCCGGGCAAATA-TACGTCTCGGCCGGTTTATAACAAAATACTGAGGGTTATCGTACTGA
GTCGAGACTGGCGCTGGCACACGCGCCAGAATCACCTCGCAGGGTAGGCTTTTACGAACTACACGGCC-GGCGCGGGCAG
GTCTTGCTATGACATTACTGCTCGAGGGGAATAGCCGCTCGTCATGGTTCATGATCTCGGCAATCCACGCTATTACGCAT
GGAGGACGATGTATCGCACGCCGTAAGAAAAGGCCGTCATGATTTCCATTCTCTAGAAACCACGGGCTCCCAGCCCGTCT
AGTTAAAC-ACGCCACATCGTAGAATACTGTCCGTAATGGCATCCCTTGCAGGCACAAGCGTTAAGCTACAATTACCCGT
TGGCAACA-ATTCCTAAGGTTATTCCGGCTTGATAATGCTCCTGGGAGCGGTCCAG-ATAACCCTTCGTTTGCCCTAGCC
ATTCGCGTGATACCCTACGCCTCGTGCCTTAATCCCATAAGCGGCTGCCATTTCGACTTCACGTCCAACCAGCAATGCTT
CGCTGGCTTACCCCGACCTATTAACTTACTCTTGCAGCCCCGGAATAAGTCGTCCAGTTCGCGCGTAGCGTATTCCACCC
GCCTTAACGGCCGAACCCGTGATGCATGCGGTCCTCGAGATGCTAGTCAGCCGGGTTACCATTGCCTACAAAACTAGTCA
CGCGCAACCCGATCTGCAGTGAGGCATGGATGTCGCAAACAGGCCAGTTGCAGGTCAATCGGTCGTCTGGTGCAATGCAG
TCCATCGGCTCGCCAGGTATGGACTCAGGTGCGGCTTAGGGGTGTTTGGCCGGCTGTACGTTCAGTACAGAGGGACGCTA
CAAAAGTGTCGCTTGGACATGACTAACCAGTTGTCAACAATGGGTCGGTCGATGGAAACGCGAGAAGGAACCAGCTGGAG
CTGACCTTCGCCAGACACTTGGAGCCTTTTGCAGTTACC-GTAGACTCGCCCAACATGACTGACTCCACTGCTGGCGCCG
ACGCGCTGCCGTCAAGCTGTGACAAGGCCCTGGAATCGCGGAAGGAAGGCTTTTGGTTGCTGGAGGGCCATCGCATGATC
CGTGCTCTTCAATGTCGGCCAGAGTACCGCCGGGCAGGTGGACGTCAATGCACATTGAACACTATTGGTACCGGGCCAAC
TAAAGCTGCAAATTTGCACTTGGATACACGCCCGCTCAACCTTGACGCGCGGTGGCCAACGACCGAAAATCACCACGCTT
CGAAGCGGTCTTGTCCGTACCCTATCCCTTTACGAGAGGCGAATCCAGCCGATCGCCCAGTATCAAGCTGACAACCTGTC
GGGAGCCTCCGAACGCTGGCACAAATCGGACAATTGCCGAGACGAGAGTCTGCGCTGGTGCAGCCTTTTGGGGTTACTGA
CTCACCAGGCGGAGGCGCCCCGCGCGAGCCCGCGCTTATCAAAGGTCCAAGGAGGCGGAGCTTGTGGATCTACATCCTGA
GGCCGGTACTCATTGGAATACTAGAAGGCGTGACTATTCTATCGGTAAGGGGGCGACTCCGCAAAGGCCGTCCGATCTGT
GGTATTAATGATCCATGTCTGCTGTGGGCCGATGCCCAAGTGGGGCCTTGCGATCTCTGGTTTACGTCATGCCACACCTC
CGGTGCGCATAGGATGCGAGTGATGCATAGAGCCCGTAATCAAGCGACCATAGTCGTCCCGACTCTCCTGCCGACGCTTC
CTCCAAAGGGTTTAGTGGCCTGATGCCGTCAATCATCCAGTAACGCAAACCTACTAATGGCAGTCTGTGTGTTCTGTGTA
TGCACGTTCATATAGCAAGCGGGTCGGTAAGCACTTTCGACTAGCCATACGTTAGTAGCCAAAATTCTGTAGCTTGTCGT
GGCCCCATGGGAGTCCCTGGATTGGGGACTTTCCATGTTTTCAGTTTCGGTGTATACCCAACCCAGATAGCGGACTAGAG
GGAATCCATGAGTGTTTGGCGTCCGCGGAGCGGACCGGACATTGCGAGAATTGTTAACTTATACACGTGAGTCATGACGC
CGGTTTAGTGCCATCAACCTAGATAATTTCTGAGACAGGGCCCCGGCTAACCCTACTGGAAGGCAATATTCTCGAATTAA
AGTTTTAAGCTGGCGAACAGACCCCGCTTAGCGAACATCTGACGAATACACGGAGGCCTAGCCCTTAGGGCTAGAACAAC
CACTTAAATGACCGAACGGTAGCTGGATCCCCCAACTGTCATTCTAAACCGGCGAGGTAGCTGAATTGTATCTGGCAACC
AATGCCTTAGTCGGCGGGGCCGTATTCCACACGGTGCCTTGGGCACGTGGAAGCGCTGGGTCCAAGAACCCAACCGGAAC
GCTCGCGGTGCAAGATCGCTGAATTCCAGTGTACTGCCAGGTTCTTCTGCGCTAATGCCGCGTGGAGGCCGGGCGGGACC
AAGAGCAAGTTACGTGCTCGCGCTTGCACTTCTAGATCCGCCATTTAGAACGCACGCGGTGCCGGACGTACGATCCCCGG
TAAGCTAGTTGAGGGGAGATGGAAGCACGATACCACATGGGAAAGGGCGCGCCAGCAGTTCACTTCGCCTGGCATACCTT
CGTTCTACGGGGACGTAGTACGGCCCTACGGGTAGGGGGTGCCCGTCTCTTCTGAACTTCACAGTAGTTCGAGTGTGACA
AACGCAAAACTGAATACCCCTTGGAGTTTCGTGCCCATCGGGAACCCGATGTGGAACTCGCGCTGGGAGAACAACAATAA
CCGCGTTCGCCAGGCGCGGAGCCGGCGACTGGTGTCCCAGGGGTAGTTCGTTCCTGAATCACAGCCCCCGCGGTGAGACG
CCAACAAAAGATTGATCCGTTCTATCACTTGGGAAAATGCTAACGAAAGGTTGCAGACGGTGGGGGAAACCGACAT-TTA
CCGACACGGGCTGCTTGGGGAGCGTGCCCGTGTAAGTGAGTGGCGGAGGTACCCCCGCCCTGGCGGATTGGGTAAGTGAG
CGTGCACATGGGGACCAGGCCCTTCTCATATATAATTGCGCCTGCCGTGCCTAAACCCTCGATTTTTTAAAGAGCGTGAC
ACAGAAGCT-GCTGGGGGGGGAGACTAGCGAGACTGAAGTGATCGTCGGCCGACACCGGGCTGGGCCATCGGGCCGGAGA
AGCCACGCACACAGGCACGTTCGTTTACTGTTGGCGCTACACAACGAACGCTCTTTGTTTGG-CTGCGACGACAGCATCT
CGCCTCATCGGACAAGTGATCCTGGGATATCTATGTCCGAGAGAGATGGAGCAATACTCGGACTCAGTCGGCGTCCCGCT
GGGCTTTAACGAGGAGGGTTCC-GCGAGCCCCCGGCTATAGGGGGCGTTGTGGGCGGCCGGCTACCAGTGTGCGGCTGCG
AA-TCGCTGCTAAGGGTTCTCTAATAATGCGAGATTCCAGCGCGCTACACCTGCTATATCGTTAG-GTTC-CGCCGGGAC
GCTTGCTAAGGGTGGATGGGCGTTGGCAGTTCCTATACTGGTGACTCGTGCATTCCTTGGGGTGGGCCGGCGGCTAGGCA
GAAGATGCCAGTCGCATCTCCGCCGTGCTTAAGCCCAAAGTGCATTACTTTTTGATTTTACGTTAGTCTGGAATGCGTTG
TCTCATAGGTCGTCAGACGGGGGACCCTCCCACTGCACAACCTCGACACCTCCAGGCGCGGTGGTTGCTAGCGTGAGGTG
GGCAGCCTCCCGTCTCTCATTTTGCAATCAAAAAAGCAGAGCTCAGGCCGCCAACCTAACGTGACCTTGAGCCTAACGCG
TGGTAGATCCACGCCCGCAGAACTCCCGGTCGTACCGAGGTGGCGCCCCCCCTTCCCGAGACTTTACCTCCCCACCACGG
GACGAACTGCTCGCCGGATAGGTATCGCGTCAGGCACACGGGATGGAGAACCCGCTCGAGTGGAGCCATAGTTTCCATGT
CCAAACTGCGGACCAACTCAGGGCAGTAGAGGCGTCCGTGCTATCCGCCACGTCGCCGTAGTTGACCACTTATTTATGTG
GACCTCTTAGTGACATTGCCTACCCCTGTAGCCTACGGTAGGAAGCTGCCAATCCCATCCGTGCAGTAAAGCACATTTTT
TCGGATTCCTCCGCGCTCAGCTTCCCTATAATCCGCCGCCGTGGCATATGCGACGGTTGAAGACTGTCTTCTTGG-CTCT
GGAACGGAAAAACAACTTCGAGATCCGGGCGAATCGAGTGCCGCGAACAGTATA-ATCAGATGCTTCTAGTCCATTGAGC
CCCTCCTTGGAAGCCACCGTTGACTAGTTTATGTGTAATGAGTTCTCGACGGGCTACTAGGGGCGCGCCCGTCACTGGGG
TGGCATGGGGGGGGGCTTGTGGGGTGGCTTGCCCCTGGTCGCTGGGCCCTGGTCCGTTTCTTAGTACGAGTCCGGCTTGA
TTGATATTGTTAAATGGCTAAGCCATGCTAGGGCCCCCCGTCACTCTTTATGAGTCGAAGAGCGTCTTCCGCGTGCCGCT
GATTCTAGGTGTCGGGGCGCGGATACTGGAATACCCTAGTTTTCCGTTCCCATCTCTCTCCGCGGCGAACATATCTCGCC
TCATCCTGATGACTTGCGCCGCATACGCTTGCGATGGAGGTCTCGCTGCCCAAGCGACACGCCCCGGGGCCCTCATGGAT
GCTGAGGAACAATATACACAGAGGTGATTTTCTACACGCCCTAACGATTTCTTCGATTGGTATGGACTATTTCCACCCCA
GCAGGATGAGACTCCGACTCTCCCTTCTATACGCTTTGCGTTACCGCATCCGAATATGCTTGTCGGTCCCCCTAATCCGG
TGGCCTGCCACGTCCCTCCTTACCGCTGTTGGAACGCAATGGAGAGCGTATGCGGCACGTCGGTTCTCGTGCGCTGTTGG
ATCCTAGAGTATCGCGCTCGACGCCACGCCGTCCCCCTTGCTAAGTCGGACTCTTCACAATATGTGTCTGTTCGTCCACC
GTCCTAGTGAGATCCCATCCGGGGTACCACGTCTTGCCAGCATACACAGTGAGTCCGCTCCCCGGGGGGGATACAGGCTG
CTCTGTTACATGCTTGAACTGGGTAACGGGGGTATCGTCCACGCGGCATTTGCCAGGCAGGAGCCCTGTGCGGGGGGGGT
GGAACCACCCCGCCGGCTGCTGATTTGTATGGCCGTA-AACACCAGCATTTTCACTGCTGATGGGAGTCCACGTGCCCCG
TAGATAGCAGCCGTTGAAGCTAAGAGAAATTCCCTAAGCTTAGGTCGGATACTTCAAAAGGGCCCATTATCTTGACTGTG
CCACTGCTTCCGCGCTCGAGCCACTCTTTTCGCGGGGAAGTACTATATCCACTAACTTATCGGCACAGGTCGCTATCGAA
TGGACGTTGTGACAGCGGCCGCGTCCCTCTGTCCGAACTGCGAGTCAGGTGTCCTCTAAGCTGTGACGGTAAAGCCGCGC
TCACGTACGTTAATGGCGTACTGCCTTCGAACCACTTCACTCCCGCGTAGAGACCGAAAACCTAATGTTGGGTGGAGCTC
GGTATACGAGCCATGAACGTTATTCCGCATATGCATGTGCGACACTCTCTAAGTTAACGGCCTACCATATCAATCTCTAT
CTGCCGAGACAACAGGGACTG-GCCGCCCGCCTCCCGTATGAGCTGGACTTTCTGCGGTTAATTGGATTGCCGGTTCGCT
ACCGAGGACCCCTGAACGTTGTGATTACGCTTACGAGGCGTTTTTTTATCCCACCGATCTCTCTCCATGCCCGATTGTTC
AGACGGGGCCCCAGCGATCTTGCACTCTCGCTCGAAGGGCAGGCGAGTCGCCCGTGCGCGCGTTCGCTCAGTATAGCTCC
TTAACCACGGCAAGTGGGAGCTTTCCCATCCACGCACCCAAGACCTTGCCAGTTGGCTACAAGTCCCTGCTTTGTTCTGG
CGTATTAGTGCTCTCCAATTGCCAGGCGCCGAGCGAGCTCCTTATAACGTTGGTCTTCTCGCATACCACCGCCTGAGTAT
TTTGCGTGTGTGTGTGCAACATATAATTCGGGTCTCTGCAAGGCCCATATTGGTCTCTGCCATAGGAGGAAAACGCGGCC
ACGGCGTCGTCGCTCAAATATCGCCTTATGCGCAGAAGAGGTATTACTGAAAACTCTTCTATTAGGGGCTGTAGCTGCGG
AGGACCCTGTCGTGCTTACCGGCTTGTCGGAATGTAAATTTGAGATGCATAGAGGAGGAACTGGAAAGATTCCACAGGAA
CTGCCAAGCCCCCTCAGCCTTGATAGCTCACCAAGACCTGCTGGGAAAAAAAGGT-ATAACCTGCCCCAAAGAAAACCCA
GTTGCACATCGTCCCGTTTCCCGTGCGTCGTTCCCACCGGTGAGTAGTCGATCCGGGAAGGTACGCGCCAAGTTCCTGCC
TTCCGAGTGAACTGACGTGTCCTTCCTCCGGGTCAAGAGAGGACATAAGGCATAAGCACGACGGGCGCTGGCACATGCGG
TCCCAAGGATCATGGCACTCCACATCTTGCACACTAAGCGCGCTAGGACAGCCGCTATTCCAGGACTAGATCGGACAAAA
GGAGGCTAAAGAGGTGCTGCGAACGCAGCGCCGGGGAGCCCAACGATTGGCTGAAAGCGGCCTAGAGCACCCAAGCGACA
CGTGGCTCAAAACCATTACCATGATCCTAGGTCCCACGCAACTGTACGGCGAGACTGCTCCGATATAGTGGCCCCTTGAA
ACCAGCCCGGACAGTGATGGG-TGCCGGTTAAGCGGCCCCAAGATCGGTAGTCGGATATGATGG-GAGCGCGATGAGAGG
CCTAGCCTGCGCGTCTCGGCTAGCCTGCGGCGACCTTCGTCCTTAATCCGGAAACTCTCCCTTCCATACCCCATTTCTAA
TCACTGAGGACCCCGGCGTGGCCGAACGGGATAAACTCCTGCGCTTCGACAGCAGATGCGCCTAGGCCGCGGTCTACGTC
ATCGCGCGGTGCCAGAAAACCAGCGCTTTTGAACAGACTAAGGGCAAGGTGAGCAGCCCATGAGTTGGCTGTTGCCGCGA
ATAAGGCAATACGAAACCACGTGTGATACCACTAGCGGAATGAAGGGCCGTTAAGAGTTTACGTCGCGGAATTATGGCAA
CCGGAAATGTTACCATCTATTAAAGCTTGAAACGCACCCGTTGACGGAAGCATTGACGCGTGCCACGACAACGGTTCCTG
GGTGGCATCAGGATTCTACGTAATCGGAAGCGGTGCAGTCCATGACTGCGCTTCTCTCTGGCAGCCGTCATTATTCGTGG
GGGCTGCGCTGGCCTTCCAGCAGCCGCAGATGGACCCTCAAGGAAGTAGATGTCGGGAGTCGACAGCCAGATACGGCCAA
ATGGCCAGCTTCGATCAACGGGGATACCTTAGGCCACAGGCGGCACTGAGTTGTGTTGATACAGGGGCGAACCACCGTCT
TGTAGACGCACTGGATCTCCGACGTAGGCGTGGCGGACACGGCCGCTCGTTCGCCTACGCCAAATTGAAACAAGCTTTTT
AATGGGAGCGAGAGCGTCAGATCTCTGGGAACTATCATGTGGGGGCCGGCAACCGCACGGGGGATGTTGGTTTCGCGACA
AATGCACTGTCGGCTAGTCCCTCCTAACA-CTAGTGGTATAAAGTCCGGAATTCGTGACAAATGTCACACAGCCATTAAT
GTGGCGCACTACGGTATGGATCCGGCCCCTGGCTACCAAGCTACTACTTAGGATCGCGCCCATCTTTACTTGATTTGCTA
GTGTCCCCCGTTCACGTAACACGGACGACTCCGAGTCAGAGGCTGGC-CGGAGAAGCGCGATCTCGCTCACAAGCAAGTT
GGCATTTAGGCCGGGTCGTGCTAAAATCCTCTGGTCTTAAAAGAACAGGGCCCCGGGTAGCAACGCCTTAGACGTTCGAT
CATTCGGGGGGTCCCCTGGCCCCATGGCTTGTCAAATACGTAACAGTTCGTCTACCGCGCTAGATATCGTGTCACCCCCA
AGCTCGTTAGTCGTAACCACACGCAAATGGATGCTGTCGCACTACTTCCGTGAGGTCTGCACGGGGTACGCAAGTGTTCC
CTCTAACCAAAAGCCGAGGCTCTGGCGTAGCGGGCTCTCCGCCGTAGCGCTGGCGTACGACCCAATGTCAGCCACGGAGA
TTAAGCGGGTTCGGCATCTCTCAGGGGTTGTGACCGTCAGTACAGGCACCCAATTCGGAAGCGGATACGACGCACTTATC
TGTTCAAATCAAGGTCCATGCAGGTAAGTGGTGTAACTCAAAGGGCAAAGGACAGTTCTAGATTCCTACGTGCCAGCT-C
ACACAATTCTTCGGACCGTCGAGGCTCGTCAGCCGGATACTAGGGTCAGAGACGGTTATAATGACGGGACGTTACTTTCC
TCGAGCCTCGGTGACGTCGTGAGTGGACTATCGAGCTCTCCTGTGCAGGACCCTTTACGAAACTGGGACGCGGAGTGGTG
TGTTTCTAACTCCTAAGTGAGGAGTCACATGTGACTTAGATCGAGCGCACAAGACGCACCTTATGTTTCGCTTCTCTATC
CTTCATGCTACCTACACTTCCATCGATTCTACCTCCCAGCTATCGAGCAGA-CAACTCCGGCACGCACAACACTCATTCA
TTACGGCGGGGGCTAACGTGTTTGCCGGTTTTTGCCCATCAAACCCACCTAGTACGAATGCCAAGTAGTTCCCGCACCGT
ATCAGTAGCGCAGACCTCAGGTTTGCCTAATGTCGGCCAAGGCGCAATAGCTACCGCGGGTTATTAGACCAATCCCTCGG
ATCGTACTCTAGGAGGGGCACCCCCAGATCTTGTCGTACGGGATAAC-GAAGGCACCTGGCGGCTGGCTGCCAAAGGTCA
AACTGTGCCTTGGTACCCCTCATAGGTTTTGGCCAACCAGGGCCATAAAGCTCCAACAATGCCCCTACGCTCAGCTCGGG
TGATACTCGCTTGGCCACACATGGCCGAAATTACAAATGCCGATACGAACGTAGTGTCTACCGCGGCTCACTGGCTCGTA
GCCGAGGCCAGTAGAAGAATTCTGAGGGTCTAATTACCTCCTTGGAGGCCTTCCACCTCGCTGAACCTGCGTATTGAAGG
GGTTGGGCACAGCAACGCCAGCTATACGCCGCCTGCACCTTGGTCGCCCTGGCGACTGGTCGACCGGTGGAGGGCTACAA
GGGGATGTT-AGGCTGCATCCCAGCTT-GCTCGTGCCTACACATCATGTGTAACCGTTGGCCGGAAGCGCACACTGTCGT
CGCGTTACACCTTGGTGCACTGGGAGTCCTGTTGTCTTTCGTCTTACATTCAGGTTTGGAGATTTT-CTACTATCCAGAC
GGGACCGCCTACAAGGAAAATTAACCCGATCAAATGCCACGAGTCGTGGCGACCTAATCGCCTATGACTT-CCCAAGTAT
CCTTCAGAGGAACGTCCAAGATGGAATACAAGTTTGGGGAAGAGTGCAACAGCGGTCCACCCGAGGTCTTAGGTCCCTTA
GACGTTCTGAAGC-CCTCTCGATCGCCTAAACACTCGGCTGCTGCCCTGCCCTTTGCTCCGACGTACATCTGCTATCCAA
TACTTGGACGTAAGAGTGCGTTGGATGCCCGGGTTACACAGCGGACTACGATAGGTGTCTCAAATACCTACCCGAATTAA
GGACTATGATCTCAGGTCGTCAGCAGTTGTGACACGGGGTACATACGTGACTCGTCTGTAGAACATATGTC-CAAGGCGG
AAAAGACGACAAGTACGAGGAATATCGGACCGCAGCCTCGGGTCAATCACACGCTTGCCTGAATCACGTGGCCCTCCCCA
AGCTAGTGAGTAGCATAGAACACTAAACAATATTTGGCCGGGCAGACACATCGCCCTATACGAATGTGTACTCCTGACGG
AACGGGCTCCGATGACTACAAGGTGTCGCCGATAGCTGTGAAAGTCCAGGCCTCGGAGTGCACTGTCTTGCTTGTGTGAC
TTCGGTCTTATTGTTCCTTCGCCCCCCCAGGATCGGATCGTGGCCATTAAACGATCGCGCTTGGTATTCCAGCTGATTTA
TAACATGGACAGCG-ATGCCGTCGGCGTGGGCTGCTATGACATTTGGGACCGGTGTGCGGCTTTCTCTTTTGTCAAAAGG
ATATCTTCAGCGTGGGTGCCGGCTGTCTGCAACTCAAACTACCGAGGAAGTCACACAAGGTGAGCCGCCCACGTACGATT
CATTGTATACTCGACTTCGCCTTCCGGACTGAGGGCTTGTTGCATGCTGCGTGAGGAACGGGCCTTTGTCGTTTGTGCTT
CGGTAGGCTCCACGGAGTCCCCCCAGATCGATTCCCAGTCGTGCTCTCCGGCCTGATCGATGTCAAGCAGAATGCGGATT
ACACCGCCCCCCCCATATCTGAGCGCCGTCCACTTTACCGTTGACAACGAGCGGGCGAATGCACGGGGTCCCGTACCCAC
TCGGTTGGCGCGCA-GGTCGTTAGGCATGTCTTTCGCCGCACTTGGTCTATTCGTAGAATTATGAGAAGGGTTTGCGCAG
GCGCGCAGATATTTCATCCGGACGCCTTCCGTCAGCGGAGGCTATGTTTGCTGTACGTGCCGCTAAGGCCCGTGCTGTGG
AGTCCCCCACCTTATATGCTCGTGTTAGTGGGCGCGGGAATTTCTGCAAGACCCAGCCCAAGGGCGAAACTCGATCAGCC
TGCCATCTCTTGCCTGAGAACATGCCATCACTGCCGGCTCCACCACGCTCCCGAACTGGCGATCTCCTTTCACCGCTGCT
GTATCTTCTTCCGGAGCCGTAAAGTTTGATGGCACGTACCACAAACTCCTGATCAACGGGGGACGTTAGACCATCCTAAG
GAATCATGCATTGCTTGAGGAGTGAACCAAGGCCCGGGGGAATTCTGAGGGTAAAAGCTGGAACAGTTCGATGGCCTGGG
AACGATTCCAGCTGCGTAGAGAATGTGTGCGTCGTAGTCCTTGATATGTAAGTAGAACGAGGGAGACCCTGTCGTCGTAT
CAGTATTGGCAACGATAACCCAA-AATACAACCCGTAACCTTGGCGCCCCTTGCAATGCAAGGGTATCATGGCTGAATTG
AAGGGTGGCATCTGCGCGTGGCTAATTACCCGGCTGTTTGTAACTTGTCAATGCATCCCGCGGGGCGGGTATAACAAATC
CGGGTCGCCCACGGAGCTCGCTTTGTACTTCCTAAGCAGGATCTGCCAATCATGGGGCCGAAGTCTCAATTTCCGCTCTT
CGATCCTGTGTAGATCACAGCGTCGGACAGCGGAAGTCAATCTGATGACATCGCCTCAACCCTGAA-CCGGCTCC-GCTA
TAGAAGGGAGCACGTGAGTAATGCACGCGCAGTAGAAAACGGGACTTTATTAGCAAGACTCCGGTCTTTCGCCGGGGTGG
GTTCTGGAAAGAGGAATTATGGCAAACTGCTAGCTCGTAAGAGACCCATGATATTTCAGGAGT-TCACCTCTCGGACTAG
GGAACGTGGGCGGGTGAGTTACCTGAAAACACCACCTTAGGGTCCTTACATAGTTAGCAGGCTACGTATCCGAGCAGGAG
GATTCTGACTTCTTTCTCTAGATCGCCAGGTTATTCAATAGGGCAGACGCACCCTATGTGAATTGATTTCGGTGATGTAT
ATTTCGGGACCATAGGGAAAGCCAAGGTAAGTTAAGTTAGGAAGCCTCGCACGACACGCTCACGATGCCTCACTATCAGA
AGTTTAGATCACAAGTGAGTTCGCGCGGACGCAAGTTTACTCCATCTGGAGAAAACGAGAGAGGCCCTACGAGCCGGCGT
GTCTATGAAAGCCTGCTACGGTTGCCAATTAGGGACCGAGCGTAACTGCACGCTTGATAATGTTTAGCATAATCTAAACG
AGGCGAAGAGACCCAGAGCCGGCAGATTCTGCGAGGTGGGTAAAGCGTTATTGATAAGGGCACAGCGGACTCTGCGGAAA
ACTGACTAAGATAGGGGATAAGGTACGTCCTCATTCTAAGGAGTTGCGCGTGATGGACA-GAATAATGCGTTTGATGTTG
TATCTCCGAAGCTTGTCCGCAAGCCGACCAACCCGATGATGGGGCCCGTTCATCGTGACCTTCCGGGGGCGTGGCCAGCG
ATTCATGATGCGCGTTTGCAAATATACAGAGGAATCCAAGTAGTGGACAGAATTCTCTCGATCTCGGGACCCTCCGGGCG
TGGAGTCTCACCTATTCCTCGGACCCCCGCTCTTTACACGTGAGAGGTGTACCAATCTTCCTAGAACCGAATGGGATTCG
GTTGGTCACACAAGCATGTGAAGGATGAA-TACTGCTGGAGATCGTATGTTTAAGTAGACGAGTCTGGGCCAGAAAACCC
CAAGAAGGGGCCAGTGAATGGAGATGAGCTTAATCGTCCCACGACTCTTACGGTAGCACATCACGCCGTTGCCCGCGATT
ACAGCCAGAAGTCACGGGCCTGCACGGACAAGGGGCGGACCGATGTCGAC-CGACAGCCCC-GAAGTTCGTGGAGCGAGA
AATGCAATTGCCTTAACGACAGGGGCTCTCAACCTAGTTATGAGACCGGGAGGACCCG-CTAGCCGGATATGTAGAACTC
CAAGTGCCTGCAGTATCAGAACCACCGATATTCATAAAAACCACAGCCGGAAAGTATGCATCCGTAATAGACAGGTAGCC
GAAGACA-GTAGGCAGGCCTTTCCCCTGTCTAGCGATTGGCCATTAGTGCTATGTTGACGTTTACCCCGAATGCTAGCGC
TCTGATAATGAATTTACCCGA-ACGCGTAGCGCGCCCTAGCGTTATATACTTCCGTCAACAACCACACTCCGTCTCTCTA
TGCTTATTGCAAT-CCCTCGTTCCCTTTTGCTGTGCCATGTATAGTTCGCAGTGAATCAATAGCAATTTCTCCCGGAGGT
GAGGATCGTCGTGCTGCCTGCCGGTCCCACACGACGGCTCCCCACCAATCGGGGTC-CGTACGCCTAACCTATAAGGCTC
ACTTGCAGCATGCTGAACAACAGCAGCCTGGTTCCTCCTGCCGCGATAAGACCAGCGTTCCTCATACGCCAACCTTGCCG
TGGTCTTACCCTCCGCCTCCGGCGCGATCAAACGTGAATCGCTTTGAAGTAACGAACAGCTAAGCAGCGTTTAACACACT
CAGAAGCCGCTTACGCGGACCACCGGCGCAGGATAAACCACTTTGGGACAGTGCCGCTCCGTGAAAAGTGGACTCATGAG
CAACGGATGATGCAATTCATTATCCTGGCCTGACGGGGGACAGCCTTGTTCGTGCCCGGTGTACCAAGTCAATGATACAT
CAGCACACGTCAATTTATCCGGTTCAGGAGACCCTGTTGGCTGCACTTTCCGAAGCTATTAGCGCGACGCCCCCCCCGCT
GGAAAGGTTTTCTTCCTGACCTAGTCCTACCTAGGCCCGGCCTTGCATGACCCTCTATGGTGCAAACCTCTGGGCCTCGA
GGAAGTAGTTTGTTCCCATCCATACGCGTACGAGGGCATATGTACAGTGACAAGTCAGTTCGGGATACCCGTCGCTAGAG
CAACACTCCTTTTGAATGGGTGGGTGAATTATGCTACCTTCCCCCACCGCCCGTTTGCCAATCAAAATTCAAAATACCAC
ATCAATGCGTTTGCAGCTTCATACTGGCGTCTCGCTTGGCAAACATGATTCGGGGGTGTTTTGATCCGGTGGCATCAGGG
TTAGTAAAGCGACGGTGTCGGCCATTTCTGAGGGCTATCTCCTCTGTCGAAGCTCCTTGTCCTGGGCCGGTGGTCAGGCT
GCCTCGAGGAAGAGCGAAAACGGTTACTTGGTATCCGTGTAGCCCGCCGGCGGTGTAGCGCCGAGCCGTGTCTACTCTGG
GTAAGGTCGGGCCAGCGACCCTCGCGTATAACCCTCATCGGGAGAGACGTCCGGTCGTCGGCGTGAGGGCCTTTGTCCGC
AGAACGGACGACGTAGCTTGCATTTT-GTGGGTCTGAAGGATATGTATGCGAATCCAGGTAATATTATGCGCCTTCTTAG
GCGGGTGTGCCCGTCCTCTACGGAACAACTCCACAAAGCCGGAAGTCTTTCACAGTCTTCGCGGCGTTTGTTGCGCACAT
AGAGGGGCGTGAATGATGTTCCGGGCCAGAAAACCGATCTACGGGTGGGTTTTTGACCTGCGTCACCATTGCCCCCCGCA
CCTCTTG-GCAAGTCCTCGAGTACATCATTTGCGAATCTGACTCGGGGTCAGTCCTTCATTAGACTCGTGCTGCCTGAGG
TCCTAACTTTCGGTCCTATTCAAAATCAATGGGACTCTACATCGCGCTGAAACTCAACCGCACTAACGCCACTGGTGGGA
CTAACCGAGAGGAACGAGAAGCTGCTATAGCTTGCTAACCCGATACCTATGTCCGTCAGCGCCCGTAAATAAGGGGGAAT
GATTCTATGGGTCGGTCTAGAACAGCTAATGTCGTGAGGAATCGTAACGTAACGCGCGACCACACGGCTCCTGTCTAGCC
CCGGTCTATATGCCAAGTGATCCCGCACACTACGAGTTCATGTCGATAGAGGTGTCCTCGCATAGAGACCAGGATGGCGT
CATGCATGAGAAAACTGGGTACCTAATTTCCCCGAGTGAAGTATTCGAGACGACCGCCAAGCTTGGCGTTCTGCCAGGTG
CTACGGAGACCGCAATGCAAACCACTCCTAACTGGTTACTCAATGGCGTACGAGTGGTACTCGACGGCCGAGTAAACTCC
CGCAATACATTGGGAGCGCTTCGGAACAATCGACGCGTCGAAGCACCGTAATAAGATAAAGTCATATACCTACGATCGCG
TAGCCCAAGTTGCGACCCGGTCCCCTGCGCCCTTCATCTCCGTAACGTAGGAGCACCTCCACGCGACCATCAGAAACGAT
CGGGCAGTGGCACGGAACGGTGAAGGGCTCCTATTCATGAGGGAACGCCGCCGAGCAATGCGATAGCCACTCCCCTTGCT
GCC-CTTAGGTTCAGGTCCTGACCCACCCGGGACGTATGGTGGGCAATTAGGTGGTTGCGGCGAGCACAAACGGATCAAG
TGGGCATACCCGAAACAGAGCGGGGGTGGATGCGACTACTTCCGGTCGTGCCATCATTTTTCCGCTTTAGATCACATAGC
TATAATGCTTCCGGCCGAGTGTCACCAGTCCTGAGCGGGGAAGACCCGGGTCTTCGGTCGCGTCGAGGAGTGCAAGGGCC
AAGGCCTGCATCTCACTAGCAACAAGCGTGTATGACTTACCTAGTCCGCTCTGAGCCGTATGGACCACAGGCACCCTTTC
CCCGTCTTCGTGATATTATAGCGTTCCCGGACCGCGCGAGCCGCAGCCTGGGCGCAAGGCATAGCGCGGCTAAGCCGGTT
GCGCCTACTAGTACCAGCCCAGATCGATAACGCTGGATGGCCCCAACGTGGATGCTCGAAGACTTGTATCTATGGCGCAT
TC-GGAGCAAGCCGGGCGTTCGAACCGTTCTGGCTAACCCGAAATGGTCGGAGCCCTTCGGGCTTCTGCTATTCATCGAC
ACGGAGAGAGCACTGGCCTCAGTCAGAACGACCGTCCATCGTACCCCGCTCGCTCGCGTAAAACCAGACGCCGTCCGGAG
GTGGATAGCTGCAACTTCTTTGTACGTCCATCGGCACTTGTGCCGCGCTTATCGCAAGGTCTAGAGATATCC-CCGCAGC
GGCACACGATGTCATGACGACTTCATAGCCCAATTGTGCAGATGAAACTCAGTACGTTCCGTTAATCTCAAGCACATGAG
GCACGTGTGCACGACCAAGAGTCAACGAACAC-CTCCGTGCGAGGCGGCTCTTCATAGGAGGGAATAGGTATAGTGCAGT
GCTTTGCCGGAGTGGAGCCTGCACTTCGTAGGAAGACTTCCCGGAGGAAGTTCATAGTCTGTCAGGGTTAGTCGGGTAAG
GCGCCCAAAGACCCATGAATGGATCCCTTCTTGATGCCCCCGGCGTCAGGGCTTAACTGACGCCCCCAGTTGGGTCGTCG
GAATTCGACACCTGTCATCACGAGTCGGAGCTGTGGCGATCAGACGGGCAATTAGGGCCGAATTAGACGGGTCGCCAGCG
CCCGAGCGCAAATCGCAGCACTTCTTACCCTGTAGGCCCCCAAATTTCTATAATCCTTGAGGACGAAATTAGTCAGGACG
TGCTTCCCACGCATCCTGCCGGATCGACTCGGTTCTGAGCACTTTCTCTGAGGTGCACGATCCGACAGTAGAGGCAGCAC
CGAGTGGCACTCCGCGACGAGCGCCGGTGAAAAAGTGTGAGGCAGTCTGGAGGTGAGGACACTCGTCCATGGCCATAGGG
CAGCAGTGTCGGCCTGTGACTTGTCGGCGCGGGCTGCGGAGTGACTTCCTTCGATCTAGGGAACGCTGGATGGTTCGATG
GTAGGCAGCACAAACTAGGAATGGTGAGATAGCGCATATGGGACCTCGGTACTACTTTTTGCGTTTGTGCAACATGGACG
GAACAGAAGCCCCCTACGG-GGACCCGCGTGAAGCGCACCCTACGTCAGGGCAACGGGTCAAAAGGATGTGCCCGCCGAT
CCGTTAGTCTTCGCCGGCCGTTCAACAAAAGCACGAGGCGTACGAGTGACCGTTGAATCGCTGCGGCAATGGCCCGGCCA
GCTAGTCACGAGCTCCCTAATGCCTATTGTCACGTCTAACTAATGGATGGGGCGAAGGTCCGCTACGCTCGCTAGAGGTA
CCCGTCGCATCGGAATCGGAGAACGCCGCGTAGCTCAATCTCTCTGCGGAGACCATAAGTGCTCAAGCCCGTAGGGCTCA
TGTATCAAGGCAAGTTCCTGTTGTCCTCGC-CGGGAGTGGCCCTATACCACCCCCGGACGCAGCCCCAACGTACAGGACT
CCAGAGAAGACAGATCGAGTACCGCTCATTCTGATCACCTCGTCGTCCCGATTCCAAGGCCTAACATCTCCCTCGGACTC
AGAGACTTACGGAGCCACTGGTTGAGTTTCAGGTCGACACAGAGCCTATTGGGTCCAATCCTTATGGACCACGGTCGAGC
TAAAGCCAATCTGAGAAAGCTTTGCAAGGCCCCAGAAGCGATTGTCTTCTGGGGGCTGGAAGAACGCGCGCATTCATCTG
TTGAGAT-AGCCTGCTACCCGTTTAGATTTCTAGCAACTGTGTG-ATGGCGGCACGTCCGACGTGCCGGCGCCACATTTG
AAGTTCTCGGCCCAGCAAAGCCCCGTCCAACTAGCACTCCACGTTCTACGGAAACCTAGCAGGTACGGATAACGTCTCTC
GTAAGGGAAGCGTAGTGCTGTGAGATAAGGCCCTGAGATCCGAAAGCGGCCTCAATTCACCACTGTCGCGTCTCTACCGC
TTTATCACACGCACCCCGTGAATCAACTAACCTTCATTGATACCAGTTTCCGGAGTATCCAGGTTAAGGAAAGGGAGTAG
GGAGCGTAGCTCAACAGGGTCTCGAGTACCGGTGCTACGCGATCACGTGCTACGCTGCAACGCTTGCCAGATCTCTGATA
GAACGATATTCGCTGTTCAGTAGAGAGGGGGCCTACGTGTTACTCACGTGGTATCCATGAATCCAAGTAGTTCGGCGCCT
AGCAGTGCGTTCTCTGCCTCTGACGGCTGTGCAGGAACTGCCGACGTCCAGGACTCTGTCTCTAACACTATGTGTTGGTC
TTGCGACTGTCTACATTCCCTGAAATT-GGTGGGTCGAGCATACCATCCTGCCTGTTCAGCCTGGGTCGACGACGAAGCG
AGGTTTTTGTGGGTGCTCGTGAGTGGCGCCGACCGTAGAGATTCTCAGCGGAATAGCTACTAACACCTGCGTCCGAGACC
TACGCCGATATGCGGCATTTTGTCCGTTCGTCCAGGTCGGTATCCCCGCATTGGCGGAAGTACTCCCGTACATTAACCAA
GCTGCCAGTGCCTATCCCCGGCTAAGCACAGCATTACGCACTTGCCGCAGAATGTGCTTAAGGGAGCTCTCCACCCCCAC
CATGCTTCGGACATGAAGGCGGACCTTGCGAGACATACATAAAGGACCGAATTTGAGAGCTCTTTTTGTGGGCAACTCTG
GCCTGCAACTACGAACTGACCGAGGGGCGTGACGAGTAGGCACAGAGCGGGTGGGAGCTTGTGAAGGATGTGGAGTGTGA
AGGCGCTTATAACACATGTTAGGCCGAGTCTTAACAGACAGTGCCGGTAGTTCCCGCATGTTGGCGCGCGAAAGTGACTC
GAGAATTCCCAGTAACAGTTTTCCTTACTTCAACGGGTCAGACACCGTTGATGAGCTGTCAGAACCGGCGGGGCCACTGC
GGTCTGGGTTGCATAGGCCGAGGCGGCAATAGGAATGGGAAACAACGAGGTAAAAGGTCTCTGAGCAAGCCCGTACACGA
ATTTAGTACAGCCAACAGCTTGCACCCTATAAGTTGGAGCCCGACGTGTCCGCTTAAAGCGAGGGTATGTCTCCGCACGG
GAACGGTAAACGGACGAAGGCATGCGAATAAATTGCAAGAAACCGCAGCCGCGAATGACTAACTGTCGCTAGCGACCGGC
GTCAGGTATGCGCCGGGGGCGACCTCCAATCTGCCCCGCCTGGGCGGTACCTGATGACTTTAGCGGAGACCACGTCTTGC
GTACCGAACAGGGTAAAGATATCTGTAGTGTCTAGGAGACATAGAGCGTGAGGATACGTAACAAGACGCAGGGGGCTGAT
GCATGGGCGCACGGTCTGGAAAAAACTGAACGCTCCGATTCTAAGTGCCATAGTCAATAGGTTCCTGACGACACTCCCCG
ACGCTGAACTACGCCCCTGCTGGTTGGCCCCCAAAGCCCGCACACTAAGACCTACTTGTTTCAGCCTCCAGGTCGACGAG
GCCCCCGGCAACGCATAAGAGAGCGAGCGAGATACCCTAAGTGTTTGATATTGCACCAGGTCCAGAGGTAGTCTATCGGA
GACCAGGACGGGTCTACTCATGGTGAGCGATCCCACGCCGCAAACAGCAAGCTCACCAGACAACGAGCATTGTGTCCTGC
ATGGTTGTACTCAATGCAGGAATAGATAGTGGGGGACGGTATAGCTATCGAGTGATGATGGAATACAAGTGGCAGCCTTA
GGAGCGGCTTTCTCGGCTTGAGTAAAGGGCCCGGGCGCCGTGCTATCGCTGCAAATCCTGCTGCTGGGCGGAACGGCTCC
CGCGAACGTGGGCCGAAAGTGTGGTAAATCAGTACGTCTTAGCTTGAAATAGACGCTAATGGAGGGGTGACCCTTACGTA
CATCGCCTATCATGTAGCCTAAAACTTGGGATTTGTCGTAGAGTGGACTGCAGGTCCAAGACGAGGCGCTCTAATAAGGG
GCACAATTTGGGCGCCGAAAGCTCTTGGCTACTCCAGGATTTTTAGGGGTTTTGCCCCGCAATCCGGATCCATCCCACGC
AAAATAGAAACCAGTCCGCCACGAGGGGGGCAGTGGCCGTTTTTGGGTATCACAGCGGCTAC-CCAGCGGCGAGATACTC
CTGTGCCTGTTTTCTAGCAGTCCCTCGCTGCCGAGCAAAGGCGAGCCTAGGGCGGGCGGTGGGGGGTGCAAATTGGGTTC
CAGCATCTGTCAAGATTGCTGTCGGTATCGGCTTTCTTGTCGGCTGTATGACGATTGGCAACCCACTTCGTACCGAGCAT
ACTCTCATCGGAATAGTGCTGTCTAAGCGCCGGGACAGAAGTAGAAAGCGTTTTTCTAATAAACTGGCGGAACGAAAAAC
GACGACAGCCGCAAACCCATGAAAAACCTTGCGGTCGGACACATGCACACGAAGCCCGATCTGCCGGCGTGCTGGGCGGC
CTAAACGGAAGCTAGTGCCGACTCTCCTCTCCACATAGGTGCGGGCGGCGGCCGGACCTTAGAGTCGTTGGGAGGGGAAA
AATATGTTCCGTGCAATGTCAGTGAACGCGTCGCAACCCCAATATCCGCTATAACACCACTTGTCAGGTAGGAGTTTCTC
TTGGTAAAGTACTGGCCTACGTTGTCCTCGCCTAGAGGCCTCCGTGGGGTCGGTAGTAGTCCACTGGTGGGCGGCGAGCA
ACCTAACAGCAATAGTGCATCTCTGGATATTTAACTTCGTTTCCTCGCCACCTGGGTGCTGTATCGAAGGTCACCGAAAC
AGTGAAATCCCGGAATAACTCGGCGGGCTGTCTCGCATAACCCTATTCGAAGGCGGAACCGACATATCGTTCCGAGATAT
GGTCGTTTGAGCCGTAGCAGGCTACACTGTGAATTAGATCCCCCACTTTTGTGAGAACGGATCTAGTCCTTACATGGGAA
CTGAGACCCATTCTACCTCTGTAGCCAGAATCACAGAACTGCAAGACCCTGCGATGAGGAGGTGAGGATCGGCTAAGGAA
CTACCACTGGCCTAGAGGTGGCAGCCTCATGGTCTAATGAGCGCGAGTCGTGATCGTCTTTAGAGTTACGTGGTGACGCG
ATCAAGTATGGGGCACCCGGGGTAGAAGTTTATTAGGGGTGATGAGAAATCCGCACGAA-GCCGGAGTCCCCTAACGGGC
TGTACTTTCTTGCGGCACATTCAGTGATAGCGACTTGCCTTTCTATTGTTCCCTCTTATCATTGTTAGAAGGGGGGTCTT
GCGCATTAGACTGTGACGAACGGTCGTGGCAGCTGAAAGCTCAAGCGGCTCACAAGACGTCGTCTCCCAGAGCGCGCCGG
CGCCTATGCGGGTTGAGTTCATACTACACGATCGATGACTGCATATGGCGGCCAAAGGCTCGGCAGACGCTGCACACCGA
GCAATGGCTACGGAGCTAGCCTTACCAAAATTCTTCGACGCGCTTGCCGTCCATCC-CATTAGATCTCACCCATCCGGGA
CCGGTAGTTTTTCCCGCACCTACAACCGCGTGGTCTTCTCGGCGTTGCGCTCTTCCGAGATAATTGACTGAGCGGACACG
AGCTCAACTATAACTTGCGACGTAACGAAAACGTGGAAGGAGACTCCCGGCAAGATTAATGTCAGATGAGGCCCGCAATC
TGTGCCGTGTAAACCGTGCCTTCGCAGGATCA-CCCTGGGCCAATCGAATATAGAATCCGGCTCGTGAACCTGGAGATGC
GGGAAGAGGGAGGAGAGACAGGGGTGGAACGGTTCTACCTGGCCGTCATGACGCAAGCGATGGGTGCTGCCGGCAGGGTT
GCGTGGATACCACGCACCACGGTCACTTTGTATATCCTGAAGCGCCATGCATGCCTTTGACCGTATTGCCGGCGGTCTAA
CATAGCTTCTATCGGAACACAGACGGGTAAGGACGGCATGTGTGTAAGAATCCTCTCCGGTCCTATCTAGAAAGCTCTAA
AGATCCGCTCGTGACCACAGTGGTATGGACCCTGGTTCCCTCTGCTCGTTACCCTTGCCGTCCGTGCTCATGTCTGTATC
AGACGGTGTGAGGCGTCAGCGGCATCCCTGATGTCGTCATGACGGGCTGAGACCCTTATGGGTAGCTCTATCGATCAGTT
TGCAATTGTTACTCAGGAGGTTCTTTCCTCTGTGCCCTCTTAAAATTGTAGCCTGCAACCTACGCCGAACGTTTTTATGT
TATTTCCATCCACCATCCATGGGGAAGTAGGCGCGTGCTGTAATAGAGGGAAGGATTGAGGCAACGTGCGACACCGCAAA
TGGCCGGATGATGCTGCGTTTGTAAAAAGCGGGTGTATCCCTTTCGTCCATGGAGCGCGCAAAACG-CGGTGTC-GATTC
CGTGAACCCGGAACGCCTCATAACAGCAGCGACAGCGCCCACGTGCTAAATGACCTCAATGAAGCTCGTTGGCGTTTCGC
TTCTAAGCTATGGGCGGGCGTGGCCTCCAAATTTTTCATCCAGGAATTGTTCGTCGTCGCTACATGTCCGTGCGTACGCG
ATCCTGGGAGGAGTATATGGGCTGGCCTCTATAATCGACAGCAGTAACGCGGTATCCCCCTGCCCTCGGGTCTCCTCTTC
CAGCCTAATTGCGGCCACGGAAAGCCTCGACGTATAAAGGTGACCACGTGCAACGATCGGCGTAGACACTACCGGGGCGC
TCGGTAATGTGTTTCGGTAGGTATAATTTACCGGGGATTCGTTAAATTGGTGTTGGGGTGCCGGTAGCGTCAGCCGCAGT
TACAGGTTATAGGTAGTCTACACCTGGTCCGGGTGCGAAAGGAGCGGCCACCACAGTTCCACCTAGCAATACAACCAGAG
ACCATCCCGGTAAGCCGCATGCTCCCAAGATGTTGCCCGAAATCCTTCGTTGCCCAGCTGCGTTGGGGTTGCGGGACTGC
ATGTGGAAGATGATATCGATCACTGTGTTGTCGCCCTGACGGTGCAACTCTGGGACTGTGCTTTACTTTGTACGGGTCGG
CGCCCGATCGGGCTCGGCTTTTCCCAGGGCAAGGCCGAAGAGCCCTGGTTATGAGCTTCACAAGCCTTAGGTACCAGGCG
ATTGTTTCCCGTCGACAGGATATCATCCCGTCTGAGCAATAAAATCGTAAATACCCGTAGTAAGCCTCTCCCGCTACGAG
TTTTCCTTTCCTCGAAGTATGCAGGAGTTTGGTCCGCCGCGCCCCCTACGATAAGTGTCCCTGAACCGCCCGGTCCCGGG
TGGTAGCCCCCCTTGCATCTGCGTCCAGGCAATTCTTGCGAAGAGAGGCGCTCCAAAATGTTCCGGATTTGCGTCTCTGC
GATCCTAGCAGTGATCTGCACCCTACAAGACCTTACAAGCGTCGTACTTAACCGATGATGCTTAGCAAATGGCGGGTCAG
GTGCATAGCGCACATCCC-GATCTAGTCTACAAATAGTCCATTGTAGTTGGAGCTCTTCCTGTCTTGTCTTCTTTGTACG
CCGACTTCAGTGCTGCCACCTTTCT-AGGGTTTTGGCCGCGACATTAGATTCTGGCCGATCGAGAAACGGACAGCCGCGC
AGGCCTCTGGGAA-CCAACCGCGGACACGCCTAGCCGGTGTGCGTAGATTTAGCTAATGCGTCGACTGAGAGGCTTCTAC
ACGGCGGTGCTTGGCCAACCGTTATCACCGCATCTCGTACGCCAAGTACTCTGAAAATCGAGATGGGGGGTTTTACCTAC
GCCACACGGCTGGCTTACGTTCCTAGCGAGAATCTGACCGCCCTGAGTGGAGCTGCCATCGGCTTGTCGCACAAACTTAG
CCTTTCAGGCGCCCATCTAGCCTCGGTGTAGTGTTGCACCGCCGCCTGACGGCGCCCCATAGCGCGTGATACTCTCAAAT
TGGGTGAAACTTCAGCCTACGTGAAAAGGTGATGCGTCTGTTGGTAACGTAGGATGAGAAAGTATACGCTCATAGTACAC
AATTTCGCTGT-TTCCCAGGTAAGGTTTGGGGCACATCCGTACAGAGGGAAATAGGAAAGTTCGTGACGTGCTAGCAAGG
GGCCAGGGTAGGTTGCCGTCGCTCCAGTAAAACATCCTTGTTTTGTACGGGAGCCAAGAATGAGAGCCGTTCGCTGGTCG
GGGCCCTTGGAGAAGGTAGGAGCCCTCGGAGTCAGCGTCCATTATGCTAATCAATCGTACTAAGGAGAATACTCGTTCTT
TCTTCTTACCCATACCCTAAGCAACGGCACCGCAGAATAGAAGGACCAGACAGCTGATATATACAAATGTTGGAAGAATG
CACGTTACGTCTGAACGCATGGCCGACGTTCAGCATCTATTATCACCTTAGTACAGCAGCCGTATGATCACACAAACAAA
-TCGGGGTCGGTTGAAAGCCTGTGAACAAGGTCTGGGGGGGCGCCAAACTCGACGGGCTAGAATCAGCGCGGTAGTATCT
ACCTGAGCGCGTTATCCTCATTGTCCCACCTTCGGGCGTATTGGACGTTCACAGTAGGCCTTTGCTAGATCGCGGGGGGG
GCTTATGTAGTGATCCGCAACTAGAGCTGTAGCTGTAAGCTCTGTCTTACACCCATGCTGGTGCCTGGAGGAGTAATAGT
AAGAGGGTGGCATAAACTGATCACGCCCATGGCACCAAAACCACGCTTGGGCACTCCCACCGCTACGGACGGCTGCTGGA
CGGTGGGTCCACTCTGTACCCGCCTATATCCGGAGGTAGGACAATCAGCGATCTCGGTGAGGCCGCATGAACTACGAATT
TCTCCGGGCTGCCAAATCAGGTGGTACACTCTTTCGACTCGGGTGACCGCAACCCCGCGACTACAACTCGAGGACTAACC
CTCTCACTGTAGGTTACCCCACGCCTCGAGCTCCGGTTCGGGCCTTATTTGACGGAATGTCAGATACGAGGAGAAAGCAC
GTGTCGGGCGCAAGGCGGATGCGCAGCTAGTCACAGGGATCGCTCACCGCAGCAACTAGCGGTTTATACGCTATCGATCG
GCGTGCTCCGGAGCTACCCCGCTTTTGCTGTAAGTGTGTTTACCCCGCCTGAGTTTGCCTGCACCAGCATGATCATGCAG
TAGGGGTACCGGCAGGAAGAGGTGGAAGCAGGCTTTTGCGACCGAGAAGGAGAGTAAGGCCGGAAGCTGACCTAGACTTC
CCGAATAACATAGTA-CAACCAGATCTATAACGGGGCTCTATTTCCTACTTCG-TTCCGTGTTTTGTTTACTTTCACGAC
GAATCGATCGGCGCCTCGGCCTTATGTAACTGTAACTAG-CAGTAGG-TTCGCTTTACGTTACCGCCCCTACCTGCCCTA
GCGGAATGGTGAAGAATGACGTTCATCTGTAAAACTACCGGCGGAGAGATCTGTTTGGTCAAGCAATTGGACCCGGGTCA
GTTCCTCGTGCCCACCTCTCCACCAGTCTACAAATGTGCCGGGCGGGCGCCGATGAACCACCCTTAAGGAAAGTTACGAG
CCACGCTGCACTCAACTGCTCTCACTGCAACTCGACCAAGCGCCTGTCCGACTAAGCCCACCGATTTGGGTCCTCCGCTA
TTGCTTTCAATCAGTGACCAATCCAATCGGTCTCTTCATGGCTTGCTCCACTGGGAAGAATAGACAGTCACTGCCGGTAC
CAAAAGTTGGCTATCATAATTTGAAGCTAGTAATTCGAGTCGCGCTTGTTTCGCCTTACTGACTTCCGGTGTATATA-AC
CGAATAGAAACACCGCTGGGATAGTCCATACAAGCTCTCTAACTAGGAGGATTCTCACGACAGGCCGGTCCCTTCGGTTG
ATGTGCCCGTTGCGTTCTGGTGATGGATGGGTCCGCCCGGCTGGATCCCTTAGCGGGATCGTCGGTCGGAAGCGTCTATC
CAGGAACGGGCTGACTCCTCCCCTCCTTATGTATAGTATGGGATCCGTGCCTCCCCCATCGGCACTGTCAAACCCTCGTC
GGCGGGACCGGTGCAGGTAATTAACTCGTAACGGAATAAT-GGCCTTTGACGCAAGTCTAGCCACAAAACTGATACGTCG
TGAATCGAACCACCCCTTAAGCGGCGTAGGAT-AATCCTAGGCCGGCAAACAATTGGAAAGCGCGCCTCGTAGACCCCTT
TGTTCGCCGATTGACGTCATGTCACATAACTACCCGAACCGTGCCCCATCGATGCTTCCGTTCCAAGAGCGGTCCCTACG
ACGAAATCTTAAACGCGATCGGCGCCTGATTCGGTGAATCTCTCTGAGGTACAAGCTAATCTTCCCGTGGAAAGAGGTCT
TCCCCTGACCTGTAACTCTTTTCTAACATGGAAAGACCTGT-ATTCCAAATATACCCCCTTGGCGCGCCGCGGGGTGTCA
CACTAGTGACATATTAATTAACTGTACTCTCGAAGCGTAGGCGCAGCAAGGCTCACTCCCTTCGGCGGTGGCTTTGCCTC
CAAAGTGAAGGATATCGTCCCGGGGGTCCGGTCTGTAAACTTTCTAGGTTCTGCATAGACTACACCCCAGGTCCCTCGCT
GGTCGCATGGCATTAGTGCGCGCGCTGTAGCGAGGCTCGAGGTCTATTGTGTGGTAGAGTCACCCGACAACCAGTCACCG
CGGAGTAGTTCTTGCCTTTCGTAAACCCCGAAACCTGGGCGCCCAACTACTAGACGGGATAACAACCCTCGTCCCCTAAC
CAGAGC-GAGACTCAGCATCGTCCGCAATAGTCTTGATCCCATGCGTCGCTCGGGTTTTATATGCAGGACAGTCGCCGGA
AGGTTCCTTATGGCGTCCTTGTCACACCTACCTTGACGCTCCCTTCCGGCTGTTGATCAGCGCCACCAGCCCCCTATATG
CGGACGACCGGCCGTTGAATTGCCTGTCACGGCAGTTTTACGTTACTTCTACGGGTCCTAGCACCCCCCAGTAGATAGAC
CCGATACAATTGAAATGGACTTTTAAGCATATATTCAAACAGGCTATAGGTCACAAAAAATTCCGACAACCGGTTCGTCG
CAACCCCTTTCGCCGGGCCACAGT-AACACGCTGTCTGGAGGCTGGGATCCCATCGAGACTCCCTACGCCCGTCCGCGTT
GGATAAAGATCAGTGATTAGTCACTGAAGTTGTTTCGGCCAGCGAGAGTACCACGGCGAAACCCCCACTTGCTCATCCAT
ATCGACTGTCC-GGCTACAAATCCGTGGCACCGCGAGACTTAAACACGTCATTTCCTGTTAATCTCTTTTGATTAGACGG
TAATAACAAGTGGACCCCTCCTAAAGATAAATGTGATGGTACCCCCTGTCTTCATCGAAGTAGCCTGCATTAGTACTGAT
CCTCCGTCAAGTGGTGAAGTTGCAGTCATCCTTTTCGATGCATGGATCGTGGGGCCATATGTCCGGGTATGTGTAGGACT
GCCCCCGTGATCCCTGGTCGGGTGAAGGTCAGGGCTGTAGGCATGATTACCTTCAGAACGTCCCTCACGACTTCCCCAGA
ATGAAAGCACACTGATCCCACTTACCGCCCCCCCTTATAAAGCACCGTGCTGGGCGTCGGGCCGACTCGCCTGTAACCAG
CTTCGGAAGCTCCTCCACAAGTTATTGTCGCATGACGTGACGCAACAATTGACCACCAGTGACTCTCCCCAGGGAGTATC
AGCTTACGACATAACTGAACACCCGATCGATGGGGTTTCCCTCACCGCTTTGAGGAATGTATGAGTCTAAGAACGTCAAT
CCCCGGCTGTCCTCAGCAGCTATTTATTTTTGTCTAGCTTCGACCCCGAGAGGATTGGTTAACTCCGACTGCTGCGGCGG
ATATGGACGAGCTATTTGTAAGCAGGGACTCTTATAGTCGCCGATACGATTCAGG-GTATGATCG-TTACCTCGATCCAC
CAATAATATACTCAGAACGGGAAACGCTCCGGGCCCCTCATTCATCTAAAAGTGTCGAAGGCGACATAAGCACGGGC
>SRR354010
-TGTATCACAGAAGCACTC--ACGTAT-CATGGCGCGTCATTGCTGCACGTCCTAGGAATTCTCTTGGGAGTTGGACGCA
TCGACCACGTGGAGTCCC-AAGTCTAATGCACTTCAGACATTATGAGCCGTTTATTAACCGTC-ACTTGGCTCATGGAGA
ATCTAAATCTGAGCGATGCAACTTTGCTCATAGTTTAGTTACGACGAACAGCTTAACCA-CACTTGACAGGTTTGGAACG
AAAGGCTTTGCCATTTGTCCGCGTAGCTGCACCCGCATTGGGGAGTTTACATACTATC-TCCCTTATAATACGATACCAT
TCCAAGTTGACCTCGGCCTTAGAAAAATGATATTGTATGATACAGGCACTAGTTATGAGGTGCCGGAGGCGTGAGCCGGT
ATTGGATACCTAGTGTCAAACGACCCCTGGGAGGCCGTCCTCCCTGCGGCTGGGTATGAGCAGTTTGATGTGCC-AACCG
CATAGCTTCATGCACAGGGCCTTACCACGGTTCGGAAGAGCCGCTTCCCACTATGCAGTATTTCTCGAACGTGCA-ATTG
AC-CGAACTTCGGCTTACTCGTCCGCGCGGTCGCTCGCAACTGGGATTCTCCAGGGCGCGAGCTGCCCTCAGTTCATGGT
CC-AGCTTAT-CTCGGTTGCACTTTAACGTGCGGTATATATTTC-AGCTGGGCTTGGGACCTTACGGGGCGGCATA-GCA
ACTCCGGCGGTTCCGGGACGGATAGCTATCGTCTCATTTAGTTGTCCGATGC-CTGCACTTGGAGCTATACGTGA-GAGC
AATTTACCCGTGGCAATTAGTCATCGTTGGTTACTCCACGGGACGGTTCGAGCTCTCTTCTATGTCGACTCGGCGGTCTT
TCGTCAATGAAGGATGCCATACCCGGTCTACGCCACAGTCCAGTTCCCCCCGCGGCTATCAGCTGACCCTAGAGCAAGGC
CGCGGAGGCGCAACGCGGCGCGGGAGCCCGAAGCCGAGGCGCTTACGGTG-TCCATGCCCCTGTCAGTTCACTCAAAAGC
TGAGCTAAAAAGGGATACTAGAGCTCGAAGTGCTTTCAAGGTCAACAGA-GCTACGCCCCTGGATGAATTTCCCGAGCGC
GGGCTTTGTGATGGATTGTTGGTACGATGAGAGGCTGACCGTGGGCACCGGAGG-GCATGCGCTACAACATGGAGGGGCC
CCAGGAAGAGGGCCGCACTCGTCGCCCACCCGCTGGAAATCGGCCCAATGCATCAGGCTCAAAGAAAACGGGGGGTACCG
-ATGTCTACTCCTTAGTTTGAACCGTCTAGTATGAAGGCCCACACCCAGGCAGACAGGGTTCCTTGGGTAAAGCGGGTAG
ACCCCGTCAGTCAATGGACCGGAAGCTGGGCTAGGGGTAAGAAGGGGACGCCTTCGGTGCCAGGCCGGCGCGCCTAGTGG
CCGGGCGGGCTGGCAGGAACTAACGAGTGGGGAGAGTACGAATCCAATATAGAATGACTGGGCCCGGATGTGCCCCGAGT
ACAGTAAAGCAGCTGACTGCATAAACGGAGACTCGTCAA-GTAGTGTTTGATGAGACACGCGACGATACTATTCTACAAA
CGACAAACGCAACGCAGGTGCAACGCCTCTCCGTGAATAGGAGACCCTGTAGTCGGCGTCGTGATCGCACAATGGGACAC
GCGATGCCTGGGATCCAGTGGGGGGCGAACGGCTGCAAACAGCCGCGCAGTGACACGCCATCTACAGAGGAAATAGTGAT
TGCGCAATAAAGGACATGCTTGAAGTTTACGTCGGGCGCGAGTATCTGGATTCGTATTCTACGTTTTTGCATTGCTCTTT
GGATACTCACACGCCAGGCACTATGCAGCTGAAATGATCATGGTATTGAATCCACCGGTGCCAAAGGGATGCTCTGATCG
AAAAGCCCAGGCCACTAGCACCGCTTCGAGAGGGCATACCAACGAACGTGTAACCAGCAGATGGCAGGGACCAACTAATC
AACCTCCAGGTGAAAAC-ATAGTTACCCATCGGCAGCTAGGAAGCACGCCAATCCCTGAGTTAAATAAGCGCATCAAGAT
TCTTCGTTTCCGAATATTTGTTCGAAGTGTCTCTGACCTACGTTATTTGTATAATTAGAGCATATCGGCGCCCTGTAGGT
CTTGTTGGTTTTAGCCGGCCCGTAGTTAGGGCATATGTTATGTTCCTGACTCCACTTAACCCCCTTGTCTATGCACCAAA
CAGACACAAAGTTGATCACGTTTCGTCCATTGACCCTCATCTAAATTCAAAGTGTAG-GTCGCCGGGATAACCGGTGGGC
TTTGCCGGTCCGAGTCCGTGTAAGGCGGGCTACTAAAAAACGCCCCGCGTTCTCATAGCCGT-TGCGATTCTAGAGTCTC
GCGTGCCGAGATTCGTCCAATTGACCAATTGACTGTGAATTGCCGACATGCCCTCGCGGGTCCCCCGGTCCGACCGTTTA
GCCAAGCTCGGTGGTCGAAAATAAGAATATCCCGCCGTCTACCCTGATAGGAACGCGCCACGCAAACACTCGTTAGCCCC
CCCGGAAATTGAAAGGCCTGGAACACCATAAGGCGACCGCAAGTCAGGGCTTACTCTGCCCAGTCAAATCGGTATCCGCC
GGCAATACTGTAATAGCATGCATGTGCATGCTCTACACTTGCAG-CCTGCACGATCCATATCCTCGAGCGAAGCGAGATT
CGAGAGGGAACTATACAACGCAGACAGTTATCCGAACTCGTCGACTACGGCTGGCACCTCGTCCATGCAACTACCGGGTA
CGGTTACGTGCACCACGCGAGGCCGCTCGCACACGACTCGATCGGGCACCAGGTTCGGGTGGCGACTCGCAGCTGGTCGC
GAGCTGATAGACATACGCCTACGACATCGGCCCTTGGACGTAGTAGTACGGCGCTTCCCATTAGCTGGAACGGCCTTTTG
ACACAGTTGTACTCTTGTGTCAGGTCTTCGCAAATTTTGGTTCTCAGTGACAATGCGATCCGGTGTATCTTGGGTAATGC
AGGATTAGCTCCTGAGCCGGCCGCTAACCTCACGAGGGCAGATTACTTGGTAGTCTACTATCCAAGATAAAGGTGGCCCG
TGCCTTCGCGTTGGTTTAGAGGCGGGCGTAGGGTTCCTGACCCG-TCGTTGCATCCTTTCGGATTCGAATGGGGGTGCGT
GGCATACCGGTCACCTAGCGGGAATCATGCCAGCACGATAATAGAGTGAGTAA-TCGCCGTAACTGGTCGGAGGAGCAAC
AGCCGAAAAAAGTAACCCCCGGCGCTGATGATGTGAAGAGTAAGAATGACACTCCGTGGACAGCGCGCGTCGGATTCACA
CCATCGTCTACGGCTGGGATCCCCTGGCGCTATGCTGCCTGGTGGTAATCCACGCGCCCCGGACAAGGAGATCCGTAGGT
TAGCGGCGAAGTCGCGGAGGCGCCTGGCTTGACTTGCTACCGAACCTAGCACTGGCCAACGATATCGTTAATTCCGTCAC
GGTGCTAAATCCGACCTTAAACCCAAAAGGTAACAAGGAGTCACGCCCGGTACCTTAACAAGAGCGTAGTTTCGACGTCC
TTAATCCATGCCATTCTACCATACAGGCCAGCCTTTACGCGCGTTCCCAACCGGGGATAGCTCGACACGCGCGCCGGTTG
ACTTTCGGCAAGAGGCCACTCCGTAGCGGAGCCTCCTTTAGCGGGCGTGAAAGGCGTTGACTAACGAGCTGAGTTCCGCT
AAGCGGCGGGTCTAACGAGTTCCTTTTTTGCCGTGAGAATGAGACTCCTCCTTATCGTCCTCAAGCAGCGCAGCTTACCC
CTGGTGATATCAGAGGCCGACACTCGCGACATAAGATATAACTTTTTCGATCATGGCGTAAACTTAACCTTGTTCTGCAA
CCTTCATGGCAGAGCCCTCGATACTCTCTTCGAACGAGTGCTGATCTCTTCGCTTGCCATGTAAATTCTCCCGCTATGGG
GTGTTGCTAGGACACTTTGTAAGGTCCTTTAATTAAACGAGCAGGGCGATTGAGGGTACGGAGTCCTTTGGCTTTAGGCC
CCGACAATTGCGATGGCATGGTGCCCAAGAACATCTGTGACTAATCCGGAACTCCCTCTCTCCCATGCCTAGTAAATCTC
GAAATAATCGGAAGGGGTAAACGCAGCCGGGTTAATGATCACCGCGAGGCCCTCTGAATCACACAGTCCATCAGGGTGAC
TTCATCCGACCTGGAGATAATTATGGTCGCGGCACGATCCTCAATG-TCTCATCGCCCTGCACTCAGCTGGTCGGGAGGC
AGTTGCGCGCAGAGTTTAAATAGTGATAGTGTAACTTCCAACTTGTGTCCCTGGATAACAACACTCCACTCATTACTCGA
ACACGAAAGTGATAAGCAGGTCGGGGCTACGCGACCGCAACAAAGGTTAAGGTACGGGCTAGTCACTAACACATCAAAAT
TGACCCCGGTAA-AAAAATCCGCTCGCTCTCCGCCTCGGGTTATCAGAGATGAACGACCAAACATCTAGCGAAGGTGTCC
AGAATTATGTACGGGAGGGAGTCTACGAATGAAACGATCGTCGGGCAGCGACCCAGCTTCCACAAACCAGCCACGGGTTT
GGTACAGTTGC-GTAGAGGGCCAGAACAGGTTCCAAGTAGCCACCCTGATAGTTCATGCGCTCGCACAAGATCAGTCACT
CGTTTAAGCATCGTAAGATGCCGGGAGCCATATTAAAAAATGCCTCAACTTCACGCAAATATGAGACCAACTTGAAGACC
TCACACAGTCTTTCGAACGTCAGCGATCTCGACACCGTTCTGGCCGAGCGATACAGCTTCCTAAAGTAGTTCCAATACCG
GATCCACCCGATGACTCAACCGACCTACATAGAAGAGGAGACACTCACATCAGGGAGTGATTAGCACGTTTGCCTCAGGC
CTACGGCCTCTCGCGTAAGAGGTGCGCATGATCCGTGATACCAC-GGCACAGTACAACAGTGCCTAACATTGCGGTGCGG
ACAATACATTTGTGTATCTACTTAGAGTGC-GAGGCCAGCCTAGGCCAGAGCCGACTGAGGAAATCA-AGGCGGGCTAGA
GTTGGTGACTAAACGAAGGGCGTCATCGTCACATGGGCCGAAAGGGGCACGACACTGTAAGACGGAAAGGAACTCCTTAA
TTCACCGTTACCTCAGCCGTGGCAGTCCAGGTGTGCTGGTTTGACCCTCCTCCGTCTCA-CACACAAATCTAACCCATCT
GCGTCAACGTAGCAGGGGGCTAGTGAGAGTAGGAACATTAGGCCTTATAATTATGTCATTGGCTCGTCTAGTCACTTGCC
AGTGGCCCGCGACAGATCGCAGTAATATAGTTATGAAGATGTCTAATTGCCAACGAGTGAAAAGTGGGAGCCCTTCGTGG
GGCTGGGCGGAAACTATTACGTCAGGCGTGATGCAGACGGACGTAAACAGGCACGATTACGCCGTTATCTGAGACATTGC
ATCCGTGCTACCAAGTTGAATAAATGTGGGGGTCAACCCAGGTCCATATGGGAGCGACTAATGTTTATGAGACTCCTCAA
GACGGTGACTGCGTCTATC-TGCCTGTGAAGCATAGAAGTGCGACACCCCGGAATGAGTGACCCGGGGGCAGCAGCTACG
TATCTTAGCAATTCG-GGTTCATTAAAGCAAAATAGCACGGGCGAGCAAGGTGGACTGCAAATAGTGCCTGTGGGTCAGG
GCCGATTCTTCGACGTCGCCGGGATTCTAAAGGCACAGCCCCTCCTCGCCGAGTGCGGGGCGGCAATCGTTCCACTGGCA
TTCGAAGAGAGCTGCATGGCCCCAGCCTATCAGAGT-CATAGGTGTCGCTTCCCAAAGTCGCAGGTTAGTAATTCTTCGG
GACTTGTTTATATGCGCTGGTCTTAACGCTATCAGTGTAGGCACATTAGAAGCTTCACGACCATCCCGTCTACGATGTCT
GGATGTCGACGGTCCCTATGACGAAGTATGTTACAAGACTGCCAAGCAGGCCAGCCCACACAGCACGGTGTATTAGTCAC
GCGCGATGACAACGACGCAGGTTATGAGCCTATATTGAGTCCACGTGCCACGGAAGTTGCATTGAAGGGGGTAAGGGGTA
T-CAGCAGAGCGAAGTTTGCGCGCTAAATGCATAACCACTCAGCTCCCTGCTCAGGAGCGTATCGGTGGAGGAAGTACCC
CTATTATCCCCTCTTAGCAACGCTGGATAGGCGCGGTTTCGTTTTTGCTCCCAGCTGCCAGGGAAAACCATGAGCTATTC
GGCAAAGTGGACGCGACATGAACGAACACCGTCCGACGGCATACCCCACATGGCAACTTGTTGCATAGAATTCCCCGATT
AGGTATATCCGACTCGAAGGTCGACGGAACGGGCGAACGTTAACTTAAACGAGGGTGCAACCTGGGTGCTTTGTACAAGA
GGTACACTGTTCTAATTGGAAAGCTGTCAAGCGCGGCGGGCCTTTCAATGGCACGAACGTTTATTTTAGCGTCACCGGCA
GTCACATTGCTGAGTAATCGCCACGCAGACAGGGCACCGGCCACAAGGCGTGGGGCCATCGGGGTGGGCGATGTGAAGCG
ACCGCATCGTCTTGGAGACAGAGGATAGACTAGCCGGTGAGGGAAATCGCCGACCACATAGTAGTAAAACTGCCGCTCTC
CACTC-CGACATAGAGTCTGTTGCTTTCCTCGCGCGCACGCTCCAGGGTAATATCCACTGACAAGGCCAAACGCATTACC
TGACTTTAGGCGTCATCGCTACGGTTTATGGCGCGAACGACGACTCCGACGCGGGGGTTCATCGAGCAGAAGTGACAACC
TCCTCCTTTGAAAGAATAACAGGCTAATGCACTGAGGAAATGTCCGGGTGTACGACGGCGACCGGTATAGCGATGGGATT
CACGGCTTATTGTATCCAGATTAGCAGAACGTACTCAAAAAAATTGAAATCCGCAACGAGTACTGACAAACTAGACCGAA
AATACAGACGATAATACGTTGAGGACAAAACACTATCCCGACTATACAGGTTCGCGCCAGTCATTACGATGTAGCCCTTG
GCCG-CCTTTCTAGAAGTCTTATGACTGCAGCTATATGGCATTTCGGGCGGAGTCAATTCGTATCGTGTTCATTCTAACT
ACTAGCGAGCGGTCTTGTGTGCGTCTTTGAACCGGCGCTCTAATGGGGAGTTCCAGTTCGACTGACGGTCCTGTGGCCAG
CCAGCGAATATATCCCAGTACGACTGAGTCGCAGATCGACAAATCCTGCCTCAAACGTAGCGCTAAAGGGACGCGGTGGA
GGGGTTTACCTTGTTAAACAAAACGTACCACAAAGGGTACCGCCAATACACAGGAATACTTAAGAGGCCTGCTGCGGTTA
TGTGTCCTCTTTTTCAAATATATCGACGTCCGGTGGCGACTATCGCCATCCAGCCTGATGCACGTAGCGTTGGCACACGC
TTTACATGGGAGGAATCTGCTTCCATCATGCGAGGCCCTCCTTACGCACAACGTTATCCCAAATCGCGCCACGCCAAAAT
CATTGCCACTGTTGTACTCAGTGTCACGATTCACCGAGTCTAAGATGAAACTCTTGTTTTGCGAGGGTGCATGCTCGGTC
GCGTTGCCTCCCCAGGGCATATTTATTCCTTCTAGGGTCCCATCTCAGGGTATACACGCAGGTGACCCGGTGTAGCCGAC
ACTTGAGGATCGGAGGGGGTCTTTCGGTGCGTCCAGATATGGCCGCTAGAGGGTGCGCCTTCCTCCAGCAAAAAGGTCCG
GGTTACCTTTGTATGCCCTGGGACATACTGCAACTGACCAATAATTTATGTGGTGGCGCCTACAATTGTACTATACGAGA
TGCATCGCGCACTCTTGTTGGAGTTGCGCACGAAATGGAATGGGCCCCACAGATGCGCCGGCGTCACTCTTGTTTGCGCC
AAGGGGAAAGGAGAGCTGTACTAGCCTCCGGGAGCGCCTTGCACATCTCGCGACCAATTGTCGGGGACGGGGGGTCTTCT
CTGCTTAGATACGGTCCGCCAATCGTTGGGCCGGACAGAAGGCGTGGAGGGGCGTCAAATCACGGCACGATCAGTTGCCA
ACGGTGCCGAGTTGTGGGAGACGTACAGCTGCCGGGTGTCGTCGACCTCTCTCAATTGCATATGAGACGAGGCGGCTCAG
TCTGGTTTTACCGCAGCTTTCCAACCTAGACACACCAACGGTGCGTCGCCAT-CTTCACCCGCTCAGGATCGTCGACAAG
GAAAGAGGTTCCGAGCCCTACCTGTAAATCCGCATCGGCGGAGAGGGTAGCGCGCTGTGGTGT-CTCGGTGTGCCCCCGA
GGAGCTATCAACATGCGTACCATTGTTATGGGATC-ACCCAGTTGATGCTAAAAGGTTATTCGGGAATTATCTCAAGGCT
ACAGGGGATCATGAGAGCTGTCACCCGTCGTGGTCCCCTAAGACGACGGATCGGCGGGAAGCCGTGGGGAGGCCAATAGA
GTTTGCTTAAATTTTGACATGCT-GACAGCGGATCGCCGCGGCCTGACCTCCATGGGAACCGTCGCCCCGTGGTCGAAGC
CCTCAAGCGGGAGTACAATCCACCAAAGGTCCATACCTTGCCGTAAACACAGGAGCCCTGATTGCCAAGTCCGGAGAAGG
CTCGGGCAGGCTCCTTGCGAACGGTCAACACGGGTTGTGTCGTTCCGATCCTTCAGCAGACGCACGGTCGGTATTATTGT
AATC-TACATTGCCCATCGATTTGTCAACGCCGCAACAGGGGCTGTTCACGGCGGCTCGCGTGCCCACCTTTATAATTCG
CGGGTTCAGGAAGTGTGTTCATCAGCACGCTGGTAGAGCGCGAGCTAGTGGGATTCTAGGCTAACACTAAAGTCAAAAGG
AAGCGTGGAGCATCCGCCCTCCTCGCAGGTAGGCTCACACACGGTGTTGACGATGATAGTGCGGGCGTTAAAGTCTCTAC
GAATAACTGAATCGGTTCTTGGCAAGTTGTCCCCCCAAACCATGGGTGGCTATTGAGTATCGATTCGTCCGCGAGCACAG
AACCGTACTTCGGAGTAGTAGCGCT-TGGCTATTTTAG-GTCCT-AAAAAAGTTGTTTGCGTGTGATTACATTGATTAAC
GTAACGATTCGCTAACGCGCTGTAGCAGTGAGTGTGGGCTCAGTTCTATGAATACCCCGTCGTGCGGTGATCGTGGGTGG
CGCTGTCAAAAGTGTCCCGAATGATCGTCCGAGTTTAAGTTCTGAATGCCCATGTAACACCAGCCGTGAACTGCAAAAAA
CCCAAAGCGTAGAAGTCCAAGTGTAAACCATTAGAGGGACTAGCACCTGGTCGCAGCGAGGGGGCGGCGGCCCCGTCGCT
CGTATGAGCAGTAATGAGGGTCGTGTATTCGTCTGAGACCATAACGGAGCCGATATTTGTGTTACACACCTTTTCGGTAA
GGCGGGTAACCCTGCGTGGATCTCATAATGGGATAGCGGATGAATAAGCAACCGGCACCTTCACCCTCATGGCGTCCTTA
-AACGCGT-GACTGGTTTCATAACTCATAGGATCATCCGCCGGGCGAATAAAGAGGGTCAACAAGCGAACACGACTGAAC
C-GTTCCGCCATCAGCGTACGAAAACTCGCAACACTTCAGGGTAGCCCATGTGCTGAAATGGAGCTCCCAATT-CAGCGG
GGGTATGGTGTGAAAGAATCCAGTTTGAGTCATATCAATATAAATCGGATACCGGGTAATTAGGAGTGTGCCTACCGAAT
GCTGGGCTCGTAACCATGCGCTCGGGCACACGATCCACCTCTGGTGCTATCGGTTGCCCTGGTCCACTCATAGATCCTCC
CTTAAGAGCCCTGCGGACCCATTGCCTGAGTCGCGGGGTACAATTACATATTAAGTATATGCCATTAGACGCCGAGGGCG
ATCATGTCCGGCGGTTCCAGTGCCCCAGGACGAACTGTGTTACACGCCTAAGATCTCGGCTGGCGAACGACCGGACACTT
GG-TTCCCGCAGGGTGGTCTTACCGGTCTCGAGAAGTAAGCAGTCCGCGGCATCTTGGTGCAGGAAGATAGCCGCGGAGG
CTGGGCAAAACGGCCTGGCATCTAAGAATGTCGCTATGTGTCAAGGTGGTCTTGACCCCCCGCCCATCGTACGCGTGTTC
TCCCGTAATGTCCTCCCGCTACTCAGGCCCGTTGTAAATACATGCGTGGATAACGAAAAATATACGCGCGCGTCCTAAAT
CAGGTTGCGCGACTGCCAAAAGGGTGGCACCTCCTAACGTACCCTCGCTAGACAATAAATTCTGCGAAAGATGGAGTCCC
CTGTACAGGTATACAGGGGATCGCTACGGTTGGGGCGTGCGTAAGCGTACGCAGGGGCTGTTAACAACTAAGGTAGAATC
TTGTT-AGATTGGTGACTCTACCTCCAGCCGGCCGCCGTTGGTCATAACATGCTAATTGCCCGATTCGGGATATCGTGAT
AGAGAGTCGGCGCTCTTGCAAGCGGATATGCAATTACTTAGATCATCGTTGCGATGGTGACTCATACCCGCTAGTGCTTG
GTTAGGGAGTGCCACGGGTTTCGTACATACAATTGCTGTGTCCGGCAAGCTAGGCTGGGTCGCGGCGGCCCCGTCGGGGC
ATTCACAAAGGAGTCTGAGAAGCCTA-GGGAGCAGTGTAGAT-GACCCGTGTTGCCGTTACGTGCCACATACCCCGCTAA
GGAGCTAGTTTGAATCATGACGAGGAACGAGGGGACCAGGAGTTCGGAATGATATGCAAGGGGCGGGCGTCTGCTCGACG
CCAGCTATTAGTGAGGGACATTCTTTCCTAATAATCCCTCCGTTCCCCGTCCTCCCTCGACGGGACAAGGAGTGAACCAG
GTCAGCTCTACTGCTCATACCTCAATTATCTGTACCGTCTATGAGGTCAACGCTACATAACTACCTGGCTTCCAGCAGTA
AGATGAAGCCTGTCCGACCGCCCCCACTTCTCCTCCAGTGTGGTACATGTTAGCGGCACATTGTACACAGCCTCATCTCA
CACAGTGCGTTCCTCGCCTTAAGGTAAGCATTGACCGAATGGTGTCACAGAAAGCGAATGTGATCGCA-CTTGACTGTAG
GTTCATGGCCCGTGGATGCTAGGTACCTTTTTGTGCCGGCGGGAAGGAGTGCTGCTACCCGCGATAGCAAGGTTACGCGT
TAGTACACTGGCCAAACGCGATGCTGTACAGTAAGTTCATCACGCAGCTTTTCGTGGTCAATTTTTGCGTACCCGATGGA
CGAAATGAGCACATCCCGCGATATATATACGACCTGTTTGCTCCTGTTGCGATAAGGCATACTGGACACCGATACAGAGC
AGCTACCAGTGCGAGTCGACTGGGCGCGCGAACGGGCGTTGTTAGTGGGTTACCAGCTAGATGATGACGCACGAAGCTAA
GGGCTTGATAGGCCTGTTCGGGTGCGCCGAGTGCGGCACGC-GTTGATAATAAGCATAAAACAACTTAGCGGCCTAAGCA
GTCCACAAAAACCAGTGTCAACC-CTTGTCAGGTATGCCAAAGGCGCGACCGCTGACAGGACCGAGAAACACACCAGCCA
GGCCGTAGATGAGCTTCATATATAATTGTGAACCCAAGCGCTTCACATGTCTCTTTTGGAAATCCAGCCCTCTACGAGAT
GCTTGAACCACTGCGTGACCATCAGTCTTAGGCAAATCGTTAATCGTCAGCCGACAAGTCCCCATCTCTCATACAGTAAA
TAGGCTACAATTTGCCCGCATTACAACCGGATCCGATTTGCCGCAAGCGAAGGCTCATAGAATCGAAATCGCGGACAATG
TTCTGTCGGTCGGGATAGATTCGACCTCTGAACAGTGGTCGG-ATGAACACGCTATGACGAATTGCCGTGGTAGTTCACA
GTTTGGGGGACTGAACTCGCCGGATCACGATTGACGGTGAAGAAACGAAGTACCCGATTCTGTTCCGTGCCTTTTACTAC
ACGACCGATGTTGACGATCGGACTCGTGTCCGGCGTACAAATGCAGCCCTCGCTAGGAGCGGCGCTCGGAACCTTTTCGG
ACGGTAACTGAAACTCTAAGCTCAGGATTAGGCCGCTTGGCGAAGGACGAAAATGTATTCCACTATAAGCTGGGCTTATA
TTTTCCGGCCAAAACGCGTCAAACGGAGATCTTCCTGTGGTGCGGACGGTACCTTGCGAGTAGCGGAGGCGGGG-TACGA
GCTATTGTACTCGGTTGAAGGTCGCTTCAATCGAGGCGGCTTGGGCAGATATTGAATCCTCCTCCCCTCGCTCCCGCGGG
ACAAATTTTCGCTGGTGAGGGGTCCTTTGGTGAGATGCGGGTCTAGT-TAATTACCGGACCGTTTTATCCCCAAGCACCG
GATCCACTCT-GAGACAATATTGTTATTCGTTTGAAGACCCAGCGTGCTTTATGCGTCTACCGAGGGGAGGGCAAAATAC
CAGCCTGT-ACTGCTGGCCTAAGCAACGGTTCACAAGAGGCTTCGGGTACATCGAGTTAGAATCATCATCGGGCGGCAGT
ACTAGCAC-CGAGGCGCGGCTTCATAGTGTTCCTCCGTGTTTTTTCACGTCAGCACGCAAAGCGGCACCCCCGGCTGCGG
GTCCCTCTTGAAAG-ACTAAAACTATGTGCTATGGGGCAGAGATTCCACCCGCCTACGGATCCCGAATAAGATTGGCGGC
GTGGCTTGACTCCTGCAGCTTTAACCGAGGGTCAGCACGCTAAAAGCGGCGGGTAGGAACTAGCCAGAAGAGCAGTGCAA
GGCGTAGATAGGGACTCAAGAAGAGGAGGTAACGGGAGCGTACTCCTACTGAGGTCGTAAGCTGACCGTCGATCCGACGG
CGGCGTT-CTTACAGCGAGCATTGTGCAAGTCAGTCCGTCTTAACACTACGGCGCAACTGACCCAAAGACACAACTTCAT
TTAAACAGCGTATGCAGGCCGTAGGAGCAGTTTTATTGTTCCACGATCCCGAGCCAAAGTTGAACGCGGTCGCATCTTTC
AGTCCGAGTGCGAGGAAGAGTAAATAGCTTTTTGACTTTCGCTGTAATAATGATGCAAGTTAAACTCCCCCGTAATCCGA
TAGTGGACTAATTGGGGTACGTAGTGTACTTTCTGGACCACTTAGTTAGGAGAGTGACCCATAATAGCGTTGGACCCTAA
AGTGGAGCCCGACCATTCACGACCAAGGGATTTTAACTTCTGCCCACATTCCGCGCCACCGTCGCGCAGCCCGAGCGGAA
GGTCACTTACCGCCGGGTCTTATACGGCCTGCTGCCCGTTCTGATAAGCCACTGATCGCACGAGTACTTGCTGGGAGTTA
CTAAGCAATTCGTAACAGGTCGTCCCTTACCCATTTTGAACCGCGACGTTGAGCCCCAAGACACGAGGGGATGGAAGCCA
CGCCGCGTCGAATCTAGCATAAGCACCCAACTGGGCGGAAGGGTAAACTGGCCCAACATCCTGCCACGTCGAAATCCTCT
TCAGAAAAGGCGTGAGGCGTTGGAGGTAGCCTCACCCCCATAAACGCGTACTCCTGGTTGGGTGTGTGCGCTACGTC-TC
CCGAATCCGTCC-ATCGGTTTGGAGATTAAATCAACTTCGTCCGGAAAGCCATCGCCATACAAACTATTGACTCTCGTCT
GGTGCTTGTCGTTCTCGTCACTAAAGATCGCAGATCTTTGTTTGAAAACACGACGTGCGGAATGCCGAGCCAACGACGAG
AGACATTGTATCACG-ATTACTAATTTTTCGACCGATTC-ACC-TTACTTCCTAGATTTATGACAAGCCGCGCCGCCGCA
CCGACTGCCTACCGGGTTAAGATGAACATACCAGAGATGCGTGGCATCCTAATGTGAGTGGATGCTATATACTCGGAAGA
TCATGACCTTGTCCGGCTGGGGGATAAGACTTACCGATCGATCGACCCGCCGATCTTGTAGGCACTACACTGGACTTTCG
GGACGGGTATGACGCACAAAGTCCGCACTATTACTTAGGCGTTACTATCCGAAGCGTTCCCGGCAAACAGTATTAATTGC
ATGTGGTTGCTTGTGAGGTACGGCGGACATCGCGTTCAGGCAACTGTGGGGCTTTGCGGGCGCCCTATTGCATGAACGCC
ACGCGACAATGCCTGGGACCCCCATGTCCGCTGTAAGGCCAGTTGAGTCGTTTACACGCCGTAATGACTGGTCAGGTAAC
ATCAGGATAGCTGGGCCTCGGGTCAAGCAGTTCGAGAGGTTGGCTAGTCCTGCCCCAACTCATCCACTGGTCTCGAGATA
TGCCGGGTTTGAGATCGTTCAAATATTCCCATAAGATGTCGATCCCCTGAGACGTGAGGCGGCCAGGCTCCTCTCGTATC
TGAAAGCGGCGAGCCTGTTCCCCACGAGCTGCGAGCGCTGGACTTCCCAACCGG-ACGCGCACTGGGATGTCCGAATTCG
TGCCGATCCAGTTAATCCTGCCTATGACATACTGTAGAGGCTGTCGCTCTTCGCTAAATCAACAAGACGCGGATCTGGCG
TGCTAGCCCTTGGCTATCATACGTTTATAGGTTGAAGCGCCTACCTTACTGTTTTCCCAAAAAAGACCGGCTGTGCTGAG
GCGGACCCAATGCACCT-TTAATCTAGCCCCCCAGACCCGTCTCGGGCACACAGGAATTTGCCAGCAATGGCTTCACCCG
ACGCCGAGATCCGGTGCTCCCGTCCAACATGCGTCTCTCCCAAATCCTTACAGAGACGAAGCTTCGCGCAGGTCCACG-C
CCTCCGACTGGCCACATAAGCCGACGGCGTAAATATCCTGATTCGCATCTATGGGGTAGAATCTCTGCGCCGGTAGAATT
TTCGGCGAGCATCTAGAATAAATTGGCGAGGTAGCCCCATAACTAAACTCTTTGGCATGAGTAAAGTGCAACGCACATCG
CGCCGTATGGGACACGCAGGCTTGGGTGGGAGTAGACCGAAGTAGACCGGCAACTTGTCTCTGCGCGTACATCTTCGTAC
TGGCGGGATGACTTAATCCCATCTAAGACACCGGACTTACGAGCCGTAGTTCGGTCAGCCCTGCGCGTGCATGGCGGAAG
AGCACCCTCAGATGGCATCCTGCGACAGCCGCCCAACTAGTGTGTTATAAAAAGACTGCCATCGTGTTGAGCATCGGAGC
CAAGCAGATGTGTGCCGATGTGCAGAGACGTGAACTCCTTTCCGGGCAAACTCGACCAAGACTGTCGCCACGCCTTCCCT
GATGCCGTAAGGTTTGCACGGGCGTCAAGGGCTAGTAATGACCCAAATAGATACGGCCTTAGGCTCGAGCCTTCACAATC
TGTATCCGAAGTACTTCGG-GAGTGGTGTGACTTCGAGACCGACTTATGCCGAAACAGTGGCGGTGGGCTGCAATGCGAA
GCCGCCGAATGTGTGCCGCGTGAGATAGGTGATACTCTTTGTTCGAATCTTTAGACAGATAGACCAACGGCCGTAGGAGG
TCATACCAGTTTC-AACACAAATAATATTGCTCATTGATGTGTTGGGCTCAGTCAA-GTGAGCCATTGGCGGTAGGGGAG
ATTGATTAACTCCTCACCTGCTCATTATCACCTGTCCCTATGGAACAGGGCAGGGCCGTTGACGGCTAGACAAAATATGT
TACGATGAGTGTCTCCTGCGTTGCCTAATCCCTGTCCCCGTCAATATTTCGGTGGCCGAAGAAGAGACAAGCAGGACGGC
CTGGCAGAAAGCAACGGTTACTAGATACTGGCATTAATTGGATTTCAAATACTGTAAGGTCGCGGAGCC-CAACGGCAGA
AGGACGGGTTCTTCGGATGGCTATTTTACGGCTGGAGGGGTTATATAGTCTGGGACACCATACCAGGGCATCCCCCTACC
GGGGCTCGGAGACCATGTTACGGTTACCTTAAAAAGCAGTCGAGCCACAGGCTGAAGGAACGTGTCCTCTAATGAGCGG-
CTATAAACAGTCCGAAGCCAGTAGAGCTAATACTTATTCCAGCGAGCAAAGGAACAAGTGGGTTGCTACGGAAGGGGGTT
TTCGGGTAACTCCTCGGGCTGCACTAGTCTCTTCAAGCTATGTCCCCTGCTACACACCATTCCCATAGCCGCGTTTCTCA
ACTGTCCAGGGGGGCACGTAACGCGAAGGCTGACTTAGTCCATCCTTATCACGACG-TCATCATAGACACGTTGGAAGGA
CCTTTTATGGCATTTGGACCACTTCCCAGACCCTCCTAAACCGTTAAGAGGGGTTCACTCCCCGTCCTCTCTTTGATAGA
TTACCTTGGAGGAGGTGCGCGTCCGCGGAGGATCTCGACTATTGTCCAGCACGCTCGCAACGCGTTATATTGGAACCCGA
TGCTCACCGGTCTTCGCGAGCCATAGGCTTGATCGTGAAACTAATCGAGGTTAATACTCCAATGGGTTACAGGTGCACTG
TTTGAAAAATAATTGGCGAAGGCTGAGCTAATTCCGGGACGAACCACTACCGGTCACAAGCCTGGACGAGAGCG-CTGTA
CCAAGCGATGCGGTTGGTTTTGGAGTCTACTCTTTCCATTCCGCGTTGGACCCTTCGGATACGGTTAGCGACTCATCTTC
CTCTTCTCCCCCGGGAGTCCAACCGCTAACTACAGGGGTGCGTCCTACGACAATCGCTTGAGGGACGAGTTGTTTAGAGG
AATTTCGCGGCGGCTTTTGTGATATTGGGATTGCTCGTTGCCCTGGACGGCAGGGTAAGACTTACGTGCCTTCAGGCACA
AAAGTATTGCAGTATGAACCACCTAACGCGGCTCAATCCGTTGCTCGTAGCAGGGCATACAGGTGTAGATAAGGTGCGAA
CCCCACTGGCACCGGTCGCTGCTTATACTGTGAGAATGTAGGTGGGTCGCCCGCCT-CCGTGTACGTGGAGCAAGCTGAC
GCCCTAATTCAAGCGGGGACTCCGCGACTAATAAGCACGGCCGCTGATATGCTAGCGCTAGGATCCCTCCACCCGAGGGT
CTGATGTCGACTGGCTCAATGGAGCCTGCTGACTCGGATAGCTATGAGACATGCATATTTGCGTGC-GTACCCCCCAGGG
GGAGTTGTCGTAAGCCTGCCGACACGGTCCATATAATGCCAGGCGCGGGCATAAGCTCGATGTGTTATCGGAGCTGGAAA
GGACGCCTCGCAACAAGAGGAATCAACATAGGGAGGGACGGAGGTGTAGGATATACCAAAGGAGGGGATGCATGGGGGAC
CGAGACAGGGAG-GAGGCGGCGTTAGAGGACACCTGCTGCGCTGCCTGGTACGATGTTTGTTGCGCCTATCCTCGACTCT
GACTGGGAGCCTCTACCCTCCCCCGGCGACTTCTTATGAATAATTAGATAACCTACTTAAGTCGGACCATCCAGCTTCGG
GCAACTGTACCCTTATAGGTTCACACAAGGCGACTCATCGCCTCTATTGGGGCACGGGGCCGCGTCGAAGAATGGCGCAC
CACGGGCAGGACCGGCAGTAGGCAAAGACCGGCGGCATCGACGAGTATGAGGGACCCGAGAAAAATGTTTAGGAAGTAAT
CCCCGAGGCGGCCGGGCATTTGGAACCCGGCCCGGGACCACCCATGGGTTGGCGCGCATCGTCGCAAACTGCCACTGTTC
GAGTTCGTGGATGTAGATGCGGGGACAGGAGGGATAGTTGAAGGGCAAGCGTATTCCCGAGCCGCCGGTAATGGACTTCA
CAAGCTCTCGTTACACACGGGAGGAACGCCGTGTCCCGAATTTATTTTCTTCCTGAACCTAACTTTCCGACAAGGGTGGC
GTGGTCGACTAGTGTATATCCTTGGGGCACTGGCGTTTCGCGTCGGTCCAGGCCCGACTAAACCTTGCCATCAATTACGA
TCGTGTGATGAACGAGACTTATGCCCTACCTCCGTTATTGTTCGGTGCATGGCCGGCATTGGCAGACGGTCCCCAACCCA
GCCTGACAAGTGAACCAGAGCGACAATACCGCGCACTAGGCTGCGAGAGGAACCAGAAGGTGCGATATCACTCTGCCTGG
CATCGTGTCAGAGCAGTCATGCCCATGGCGTTGCCCGGCAATGCCCAGCTTCGATAAGGTACAATCTGTCCATCGTGCGC
ACTTGGTCATATACCGAACCTTAAGGATATTTCAGCCGGGAGGTCAGTTCTGATTGAA-TCCTAT-TCCAGGCCTGGCGA
GTTCCCGTTATTGTACAACGGGAGGGTAGGCTGCGTCGAGTCTGGCTAGCACCGTGACACTAACTAATGGTGCTCACTCC
AGAGAGTAAACTGTGCACCAGTGCTTGTCCA-CGGGCCTAGCTTCTGT-CTGAGTTATATGACCGCC-CCAGAACCGGCT
CGGTTATCGCCGCGTGGCCGCCGATCTTTAATAA-CCAGCACGTGGCGAGGTTGCCTCTCACCGCCTTACGCGTGCCACT
GGACTGTTAGGGTTAAGTCGGTCGAGCCTCTCTGTGTGTCCGGGGAGTAGTGTAGAGAAGCTAAGGCCAGTAAGTTAACT
CAAGGGGGTTAACAAGCCATATCCGAACGGAAATCGGCTCTCGGCATTAAGAGCTGGGTGCGACTCTGAGGACATCCAAA
TATCATGTGATTCTGGCCCAGACGCACGACTCTCGCCTAGGAACAAGTTAGAGCCCGGGCTTAGC-CGTCCGTGGCACGG
TGGGTACTGGGTAGGGCAACTCTTTGACCAGTAGCCTACGCGCCCGATACCCATTAGTTGTTACGGGACGCTTTGACTTC
GGAGAGGTTGTCCTAAGGACGGAAACGAGTTGGTGTACAAACTGTCGAGACTCTTCCCTCTTATAGTAGCCCGCGC-GAC
GACATAAGATTTGTGAGGC-CAACGAAAGGGGTTGTTGATGGAACGTTGCAGACGCGCCCTTTTCTCTACCTAGACGCAA
TGACCTAAGATGGAGCAGAGGGTTGAGCCCGCATCCTAAGAGTCCAGCTAAAATGATGAACAATGACGCGATTCTTTCGG
TAATATGCGTAACGGGAGTAGCACGAGTACCTCCACATAAGCATACCTCACGACCTTGAGCAGTACTAGAGAATCCACGA
CTTCAGAACCAAAGAAATCGATGGCCACTCCCTTCGCGACTCATTCCCGTCTTACAGGTGGAGTGTGTCGGCTGAAGCAT
ACTACATCAAATACGACGACGGCACGATATTTACGCCAATGGCCGCAGCGCCGTGGAGATGTCAACAGATCGACATCTTT
GTGCCGTACTTGACAGTGCGGCCAAGCACATTGAAGAGGGGGTAGCCATGTAGTTCTGAGAACAACGATCTCTATCCGCG
TCCTGTACATCGTCAGGTCCAGGAGGGTTCGCAGGGATCGTCCTTGGGTGGGATATAGGGGCAACCTGTTGGACTGTAGC
GTTCTGCTAACATGGAGACTACAGTGAGGGATATGGCATCACAA-ACCGGGTAGTCGCACGAACTAGTAGTAGATAAGTC
TCTCGGTAGTGCATTATCTGTCCAGGTCGTATCGGCTGGACGTATTGTTAAAACGCTTGAAACTGCAGGGGACGGCGCTA
GCTAACCGACAAGAATATGGATCATGCG-TCGGCCCCTCGTGCATGCGGCTGTTCGGCGAGTTACCCGGTTGTCGCGCAA
CGTCCGACCAGGCAAAGTTGGGGGGGTGAGGAATAAGAATCA-CTGGACCTGCTATTACTGCAGAGGAGCGTGGCGGGAC
TAACACGTGAATATGTTTTTTGCATTCGGCAGACGATGAGCAAGTGGGAGGGCAGAGAAGGACGACCCGACATACAGTC-
GCCCTGGTCGAGGCGACAGTAAACGGTACAATGGGCATGTGGGGCGCCTTCTACTTAGGCATTTTCCCCAAGCCGATGTT
CATCTTGAGTGGATACCCCACCTGGAACGTAAATCCCTATCTAGATCAGCGCGGAATAACAGTGTGCTTGACGGGGGCGG
ACTTCGCAAGCTTCCGCCAAAGCTCGGGTCTGTGATGTCAGTTCAGAGAGCGCGCGGAAGACTGTACATTACGTG-CTGA
ATGGTTTCACCCCAACGTACCACGGGCTCGTGGCTGACATATGCAGCCGACCCGCGGGCTTCGTTCATCATGTACGATCG
TCTTTTAAGAAGCGAAG-CCTGGCCCAAAATCGAAATTTCTAGGCGGGAGTCTCGTGGCTCGGATAACTCGGGCTGTAGG
GGCAAGCATAGGCTGCCCCCAGTTTGCTGCGTCAGTAACAAACCGCTGGGGAGACCTCGCTTCGTAATGACGGACGTTTA
TGGTGCATTGATTCCGGCCGCGTAGGGCCTGGCCTGCAGCGCTGGGAAATACTGGTCAGACGCTATCGCGGACCTCCGGG
CCACCGTCATGCCGCAGTCCATATAGCGGGGAGATAGGCGTGATGGAGATGCGTTACCTGGGCTAGAGCACAGGGACCAT
TTGTTTTGCTGGAGTCTGTTGAAAGCAGGATAGCAAGCACGATGAAGTCCTTCGCCACCGACGGATGCAAAACTCCTTTT
TGTTTGCGACAACCCACACCTCATAGGTTGCTTGTCCCCCAGTAGATAAACGCCGCGAAGTAGGCATGTGTCAGTAGTCG
TCCTTACACGCCCATGTAAGCTATTGTCATAATTCAGGCTCCGGAACGCCTGTCACGACGCCCATTTCCGTGCGATCCGG
GCCACCTGTCTGAACTGCGGAAAATACGTAACGATGCGCGCGATGATGTCTGGCCTTGCTAA-CAATCGCGTTAACTTAA
GCTGGATCAAAGAAAGTTCTTCAACGCTGCGCACAACGCACGCTATCGATTAGTGTGCA-GCGTCTCCCCAGTAAACTAT
GAGGCGTCGCATGCTCTCAGAAGCTGTGGCCGGTTCGAGTCACCTGTGCCG-GTATTATCCTTGACGTCCGCACCCGCGA
CTGCCTCCTGGTTGGCGCATGTATGCGAGGTAACTGTCAATATAAGCACTGAGTTGGCCTTGATGACAGTAGGTTACTGC
GGTGAAACTTCATTACGCAAACATGAATACTCAAGGGGCTGTTGTACACTCGTTCGTCGATCTCAACCGAAAGGTTGTTG
TCCTCGCTTGCGCCTTTGAGCGCCATAACCGAAATGTATTTACTTGACGGAGCCCTGGGCACCTGGAGCACACAGTCTAG
AAGTGCTTGGTTAGGGTCTCACTCTTCGACTGCACATCATTTAGGAAACGTGC-GGAAGCCCGTACCAGGCCGCGTGGAG
AGATTATCCAGGGAAACAGACCGAGGCTGATGCTCCACTGTCGCCCGGAGGCCCGTAAGTCCTGTAAGCGCCCGCTTGAC
ACCATAAGCTGCAACCAAAACTCCCCAGGACTGTTCTTTAGCTAGCATCTGCGGGAGATCTTTAGACCGCGCATGCTAAT
TCCTGGGATGGACTGCGTCCGGCTCACCCTCCATTTTGTAGGCCCTTCTAATTCATCAGGGTAGTCCCACGGCGGGAGAC
GCGGTGACGGTCTGAGC-GCTACGTCACGCTGTTCAGAAGGACAATCGAGAACTCATAACAAGAGCCTAACGACCTGACT
GTGTAACCCACTTTTATGGTCTTATAGCTACGAGTAGTCATCAAGAAGCGGGCTCTTCTAATCTTGCTAGTGGGAGCAGA
TCTAGCAGAGGGGCCGTACGTTCTTTACACTGCAGAAGCACCTCTCCGGACAACCGCCTAGAGCCGTCGGGCTATTCAAC
GAATCTGGCTCCTCACTCCGTGGGTCAGGCGCACACGACCTCAG-AAGCCATTATCCATCCCATCGAGAAACATTCCGTG
CTGTGAGGCAATTACGCATACCTTTAGAAAACACTTCTGCTGTTGAAAATAGATCCATTCTCCTGAACGATGGATAATAA
ACCCTACGGACCGCACCTCAGCCTGCCTGGATAGCATGGTGTACCGCGATCCCACCACGATATGTGGCTCATTGCAACGG
GGTACAACGAGTACGTGGGGCCCTTTCGGATTCGCGGAACTGGCCGCGCGGCCTCGGGTACGGCGTAGTATATGCAC-GG
GAACACGCCTCCTCTGCAATTCTGGCTTCACACTCGGGTAATTACGCGGAGCCGGGGCGAGAGGCCCATGGTTTCACAAA
AAAGGGACACGGCTCGCGGATCGACCAGCGTGCGGCACGTGCTGCACGTTTGGTCTGCGGTCAGAAAAACGAACCACGGC
CCCCCTCGTGGGGCTGAGAGGGCCGCTAAGTTACACAGAACCGGGGG-GGTACAGTCGGGCGGGTCGGCTAGATGGGGTT
TGAACGGATAGTGGGTAAGCTAATCTAGGGGATAATTATTCCGATTTTATCAGGATCCCGTCAGGTTTGCTGTGTCGATG
AATTGGTAGAAGGGCGGCGTCGGCATCTGGGTTCTTACATAAAATTTATCGTGCGACCTTGCAAAAAAGTAGTTTCATCT
GAC-CTGGGACATTGTGTCACTAACCAATTAGGGGGTAGGTGCAGTTACCATTAGATACTGATTAAATGGATGCTGGTCA
GTGACCAGCAGGAAACCGGACACGCCCTTATGGACGGATAGTCGTAAAAAGCCTCTGGCGATCAAGCTAAGACCGCCCCT
CACTAAAGTCGTGTCCGCATACCATTGTAAGCACCCGTCCCGCCGCATATGGCTTCTGGCGCAGTCCATGGCACTTAAAA
CGTCCAGGGAGCGCCTCCTACGCCAGTCATTGGAGCCCGTCTACCCGTTGACCGACTACACGGAGCGAATAAGCTGGCAG
TTAACGGTGGACCCGGGTATCGAGATAGCCAATTCCGGTGGGTACAGGCTAAGAGGTGTCCCTGTCAACGTGGGAAAATC
GGTTGTGTAATCATTAACGAGAAAACGGCACCGGTGGGTCCTAGAATCGACTCGCCAGGGCATTAAGTGCCGACGCTAAT
GTACGATCAAGATACAGTCGGGTGCGCTCCCGCCGCCATTTACTTAGTACAGACGTACATGATGCGGTATGTAGCGGGGC
GAGACGGGTACATGGTGATTTTGTCCGGATCGAGT-TACGGACATTTGTTCCGGAGGGCGTCTCTATAACTCCCCTCCGG
CTCAATTCATACCTGGTGGATGATCGGCGGGTCTAATATGGGGGAGGGATACTTCCAGTGAGCTCGCAGATCACCCTCTC
AGAGAGGGTAGATTCCGCTAATCTTATTGCAATTCACTGGAGGGCATCACC-GGCAGGAGCCTCTCGGGCAACTCTCTGC
TCTGGCGTGCGGGACCTCCTGTGAGCAGCTTCGCATCTGGGTGGTCTGGTCAAGCTTGTCTTGAATCATGATCGTCTAGA
TTCACGACCACGGGGTCATACGAGTAGCCGTGAAGTTGGTGAGATGGCACTTCGCTGGTGGACAAGGGGATCACGGAGGA
GTCACAGCTAAGGTTATGTCCTAAGCAATCAAAAGAGGAGGTAAAAGTGATTGCCGGGGCAGCCAGCGGCGGCGAGGGGT
ACTATAGCACCTACATCCAAAGGCAGCTGCGCTAACTTCGGACGCGCT-GGCCCGGTGGCCCTCTAAGAGTGCAGAAAAC
GTGAAATAAGCACAGGAGGCACA-GTCGGGCAGCTAGGACGCCATTCAATAGCCACGCGGGTCTGATATGCGTTAGCAGT
GTTCTTCGTTACTAAGTCGCAGGCTAATCACGTACAACCGTTCAGTCTGCCGTGATAGGCGCGACG-CGACTCAGCCAAT
CCGGCCATGTCCTAACACGACTCTACCGTCGGGGCCTACCGTACAATAGCCGCTAAAAGCGGCGTAGAACTACTCGAATA
GACTGTCAACGCCCGATCTCTATTCATTGGTGGCCTGAGTAAGGATCGAGGCTTATTAGTCGGGCTTAGAGGACCGATGG
ACCTCGGAACATGTTCGTCAATTGGCAGCGCCCCCGCGGGTGAGGGGGATTGCAGGAACGCCGCAGCGACAAAGAGGTGC
TTGAAGGGAGAAGATGCCCGCGAGACTAGGAAATACGCTAGTGCCCAGCTTACAGTCGGTAAGCTTGCTCACCCGAGTGA
GACATCGGGTGCGGCACAACTATGCATATGGAGCGCGGAATTATAGGCGAGGCGGGTCGCTGTGACAAGTGCCGGAGGAC
CGGACATACCAGGAAAGTAAATAGACTCGGTAACAATGTCATCTAACGCGGAAGCCTGAACACTGGCAAGGGGGGTACTG
CGCTCC-GTAGAGTGCGGGCGGGTCCGGAAGCAGCGATGCATCTACGAACGAGACTGGAGTTTTAAGAAATAAGATACGT
GATCTCGTGCTACTGCCG-CGGCTGCTCATAGTAGATTCAGGTTTTGAGAATTTGGTTATGTATGTGTCTGAATCAGCAT
AACGCCTACGACTAAGGCCCTTTGTACCGGGTCGAGTGATCGGGCGCCGGAGCCGTTTCGAGCCAACAACCGAGAGAGTC
CCATCTCGTTAATCTGCCGCGTGACTTATTCCGGGGGCCGGGAGGAGAGCCTTACCGTTAGACCTTATGGGGCGAACTGG
ACCCTGAGCCTGGCTGCCAACACGAACGAGGAGCGTATTCACAGCTGTGTCCGATCCGAGGATGCTATTGTCCCTCTCGC
GCGAGCGTGCGAGAATGAAGAGAAAGGTCATGCCCACCCCACCCTGGTAT-TGGCACAGTAAAGGCTACGCTTCTCGTTC
GGTTGTGTTTAAACCCCTTCATGATCCAACCATGCTGGGGCGCATGTCGTAACCGCTAGATCCATCATCTGTGGTCTATG
ATTGTAACGCCCACAAGTCACGCGGCGGACTAGAGTAGTCTGAAAAGCGTGGTCGACTGGCCAGCGCGCGCCGCGCTAGG
CGCCAGTAAATCATCTCGGCGTCCGTAGTTAAGGTCCCAAAAATTAGGGGGGCGGACCAGGTGGATTCCCTACGAGGCGG
AAACCACGCACTGCCCTTAAGGTGAGATTCTGTCAAAGCTGTCCGGGTCCTAACTTTGACAACAGGCCTTAGGTAGCCGT
GTCCAAGTCGCCAATTTCCTACAGACTG-CGTCAGAACACGGCTACCTACACACGTCGCTCGCCAGCCGGCCGCTCCGGC
GGCTGGCCCAGGGCATCGACAGGGAGTGCCCCCTGCGAAGGCGTATTCGGCTCCGCAAGTATAACGTCTCCCGAGGCATA
GATACAAGCCGCGCGCGTCTCCGCTCACAAAAACTTAGGATGCAAAGGCGGACCAAATAGAGGTAGTTCCGGTGGCC-TT
ACCTTCGCGCCTTGGTATTGACCGCACGCCCATTCTGGGTACTTTTGCATAAGATAGGAGTGACTCGTCGATCGCCCGAT
TATGACTCCCGCCGGTATTCGTGATTATCCCACAGGATCAGAGCATGAACAGAGCTTCTCGCCTCCCGCAGCTCGGTGTC
GGAACCGCCCGCTGGGGCATACTACGGTGCTTCACAGCCGCCGACGCTAGCGATGGTGCATGGGGGGGGACTTTATGGGG
CTGAACCCGTCGCCGTTGGCGCTAGTCTACCAAGACGATCGAATTCGGTGCGCGC-CTAATTATTGCACTCGGAACGTGA
GAGGACAATATGTTCGAGGAACACGTCCGGTCCCCGCTAGAACGT-GCACGAGCCATGACGCGATTACGACGAATACATG
GGCCAAGGGTGGTACGAACGGAATAAGGCGAGCCGGAATGACGTTTATCCGTAAGGATCGCGATCCGCTTGCCGAGTGAC
GCGAGGGTGGAGGCCGAGCATGTACGAGTAGGAGATGTTACCACGAGTGGCGCTAGGAAGTTGTTAAAATCCTAATCTCT
CCTAAGATGCTCCACCCGCGTCTGCATAGACCGTAGTTGACCTTAGCGGGGAACTTTACTCATCCGGTAGGAAAATTTTC
GGGTAACAGTGCCGAGACAGCAGCCAGATCACCGCCGCTCAGTACTTGAGAGTGCA-CACTGCGTCAACCGACAAATCGG
TCGAAAGATATAAGGGTAGATCCGGATACGTGGGTCACATCTCCACCGTAAATGACTCAGCCTGCCTCGCCTCCCGCCCA
TCAGAAATAAACAGGAGTACGCTTCCCAGCCGGCGGCTGCCGAGGACGGCTTATGACAATGACGGCAGTCATAGTATCAC
CGGCGTCGAACAGTGTAGGCAAACGTTGTGGT-AGGAAAATGTACAGCTAACCCACCCGGGAGCCGCCTACTACCGCGTG
AGTGAATCAGCGTCTGTCGCCGGAAGGTTGCATCGTTCTACGATGTGGATTGCCGGTGCGCTGGGAACTGTAGCTTGACG
TACAAACGTCTACAACAGCGCTATCCATATAACGCGCACGCACGATTTCGGACCACATGGGGAGTCCCACATGTGTGGTG
GGTTTTGATGGGAAAACCTGACACTTGCTTTAATCACTCTTTTTCAGGGTACCCCGACATCTTCCAATATAAGATTATTA
GGCGGTGGCCCAATGTAAAGGGTAGCACCCGTCTCACCTTCTGGAAGAAGACGATTGGAGAAGGTCGCACCGTATCGTAC
TGCATTTATCCATCGGGGGCGCCGGGCAAATACTACGTCTCGGCCGGTTTATAACAAAATACTGAGGGTTATCGTACTGA
GTCGAGACTGGCGCTGGCACACGCGCCAGAATCACCTCGCAGGGTAGGCTTTTACGAACTACACGGCCAGGCGCGGGCAG
GTCTTGCTATGACATTACTGCTCGAGGGGAATAGCCGCTCGTCATGGTTCATGATCTCGGCAATCCACGCTATTACGCAT
GGAGGACGATGTATCGCACGCCGTAAGAAAAGGCCGT-ATGATTTCCATTCTCTAG-AACCACGGGCTCCCAGCCCGTCT
AGTTAAACCACGCCACATCGTAGAATACTGTCCGTAATGGCATCCCTTGCAGGCACAAGCGTTAAGCTACAATTACCCGT
TGGCAACATATTCCTAAGGTTATTCCGGCTTGATAATG-TCCTGGGAGCGGTCCAGTATAACCCTTCGTTTGCCCTAGCC
ATTCGCGTGATACCCTACGCCTCGTGCCTTAATCCCATAAGCGGCTGCCATTTCGACTTCACGTCCAACCAGCAATGCTT
CGCTGGCTTACCCCGACCTATTAACTTACTCTTGCAGCCCCGGAATAAGTCGTCCAGTTCGCGCGTAGCGTATTCCACCC
GCCTTAACGGCCGAACCCGTGATGCATGCGGTCCTCGAGATGCTAGTCAGCCGGGTTACCATTGCCTACAAAACTAGTCA
CGCGCAACCCGATCTGCAGTGAGGCATGGATGTCGCAAACAGGCCAGTTGCAGGTCAATCGGTCGTCTGGTGCAATGCAG
TCCATCGGCTCGCCAGGTATGGACTCAGGTGCGGCTTAGGGGTGTTTGGCCGGCTGTACGTTCAGTACAGAGGGACGCTA
CAAAAGTGTCGCTTGGACATGACTAACCAGTTGTCAACAATGG-TCGGTCGATGGAAACGCGAGAAGGAACCAGCTGGAG
CTGACCTTCGCCAGACACTTGGAGCCTTTTGCAGTTACCCGTAGACTCGCCCAACATGACTGACTCCACTGCTGGCGCCG
ACGCGCTGCCGTCAAGCTGTGACAAGGCCCTGGAATCGCGGAAGGAAGGCTTTTGGTTGCTGGAGGGCCATCGCATGATC
CGTGCTCTTCAATGTCGGCCAGAGTACCGCCGGGCAGGTGGACGTCAATGCACATTGAACACTATTGGTACCGGGCCAAC
TAAAGCTGCAAATTTGCACTTGGATACACGCCCGCTCAACCTTGACGCGCGGTGGCCAACGACCGAAAATCACCACGCTT
CGAAGCGGTCTTGTCCGTACCCTATCCCTTTACGAGAGGCGAATCCAGCCGATCGCCCAGTATCAAGCTGACAACCTGTC
GGGAGCCTCCGAACGCTGGCACA-ATCGGACAATTGCCGAGACGAGAGTCTGCGCTGGTGCAGCCTTTTGGGGTTACT-A
CTCACCAGGCGGAGGCGCCCCGCG-GAGCCCGCGCTTATCAAAGGTCCAAGGAGGCGGAGCTTGTGGATCTACATCCTGA
GGCCGGTACTCATTGGAATACTAGAAGGCGTGACTATTCTATCG-TAAGGGGGCGACTCCGCAAAGGCCGTCCGATCTGT
GGTATTAATGATCCATGTCTGCTGTGGGCCGATGCCCAAGTGGGGCCTTGCGATCTCTGGTTTACGTCATGCCACACCTC
CGGTGCGCATAGGATGCGAGTGATGCATAGAGCCCGTAATCAAGCGACCATAGTCGTCCCGACTCTCCTGCCGACGCTTC
CTCCAAAGGGTTTAGTGGCCTGATGCCGTCAATCATCCAGTAACGCAAACCTACTAATGGCAGTCTGTGTGTTCTGTGTA
TGCACGTTCATATAGCAAGCGGGTCGGTAAGCACTTTCGACTAGCCATACGTTAGTAGCCAAAATTCTGTAGCTTGTCGT
GGCCCCATGGGAGTCCCTGGATTGGGGACTTTCCATGTTTTCAGTTTCGGTGTATACCCAACCCAGATAGCGGACTAGAG
GGAATCCATGAGTGTTTGGCGTCCGCGGAGCGGACCGGACATTGCGAGAATTGTTAACTTATACACGTGAGTCATGACGC
CGGTTTAGTGCCATCAACCTAGATAATTTCTGAGACAGGGCCCCGGCTAACCCTACTGGAAGGCAATATTCTCGAATTAA
AGTTTTAAGCTGGCGAACAGACCCCGCTTAGCGAACATCTGACGAATACACGGAGGCCTAG-CCTTAGGGCTAGAACAAC
CACTTAAATGACCGAACGGTAGCTGGATCCCCCAACTGTCATTCTAAACCGGCGAGGTAGCTGAATTGTATCTGGCAACC
AATGCCTTAGTCGGCGGGGCCGTATTCCACACGGTGCCTTGGGCACGTGGAAGCGCTGGGTCCAAGAACCCAACCGGAAC
GCTCGCGGTGCAAGATCGCTGAATTCCAGTGTACTGCCAGGTTCTTCTGCGCTAATGCCGCGTGGAGGCCGGGCGGGACC
AAGAGCAAGTTACGTGCTCGCGCTTGCACTTCTAGATCCGCCATTTAGAACGCACGCGGTGCCGGACGTACGATCCCCGG
TAAGCTAGTTGAGGGGAGATGGAAGCACGATACCAC-TGGGAAAGGGCGCGCCAGCAGTTCACTTCGCCTGGCATACCTT
CGTTCTACGGGGACGTAGTACGGCCCTACGGGTAGGGGGTGCCCGTCTCTTCTGAACTTCACAGTAGTTCGAGTGTGACA
AACGCAAAACTGAATACCCCTTGGAGTTTCGTGCCCATCGGGAACCCGATGTGGAACTCGCGCTGGGAGAACAACAATAA
CCGCGTTCGCCAGGCGCGGAGCCGGCGACTGGTGTCCCAGGGGTAGTTCGTTCCTGAATCACAGCCCCCGCGGTGAGACG
CCAACAAAAGATTGATCCGTTCTATCACTTGGGAAAATGCTAACGAAAGGTTGCAGACGGTGGGGGAAACCGACATCTTA
CCGACACGGGCTGCTTGGGGAGCGTGCCCGTGTAAGTGAGTGGCGGAGGTACCCCCGCCCTGGCGGATTGGGTAAGTGAG
CGTGCACATGGGGACCAGGCCCTTCTCATATATAATTGCGCCTGCCGTGCCTAAACCCTCGATTTTTTAAAGAGCGTGAC
ACAGAAGCTG-CTGGGGGGGGAGACTAGCGAGACTGAAGTGATCGTCGGCCGACACCGGGCTGGGCCATCGGGCCGGAGA
AGCCACGCACACAGGCACGTTCGTTTACTGTTGGCGCTACACAACGAACGCTCTTTGTTTGGGCTGCGACGACAGCATCT
CGCCTCATCGGACAAGTGATCCTGGGATATCTATGTCCGAGAGAGATGGAGCAATACTCGGACTCAGTCGGCGTCCCGCT
GGGCTTTAACGAGGAGGGTTCCTGCGAGCCCCCGGCTATAGGGGGCGTTGTGGGCGGCCGGCTACCAGTGTGCGGCTGCG
AAATCGCTGCTAAGGGTTCTCTAATAATGCGAGATTCCAGCGCGCTACA-CTGCTATATCGTTAGCGTTCACGCCGGGAC
GCTTGCTAAGGGTGGATGGGCGTTGGCAGTTCCTATACTGGTGACTCGTGCATTCCTTGGGGTGGG-CGGCGGCTAGGCA
GAAGATGCCAGTCGCATCTCCGCCGTGCTTAAGCCCAAAGTGCATTACTTTTTGATTTTACGTTAGTCTGGAATGCGTTG
TCTCATAGGTCGTCAGACGGGGGACCCTCCCACTGCACAACCTCGACACCTCCAGGCGCGGTGGTTGCTAGCGTGAGGTG
GGCAGC-TCCCGTCTCTCATTTTGCAATCAAAAAAGCAGAGCTCAGGCCGCCAACCTAACGTGACCTTGAGCCTAACGCG
TGGTAGATCCACGCCCGCAGAACTCCCGGTCGTACCGAGGTGGCGCCCCC-CTTCCCGAGACTTTACCTCCCCACCACGG
GACGAACTGCTCGCCGGATAGGTATCGCGTCAGGCACACGGGATGGAGAACCCGCTCGAGTGGAGCCATAGTTTCCATGT
CCAAACTGCGGACCAACTCAGGGCAGTAGAGGCGTCCGTGCTATCCGCCACGTCGCCGTAGTTGACCACTTATTTATGTG
GACCTCTTAGTGACATTGCCTACCCCTGTAGCCTACGGTAGGAAGCTGCCAATTCCATCCGTGCAGTAAAGCACATTTTT
TCGGATTCCTCCGCGCTCAGCTTCCCTATAATCCGCCGCCGTGGCATATGCGACGGTTGAAGACTGTCTTCTTGGGCTCT
GGAACGGAAAAACAACTTCGAGATCCGGGCGAATCGAGTGCCGCGAACAGTATA-ATCAGATGCTTCTAGTCCATTGAGC
CCCTCCTTGGAAGCCACCGTTGACTAGTTTATGTGTAATGAGTTCTCGACGGGCTACTAGGGGCGCGCCCGTCACTGGGG
TGGCATGGGGGGGGGCTTGTGGGGTGGCTTGCCCCTGGTCGCTGGGCCCTGGTCCGTTTCTTAGTACGAGTCCGGCTTGA
T-GATATTGTTAAATGGCTAAGCCATGCTAGGGCCCCCCGTCACTCTTTATGAGTCGAAGAGCGTCTTCCGCGTGCCGCT
GATTCTAGGTGTCGGGGCGCGGATACTGGAATACCCTAGTTTTCCGTTCCCATCTCTCTCCGCGGCGAACATATCTCGCC
TCATCCTGATGACTTGCGCCGCATACGCTTGCGATGGAGGTCTCGCTGCCCAAGCGACACGCCCCGGGGCCCTCATGGAT
GCTGAGG-ACAATATACACAGAGGTGATTTTCTACACGCCCTAACGATTTCTTCGATTGGTATGGACTATTTCCACCCCA
GCAGGATGAGACTCCGACTCTCCCTTCTATACGCTTTGCGTTACCGCATCCGAATATGCTTGTCGGTCCCCCTAATCCGG
TGGCCTGCCACGTCCCTCCTTACCGCTGTTGGAACGCAATGGAGAGCGTATGCGGCACGTCGGTTCTCGTGCGCTGTTGG
ATCCTAGAGTATCGCGCTCGACGCCACGCCGTCCCCCTTGCTAAGTCGGACTCTTCACAATATGTGTCTGTTCGTCCACC
GTCCTAGTGAGATCCCATCCGGGGTACCACGTCTTGCCAGCATACACAGTGAGTCCGCTCCCCGGGGGGGATACAGGCTG
CTCTGTTACATGCTTGAACTGGGTAACGGGGGTATCGTCCACGCGGCATTTGCCAGGCAGGAGCCCTGTGCGGGGGGGGT
GGAACCACC-CGCCGGCTGCTGATTTGTATGGCCGTAAAACACCAGCATTTTCACTGCTGATGGGAGTCCACGTGCCCCG
TAGATAGCAGCCGTTGAAGCTAAGAGAAATTCCCTAAGCTTAGGTCGGATACTTCAAAAGGGCCCATTATCTTGACTGTG
CCACTGCTTCCGCGCTCGAGCCACTCTTT-CGCGGGGAAGTACTATATCCACTAACTTATCGGCACAGGTCGCTATCGAA
TGGACGTTGTGACAGCGGCCGCGTCCCTCTGTCCGAACTGCGAGTCAGGTGTCCTCTAAGCTGTGACGGTAAAGCCGCGC
TCACGTACGTTAATGGCGTACTGCCTTCGAACCACTTCACTCCCGCGTAGAGACCGAAAACCTAATGTTGGGTGGAGCTC
GGTATACGAGCCATGAACGTTATTCCGCATATGCATGTGCGACACTCTCTAAGTTAACGGCCTACCATATCAATCTCTAT
CTGCCGAGACAACAGGGACTGAGCCGCCCGCCTCCCGTATGAGCTGGACTTTCTGCGGTTAATTGGATTGCCGGTTCGCT
ACCGAGGACCCCTGAACGTTGTGATTACGCTTACGAGGCGTTTTTTTATCCCACCGATCTCTCTCCATGCCCGATTGTTC
AGACGGGGCCCCAGCGATCTTGCACTCTCGCTCGAAGGGCAGGCGAGTCGCCCGTGCGCGCGTTCGCTCAGTATAGCTCC
TTAACCACGGCAAGTGGGAGCTTTCCCATCCACGCACCCAAGACCTTGCCAGTTGGCTACAAGTCCCTGCTTTGTTCTGG
CGTATTAGTGCTCTCCAATTGCCAGGCGCCGAGCGAGCTCCTTATAACGTTGGTCTTCTCGCATACCACCGCCTGAGTAT
TTTGCGTGTGTGTGTGCAACATATAATTCGGGTCTCTGCAAGGCCCATATTGATCTCTGCCATAGGAGGAAAACGCGGCC
ACGGCGTCGTCGCTCAAATATCGCCTTATGCGCAGAAGAGGTATTACTGAAAACTCTTCTATTAGGGGCTGTAGCTGCGG
AGGACCCTGTCGTGCTTACCGGCTTGTCGGAATGTAAATTTGAGATGCATAGAGGAGGAACTGGAAAGATTCCACAGGAA
CTGCCAAGCCCCCTCAGCCTTGATAGCTCACCAAGACCTGCTGGGAAAAAAAGGTCATAACCTGCCCCAAAGAAAACCCA
GTTGCACATCGTCCCGTTTCCCGTGCGTCGTTCCCACCGGTGAGTAGTCGATCCGGGAAGGTACGCGCCAAGTTCCTGCC
TTCCGAGTGAACTGACGTGTCCTTCCTCCGGGTCAAGAGAGGACATAAGGCATAAGCACGACGGGCGCTGGCACATGCGG
TCCCAAGGATCATGGCACTCCACATCTTGCACACTAAGCGCGCTAGGACAGCCGCTATTCCAGGACTAGATCGGACAAAA
GGAGGCTAAAGAGGTGCTGCGAACGCAGCGCCGGGGAGCCCAACGATTGGCTGAAAGCGGCCTAGAGCACCCAAGCGACA
CGTGGCTCAAAACCATTACCATGATCCTAGGTCCCACGCAACTGTACGGCGAGACTGCTCCGATATAGTGGCCCCTTGAA
ACCAGCCCGGACAGTGATGGGCTGCCGGTTAAGCGGCCCCAAGATCGGTAGTCGGATATGATGGGGAGCGCGATGAGAGG
CCTAGCCTGCGCGTCTCGGCTAGCCTGCGGCGACCTTCGTCCTTAATCCGGAAACTCTCCCTTCCATACCCCATTTCTAA
TCACTGAGGACCCCGGCGTGGCCGAACGGGATAAACTCCTGCGCTTCGACAGCAGATGCGCCTAGGCCGCGGTCTACGTC
ATCGCGCGGTGCCAGAAAACCAGCGCTTTTGAACAGACTAAGGGCAAGGTGAGCAGCCCATGAGTTGGCTGTTGCCGCGA
ATAAGGCAATACGAAACCACGTGTGATACCACTAGCGGAATGAAGGGCCGTTAAGAGTTTACGT-GCGGAATTATGGCAA
CCGGAAATGTTACCATCTATTAAAGCTTGAAACGCACCCGTTGACGGAAGCATTGACGCGTGCCACGACAACGGTTCCTG
GGTGGCATCAGGATTCTACGTAATCGGAAGCGGTGCAGTCCATGACTGCGCTTCTCTCTGGCAGCCGTCATTATTCGTGG
GGGCTGCGCTGGCCTTCCAGCAGCCGCAGATGGACCCTCAAGGAAGTAGATGTCGGGAGTCGACAGCCAGATACGGCCAA
ATGGCCAGCTTCGATCAACGGGGATACCTTAGGCCACAGGCGGCACTGAGTTGTGTTGATACAGGGGCGAACCACCGTCT
TGTAGACGCACTGGATCTCCGACGTAGGCGTGGCGGACACGGCCGCTCGTTCGCCTACGCCAAATTGAAACAAGCTTTTT
AATGGGAGCGAGAGCGTCAGATCTCTGGGAACTATCATGTGGGGGCCGGCAACCGCACGGGGGATGTTGGTTTCGCGACA
AATGCACTGTCGGCTAGTCCCTCCTAACACCTAGTGGTATAAAGTCCGGAATTCGTGACAAATGTCACACAGCCATTAAT
GTGGCGCACTACGGTATGGATCCGGCCCCTGGCTACCAAGCTACTACTTAGGATCGCGCCCATCTTTACTTGATTTGCTA
GTGTCCCCCGTTCACGAAACACGGACGACTCCGAGTCAGAGGCTGGCTCGGAGAAGCGCGATCTCGCTCACAAGCAAGTT
-GCATTTAGGCCGGGTCGTGCTAAAATCCTCTGGTCTTAAAAGAACAGGGCCCCGGGTAGCAACGCCTTAGACGTTCGAT
CATTCGGGGGGTCCCCTGGCCCCATGGCTTGTCAAATACGTAACAGTTCGTCTACCGCGCTAGATATCGTGTCACCCCCA
AGCTCGTTAGTCGTAACCACACGCAAATGGATGCTGTCGCACTACTTCCGTGAGGTCTGCACGGGGTACGCAAGTGTTCC
CTCTAACCAAAAGCCGAGGCTCTGGCGTAGCG-GCTCTCCGCCGTAGCGCTGGCGTACGACCCAATGTCAGCCACGGAGA
TTAAGCGGGTTCGGCATCTCTCAGGGGTTGTGACCGTCAGTACAGGCACCCAATTCGGAAGCGGATACGACGCACTTATC
TGTTCAAATCAAGGTCCATGCAGGTAAGTGGTGTAACTCAAAGGGCAAAGGACAGTTCTAGATTCCTACGTGCCAGCTAC
ACACAATTCTTCGGACCGTCGAGGCTCGTCAGCCGGATACTAGGGTCAGAGACGGTTATAATGACGGGACGTTACTTTCC
TCGAGCCTCGGTGACGTCGTGAGTGGACTATCGAGCTCTCCTGTGCAGGACCCTTTACGAAACTGGGACGCGGAGTGGTG
TGTTTCTAACTCCTAAGTGAGGAGTCACATGTGACTTAGATCGAGCGCACAAGACGCACCTTATGTTTCGCTTCTCTATC
CTTCATGCTACCTACACTTCCATCGATTCTACCTCCCAGCTATCGAGCAGAGCAACTCCGGCACGCACAACACTCATTCA
TTACGGCGGGGGCTAACGTGTTTGCCGGTTTTTGCCCATCAAACCCACCTAGTACGAATGCCAAGTAGTTCCCGCACCGT
ATCAGTAGCGCAGACCTCAGGTTTGCCTAATGTCGGCCAAGGCGCAATAGCTACCGCGGGTTATTAGACCAATCCCTCGG
ATCGTACTCTAGGAGGGGCACCCCCAGATCTTGTCGTACGGGATAACTGAAGGCACCTGGCGGCTGGCTGCCAAAGGTCA
AACTGTGC-TTGGTACCCCTCATAGGTTTTGGCCAACCAGGGCCATAAAGCTCCAACAATGCCCCTACGCTCAGCTCGGG
TGATACTCGCTTGGCCACACATGGCCGAAATTACAAATGCCGATACGAACGTAGTGTCTACCGCGGCTCACTGGCTCGTA
GCCGAGGCCAGTAGAAGAATTCTGAGGGTCTAATTACCTCCTTGGAGGCCTTCCACCTCGCTGAACCTGCGTATTGAAGG
GGTTGGGCACAGCAACGCCAGCTATACGCCGCCTGCACCTTGGTCGCCCTGGCGACTGGTCGACCGGTGGAGGGCTACAA
GGGGATGTTTAGGCTGCATCCCAGCTTCGCTCGTGCCTACACATCATGTGTAACCGTTGGCCGGAAGCGCACACTGTCGT
CGCGTTACACCTTGGTGCACTGGGAGTCCTGTTGTCTTTCGTCTTACATTCAGGTTTGGAGATTTTTCTACTATCCAGAC
GGGACCGCCTACAAGGAAAATTAACCCGATCAAATGCCACGAGTCGTGGCGACCTAATCGCCTATGACTT-CCCAAGTAT
CCTTCAGAGGAACGTCCAAGATGGAATACAAGTTTGGGGAAGAGTGCAACAGCGGTCCACCCGAGGTCTTAGGTCCCTTA
GACGTTCTGAAGCTCCTCTCGATCGCCTAAACACTCGGCTGCTGCCCTGCCCTTTGCTCCGACGTACATCTGCTATCCAA
TACTTGGACGTAAGAGTGCGTTGGATGCCCGGGTTACACAGCGGACTACGATAGGTGTCTCAAATACCTACCCGAATTAA
GGACTATGATCTCAGGTCGTCAGCAGTTGTGACACGGGGTACATACGTGACTCGTCTGTAGAACATATGTCACAAGGCGG
AAAAGACGACAAGTACGAGGAATATCGGACCGCAGCCTCGGGTCAATCACACGCTTGCCTGAATCACGTGGCCCTCCCCA
AGCTAGTGAGTAGCATAGAACACTAAACAATATTTGGCCGGGCAGACACATCGCCCTATACGAATGTGTACTCCTGACGG
AACGGGCTCCGATGACTACAAGGTGTCGCCGATAGCTGTGAAAGTCCAGGCCTCGGAGTGCACTGTCTTGCTTGTGTGAC
TTCGGTCTTATTGTTCCTTCGCCCCCCCAGGATCGGATCGTGGCCATTAAACGATCGCGCTTGGTATTCCAGCTGATTTA
TAACATGGACAGCG-ATGCCGTCGGCGTGGGCTGCTATGACATTTGG-ACCGGTGTGCGGCTTTCTCTTTTGTCAAAAGG
ATATCTTCAGCGTGGGTGCCGGCTGTCTGCAACTCAAACTACCGAGGAAGTCACACAAGGTGAGCCGCCCACGTACGATT
CATTGTATACTCGACTTCGCCTTCCGGACTGAGGGCTTGTTGCATGCTGCGTGAGGAACGGGCCTTTGTCGTTTGTGCTT
CGGTAGGCTCCACGGAGTCCCCCCAGATCGATTCCCAGTCGTGCTCTCCGGCCTGATCGATGTGAAGCAGAATGCGGATT
ACACCGCCCCCCCCATATCTGAGCGCCGTCCACTTTACCGTTGACAACGAGCGGGCGAATGCACGGGGTCCCGTACCCAC
TCGGTTGGCGCGCAAGGTCGTTAGGCATGTCTTTCGCCGCACTTGGTCTATTCGTAGAATTATGAGAAGGGTTTGCGCAG
GCGCGCAGATATTTCATCCGGACGCCTTCCGTCAGCGGAGGCTATGTTTGCTGTACGTGCCGCTAAGGCCCGTGCTGTGG
AGTCCCCCACCTTATATGCTCGTGTTAGTGGGCGCGGGAATTTCTGCAAGACCCAGCCCAAGGGCGAAACTCGATCAGCC
TGCCATCTCTTGCCTGAGAACATGCCATCACTGCCGGCTCCACCACGCTCCCGAACTGGCGATCTCCTTTCACCGCTGCT
GTATCTTCTTCCGGAGCCGTAAAGTTTGATGGCACGTACCACAAACTCCTGATCAACGGGGGACGTTAGACCATCCTAAG
GAATCATGCATTGCTTGAGGAGTGAACCAAGGCCCGGGGGAATTCTGAGGGTAAAAGCTGGAACAGTTCGATGGCCTGGG
AACGATTCCAGCTGCGTAGAGAATGTGTGCGTCGTAGTCCTTGATATGTAAGTAGAACGAGGGAGACCCTGTCGTCGTAT
CAGTATTGGCAACGATAAC-CAAGAATACAACCCGTAACCTTGGCGCCCCTTGCAATGCAAGGGTATCATGGCTGAATTG
AAGGGTGGCATCTGCGCGTGGCTAATTACCCGGCTGTTTGTAACTTGTCAATGCATCCCGCGGGGCGGGTATAACAAATC
CGGGTCGCCCACGGAGCTCGCTTTGTACTTCCTAAGCAGGATCTGCCAATCATGGGGCCGAAGTCTCAATTTCCGCTCTT
CGATCCTGTGTAGATCACAGCGTCGGACAGCGGAAGTCAATCTGATGACATCGCCTCAACCCTGAACCCGGCTCC-GCTA
TAGAAGGGAGCACGTGAGTAATGCACGCGCAGTAGAAAACGGGACTTTATTAGCAAGACTCCGGTCTTTCGCCGGGGTGG
GTTCTGGAAAGAGGAATTATGGCAAACTGCTAGCTCGTAAGAGACCCATGATATTTCAGGAGTTTCACCTCTCGGACTAG
GGAACGTGGGCGGGTGAGTTACCTGAAAACACCACCTTAGGGTCCTTACATAGTTAGCAGGCTACGTATCCGAGCAGGAG
GATTCTGACTTCTTTCTCTAGA-CGCCAGGTTATTCAATAGGGCAGACGCACCCTATGTGAATTGATTTCGGTGATGTAT
ATTTCGGGACCATAGGGAAAGCCAAGGTAAGTTAAGTTAGGAAGCCTCGCACGACACGCTCACGATGCCTCACTATCAGA
AGTTTAGATCACAAGTGAGTTCGCGCGGACGCAAGTTTACTCCATCTGGAGAAAACGAGAGAGGCCCTACGAGCCGGCG-
GTCTATGAAAGCCTGCTACGGTTGCCAATTAGGGACCGAGCGTAACT-CACGCTTGATAATGTTTAGCATAATCTAAACG
AGGCGAAGAGACCCAGAGCCGGCAGATTCTGCGAGGTGGGTAAAGCGTTATTGATAAGGGCACAGCGGACTCTGCGGAAA
ACTGACTAAGATAGGGGATAAGGTACGTCCTCATTCTAAGG-GTTGCGCGTGATGGACACGAATAATGCGTTTGATGTTG
TATCTCCGAAGCTTGTCCGCAAGCCGACCAACCCGATGATGGGGCCCGTTCATCGTGACCTTCCGGGGGCGTGGCCAGCG
ATTCATGATGCGCGTTTGCAAATATACAGAGGAATCCAAGTAGTGGACAGAATTCTCTCGATCTCGGGACCCTCCGGGCG
TGGAGTCTCACCTATTCCTCGGACCCCCGCTCTTTACACGTGAGAGGTGTACCAATCTTCCTAGAACCGAATGGGATTCG
GTTGGTCACACAAGCATGTGAAGGATGAACTACTGCTGGAGATCGTATGTTTAAGTAGACGAGTCTGGGCCAGAAAACCC
CAAGAAGGGGCCAGTGAATGGAGATGAGCTTAATCGTCCCACGACTCTTACGGTAGCACATCACGCCGTTGCCCGCGATT
ACAGCCAGAAGTCACGGGCCTGCACGGACAAGGGGCGGACCGATGTCGACTCGACAGCACC-GAAGTTCGTGGAGCGAGA
AATGCAATTGCCTTAACGACAGGGGCTCTCAACCTAGTTATGAGACCGGGAGGACCCGTCTAGCCGGATATGTAGAACTC
CAAGTGCCTGCAGTATCAGAACCACCGATATTCATAAAAACCACAGCCGGAAAGTATGCATCCGTAATAGACAGGTAGCC
GAAGACAGGTAGGCAGGCCTTTCCCCTGTCTAGCGATTGGCCATTAGTGCTATGTTGACGTTTACCCCGAATGCTAGCGC
TCTGATAATGAATTTACCCGACACGCGTAGCGCGCCCTAGCGTTATATACTTCCGTCAACAACCACACTCCGTCTCTCTA
TGCTTATTGCAATGCCCTCGTTCCCTTTTGCTGTGCCATGTATAGTTCGCAGTGAATCAATAGCAA-TTCTCCCGGAGGT
GAGGATCGTCGTGCTGCCTGCCGGTCCCACACGACGGCTCCCCACCAATCGGGGTC-CGTACGCCTAACCTATAAGGCTC
ACTTGCAGCATGCTGAACAACAGCGGCCTGGTTCCTCCTGCCGCGATAAGACCAGCGTTCCTCATACGCCAACCTTGCCG
TGGTCTT-CCCTCCGCCTCCGGCGCGATCAAACGTGAATCGCTTTGAAGTAACGAACAGCTAAGCAGCGTTTAACACACT
CAGAAGCCGCTTACGCGGACCACCGGCGCAGGATAAACCACTTTGGGACAGTGCCGC-CCGTGAAAAGTGGACTCATGAG
CAACGGATGATGCAATTCATTATCCTGGCCTGACGGGGGACAGCCTTGTTCGTGCCCGGTGTACCAAGTCAATGATACAT
CAGCACACGTCAATTTATCCGGTTCAGGAGACCCTGTTGGCTGCACTTTCCGAAGCTATTAGCGCGACGCCCCCCCCGCT
GGAAAGGTTTTCTTCCTGACCTAGTCCTACCTAGGCCCGGCCTTGCATGACCCTCTATGGTG-AAAC-TCTGGGCCTCGA
GGAAGTAGTTTGTTCCCATCCATACGCGTACGAGGGCATATGTACAGTGACAAGTCAGTTCGGGATACCCGTCGCTAGAG
CAACACTCCTTTTGAATGGGTGGGTGAATTATGCTACCTTCCCCCACCGCCCGTTTGCCAATCAAAATTCAAAATACC-C
ATCAATGCGTTTGCAGCTTCATACTGGCGTCTCGCTTGGCAAACATGATTCGGGGGTGTTTTGATCCGGTGGCATCAGGG
TTAGTAAAGCGACGGTGTCGGCCATTTCTGAGGGCTATCTCCTCTGTCGAAGCTCCTTGTCCTGGGCCGGTGGTCAGGCT
GC-TCGAGGAAGAGCGAAAACGGTTACTTGGTATCCGTGTAGCCCGCCGGCG-TGTAGCGCCGAGCCGTGTCTACTCTGG
GTAAGGTCGGGCCAGCGACCCTCGCGTATAACCCTCATCGGGAGAGACGTCC-GTCGTCGGCGTGAGGGCCTTTGTCCGC
AGAACGGACGACGTAGCTTGCATTTTCGTGGGTCTGA-GGATATGTA-GCGAATCCAGGTAATATTATGCGCCTTCTTAG
GCGGGTGTGCCCGTCCTCTACGGAACAACTCCACAAAGCCGGAAGTCTTTCACAGTCTTCGCGGCGTTTGTTGCGCACAT
AGAGGGGCGTGAATGATGTTCCGGGCCAGAAAACCGATCTACGGGTGGGTTTTTGACCTGCGTCACCATTGCCCCCCGCA
CCTCTTGCGCAAGTCCTCGAGTACATCATTTGCGAATCTGACTCGGGGTCAGTCCTTCATTAG-CTCGTGCTGCCTGAGG
TCCTA-CTTTCGGTCCTATTCAAAATCAATGGGACTCTACATCGCGCTGAAACTCAACCGCACTAACGCCACTGGTGGGA
CTAACCGAGAGGAACGAGAAGCTGCTATAGCTTGCTAACCCGATACCTATGTCCGTCAGCGCCCGTAAATAAGGGGGAAT
GATTCTATGGGTCGGTCTAGAACAGCTAATGTCGTGAGGAATCGTAACGTAACGCGCGACCACACGGCTCCTGTCTAGCC
CCGGTCTATATGCCAAGTGATCCCGCACACTACGAGTTCATGTCGATAGAGGTGTCCTCGCATAGAGACCAGGATGGCGT
CATGCATGAGAAAACTGGGTACCTAATTTCCCCGAGTGAAGTATTCGAGACGACCGCCAAGCTTGGCGTTCTGCCAGGTG
CTACGGAGACCGCAATGCAAACCACTCCTAACTGGTTACTCAATGGCGTACGAGTGGTACTCGACGGCCGAGTAAACTCC
CGCAATACATTGGGAGCGCTTCGGAACAATCGACGCGTCGAAGCACCGTAATAAGATAAAGTCATATACCTACGATCGCG
TAGCCCAAGTT-CGACCCGGTCCCCTGCGCCCTTCATCTCCGTAACGTAGGAGCACCTCCACGCGACCATCAGAAACGAT
CGGGCAGTGGCACGGA-CGGTGAAGGGCTCCTATTCATGAGGGAACGCCGCCGAGCAATGCGATAGCCACTCCCCTTGCT
GCCACTTAGGTTCAGGTCCTGACCCACCCGGGACGTATGGTGGGCAATTAGGTGGTTGCGGCGAGCACAAACGGATCAAG
TGGGCATACCCGAAACAGAGCGGGGATGGATGCGACTACTTCCGGTCGTGCCATCATTTTTCCGCTTTAGATCACATAGC
TATAATGCTTCCGGCCGAGTGTCACCAGTCCTGAGCGGGGAAGACCCGGGTCTTCGGTCGCGTCGAGGAGT-CAA-GGCC
AAGGCCTGCATCTCACTAGCAACAAGCGTGTATGACTTACCTAGTCCGCTCTGAGCCGTATGGACCACAGGCACCCTTTC
CCCGTCTTCGTGATATTATAGCGTTCCCGGACCGCGCGAGCCGCAGCCTGGGCGCAAGGCATAGCGCGGCTAAGCCGGTT
GCGCCTACT-GTACCAGCCCAGATCGATAACGCTGGATGGCCCCAACGTGGATGCTCGAAGACTTGTATCTATGGCGCAT
TCGGGAGCAAGCCGGGCGTTCGAACCGTTCTGGCTAACCCGAAATGGTCGGAGCCCTTCGGGCTTCTGCTATTCATCGAC
ACGGAGAGAGCACTGGCCTCAGTCAGAACGACCGTCCATCGTACCCC-CTCGCTCGCGTAAAACCAGACGCCGTCCGGAG
GTGGATAGCTGCAACTTCTTTGTACGTCCATCGGCA-TTGTGCCGCGCTTATCGCAAGGTCTAGAGATATCCACCGCAGC
GGCACACGATGTCATGACGACTTCATAGCCCAATTGTGCAGATGAAACTCAGTACGTTCCGTTAATCTCAAGCACATGAG
GCACGTGTGCA-GACCAAGAGTCAACGAACACACTCCGTGCGAGGCGGCTCTTCATAGGAG-GAATAGGTATAGTGCAGT
GCTTTGCCGGAGTGGAGCCTGCACTTCGTAGGAAGACTTCCCGGAGGAAGTTCATAGTCTGTCAGGGTTAGTCGGGTAAG
GCGCCCAAAGACCCATGAATGGATCCCTTCTTGATGCCCCCGGCGTCAGGGCTTAACTGACGCCCCCAGTTGGGTCGTCG
GAATTCGACACCTGTCATCACGAGTCGGAGCTGTGGCGATCAGACGGGCAATTAGGGCCGAATTAGACGGGTCGCCAGCG
CCCGAGCGCAAATCGCAGCACTTCTTACCCTGTAGGCCCCCAAATTTCTATAATCCTTGAGGACGAAATTAGTCAGGACG
TGCTTCCCACGCATCCTGCCGGATCGACTCGGTTCTGAGCACTTTCTCTGAGGTGCACGATCCGACAGTAGAGGCA-CAC
CGAGTGGCACTCCGCGACGAGCGCCGGTGAAAAAGTGTGAGGCAGTCTGGAGGTGAGGACACTCGTCCATGGCCATAGGG
CAGCAGTGTCGGCCTGTGACTTGTCGGCGCGGGCTGCGGAGTGACTTCCTTCGATCTAGGGAACGCTGGATGGTTCGATG
GTAGGCAGCACAAACTAGGAATGGTGAGATAGCGCA-ATGGGACCTCGGTACTACTTTTTGCGTTTGTGCAACATGGACG
GAACAGAAGCCCCCTACGGAGGACCCGCGTGAAGCGCACCCTACGTCAGGGCAACGGGTCAAAAGGATGTGCCCGCCGAT
CCGTTAGTCTTCGCCGGCCGTTCAACAAAAGCACGAGGCGTACGAGTGACCGTTGAATCGCTGCGGCAATGGCCCGGCCA
GCTAGTCACGAGCTCCCTAATGCCTATTGTCACGTCTAACTAATGGATGGGGCGAAGGTCCGCTACGCTCGCTAGAGGTA
CCCGTCGCATCGGAATCGGAGAACGCCGCGTAGCTCAATCTCTCTGCGGAGACCATAAGTGCTCAAGCCCGTAGGGCTCA
TGTATCAAGGCAAGTTCCTGTTGTCCTCGCTCGGGAGTGGCCCTATACCACCCCCGGACGCAGCCCCAACGTACAGGACT
CCAGAGAAGACAGATCGAGTACCGCTCATTCTGATCACCTCGTCGTCCCGATTCCAAGGCCTAACATCTCCCTCGGAC-C
AGAGACTTACGGAGCCACTGGTTGAGTTTCAGGTCGACACAGAGCCTATTGGGTCCAATCCTTATGGACCACGGTCGAGC
TAAAGCCAATCTGAGAAAGCTTTGCAAGGCCCCAGAAGCGA-TGTCTTCTGGGGGCTGGAAGAACGCGCGCATTCATCTG
TTGAGATAAGCCTGCTACCCGTTTAGATTTCTAGCAACTGTGTGAATGGCGGCACGTCCGACGTGCCGGCGCCACATTTG
-AGTTCTCGGCCCAGCAAAGCCCCGTCCAACTAGCACTCCACGTTCTACGGAAACCTAGCAGGTACGGATAACGTCTCTC
GTAAGGGAAGCGTAGTGCTGTGAGATAAGGCCCTGAGATCCGAAAGCGGCCTCAATTCACCACTGTCGCGTCTCTACCGC
TTTATCACACGCACCCCGTGAATCAACTAACCTTCATTGATACCAGTTTCCGGAGTATCCAGGTTAAGGAAAGGGAGTAG
GGAGCGTAG-TCAACAGGGTCTCGAGTACCGGTGCTACGCGATCACGTGCTACGCTGCAACGCTTGCCAGATCTCTGATA
GAACGATATTCGCTGTTCAGTAGAGAGGGGGCCTACGTGTTACTCACGTGGTATCCATGAATCCAAGTAGTTCGGCGCCT
AGCAGTGCGTTCTCTGCCTCTGACGGCTGTGCAGGAACTGCCGACGTCCAGGACTCTGTCTCTAACACTATGTGTTGGTC
TTGCGACTGTCTACATTCCCTGAAATTCGGTGGGTCGAGCATACCATCCTGCCTGTTCAGCCTGGGTCGACGACGAAGCG
AGGTTTTTGTGGGTGCTCGTGAGTGGCGCCGACCGTAGAGATTCTCAGCGGAATAGCTACTAACACCTGCGTCCGAGACC
TACGCCGATATGCGGCATTTTGTCCGTTCGTCCAGGTCGGTATCCCCGCATTGGCGGAAGTACTCCCGTACATTAACCAA
GCTGCCAGTGCCTATCCCCGGCTAAGCACAGCATTACGCACTTGCCGCAGAATGTGCTTAAGGGAGCTCTCCACCCCCAC
CATGCTTCGGACATGAAGGCGGACCTTGCGAGACATACATAAAGGACCGAATTTGAGAGCTCTTTTTGTGGGCAACTCTG
GCCTGCAACTACGAACTGACCGAGGGGCGTGACGAGTAGGCACAGAGCGGGTGGGAGCTTGTGAAGGATGTGGAGTGT-A
AGGCGCTTATAACACATGTTAGGCCGAGTCTTAACAGACAGTGCCGGTAGTTCCCGCATGTTGGCGCGCGAAAGTGACTC
GAGAA-TCCCAGTAACAGTTTTCCTTACTTCAACGGGTCAGACACCGTTGATGAGCTGTCAGAACCGGCGGGGCCACTGC
GGTCTGGGTTGCATAGGCCGAGGCGGCAATAGGAA-GGGAAACAACGAGGTAAAAGGTCTCTGAGCAAGCCCGTACACGA
ATTTAGTACAGCCAACA-CTTGCACCCTATAAGTTGGAGCCCGACGTGTCCGCTTAAAGCGAGGGTATGTCTCCGCACGG
GAACGGTAAACGGACGAAGGCATGCGAATAAATTGCAAGAAACCGCAGCCGCGAATGACTAACTGTCGCTAGCGACCGGC
GTCAGGTATGCGCCGGGGGCGACCTCCAATCTGCCCCGCCTGGGCGGTACCTGATGACTTTAGCGGAGACCACGTCTTGC
GTACCGAACAGGGTAAAGATATCTGTAGTGTCTAGGAGACATAGAGCGTGAGGATACGTAACAAGACGCAGGGGGCTGAT
GCATGGGCGCACGGTCTGGAAAAAACTGAACGCTCCGATTCTAAGTGCCATAGTCAATAGGTTCCTGACGACACTCTCCG
ACGCTGAACTACGCCCCTGCTGGTTGGCCCCCAAAGCCCGCACACTAAGACCTACTTGTTTCAGCCTCCAGGTCGACGAG
GCCCCCGGCAACGCATAAGAGAGCGAGCGAGATACCCTAAGTGTTTGATATTGCACCAGGTCCAGAGGTAGTCTATCGGA
GACCAGGACGGGTCTACTCATGGTGAGCGATCC-ACGCCGCAAACAGCAAGCTCACCAGACAACGAGCATTGTGTCCTGC
ATGGTTGTACTCAATGCAGGAATAGATAGTGGGGGACGGTATAGCTATCGAGTGATGATGGAATACAAGTGGCAGCCTTA
GGAGCGGCTTTCTCGGCTTGAGTAAAGGGCCCGGGCGCCGTGCTATCGCTGCAAATCCTGCTGCTGGGCGGAACGGCTCC
CGCGAACGTGGGCCGAAAGTGTGGTAAATCAGTACGTCTTAGCTTGAAATAGACGCTAATGGAGGGGTGACCCTTACGTA
CATCGCCTATCATGTAGCCTAAAACTTGGGATTTGTCGTAGAGTGGACTGCAGGTCCAAGACGAGGCGCTCTAATAAGGG
GCACAATTTGGGCGCCGAAAGCTCTTGGCTACTCCAGGATTTTTAGGGGTTTTGCCCCGCAATCCGGATCCATCCCACGC
AAAATAGAAACCAGTCCGCCACGAGGGGGGCAGTGGCC-TTTTTGGGTATCACAGCGGCTAC-CCAGCGGCGAGATACTC
CTGTGCCTGTTTTCTAGCAGTCCCTCGCTGCCGAGCAAAGGCGAGCCTAGGGCGGGCGGTGGGGGGTGCAAATTGGGTTC
CAGCATCTGTCAAGATTGCTGTCGGTATCGGCTTTCTTGTCGGCTGTATGACGATTGGCAACCCACTTCGTACCGAGCAT
ACTCTCATCGGAATAGTGCTGTCTAAGCGCCGGGACAGAAGTAGAAAGCGTTTTTCTAATAAACTGGCGGAACGAAAAAC
GACGACAGCCGCAAACCCATGAAAAACCTTGCGGTCGGACACATGCACACGAAGCCCGATCTGCCGGCGTGCTGGGCGGC
CTAAACGGAAGCTAGTGCCGACTCTCCTCTCCACATAGGTGCGGGCGGCGGCCGGA-CTTAGAGTCGTTGGGAGGGGAAA
AATATGTTCCGTGCAATGTCAGTGAACGCGTCGCAACCCCAATATCCG-TATAACACCACTTGTCAGGTAGGAGTTTCTC
TTGGTAAAGTACTGGCCTACGTTGTCCTCGCCTAGAGGCCTCCGTGGGGTCGGTAGTAGTCCACTGGTGGGCGGCGAGCA
ACCTAACAGCAATAGTGCATCTCTGGATATTTA-CTTCGTTTCCTCGCCACCTGGGTGCTGTATCGAAGGTCACCGAAAC
AGTGAAATCCCGGAATAACTCGGCGGGCTGTCTCGCATAACCCTATTCGAAGGCGGAACCGACATATCGTTCCGAGATAT
GGTCGTTTGAGCCGTAGCAGGCTACACTGTGAATTAGATCCCCCACTTTTGTGAGAACGGATCTAGTCCTTACATGGGAA
CTGAGACCCATTCTACCTCTGTAGCCAGAATCACAGAACTGCAAGACCCTGCGATGAGGAGGTGAGGATCGGCTAAGGAA
CTACCACTGGCCTAGAGGTGGCAGCCTCATGGTCTAATGAGCGCGAGTCGTGATCGTCTTTAGAGTTACGTGGTGACGCG
ATCAAGTATGGGGCACCCGGGGTAGAAGTTTATTAGGGGTGATGAGAAATCCGCACGAATGCCGGAGTCCCCTAACGGGC
TGTACTTTCTTGCGGCACATTCAGTGATAGCGACTTGCCTTTCTATTGTTCCCTCTTATCATTGTTAGAAGGGGGGTCTT
GCGCATTAGACTGTGACGAACGGTCGTGGCAGCTGAAAGCTCAAGCGGCTCACAAGACGTCGTCTCCCAGAGCGCGCCGG
CGCCTATGCGGGTTGAGTTCATACTACACGATCGATGACTGCATATGGCGGCCAAAGGCTCGGCAGACGCTGCACACCGA
GCAATGGCTACGGAGCTAGCCTTACC-AAATTCTTCGACGCGCTTGCCGTCCATCCACATTAGATCTCACCCATCCGGGA
CCGGTAGTTTTTCCCGCACCTACAACCGCGTGGTCTTCTCGGCGTTGCGCTCTTCCGAGATAATTGACTGAGCGGACACG
AGCTCAACTATAACTTGCGACGTAACGAAAACGTGGAAGGAGACTCCCGGCAAGATTAATGTCAGATGAGGCCCGCAATC
TGTGCCGTGTAAACCGTGCCTTCGCAGGATCAGCCCTGGGCCAATCGAATATAGA-TCCGGCTCGTGAACCTGGAGATGC
GGGAAGAGGGAGGAGAGACAGGGGTGGAACGGTTCTACCTGGCCGTCATG-CGCAAGCGATGGGTGCTGCCGGCAGGGTT
GCGTGGATACCACGCACCACGGTCACTTTGTATATCCTGAAGCGCCATGCATGCCTTTGACCGTATTGCCGGCGGTCTAA
CATAGCTTCTATCGGAACACAGACGGGTAAGGACGGCATGTGTGTAAGAATCCTCTCCGGTCCTATCTAGAAAGCTCTAA
AGATCCGCTCGTGACCACAGTGGTATGGACCCTGGTTCCCTCTGCTCGTTACCCTTGCCGTCCGTGCTCATGTCTGTATC
AGACGGTGTGAGGCGTCAGCGGCATCCCTGATGTCGTCATGACGGGCTGAGACCCTTATGGGTAGCTCTATCGATCAGTT
TGCAATTGTTACTCAGGAGGTTCTTTCCTCTGTGCCCTCTTAAAATTGTAGCCTGCAACCTACGCCGAACGTTTTTATGT
TATTTCCATCCACCATCCATGGGGAAGTAGGCGCGTGCTGTAATAGAGGGAAGGATTGAGGCAACGTGCGACACCACAAA
TGGCCGGATGATGCTGCGTTTGTAAAAAGCGGGTGTATCCCTTTCGTCCATGGA-CGCGCAAAACGACGGTGTCGGATTC
CGTGAACCCGGAACGCCTCATAACAGCAGCGACAGCGCCCACGTGCTAAATGACCTCAATGAAGCTCGTTGGCGTTTCGC
TTCTAAGCTATGGGCGGGCGTGGCCTCCAAATTTTTCATCCAGGAATTGTTCGTCGTCGCTACATGTCCGTGCGTACGCG
ATCCTGGGAGGAGTATATGGGCTGGCCTCTATAATCGACAGCAGTAACGCGGTATCCCCCTGCCCTCGGGTCTCCTCTTC
CAGCCTAATTGCGGCCACGGAAAGCCTCGACGTATAAAGGTGACCACGTGCAA-GATCGGCGTAGACACTACCGGGGCGC
TCGGTAATGTGTTTCGGTAGGTATAATTTACCGGGGATTCGTTAAATTGGTGTTGGGGTGCCGGTAGCGTCAGCCGCAGT
TACAGGTTATAGGTAGTCTACACCTGGTCCGGGTGCGAAAGGAGCGGCCACCACAGTTCCACCTAGCAATACAACCAGAG
ACCATCCCGGTAAGCCGCATGCTCCCAAGATGTTGCCCGAAATCCTTCGTTGCCCAGCTGCGTTGGGGTTGCGGGACTGC
-TGTGGAAGATGATATCGATCACTGTGTTGTCACCCTGACGGTGCAACTCTGGGACTGTGCTTTACTTTGTACGGGTCGG
CGCCCGATCGGGCTCGGCTTTTCCCAGGGCAAGGCCGAAGAGCCCTGGTTATGAGCTTCACAAGCCTTAGGTACCAGGCG
ATTGTTTCCCGTCGACAGGATATCATCCCGTCTGAGCAATAAAATCGTAAATACCCGTAGTAAGCCTCTCCCGCTACGAG
TTTTCCTTTCCTCGAAGTATGCAGGAGTTTGGTCCGCCGCGCCCCCTACGATAAGTGTCCCTGAACCGCCCG-TCCCGGG
TGGTAGCCCCCCTTGCATCTGCGTCCAGGCAATTCTTGCGAAGAGAGGCGCTCCAAA-TGTTCCGGATTTGCGTCTCTGC
GATCCTAGC-GTGATCTGCACCCTACAAGACCTTACAAGCGTCGTACTTAACCGATGATGCTTAGCAAATGGCGGGTCAG
GTGCATAGCGCACATCCCTGATCTAGTCTACAAATAGTCCATTGTAGTTGGAGCTCTTCCTGTCTTGTCTTCTTTGTACG
CCGACTTCAGTGCTGCCACCTTTCTGAGGGTTTTGGCCGCGACATTAGATTCTGGCCGATCGAGAAACGGACAGCCGCGC
AGGCCTCTGGGAACCCAACCGCGGACACGCCTAGCCGGTGTGCGTAGATTTAGCTAATGCGTCGACTGAGAGGCTTCTAC
ACGGCGGTGCTTGGCCAACCGTTATCACCGCATCTCGTACGCCAAGTACTCTGAAAATCGAGATGGGGGGTTTTACCTAC
GCCACACGGCTGGCTTAC-TTCCTAGCGAGAATCTGACCGCCCTGAGTGGAGCTGCCATCGGCTTGTCGCACAAACTTAG
CCTTTCAGGCGCCCATCTAGCCTCGGTGTAGTGTTGCACCGCCGCCTGACGGCGCCCCATAGCGCGTGATACTCTCAAAT
TGGGTGAAACTTCAGCCTACGTGAAAAGGTGATGCGTCTGTTGGTAACGTAGGATGAGAAAGTATACGCTCATAGTACAC
AATTTCGCTGTTTTCCCAGGTAAGGTTTGGGGCACATCCGTACAGAGGGAAATAGGAAAGTTCGTGACGTGCTAGCAAGG
GGCCAGGGTAGGTTGCCGTCGCTCCAGTAAAACATCCTTGTTTTGTACGGGAGCCAAGAATGAGAGCCGTTCGCTGGTCG
GGGCCCTTGGAGAAGGTAGGAGCCCTCGGAGTCAGCGTCCATTATGCTAATCAATCGTACTAAGGAGAATACTCGTTCTT
TCTTCTTACCCATACCCTAAGCAACGGCACCGCAGAATAGAAGGACCAGACAGCTGATATATACAAATGTTGGAAGAATG
CACGTTACGTCTGAACGCATGGCCGACGTTCAGCATCTATTATCACCT-AGTACAGCAGCCGTATGATCA-ACAAACAAA
-TCGGGGTCGGTTGAAAGCCTGTGAACAAGGTCTGGGGGGGCGCCAAACTCGACGGGCTAGAATCAGCGCGGTAGTATCT
ACCTGAGCGCGTTATCCTCATTGTCCCACCTTCGGGCGTATTGGACGTTCACAGTAGGCCTTTGC-AGATCGCGGGGGGG
GCTTATGTAGTGATCCGCAACTAGAGCTGTAGCTGTAAGCTCTGTCTTACAC-CATGCTGGTGCCTGGAGGAGTAATAGT
AAGAGGGTGGCATAAACTGATCACGCCCATGGCACCAAAACCACGCTTGGGCACTCCCACCGCTACGGACGGCTGCTGGA
CGGTGGGTCCACTCTGTACCCGCCTATATCCGGAGGTAGGACAATCAGCGATCTCGGTGAGGCCGCATGAACTACGAATT
TCTCCGGGCTGCCAAATCAGGTGGTACACTCTTTCGACTCGGGTGACCGCAACCCCGCGACTACAACTCGAGGACTAACC
CTCTCACTGTAGGTTACCCCACGCCTCGAGCTCCGGTTCGGGCCTTATTTGACGGAATGTCAGATACGAG-AGAAAGCAC
GTGTCGGGCGCAAGGCGGATGCGCAGCTAGTCACAGGGATCGCTCACCGCAGCAACTAGCGGTTTATACGCTATCGATCG
GCGTGCTCCGGAGCTACCCCGCTTTTGCTGTAAGTGTGTTTACCCCGCCTGAGTTTGCCTGCACCAGCATGATCATGCAG
TAGGGGTACCGGCAGGAAGAGGTGGAAGCAGGCTTTTGCGACCGAGAAGGAGAGTAAGGCCGGAAGCTGACCTAGACTTC
CCGAATAACATAGTAACAACCAGATCTATAACGGGGCTCTATTTCCTACTTCGCTTCCGTGTTTTGTTTACTTTCACGAC
GAATCGATCGGCGCCTCGGCCTTATGTAA-TGTAACTAGCCAGTAGGATTCGCTTTACGTTACCGCCCCTACCTGCCCTA
GCGGA-TGGTGAAGAATGACGTTCATCTGTAAAACTACCGGCGGAGAGATCTGTTTGGTCAAGCAATTGGACCCGGGTCA
GTTCCTCGTGCCCACCTCTCCACCAGTCTACAAATGTGCCGGGCGGGCGCCGATGAAC-ACCCTTAAGGAAAGTTACGAA
CCACGCTGCACTCAACTGCTCTCACTGCAACTCGACCAAGCGCCTGTCCGACTAAGCCCACCGATTTGGGTCCTCCGCTA
TTGCTTTCAATCAGTGACCAATCCAATCGGTCT-TTCATGGCTTGCTCCACTGGGAAGAATAGACAGTCACTGCCGGTAC
CAAAAGTTGGCTATCATAATTTGAAGCTAGTAATTCGAGTCGCGCTTGTTTCGCCTTACTGACTTCCGGTGTATATA-AC
CGAATAGAAACACCGCTGGGATAGTCCATACAAGCTCTCTAACTAGGAGGATTCTCACGACAGGCCGGTCCCTTCGGTTG
ATGTGCCCGTTGCGTTCTGGTGATGGATGGGTCCGCCCGGCTGGATCCCTTAGCGGGATCGTCGGTCGGAAGCGTCTATC
CAGGAACGGGCTGACTCCTCCCCTCCTTATGTATAGTATGGGATCCGTGCCTCCCCCATCGGCACTGTCAAACCCTCGTC
GGCGGGACCGGTGCAGGTAATTAACTCGTAACGGAATAATTGGCCTTTGACGCAAGTCTAGCCACAAAACTGATACGTCG
TGAATCGAACCACCCCTTAAGCGGCGTAGGATTAATCCTAGGCCGGCAAACAATTGGAAAGCGCGCCTCGTAGACCCCTT
TGTTCGCCGATTGACGTCATGTCACATAACTACCCGAACCGTGCCCCATCGATGCTTCC-TTCCAAGAGCGGTCCCTACG
ACGAAATCTTAAACGCGATCGGCGCCTGATTCGGTGAATCTCTCTGAGGTACAAGCTAATCTTCCCGTGGAAAGAGGTCT
TCCCCTGACCTGTAACTCTTTTCTAACATGGAAAG-CCTGTCATTCCAAATATACCCCCTTGGCGCGCCGCGGGGTGTCA
CACTAGTGACATATTAATTAACTGTACTCTCGAAGCGTAGGCGCAGCAAGGCTCACTCCCTTCGGCGGTGGCTTTGCCTC
CAAAGTGAAGGATATCGTCCCGGGGGTCCGGTCTGTAAACTTTCTAGGTTCTGCATAGACTACACCCCAGGTCCCTCGCT
GGTCGCATGGCATTAGTGCGCGCGCTGTAGCGAGGCTCGAGGTCTATTGTGTGGTAGAGTCACCCGACAACCAGTCACCG
CGGAGTAGTTTTTGCCTTTCG-AAACCCCGAAACCTGGGCGCCCAACTACTAGACGGGATAACAACCCTCGTCCCCTAAC
CAGAGCCGAGACTCAGCATCGTCCGCAATAGTCTTGATCCCATGCGTCGCTCGGGTTTTATATGCA-GACAGTCGCCGGA
AGGTTCCTTATGGCGTCCTTGTCACACCTACCTTGACGCTCCCTTCCGGCTGTTGATCAGCGCCACCAGCCCCCTATATG
CGGACGACCGGCCGTTGA--TGCCTGTCACGGCAGTTTTACGTTACTTCTACGGGTCCTAGCACCCCCCAGTAGATAGAC
CCGATACAATTGAAATGGACTTTTAAGCATATATTCAAACAGGCTATAGGTCACAAAAAATTCCGACAACCGGTTCGTCG
CAACCCCTTTCGCCGGGCCACAGTCAACACGCTGTCTGGAGGCTGGGATCCCATCGAGACTCCCTACGCCCGTCCGCGTT
GGATAAAGATCAGTGATTAGTCACTGAAGTTGTTTCGGCCAGCGAGAGTACCACGGCGAAACCCCCACTTGCTCATCCAT
ATCGACTGTCCTGGCTACAAATCCGTGGCACCGCGAGACTTAAACACGTCATTTCCTGTTAATCTCTTTTGATTAGACGG
TAATAACAAGTGGACCCCTCCTAAAGATAAATGTGATGGTACCCCCTGTCTTCATCGAAGTAGCCTGCATTAGTACTGAT
CCTCCGTCAAGTGGTGAAGTTGCAGTCATCCTTTTCGATGCATGGATCGTGGGGCCATATGTCCGGGTATGTGTAGGACT
GCCCCCGTGATCCCTGGTCGGGTGAAGGTCAGGGCTGTAGGCATGATTACCTTCAGAACGTCCCTCACG-CTTCCCCAGA
ATGAAAGCACACTGATCCCACTTACCGCCCCCCCTTATAAAGCACCGTGCTGGGCGTCGGGCCGACTCGCCTGTAACCAG
CTTCGGAAGCTCCTCCACAAGTTATTGTCGCATGACGTGACGCAACAATTGACCACCAGTGACTCTCCCCAGGGAGTATC
AGCTTACGACATAACTGAACACCCGATCGATGGGGTTTCCCTCACCGCTTTGAGGAATGTATGAGTCTAAGAACGTCAAT
CCCCGGCTGTCCTCAGCAGCTATTTATTTTTGTCTAGCTTCGACCCCGAGAGGATTGGTTAACTCCGACTGCTGCGGCGG
ATATGGACGAGCTATTTGTAAGCAGGGACTCTTATAGTCGCCGATACGATTCAGGAGTATGATCGTTTACCTCGATCCAC
CAATAATATACTCAGAACGGGA-ACGCTCCGGGCCCCTCATGCATCTAAAAGTGTCGAAGGCGACATAAGCACGGGC
>SRR354016
GTGTATCACAGAAGCACTCCTACGTATGCATGGCGCGTCATTGCTGCACGTCCTAGGAATTCTCTTGGGAGTTGGACGCA
TCGACCACGTGGAGTCCCGAAGTCT-ATGCACTTCAGACATTATGAGCCGTTTATTAACCGTCAACTTGGCTCATGGAGA
ATCTAAATCTGAGCGATGCAACTTTGCTCATAGTTTAGTTACGACGAACAGCTTAACCAGCACTTGACAGGTTTGGAACG
AAAGGCTTTGCCATTTGTCCGCGTAGCTGCACCCGCATTGGGGAGTTTACATACTATCATCCCTTATAATACGATACCAT
TCCAAGTTGACCTCGGCCTTAGAAAAATGATATTGTATGATACAGGCACTAGTTATGAGGTGCCGGAGGCGTGAGCCGG-
ATTGGATACCTAGTGTCAAACGACCCCTGGGAGGCCGTCCTCCCTGCGGCTGGGTATGAGCAGTTTGATGTGCCGAACCG
CATAGCTTCATGCACAGGGCCTTACCACGGTTCGGAAGAGCCGCTTCCCACTATGCAGTATTTCTCGAACGTGCACATTG
ACACGAACTTCGGCTTACTCGTCCGCGCGGTCGCTCGCAACTGGGATTCTCCAGGGCGCGAGCTGCCCTCAGTTCATGGT
CCAAGCTTATGCTCGGTTGCACTTTAACGTGCGGTATATATTTCGAGCTGGGCTTGGGACCTTACGGGGCGGCATAGGCA
ACTCCGGCGGTTCCGGGACGGATAGCTATCGTCTCATTTAGTTGTCCGATGCTCTGCACTTGGAGCTATACGTGACGAGC
AATTTACCCGTGGCAATTAGTCATCGTTGGTTACTCCACGGGACGGTTCGAGCTCTCTTCTATGTCGACTCGGCGGTCTT
TCGTCAATGAAGGATGCCATACCCGGTCTACGCCACAGTCCAGTTCCCCCCGCGGCTATCAGCTGACCCTAGAGCAAGGC
CGCGGAGGCGCAACGCGGCGCGGGAGCCCGAAGCCGAGGCGCTTACGG-GCTCCATGCCCCTGTCAGTTCACTCAAAAGC
TGAGCTAAAAAGGGATACTAGAGCTCGAAGTGCTTTCAAGGTCAACAGATGCTACGCCCCTGGATGAATTTCCCGAGCGC
GGGCTTTGTGATGGATTGTTGGTACGATGAGAGGCTGACCGTGGGCACCGGAGGTGCATGCGCTACAACATGGAGGGGCC
CCAGGAAGAGGGCCGCACTCGTCGCCCACCCGCTGGAAATCGGCCCAATGCATC-GGCTCAAAGAAAACGGGGGGTACCG
TATGTCTACTCCTTAGTTTGAACCGTCTAGTATGAAGGCCCACACCCAGGCAGACAGGGTTCCTTGGGTAAAGCGGGTAG
ACCCCGTCAGTCAATGGACCGGAAGCTGGGCTAGGGGTAAGAAGGGGACGCCTTCGGTGCCAGGCCGGCGCGCCTAGTGG
CCGGGCGGGCTGGCAGGAACTAACGAGTGGGGAGAGTACGAATCCAATATAGAATGACTGGGCCCGGATGTGCCCCGAGT
ACAGTAAAGCAGCTGACTGCATAAACGGAGACTCGTCAAAGTAGTGTTTGATGAGACACGCGACGATACTATTCTACAAA
CGACAAACGCAACGCAGGTGCAACGCCTCTCCGTGAATAGGAGACCCTGTAGTCGGCGTCGTGATCGCACAATGGGACAC
GCGATGCCTGGGATCCAGTGGGGGGCGAACGGCTGCAAACAGCCGCGCAGTGACACGCCATCTACAGAGGAAATAGTGAT
TGCGCAATAAAGGACATGCTTGAAGTTTACGTCGGGCGCGAGTATCTGGATTCGTATTCTACGTTTTTGCATTGCTCTTT
GGATACTCACACGCCAGGCACTATGCAGCTGAAATGATCATGGTATTGAATCCACCGGTGCCAAAGGGATGCTCTGATCG
AAAAGCCCAGGCCACTAGCACCGCTTCGAGAGGGCATACCAACGAACGTGTAACCAGCAGATGGCAGGGACCAACTAATC
AACCTCCAGGTGAAAACAATAGTTACCCATCGGCAGCTAGGAAGCACGCCAATCCCTGAGTTAAATAAGCGCATCAAGAT
TCTTCGTTTCCGAATATTTGTTCGAAGTGTCTCTGACCTACGTTA-TTGTATAATTAGAGCATATCGGCGCCCTGTAGGT
CTTGTTGGTTTTAGCCGGCCCGTAGTTAGGGCATATGTTATGTTCCTGACTCCACTTAACCCCCTTGTCTATGCACCAAA
CAGACACAAAGTTGATCACGTTTCGTCCATTGACCCTCATCTAAATTCAAAGTGTAGTGTCGCCGGGATAACCGGTGGGC
TTTGCCGGTCCGAGTCCGTGTAAGGCGGGCTACTAAAAAACGCCCCGCGTTCTCATAGCCGTGTGCGATTCTAGAGTCTC
GCGTGCCGAGATTCGTCCAATTGA-CAATTGACTGTGAATTGCCGACATGCCCTCGCGGGTCCCCCGGTCCGACCGTTTA
GCCAAGCTCGGTGGTCGAAAATAAGAATATCCCGCCGTCTACCCTGATAGGAACGCGCCACGCAAACACTCGTTAGCCCC
CCCGGAAATTGAAAGGCCTGGAACACCATAAGGCGACCGCAAGTCAGGGCTTACTCTGCCCAGTCAAATCGGTATCCGCC
GGCAATACTGTAATAGCATGCATGTG-ATGCTCTACACTTGCAGTCCTGCACGATCCATATCCTCGAGCGAAGCGAGATT
CGAGAGGGAACTATACAACGCAGACAGTTATCCG-ACTCGTCGACTACGGCTGGCACCTCGTCCATGCAACTACCGGGTA
CGGTTACGTGCACCACGCGAGGCCGCTCGCACACG-CTCGATCGGGCACCAGGTTCGGGTGGCGACTCGCAGCTGGTCGC
GAGCTGATAGACATACGCCTACGACATCGGCCCTTGGACGTAGTAGTACGGCGCTTCCCATTAGCTGGAACGGCCTTTTG
ACACAGTTGTACTCTTGTGTCAGGTCTTCGCAAATTTTGGTTCTCAGTGACAATGCGATCCGGTGTATCTTGGGTAATGC
AGGATTAGCTCCTGAGCCGGCCGCTAACCTCACGAGGGCAGATTACTTGGTAGTCTACTATCCAAGATAAAGGTGGCCCG
TGCCTTCGCGTTGGTTTAGAGGCGGGCGTAGGGTTCCTGACCCGCTCGTTGCATCCTTTCGGATTCGAATGGGGGTGCGT
GGCATACCGGTCACCTAGCGGGAATCATGCCAGCACGATAATAGAGTGAGTAACTCGCCGTAACTGGTCGGAGGAGCAAC
AGCCGAAAAAAGTAACCCCCGGCGCTGATGATGTGAAGAGTAAGAATGACACTCCGTGGACAGCGCGCGTCGGATTCACA
CCATCGTCTACGGCTGGGATCCCCTGGCGCTATGCTGCCTGGTGGTAATCCACGCGCCCCGGACAAGGAGATCCGTAGGT
TAGCGGCGAAGTCGCGGAGGCGCCTGGCTTGACTTGCTACCGAACCTAGCACTGGCCAACGATATCGTTAATTCCGTCAC
GGTGCTAAATCCGACCTTAAACCCAAAAGGTAACAAGGAGTCACGCCCGGTACCTTAACAAGAGCGTAGTTTCGACGTCC
TTAATCCATGCCATTCTACCATACAGGCCAGCCTTTACGCGCGTTCCCAACCGGGGATAGCTCGACACGCGCGCCGGTTG
ACTTTCGGCAAGAGGCCACTCCGTAGCGGAGCCTCCTTTAGCGGGCGTGAAAGGCGTTGACTAACGAGCTGAGTTCCGCT
AAGCGGCGGGTCTAACGAGTTCCTTTTTTGCCGTGAGAATGAGACTCCTCCTTATCGTCCTCAAGCAGCGCAGCTTACCC
CTGGTGATATCAGAGGCCGACACTCGCGACATAAGATATAACTTTTTCGATCATGGCGTAAACTTAACCTTGTTCTGCAA
CCTTCATGGCAGAGCCCTCGATACTCTCTTCGAACGAGTGCTGATCTCTTCGCTTGCCAT-TAAATTCTCCCGCTATGGG
GTGTTGCTAGGACACTTTGTAAGGTCCTTTAA-TAAACGAGCAGGGCGATTGAGGGTACGGAGTCCTTTGGCTTTAGGCC
CCGACAATTGCGATGGCATGGTGCCCAAGAACATCTGTGACTAATCCGGAACTCCCTCTCTCCCATGCCTAGTAAATCTC
GAAATAATCGGAAGGGGTAAACGCAGCCGGGTTAATGATCACCGCGAGGCCCTCTGAATCACACAGTCCATCAGGGTGAC
TTCATCCGACCTGGAGATAATTATGGTCGCGGCACGATCCTCAATGATCTCATCGCCCTGCACTCAGCTGGTCGGGAGGC
AGTTGCGCGCAGAGTTTAAATAGTGATAGTGTAACTTCCAACTTGTGTCCCTGGATAACAACACTCCACTCATTACTCGA
ACACGAAAGTGATAAGCAGGTCGGGGCTACGCGACCGCAACAAAGGTTAAGGTACGGGCTAGTCACTAACACATCAAAAT
TGACCCCGGTAACAAAAATCCGCTCGCTCTCCGCCTCGGGTTATCAGAGATGAACGACCAAACATCTAGCGAAGGTGTCC
AGAATTATGTACGGGAGGGAGTCTACGAATGAAACGATCGTCGGGCAGCGACCCAGCTTCCACAAACCAGCCACGGGTTT
GGTACAGTTGCGGTAGAGGGCCAGAACAGGT-CCAAGTAGCCACCCTGATAGTTCATGCGCTCGCACAAGATCAGTCACT
CGTTTAAGCATCGTAAGATGCCGGGAGCCATATTAAAAAATGCCTCAACTTCACGCAAATATGAGACCAACTTGAAGACC
TCACACAGTCTTTCGAACGTCAGCGATCTCGACACCGTTCTGGCCGAGCGATACAGCTTCCTAAAGTAGTTCCAATACCG
GATCCACCCGATGACTCAACCGACCTACATAGAAGAGGAGACACTCACATCAGGGAGTGATTAGCACGTTTGCCTCAGGC
CTACGGCCTCTCGCGTAAGAGGTGCGCATGATCCGTGATACCAC-GGCACAGTACAACAGTGCCTAACATTGCGGTGCGG
ACAATACATTTGTGTATCTACTTAGAGTGCAGAGGCCAGCCTAGGCCAGAGCCGACTGAGGAAATCA-AGGCGGGCTAGA
GTTGGTGACTAAACGAAGGGCGTCATCGTCACATGGGCCGAAAGGGGCACGACACTGTAAGACGGAAAGGAACTCCTTAA
TTCACCGTTACCTCAGCCGTGGCAGTCCAGGTGTGCTGGTTTGACCCTCCTCCGTCTCAACACACAAATCTAACCCATCT
GCGTCAACGTAGCAGGGGGCTAGTGAGAGTAGGAACATTAGGCCTTATAATTATGTCATTGGCTCGTCTAGTCACTTGCC
AGTGGCCCGCGACAGATCGCAGTAATATAGTTATGAAGATGTCTAATTGCCAACGAGTGAAAAGTGGGAGCCCTTCGTGG
GGCTGGGCGGAAACTATTACGTCAGGCGTGATGCAGACGGACGTAAACAGGCACGATTACGCCGTTATCTGAGACATTGC
ATCCGTGCTACCAAGTT-AATAAATGTGGGGGTCAACCCAGGTCCATATGGGAGCGACTAATGTTTATGAGACTCCTCAA
GACGGTGACTGCGTCTATCATGCCTGTGAAGCATAGAAGTGCGACACCCCGGAATGAGTGACCCGGGGGCAGCAGCTACG
TATCTTAGCAATTCGAGGTTCATTAAAGCAAAATAGCACGGGCGAGCAAGGTGGACTGCAAATAGTGCCTGTGGGTCAGG
GCCGATTCTTCGACGTCGCCGGGATTCTAAAGGCACAGCCCCTCCTCGCCGAGTGCGGGGCGGCAATCGTTCCACTGGCA
TTCGAAGAGAGCTGCATGGCCCCAGCCTATCAGAGTCCATAGGTGTCGCTTCCCAAAGTCGCAGGTTAGTAATTCTTCGG
GACTTGTTTATATGCGCTGGTCTTAACGCTATCAGTGTAGGCACATTAGAAGCTTCACGACCATCCCGTCTACGATGTCT
GGATGTCGACGGTCCCTATGACGAAGTATGTTACAAGACTGCCAAGCAGGCCAGCCCACACAGCACGGTGTATTAGTCAC
GCGCGATGACAACGACGCAGGTTATGAGCCTATATTGAGTCCACGTGCCACGGAAGTTGCATTGAAGGGGGTAAGGGGTA
TCCAGCAGAGCGAAGTTTGCGCGCTAAATGCATAACCACTCAGCTCCCTGCTCAGGAGCGTATCGGTGGAGGAAGTACCC
CTATTATCCCCTCTTAGCAACGCTGGATAGGCGCGGTTTCGTTTTTGCTCCCAGCTGCCAGGGAAAACCATGAGCTATTC
GGCAAAGTGGACGCGACATGAACGAACACCGTCCGACGGCATACCCCACATGGCAACTTGTTGCATAGAATTCCCCGATT
AGGTATATCCGACTCGAAGGTCGACGGAACGGGCGAACGTTAACTTAAACGAGGGTGCAACCTGGGTGCTTTGTACAAGA
GGTACACTGTTCTAATTGGAAAGCTGTCAAGCGCGGCGGGCCTTTCAATGGCACGAACGTTTATTTTAGCGTCACCGGCA
GTCACATTGCTGAGTAATCGCCACGCAGACAGGGCACCGGCCACAAGGCGTGGGGCCATCGGGGTGGGCGATGTGAAGCG
ACCGCATCGTCTTGGAGACAGAGGATAGACTAGCCGGT-AGGGAAATCGCCGACCACATAGTAGTAAAACTGCCGCTCTC
CACTCCCGACATAGAGTCTGTTGCTTTCCTCGCGCGCACGCTCCAGGGTAATATCCACTGACAAGGCCAAACGCATTACC
TGACTTTA-GCGTCATCGCTACGGTTTATGGCGCGAACGACGACTCCGACGCGGGGGTTCATCGAGCAGAAGTGACAACC
TCCTCCTTTGAAAGAATAACAGGCTAATGCACTGAGGAAATGTCCGG-TGTACGACGGCGACCGGTATAGCGATGGGATT
CACGGCTTATTGTATCCAGATTAGCAGAACGTACTCAAAAAAATTGAAATCCGCAACGAGTCCTGACAAACTAGACCGAA
AATACAGACGATAATACGTTGAGGACAAAACACTATCCCGACTATACAGGTTCGCGCCAGTCATTACGATGTAGCCCTTG
GCCGACCTTTCTAGAAGTCTTATGACTGCAGCTATATGGCATTTCGGGCGGAGTCAATTCGTATCGTGTTCATTCTAACT
ACTAGCGAGCGGTCTTGTGTGCGTCTTTGAACCGGCGCTCTAATGGGGAGTTCCAGTTCGACTGACGGTCCTGTGGCCAG
CCAGCGAATATATCCCAGTACGACTGAGTCGCAGATCGACAAATCCTGCCTCAAACGTAGCGCTAAAGGGACGCGGTGGA
GGGGTTTACCTTGTTAAACAAAACGTACCACAAAGGGTACCGCCAATACACAGGAATACTTAAGAGGCCTGCTGCGGTTA
TGTGTCCTCTTTTTCAAATATATCGACGTCCGGTGGCGACTATCGCCATCCAGCCTGATGCACGTAGCGTTGGCACACGC
TTTACATGGGAGGAATCTGCTTCCATCATGCGAGGCCCTCCTTACGCACAACGTTATCCCAAATCGCGCCACGCCAAAAT
CATTGCCACTGTTGTACTCAGTGTCACGATTCACCGAGTCTAAGATGAAACTCTTGTTTTGCGAGGGTGCATGCTCGGTC
GCGTTGCCTCCCCAGGGCATATTTATTCCTTCTAGGGTCCCATCTCAGGGTATACACGCAGGTGACCCGGTGTAGCCGAC
ACTTGAGGATCGGAGGGGGTCTTTCGGTGCGTCCAGATATGGCCGCTAGAGGGTGCGCCTTCCTCCAGCAAAAAGGTCCG
GGTTACCTTTGTATGCCCTGGGACATACTGCAACTGACCAATAATTTATGTGGTGGCGCCTACAATTGTACTATACGAGA
TGCATCGCGCACTCTTGTTGGAGTTGCGCACGAAATGGAATGGGCCCCACAGATGCGCCGGCGTCACTCTTGTTTGCGCC
AAGGGGAAAGGAGAGCTGTACTAGCCTCCGGGAGCGCCTTGCACATCTCGCGACCAATTGTCGGGGACGGGGGGTCTTCT
CTGCTTAGATACGGTCCGCCAATCGTTGGGCCGGACAGAAGGCGTGGAGGGGCGTCAAATCACGGCACGATCAGTTGCCA
ACGGTGCCGAGTTGT-GGAGACGTACAGCTGCCGGGTGTCGTCGACCTCTCTCAATTGCATATGAGACGAGGCGGCTCAG
TCTGGTTTTACCGCAGCTTTCCAACCTAGACACACCAACGGTGCGTCGCCATTCTTCACCCGCTCAGGATCGTCGACAAG
GAAAGAGGTTCCGAGCCCTACCTGTAAATCCGCATCGGCGGAGAGGGTAGCGCGCTGTGGTGTACTCGGTGTGCCCCCGA
GGAGCTATCAACATGCGTACCATTGTTATGGGATCCACCCAGTTGATGCTAAAAGGTTATTCGGGAATTATCTCAAGGCT
ACAGGGGATCATGAGAGCTGTCACCCGTCGTGGTCCCCTAAGACGACGGATCGGCGGGAAGCCGTGGGGAGGCCAATAGA
GTTTGCTTAAATTTTGACATGCTGGACAGCGGATCGCCGCGGCCTGACCTCCATGGGAACCGTCGCCCCGTGGTCGAAGC
CCTCAAGCGGGAGTACAATCCACCAAAGGTCCATACCTTGCCGTAAACACAGGAGCCCTGATTGCCAAGTCCGGAGAAGG
CTCGGGCAGGCTCCTTGCGAACGGTCAACACGGGTTGTGTCGTTCCGATCCTTCAGCAGACGCACGGTCGGTATTATTGT
AATCTTACATTGCCCATCGATTTGTCAACGCCGCAACAGGGGCTGTTCACGGCGGCTCGCGTGCCCACCTTTATAATTCG
CGGGTTCAGGAAGTGTGTTCATCAGCACGCTGGTAGAGCGCGAGCTAGTGGGATTCTAGGCTAACACTAAAGTCAAAAGG
AAGCGTGGAGCATCCGCCCTCCTCGCAGGTAGGCTCACACACGGTGTTGACGATGATAGTGCGGGCGTTAAAGTCTCTAC
GAATAACTGAATCGGTTCTTGGCAAGTTGTCCCCCCAAACCATGGGTGGCTATTGAGTATCGATTCGTCCGCGAGCACAG
AACCGTACTTCGGAGTAGTAGCGCTGTGGCTATTTTAGCGTCCTTAAAAAAGTTGTTTGCGTGTGATTACATTGATTAAC
GTAACGATTCGCTAACGCGCTGTAGCAGTGAGTGTGGGCTCAGTTCTATGAATACCCCGTCGTGCGGTGATCGTGGGTGG
CGCTGTCAAAAGTGTCCCGAATGATCGTCCGAGTTTAAGTTCTGAATGCCCATGTAACACCAGCCGTGAACTGCAAAAAA
CCCAAAGCGTAGAAGTCCAAGTGTAAACCATTAGAGGGACTAGCACCTGGTCGCAGCGAGGGGGCGGCGGCCCCGTCGCT
CGTATGAGCAGTAATGAGGGTCGTGTATTCGTCTGAGACCATAACGGAGCCGATATTTGTGTTACACACCTTTTCGGTAA
GGCGGGTAACCCTGCGTGGATCTCATAATGGGATAGCGGATGAATAAGCAACCGGCACCTTCACCCTCATGGCGTCCTTA
AAACGCGTTGACTGGTTTCATAACTCATAGGATCATCCGCCGGGCGAATAAAGAGGGTCAACAAGCGAACACGACTGAAC
CGGTTCCGCCATCAGCGTACGAAAACTCGCAACACTTCAGGGTAGCCCATGTGCTGAAATGGAGCTCCCAATTCCAGCGG
GGGTATGGTGTGAAAGAATCCAGTTTGAGTCATATCAATATAAATCGGATACCGGGTAATTAGGAGTGTGCCTACCGAAT
GCTGGGCTCGTAACCATGCGCTCGGGC-CACGATCCACCTCTGGTGCTATCGGTTGCCCTGGTCCACTCATAGATCCTCC
CTTAAGAGCCCTGCGGACCCATTGCCTGAGTCGCGGGGTACAATTACATATTAAGTATATGCCATTAGACGCCGAGGGCG
ATCATGTCCGGCGGTTCCAGTGCCCCAGGACGAACTGTGTTACACGCCTAAGATCTCGGCTGGCGAACGACCGGACACTT
GGCTTCCCGCAGGGTGGTCTTACCGGTCTCGAGAAGTAAGCAGTCCGCGGCATCTTGGTGCAGGAAGATAGCCGCGGAGG
CTGGGCAAAACGGCCTGGCATCTAAGAATGTCGCTATGTGTCAAGGTGGTCTTGACCCCCCGCCCATCGTACGCGTGTTC
TCCCGTAATGTCCTCCCGCTACTCAGGCCCGTTGTAAATACATGCGTGGATAACGAAAAATATACGCGCGCGTCCTAAAT
CAGGTTGCGCGACTGCCAAAAGGGTGGCACCTCCTAACGTACCCTCGCTAGACAATAAATTCTGCGAAAGATGGAGTCCC
CTGTACAGGTATACAGGGGATCGCTACGGTTGGGGCGTGCGTAAGCGTACGCAGGGGCTGTTAACAACTAAGGTAGAATC
TTGTTAAGATTGGTGACTCTACCTCCAGCCGGCCGCCGTTGGTCATAACATGCTAATTGCCCGATTCGGGATATCGTGAT
AGAGAGTCGGCGCTCTTGCAAGCGGATATGCAATTACTTAGATCATCGTTGCGATGGTGACTCATACCCGCTAGTGCTTG
GTTAGGGAGTGCCACGGGTTTCGTACATACAATTGCTGTGTCCGGCAAGCTAGGCTGGGTCGCGGCGGCCCCGTCGGGGC
ATTCACAAAGGAGTCTGAGAAGCCTACGGGAGCAGTGTAGAT-GACCCGTGTTGCCGTTACGTGCCACATACCCCGCTAA
GGAGCTAGTTTGAATCATGACGAGGAACGAGGGGACCAGGAGTTCGGAATGATATGCAAGGGGCGGGCGTCTGCTCGACG
CCAGCTATTAGTGAGGGACATTCTTTCCTAATAATCCCTCCGTTCCCCGTCCTCCCTCGACGGGACAAGGAGTGAACCAG
GTCAGCTCTACTGCTCATACCTCAATTATCTGTACCGTCTATGAGGTCAACGCTACATAACTACCTGGCTTCCAGCAGTA
AGATGAAGCCTGTCCGACCGCCCCCACTTCTCCTCCAGTGTGGTACATGTTAGCGGCACATTGTACACAGCCTCATCTCA
CACAGTGCGTTCCTCGCCTTAAGGTAAGCATTGACCGAATGGTGTCACAGAAAGCGAATGTGATCGCACCTTGACTGTAG
GTTCATGGCCCGTGGATGCTAGGTACCTTTTTGTGCCGGCGGGAAGGAGTGC-GCTACCCGCGATAGCAAGGTTACGCGT
TAGTACACTGGCCAAACGCGATGCTGTACAGTAAGTTCATCACGCAGCTTTTCGTGGTCAATTTTTGCGTACCCGATGGA
CGAAATGAGCACATCCCGCGATATATATACGACCTGTTTGCTCCTGTTGCGATAAGGCATACTGGACACCGATACAGAGC
AGCTACCAGTGCGAGTCGACTGGGCGCGCGAACGGGCGTTGTTAGTGGGTTACCAGCTAGATGATGACGCACGAAGCTAA
GGGCTTGATAGGCCTGTTCGGGTGCGCCGAGTGCGGCACGCTGTTGATAATAAGCATAAAACAACTTAGCGGCCTAAGCA
GTCCACAAAAACCAGTGTCAACCACTTGTCAGGTATGCCAAAGGCGCGACCGCTGACAGGACCGAGAAACACACCAGCCA
GGCCGTAGATGAGCTTCATATATAATTGTGAACCCAAGCGCTTCACATGTCTCTTTTGGAAATCCAGCCCTCTACGAGAT
GCTTGAACCACTGCGTGACCATCAGTCTTAGGCAAATCGTTAATCGTCAGCCGACAAGTCCCCATCTCTCATACAGTAAA
TAGGCTACAATTTGCCCGCATTACAACCGGATCCGATTTGCCGCAAGCGAAGGCTCATAGAATCGAAATCGCGGACAATG
TTCTGTCGGTCGGGATAGATTCGACCTCTGAACAGTGGTCGGTATGAACACGCTATGACGAATTGCCGTGGTAGTTCACA
GTTTGGGGGACTGAACTCGCCGGATCACGATTGACGGTGAAGAAACGAAGTACCCGATTCTGTTCCGTGCCTTTTACTAC
ACGACCGATGTTGACGATCGGACTCGTGTCCGGCGTACAAATGCAGCCCTCGCTAGGAGCGGCGCTCGGAACCTTTTCGG
ACGGTAACTGAAACTCTAAGCTCAGGATTAGGCCGCTTGGCGAAGGACGAAAATGTATTCCACTATAAGCTGGGCTTATA
TTTTCCGGCCAAAACGCGTCAAACGGAGATCTTCCTGTGGTGCGGACGGTACCTTGCGAGTAGCGGAGGCGGGGTTACGA
GCTATTGTACTCGGTTGAAGGTCGCTTCAATCGAGGCGGCTTGGGCAGATATTGAATCC-CCTCCCCTCGCTCCCGCGGG
ACAAATTTTCGCTGGTGAGGGGTCCTTTGGTGAGATGCGGGTCTAGTCTAATTACCGGACCGTTTTATCCCCAAGCACCG
GATCCACTCTAGAGACAATATTGTTATTCGTTTGAAGACCCAGCGTGCTTTATGCGTCTACCGAGGGGAGGGCAAAATAC
CAGCCTGTAACTGCTGGCCTAAGCAACGGTTCACAAGAGGCTTCGGGTACATCGAGTTAGAATCATCATCGGGCGGCAGT
ACTAGCACGCGA-GCGCGGCTTCATAGTGTTCCTCCGTGTTTTTTCACGTCAGCACGCAAAGCGGCACCCCCGGCTGCGG
GTCCCTCTTGAAAGTACTAAAACTATGTGCTATGGGGCAGAGATTCCACCCGCCTACGGATCCCGAATAAGATTGGCGGC
GTGGCTTGACTCCTGCAGCTTTAACCGAGGGTCAGCACGCTAAAAGCGGCGGGTAGGAACTAGCCAGAAGAGCAGTGCAA
GGCGTAGATAGGGACTCAAGAAGAGGAGGTAACGGGAGCGTACTCCTACTGAGGTCGTAAGCTGACCGTCGATCCGACGG
CGGCGTTTCTTACAGCGAGCATTGTGCAAGTCAGTCCGTCTTAACACTACGGCGCAACTGACCCAAAGACACAACTTCAT
TTAAACAGCGTATGCAGGCCGTAGGAGCAGTTTTATTGTTCCACGATCCCGAGCCAAAGTTGAACGCGGTCGCATCTTTC
AGTCCGAGTGCGAGGAAGAGTAAATAGCTTTTTGACTTTCGCTGTAATAATGATGCAAGTTAAACTCCCCCGTAATCCGA
TAGTGGACTAATTGGGGTACGTAGTGTACTTTCTGGACCACTTAGTTAGGAGAGTGACCCATAATAGCGTTGGACCCTAA
AGTGGAGCCCGACCATTCACGACCAAGGGATTTTAACTTCTGCCCACATTCC-CGCCACCGTCGCGCAGCCCGAGCGGAA
GGTCACTTACCGCCGGGTCTTATACGGCCTGCTGCCCGTTCTGATAAGCCACTGATCGCACG-GTACTTGCTGGGAGTTA
CTAAGCAATTCGTAACAGGTCGTCCCTTACCCATTTTGAACCGCGACGTTGAGCCCCAAGACACGAGGGGATGGAAGCCA
CGCCGCGTCGAATCTAGCATAAGCACCCAACTGGGCGGAAGGGTAAACTGGCCCAACATCCTGCCACGTCGAAATCCTCT
TCAGAAAAGGCGTGAGGCGTTGGAGGTAGCCTCACCCCCATAAACGCGTACTCCTGGTTGGGTGTGTGCGCTACGTCTTC
CCGAATCCGTCCAATCGGTTTGGAGATTAAATCAACTTCGTCCGGAAAGCCATCGCCATACAAACTATTGACTCTCGTCT
GGTGCTTGTCGTTCTCGTCACTAAAGATCGCAGATCTTTGTTTGAAAACACGACGTGCGGAATGCCGAGCCAACGACGAG
AGACATTGTATCACGGATTACTAATTTTTCGACCGATTC-ACCCTTACTTCCTAGATTTATGACAAGCCGCGCCGCCGCA
CCGACTGCCTACCGGGTTAAGATGAACATACCAGAGATGCGTGGCATCCTAATGTGAGTGGATGCTATATACTCGGAAGA
TCATGACCTTGTCCGGCTGGGGGATAAGACTTACCGATCGATCGACCCGCCGATCTTGTAGGCACTACACTGGACTTTCG
GGACGGGTATGACGCACAAAGTCCGCACTATTACTTAGGCGTTACTATCCGAAGCGTTCCCGGCAAACAGTATTAATTGC
ATGTGGTTGCTTGTGAGGTACGGCGGACATCGCGTTCAGGCAACTGTGGGGCTTTGCGGGCGCCCTATTGCATGAACGCC
ACGCGACAATGCCTGGGACCCCCATGTCCGCTGTAAGGCCAGTTGAGTCGTTTACACGCCGTAATGACTGGTCAGGTAAC
ATCAGGATAGCTGGGCCTCGGGTCAAGCAGTTCGAGAGGTTGGCTAGTCCTGCCCCAACTCATCCACTGGTCTCGAGATA
TGCCGGGTTTGAGATCGTTCAAATATTCCCATAAGATGTCGATCCCCTGAGACGTGAGGCGGCCAGGCTCCTCTCGTATC
TGAAAGCGGCGAGCCTGTTCCCCACGAGCTGCGAGCGCTGGACTTCCCAACCGGAACGCGCACTGGGATGTCCGAATTCG
TGCCGATCCAGTTAATCCTGCCTATGACATACTGTAGAGGCTGTCGCTCTTCGCTAAATCAACAAGACGCGGATCTGGCG
TGCTAGCCCTTGG-TATCATACGTTTATAGGTTGAAGCGCCTACCTTACTGTTTTCCCAAAAAAGACCGGCTGTGCTGAG
GCG-ACCCAATGCACCTATTAATCTAGCCCCCCAGACCCGTCTCGGGCACACAGGAATTTGCCAGCAATGGCTTCACCCG
ACGCCGAGATCCGGTGCTCCCGTCCAACATGCGTCTCTCCCAAATCCTTACAGAGACGAAGCTTCGCGCAGGTCCACGTC
CCTCCGACTGGCCACATAAGCCGACGGCGTAAATATCCTGATTCGCATCTATGGGGTAGAATCTCTGCGCCGGTAGAATT
TTCGGCGAGCATCTAGAATAAATTGGCGAGGTAGCCCCATAACTAAACTCTTTGGCATGAGTAAAGTGCAACGCACATCG
CGCCGTATGGGACACGCAGGCTTGGGTGGGAGTAGACCGAAGTAGACCGGCAACTTGTCTCTGCGCGTACATCTTCGTAC
TGGCGGGATGACTTAATCCCATCTAAGACACCGGACTTACGAGCCGTAGTTCGGTCAGCCCTGCGCGTGCATGGCGGAAG
AGCACCCTCAGATGGCATCCTGCGACAGCCGCCCAACTAGTGTGTTATAAAAAGACTGCCATCGTGTTGAGCATCGGAGC
CAAGCAGATGTGTGCCGATGTGCAGAGACGTGAACTCCTTTCCGGGCAAACTCGACCAAGACTGTCGCCACGCCTTCCCT
GATGCCGTAAGGTTTG-ACGGGCGTCAAGGGCTAGTAATGACCCAAATAGAT-CGGCCTTAGGCTCGAGCCTTCACAATC
TGTATCCGAAGTACTTCGGTGAGTGGTGTGACTTCGAGACCGACTTATGCCGAAACAGTGGCGGTGGGCTGCAATGCGAA
GCCGCCGAATGTGTGCCGCGTGAGATAGGTGATACTCTTTGTTCGAATCTTTAGACAGATAGACCAACGGCCGTAGGAGG
TCATACCAGTTTCTAACACAAATAATATTGCTCATTGATGTGTTGGG-CCAGTCAATGTGAGCCATTGGCGGTAGGGGAG
ATTGATTAACTCCTCACCTGCTCATTATCACCTGTCCCTATGGAACAGGGCAGGGCCGTTGACGGCTAGACAAAATATGT
TACGATGAGTGTCTCCTGCGTTGCCTAATCCCTGTCCCCGTCAATATTTCGGTGGCCGAAGAAGAGACAAGCAGGACGGC
CTGGCAGAAAGCAACGGTTACTAGATACTGGCATTAATTGGATTTCAAATACTGTAAGGTCGCGGAGCCTCAACGGCAGA
AGGACGGGTTCTTCGGATGGCTATTTTACGGCTGGAGGGGTTATATAGTCTGGGACACCATACCAGGGCATCCCCCTACC
GGGGCTCGGAGACCATGTTACGGTTACCTTAAAAAG-AGTCGAGCCACAGGCTGAAGGAACGTGTCCTCTAATGAGCGG-
CTATAAACAGTCCGAAGCCAGTAGAGCTAATACTTATTCCAGCGAGCAAAGGAACAAGTGGGTTGCTACGGAAGGGGGTT
TTCGGGTAACTCCTCGGGCTGCACTAGTCTCTTCAAGCTATGTCCCCTGCTACACACCATTCCCATAGCCGCGTTTCTCA
ACTGTCCAGGGGGGCACGTAACGCGAAGGCTGACTTAGTCCATCCTTATCACGACG-TCATCATAGACACGTTGGAAGGA
CCTTTTATGGCATTTGGACCACTTCCCAGACCCTCCTAAACCGTTAAGAGGGGTTCACTCCCCGTCCTCTCTTTGATAGA
TTACCTTGGAGGAGGTGCGCGTCCGCGGAGGATCTCGACTATTGTCCAGCACGCTCGCAACGCGTTATATTGGAACCCGA
TGCTCACCGGTCTTCGCGAGCCATAGGCTTGATCGTGAAACTAATCGAGGTTAATACTCCAATGGGTTACAGGTGCACTG
TTTGAAAAATAATTGGCGAAGGCTGAGCTAATTCCGGGACGAACCACTACCGGTCACAAGCCTGGACGAGAGCG-CTGTA
CCAAGCGATGCGGTTGGTTTTGGAGTCTACTCTTTCCATTCCGCGTTGGACCCTTCGGATACGGTTAGCGACTCATCTTC
CTCTTCTCCCCCGGGAGTCCAACCGCTAACTACAGGGGTGCGTCCTACGACAATCGCTTGAGGGACGAGTTGTTTAGAGG
AATTTCGCGGCGGCTTTTGTGATATTGGGATTGCTCGTTGCCCTGGACGGCAGGGTAAGACTTACGTGCCTTCAGGCACA
AAAGTATTGCAGTATGAACCACCTAACGCGGCTCAATCCGTTGCTCGTAGCAGGGCATACAGGTGTAGATAAGGTGCGAA
CCCCACTGGCACCGGTCGCTGCTTATACTGTGAGAATGTAGGTGGGTCGCCCGCCTCCCGTGTACGTGGAGCAAGCTGAC
GCCCTAATTCAAGCGGGGACTCCGCGACTAATAAGCACGGCCGCTGATATGCTAGCGCTAGGATCCCTCCACCCGAGGGT
CTGATGTCGACTGGCTCAATGGAGCCTGCTGACTCGGATAGCTATGAGACATGCATATTTGCGTGCAGTACCCCCCAGGG
GGAGTTGTCGTAAGCCTGCCGACACGGTCCATATAATGCCAGGCGCGGGCATAAGCTCGATGTGTTATCGGAGCTGGAAA
GGACGCCTCGCAACAAGAGGAATCAACATAGGGAGGGACGGAGGTGTAGGATATACCAAAGGAGGGGATGCATGGGGGAC
CGAGACAGGGAGTGAGGCGGCGTTAGAGGACACCTGCTGCGCTGCCTGGTACGATGTTTGTTGCGCCTA-CCTCGACTCT
GACTGGGAGCCTCTACCCTCCCCCGGCGACTTCTTATGAATAATTAGATAACCTACTTAAGTCGGACCATCCAGCTTCGG
GCAACTGTACCCTTATAGGTTCACACAAGGCGACTCATCGCCTCTATTGGGGCACGGGGCCGCGTCGAAGAATGGCGCAC
CACGGGCAGGACCGGCAGTAGGCAAAGACCGGCGGCATCGACGAGTATGAGGGACCCGAGAAAAATGTTTAGGAAGTAAT
CCCCGAGGCGGCCGGGCATTTGGAACCCGGCCCGGGACCACCCATGGGTTGGCGCGCATCGTCGCAAACTGCCACTGTAC
GAGTTCGTGGATGTAGATGCGGGGACAGGAGGGATAGTTGAAGGGCAAGCGTATTCCCGAGCCGCCGGTAATGGACTTCA
CAAGCTCTCGTTACACACGGGAGGAACGCCGTGTCCCGAATTTATTTTCTTCCTGAACCTAACTTTCCGACAAGGGTGGC
GTGGTCGACTAGTGTATATCCTTGGGGCACTGGCGTTTCGCGTCGGTCCAGGCCCGACTAAACCTTGCCATCAATTACGA
TCGTGTGATGAACGAGACTTATGCCCTACCTCCGTTATTGTTCGGTGCATGGCCGGCATTGGCAGACGGTCCCCAACCCA
GCCTGACAAGTGAACCAGAGCGACAATACCGCGCACTAGGCTGCGAGAGGAACCAGAAGGTGCGATATCACTCTGCCTGG
CATCGTGTCAGAGCAGTCATGCCCATGGCGTTGCCCGGCAATGCCCAGCTTCGATAAGGTACAATCTGTCCATCGTGCGC
ACTTGGTCATATACCGAACCTTAAGGATATTTCAGCCGGGAGGTCAGTTCTGATTGAATTCCTATGTCCAGGCCTGGCGA
GTTCCCGTTATTGTACAACGGGAGGGTAGGCTGCGTCGAGTCTGGCTAGCACCGTGACACTAACTAATGGTGCTCACTCC
AGAGAGTAAACTGTGCACCAGTGCTTGTCCA-CGGGCCTAGCTTCTGTGCTGAGTTATATGACCGCCACCAGAACCGGCT
CGGTTATCGCCGCGTGGCCGCCGATCTTTAATAAACCAGCACGTGGCGAGGTTGCCTCTCACCGCCTTACGCGTGCCACT
GGACTGTTAGGGTTAAGTCGGTCGAGC-TCTCTGTGTGTCCGGGGAGTAGTGTAGAGAAGCTAAGGCCAGTAAGTTAACT
CAAGGGGGTTAACAAGCCATATCCGAACGGAAATCGGCTCTCGGCATTAAGAGCTGGGTGCGACTCTGAGGACATCCAAA
TATCATGTGATTCTGGCCCAGACGCACGACTCTCGCCTAGGAACAAGTTAGAGCCCGGGCTTAGCCCG-CCGTGGCACGG
TGGGTACTGGGTAGGGCAACTCTTTGACCAGTAGCCTACGCGCCCGATACCCATTAGTTGTTACGGGACGCTTTGACTTC
GGAGAGGTTGTCCTAAGGACGGAAACGAGTTGGTGTACAAACTGTCGAGACTCTTCCCTCTTATAGTAGCCCGCGCTGAC
GACATAAGATTTGTGAGGCGCAACGAAAGGGGTTGTTGATGGAACGTTGCAGACGCGCCCTTTTCTCTACCTAGACGCAA
TGACCTAAGATGGAGCAGAGGGTTGAGCCCGCATCCTAAGAGTCCAGCTAAAATGATGAACAATGACGCGATTCTTTCGG
TAATATGCGTAACGGGAGTAGCACGAGTACCTCCACATAAGCATACCTCACGACCTTGAGCAGTACTAGAGAATCCACGA
CTTCAGAACCAAAGAAATCGATGGCCACTCCCTTCGCGACTCATTCCCGTCTTACAGGTGGAGTGTGTCGGCTGAAGCAT
ACTACATCAAATACGACGACGGCACGATATTTACGCCAATGGCCGCAGCGCCGTGGAGATGTCAACAGATCGACATCTTT
GTGCCGTACTTGACAGTGCGGCCAAGCACATTGAAGAGGGGGTAGCCATGTAGTTCTGAGAACAACGATCTCTATCCGCG
TCCTGTACATCG-CAGGTCCAGGAGGGTTCGCAGGGATCGTCCTTGGGTGGGATATAGGGGCAACCTGTTGGACTGTAGC
GTTCTGCTAACATGGAGACTACAGTGAGGGATATGGCATCACAAAACCGGGTAGTCGCACGAACTAGTAGTAGATAAGTC
TCTCGGTAGTGCATTATCTGTCCAGGTCGTATCGGCTGGACGTATTGTTAAAACGCTTGAAACTGCAGGGGACGGCGCTA
GCTAACCGACAAGAATATGGATCATGCGTTCGGCCCCTCGTGCATGCGGCTGTTCGGCGAGTTACCCGGTTGTCGCGCAA
CGTCCGACCAGGCAAAGTTGGGGGGGTGAGGAATAAGAATCAGCTGGACCTGCTATTACTGCAGAGGAGCGTGGCGGGAC
TAACACGTGAATATGTTTTTTGCATTCGGCAGACGATGAGCAAGTGGGAGGGCAGAGAAGGACGACCCGACATACAGTCT
GCCCTGGTCGAGGCGACAGTAAACGGTACAATGGGCATGTGGGGCGCCTTCTACTTAGGCATTTTCCCCAAGCCGATGTT
CATCTTGAGTGGATACCCCACCTGGAACGTAAATCCCTATCTAGATCAGCGCGGAATAACAGTGTGCTTGACGGGGGCGG
ACTTCGCAAGCTTCCGCCAAAGCTCGGGTCTGTGATGTCAGTTCAGAGAGCGCGCGGAAGACTGTACATTACGTGCCTGA
ATGGTTTCACCCCAACGTACCACGGGCTCGTGGCTGACATATGCAGCCGACCCGCGGGCTTCGTTCATCATGTACGATCG
TCTTTTAAGAAGCGAAGTCCTGGCCCAAAATCGAAATTTCTAGGCGGGAGTCTCGTGGCTCGGATAACTCGGGCTGTAGG
GGCAAGCATAGGCTGCCCCCAGTTTGCTGCGTCAGTAACAAACCGCTGGGGAGACCTCGCTTCGTAATGACGGACGTTTA
-GGTGCATTGATTCCGGCCGCGTAGGGCCTGGCCTGCAGCGCTGGGAAATACTGGTCAGACGCTATCGCGGACC-CCGGG
CCACCGTCATGCCGCAGTCCATATAGCGGGGAGATAGGCGTGATGGAGATGCGTTACCTGGGCTAGAGCACAGGGACCAT
TTGTTTTGCTGGAGTCTGTTGAAAGCAGGATAGCAAGCACGATGAAGTCCTTCGCCACCGACGGATGCAAAACTCCTTTT
TGTTTGCGACAACCCACACCTCATAGGTTGCTTGTCCCCCAGTAGATAAACGCCGCGAAGTAGGCATGTGTCAGTAGTCG
TCCTTACACGCCCATGTAAGCTATTGTCATAATTCAGGCTCCGGAACGCCTGTCACGACGCCCATTTCCGTGCGATCCGG
GCCACCTGTCTGAACTGCGGAAAATACGTAACGATGCGCGCGATGATGTCTGGCCTTGCTAATCAATCGCGTTAACTTAA
GCTGGATCAAAGAAAGTTCTTCAACGCTGCGCACAACGCACGCTATCGATTAGTGTGCACGCGTCTCCCCAGTAAACTAT
GAGGCGTCGCATGCTCTCAGAAGCTGTGGCCGGTTCGAGTCACCTGTGCCGTGTATTATCCTTGACGTCCGCACCCGCGA
CTGCCTCCTGGTTGGCGCATGTATGCGAGGTAACTGTCAATATAAGCACTGAGTTGGCCTTGATGACAGTAGGTTACTGC
GGTGAAACTTCATTACGCAAACATGAATACTCAAGGGGCTGTTGTACACTCGTTCGTCGATCTCAACCGAAAGGTTGTTG
TCCTCGCTTGCGCCTTTGAGCGCCATAACCGAAATGTATTTACTTGACGGAGCCCTGGGCACCTGGAGCACACAGTCTAG
AAGTGCTTGGTTAGGGTCTCACTCTTCGACTGCACATCATTTAGGAAACGTGCCGGAAGCC-GTACCAGGCCGCGTGGAG
AGATTATCCAGGGAAACAGACCGAGGCTGATGCTCCACTGTCGCCCGGAGGCCCGTAAGTCCTGTAAGCGCCCGCTTGAC
ACCATAAGCTGCAACCAAAACTCCCCAGGACTGTTCTTTAGCTAGCATCTGCGGGAGATCTTTAGACCGCGCATGCTAAT
TCCTGGGATGGACTGCGTCCGGCTCACCCTCCATTTTGTAGGCCCTTCTAATTCATCAGGGTAGTCCCACGGCGGGAGAC
GCGGTGACGGTCTGAGCGGCTACGTCACGCTGTTCAGAAGGACAATCGAGAACTCATAACAAGAGCCTAACGACCTGACT
GTGTAACCCACTTTTATGGTCTTATAGCTACGAGTAGTCATCAAGAAGCGGGCTCTTCTAATCTTGCTAGTGGGAGCAGA
TCTAGCAGAGGGGCCGTACGTTCTTTACACTGCAGAAGCACCTCTCCGGACAACCGCCTAGAGCCGTCGGGCTATTCAAC
GAATCTGGCTCCTC-CTCCGTGGGTCAGGCGCACACGACCTCAGGAAGCCATTATCCATCCCATCGAGAAACATTCCGTG
CTGTGAGGCAATTACGCATACCTTTAGAAAACACTTCTGCTGTTGAAAATAGATCCATTCTCCTGAACGATGGATAATAA
ACCCTACGGACCGCACCTCAGCCTGCCTGGATAGCATGGTGTACCGCGATCCCACCACGATATGTGGCTCATTGCAACGG
GGTACAACGAGTACGTGGGGCCCTTTCGGATTCGCGGAACTGGCCGCGCGGCCTCGGGTACGGCGTAGTATATGCACGGG
GAACACGCCTCCTCTGCAATTCTGGCTTCACACTCGGGTAATTACGCGGAGCCGGGGCGAGAGGCCCATGGTTTCA-AAA
AAAGGGACACGGCTCGCGGATCGACCAGCGTGCGGCACGTGCTGCACGTTTGGTCTGCGGTCAGAAAAACGAACCACGGC
C-CCCTCGTGGGGCTGAGAGGGCCGCTAAGTTACACAGAACCGGGGGAGGTACAGTCGGGCGGGTCGGCTAGATGGGGTT
TGAACGGATAGTGGGTAAGCTAATCTAGGGGATAATTATTCCGATTTTATCAGGATCCCGTCAGGTTTGCTGTGTCGATG
AATTGGTAGAAGGG-GGCGTCGGCATCTGGGTTCTTACATAAAATTTATCGTGCGACCTTGCAAAAAAGTAGTTTCATCT
GACGCTGGGACATTGTGTCACTAACCAATTAGGGGGTAGGTGCAGTTACCATTAGATACTGATTAAATGGATGCTGGTCA
GTGACCAGCAGGAAACCGGACACGCCCTTATGGACGGATAGTCGTAAAAAGCCTCTGGCGATCAAGCTAAGACCGCCCCT
CACTAAAGTCGTGTCCGCATACCATTGTAAGCACCCGTCCCGCCGCATATGGCTTCTGGCGCAGTCCATGGCACTTAAAA
CGTCCAGGGAGCGCCTCCTACGCCAGTCATTGGAGCCCGTCTACCCGTTGACCGACTACACGGAGCGAATAAGCTGGCAG
TTAACGGTGGACCCGGGTATCGAGATAGCCAATTCCGGTGGGTACAGGCTAAGAGGTGTCCCTGTCAACGTGGGAAAATC
GGTTGTGTAATCATTAACGAGAAAACGGCACCGGTGGGTCCTAGAATCGACTCGCCAGGGCATTAAGTGCCGACGCTAAT
GTACGATCAAGATACAGTCGGGTGCGCTCCCGCCGCCATTTACTTAGTACAGACGTACATGATGCGGTATGTAGCGGGGC
GAGACGGGTACATGGTGATTTTGTCCGGATCGAGTTTACGGACATTTGTTCCGGAGGGCGTCTCTATAACTCCCCTCCGG
CTCAA-TCATACCTGGTGGATGATCGGCGGGTCTAATATGGGGGAGGGATACTTCCAGTGAGCTCGCAGATCACCCTCTC
AGAGAGGGTAGATTCCGCTAATCTTATTGCAATTCACTGGAGGGCATCACCAGGCAGGAGCCTCTCGGGCAACTCTCTGC
-CTGGCGTGCGGGACCTCCTGTGAGCAGCTTCGCATCTGGGTGGTCTGGTCAAGCTTGTCTTGAATCATGATCGTCTAGA
TTCACGACCACGGGGTCATACGAGTAGCCGTGAAGTTGGTGAGATGGCACTTCGCTGGTGGACAAGGGGATCACGGAGGA
GTCACAGCTAAGGTTATGTCCTAAGCAATCAAAAGAGGAGGTAAAAGTGATTGCCGGGGCAGCCAGCGGCGGCGAGGGGT
ACTATAGCACCTACATCCAAAGGCAGCTGCGCTAACTTCGGACGCGCTGGGCCCGGTGGCCCTCTAAGAGTGCAGAAAAC
GTGAAATAAGCACAGGAGGCACA-GTCGGGCAGCTAGGACGCCATTCAATAGCCACGCGGGTCTGATATGCGTTAGCAGT
GTTCTTCGTTACTAAGTCGCAGGCTAATCAC-TACAACCGTTCAGTCTGCCGTGATAGGCGCGACGACGACTCAGCCAAT
CCGGCCATGTCCTAACACGACTCTACCGTCGGGGCCTACCGTACAATAGCCGCTAAAAGCGGCGTAGAACTACTCGAATA
GACTGTCAACGCCCGATCTCTATTCATTGGTGGCCTGAGTAAGGATCGAGGCTTATTAGTCGGGCTTAGAGGACCGATGG
ACCTCGGAACATGTTCGTCAATTGGCAGCGCCCCCGCGGGTGAGGGGGATTGCAGGAACGCCGCAGCGACAAAGAGGTGC
TTGAAGGGAGAAGATGCCCGCGAGACTAGGAAATACGCTAGTGCCCAGCTTACAGTCGGTAAGCTTGCTCACCCGAGTGA
GACATCGGGTGCGGCACAACTATGCATATGGAGCGCGGAATTATAGG-GAGGCGGGTCGCTGTGACAAGTGCCGGAGGAC
CGGACATACCAGGAAAGTAAATAGACTCGGTAACAATGTCATCTAACGCGGAAGCCTGAACACTGGCAAGGGGGGTACTG
CGCTCC-GTAGAGTGCGGGCGGGTCCGGAAGCAGCGATGCATCTACGAACGAGACTGGAGTTTTAAGAAATAAGATACGT
GATCTCGTGCTACTGCCGACGGCTGCTCATAGTAGATTCAGGTTTTGAGAATTTGGTTATGTATGTGTCTGAATCAGCAT
AACGCCTACGACTAAGGCCCTTTGTACCGGGTCGAGTGATCGGGCGCCGGAGCCGTTTCGAGCCAACAACCGAGAGAGTC
CCATCTCGTTAATCTGCCGCGTGACTTATTCCGGGGGCCGGGAGGAGAGCCTTACCGTTAGACCTTATGGGGCGAACTGG
ACCCTGAGCCTGGCTGCCAACACGAACGAGGAGCGTATTCACAGC-GTGTCCGATCCGAGGATGCTATTGTCCCTCTCGC
GCGAGCGTGCGAGAATGAAGAGAAAGGTCATGCCCACCCCACCCTGGTATCTGGCACAGTAAAGGCTACGCTTCTCGTTC
GGTTGTGTTTAAACCCCTTCATGATCCAACCATGCTGGGGCGCATGTCGTAACCGCTAGATCCATCATCTGTGGTCTATG
ATTGTAACGCCCACAAGTCACGCGGCGGAC-AGAGTAGTCTGAAAAGCGTGGTCGACTGGCCAGCGCGCGCCGCGCTAGG
CGCCAGTAAATCATCTCGGCGTCCGTAGTTAAGGTCCCAAAAATTAGGGGGGCGGACCAGGTGGATTCCCTACGAGGCGG
AAACCACGCACTGCCCTTAAGGTGAGATTCTGTCAAAGCTGTCCGGGTCCTAACTT-GACAACAGGCCTTAGGTAGCCGT
GTCCAAGTCGCCAATTTCCTACAGACTGCCGTCAGAACACGGCTACCTACACACGTCGCTCGCCAGCCGGCCGCTCCGGC
GGCTGGCCCAGGGCATCGACAGGGAGTGCCCCCTGCGAAGGCGTATTCGGCTCCGCAAGTATAACGTCTCCCGAGGCATA
GATACAAGCCGCGCGCGTCTCCGCTCACAAAAACTTAGGATGCAAAGGCGGACCAAATAGAGGTAGTTCCGGTGGCCTTT
ACCTTCGCGCCTTGGTATTGACCGCACGCCCATTCTGGGTACTTTTGCATAAGATAGGAGTGACTCGTCGATCGCCCGAT
TATGACTCCCGCCGGTATTCGTGATTATCCCACAGGATCAGAGCATGAACAGAGCTTCTCGCCTCCCGCAGCTCGGTGTC
-GAACCGCCCGCTGGGGCATACTACGGTGCTTCACAGCCGCCGACGCTAGCGATGGTGCATGGGGGGGGACTTTATGGGG
CTGAACCCGTCGCCGTTGGCGCTAGTCTACCAAGACGATCGAATTCGGTGCGCGCCCTAATTATTGCACTCGGAACGTGA
GAGGACAATATGTTCGAGGAACACGTCCGGTCCCCGCTAGAACGTTGCACGAGCCATGACGCGATTACGACGAATACATG
GGCCAAGGGTGGTACGAACGGAAT-AGGCGAGCCGGAATGACGTTTATCCGTAAGGATCGCGATCCGCTTGCCGAGTGAC
GCGAGGGTGGAGGCCGAGCATGTACGAGTAGGAGATGTTACCACGAGTGGCGCTAGGAAGTTGTTAAAATCCTAATCTCT
CCTAAGATGCTCCACCCGCGTCTGCATAGACCGTAGTTGACCTTAGCGGGGAACTTTACTCATCCGGTAGGAAAATTTTC
GGGTAACAGTGCCGAGACAGCAGCCAGATCACCGCCGCTCAGTACTTGAGAGTGCAACACTGCGTCAACCGACAAATCGG
TCGAAAGATATAAGGGTAGATCCGGATACGTGGGTCACATCTCCACCGTAAATGACTCAGCCTGCCTCGCCTCCCGCCCA
TCAGAAATAAACAGGAGTACGCTTCCCAGCCGGCGGCTGCCGAGGACGGCTTATGACAATGACGGCAGTCATAGTATCAC
CGGCGTCGAACAGTGTAGG-AAACGTTGTGGTTAGGAAAATGTACAGCTAACCCACCCGGGAGCCGCCTACTACCGCGTG
AGTGAATCAGCGTCTGTCGCCGGAAGGTTGCATCGTTCTACGATGTGGATTGCCGGTGCGCTGGGAACTGTAGCTTGACG
TACAAACGTCTAC-ACAGCGCTATCCATATAACGCGCACGCACGATTTCGGACCACATGGGGAGTCCCACATGTGTGGTG
GGTTTTGATGGGAAAACCTGACACTTGCTTTAATCACTCTTTTTCAGGGTACCCCGACATCTTCCAATATAAGATTATTA
GGCGGTGGCCCAATGTAAAGGGTAGCACCCGTCTCACCTTCTGGAAGAAGACGATTGGAGAAGGTCGCACCGTATCGTAC
TGCATTTATCCATCGGGGGCGCCGGGCAAATACTACGTCTCGGCCGGTTTATAACAAAATACTGAGGGTTATCGTACTGA
GTCGAGACTGGCGCTGGCACACGCGCCAGAATCACCTCGCAGGGTAGGCTTTTACGAACTACACGGCCAGGCGCGGGCAG
GTCTTGCTATGACATTACTGCTCGAGGGGAATAGCCGCTCGTCATGGTTCATGATCTCGGCAATCCACGCTATTACGCAT
GGAGGACGATGTATCGCACGCCGTAAGAAAAGGCCGTCATGATTTCCATTCTCTAGAAACCACGGGCTCCCAGCCCGTCT
AGTTAAACCACGCCACATCGTAGAATACTGTCCGTAATGGCATCCCTTGCAGGCACAAGCGTTAAGCTACAATTACCCGT
TGGCAACATATTCCTAAGGTTATTCCGGCTTGATAATGCTCCTGGGAGCGGTCCAGTATAACCCTTCGTTTGCCCTAGCC
ATTCGCGTGATACCCTACGCCTCGTGCCTTAATCCCATAAGCGGCTGCCATTTCGACTTCACGTCCAACCAGCAATGCTT
CGCTGGCTTACCCCGACCTATTAACTTACTCTTGCAGCCCCGGAATAAGTCGTCCAGTTCGCGCGTAGCGTATTCCACCC
GCCTTAACGGCCGAACCCGTGATGCATGCGGTCCTCG-GATGCTAGTCAGCCGGGTTACCATTGCCTACAAAACTAGTCA
CGCGCAACCCGATCTGCAGTGAGGCATGGATGTCGCAAACAGGCCAGTTGCAGGTCAATCGGTCGTCTGGTGCAATGCAG
TCCATCGGCTCGCCAGGTATGGACTCAGGTGCGGCTTAGGGGTGTTTGGCCGGCTGTACGTTCAGTACAGAGGGACGCTA
CAAAAGTGTCGCTTGGACATGACTAACCAGTTGTCAACAATGGGTCGGTCGATGGAAACGCGAGAAGGAACCAGCTGGAG
CTGACCTTCGCCAGACACTTGGAGCCTTTTGCAGTTACCCGTAGACTCGCCCAACATGACTGACTCCACTGCTGGCGCCG
ACGCGCTGCCGTCAAGCTGTGACAAGGCCCTGGAATCGCGGAAGGAAGGCTTTTGGTTGCTGGAGGGCCATCGCATGATC
CGTGCTCTTCAATGTCGGCCAGAGTACCGCCGGGCAGGTGGACGTCAATGCACATTGAACACTATTGGTACCGGGCCAAC
TAAAGCTGCAAATTTGCACTTGGATACACGCCCGCTCAACCTTGACGCGCGGTGGCCAACGACCGAAAATCACCACGCTT
CGAAGCGGTCTTGTCCGTACCCTATCCCTTTACGAGAGGCGAATCCAGCCGATCGCCCAGTATCAAGCTGACAACCTGTC
GGGAGCCTCCGAACGCTGGCACAAATCGGACAATTGCCGAGACGAGAGTCTGCGCTGGT-CAGCCTTTTGGGGTTACT-A
CTCACCAGGCGGAGGCGCCCCGCGCGAGCCCGCGCTTATCAAAGGTCCAAGGAGGCGGAGCTTGTGGATCTACATCCTGA
GGCCGGTACTCATTGGAATACTAGAAGGCGTGACTATTCTATCGGTAAGGGGGCGACTCCGCAAAGGCCGTCCGATCTGT
GGTATTAATGATCCATGTCTGCTGTGGGCCGATGCCCAAGTGGGGCCTTGCGATCTCTGGTTTACGTCATGCCACACCTC
CGGTGCGCATAGGATGCGAGTGATGCATAGAGCCCGTAATCAAGCGACCATAGTCGTCCCGACTCTCCTGCCGACGCTTC
CTCCAAAGGGTTTAGTGGCCTGATGCCGTCAATCATCCAGTAACGCAAACCTACTAATGGCAGTCTGTGTGTTCTGTGTA
TGCACGTTCATATAGCAAGCGGGTCGGTAAGCACTTTCGACTAGCCATACGTTAGTAGCCAAAATTCTGTAGCTTGTCGT
GGCCCCATGGGAGTCCCTGGATTGGGGACTTTCCATGTTTTCAGTTTCGGTGTATACCCAACCCAGATAGCGGACTAGAG
GGAATCCATGAGTGTTTGGCGTCCGCGGAGCGGACCGGACATTGCGAGAATTGTTAACTTATACACGTGAGTCATGACGC
CGGTTTAGTGCCATCAACCTAGATAATTTCTGAGACAGGGCCCCGGCTAACCCTACTGGAAGGCAATATTCTCGAATTAA
AGTTTTAAGCTGGCGAACAGACCCCGCTTAGCGAACATCTGACGAATACACGGAGGCCTAGCCCTTAGGGCTAGAACAAC
CACTTAAATGACCGAACGGTAGCTGGATCCCCCAACTGTCATTCTAAACCGGCGAGGTAGCTGAATTGTATCTGGCAACC
AATGCCTTAGTCGGCGGGGCCGTATTCCACACGGTGCCTTGGGCACGTGGAAGCGCTGGGTCCAAGAACCCAACCGGAA-
GCTCGCGGTGCAAGATCGCTGAATTCCAGTGTACTGCCAGGTTCTTCTGCGCTAATGCCGCGTGGAGGCCGGGCGGGACC
AAGAGCAAGTTACGTGCTCGCGCTTGCACTTCTAGATCCGCCATTTAGAACGCACGCGGTGCCGGACGTACGATCCCCGG
TAAGCTAGTTGAGGGGAGATGGAAGCACGATACCACATGGGAAAGGGCGCGCCAGCAGTTCACTTCGCCTGGCATACCTT
CGTTCTACGGGGACGTAGTACGGCCCTACGGGTAGGGGGTGCCCGTCTCTTCTGAACTTCACAGTAGTTCGAGTGTGACA
AACGCAAAACTGAATACCCCTTGGAGTTTCGTGCCCATCGGGAACCCGATGTGGAACTCGCGCTGGGAGAACAACAATAA
CCGCGTTCGCCAGGCGCGGAGCCGGCGACTGGTGTCCCAGGGGTAGTTCGTTCCTGAATCACAGCCCCCGCGGTGAGACG
CCAACAAAAGATTGATCCGTTCTATCACTTGGGAAAATGCTAACGAAAGGTTGCAGACGGTGGGGGAAACCGACATCTTA
CCGACACGGGCTGCTTGGGGAGCGTGCCCGTGTAAGTGAGTGGCGGAGGTACCCCCGCCCTGGCGGATTGGGTAAGTGAG
CGTGCACATGGGGACCAGGCCCTTCTCATATATAATTGCGCCTGCCGTGCCTAAACCCTCGATTTTTTAAAGAGCGTGAC
ACAGAAGCTGGCTGGGGGGGGAGACTAGCGAGACTGAAGTGATCGTCGGCCGACACCGGGCTGGGCCATCGGGCCGGAGA
AGCCACGCACACAGGCACGTTCGTTTACTGTTGGCGCTACACAACGAACGCTCTTTGTTTGGGCTGCGACGACAGCATCT
CGCCTCATCGGACAAGTGATCCTGGGATATCTATGTCCGAGAGAGATGGAGCAATACTCGGACTCAGTCGGCGTCCCGCT
GGGCTTTAACGAGGAGGGTTCCTGCGAGCCCCCGGCTATAGGGGGCGTTGTGGGCGGCCGGCTACCAGTGTGCGGCTGCG
AAATCGCTGCTAAGGGTTCTCTAATAATGCGAGATTCCAGCGCGCTACA-CTGCTATATCGTTAGCGTTCACGCCGGGAC
GCTTGCTAAGGGTGGATGGGCGTTGGCAGTTCCTATACTGGTGACTCGTGCATTCCTTGGGGTGGGCCGGCGGCTAGGCA
GAAGATGCCAGTCGCATCTCCGCCGTGCTTAAGCCCAAAGTGCATTACTTTTTGATTTTACGTTAGTCTGGAATGCGTTG
TCTCATAGGTCGTCAGACGGGGGACCCTCCCACTGCACAACCTCGACACCTCCAGGCGCGGTGGTTGCTAGCGTGAGGTG
GGCAGCCTCCCGTCTCTCATTTTGCAATCAAAAAAGCAGAGCTCAGGCCGCCAACCTAACGTGACCTTGAGCCTAACGCG
TGGTAGATCCACGCCCGCAGAACTCCCGGTCGTACCGAGGTGGCGCCCCCCCTTCCCGAGACTTTACCTCCCCACCACGG
GACGAACTGCTCGCCGGATAGGTATCGCGTCAGGCACACGGGATGGAGAACCCGCTCGAGTGGAGCCATAGTTTCCATGT
CCAAACTGCGGACCAACTCAGGGCAGTAGAGGCGTCCGTGCTATCCGCCACGTCGCCGTAGTTGACCACTTATTTATGTG
GACCTCTTAGTGACATTGCCTACCCCTGTAGCCTACGGTAGGAAGCTGCCAATTCCATCCGTGCAGTAAAGCACATTTTT
TCGGATTCCTCCGCGCTCAGCTTCCCTATAATCCGCCGCCGTGGCATATGCGACGGTTGAAGACTGTCTTCTTGGGCTCT
GGAACGGAAAAACAACTTCGAGATCCGGGCGAATCGAGTGCCGCGAACAGTATA-ATCAGATGCTTCTAGTCCATTGAGC
CCCTCCTTGGAAGCCACCGTTGACTAGTTTATGTGTAATGAGTTCTCGACG-GCTACTAGGGGCGCGCCCGTCACTGGGG
TGGCATGGGGGGGGGCTTGTGGGGTGGCTTGCCCCTGGTCGCTGGGCCCTGGTCCGTTTCTTAGTACGAGTCCGGCTTGA
TTGATATTGTTAAATGGCTAAGCCATGCTAGGGCCCCCCGTCACTCTTTATGAGTCGAAGAGCGTCTTCCGCGTGCCGCT
GATTCTAGGTGTCGGGGCGCGGATACTGG-ATACCCTAGTTTTCCGTTCCCATCTCTCTCCGCGGCGAACATATCTCGCC
TCATCCTGATGACTTGCGCCGCATACGCTTGCGATGGAGGTCTCGCTGCCCAAGCGACACGCCCCGGGGCCCTCATGGAT
GCTGAGGAACAATATACACAGAGGTGATTTTCTACACGCCCTAACGATTTCTTCGATTGGTATGGACTATTTCCACCCCA
GCAGGATGAGACTCCGACTCTCCCTTCTATACGCTTTGCGTTACCGCATCCGAATATGCTTGTCGGTCCCCCTAATCCGG
TGGCCTGCCACGTCCCTCCTTACCGCTGTTGGAACGCAATGGAGAGCGTATGCGGCACGTCGGTTCTCGTGCGCTGTTGG
ATCCTAGAGTATCGCGCTCGACGCCACGCCGTCCCCCTTGCTAAGTCGGACTCTTCACAATATGTGTCTGTTCGTCCACC
GTCCTAGTGAGATCCCATCCGGGGTACCACGTCTTGCCAGCATACACAGTGAGTCCGCTCCCCGGGGGGGATACAGGCTG
CTCTGTTACATGCTTGAACTGGGTAACGGGGGTATCGTCCACGCGGCATTTGCCAGGCAGGAGCCCTGTGCGGGGGGGGT
GGAACCACCCCGCCGGCTGCTGATTTGTATGGCCGTAAAACACCAGCATTTTCACTGCTGATGGGAGTCCACGTGCCCCG
TAGATAGCAGCCGTTGAAGCTAAGAGAAATTCCCTAAGCTTAGGTCGGATACTTCAAAAGGGCCCATTATCTTGACTGTG
CCACTGCTTCCGCGCTCGAGCCACTCTTTTCGCGGGGAAGTACTATATCCACTAACTTATCGGCACAGGTCGCTATCGAA
TGGACGTTGTGACAGCGGCCGCGTCCCTCTGTCCGAACTGCGAGTCAGGTGTCCTCTAAGCTGTGACGGTAAAGCCGCGC
TCACGTACGTTAATGGCGTACTGCCTTCGAACCACTTCACTCCCGCGTAGAGACCGAAAACCTAATGTTGGGTGGAGCTC
GGTATACGAGCCATGAACGTTATTCCGCATATGCATGTGCGACACTCTCTAAGTTAACGGCCTACCATATCAATCTCTAT
CTGCCGAGACAACAGGGACTGAGCCGCCCGCCTCCCGTATGAGCTGGACTTTCTGCGGTTAATTGGATTGCCGGTTCGCT
ACCGAGGACCCCTGAACGTTGTGATTACGCTTACGAGGCGTTTTTTTATCCCACCGATCTCTCTCCATGCCCGATTGTTC
AGACGGGGCCCCAGCGATCTTGCACTCTCGCTCGAAGGGCAGGCGAGTCGCCCGTGCGCGCGTTCGCTCAGTATAGCTCC
TTAACCACGGCAAGTGGGAGCTTTCCCATCCACGCACCCAAGACCTTGCCAGTTGGCTACAAGTCCCTGCTTTGTTCTGG
CGTATTAGTGCTCTCCAATTGCCAGGCGCCGAGCGAGCTCCTTATAACGTTGGTCTTCTCGCATACCACCGCCTGAGTAT
TTTGCGTGTGTGTGTGCAACATATAATTCGGGTCTCTGCAAGGCCCATATTGATCTCTGCCATAGGAGGAAAACGCGGCC
ACGGCGTCGTCGCTCAAATATCGCCTTATGCGCAGAAGAGGTATTACTGAAAACTCTTCTATTAGGGGCTGTAGCTGCGG
AGGACCCTGTCGTGCTTACCGGCTTGTCGGAATGTAAATTTGAGATGCATAGAGGAGGAACTGGAAAGATTCCACAGGAA
CTGCCAAGCCCCCTCAGCCTTGATAGCTCACCAAGACCTGCTGGGAAAAAAAGGTCATAACCTGCCCCAAAGAAAACCCA
GTTGCACATCGTCCCGTTTCCCGTGCGTCGTTCCCACCGGTGAGTAGTCGATCCGGGAAGGTACGCGCCAAGTTCCTGCC
TTCCGAGTGAACTGACGTGTCCTTCCTCCGGGTCAAGAGAGGACATAAGGCATAAGCACGACGGGCGCTGGCACATGCGG
TCCCAAGGATCATGGCACTCCACATCTTGCACACTAAGCGCGCTAGGACAGCCGCTATTCCAGGACTAGATCGGACAAAA
GGAGGCTAAAGAGGTGCTGCGAACGCAGCGCCGGGGAGCCCAACGATTGGCTGAAAGCGGCCTAGAGCACCCAAGCGA-A
CGTGGCTCAAAACCATTACCATGATCCTAGGTCCCACGCAACTGTACGGCGAGACTGCTCCGATATAGTGGCCCCTTGAA
ACCAGCCCGGACAGTGATGGGCTGCCGGTTAAGCGGCCCCAAGATCGGTAGTCGGATATGATGGGGAGCGCGATGAGAGG
CCTAGCCTGCGCGTCTCGGCTAGCCTGCGGCGACCTTCGTCCTTAATCCGGAAACTCTCCCTTCCATACCCCATTTCTAA
TCACTGAGGACCCCGGCGTGGCCGAACGGGATAAACTCCTGCGCTTCGACAGCAGATGCGCCTAGGCCGCGGTCTACGTC
ATCGCGCGGTGCCAGAAAACCAGCGCTTTTGAACAGACTAAGGGCAAGGTGAGCAGCCCATGAGTTGGCTGTTGCCGCGA
ATAAGGCAATACGAAACCACGTGTGATACCACTAGCGGAATGAAGGGCCGTTAAGAGTTTACGTCGCGGAATTATGGCAA
CCGGAAATGTTACCATCTATTAAAGCTTGAAACGCACCCGTTGACGGAAGCATTGACGCGTGCCACGACAACGGTTCCTG
GGTGGCATCAGGATTCTACGTAATCGGAAGCGGTGCAGTCCATGACTGCGCTTCTCTCTGGCAGCCGTCATTATTCGTGG
GGGCTGCGCTGGCCTTCCAGCAGCCGCAGATGGACCCTCAAGGAAGTAGATGTCGGGAGTCGACAGCCAGATACGGCCAA
ATGGCCAGCTTCGATCAACGGGGATACCTTAGGCCACAGGCGGCACTGAGTTGTGTTGATACAGGGGCGAACCACCGTCT
TGTAGACGCACTGGATCTCCGACGTAGGCGTGGCGGACACGGCCGCTCGTTCGCCTACGCCAAATTGAAACAAGCTTTTT
AATGGGAGCGAGAGCGTCAGATCTCTGGGAACTATCATGTGGGGGCCGGCAACCGCACGGGGGATGTTGGTTTCGCGACA
AATGCACTGTCGGCTAGTCCCTCCTAACACCTAGTGGTATAAAGTCCGGAATTCGTGACAAATGTCACACAGCCATTAAT
GTGGCGCACTACGGTATGGATCCGGCCCCTGGCTACCAAGCTACTACTTAGGATCGCGCCCATCTTTACTTGATTTGCTA
GTGTCCCCCGTTCACGAAACACGGACGACTCCGAGTCAGAGGCTGGCTCGGAGAAGCGCGATCTCGCTCACAAGCAAGTT
GGCATTTAGGCCGGGTCGTGCTAAAATCCTCTGGTCTTAAAAGAACAGGGCCCCGGGTAGCAACGCCTTAGACGTTCGAT
CATTCGGGGGGTCCCCTGGCCCCATGGCTTGTCAAATACGTAACAGTTCGTCTACCGCGCTAGATATCGTGTCAC-CCCA
AGCTCGTTAGTCGTAACCACACGC-AATGGATGCTGTCGCACTACTTCCGTGAGGTCTGCACGGGGTACGCAAGTGTTCC
CTCTAACCAAAAGCCGAGGCTCTGGCGTAGCGGGCTCTCCGCCGTAGCGCTGGCGTACGACCCAATGTCAGCCACGGAGA
TTAAGCGGGTTCGGCATCTCTCAGGGGTTGTGACCGTCAGTACAGGCACCCAATTCGGAAGCGGATACGACGCACTTATC
TGTTCAAATCAAGGTCCATGCAGGTAAGTGGTGTAACTCAAAGGGCAAAGGACAGTTCTAGATTCCTACGTGCCAGCTAC
ACACAATTCTTCGGACCGTCGAGGCTCGTCAGCCGGATACTAGGGTCAGAGACGGTTATAATGACGGGACGTTACTTTCC
TCGAGCCTCGGTGACGTCGTGAGTGGACTATCGAGCTCTCCTGTGCAGGACCCTTTACGAAACTGGGACGCGGAGTGGTG
TGTTTCTAACTCCTAAGTGAGGAGTCACATGTGACTTAGATCGAGCGCACAAGACGCACCTTATGTTTCGCTTCTCTATC
CTTCATGCTACCTACACTTCCATCGATTCTACCTCCCAGCTATCGAGCAGAGCAACTCCGGCACGCACAACACTCATTCA
TTACGGCGG-GGCTAACGTGTTTGCCGGTTTTTGCCCATCAAACCCACCTAGTACGAATGCCAAGTAGTTCCCGCACCGT
ATCAGTAGCGCAGACCTCAGGTTTGCCTAATGTCGGCCAAGGCGCAATAGCTACCGCGGGTTATTAGACCAATCCCTCGG
ATCGTACTCTAGGAGGGGCACCCCCAGATCTTGTCGTACGGGATAACTGAAGGCACCTGGCGGCTGGCTGCCAAAGGTCA
AACTGTGCCTTGGTACCCCTCATAGGTTTTGGCCAACCAGGGCCATAAAGCTCCAACAATGCCCCTACGCTCAGCTCGGG
TGATACTCGCTTGGCCACACATGGCCGAAATTACAAATGCCGATACGAACGTAGTGTCTACCGCGGCTCACTGGCTCGTA
GCCGAGGCCAGTAGAAGAATTCTGAGGGTCTAATTACCTCCTTGGAGGCCTTCCACCTCGCTGAACCTGCGTATTGAAGG
GGTTGGGCACAGCAACGCCAGCTATACGCCGCCTGCACCTTGGTCGCCCTGGCGACTGGTCGACCGGTGGAGGGCTACAA
GGGGATGTTTAGGCTGCATCCCAGCTTCGCTCGTGCCTACACATCATGTGTAACCGTTGGCCGGAAGCGCACACTGTCGT
CGCGTTACACCTTGGTGCACTGGGAGTCCTGTTGTCTTTCGTCTTACATTCAGGTTTGGAGATTTTTCTACTATCCAGAC
GGGACCGCCTACAAGGAAAATTAACCCGATCAAATGCCACGAGTCGTGGCGACCTAATCGCCTATGACTTTCCCAAGTAT
CCTTCAGAGGAACGTCCAAGATGGAATACAAGTTTGGGGAAGAGTGCAACAGCGGTCCACCCGAGGTCTTAGGTCCCTTA
GACGTTCTGAAGCTCCTCTCGATCGCCTAAACACTCGGCTGCTGCCCTGCCCTTTGCTCCGACGTACATCTGCTATCCAA
TACTTGGACGTAAGAGTGCGTTGGATGCCCGGGTTACACAGCGGACTACGATAGGTGTCTCAAATACCTACCCGAATTAA
GGACTATGATCTCAGGTCGTCAGCAGTTGTGACACGGGGTACATA-GTGACTCGTCTGTAGAACATATGTCACAAGGCGG
AAAAGACGACAAGTACGAGGAATATCGGACCGCAGCC-CGGGTCAATCACACGCTTGCCTGAATCACGTGGCCCTCCCCA
AGCTAGTGAGTAGCATAGAACACTAAACAATATTTGGCCGGGCAGACACATCGCCCTATACGAATGTGTACTCCTGACGG
AACGGGCTCCGATGACTACAAGGTGTCGCCGATAGCTGTGAAAGTCCAGGCCTCGGAGTGCACTGTCTTGCTTGTGTGAC
TTCGGTCTTATTGTTCCTTCGCCCCCCCAGGATCGGATCGTGGCCATTAAACGATCGCGCTTGGTATTCCAGCTGATTTA
TAACATGGACAGCGCATGCCGTCGGCGTGGGCTGCTATGACATTTGGGACCGGTGTGCGGCTTTCTCTTTTGTCAAAAGG
ATATCTTCAGCGTGGGTGCCGGCTGTCTGCAACTCAAACTACCGAGGAAGT-ACACAAGGTGAGCCGCCCACGTACGATT
CATTGTATACTCGACTTCGCCTTCCGGACTGAGGGCTTGTTGCATGCTGCGTGAGGAACGGGCCTTTGTCGTTTGTGCTT
CGGTAGGCTCCACGGAGTCCCCCCAGATCGATTCCCAGTCGTGCTCTCCGGCCTGATCGATGTGAAGCAGAATGCGGATT
ACACCGCCCCCCCCATATCTGAGCGCCGTCCACTTTACCGTTGACAACGAGCGGGCGAATGCACGGGGTCCCGTACCCAC
TCGGTTGGCGCGCAAGGTCGTTAGGCATGTCTTTCGCCGCACTTGGTCTATT-GTAGAATTATGAGAAGGGTTTGCGCAG
GCGCGCAGATATTTCATCCGGACGCCTTCCGTCAGCGGAGGCTATGTTTGCTGTACGTGCCGCTAAGGCCCGTGCTGTGG
AGTCCCCCACCTTATATGCTCGTGTTAGTGGGCGCGGGAATTTCTGCAAGACCCAGCCCAAGGGCGAAACTCGATCAGCC
TGCCATCTCTTGCCTGAGAACATGCCATCACTGCCGGCTCCACCACGCTCCCGAACTGGCGATCTCCTTTCACCGCTGCT
GTATCTTCTTCCGGAGCCGTAAAGTTTGATGGCACGTACCACAAACTCCTGATCAACGGGGGACGTTAGACCATCCTAAG
GAATCATGCATTGCTTGAGGAGTGAACCAAGGCCCGGGGGAATTCTGAGGGTAAAAGCTGGAACAGTTCGATGGCCTGG-
AACGATTCCAGCTGCGTAGAGAATGTGTGCGTCGTAGTCCTTGATATGTAAGTAGAACGAGGGAGACCCTGTCGTCGTAT
CAGTATTGGCAACGATAACCCAAGAATACAACCCGTAACCTTGGCGCCCCTTGCAATGCAAGGGTATCATGGCTGAATTG
AAGGGTGGCATCTGCGCGTGGCTAATTACCCGGCTGTTTGTAACTTGTCAATGCATCCCGCGGGGCGGGTATAACAAATC
CGGGTCGCCCACGGAGCTCGCTTTGTACTTCCTAAGCAGGATCTGCCAATCATGGGGCCGAAGTCTCAATTTCCGCTCTT
CGATCCTGTGTAGATCACAGCGTCGGACAGCGGAAGTCAATCTGATGACATCGCCTCAACCCTGAACCCGGCTCCGGCTA
TAGAAGGGAGCACGTGAGTAATGCACGCGCAGTAGAAAACGGGACTTTATTAGCAAGACTCCGGTCTTTCGCCGGGGTGG
GTTCTGGAAAGAGGAATTATGGCAAACTGCTAGCTCGTAAGAGACCCATGATATTTCAGGAGTTTCACCTCTCGGACTAG
GGAACGTGGGCGGGTGAGTTACCTGAAAACACCACCTTAGGGTCCTTACATAGTTAGCAGGCTACGTATCCGAGCAGGAG
GATTCTGACTTCTTTCTCTAGATCGCCAGGTTATTCAATAGGGCAGACGCACCCTATGTGAATTGATTTCGGTGATGTAT
ATTTCGGGACCATAGGGAAAGCCAAGGTAAGTTAAGTTAGGAAGCCTCGCACGACACGCTCACGATGCCTCACTATCAGA
AGTTTAGATCACAAGTGAGTTCGCGCGGACGCAAGTTTACTCCA-CTGGAGAAAACGAGAGAGGCCCTACGAGCCGGCGT
GTCTATGAAAGCCTGCTACGGTTGCCAATTAGGGACCGAGCGTAACTGCACGCTTGATAATGTTTAGCATAATCTAAACG
AGGCGAAGAGACCCAGAGCCGGCAGATTCTGCGAGGTGGGTAAAGCGTTATTGATAAGGGCACAGCGGACTCTGCGGAAA
ACTGACTAAGATAGGGGATAAGGTACGTCCTCATTCTAAGGAGTTGCGCGTGATGGACACGAATAATGCGTTTGATGTTG
TATCTCCGAAGCTTGTCCGCAAGCCGACCAACCCGATGATGGGGCCCGTTCATCGTGACCTTCCGGGGGCGTGGCCAGCG
ATTCATGATGCGCGTTTGCAAATATACAGAGGAATCCAAGTAGTGGACAGAATTCTCTCGATCTCGGGACCCTCCGGGCG
TGGAGTCTCACCTATTCCTCGGACCCCCGCTCTTTACACGTGAGAGGTGTACCAA-CTTCCTAGAACCGAATGGGATTCG
GTTGGTCACACAAGCATGTGAAGGATGAACTACTGCTGGAGATCGTATGTTTAAGTAGACGAGTCTGGGCCAGAAAACCC
CAAGAAGGGGCCAGTGAATGGAGATGAGCTTAATCGTCCCACGACTCTTACGGTAGCACATCACGCCGTTGCCCGCGATT
ACAGCCAGAAGTCACGGGCCTGCACGGACAAGGGGCGGACCGATGTCGACTCGACAGCACCTGAAGTTCGTGGAGCGAGA
AATGCAATTGCCTTAACGACAGGGGCTCTCAACCTAGTTATGAGACCGGGAGGACCCGTCTAGCCGGATATGTAGAACTC
CAAGTGCCTGCAGTATCAGAACCACCGATATTCATAAAAACCACAGCCGGAAAGTATGCATCCGTAATAGACAGGTAGCC
GAAGACAGGTAGGCAGGCCTTTCCCCTGTCTAGCGATTGGCCATTAGTGCTATGTTGACGTTTACCCCGAATGCTAGCGC
TCTGATAATGAATTTACCCGACACGCGTAGCGCGCCCTAGCGTTATATACTTCCGTCAACAACCACACTCCGTCTCTCTA
TGCTTATTGCAATGCCCTCGTTCCCTTTTGCTGTGCCATGTATAGTTCGCAGTGAATCAATAGCAATTTCTCCCGGAGGT
GAGGATCGTCGTGCTGCCTGCCGGTCCCACACGACGGCTCCCCACCAATCGGGGTCGCGTACGCCTAACCTATAAGGCTC
ACTTGCAGCATGCTGAACAACAGCGGCCTGGTTCCTCCTGCCGCGATAAGACCAGCGTTCCTCATACGCCAACCTTGCCG
TGGTCTTACCCTCCGCCTCCGGCGCGATCAAACGTGAATCGCTTTGAAGTAACGAACAGCTAAGCAGCGTTTAACACACT
CAGAAGCCGCTTACGCGGACCACCGGCGCAGGATAAACCACTTTGGGACAGTGCCGCTCCGTGAAAAGTGGACTCATGAG
CAACGGATGATGCAATTCATTATCCTGGCCTGACGGGGGACAGCCTTGTTCGTGCCCGGTGTACCAAGTCAATGATACAT
CAGCACACGTCAATTTATCCGGTTCAGGAGACCCTGTTGGCTGCACTTTCCGAAGCTATTAGCGCGACGCCCCCCCCGCT
GGAAAGGTTTTCTTCCTGACCTAGTCCTACCTAGGCCCGGCCTTGCATGACCCTCTATGGTGCAAACCTCTGGGCCTCGA
GGAAGTAGTTTGTTCCCATCCATACGCGTACGAGGGCATATGTACAGTGACAAGTCAGTTCGGGATACCCGTCGCTAGAG
CAACACTCCTTTTGAATGGGTGGGTGAATTATGCTACCTTCCCCCACCGCCCGTTTGCCAATCAAAATTCAAAATACCAC
ATCAATGCGTTTGCAGCTTCATACTGGCGTCTCGCTTGGCAAACATGATTCGGGGGTGTTTTGATCCGGTGGCATCAGGG
TTAGTAAAGCGACGGTGTCGGCCATTTCTGAGGGCTATCTCCTCTGTCGAAGCTCCTTGTCCTGGGCCGGTGGTCAGGCT
GCCTCGAGGAAGAGCGAAAACGGTTACTTGGTATCCGTGTAGCCCGCCGGCGGTGTAGCGCCGAGCCGTGTCTACTCTGG
GTAAGGTCGGGCCAGCGACCCTCGCGTATAACCCTCATCGGGAGAGACGTCCGGTCGTCGGCGTGAGGGCCTTTGTCCGC
AGAACGGACGACGTAGCTTGCATTTTCGTGGGTCTGAAGGATATGTATGCGAATCCAGGTAATATTATGCGCCTTCTTAG
GCGGGTGTGCCCGTCCTCTACGGAACAACTCCACAAAGCCGGAAGTCTTTCACAGTCTTCGCGGCGTTTGTTGCGCACAT
AGAGGGGCGTGAATGATGTTCCGGGCCAGAAAACCGATCTACGGGTGGGTTTTTGACCTGCGTCACCATTGCCCCCCGCA
CCTCTTGCGCAAGTCCTCGAGTACATCATTTGCGAATCTGACTCGGGGTCAGTCCTTCATTAGACTCGTGCTGCCTGAGG
TCCTA-CTTTCGGTCCTATTCAAAATCAATGGGACTCTACATCGCGCTGAAACTCAACCGCACTAACGCCACTGGTGGGA
CTAACCGAGAGGAACGAGAAGCTGCTATAGCTTGCTAACCCGATACCTATGTCCGTCAGCGCCCGTAAATAAGGGGGAAT
GATTCTATGGGTCGGTCTAGAACAGCTAATGTCGTGAGGAATCGTAACGTAACGCGCGACCACACGGCTCCTGTCTAGCC
CCGGTCTATATGCCAAGTGATCCCGCACACTACGAGTTCATGTCGATAGAGGTGTCCTCGCATAGAGACCAGGATGGCGT
CATGCATGAGAAAACTGGGTACCTAATTTCCCCGAGTGAAGTATTCGAGACGACCGCCAAGCTTGGCGTTCTGCCAGGTG
CTACGGAGACCGCAATGCAAACCACTCCTAACTGGTTACTCAATGGCGTACGAGTGGTACTCGACGGCCGAGTAAACTCC
CGCAATACATTGGGAGCGCTTCGGAACAATCGACGCGTCGAAGCACCGTAATAAGATAAAGTCATATACCTACGATCGCG
TAGCCCAAGTTGCGACCCGGTCCCCTGCG-CCTTCATCTCCGTAACGTAGGAGCACCTCCACGCGACCATCAGAAACGAT
CGGGCAGTGGCACGGAACGGTGAAGGGCTCCTATTCATGAGGGAACGCCGCCGAGCAATGCGATAGCCACTCCCCTTGCT
GCCACTTAGGTTCAGGTCCTGACCCACCCGGGACGTATGGTGGGCAATTAGGTGGTTGCGGCGAGCACAAACGGATCAAG
TGGGCATACCCGAAACAGAGCGGGGATGGATGCGACTACTTCCGGTCGTGCCATCATTTTTCCGCTTTAGATCACATAGC
TATAATGCTTCCGGCCGAGTGTCACCAGTCCTGAGCGGGGAAGACCCGGGTCTTCGGTCGCGTCGAGGAGTGCAAGGGCC
AAGGCCTGCATCTCACTAGCAACAAGCGTGTATGACTTACCTAGTCCGCTCTGAGCCGTATGGACCACAGGCACCCTTTC
CCCGTCTTCGTGATATTATAGCGTTCCCGGACCGCGCGAGCCGCAGCCTGGGCGCAAGGCATAGCGCGGCTAAGCCGGTT
GCGCCTACTAGTACCAGCCCAGATCGATAACGCTGGATGGCCCCAACGTGGATGCTCGAAGACTTGTATCTATGGCGCAT
TCGGGAGCAAGCCGGGCGTTCGAACCGTTCTGGCTAACCCGAAATGGTCGGAGCCCTTCGGGCTTCTGCTATTCATCGAC
ACGGAGAGAGCACTGGCCTCAGTCAGAACGACCGTCCATCGTACCCCGCTCGCTCGCGTAAAACCAGACGCCGTCCGGAG
GTGGATAGCTGCAACTTCTTTGTACGTCCATCGGCACTTGTGCCGCGCTTATCGCAAGGTCTAGAGATATCCACCGCAGC
GGCACACGATGTCATGACGACTTCATAGCCCAATTGTGCAGATGAAACTCAGTACGTTCCGTTAATCTCAAGCACATGAG
GCACGTGTGCACGACCAAGAGTCAACGAACACACTCCGTGCGAGGCGGCTCTTCATAGGAGGGAATAGGTATAGTGCAGT
GCTTTGCCGGAGTGGAGCCTGCACTTCGTAGGAAGACTTCCCGGAGGAAGTTCATAGTCTGTCAGGGTTAGTCGGGTAAG
GCGCCCAAAGACCCATGAATGGATCCCTTCTTGATGCCCCCGGCGTCAGGGCTTAACTGACGCCCCCAGTTGGGTCGTCG
GAATTCGACACCTGTCATCACGAGTCGGAGCTGTGGCGATCAGACGGGCAATTAGGGCCGAATTAGACGGGTCGCCAGCG
CCCGAGCGCAAATCGCAGCACTTCTTACCCTGTAGGCCCC-AAATTTCTATAATCCTTGAGGACGAAATTAGTCAGGACG
TGCTTCCCACGCATCCTGCCGGATCGACTCGGTTCTGAGCACTTTCTCTGAGGTGCACGATCCGACAGTAGAGGCAGCAC
CGAGTGGCACTCCGCGACGAGCGCCGGTGAAAAAGTGTGAGGCAGTCTGGAGGTGAGGACACTCGTCCATGGCCATAGGG
CAGCAGTGTCGGCCTGTGACTTGTCGGCGCGGGCTGCGGAGTGACTTCCTTCGATCTAGGGAACGCTGGATGGTTCGATG
GTAGGCAGCACAAACTAGGAATGGTGAGATAGCGCATATGGGACCTCGGTACTACTTTTTGCGTTTGTGCAACATGGACG
GAACAGAAGCCCCCTACGGAGGACCCGCGTGAAGCGCACCCTACGTCAGGGCAACGGGTCAAAAGGATGTGCCCGCCGAT
CCGTTAGTCTTCGCCGGCCGTTCAACAAAAGCACGAGGCGTACGAGTGACCGTTGAATCGCTGCGGCAATGGCCCGGCCA
GCTAGTCACGAGCTCCCTAATGCCTATTGTCACGTCTAACTAATGGATGGGGCGAAGGTCCGCTACGCTCGCTAGAGGTA
CCCGTCGCATCGGAATCGGAGAACGCCGCGTAGCTCAATCTCTCTGCGGAGACCATAAGTGCTCAAGCCCGTAGGGCTCA
TGTATCAAGGCAAGTTCCTGTTGTCCTCGCTCGGGAGTGGCCCTATACCACCCCCGGACGCAGCCCCAACGTACAGGACT
CCAGAGAAGACAGATCGAGTACCGCTCATTCTGATCACCTCGTCGTCCCGATTCCAAGGCCTAACATCTCCCTCGGACTC
AGAGACTTACGGAGCCACTGGTTGAGTTTCAGGTCGACACAGAGCCTATTGGGTCCAATCCTTATGGACCACGGTCGAGC
TAAAGCCAATCTGAGAAAGCTTTGCAAGGCCCCAGAAGCGATTGTCTTCTGGGGGCTGGAAG-ACGCGCGCATTCATCTG
TTGAGATAAGCCTGCTACCCGTTTAGATTTCTAGCAACTGTGTGAATGGCGGCACGTCCGACGTGCCGGCGCCACATTTG
AAGTTCTCGGCCCAGCAAAGCCCCGTCCAACTAGCACTCCACGTTCTACGGAAACCTAGCAGGTACGGATAACGTCTCTC
GTAAGGGAAGCGTAGTGCTGTGAGATAAGGCCCTGAGATCCGAAAGCGGCCTCAATTCACCACTGTCGCGTCTCTACCGC
TTTATCACACGCACCCCGTGAATCAACTAACCTTCATTGATACCAGTTTCCGGAGTATCCAGGTTAAGGAAAGGGAGTAG
GGAGCGTAGCTCAACAGGGTCT-GAGTACCGGTGCTACGCGATCACGTGCTACGCTGCAACGCTTGCCAGATCTCTGATA
GAACGATATTCGCTGTTCAGTAGAGAGGGGGCCTACGTGTTACTCACGTGGTATCCATGAATCCAAGTAGTTCGGCGCCT
AGCAGTGCGTTCTCTGCCTCTGACGGCTGTGCAGGAACTGCCGACGTCCAGGACTCTGTCTCTAACACTATGTGTTGGTC
TTGCGACTGTCTACATTCCCTGAAATTCGGTGGGTCGAGCATACCATCCTGCCTGTTCAGCCTGGGTCGACGACGAAGCG
AGGTTTTTGTGGGTGCTCGTGAGTGGCGCCGACCGTAGAGATTCTCAGCGGAATAGCTACTAACACCTGCGTCCGAGACC
TACGCCGATATGCGGCATTTTGTCCGTTCGTCCAGGTCGGTATCCCCGCATTGGCGGAAGTACTCCCGTACATTAACCAA
GCTGCCAGTGCCTATCCCCGGCTAAGCACAGCATTACGCACTTGCCGCAGAATGTGCTTAAGGGAGCTCTCCACCCCCAC
CATGCTTCGGACATGAAGGCGGACCTTGCGAGACATACATAAAGGACCGAATTTGAGAGCTCTTTTTGTGGGCAACTCTG
GCCTGCAACTACGAACTGACCGAGGGGCGTGACGAGTAGGCACAGAGCGGGTGGGAGCTTGTGAAGGATGTGGAGTGTGA
AGGCGCTTATAACACATGTTAGGCCGAGTCTTAACAGACAGTGCCGGTAGTTCCCGCATGTTGGCGCGCGAAAGTGACTC
GAGAATTCCCAGTAACAGTTTTCCTTACTTCAACGGGTCAGACACCGTTGATGAGCTGTCAGAACCGGCGGGGCCACTGC
GGTCTGGGTTGCATAGGCCGAGGCGGCAATAGGAATGGGAAACAACGAGGTAAAAGGTCTCTGAGCAAGCCCGTACACGA
ATTTAGTACAGCCAACAGCTTGCACCCTATAAGTTGGAGCCCGACGTGTCCGCTTAAAGCGAGGGTATGTCTCCGCACGG
GAACGGTAAACGGACGAAGGCATGCGAATAAATTGCAAGAAACCGCAGCCGCGAATGACTAACTGTCGCTAGCGACCGGC
GTCAGGTATGCGCCGGGGGCGACCTCCAATCTGCCCCGCCTGGGCGGTACCTGATGACTTTAGCGGAGACCACGTCTTGC
GTACCGAACAGGGTAAAGATATCTGTAGTGTCTAGGAGACATAGAGCGTGAGGATACGTAACAAGACGCAGGGGGCTGAT
GCATGGGCGCACGGTCTGGAAAAAACTGAACGCTCCGATTCTAAGTGCCATAGTCAATAGGTTCCTGACGACACTCTCCG
ACGCTGAACTACGCCCCTGCTGGTTGGCCCCCAAAGCCCGCACACTAAGACCTACTTGTTTCAGCCTCCAGGTCGACGAG
GCCCCCGGCAACGCATAAGAGAGCGAGCGAGATACCCTAAGTGTTTGATATTGCACCAGGTCCAGAGGTAGTCTATCGGA
GACCAGGACGGGTCTACTCATGGTGAGCGATCCCACGCCGCAAACAGCAAGCTCACCAGACAACGAGCATTGTGTCCTGC
ATGGTTGTACTCAATGCAGGAATAGATAGTGGGGGACGGTATAGCTATCGAGTGATGATGGAATACAAGTGGCAGCCTTA
GGAGCGGCTTTCTCGGCTTGAGTAAAGGGCCCGGGCGCCGTGCTATCGCTGCAAATCCTGCTGCTGGGCGGAACGGCTCC
CGCGAACGTGGGCCGAAAGTGTGGTAAATCAGTACGTCTTAGCTTGAAATAGACGCTAATGGAGGGGTGACCCTTACGTA
CATCGCCTATCATGTAGCCTAAAACTTGGGATTTGTCGTAGAGTGGACTGCAGGTCCAAGACGAGGCGCTCTAATAAGGG
GCACAATTTGGGCGCCGAAAGCTCTTGGCTACTCCAGGATTTTTAGGGGTTTTGCCCCGCAATCCGGATCCATCCCACGC
AAAATAGAAACCAGTCCGCCACGAGGGGGGCAGTGGCCGTTTTTGGGTATCACAGCGGCTACACCAGCGGCGAGATACTC
CTGTGCCTGTTTTCTAGCAGTCCCTCGCTGCCGAGCAAAGGCGAGCCTAGGGCGGGCGGTGGGGGGTGCAAATTGGGTTC
CAGCATCTGTCAAGATTGCTGTCGGTATCGGCTTTCTTGTCGGCTGTATGACGATTGGCAACCCACTTCGTACCGAGCAT
ACTCTCATCGGAATAGTGCTGTCTAAGCGCCGGGACAGAAGTAGAAAGCGTTTTTCTAATAAACTGGCGGAACGAAAAAC
GACGACAGCCGCAAACCCATGAAAAACCTTGCGGTCGGACACATGCACACGAAGCCCGATCTGCCGGCGTGCTGGGCGGC
CTAAACGGAAGCTAGTGCCGACTCTCCTCTCCACATAGGTGCGGGCGGCGGCCGGACCTTAGAGTCGTTGGGAGGGGAAA
AATATGTTCCGTGCAATGTCAGTGAACGCGTCGCAACCCCAATATCCGCTATAACACCACTTGTCAGGTAGGAGTTTCTC
TTGGTAAAGTACTGGCCTACGTTGTCCTCGCCTAGAGGCCTCCGTGGGGTCGGTAGTAGTCCACTGGTGGGCGGCGAGCA
ACCTAACAGCAATAGTGCATCTCTGGATATTTAACTTCGTTTCCTCGCCACCTGGGTGCTGTATCGAAGGTCACCGAAAC
AGTGAAATCCCGGAATAACTCGGCGGGCTGTCTCGCATAACCCTATTCGAAGGCGGAACCGACATATCGTTCCGAGATAT
GGTCGTTTGAGCCGTAGCAGGCTACACTGTGAATTAGATCCCCCACTTTTGTGAGAACGGATCTAGTCCTTACATGGGAA
CTGAGACCCATTCTACCTCTGTAGCCAGAATCACAGAACTGCAAGACCCTGCGATGAGGAGGTGAGGATCGGCTAAGGAA
CTACCACTGGCCTAGAGGTGGCAGCCTCATGGTCTAATGAGCGCGAGTCGTGATCGTCTTTAGAGTTACGTGGTGACGCG
ATCAAGTATGGGGCACCCGGGGTAGAAGTTTATTAGGGGTGATGAGAAATCCGCACGAATGCCGGAGTCCCCTAACGGGC
TGTACTTTCTTGCGGCACATTCAGTGATAGCGACTTGCCTTTCTATTGTTCCCTCTTATCATTGTTAGAAGGGGGGTCTT
GCGCATTAGACTGTGACGAACGGTCGTGGCAGCTGAAAGCTCAAGCGGCTCACAAGACGTCGTCTCCCAGAGCGCGCCGG
CGCCTATGCGGGTTGAGTTCATACTACACGATCGATGACTGCATATGGCGGCCAAAGGCTCGGCAGACGCTGCACACCGA
GCAATGGCTACGGAGCTAGCCTTACCAAAATTCTTCGACGCGCTTGCCGTCCATCCACATTAGATCTCACCCATCCGGGA
CCGGTAGTTTTTCCCGCACCTACAACCGCGTGGTCTTCTCGGCGTTGCGCTCTTCCGAGATAATTGACTGAGCGGACACG
AGCTCAACTATAACTTGCGACGTAACGAAAACGTGGAAGGAGACTCCCGGCAAGATTAATGT-AGATGAGGCCCGCA-TC
TGTGCCGTGTAAACCGTGCCTTCGCAGGATCAGCCCTGGGCCAATCGAATATAGAATCCGGCTCGTGAACCTGGAGATGC
GGGAAGAGGGAGGAGAGACAGGGGTGGAACGGTTCTACCTGGCCGTCATGACGCAAGCGATGGGTGCTGCCGGCAGGGTT
GCGTGGATACCACGCACCACGGTCACTTTGTATATCCTGAAGCGCCATGCATGCCTTTGACCGTATTGCCGGCGGTCTAA
CATAGCTTCTATCGGAACACAGACGGGTAAGGACGGCATGTGTGTAAGAATCCTCTCCGGTCCTATCTAGAAAGCTCTAA
AGATCCGCTCGTGACCACAGTGGTATGGACCCTGGTTCCCTCTGCTCGTTACCCTTGCCGTCCGTGCTCATGTCTGTATC
AGACGGTGTGAGGCGTCAGCGGCATCCCTGATGTCGTCATGACGGGCTGAGACCCTTATGGGTAGCTCTATCGATCAGTT
TGCAATTGTTACTCAGGAGGTTCTTTCCTCTGTGCCCTCTTAAAATTGTAGCCTGCAACCTACGCCGAACGTTTTTATGT
TATTTCCATCCACCATCCATGGGGAAGTAGGCGCGTGCTGTAATAGA-GGAAGGATTGAGGCAACGTGCGACACCACAAA
TGGCCGGATGATGCTGCGTTTGTAAAAAGCGGGTGTATCCCTTTCGTCCATGGAGCGCGCAAAACGACGGTGTCGGATTC
CGTGAACCCGGAACGCCTCATAACAGCAGCGACAGCGCCCACGTGCTAAATGACCTCAATGAAGCTCGTTGGCGTTTCGC
TTCTAAGCTATGGGCGGGCGTGGCCTCCAAATTTTTCATCCAGGAATTGTTCGTCGTCGCTACATGTCCGTGCGTACGCG
ATCCTGGGAGGAGTATATGGGCTGGCCTCTATAATCGACAGCAGTAACGCGGTATCCCCCTGCCCTCGGGTCTCCTCTTC
CAGCCTAATTGCGGCCACGGAAAGCCTCGACGTATAAAGGTGACCACGTGCAACGATCGGCGTAGACACTACCGGGGCGC
TCGGTAATGTGTTTCGGTAGGTATAATTTACCGGGGATTCGTTAAATTGGTGTTGGGGTGCCGGTAGCGTCAGCCGCAGT
TACAGGTTATAGGTAGTCTACACCTGGTCCGGGTGCGAAAGGAGCGGCCACCACAGTTCCACCTAGCAATACAACCAGAG
ACCATCCCGGTAAGCCGCATGCTCCCAAGATGTTGCCCGAAATCCTTCGTTGCCCAGCTGCGTTGGGGTTGCGGGACTGC
ATGTGGAAGATGATATCGATCACTGTGTTGTCGCCCTGACGGTGCAACTCTGGGACTGTGCTTTACTTTGTACGGGTCGG
CGCCCGATCGGGCTCGGCTTTTCCCAGGGCAAGGCCGAAGAGCCCTGGTTATGAGCTTCACAAGCCTTAGGTACCAGGCG
ATTGTTTCCCGTCGACAGGATATCATCCCGTCTGAGCAATAAAATCGTAAATACCCGTAGTAAGCCTCTCCCGCTACGAG
TTTTCCTTTCCTCGAAGTATGCAGGAGTTTGGTCCGCCGCGCCCCCTACGATAAGTGTCCCTGAACCGCCCGGTCCCGGG
TGGTAGCCCCCCTTGCATCTGCGTCCAGGCAATTCTTGCGAAGAGAGGCGCTCCAAAATGTTCCGGATTTGCGTCTCTGC
GATCCTAGCAGTGATCTGCACCCTACAAGACCTTACAAGCGTCGTACTTAACCGATGATGCTTAGCAAATGGCGGGTCAG
GTGCATAGCGCACATCCCTGATCTAGTCTACAAATAGTCCATTGTAGTTGGAGCTCTTCCTGTCTTGTCTTCTTTGTACG
C-GACTTCAGTGCTGCCACCTTTCTGAGGGTTTTGGCCGCGACATTAGATTCTGGCCGATCGAGAAACGGACAGCCGCGC
AGGCCTCTGGGAACCCAACCGCGGACACGCCTAGCCGGTGTGCGTAGATTTAGCTAATGCGTCGACTGAGAGGCTTCTAC
ACGGCGGTGCTTGGCCAACCGTTATCACCGCATCTCGTACGCCAAGTA-TCTGAAAATCGAGATGGGGGGTTTTACCTAC
GCCACACGGCTGGCTTACGTTCCTAGCGAGAATCTGACCGCCCTGAGTGGAGCTGCCATCGGCTTGTCGCACAAACTTAG
CCTTTCAGGCGCCCATCTAGCCTCGGTGTAGTGTTGCACCGCCGCCT-ACGGCGCCCCATAGCGCGTGATACTCTCAAAT
TGGGTGAAACTTCAGCCTACGTGAAAAGGTGATGCGTCTGTTGGTAACGTAGGATGAGAAAGTATACGCTCATAGTACAC
AATTTCGCTGTTTTCCCAGGTAAGGTTTGGGGCACATCCGTACAGAGGGAAATAGGAAAGTTCGTGACGTGCTAGCAAGG
GGCCAGGGTAGGTTGCCGTCGCTCCAGTAAAACATCCTTGTTTTGTACGGGAGCCAAGAATGAGAGCCGTTCGCTGGTCG
GGGCCCTTGGAGAAGGTAGGAGCCCTCGGAGTCAGCGTCCATTATGCTAATCAATCGTACTAAGGAGAATACTCGTTCTT
TCTTCTTACCCATACCCTAAGCAACGGCACCGCAGAATAGAAGGACCAGACAGCTGATATATACAAATGTTGGAAGAATG
CACGTTACGTCTGAACGCATGGCCGACGTTCAGCATCTATTATCACCTTAGTACAGCAGCCGTATGATCACACAAACAAA
TTCGGGGTCGGTTGAAAGCCTGTGAACAAGGTCTGGGGGGGCGCCAAACTCGACGGGCTAGAATCAGCGCGGTAGTATCT
ACCTGAGCGCGTTATC-TCATTGTCCCACCTTCGGGCGTATTGGACGTTCACAGTAGGCCTTTGCTAGATCGCGGGGGGG
GCTTATGTAGTGATCCGCAACTAGAGCTGTAGCTGTAAGCTCTGTCTTACACCCATGCTGGTGCCTGGAGGAGTAATAGT
AAGAGGGTGGCATAAACTGATCACGCCCATGGCACCAAAACCACGCTTGGGCACTCCCACCGCTACGGACGGCTGCTGGA
CGGTGGGTCCACTCTGTACCCGCCTATATCCGGAGGTAGGACAATCAGCGATCTCGGTGAGGCCGCATGAACTACGAATT
TCTCCGGGCTGCCAAATCAGGTGGTACACTCTTTCGACTCGGGTGACCGCAACCCCGCGACTACAACTCGAGGACTAACC
CTCTCACTGTAGGTTACCCCACGCCTCGAGCTCCGGTTCGGGCCTTATTTGACGGAATGTCAGATACGAGGAGAAAGCAC
GTGTCGGGCGCAAGGCGGATGCGCAGCTAGTCACAGGGATCGCTCACCGCAGCAACTAGCGGTTTATACGCTATCGATCG
GCGTGCTCCGGAGCTACCCCGCTTTTGCTGTAAGTGTGTTTACCCCGCCTGAGTTTGCCTGCACCAGCATGATCATGCAG
TAGGGGTACCGGCAGGAAGAGGTGGAAGCAGGCTTTTGCGACCGAGAAGGAGAGTAAGGCCGGAAGCTGACCTAGACTTC
CCGAATAACATAGTA-CAACCAGATCTATAACGGGGCTCTATTTCCTACTTCGCTTCCGTGTTTTGTTTACTTTCACGAC
GAATCGATCGGCGCCTCGGCCTTATGTAACTGTAACTAGCCAGTAGGATTCG-TTTACGTTACCGCCCCTACCTGCCCTA
GCGGAATGGTGAAGAATGACGTTCATCTGTAAAACTACCGGCGGAGAGATCTGTTTGGTCAAGCAATTGGACCCGGGTCA
GTTCCTCGTGCCCACCTCTCCACCAGTCTACAAATGTGCCGGGCGGGCGCCGATGAACCACCCTTAAGGAAAGTTACGAA
CCACGCTGCACTCAACTGCTCTCACTGCAACTCGACCAAGCGCCTGTCCGACTAAGCCCACCGATTTGGGTCCTCCGCTA
TTGCTTTCAA-CAGTGACCAATCCAATCGGTCTCTTCATGGCTTGCTCCACTGGGAAGAATAGACAGTCACTGCCGGTAC
CAAAAGTTGGCTATCATAATTTGAAGCTAGTAATTCGAGTCGCGCTTGTTTCGCCTTACTGACTTCCGGTGTATATAAAC
CGAATAGAAACACCGCTGGGATAGTCCATACAAGCTCTCTAACTAGGAGGATTCTCACGACAGGCCGGTCCCTTCGGTTG
ATGTGCCCGTTGCGTTCTGGTGATGGATGGGTCCGCCCGGCTGGATCCCTTAGCGGGATCGTCGGTCGGAAGCGTCTATC
CAGGAACGGGCTGACTCCTCCCCTCCTTATGTATAGTATGGGATCCGTGCCTCCCCCATCGGCACTGTCAAACCCTCGTC
GGCGGGACCGGTGCAGGTAATTAACTCGTAACGGAATAATTGGCCTTTGACGCAAGTCTAGCCACAAAACTGATACGTCG
TGAATCGAACCACCCCTTAAGCGGCGTAGGATTAATCCTAGGCCGGCAAACAATTGGAAATCGCGCCTCGTAGACCCCTT
TGTTCGCCGATTGACGTCATGTCACATAACTACCCGAACCGTGCCCCATCGATGCTTCCGTTCCAAGAGCGGTCCCTACG
ACGAAATCTTAAACGCGATCGGCGCCTGATTCGGTGAATCTCTCTGAGGTACAAGCTAATCTTCCCGTGGAAAGAGGTCT
TCCCCTGACCTGTAACTCTTTTCTAACATGGAAAGACCTGTCATTCCAAATATACCCCCTTGGCGCGCCGCGGGGTGTCA
CACTAGTGACATATTAATTAACTGTACTCTCGAAGCGTAGGCGCAGCAAGGCTCACTCCCTTCGGCGGTGGCTTTGCCTC
CAAAGTGAAGGATATCGTCCCGGGGGTCCGGTCTGTAAACTTTCTAGGTTCTGCATAGACTACACCCCAGGTCCCTCGCT
GGTCGCATGGCATTAGTGCGCGCG-TGTAGCGAGGCTCGAGGTCTATTGTGTGGTAGAGTCACCCGACAACCAGTCACCG
CGGAGTAGTTTTTGCCTTTCGTAAACCCCGAAACCTGGGCGCCCAACTACTAGACGGGATAACAACCCTCGTCCCCTAAC
CAGAGCCGAGACTCAGCATCGTCCGCAATAGTCTTGATCCCATGCGTCGCTCGGGTTTTATATGCAGGACAGTCGCCGGA
AGGTTCCTTATGGCGTCCTTGTCACACCTACCTTGACGCTCCCTTCCGGCTGTTGATCAGCGCCACCAGCCCCCTATATG
CGGACGACCGGCCGTTGAATTGCCTGTCACGGCAGTTTTACGTTACTTCTACGGGTCCTAGCACCCCCCAGTAGATAGAC
CCGATACAATTGAAATGGACTTTTAAGCATATATTCAAACAGGCTATAGGTCACAAAAAATTCCGACAACCGGTTCGTCG
CAACCCCTTTCGCCGGGCCACAGTCAACACGCTGTCTGGAGGCTGGGATCCCATCGAGACTCCCTACGCCCGTCCGCGTT
GGATAAAGATCAGTGATTAGTCACTGAAGTTGTTTCGGCCAGCGAGAGTACCACGGCGAAACCCCCACTTGCTCATCCAT
ATCGACTGTCC-GGCTACAAATCCGTGGCACCGCGAGACTTAAACACGTCATTTCCTGTTAATCTCTTTTGATTAGACGG
TAATAACAAGTGGACCCCTCCTAAAGATAAATGTGATGGTACCCCCTGTCTTCATCGAAGTAGCCTGCATTAGTACTGAT
CCTCCGTCAAGTGGTGAAGTTGCAGTCATCCTTTTCGATGCATGGATCGTGGGGCCATATGTCCGGGTATGTGTAGGACT
GCCCCCGTGATCCCTGGTCGGGTGAAGGTCAGGGCTGTAGGCATGATTACCTTCAGAACGTCCCTCACGACTTCCCCAGA
ATGAAAGCACACTGATCCCACTTACCGCCCCCCCTTATAAAGCACCGTGCTGGGCGTCGGGCCGACTCGCCTGTAACCAG
CTTCGGAAGCTCCTCCACAAGTTATTGTCGCATGACGTGACGCAACAATTGACCACCAGTGACTCTCCCCAGGGAGTATC
AGCTTACGACATAACTGAACACCCGATCGATGGGGTTTCCCTCACCGCTTTGAGGAATGTATGAGTCTAAGAACGTCAAT
CCCCGGCTGTCCTCAGCAGCTATTTATTTTTGTCTAGCTTCGACCCCGAGAGGATTGGTTAACTCCGACTGCTGCGGCGG
ATATGGACGAGCTATTTGTAAGCAGGGACTCTTATAGTCGCCGATACGATTCAGGAGTATGATCGTTTACCTCGATCCAC
CAATAATATACTCAGAACGGGAAACGCTCCGGGCCCCTCATGCATCTAAAAGTGTCGAAGGCGACATAAGCACGGGC
>SRR354017
--GTATCACAGAAGCACTCCTACG-ATGCATGG-GCGTCATTGCTGCACGTCCT-GGAATTCTCTTGGGAGTTGGACGCA
TCGACCACGTGGAGTCCCGAAGTCTAATGCACTTCAGACATTATGAGCCGTTTATTAACCGTCAACTTGGCTCATGGAGA
ATCTAAATCTGAGCGATGCAACTTTGCTCATAGTTTAGTTACGACGAACAGCTTAACCAGCACTTGACAGGTTTGGAACG
AAAGGCTTTGCCATTTGTCCGCGTAGCT-CACCCGCATTGGGGAGTTTACATACTATC-TCCCTTATAATACGATACCAT
TCCAAGTTGACCTCGGCCTTAGAAAAATGATATTGTATGATACAGGCACTAGTTATGAGGTGCCGGAGGCGTGAGCCGG-
ATTGGATACCTAGTGTCAAACGACCCCTGGGAGGCCGTCCTCCCTGCGGCTGGGTATGAGCAGTTTGATGTGCCGAACCG
CATAGCTTCATGCACAGGGCCTTACCACGGTTCGGAA-AGCCGCTTCCCACTATGCAGTATTTC-CGAACGTGCACATTG
ACACGAACTTCGGCTTACTCGTCCGCGCGGTCGCTCGCAACTGGGATTCTCCAGGGCGCGAGCTGCCCTCAGTTCATG-T
CCAAGCTTATGCTCGGTTGCACTTTAACGTGCGGTATATATTTCGAGCTGGGCTTGGGACCTTACGGGGCGGCATAGGCA
ACTCCGGCGGTTCCGGGACGGATAGCTATCGTCTCATTTAGTTGTCCGATGCTCTGCACTTGGAGCTATACGTGACGAGC
AATTTACCCGTGGCAATTAGTCATCGTTGGTTACTCCACGGGACGGTTCGAGCTCTCTTCTATGTCGACTCGGCGGTCTT
TCGTCAATGAAGGATGCCATACCCGGTCTACGCCACAGTCCAGTTCCCCCCGCGGCTATCAGCTGACCCTAGAG-AAGGC
CGCGGAGGCGCAACGCGGCGCGGGAGCCCGAAGCCGAGGCGCTTACGGTG-TCCATGCCCCTGTCAGTTCACTCAAAAGC
TGAGCTAAAAAGGGATACTAGAGCTCGAAGTGCTTTCAAGGTCAACAGATGCTACGCCCCTGGATGAATTTCCCGAGCGC
GGGCTTTGTGATGG-TTGTTGGTACGATGAGAGGCTGACCGTGGGCACCGGAGGTGCATGCGCTACAACATGGAGGGGCC
CCAGGAAGAGGGCCGCACTCGTCGCCCACCCGCTGGAAATCGGCCCAATGCATCAGGCTCAAAGAAAACGGGGGGTACCG
TATGTCTACTCCTTAGTTTGAACCGTCTAGTATGAAGGCCCACACCCAGGCAGACAGGGTTCCTTGGGTAAAGCGGGTAG
ACCCCGTCAGTCAATGGACCGGAAGCTGGGCTAGGGGTAAGAAGGGGACGCCTTCGGTGCCAGGCCGGCGCGCCTAGTGG
CCG-GCGGGCTGGCAGGAACTAACGAGTGGGGAGAGTACGAATCCAATATAGAATGACTGGGCCCGGATGTGCCCCGAGT
ACAGTAAAGCAGCTGACTGCATAAACGGAGACTCGTCAAAGTAGTGTTTGATGAGACACGCGACGATACTATTCTACAAA
CGACAAACGCAACGCAGGTGCAACGCCTCTCCGTGAATAGGAGACCCTGTAGTCGGCGTCGTGATCGCACAATGGGACAC
GCGATGCCTGGGATCCAGTGGGGGGCGAACGGCTGCAAACAGCCGCGCAGTGACACGCCATCTACAGAGGAAATAGTGAT
TGCGCAATAAAGGACATGCTTGAAGTTTA-GTCGGGCGCGAGTATCTGGATTCGTATTCTACGTTTTTGCATTGCTCTTT
GGATACTCACACGCCAGGCACTATGCAGCTGAAATGATCATGGTATTGAATCCACCGGTGCCAAAGGGATGCTCTGATCG
AAAAGCCCAGGCCACTAGCACCGCTTCGAGAGGGCATACCAACGAACG-GTAACCAGCAGATGGCAGGGACCAACTAATC
AACCTCCAGGTGAAAACAATAGTTACCCATCGGCAGCTAGGAAGCACGCCAATCCCTGAGTTAAATAAGCGCATCAAGAT
TCTTCGTTTCCGAATATTTGTTCGAAGTGTCTCTGACCTACGTTATTTGTATAATTAGAGCATATCGGCGCCCTGTAGG-
CTTGTTGGTTTTAGCCGGCCCGTAGTTAGGGCATATGTTATGTTCCTGACTCCACTTAACCCCCTTGTCTATGCACCAAA
CAGACACAAAGTTGATCACGTTTCGTCCATTGACCCTCATCTAAATTCAAAGTGTAGTGTCGCCGGGATAACCGGTGGGC
TTTGCCGGTCCGAGTCCGTGTAAGGCGGGCTACTAAAAAACGCCCCGCGTTCTCATAGCCGTGTGCGATTCTAGAGTCTC
GCGTGCCGAGATTCGTCCAATTGACCAATTGACTGTGAATTGCCGACATGCCCTCGCGGGTCCCCCGGTCCGACCGTTTA
GCCAAGCTCGGTGGTCGAAAATAAGAATATCCCGCCGTCTACCCTGATAGGAACGCGCCACGCAAACACTCGTTAGCCCC
CCCGGAAATTGAAAGGCCTGGAACACCATAAGGCGACCGCAAGTCAGGGCTTACTCTGCCCAGTCAAATCGGTATCCGCC
GGCAATACTGTAATAGCATGCATGTGCATGCTCTACACTTGCAGTCCTGCACGATCCATATCCTCGAGCGAAGCGAGATT
CGAGAGGGAACTATACAACGCAGACAGTTATCCGAACTCGTCGACTACGGCTGGCACCTCGTCCATGCAACTACCGGGTA
CGGTTACGTGCACCACGCGAGGCCGCTCGCACACGACTCGATCGGGCACCAGGTTCGGGTGGCGACTCGCAGCTGGTCGC
GAGCTGATAGACATACG-CTACGACATCGGCCCTTGGACGTAGTAGTACGGCGCTTCCCATTAGCTGGAACGGCCTTTTG
ACACAGTTGTACTCTTGTGTCAGGTCTTCGCAAATT-TGGTTCTCAGTGACAATGCGATCCGGTGTATCTTGGGTAATGC
AGGATTAGCTCCTGAGCCGGCCGCTAACCTCACGAGGGCAGATTACTTGGTAGTCTACTATCCAAGATAAAGGTGGCCCG
TGCCTTCGCGTTGGTTTAGAGGCGGGCGTAGGGTTCCTGACCCGCTCGTTGCATCCTTTCGGATTCGAATGGGGGTGCGT
GGCATACCGGTCACCTAGCGGGAATCATGCCAGCACGATAATAGAGTGAGTAACTCGCCGTAACTGGTCGGAGGAGCAAC
AGCCGAAAAAAGTAACCCCCGGCGCTGATGATGTGAAGAGTAAGAATGACACTCCGTGGACAGCGCGCGTCGGATTCACA
CCATCGTCTACGGCTGGGATCCCCTGGCGCTATGCTGCCTGGTGGTAATCCACGCGCCCCGGACAAGGAGATCCGTAGGT
TAGCGGCGAAGTCGCGGAGGCGCCTGGCTTGACTTGCTACCGAACCTAGCACTGGCCAACGATATCGTTAATTCCGTCAC
GGTGCTAAATCCGACCTTAAACCCAAAAGGTAACAAGGAGTCACGCCCGGTACCTTAACAAGAGCGTAGTTTCGACGTCC
TTAATCCATGCCATTCTACCATACAGGCCAGCCTTTACGCGCGTTCCCAACCGGGGATAGCTCGACACGCGCGCCGGTTG
ACTTTCGGCAAGAGGCCACTCCGTAGCGGAGCCTCCTTTAGCGGGCGTGAAAGGCGTTGACTAACGAGCTGAGTTCCGCT
AAGCGGCGGGTCTAAC-AGTTCCTTTTTTGCCGTGAGAATGAGACTCCTCCTTATCGTCCTCAAGCAGCGCAGCTTACCC
CTGGTGATATCAGAGGCCGACACTCGCGACATAAGATATAACTTTTTCGATCATGGCGTAAACTTAACCTTGTTCTGCAA
CCTTCATGGCAGAGCCCTCGATACTCTCTTCGAACGAGTGCTGATCTCTTCGCTTGCCATGTAAATTCTCCCGCTATGGG
GTGTTGCTAGGACACTTTGTAAGGTCCTTTAATTAAACGAGCAGGGCGATTGAGGGTACGGAGTCCTTTGGCTTTAGGCC
CCGACAATTGCGATGGCATGGTGCCCAAGAACATCTGTGACTAATCCGGAACTCCCTCTCTCCCATGCCTAGTAAATCTC
GAAATAATCGGAAGGGGTAAACGCAGCCGGGTTAATGATCACCGCGAGGCCCTCTGAATCACACAGTCCATCAGGGTGAC
TTCATCCGACCTGGAGATAATTATGGTCGCGGCACGATCCTCAATGATCTCATCGCCCTGCACTCAGCTGGTCGGGAGGC
AGTTGCGCGCAGAGTTTAAATAGTGATAGTGTAACTTCCAACTTGTGTCCCTGGATAACAACACTCCACTCATTACTCGA
ACACGAAAGTGATAAGCAGGTCGGGGCTACGCGACCGCAACAAAGGTTAAGGTACGGGCTAGTCACTAACACATCAAAAT
TGACCCCGGTAACAAAAATCCGCTCGCTCTCCGCCTCGGGTTATCAGAGATGAACGACCAAACATCTAGCGAAGGTGTCC
AGAATTATGTACGGGAGGGAGTCTACGAATGAAACGATCGTCGGGCAGCGAC-CAGCTTCCACAAACCAGCCACGGGTTT
GGTACAGTTGCGGTAGAGGGCCAGAACAGGTTCCAAGTAGCCACCCTGATAGTTCATGCGCTCGCACAAGATCAGTCACT
CGTTTAAGCATCGTAAGATGCCGGGAGCCATATTAAAAAATGCCTCAACTTCACGCAAATATGAGACCAACTTGAAGACC
TCACACAGTCTTTCGAACGTCAGCGATCTCGACACCGTTCTGGCCGAGCGATACAGCTTCCTAAAGTAGTTCCAATACCG
GATCCACCCGATGACTCAACCGACCTACATAGAAGAGGAGACACTCACATCAGGGAGTGATTAGCACGTTTGCCTCAGGC
CTACGGCCTCTCGCGTAAGAGGTGCGCATGATCCGTGATACCAC-GGCACAGTACAACAGTGCCTAACATTGCGGTGCGG
ACAATACATTTGTGTATCTACTTAGAGTGCAGAGGCCAGCCTAGGCCAGAGCCGACTGAGGAAATCA-AGGCGGGCTAGA
GT-GGTGACTAAACGAAGGGCGTCATCGTCACATGGGCCGAAAGGGGCACGACACTGTAAGACGGAAAGGAACTCCTTAA
TTCACCGTTACCTCAGCCGTGGCAGTCCAGGTGTGCTGGTTTGACCCTCCTCCGTCTCAACACACAAATCTAACCCATCT
GCGTCAACGTAGCAGGGGGCTAGTGAGAGTAGGAACATTAGGCCTTATAATTATGTCATTGGCTCGTCTAGTCACTTGCC
AGTGGCCCGCGACAGATCGCAGTAATATAGTTATGAAGATGTCTAATTGCCAACGAGTGAAAAGTGGGAGCCCTTCGTGG
GGCTGGGCGGAAACTATTACGTCAGGCGTGATGCAGACGGACGTAAACAGGCACGATTACGCCGTTATCTGAGACATTGC
ATCCGTGCTACCAAGTTGAATAAATGTGGGGGTCAACCCAGGTCCATATGGGAGCGACTAATGTTTATGAGACTCCTCAA
GACGGTGACTGCGTCTATCATGCCTGTGAAGCATAGAAGTGCGACACCCCGGAATGAGTGACCCGGGGGCAGCAGCTACG
TATCTTAGCAATTCGAGGTTCATTAAAGCAAAATAGCACGGGCGAGCAAGGTGGACTGCAAATAGTGCCTGTGGGTCAGG
GCCGATTCTTCGACGTCGCCGGGATTCTAAAGGCACAGCCCCTCCTCGCCGAGTGCGGGGCGGCAATCGTTCCACTGGCA
TTCGAAGAGAGCTGCATGGCCCCAGCCTATCAGAGTCCATAGGTGTCGCTTCCCAAAGTCGCAGGTTAGTAATTCTTCGG
GACTTGTTTATATGCGCTGGTCTTAACGCTATCAGTGTAGGCACATTAGAAGCTTCACGACCATCCCGTCTACGATGTCT
GGATGTCGACGGT-CCTATGACGAAGTATGTTACAAGACTGCCAAGCAGGCCAGCCCACACAGCACGGTGTATTAGTCAC
GCGCGATGACAACGACGCAGGTTATGAGCCTATATTGAGTCCACGTGCCACGGAAGTTGCATTGAAGGGGGTAAGGGGTA
TCCAGCAGAGCGAAGTTTGCGCGCTAAATGCATAACCACTCAGCTCCCTGCTCAGGAGCGTATCGGTGGAGGAAGTACCC
CTATTATCCCCTCTTAGCAACGCTGGATAGGCGCGGTTTCGTTTTTGCTCCCAGCTGCCAGGGAAAACCATGAGCTATTC
GGCAAAGTGGACGCGACATGAACGAACACCGTCCGACGGCATACCCCACATGGCAACTTGTTGCATAGAATTCCCCGATT
AGGTATATCCGACTCGAAGGTCGACGGAACGGGCGAACGTTAACTTAAACGAGGGTGCAACCTGGGTGCTTTGTACAAGA
GGTACACTGTTCTAATTGGAAAGCTGTCAAGCGCGGCGGGCCTTTCAATGGCACGAACGTTTATTTTAGCGTCACCGGCA
GTCACATTGCTGAGTAATCGCCACGCAGACAGGGCACCGGCCACAAGGCGTGGGGCCATCGGGGTGGGCGATGTGAAGCG
ACCGCATCGTCTTGGAGACAGAGGATAGACTAGCCGGTGAGGGAAATCG-CGACCACATAGTAGTAAAACTGCCGCTCTC
CACTCCCGACATAGAGTCTGTTGCTTTCCTCGCGCGCACGCTCCAGGGTAATATCCACTGACAAGGCCAAACGCATTACC
TGACTTTAGGCGTCATCGCTACGGTTTATGGCGCGAACGACGACTCCGACGCGGGGGTTCATCGAGCAGAAGTGACAACC
TCCTCCTTTGAAAGAATAACAGGCTAATGCACTGAGGAAATGTCCGGGTGTACGACGGCGACCGGTATAGCGATGGGATT
CACGGCTTATTGTATCCAGATTAGCAGAACGTACTCAAAAAAATTGAAATCCGCAACGAGTCCTGACAAACTAGACCGAA
AATACAGACGATAATACGTTGAGGACAAAACACTATCCCGACTATACAGGTTCGCGCCAGTCATTACGATGTAGCCCTTG
GCCGACCTTTCTAGAAGTCTTATGACTGCAGCTATATGGCATTTCGGGCGGAGTCAATTCGTATCGTGTTCATTCTAACT
ACTAGCGAGCGGTCTTGTGTGCGTCTTTGAACCGGCGCTCTAATGGGGAGTTCCAGTTCGACTGACGGT-CTGTGGCCAG
CCAGCGAATATATCCCAGTACGACTGAGTCGCAGATCGACAAATCCTGCCTCAAACGTAGCGCT-AAGGGACGCGGTGGA
GGGGTTTACCTTGTTAAACAAAACGTACCACAAAGGGTACCGCCAATACACAGGAATACTTAAGAGGCCTGCTGCGGTTA
TGTGTCCTCTTTTTCAAATATATCGACGTCCGGTGGCGACTATCGCCATCCAGCCTGATGCACGTAGCGTTGGCACACGC
TTTACATGGGAGGAATCTGCTTCCATCATGCGAGGCCCTCCTTACGCACAACGTTATCCCAAATCGCGCCACGCCAAAAT
CATTGCCACTGTTGTACTCAGTGTCACGATTCACCGAGTCTAAGATGAAACTCTTGTTTTGCGAGGGTGCATGCTCGGTC
GCGTTGCCTCCCCAGGGCATATTTATTCCTTCTAGGGTCCCATCTCAGGGTATACACGCAGGTGACCCGGTGTAGCCGAC
ACTTGAGGATCGGAGGGGGTCTTTCGGTGCGTCCAGATATGGCCGCTAGAGGGTGCGCCTTCCTCCAGCAAAAAGGTCCG
GGTTACCTTTGTATGCCCTGGGACATACTGCAACTGACCAATAATTTATGTGGTGGCGCCTACAATTGTACTATACGAGA
TGCATCGCGCACTCTTGTTGGAGTTGCGCACGAAATGGAATGGGCCCCACAGATGCGCCGGCGTCACTCTTGTTTGCGCC
AAGGGGAAAGGAGAGCTGTACTAGCCTCCGGGAGCGCCTTGCACATCTCGCGACCAATTGTCGGGGACGGGGGGTCTTCT
CTGCTTAGATACGGTCCGCCAATCGTTGGGCCGGACAGAAGGCGTGG-GGGGCGTCAAATCACGGCACGATCAGTTGCCA
ACGGTGCCGAGTTGTGGGAGACGTACAGCTGCCGGGTGTCGTCGACCTCTCTCAATTGCATATGAGACGAGGCGGCTCAG
TCTGGTTTTACCGCAGCTTTCCAACCTAGACACACCAACGGTGCGTCGCCATTCTTCACCCGCTCAGGATCGTCGACAAG
GAAAGAGGTTCCGAGCCCTACCTGTAAATCCGCATCGGCGGAGAGGGTAGCGCGCTGTGGTGTACTCGGTGTGCCCCCGA
GGAGCTATCAACATGCGTACCATTGTTATGGGATCCACCCAGTTGATGCTAAAAGGTTATTCGGGAATTATCTCAAGGCT
ACAGGGGATCATGAGAGCTGTCACCCGTCGTGGTCCCCTAAGACGACGGATCGGCGGGAAGCCGTGGGGAGGCCAATAGA
GTTTGCTTAAATTTTGACATGCTGGACAGCGGATCGCCGCGGCCTGACCTCCATGGGAACCGTCGCCCCGTGGTCGAAGC
CCTCAAGCGGGAGTACAATCCACCAAAGGTCCATACCTTGCCGTAAACACAGGAGCCCTGATTGCCAAGTCCGGAGAAGG
CTCGGGCAGGCTCCTTGCGAACGGTCAACACGGGTTGTGTCGTTCCGATCCTTCAGCAGACGCACGGTCGGTATTATTGT
AATCTTACATTGCCCATCGATTTGTCAACGCCGCAACAGGGGCTGTTCACGGCGGCTCGCGTGCCCACCTTTATAATTCG
CGGGTTCAGGAAGTGTGTTCATCAGCACGCTGGTAGAGCGCGAGCTAGTGGGATTCTAGGCTAACACTAAAGTCAAAAGG
AAGCGTGGAGCATCCGCCCTCCTCGCAGGTAGGCTCACACACGGTGTTGACGATGATAGTGCGGGCGTTAAAGTCTCTAC
GAATAACTGAATCGGTTCTTGGCAAGTTGTCCCCCCAAACCATGGGTGGCTATTGAGTATCGATTCGTCCGCGAGCACAG
AACCGTACTTCGGAGTAGTAGCGCTGTGGCTATTTTAGCGTCCTTAAAAAAGTTGTTTGCGTGTGATTACATTGATTAAC
GTAACGATTCGCTAACGCGCTGTAGCAGTGAGTGTGGGCTCAGTTCTATGAATACCCCGTCGTGCGGTGATCGTGGGTGG
CGCTGTCAAAAGTGTCCCGAATGATCGTCCGAGTTTAAGTTCTGAATGCCCATGTAACACCAGCCGTGAACTGCAAAAAA
CCCAAAGCGTAGAAGTCCAAGTGTAAACCATTAGAGGGACTAGCACCTGGTCGCAGCGAGGGGGCGGCGGCCCCGTCGCT
CGTATGAGCAGTAATGAGGGTCGTGTATTCGTCTGAGACCATAACGGAGCCGATATTTGTGTTACACACCTTTTCGGTAA
GGCGGGTAACCCTGCGTGGATCTCATAATGGGATAGCGGATGAATAAGCAACCGGCACCTTCACCCTCATGGCGTCCTTA
AAACGCGTTGACTGGTTTCATAACTCATAGGATCATCCGCCGGGCGAATAAAGAGGGTCAACAAGCGAACACGACTGAAC
CGGTTCCGCCATCAGCGTACGAAAACTCGCAACACTTCAGGGTAGCCCATGTGCTGAAATGGAGCTCCCAATTCCAGCGG
GGGTATGGTGTGAAAGAATCCAGTTTGAGTCATATCAATATAAATCGGATACCGGGTAATTAGGAGTGTGCCTACCGAAT
GCTGGGCTCGTAACCATGCGCTCGGGCACACGATCCACCTCTGGTGCTATCGGTTGCCCTGGTCCACTCATAGATCCTCC
CTTAAGAGCCCTGCGGACCCATTGCCTGAGTCGCGGGGTACAATTACATATTAAGTATATGCCATTAGACGCCGAGGGCG
ATCATGTCCGGCGGTTCCAGTGCCCCAGGACGAACTGTGTTACACGCCTAAGATCTCGGCTGGCGAACGACCGGACACTT
GGCTTCCCGCAGGGTGGTCTTACCGGTCTCGAGAAGTAAGCAGTCCGCGGCATCTTGGTGCAGGAAGATAGCCGCGGAGG
CTGGGCAAAACGGCCTGGCATCTAAGAATGTCGCTATGTGTCAAGGTGGTCTTGACCCCCCGCCCATCGTACGCGTGTTC
TCCCGTAATGTCCTCCCGCTACTCAGGCCCGTTGTAAATACATGCGTGGATAACGAAAAATATACGCGCGCGTC-TAAAT
CAGGTTGCGCGACTGCCAAAAGGGTGGCACCTCCTAACGTACCCTCGCTAGACAATAAATTCTGCGAAAGATGGAGTCCC
CTGTACAGGTATACAGGGGATCGCTACGGTTGGGGCGTGCGTAAGCGTACGCAGGGGCTGTTAACAACTAAGGTAGAATC
TTGTTAAGATTGGTGACTCTACCTCCAGCCGGCCGCCGTTGGTCATAACATGCTAATTGCCCGATTCGGGATATCGTGAT
AGAGAGTCGGCGCTCTTGCAAGCGGATATGCAATTACTTAGATCATCGTTGCGATGGTGACTCATACCCGCTAGTGCTTG
GTTAGGGAGTGCCACGGGTTTCGTACATACAATTGCTGTGTCCGGCAAGCTAGGCTGGGTCGCGGCGGCCCCGTCGGGGC
ATTCACAAAGGAGTCTGAGAAGCCTACGGGAGCAGTGTAGATAGACCCGTGTTGCCGTTACGTGCCACATACCCCGCTAA
GGAGCTAGTTTGAATCATGACGAGGAACGAGGGGACCAGGAGTTCGGAATGATATGCAAGGGGCGGGCGTCTGCTCGACG
CCAGCTATTAGTGAGGGACATTCTTTCCTAATAATCC-TCCGTTCCCCGTCCTCCCTCGACGGGACAAGGAGTGAACCAG
GTCAGCTCTACTGCTCATACCTCAATTATCTGTACCGTCTATGAGGTCAACGCTACATAACTACCTGGCTTCCAGCAGTA
AGATGAAGCCTGTCCGACCGCCCCCACTTCTCCTCCAGTGTGGTACATGTTAGCGGCACATTGTACACAGCCTCATCTCA
CACAGTGCGTTCCTCGCCTTAAGGTAAGCATTGACCGAATGGTGTCACAGAAAGCGAATGTGATCGCACCTTGACTGTAG
GTTCATGGCCCGTGGATGCTAGGTACCTTTTTGTGCCGGCGGGAAGGAGTGCTGCTACCCGCGATAGCAAGGTTACGCGT
TAGTACACTGGCCAAACGCGATGCTGTACAGTAAGTTCATCACGCAGCTTTTCGTGGTCAATTTTTGCGTACCCGATGGA
CGAAATGAGCACATCCCGCGATATATATACGACCTGTTTGCTCCTGTTGCGATAAGGCATACTGGACACCGATACAGAGC
AGCTA-CAGTGCGAGTCGACTGGGCGCGCGAACGGGCGTTGTTAGTGGGTTACCAGCTAGATGATGACGCACGAAGCTAA
GGGCTTGATAGGCCTGTTCGGGTGCGCCGAGTGCGGCACGCTGTTGATAATAAGCATAAAACAACTTAGCGGCCTAAGCA
GTCCACAAAAACCAGTGTCAACCACTTGTCAGGTATGCCAAAGGCGCGACCGCTGACAGGACCGAGAAACACACCAGCCA
GGCCGTAGATGAGCTTCATATATAATTGTGAACCCAAGCGCTTCACATGTCTCTTTTGGAAATCCAGCCCTCTACGAGAT
GCTTGAACCACTGCGTGACCATCAGTCTTAGGCAAATCGTTAATCGTCAGCCGACAAGTCCCCATCTCTCATACAGTAAA
TAGGCTACAATTTGCCCGCATTACAACCGGATCCGATTTGCCGCAAGC-AAGGCTCATAGAATCGAAATCGCGGACAATG
TTCTGTCGGTCGGGATAGATTCGACCTCTGAACAGTGGTCGGTATGAACACGCTATGACGAATTGCCGTGGTAGTTCACA
GTTTGGGGGACTGAACTCGCCGGATCACGATTGACGGTGAAGAAACGAAGTACCCGATTCTGTTCCGTGCCTTTTACTAC
ACGACCGATGTTGACGATCGGACTCGTGTCCGGCGTACAAATGCAGCCCTCGCTAGGAGCGGCGCTCGGAACCTTTTCGG
ACGGTAACTGAAACTCTAAGCTCAGGATTAGGCCGCTTGGCGAAGGACGAAAATGTATTCCACTATAAGCTGGGCTTATA
TTTTCCGGCCAAAACGCGTCAAACGGAGATCTTCCTGTGGTGCGGACGGTACCTTGCGAGTAGCGGAGGCGGGGTTACGA
GCTATTGTACTCGGTTGAAGGTCGCTTCAATCGAGGCGGCTTGGGCAGATATTGAATCCTCCTCCCCTCGCTCCCGCGGG
ACAAATTTTCGCTGGTGAGGGGTCCTTTGGTGAGATGCGGGTCTAGTCTAATTACCGGACCGTTTTATCCCCAAGCACCG
GATCCACTCTAGAGACAATATTGTTATTCGTTTGAAGACCCAGCGTGCTTTATGCGTCTACCGAGGGGAGGGCAAAATAC
CAGCCTGTAACTGCTGGCCTAAGCAACGGTTCACAAGAGGCTTCGGGTACATCGAGTTAGAATCATCATCGGGCGGCAGT
ACTAGCACGCGAGGCGCGGCTTCATAGTGTTCCTCCGTGTTTTTTCACGTCAGCACGCAAAGCGGCACCCCCGGCTGCGG
GTCCCTCTTGAAAGTACTAAAACTATGTGCTATGGGGCAGAGATTCCACCCGCCTACGGATCCCGAATAAGATTGGCGGC
GTGGCTTGACTCCTGCAGCTTTAACCGAGGGTCAGCACGCTAAAAGCGGCGGGTAGGAACTAGCCAGAAGAGCAGTGCAA
GGCGTAGATAGGGACTCAAGAAGAGGAGGTAACGGGAGCGTACTCCTACTGAGGTCGTAAGCTGACCGTCGATCCGACGG
CGGCGTTTCTTACAGCGAGCATTGTGCAAGTCAGTCCGTCTTAACACTACGGCGCAACTGACCCAAAGACACAACTTCAT
TTAAACAGCGTATGCAGGCCGTAGGAGCAGTTTTATTGTTCCACGATCCCGAGCCAAAGTTGAACGCGGTCGCATCTTTC
AGTCCGAGTGCGAGGAAGAGTAAATAGCTTTTTGACTTTCGCTGTAATAATGATGCAAGTTAAACTCCCCCGTAATCCGA
TAGTGGACTAATTGGGGTACGTAGTGTACTTTCTGGACCACTTAGTTAGGAGAGTGACCCATAATAGCGTTGGACCCTAA
AGTGGAGCCCGACCATTCACGACCAAGGGATTTTAACTTCTGCCCACATTCCGCGCCACCGTCGCGCAGCCCGAGCGGAA
GGTCACTTACCGCC-GGTCTTATACGGCCTGCTGCCCGTTCTGATAAGCCACTGATCGCACGAGTACTTGCTGGGAGTTA
CTAAGCAATTCGTAACAGGTCGTCCCTTAC-CATTTTGAACCGCGACGTTGAGCCCCAAGACACGAGGGGATGGAAGCCA
CGCCGCGTCGAATCTAGCATAAGCACCCAACTGGGCGGAAGGGTAAACTGGCCCAACATCCTGCCACGTCGAAATCCTCT
TCAGAAAAGGCGTGAGGCGTTGGAGGTAGCCTCACCCCCATAAACGCGTACTCCTGGTTGGGTGTGTGCGCTACGTCTTC
CCGAATCCGTCCAATCGGTTTGGAGATTAAATCAACTTCGTCCGGAAAGCCATCGCCATACAAACTATTGACTCTCGTCT
GGTGCTTGTCGTTCTCGTCACTAAAGATCGCAGATCTTTGTTTGAAAACACGACGTGCGGAATGCCGAGCCAACGACGAG
AGACATTGTATCACGGATTACTAATTTTTCGACCGATTC-ACCCTTACTTCCTAGATTTATGACAAGCCGCGCCGCCGCA
CCGACTGCCTACCGGGTTAAGATGAACATACCAGAGATGCGTGGCATCCTAATGTGAGTGGATGCTATATACTCGGAAGA
TCATGACCTTGTCCGGCTGGGGGATAAGACTTACCGATCGATCGACCCGCCGATCTTGTAGGCACTACACTGGACTTTCG
GGACGGGTATGACGCACAAAGTCCGCACTATTACTTAGGCGTTACTATCCGAAGCGTTCCCGGCAAACAGTATTAATTGC
ATGTGGTTGCTTGTGAGGTACGGCGGACATCGCGTTCAGGCAACTGTGGGGCTTTGCGGGCGCCCTATTGCATGAACGCC
ACGCGACAATGCCTGGGACCCCCATGTCCGCTGTAAGGCCAGTTGAGTCGTTTACACGCCGTAATGACTGGTCAGGTAAC
ATCAGGATAGCTGGGCCTCGGGTCAAGCAGTTCGAGAGGTTGGCTAGTCCTGCCCCAACTCATCCACTGGTCTCGAGATA
TGCCGGGTTTGAGATCGTTCAAATATTCCCATAAGATGTCGATCCCCTGAGACGTGAGGCGGCCAGGCTCCTCTCGTATC
TGAAAGCGGCGAGCCTGTTCCCCACGAGCTGCGAGCGCTGGACTTCCCAACCGGAACGCGCACTGGGATGTCCGAATTCG
TGCCGATCCAGTTAATCCTGCCTATGACATACTGTAGAGGCTGTCGCTCTTCGCTAAATCAACAAGACGCGGATCTGGCG
TGCTAGCCCTTGGCTATCATACGTTTATAGGTTGAAGCGCCTACCTTACTGTTTTCCCAAAAAAGACCGGCTGTGCTGAG
GCGGACCCAATGCACCTATTAATCTAGCCCCCCAGACCCGTCTCGGGCACACAGGAATTTGCCAGCAATGGCTTCACCCG
ACGCCGAGATCCGGTGCTCCCGTCCAACATGCGTCTCTCCCAAATCC-TACAGAGACGAAGCTTCGCGCAGGTCCACGTC
CCTCCGACTGGCCACATAAGCCGACGGCGTAAATATCCTGATTCGCATCTATGGGGTAGAATCTCTGCGCCGGTAGAATT
TTCGGCGAGCATCTAGAATAAATTGGCGAGGTAGCCCCATAACTAAACTCTTTGGCATGAGTAAAGTGCAACGCACATCG
CGCCGTATGGGACACGCAGGCTTGGGTGGGAGTAGACCGAAGTAGACCGGCAACTTGTCTCTGCGCGTACATCTTCGTAC
-GGCGGGATGACTTAATCCCATCTAAGACACCGGACTTACGAGCCGTAGTTCGGTCAGCCCTGCGCGTGCATGGCGGAAG
AGCACCCTCAGATGGCATCCT-CGACAGCCGCCCAACTAGTGTGTTATAAAAAGACTGCCATCGTGTTGAGCATCGGAGC
CAAGCAGATGTGTGCCGATGTGCAGAGACGTGAACTCCTTTCCGGGCAAACTCGACCAAGACTGTCGCCACGCCTTCCCT
GATGCCGTAAGGTTTGCACGGGCGTCAAGGGCTAGTAATGACCCAAATAGATACGGCCTTAGGCTCGAGCCTTCACAATC
TGTATCCGAAGTACTTCGGTGAGTGGTGTGACTTCGAGACCGACTTATGCCGAAACAGTGGCGGTGGGCTGCAATGCGAA
GCCGCCGAATGTGTGCCGCGTGAGATAGGTGATACTCTTTGTTCGAATCTTTAGACAGATAGACCAACGGCCGTAGGAGG
TCATACCAGTTTCTAACACAAATAATATTGCTCATTGATGTGTTGG--CCAGTCAATGTGAGCCATTGGCGGTAGGGGAG
ATTGATTAACTCCTCACCTGCTCATTATCACCTGTCCCTATGGAACAGGGCAGGGCCGTTGACGGCTAGACAAAATATGT
TACGATGAGTGTCTCCTGCGTTGCCTAATCCCTGTCCCCGTCAATATTTCGGTGGCCGAAGAAGAGACAAGCAGGACGGC
CTGGCAGAAAGCAACGGTTACTAGATACTGGCATTAATTGGATTTCAAATACTGTAAGGTCGCGGAGCCTCAACGGCAGA
AGGACGGGTTCTTCGGATGGCTATTTTACGGCTGGAGGGGTTATATAGTCTGGGACACCATACCAGGGCATCCCCCTACC
GGGGCTCGGAGACCATGTTACGGTTACCTTAAAAAGCAGTCGAGCCACAGGCTGAAGGAACGTGTCCTCTAATGAGCGGG
CTATAAACAGTCCGAAGCCAGTAGAGCTAATACTTATTCCAGCGAGCAAAGGAACAAGTGGGTTGCTACGGAAGGGGGTT
TTCGGGTAACTCCTCGGGCTGCACTAGTCTCTTCAAGCTATGTCCCCTGCTACACACCATTCCCATAGCCGCGTTTCTCA
ACTGTCCAGGGGGGCACGTAACGCGAAGGCTGACTTAGTCCATCCTTATCACGACGTTCATCATAGACACGTTGGAAGGA
CCTTTTATGGCATTTGGACCACTTCCCAGACCCTCCTAAACCGTTAAGAGGGGTTCACTCCCCGTCCTCTCTTTGATAGA
TTACCTTGGAGGAGGTGCGCGTCCGCGGAGGATCTCGACTATTGTCCAGCACGCTCGCAACGCGTTATATTGGAACCCGA
TGCTCACCGGTCTTCGCGAGCCATAGGCTTGAT-GTGAAACTAATCGAGGTTAATACTCCAATGGGTTACAGGTGCACTG
TTTGAAAAATAATTGGCGAAGGCTGAGCTAATTCCGGGACGAACCACTACCGGTCAC-AGCCTGGACGAGAGCG-CTGTA
CCAAGCGATGCGGTTGGTTTTGGAGTCTACTCTTTCCATTCCGCGTTGGACCCTTCGGATACGGTTAGCGACTCATCTTC
CTCTTCTCCCCCGGGAGTCCAACCGCTAACTACAGGGGTGCGTCCTACGACAATCGCTTGAGGGACGAGTTGTTTAGAGG
AATTTCGCGGCGGCTTTTGTGATATTGGGATTGCTCGTTGCCCTGGACGGCAGGGTAAGACTTACGTGCCTTCAGGCACA
AAAGTATTGCAGTATGAACCACCTAACGCGGCTCAATCCGTTGCTCGTAGCAGGGCATACAGGTGTAGATAAGGTGCGAA
CCCCACTGGCACCGGTCGCTGCTTATACTGTGAGAATGTAGGTGGGTCGCCCGCCTCCCGTGTACGTGGAGCAAGCTGAC
GCCCTAATTCAAGCGGGGACTCCGCGACTAATAAGCACGGCCGCTGATATGCTAGCGCTAGGATCCCTCCACCCGAGGGT
CTGATGTCGACTGGCTCAATGGAGCCTGCTGACTCGGATAGCTATGAGACATGCATATTTGCGTGCAGTACCCCCCAGGG
GGAGTTGTCGTAAGCCTGCCGACACGGTCCATATAATGCCAGGCGCGGGCATAAGCTCGATGTGTTATCGGAGCTGGAAA
GGACGCCTCGCAACAAGAGGAATCAACATAGGGAGGGACGGAGGTGTAGGATATACCAAAGGAGGGGATGCATGGGGGAC
CGAGACAGGGAGTGAGGCGGCGTTAGAGGACACCTGCTGCGCTGCCTGGTACGATGTTTGTTGCGCCTATCCTCGACTCT
GACTGGGAGCCTCTACCCTCCCCCGGCGACTTCTTATGAATAATTAGATAACCTACTTAAGTCGGACCATCCAGCTTCGG
GCAACTGTACCCTTATAGGTTCACACAAGGCGACTCATCGCCTCTATTGGGGCACGGGGCCGCGTCGAAGAATGGCGCAC
CACGGGCAGGACCGGCAGTAGGCAAAGACCGGCGGCATCGACGAGTATGAGGGACCCGAGAAAAATGTTTAGGAAGTAAT
CCCCGAGGCGGCCGGGCATTTGGAACCCGGCCCGGGACCACCCATGGGTTGGCGCGCATCGTCGCAAACTGCCACTGTAC
GAGTTCGTGGATGTAGATGCGGGGACAGGAGGGATAGTTGAAGGGCAAGCGTATTCCCGAGCCGCCGGTAATGGACTTCA
CAAGCTCTCGTTACACACGGGAGGAACGCCGTGTCCCGAATTTATTTTCTTCCTGAACCTAACTTTCCGACAAGGGTGGC
GTGGTCGACTAGTGTATATCCTTGGGGCACTGGCGTTTCGCGTCGGTCCAGGCCCGACTAAACCTTGCCATCAATTACGA
TCGTGTGATGAACGAGACTTATGCCCTACCTCCGTTATTGTTCGGTGCATGGCCGGCATTGGCAGACGGTCCCCAACCCA
GCCTGACAAGTGAACCAGAGCGACAATACCGCGCACTAGGCTGCGAGAGGAACCAGAAGGTGCGATATCACTCTGCCTGG
CATCGTGTCAGAGCAGTCATGCCCATGGCGTTGCCCGGCAATGCCCAGCTTCGATAAGGTACAATCTGTCCATCGTGCGC
ACTTGGTCATATACCGAACCTTAAGGATATTTCAGCCGGGAGGTCAGTTCTG-TTGAATTCCTATGTCCAGGCCTGGCGA
GTTCCCGTTA-TGTACAACGGGAGGGTAGGCTGCGTCGAGTCTGGCTAGCACCGTGACACTAACTAA-GGTGCTCACTCC
AGAGAGTAAACTGTGCACCAGTGCTTGTCCAGCGGGCCTAGCTTCTGTGCTGAGTTATATGACCGCC-CCAGAACCGGCT
CGGTTATCGCCGCGTGGCCGCCGATCTTTAATAAACCAGCACGTGGCGAGGTTGCCTCTCACCGCCTTACGCGTGCCACT
GGACTGTTAGGGTTAAGTCGGTCGAGCCTCTCTGTGTGTCCGGGGAGTAGTGTAG-GAAGCTAAGGCCAGTAAGTTAACT
CAAGGGGGTTAACAAGCCATATCCGAACGGAAATCGGCTCTCGGCATTAAGAGCTGGGTGCGACTCTGAGGACATCCAAA
TATCATGTGATTCTGGCCCAGACGCACGACTCTCGCCTAGGAACAAGTTAGAGCCCGGGCTTAGCCCGTCCGTGGCACGG
TGGGTACTGGGTAGGGCAACTCTTTGACCAGTAGCCTACGCGCCCG-TACCCATTAGTTGTTACGGGACGCTTTGACTTC
GGAGAGGTTGTCCTAAGGACGGAAACGAGTTGGTGTACAAACTGTCGAGACTCTTCCCTCTTATAGTAGCCCGCGC-GAC
GACATAAGATTTGTGAGGCGCAACGAAAGGGGTTGTTGATGGAACGTTGCAGACGCGCCCTTTTCTCTACCTAGACGCAA
TGACCTAAGATGGAGCAGAGGGTTGAGCCCGCATCCTAAGAGTCCAGCTAAAATGATGAACAATGACGCGATTCTTTCGG
TAATATGCGTAACGGGAGTAGCACGAGTACCTCCACATAAGCATACCTCACGACCTTGAGCAGTACTAGAGAATCCACGA
CTTCAGAACCAAAGAAATCGATGGCCACTCCCTTCGCGACTCATTCCCGTCTTACAGGTGGAGTGTGTCGGCTGAAGCAT
ACTACATCAAATACGACGACGGCACGATATTT-CGCCAATGGCCGCA-CGCCGTGGAGATGTCAACAGATCGACATCTTT
GTGCCGTACTTGACAGTGCGGCCAAGCACATTGAAGAGGGGGTAGCCATGTAGTTCTGAGAACAACGATCTCTATCCGCG
TCCTGTACATCGTCAGGTCCAGGAGGGTTCGCAGGGATCGTCCTTGGGTGGGATAT-GGGGCAACCTGTTGGACTGTAGC
GTTCTGC-AACATGGAGACTACAGTGAGGGATATGGCATCACAAAACCGGGTAGTCGCACGAACTAGTAGTAGATAAGTC
TCTCGGTAGTGCATTATCTGTCCAGGTCGTATCGGCTGGACGTATTGTTAAAACGCTTGAAACTGCAGGGGACGGCGCTA
GCTAACCGACAAGAATATGGATCATGCGTTCGGCCCCTCGTGCATGCGGCTGTTCGGCGAGTTACCCGGTTGTCGCGCAA
CGTCCGACCAGGCAAAGTTGGGGGGGTGAGGAATAAGAATCAGCTGGACCTGCTATTACTGCAGAGGAGCGTGGCGGGAC
TAACACGTGAATATGTTTTTTGCATTCGGCAGACGATGAGCAAGTGGGAGGGCAGAGAAGGACGA-CCGACATACAGTCT
GCCCTGGTCGAGGCGACAGTAAACGGTACAATGGGCATGTGGGGCGCCTTCTACTTAGGCATTTTCCCCAAGCCGATGTT
CATCTTGAGTGGATACCCCACCTGGAACGTAAATCCCTATCTAGATCAGCGCGGAATAACAGTGTGCTTGACGGGGGCGG
ACTTCGCAAGCTTCCGCCAAAGCTCGGGTCTGTGATGTCAGTTCAGAGAGCGCGCGGAAGACTGTACATTACGTGCCTGA
ATGGTTTCACCCCAACGTACCACGGGCTCGTGGCTGACATATGCAGCCGACCCGCGGGCTTCGTTCATCATGTACGATCG
TCTTTTAAGAAGCGAAG-CCTGGCCCAAAATCGAAATTTCTAGGCGGGAGTCTCGTGGCTCGGATAACTCGGGCTGTAGG
GGCAAGCATAGGCTGCCCCCAGTTTGCTGCGTCAGTAACAAACCGCTGGGGAGACCTCGCTTCGTAATGACGGACGTTTA
-GGTGCATTGATTCCGGCCGCGTAGGGCCTGGCCTGCAGCGCTGGGAAATACTGGTCAGACGCTATCGCGGACCTCCGGG
CCACCGTCATGCCGCAGTCCATATAGCGGGGAGATAGGCGTGATGGAGATGCGTTACCTGGGCTAGAGCACAGGGACCAT
TTGTTTTGCTGGAGTCTGT-GAAAGCAGGATAGCAAGCACGATGAAGTCCTTCGCCACCGACGGATGCAAAACTCCTTTT
TGTTTGCGACAACCCACACCTCATAGGTTGCTTGTCCCCCAGTAGATAAACGCCGCGAAGTAGGCATGTGTCAGTAGTCG
TCCTTACACGCCCATGTAAGCTATTGTCATAATTCAGGCTCCGGAACGCCTGTCACGACGCCCATTTCCGTGCGATCCGG
GCCACCTGTCTGAACTGCGGAAAATACGTAACGATGCGCGCGATGATGTCTGGCCTTGCTAATCAATCGCGTTAACTTAA
GCTGGATCAAAGAAAGTTCTTCAACGCTGCGCACAACGCACGCTATCGATTAGTGTGC-CGCGTCTCCCCAGTAAACTAT
GAGGCGTCGCATGCTCTCAGAAGCTGTGGCCGGTTCGAGTCACCTGTGCCGTGTATTATCCTTGACGTCCGCACCCGCGA
CTGCCTCCTGGTTGGCGCATGTATGCGAGGTAACTGTCAATATAAGCACTGAGTTGGCCTTGATGACAGTAGGTTACTGC
GGTGAAACTTCATTACGCAAACATGAATACTCAAGGGGCTGTTGTACACTCGTTCGTCGATCTCAACCGAAAGGTTGTTG
TCCTCGCTTGCGCCTTTGAGCGCCATAACCGAAATGTATTTACTTGACGGAGCCCTGGGCACCTGGAGCACACAGTCTAG
AAGTGCTTGGTTAGGGTCTCACTCTTCGACTGCA-ATCATTTAGGAAACGTGC-GGAAGCCCGTACCAGGCCGCGTGGAG
AGATTATCCAGGGAAACAGACCGAGGCTGATGCTCCACTGTCGCCCGGAGGCCCGTAAGTCCTGTAAGCGCCCGCTTGAC
ACCATAAGCTGCAACCAAAACTCCCCAGGACTGTTCTTTAGCTAGCATCTGCGGGAGATCTTTAGACCGCGCATGCTAAT
TCCTGGGATGGACTGCGTCCGGCTCACCCTCCATTTTGTAGGCCCTTCTA-TTCATCAGGGTAGTCCCACGGCGGGAGAC
GCGGTGACGGTCTGAGCGGCTACGTCACGCTGTTCAGAAGGACAATCGAGAACTCATAACAAGAGCCTAACGACCTGACT
GTGTAACCCACTTTTATGGTCTTATAGCTACGAGTAGTCATCAAGAAGCGGGCTCTTCTAATCTTGCTAGTGGGAGCAGA
TCTAGCAGAGGGGCCGTACGTTCTTTACACTGCAGAAGCACCTCTCCGGACAACCGCCTAGAGCCGTCGGGCTATTCAAC
GAATCTGGCTCCTCACTCCGTGGGTCAGGCGCACACGACCTCAGGAAGCCATTATCCATCCCATCGAGAAACATTCCGTG
-TGTGAGGCAATTACGCATACCTTTAGAAAACACTTCTGCTGTTGAAAATAGATCCATTCTCCTGAACGATGGATAATAA
ACCCTACGGACCGCACCTCAGCCTGCCTGGATAGCATGGTGTACCGCGATCCCACCAC-ATATGTGGCTCATTGCAACGG
GGTACAACGAGTACGTGGGGCCCTTTCGGATTCGCGGAACTGGCCGCGCGGCCTCGGGTACGGCGTAGTATATGCACGGG
GAACACGCCTCCTCTGCAATTCTGGCTTCACACTCGGGTAATTACGCGGAGCCGGGGCGAGAGGCCCATGGTTTCACAAA
AAAGGGACACGGCTCGCGGATCGACCAGCGTGCGGCACGTGCTGCACGTTTGGTCTGCGGTCAGAAAAACGAACCACGGC
CCCCCTCGTGGGGCTGAGAGGGCCGCTAAGTTACACAGAACCGGGGGAGGTACAGTCGGGCGGGTCGGCTAGATGGGGTT
TGAACGGATAGTGGGTAAGCTAATCTAGGGGATAATTATTCCG-TTTTATCAGGATCCCGTCAGGTTTGCTGTGTCGATG
AATTGGTAGAAGGGCGGCGTCGGCATCTGGGTTCTTACATAAAATTTATCGTGCGA-CTTGCAAAAAAGTAGTTTCATCT
GACGCTGGGACA-TGTGTCACTAACCAATTAGGGGGTAGGTGCAGTTACCATTAGATACTGATTAAATGGATGCTGGTCA
GTGACCAGCAGGAAACCGGACACGCCCTTATGGACGGATAGTCGTAAAAAGCCTCTGGCGATCAAGCTAAGACCGCCCCT
CACTAAAGTCGTGTCCGCATACCATTGTAAGCACCCGTCCCGCCGCATATGGCTTCTGGCGCAGTCCATGGCACTTAAAA
CGTCCAGGGAGCGCCTCCTACGCCAGTCATTGGAGCCCGTCTACCCGTTGACCGACTACACGGAGCGAATAAGCTGGCAG
TTAACGGTGGACCCGGGTATCGAGATAGCCAATTCCGGTGGGTACAGGCTAAGAGGTGTCCCTGTCAACGTGGGAAAATC
GGTTGTGTAATCATTAACGAGAAAACGGCACCGGTGGGTCCTAGAATCGACTCGCCAGGGCATTAAGTGCCGACGCTAAT
GTACGATCAAGATACAGTCGGGTGCGCTCCCGCCGCCATTTACTTAGTACAGACGTACATGATGCGGTATGTAGCGGGGC
GAGACGGGTACATGGTGATTTTGTCCGGATCGAGTTTACGGACATTTGTTCCGGAGGGCGTCTCTATAACTCCCCTCCGG
CTCAATTCATACCTGGTGGATGATCGGCGGGTCTAATATGGGGGAGGGATACTTCCAGTGAGCTCGCAGATCACCCTCTC
AGAGAGGGTAGATTCCGCTAATCTTATTGCAATTCACTGGAGGGCATCACCAGGCAGGAGCCTCTCGGGCAACTCTCTGC
TCTGGCGTGCGGGACCTC-TGTGAGCAGCTTCGCATCTGGGTGGTCTGGTCAAGCTTGTCTTGAATCATGATCGTCTAGA
TTCACGACCACGGGGTCATACGAGTAGCCGTGAAGTTGGTGAGATGGCACTTCGCTGGTGGACAAGGGGATCACGGAGGA
GTCACAGCTAAGGTTATGTCCTAAGCAATCAAAAGAGGAGGTAAAAGTGATTGCCGGGGCAGCCAGCGGCGGCGAGGGGT
ACTATAGCACCTACATCCAAAGGCAGCTGCGCTAACTTCGGACGCGCTGGGCCCGGTGGCCCTCTAAGAGTGCAGAAAAC
GTGAAATAAGCACAGGAGGCACA-GTCGGGCAGCTAGGACGCCATTCAATAGCCACGCGGGTCTGATATGCGTTAGCAGT
GTTCTTCGTTACTAAGTCGCAGGCTAATCACGTACAACCGTTCAGTCTGCCGTGATAGGCGCGACGACGACTCAGCCAAT
CCGGCCATGTCCTAACACGACTCTACCGTCGGGGCCTACCGTACAATAGCCGCTAAAAGCGGCGTAGAACTACTCGAATA
GACTGTCAACGCCCGATCTCTATTCATTGGTGGCCTGAGTAAGGATCGAGGCTTATTAGTCGGGCTTAGAGGACCGATGG
ACCTCGGAACATGTTCGTCAATTGGCAGCGCCCCCGCGGGTGAGGGGGATTGCAGGAACGCCGCAGCGACAAAGAGGTGC
TTGAAGGGAGAAGATGCCCGCGAGACTAGGAAATACGCTAGTGCCCAGCTTACAGTCGGTAAGCTTGCTCACCCGAGTGA
GACATCGGGTGCGGCACAACTATGCATATGGAGCGCGGAATTATAGGCGAGGCGGGTCGCTGTGACAAGTGCCGGAGGAC
CGGACATACCAGGAAAGTAAATAGACTCGGTAACAATGTCATCTAACGCGGAAGCCTGAACACTGGCAAGGGGGGTACTG
CGCTCCAGTAGAGTGCGGGCGGGTCCGGAAGCAGCGATGCATCTACGAACGAGACTGGAGTTTTAAGAAATAAGATACGT
GATCTCGTGCTACTGCCGAC-GCTGCTCATAGTAGATTCAGGTTTTGAGAATTTGGTTATGT-TGTGTCTGAATCAGCAT
AACGCCTACGACTAAGGCCCTTTGTACCGGGTCGAGTGATCGGGCGCCGGAGCCGTTTCGAGCCAACAACCGAGAGAGTC
CCATCTCGTTAATCTGCCGCGTGACTTATTCCGGGGGCCGGGAGGAGAGCCTTACCGTTAGACCTTATGGGGCGAACTGG
ACCCTGAGCCTGGCTGCCAACACGAACGAGGAGCGTATTCACAGCTGTGTCCGATCCGAGGATGCTATTGTCCCTCTCGC
GCGAGCGTGCGAGAATGAAGAGAAAGGTCATGCCCACCCCACCCTGGTATCTGGCACAGTAAAGGCTACGCTTCTCGTTC
GGTTGTGTTTAAACCCCTTCATGATCCAACCATGCTGGGGCGCATGTCGTAACCGCTAGATCCATCATCTGTGGTCTATG
ATTGTAACGCCCACAAGTCACGCGGCGGACTAGAGTAGTCTGAAAAGCGTGGTCGACTGGCCAGCGCGCGCCGCGCTAGG
CGCCAGTAAATCATCTCGGCGTCCGTAGTTAAGGTCCCAAAAATTAGGGGGGCGGACCAGGTGGATTCCCTACGAGGCGG
AAACCACGCACTGCCCTTAAGGTGAG-TTCTGTCAAAGCTGTCCGGGTCCTAACTTTGACAACAGGCCTTAGGTAGCCGT
GTCCAAGTCGCCAATTTCCTACAGACTGCCGTCAGAACACGGCTACCTACACACGTCGCTCGCCAGCCGGCCGCTCCGGC
GGCTGGCCCAGGGCATCGACAGGGAGTGCCCCCTGCGAAGGCGTATTCGGCTCCGCAAGTATAACGTCTCCCGAGGCATA
GATACAAGCCGCGCGCGTCTCCGCTCACAAAAACTTAGGATGCAAAGGCGGACCAAATAGAGGTAGTTCCGGTGGCCTTT
ACCTTCGCGCCTTGGTATTGACCGCACGCCCATTCTGGGTACTTTT-CATAAGATAGGAGTGACTCGTCGATCGCCCGAT
TATGACTCCCGCCGGTATTCGTGATTATCCCACAGGATCAGAGCATGAACAGAGCTTCTCGCCTCCCGCAGCTCGGTGTC
GGAACCGCCCGCTGGGGCATACTACGGTGCTTCACAGCCGCCGACGCTAGCGATGGTGCATGGGGGGGGACTTTATGGGG
CTGAACCCGTCGCCGTTGGCGCTAGTCTACCAAGACGATCGAATTCGGTGCGCGCCCTAATTATTGCACTCGGAACGTGA
GAGGACAATATGTTCGAGGAACACGTCCGGTCCCCGCTAGAACGTTGCACGAGCCATGACGCGATTACGACGAATACATG
GGCCAAGGGTGGTACGAACGGAATAAGGCGAG-CGGAATGACGTTTATCCGTAAGGATCGCGATCCGCTTGCCGAGTGAC
GCGAGGGTGGAGGCCGAGCATGTACGAGTAGGAGATGTTACCACGAGTGGCGCTAGGAAGTTGTTAAAATCCTAATCTCT
CCTAAGATGCTCCACCCGCGTCTGCATAGACCGTAGTTGACCTTAGCGGGGAACTTTACTCATCCGGTAGGAAAATTTTC
GGGTAACAGTGCCGAGACAGCAGCCAGATCACCGCCGCTCAGTACTTGAGAGTGCAACACTGCGTCAACCGACAAATCGG
TCGAAAGATATAAGGGTAGATCC-GATACGTGGGTCACATCTCCACCGTAAATGACTCAGCCTGCCTCGCCTCCCGCCCA
TCAGAAATAAACAGGAGTACGCTTCCCAGCCGGCGGCTGCCGAGGACGGCTTATGACAATGACGGCAGTCATAGTATCAC
CGGCGTCGAACAGTGTAGGCAAACGTTGTGGTTAGGAAAATGTACAGCTAACCCACCCGGGAGCCGCCTACTACCGCGTG
AGTGAATCAGCGTCTGTCGCCGGAAGGTTGCATCGTTCTACGATGTGGATTGCCGGTGCGCTGGGAACTGTAGCTTGACG
TACAAACGTCTACAACAGCGCTATCCATATAACGCGCACGCACGATTTCGGACCACATGGGGAGTCCCACATGTGTGGTG
GGTTTTGATGGGAAAACCTGACACTTGCTTTAATCACTCTTTTTCAGGGTACCCCGACATCTTCCAATATAAGATTATTA
GGCGGTGGCCCAATGTAAAGGGTAGCACCCGTCTCACCTTCTGGAAGAAGACGATTGGAGAAGGT-GCACCGTATCGTAC
TGCATTTATCCATCGGGGGCGCCGGGCAAATACTACGTCTCGGCCGGTTTATAACAAAATACTGAGGGTTATCGTACTGA
GTCGAGACTGGCGCTGGCACACGCGCCAGAATCACCTCGCAGGGTAGGCTTTTACGAACTACACGGCCAGGCGCGGGCAG
GTCTTGCTATGACATTACTGCTCGAGGGGAATAGCCGCTCGTCATGGTTCATGATCTCGGCAATCCACG-TATTACGCAT
GGAGGACGATGTATCGCACGCCGTAAGAAAAGGCCGTCATGATTTCCATTCTCTAG-AACCACGGGCTCCCAGCCCGTCT
AGTTAAACCACGCCACATCGTAGAATACTGTCCGTAATGGCATCCCTTGCAGGCACAAGCGTTAAGCTACAATTACCCGT
TGGCAACATATTCCTAAGGTTATTCCGGCTTGATAATGCTCCTGGGAGCGGTCCAGTATAACCCTTCGTTTGCCCTAGCC
ATTCGCGTGATACCCTACGCCTCGTGCCTTAATCCCATAAGCGGCTGCCATTTCGACTTCACGTCCAACCAGCAATGCTT
CGCTGGCTTACCCCGACCTATTAACTTACTCTTGCAGCCCCGGAATAAGTCGTCCAGTTCGCGCGTAGCGTATTCCACCC
GCCTTAACGGCCGAACCCGTGATGCATGCGGTCCTCGAGATGCTAGTCAGCCGGGTTACCATTGCCTACAAAACTAGTCA
CGCGCAACCCGATCTGCAGTGAGGCATGGATGTCGCAAACAGGCCAGTTGCAGGTCAATCGGTCGTCTGGTGCAATGCAG
TCCATCGGCTCGCCAGGTATGGACTCAGGTGCGGCTTAGGGGTGTTTGGCCGGCTGTACGTTCAGTACAGAGGGACGCTA
CAAAAGTGTCGCTTGGACATGACTAACCAGTTGTCAACAATGGGTCGGTCGATGGAAACGCGAGAAGGAACCAGCTGGAG
CTGACCTTCGCCAGACA-TTGGAGCCTTTTGCAGTTACCCGTAGACTCGCCCAACATGACTGACTCCACTGCTGGCGCCG
ACGCGCTGCCGTCAAGCTGTGACAAGGCCCTGGAATCGCGGAAGGAAGGCTTTTGGTTGCTGGAGGGCCATCGCATGATC
CGTGCTCTTCAATGTCGGCCAGAGTACCGCCGGGCAGGTGGACGTCAATGCACATTGAACACTATTGGTACCGGGCCAAC
TAAAGC-GCAAATTTGCACTTGGATACACGCCCGCTCAACCTTGACGCGCGGTGGCCAACGACCGAAAATCACCACGCTT
CGAAGCGGTCTTGTCCGTACCCTATCCCTTTACGAGAGGCGAATCCAGCCGATCGCCCAGTATCAAGCTGACAACCTGTC
GGGAGCCTCCGAACGCTGGCACAAATCGGACAATTGCCGAGACGAGAGTCTGCGCTGGTGCAGCCTTTTGGGGTTACT-A
CTCACCAGGCGGAGGCGCCCCGCGCGAGCCCGCGCTTATCAAAGGTCCAAGGAGGCGGAGCTTGTGGATCTACATCCTGA
GGCCGGTACTCATTGGAATACTAGAAGGCGTGACTATTCTATCGGTAAGGGGGCGACTCCGCAAAGGCCGTCCGATCTGT
GGTATTAATGATCCATGTCTGCTGTGGGCCGATGCCCAAGTGGGGCCTTGCGATCTCTGGTTTACGTCATGCCACACCTC
CGGTGCGCATAGGATGCGAGTGATGCATAGAGCCCGTAATCAAGCGACCATAGTCGTCCCGACTCTCCTGCCGACGCTTC
CTCCAAAGGGTTTAGTGGCCTGATGCCGTCAATCATCCAGTAACGCAAACCTACTAATGGCAGTCTGTGTGTTCTGTGTA
TGCACGTTCATATAGCAAGCGGGTCGGTAAGCACTTTCGACTAGCCATACGTTAGTAGCCAAAATTCTGTAGCTTGTCGT
GGCCCCATGGGAGTCCCTGGATTGGGGACTTTCCATGTTTTCAGTTTCGGTGTATACCCAACCCAGATAGCGGACTAGAG
GGAATCCATGAGTGTTTGGCGTCCGCGGAGCGGACCGGACATTGCGAGAATTGTTAACTTATACACGTGAGTCATGACGC
CGGTTTAGTGCCATCAACCTAGATAATTTCTGAGACAGGGCCCCGGCTAACCCTACTGGAAGGCAATATTCTCGAATTAA
AGTTTTAAGCTGGCGAACAGACCCCGCTTAGCGAACATCTGACGAATACACGGAGGCCTAGCCCTTAGGGCTAGAACAAC
CACTTAAATGACCGAACGGTAGCTGGATCCCCCAACTGT-ATTCTAAACCGGCGAGGTAGCTGAATTGTATCTGGCAACC
AATGCCTTAGTCGGCGGGGCCGTATTCCACACGGTGCCTTGGGCACGTGGAAGCGCTGGGTCCAAGAACCCAACCGGAAC
GCTCGCGGTGCAAGATCGCTGAATTCCAGTGTACTGCCAGGTTCTTCTGCGCTAATGCCGCGTGGAGGCCGGGCGGGACC
AAGAGCAAGTTACGTGCTCGCGCTTGCACTTCTAGATCCGCCATTTAGAACGCACGCGGTGCCGGACGTACGATCCCCGG
TAAGCTAGTTGAGGGGAGATGGAAGCACGATACCACATGGGAAAGGGCGCGCCAGCAGTTCACTTCGCCTGGCATACCTT
CGTTCTACGGGGACGTAGTACGGCCCTACGGGTAGGGGGTGCCCGTCTCTTCTGAACTTCACAGTAGTTCGAGTGTGACA
AACGCAAAACTGAATACCCCTTGGAGTTTCGTGCCCATCGGGAACCCGATGTGGAACTCGCGCTGGGAGAACAACAATAA
CCGCGTTCGCCAGGCGCGGAGCCGGCGACTGGTGTCCCAGGGGTAGTTCGTTCCTGAATCACAGCCCCCGCGGTGAGACG
CCAACAAAAGATTGATCCGTTCTATCACTTGGGAAAATGCTAACGAAAGGTTGCAGACGGTGGGGGAAACCGACATCTTA
CCGACACGGGCTGCTTGGGGAGCGTGC-CGTGTAAGTGAGTGGCGGAGGTACCCCCGCCCTGGCGGATTGGGTAAGTGAG
CGTGCACATGGGGACCAGGCCCTTCTCATATATAATTGCGCCTGCCGTGCCTAAACCCTCGATTTTTTAAAGAGCGTGAC
ACAGAAGCTGGCTGGGGGGGGAGACTAGCGAGACTGAAGTGATCGTCGGCCGACACCGGGCTGGGCCATCGGGCCGGAGA
AGCCACGCACACAGGCACGTTCGTTTACTGTTGGCGCTACACAACGAACGCTCTTTGTTTGGGCTGCGACGACAGCATCT
CGCCTCATCGGACAAGTGATCCTGGGATATCTATGTCCGAGAGAGATGGAGCAATACTCGGACTCAGTCGGCGTCCCGCT
GGGCTTTAACGAGGAGGGTTCCTGCGAGCCCCCGGCTATAGGGGGCGTTGTGGGCGGCCGGCTACCAGTGTGCGGCTGCG
AAATCGCTGCTAAGGGTTCTCTAATAATGCGAGATTCCAGCGCGCTACACCTGCTATATCGTTAGCGTTCACGCCGGGAC
GCTTGCTAAGGGTGGATGGGCGTTGGCAGTTCCTATACTGGTGACTCGTGCATTCCTTGGGGTGGG-CGGCGGCTAGGCA
GAAGATGCCAGTCGCATCTCCGCCGTGCTTAAGCCCAAAGTGCATTACTTTTTGATTTTACGTTAGTCTGGAATGCGTTG
TCTCATAGGTCGTCAGACGGGGGACCCTCCCACTGCACAACCTCGACACCTCCAGGCGCGGTGGTTGCTAGCGTGAGGTG
GGCAGCCTCCCGTCTCTCATTTTGCAATCAAAAAAGCAGAGCTCAGGCCGCCAACCTAACGTGACCTTGAGCCTAACGCG
TGGTAGATCCACGCCCGCAGAACTCCCGGTCGTACCGAGGTGGCGCCCCCCCTTCCCGAGACTTTACCTCCCCACCACGG
GACGAACTGCTCGCCGGATAGGTATCGCGTCAGGCACACGGGATGGAGAACCCGCTCGAGTGGAGCCATAGTTTCCATGT
CCAAACTGCGGACCAACTCAGGGCAGTAGAGGCGTCCGTGCTATCCGCCACGTCGCCGTAGTTGACCACTTATTTATGTG
GACCTCTTAGTGACATTGCCTACCCCTGTAGCCTACGGTAGGAAGCTGCCAATTCCATCCGTGCAGTAAAGCACATTTTT
TCGGATTCCTCCGCGCTCAGCTTCCCTATAATCCGCCGCCGTGGCATATGCGACGGTTGAAGACTGTCTTCTTGGGCTCT
GGAACGGAAAAACAACTTCGAGATCCGGGCGAATCGAGTGCCGCGAACAGTATATATCAGATGCTTCTAGTCCATTGAGC
CCCTCCTTGGAAGCCACCGTTGACTAGTTTATGTGTAATGAGTTCTCGACGGGCTACTAGGGGCGCGCCCGTCACTGGGG
TGGCATGGGGGGGGGCTTGTGGGGTGGCTTGCCCCTGGTCGCTGGGCCCTGGTCCGTTTCTTAGTACGAGTCCGGCTTGA
TTGATATTGTTAAATGGCTAAGCCATGCTAGGGCCCCCCGTCACTCTTTATGAGTCGAAGAGCGTCTTCCGCGTGCCGCT
GATTCTAG-TGTCGGGGCGCGGATACTGGAATACCCTAGTTTTCCGTTCCCATCTCTCTCCGCGGCGAACATATCTCGCC
TCATCCTGATGACTTGCGCCGCATACGCTTGCGATGGAGGTCTCGCTGCCCAAGCGACACGCCCCGGGGCCCTCATGGAT
GCTGAGGAACAATATACACAGAGGTGATTTTCTACACGCCCTAACGAT-TCTTCGATTGGTATGGACTATTTCCACCCCA
GCAGGATGAGACTCCGACTCTCCCTTCTATACGCTTTGCGTTACCGCATCCGAATATGCTTGTCGGTCCCCCTAATCCGG
TGGCCTGCCACGTCCCTCCTTACCGCTGTTGGAACGCAATGGAGAGCGTATGCGGCACGTCGGTTCTCGTGCGCTGTTGG
ATCCTAGAGTATCGCGCTCGACGCCACGCCGTCCCCCTTGCTAAGTCGGACTCTTCACAATATGTGTCTGTTCGTCCACC
GTCCTAGTGAGATCCCATCCGGGGTACCACGTCTTGCCAGCATACACAGTGAGTCCGCTCCCCGGGGGGGATACAGGCTG
CTCTGTTACATGCTTGAACTGGGTAACGGGGGTATCGTCCACGCGGCATTTGCCAGGCAGGAGCCCTGTGCGGGGGGGGT
GGAACCACCCCGCCGGCTGCTGATTTGTATGGCCGTAAAACACCAGCATTTTCACTGCTGATGGGAGTCCACGTGCCCCG
TAGATAGCAGCCGTTGAAGCTAAGAGAAATTCCCTAAGCTTAGGTCGGATACTTCAAAAGGGCCCATTATCTTGACTGTG
CCACTGCTTCCGCGCTCGAGCCACTCTTTTCGCGGGGAAGTACTATATCCACTAACTTATCGGCACAGGTCGCTATCGAA
TGGACGTTGTGACAGCGGCCGCGTCCCTCTGTCCGAACTGCGAGTCAGGTGTCCTCTAAGCTGTGACGGTAAAGCCGCGC
TCACGTACGTTAATGGCGTACTGCCTTCGAACCACTTCACTCCCGCGTAGAGACCGAAAACCTAATGTTGGGTGGAGCTC
GGTATACGAGCCATGAACGTTATTCCGCATATGCATGTGCGACACTCTCTAAGTTAACGGCCTACCATATCAATCTCTAT
CTGCCGAGACAACAGGGACTGAGCCGCCCGCCTCCCGTATGAGCTGGA-TTTCTGCGGTTAATTGGATTGCCGGTTCGCT
ACCGAGGACCCCTGAACGTTGTGATTACGCTTACGAGGCGTTTTTTTATCCCACCGATCTCTCTCCATGCCCGATTGTTC
AGACGGGGCCCCAGCGATCTTGCACTCTCGCTCGAAGGGCAGGCGAGTCGCCCGTGCGCGCGTTCGCTCAGTATAGCTCC
TTAACCACGGCAAGTGGGAGCTTTCCCATCCACGCACCCAAGACCTTGCCAGTTGGCTACAAGTCCCTGCTTTGTTCTGG
CGTATTAGTGCTCTCCAATTGCCAGGCGCCGAGCGAGCTCCTTATAACGTTGGTCTTCTCGC-TACCACCGCCTGAGTAT
TTTGCGTGTGTGTGTGCAACATATAATTCGGGTCTCTGCAAGGCCCATATTGATCTCTGCCATAGGAGGAAAACGCGGCC
ACGGCGTCGTCGCTCAAATATCGCCTTATGCGCAGAAGAGGTATTACTGAAAACTCTTCTATTAGGGGCTGTAGCTGCGG
AGGACCCTGTCGTGCTTACCGGCTTGTCGGAATGTAAATTTGAGATGCATAGAGGAGGAACTGGAAAGATTCCACAGGAA
CTGCCAAGCCCCCTCAGCCTTGATAGCTCACCAAGACCTGCTGGGAAAAAAAGGTCATAACCTGCCCCAAAGAAAACCCA
GTTGCACATCGTCCCGTTTCCCGTGCGTCGTTCCCACCGGTGAGTAGTCGATCCGGGAAGGTACGCGCCAAGTTCCTGCC
TTCCGAGTGAACTGACGTGTCCTTCCTCCGGGTCAAGAGAGGACATAAGGCATAAGCACGACGGGCGCTGGCACATGCGG
TCCCAAGGATCATGGCACTCCACATCTTGCACACTAAGCGCGCTAGGACAGCCGCTATTCCAGGACTAGATCGGACAAAA
GGAGGCTAAAGAGGTGCTGCGAACGCAGCGCCGGGGAGCCCAACGATTGGCTGAAAGCGGCCTAGAGCACCCAAGCGACA
CGTGGCTCAAAACCATTACCATGATCCTAGGTCCCACGCAACTGTACGGCGAGACTGCTCCGATATAGTGGCCCCTTGAA
ACCAGCCCGGACAGTGATGGGCTGCCGGTTAAGCGGCCCCAAGATCGGTAGTCGGATATGATGGGGAGCGCGATGAGAGG
CCTAGCCTGCGCGTCTCGGCTAGCCTGCGGCGACCTTCGTCCTTAATCCGGAAACTCTCCCTTCCATACCCCATTTCTAA
TCACTGAGGACCCCGGCGTGGCCGAACGGGATAAACTCCTGCGCTTCGACAGCAGATGCGCCTAGGCCGCGGTCTACGTC
ATCGCGCGGTGCCAGAAAACCAGCGCTTTTGAACAGACTAAGGGCAAGGTGAGCAGCCCATGAGTTGGCTGTTGCCGCGA
ATAAGGCAATACGAAACCACGTGTGATACCACTAGCGGAATGAAGGGCCGTTAAGAGTTTACGTCGCGGAATTATGGCAA
CCGGAAATGTTACCATCTATTAAAGCTTGAAACGCACCCGTTGACGGAAGCATTGACGCGTGCCACGACAACGGTTCCTG
GGTGGCATCAGGATTCTACGTAATCGGAAGCGGTGCAGTCCATGACTGCGCTTCTCTCTGGCAGCCGTCATTATTCGTGG
GGGCTGCGCTGGCCTTCCAGCAGCCGCAGATGGACCCTCAAGGAAGTAGATGTCGGGAGTCGACAGCCAGATACGGCCAA
ATGGCCAGCTTCGATCAACGGGGATACCTTAGGCCACAGGCGGCACTGAGTTGTGTTGATACAGGGGCGAACCACCGTCT
TGTAGACGCACTGGATCTCCGACGTAGGCGTGGCGGACACGGCCGCTCGTTCGCCTACGCCAAATTGAAACAAGCTTTTT
AATGGGAGCGAGAGCGTCAGATCTCTGGGAACTATCATGTGGGGGCCGGCAACCGCACGGGGGATGTTGGTTTCGCGACA
AATGCACTGTCGGCTAGTCCCTCCTAACACCTAGTGGTATAAAGTCCGGAATTCGTGACAAATGTCACACAGCCATTAAT
GTGGCGCACTACGGTATGGATCCGGCCCCTGGCTACCAAGCTACTACTTAGGATCGCGCCCATCTTTACTTGATTTGCTA
GTGTCCCCCGTTCACGAAACACGGACGACTCCGAGTCAGAGGCTGGCTCGGAGAAGCGCGATCTCGCTCACAAGCAAGTT
GGCATTTAGGCCGGGTCGTGCTAAAATCCTCTGGTCTTAAAAGAACAGGGCCCCGGGTAGCAACGCCTTAGACGTTCGAT
CATTCGGGGGGTCCCCTGGCCCCATGGCTTGTCAAATACGTAACAGTTCGTCTACCGCGCTAGATATCGTGTCACCCCCA
AGCTCGTTAGTCGTAACCACACGCAAATGGATGCTGTCGCACTACTTCCGTGAGGTCTGCACGGGGTACGCAAGTGTTCC
CTCTAACCAAAAGCCGAGGCTCTGGCGTAGCGGGCTCTCCGCCGTAGCGCTGGCGTACGACCCAATGTCAGCCACGGAGA
TTAAGCGGGTTCGGCATCTCTCAGGGGTTGTGACCGTCAGTA-AGGCACCCAATTCGGAAGCGGATACGACGCACTTATC
TGTTCAAATCAAGGTCCATGCAGGTAAGTGGTGTAACTCAAAGGGCAAAGGACAGTTCTAGATTCCTACGTGCCAGCTAC
ACACAATTCTTCGGACCGTCGAGGCTCGTCAGCCGGATACTAGGGTCAGAGACGGTTATAATGACGGGACGTTACTTTCC
TCGAGCCTCGGTGACGTCGTGAGTGGACTATCGAGCTCTCCTGTGCAGGACCCTTTACGAAACTGGGACGCGGAGTGGTG
TGTTTCTAACTCCTAAGTGAGGAGTCACATGTGACTTAGATCGAGCGCACAAGACGCACCTTATGTTTCGCTTCTCTATC
CTTCATGCTACCTACACTTCCATCGATTCTACCTCCCAGCTATCGAGCAGAGCAACTCCGGCACGCACAACACTCATTCA
TTACGGCGGGGGCTAACGTGTTTGCCGGTTTTTGCCCATCAAACCCACCTAGTACGAATGCCAAGTAGTTCCCGCACCGT
ATCAGTAGCGCAGACCTCAGGTTTGCCTAATGTCGGCCAAGGCGCAATAGCTACCGCGGGTTATTAGACCAATCCCTCGG
ATCGTACTCTAGGAGGGGCACCCCCAGATCTTGTCGTACGGGATAACTGAAGGCACCTGGCGGCTGGCTGCCAAAGGTCA
AACTGTGCCTTGGTACCCCTCATAGGTTTTGGCCAACCAGGGCCATAAAGCTCCAACAATGCCCCTACGCTCAGCTCGGG
TGATACTCGCTTGGCCACACATGGCCGAAATTACAAATGCCGATACGAACGTAGTGTCTACCGCGGCTCACTGGCTCGTA
GCCGAGGCCAGTAGAAGAATTCTGAGGGTCTAATTACCTCCTTGGAGGCCTTCCACCTCGCTGAACCTGCGTATTGAAGG
GGTTGGGCACAGCAACGCCAGCTATACGCCGCCTGCACCTTGGTCGCCCTGGCGACTGGTCGACCGGTGGAGGGCTACAA
GGGGATGTTTAGGCTGCATCCCAGCTTCGCTCGTGCCTACACATCATGTGTAACCGTTGGCCGGAAGCGCACACTGTCGT
CGCGTTACACCTTGGTGC-CTGGGAGTCCTGTTGTCTTTCGTCTTACATTCAGGTTTGGAGATTTTTCTACTATCCAGAC
GGGACCGCCTACAAGGAAAATTAACCCGATCAAATGCCACGAGTCGTGGCGACCTAATC-CCTATGACTTTCCCAAGTAT
CCTTCAGAGGAACGTCCAAGATGGAATACAAGTTTGGGGAAGAGTGCAACAGCGGTCCACCCGAGGTCTTAGGTCCCTTA
GACGTTCTGAAGCTCCTCTCGATCGCCTAAACACTCGGCTGCTGCCCTGCCCTTTGCTCCGACGTACATCTGCTATCCAA
TACTTGGACGTAAGAGTGCGTTGGATGCCCGGGTTACACAGCGGACTACGATAGGTGTCTCAAATACCTACCCGAATTAA
GGACTATGATCTCAGGTCGTCAGCAGTTGTGACACGGGGTACATACGTGACTCGTCTGTAGAACATATGTCACAAGGCGG
AAAAGACGACAAGTACGAGGAATATCGGACCGCAGCCTCGGGTCAATCACACGCTTGCCTGAATCACGTGGCCCTCCCCA
AGCTAGTGAGTAGCATAGAACACTAAACAATATTTGGCCGGGCAGACACATCGCCCTATACGAATGTGTACTCCTGACGG
AACGGGCTCCGATGACTACAAGGTGTCGCCGATAGCTGTGAAAGTCCAGGCCTCGGAGTGCACTGTCTTGCTTGTGTGAC
TTCGGTCTTATTGTTCCTTCGCCCCCCCAGGATCGGATCGTGGCCATTAAACGATCGCGCTTGGTATTCCAGCTGATTTA
TAACATGGACAGCG-ATGCCGTCGGCGTGGGCTGCTATGACATTTG-GACCGGTGTGCGGCTTTCTCTTTTGTCAAAAGG
ATATCTTCAGCGTGGGTGCCGGCTGTCTGCAACTCAAACTACCGAGGAAGTCACACAAGGTGAGCCGCCCACGTACGATT
CATTGTATACTCGACTTCGCCTTCCGGACTGAGGGCTTGTTGCATGCTGCGTGAGGAACGGGCCTTTGTCGTTTGTGCTT
CGGTAGGCTCCACGGAGTCCCCCCAGATCGATTCCCAGTCGTGCTCTCCGGCCTGATCGATGTGAAGCAGAATGCGGATT
ACACCGCCCCCCCCATATCTGAGCGCCGTCCACTTTACCGTTGACAACGAGCGGGCGAATGCACGGGGTCCCGTACCCAC
TCGGTTGGCGCGCAAGGTCGTTAGGCATGTC-TTCGCCGCACTTGGTCTATTCGTAGAATTATGAGAAGGGTTTGCGCAG
GCGCGCAGATATTTCATCCGGACGCCTTCCGTCAGCGGAGGCTATGTTTGCTGTACGTGCCGCTAAGGCCCGTGCTGTGG
AGTCCCCCACCTTATATGCTCGTGTTAGTGGGCGCGGGAATTTCTGCAAGACCCAGCCCAAGGGCGAAACTCGATCAGCC
TGCCATCTCTTGCCTGAGAACATGCCATCACTGCCGGCTCCACCACGCTCCCGAACTGGCGATCTCCTTTCACCGCTGCT
GTATCTTCTTCCGGAGCCGTAAAGTTTGATGGCACGTACCACAAACTCCTGATCAACGGGGGACGTTAGACCATCCTAAG
GAATCATGCATTGCTTGAGGAGTGAACCAAGGCCCGGGGGAATTCTGAGGGTAAAAGCTGGAACAGTTCGATGGCCTGGG
AACGATTCCAGCTGCGTAGAGAATGTGTGCGTCGTAGTCCTTGATATGTAAGTAGAACGAGGGAGACCCTGTCGTCGTAT
CAGTATTGGCAACGATAACCCAAGAATACAACCCGTAACCTTGGCGCCCCTTGCAATGCAAGGGTATCATGGCTGAATTG
AAGGGTGGCATCTGCGCGTGGCTAATTACCCGGCTGTTTGTAACTTGTCAATGCATCCCGCGGGGCGGGTATAACAAATC
CGGGTCGCCCACGGAGCTCGCTTTGTACTTCCTAAGCAGGATCTGCCAATCATGGGGCCGAAGTCTCAATTTCCGCTCTT
CGATCCTGTGTAGATCACAGCGTCGGACAGCGGAAGTCAATCTGATGACATCGCCTCAACCCTGAACCCGGCTCCGGCTA
TAGAAGGGAGCACGTGAGTAATGCACGCGCAGTAGAAAACGGGACTTTATTAGCAAGACTCCGGTCTTTCGCCGGGGTGG
GTTCTGGAAAGAGGAATTATGGCAAACTGCTAGCTCGTAAGAGACCCATGATATTTCAGGAGTTTCACCTCTCGGACTAG
GGAACGTGGGCGGGTGAGTTACCTGAAAACACCACCTTAGGGTCCTTACATAGTTAGCAGGCTACGTATCCGAGCAGGAG
GATTCTGACTTCTTTCTCTAGATCGCCAGGTTATTCAATAGGGCAGACGCACCCTATGTGAATTGATTTCGGTGATGTAT
ATTTCGGGACCATAGGGAAAGCCAAGGTAAGTTAAGTTAGGAAGCCTCGCACGACACGCTCACGATGCCTCACTATCAGA
AGTTTAGATCACAAGTGAGTTCGCGCGGACGCAAGTTTACTCCATCTGGAGAAAACGAGAGAGGCCCTACGAGCCGGCGT
GTCTATGAAAGCCTGCTACGGTTGCCAATTAGGGACCGAGCGTAACTGCACGCTTGATAATGTTTAGCATAATCTAAACG
AGGCGAAGAGACCCAGAGCCGGCAGATTCTGCGAGGTGGGTAAAGCGTTATTGATAAGGGCACAGCGGACTCTGCGGAAA
ACTGACTAAGATAGGGGATAAGGTACGTCCTCATTCTAAGGAGTTGCGCGTGATGGACACGAATAATGCGTTTGATGTTG
TATCTCCGAAGCTTGTCCGCAAGCCGACCAACCCGATGATGGGGCCCGTTCATCGTGACCTTCCGGGGGCGTGGCCAGCG
ATTCATGATGCGCGTTTGCAAATATACAGAGGA-TCCAAGTAGTGGACAGAATTCTCTCGATCTCGGGACCCTCCGGGCG
TGGAGTCTCACCTATTCCT-GGACCCCCGCTCTTTACACGTGAGAGGTGTACCAATCTTCCTAGAACCGAATGGGATTCG
GTTGGTCACACAAGCATGTGAAGGATGAACTACTGCTGGAGATCGTATGTTTAAGTAGACGAGTCTG-GCCAGAAAACCC
CAAGAAGGGGCCAGTGAATGGAGATGAGCTTAATCGTCCCACGACTCTTACGGTAGCACATCACGCCGTTGCCCGCGATT
ACAGCCAGAAGTCACGGGCCTGCACGGACAAGGGGCGGACCGATGTCGACTCGACAGCACC-GAAGTTCGTGGAGCGAGA
AATGCAATTGCCTTAACGACAGGGGCTCTCAACCTAGTTATGAGACCGGGAGGACCCGTCTAGCCGGATATGTAGAACTC
CAAGTGCCTGCAGTATCAGAACCACCGATATTCATAAAAACCACAGCCGGAAAGTATGCATCCGTAATAGACAGGTAGCC
GAAGACAGGTAGGCAGGCCTTTCCCCTGTCTAGCGATTGGCCATTAGTGCTATGTTGACGTTTACCCCGAATGCTAGCGC
TCTGATAATGAATTTACCCGA-ACGCGTAGCGCGCCCTAGCGTTATATACTTCCGTCAACAACCACACTCCGTCTCTCTA
TGCTTATTGCAATGCCCTCGTTCCCTTTTGCTGTGCCATGTATAGTTCGCAGTGAATCAATAGCAATTTCTCCCGGAGGT
GAGGATCGTCGTGCTGCCTGCCGGTCCCACACGACGGCTCCCCACCAATCGGGGTCGCGTACGCCTAACCTATAAGGCTC
ACTTGCAGCATGCTGAACAACAGCGGCCTGGTTCCTCCTGCCGCGATAAGACCAGCGTTCCTCATACGCCAACCTTGCCG
TGGTCTTACCCTCCGCCTCCGGCGCGATCAAACGTGAATCGCTTTGAAGTAACGAACAGCTAAGCAGCGTTTAACACACT
CAGAAGCCGCTTACGCGGACCACCG-CGCAGGATAAACCACTTTGGGACAGTGCCGCTCCGTGAAAAGTGGACTCATGAG
CAACGGATGATGCAATTCATTATCCTGGCCTGACGGGGGACAGCCTTGTTCGTGCCCGGTGTACCAAGTCAATGATACAT
CAGCACACGTCAATTTATCCGGTTCAGGAGACCCTGTTGGCTGCACTTTCCGAAGCTATTAGCGCGACGCCCCCCCCGCT
GGAAAGGTTTTCTTCCTGACCTAGTCCTACCTAGGCCCGGCCTTGCATGACCCTCTATGGTGCAAACCTCTGGGCCTCGA
GGAAGTAGTTTGTTCCCATCCATACGCGTACGAGGGCATATGTACAGTGACAAGTCAGTTCGGGATACCCGTCGCTAGAG
CAACACTCCTTTTGAATGGGTGGGTGAATTATGCTACCTTCCCCCACCGCCCGTTTGCCAATCAAAATTCAAAATACCAC
ATCAATGCGTTTGCAGCTTCATACTGGCGTCTCGCTTGGCAAACATGATTCGGGGGTGTTTTGATCCGGTGGCATCAGGG
TTAGTAAAGCGACGGTGTCGGCCATTTCTGAGGGCTATCTCCTCTGTCGAAGCTCCTTGTCCTGGGCCGGTGGTCAGGCT
GCCTCGAGGAAGAGCGAAAACGGTTACTTGGTATCCGTGTAGCCCGCCGGCGGTGTAGCGCCGAGCCGTGTCTACTCTGG
GTAAGGTCGGGCCAGCGACCCTCGCGTATAACCCTCATCGGGAGAGACGTCCGGTCGTCGGCGTGAGGGCCTTTGTCCGC
AGAACGGACGACGTAGCTTGCATTTTCGTGGGTCTGAAGGATATGTATGCGAATCCAGGTAATATTATGCGCCTTCTTAG
GCGGGTGTGCCCGTCCTCTACGGAACAACTCCACAAAGCCGGAAGTCTTTCACAGTCTTCGCGGCGTTTGTTGCGCACAT
AGAGGGGCGTGAATGATGTTCCGGGCCAGAAAACCGATCTACGGGTGGGTTTTTGACCTGCGTCACCATTGCCCCCCGCA
CCTCTTGCGCAAGTCCTCGAGTACATCATTTGCGAATCTGACTCGGGGTCAGTCCTTCATTAGACTCGTGCTGCCTGAGG
TCCTA-CTTTCGGTCCTATTCAAAATCAATGGGACTCTACATCGCGCTGAAACTCAACCGCACTAACGCCACTGGTGGGA
CTAACCGAGAGGAACGAGAAGCTGCTATAGCTTGCTAACCCGATACCTATGTCCGTCAGCGCCCGTAAATAAGGGGGAAT
-ATTCTATGGGTCGGTCTAGAACAGCTAATGTCGTGAGGAATCGTAACGTAACGCGCGACCACACGGCTCCTGTCTAGCC
CCGGTCTATATGCCAAGTGATCCCGCACACTACGAGTTCATGTCGATAGAGGTGTCCTCGCATAGAGACCAGGATGGCGT
CATGCATGAGAAAACTGGGTACCTAATTTCCCCGAGTGAAGTATTCGAGACGACCGCCAAGCTTGGCGTTCTGCCAGGTG
CTACGGAGACCGCAATGCAAACCACTCCTAACTGGTTACTCAATGGCGTACGAGTGGTACTCGACGGCCGAGTAAACTCC
CGCAAT-CATTGGGAGCGCTTCGGAACAATCGACGCGTCGAAGCACCGTAATAAGATAAAGTCATATACCTACGATCGCG
TAGCCCAAGTTGCGACCCGGTCCCCTGCGCCCTTCATCTCCGTAACGTAGGAGCACCTCCACGCGACCATCAGAAACGAT
CGGGCAGTGGCACGGAACGGTGAAGGGCTCCTATTCATGAGGGAACGCCGCCGAGCAATGCGATAGCCACTCCCCTTGCT
GCCACTTAGGTTCAGGTCCTGACCCACCCGGGACGTATGGTGGGCAATTAGGTGGTTGCGGCGAGCACAAACGGATCAAG
TGGGCATACCCGAAACAGAGCGGGGATGGATGCGACTACTTCCGGTCGTGCCATCATTTTTCCGCTTTAGATCACATAGC
TATAATGCTTCCGGCCGAGTGTCACCAGTCCTGAGCGGGGAAGACCCGGGTCTTCGGTCGCGTCGAGGAGTGCAAGGGCC
AAGGCCTGCATCTCACTAGCAACAAGCGTGTATGACTTACCTAGTCCGCTCTGAGCCGTATGGACCACAGGCACCCTTTC
CCCGTCTTCGTGATATTATAGCGTTCCCGGACCGCGCGAGCCGCAGCCTGGGCGCAAGGCATAGCGCGGCTAAGCCGGTT
GCGCCTACTAGTACCAGCCCAGATCGATAACGCTGGATGGCCCCAACGTGGATGCTCGAAGACTTGTATCTATGGCGCAT
TCGGGAGCAAGCCGGGCGTTCGAACCGTTCTGGCTAACCCGAAATGGTCGGAGCCCTTCGGGCTTCTGCTATTCATCGAC
ACGGAGAGAGCACTGGCCTCAGTCAGAACGACCGTCCATCGTACCCCGCTCGCTCGCGTAAAACCAGACGCCGTCCGGAG
GTGGATAGCTGCAACTTCTTTGTACGTCCATCGGCACTTGTGCCGCGCTTAT-GCAAGGTCTAGAGATATCCACCGCAGC
GGCACACGATGTCATGACGACTTCATAGCCCAATTGTGCAGATGAAACTCAGTACGTTCCGTTAATCTCAAGCACATGAG
GCACGTGTGCACGACCAAGAGTCAACGAACACACTCCGTGCGAGGCGGCTCTTCATAGGAGGGAATAGGTATAGTGCAGT
GCTTTGCCGGAGTGGAGCCTGCACTTCGTAGGAAGACTTCCCGGAGGAAGTTCATAGTCTGTCAGGGTTAGTCGGGTAAG
GCGCCCAAAGACCCATGAATGGATCCCTTCTTGATGCCCCCGGCGTCAGGGCTTAACTGACGCCCCCAGTTGGGTCGTCG
GAATTCGACACCTGTCATCACGAGTCGGAGCTGTGGCGATCAGACGGGCAATTAGGGCCGAATTAGACGGGTCGCCAGCG
CCCGAGCGCAAATCGCAGCACTTCTTACCCTGTAGGCCCCCAAATTTCTATAATCCTTGAGGACGAAATTAGTCAGGACG
TGCTTCCCACGCATCCTGCCGGATCGACTCGGTTCTGAGCACTTTCTCTGAGGTGCACGATCCGACAGTAGAGGCAGCAC
CGAGTGGCACTCCGCGACGAGCGCCGGTGAAAAAGTGTGAGGCAGTCTGGAGGTGAGGACACTCGTCCATGGCCATAGGG
CAGCAGTGTCGGCCTGTGACTTGTCGGCGCGGGCTGCGGAGTGACTTCCTTCGATCTAGGGAACGCTGGATGGTTCGATG
GTAGGCAGCACAAACTAGGAATGGTGAGATAGCGCATATGGGACCTCGGTACTACTTTTTGCGTTTGTGCAACATGGACG
GAACAGAAGCCCCCTACGGAGGACCCGCGTGAAGCGCACCCTACGTCAGGGCAACGGGTCAAAAGGATGTGCCCGCCGAT
CCGTTAGTCTTCGCCGGCCGTTCAACAAAAGCACGAGGCGTACGAGTGACCGTTGAATCGCTGCGGCAATGGCCCGGCCA
GCTAGTCACGAGCTCCCTAATGCCTATTGTCACGTCTAACTAATGGATGGGGCGAAGGTCCGCTACGCTCGCTAGAGGTA
CCCGTCGCATCGGAATCGGAGAACGCCGCGTAGCTCAATCTCTCTGCGGAGACCATAAGTGCTCAAGCCCGTAGGGCTCA
TGTATCAAGGCAAGTTCCTGTTGTCCTCGCTCGGGAGTGGCCCTATACCACCCCCGGACGCAGCCCCAACGTACAGGACT
CCAGAGAAGACAGATCGAGTACCGCTCATTCTGATCACCTCGTCGTCCCGATTCCAAGGCCTAACATCTCCCTCGGACTC
AGAGACTTACGGAGCCACTGGTTGAGTTTCAGGTCGACACAGAGCCTATTGGGTCCAATCCTTATGGACCACGGTCGAGC
TAAAGCCAATCTGAGAAAGCTTTGCAAGGCCCCAGAAGCGATTGTCTTCTGGGGGCTGGAAGAACGCGCGCATTCATCTG
TTGAGAT-AGCCTGCTACCCGTTTAGATTTCTAGCAACTGTGTGAATGGCGGCACGTCCGACGTGCCGGCGCCACATTTG
AAGTTCTCGGCCCAGCAAAGCCCCGTCCAACTAGCACTCCACGTTCTACGGAAACCTAGCAGGTACGGAT-ACGTCTCTC
GTAAGGGAAGCGTAGTGCTGTGAGATAAGGCCCTGAGATCCGAAAGCGGCCTCAATTCACCACTGTCGCGTCTCTACCGC
TTTATCACACGCACCCCGTGAATCAACTAACCTTCAT-GATACCAGTTTCCGGAGTATCCAGGTTAAGGAAAGGGAGTAG
GGAGCGTAGCTCAACAGGGTCTCGAGTACCGGTGCTACGCGATCACGTGCTACGCTGCAACGCTTGCCAGATCTCTGATA
GAACGATATTCGCTGTTCAGTAGAGAGGGGGCCTACGTGTTACTCACGTGGTATCCATGAATCCAAGTAGTTCGGCGCCT
AGCAGTGCGTTCTCTGCCTCTGACGGCTGTGCAGGAACTGCCGACGTCCAGGACTCTGTCTCTAACACTATGTGTTGGTC
TTGCGACTGTCTACATTCCCTGAAATTCGGTGGGTCGAGCATACCATCCTGCCTGTTCAGCCTGGGTCGACGACGAAGCG
AGGTTTTTGTGGGTGCTCGTGAGTGGCGCCGACCGTAGAGATTCTCAGCGGAATAGCTACTAACACCTGCGTCCGAGACC
TACGCCGATATGCGGCATTTTGTCCGTTCGTCCAGGTCGGTATCCCCGCATTGGCGGAAGTACTCCCGTACATTAACCAA
GCTGCCAGTGCCTATCCCCGGCTAAGCACAGCATTACGCACTTGCCGCAGAATGTGCTTAAGGGAGCTCTCCACCCCCAC
CATGCTTCGGACATGAAGGCGGACCTTGCGAGACATACATAAAGGACCGAATTTGAGAGCTCTTTTTGTGGGCAACTCTG
GCCTGCAACTACGAACTGACCGAGGGGCGTGACGAGTAGGCACAGAGCGGGTGGGAGCTTGTGAAGGATGTGGAGTGTGA
AGGCGCTTATAACACATGTTAGGCCGAGTCTTAACAGACAGTGCCGGTAGTTCCCGCATGTTGGCGCGCGAAAGTGACTC
GAGAATTCCCAGTAACAGTTTTCCTTACTTCAACGGGTCAGACACCGTTGATGAGCTGTCAGAACCGGCGGGGCCACTGC
GGTCTGGGTTGCATAGGCCGAGGCGGCAATAGGAATGGGAAACAACGAGGTAAAAGGTCTCTGAGCAAGCCCGTACACGA
ATTTAGTACAGCCAACAGCTTGCACCCTATAAGTTGGAGCCCGACGTGTCCGCTTAAAGCGAGGGTATGTCTCCGCACGG
GAACGGTAAACGGACGAAGGCATGCGAATAAATTGCAAGAAACCGCAGCCGCGAATGACTAACTGTCGCTAGCGACCGGC
GTCAGGTATGCGCCGGGGGCGACCTCCAATCTGCCCCGCCTGGGCGGTACCTGATGACTTTAGCGGAGACCACGTCTTGC
GTACCGAACAGGGTAAAGATATCTGTAGTGTCTAGGAGACATAGAGCGTGAGGATACGTAACAAGACGCAGGGGGCTGAT
GCATGGGCGCACGGTCTGGAAAAAACTGAACGCTCCGATTCTAAGTGCCATAGTCAATAGGTTCCTGACGACACTCTCCG
ACGCTGAACTACGCCCCTGCTGGTTGGCCCCCAAAGCCCGCACACTAAGACCTACTTGTTTCAGCCTCCAGGTCGACGAG
GCCCCCGGCAACGCATAAGAGAGCGAGCGAGATACCCTAAGTGTTTGATATTGCACCAGGTCCAGAGGTAGTCTATCGGA
GACCAGGACGGGTCTACTCATGGTGAGCGATCCCACGCCGCAAACAGCAAGCTCACCAGACAACGAGCATTGTGTCCTGC
ATGGTTGTACTCAATGCAGGAATAGATAGTGGGGGACGGTATAGCTATCGAGTGATGATGGAATACAAGTGGCAGCCTTA
GGAGCGGCTTTCTCGGCTTGAGTAAAGGGCCCGGGCGCCGTGCTATCGCTGCAAATCCTGCTGCTGGGCGGAACGGCTCC
CGCGAACGTGGGCCGAAAGTGTGGTAAATCAGTACGTCTTAGCTTGAAATAGACGCTAATGGAGGGGTGACCCTTACGTA
CATCGCCTATCATGTAGCCTAAAACTTGGGATTTGTCGTAGAGTGGACTGCAG-TCCAAGACGAGGCGCTCTAATAAGGG
GCACAATTTGGGCGCCGAAAGCTCTTGGCTACTCCAGGATTTTTAGGGGTTTTGCCCCGCAATCCGGATCCATCCCACGC
AAAATAGAAACCAGTCCGCCACGAGGGGGGCAGTGGCCGTTTTTGGGTATCACAGCGGCTACACCAGCGGCGAGATACTC
CTGTGCCTGTTTTCTAGCAGTCCCTCGCTGCCGAGCAAAGGCGAGCCTAGGGCGGGCGGTGGGGGGTGCAAATTGGGTTC
CAGCATCTGTCAAGATTGCTGTCGGTATCGGCTTTCTTGTCGGCTGTATGACGATTGGCAACCCACTTCGTACCGAGCAT
ACTCTCATCGGAATAGTGCTGTCTAAGCGCCGGGACAGAAGTAGAAAGCGTTTTTCTAATAAACTGGCGGAACGAAAAAC
GACGACAGCCGCAAACCCATGAAAAACCTTGCGGTCGGACACATGCACACGAAGCCCGATCTGCCGGCGTGCTGGGCGGC
CTAAACGGAAGCTAGTGCCG-CTCT-CTCTCCACATAGGTGCGGGCGGCGGCCGGACCTTAGAGTCGTTGGGAGGGGAAA
AATATG-TCCGTGCAATGTCAGTGAACGCGTCGCAACCCCAATATCCGCTATAACACCACTTGTCAGGTAGGAGTTTCTC
TTGGTAAAGTACTGGCCTACGTTGTCCTCGCCTAGAGGCCTCCGTGGGGTCGGTAGTAGTCCACTGGTGGGCGGCGAGCA
ACCTAACAGCAATAGTGCATCTCTGGATATTTAACTTCGTTTCCTCGCCACCTGGGTGCTGTATCGAAGGTCACCGAAAC
AGTGAAATCCCGGAATAACTCGGCGGGCTGTCTCGCATAACCCTATTCGAAGGCGGAACCGACATATCGTTCCGAGATAT
GGTCGTTTGAGCCGTAGCAGGCTACACTGTGAATTAGATCCCCCACTTTTGTGAGAACGGATCTAGTCCTTACATGGGAA
CTGAGACCCATTCTACCTCTGTAGCCAGAATCACAGAACTGCAAGACCCTGCGATGAGGAGGTGAGGATCGGCTAAGGAA
CTACCACTGGCCTAGAGGTGGCAGCCTCATGGTCTAATGAGCGCGAGTCGTGATCGTCTTTAGAGTTACGTGGTGACGCG
ATCAAGTATGGGGCACCCGGGGTAGAAGTTTATTAGGGGTGATGAGAAATCCGCACGAATGCCGGAGTCCCCTAACGGGC
TGTACTTTCTTGCGGCACATTCAGTGATAGCGACTTGCCTTTCTATTGTTCCCTCTTATCATTGTTAGAAGGGGGGTCTT
GCGCATTAGACTGTGACGAACGGTCGTGGCAGCTGAAAGCTCAAGCGGCTCACAAGACGTCGTCTCCCAGAGCGCGCCGG
CGCCTATGCGGGTTGAGTTCATACTACACGATCGATGACTGCATATGGCGGCCAAAGGCTCGGCAGACGCTGCACACCGA
GCAATGGCTACGGAGCTAGCCTTACCAAAATTCTTCGACGCGCTTGCCGTCCATCCACATTAGATCTCACCCATCCGGGA
CCGGTAGTTTTTCCCGCACCTACAACCGCGTGGTCTTCTCGGCGTTGCGCTCTTCCGAGATAATTGACTGAGCGGACACG
AGCTCAACTATAACTTGCGACGTAACGAAAACGTGGAAGGAGACTCCCGGCAAGATTAATGTCAGATGAGGCCCGCAATC
TGTGCCGTGTAAACCGTGCCTTCGCAGGATCAGCCCTGGGCCAATCGAATATAGAATCCGGCTCGTGAACCTGGAGATGC
GGGAAGAGGGAGGAGAGACAGGGGTGGAACGGTTCTACCTGGCCGTCATGACGCAAGCGATGGGTGCTGCCGGCAGGGTT
GCGTGGATACCACGCACCACGGTCACTTTGTATATCCTGAAGCGCCATGCATGCCTTTGACCGTATTGCCGGCGGTCTAA
CATAGCTTCTATCGGAACACAGACGGGTAAGGACGGCATGTGTGTAAGAATCCTCTCCGGTCCTATCTAGAAAGCTCTAA
AGATCCGCTCGTGACCACAGTGGTATGGACCCTGGTTCCCTCTGCTCGTTACCCTTGCCGTCCGTGCTCATGTCTGTATC
AGACGGTGTGAGGCGTCAGCGGCATCCCTGATGTCGTCATGACGGGCTGAGACCCTTATGGGTAGCTCTATCGATCAGTT
TGCAATTGTTACTCAGGAGGTTCTTTCCTCTGTGCCCTCTTAAAATTGTAGCCTGCAACCTACGCCGAACGTTTTTATGT
TATTTCCATCCACCATCCATGGGGAAGTAGGCGCGTGCTGTAATAG-GGGAAGGATTGAGGCAACGTGCGACACCACAAA
TGGCCGGATGATGCTGCGTTTGTAAAAAGCGGGTGTATCCCTTTCGTCCATGGAGCGCGCAAAACGACGGTGTCGGATTC
CGTGAACCCGGAACGCCTCATAACAGCAGCGACAGCGCCCACGTGCTAAATGACCTCAATGAAGCTCGTTGGCGTTTCGC
TTCTAAGCTATGGGCGGGCGTGGCCTCCAAATTTTTCATCCAGGAATTGTTCGTCGTCGCTACATGTCCGTGCGTACGCG
ATCCTGGGAGGAGTATATGGGCTGGCCTCTATAATCGACAGCAGTAACGCGGTATCCCCCTGCCCTCGGGTCTCCTCTTC
CAGCCTAATTGCGGCCACGGAAAGCCTCGACGTATAAAGGTGACCACGTGCAACGATCGGCGTAGACACTACCGGGGCGC
TCGGTAATGTGTTTCGGTAGGTATAATTTACCGGGGATTCGTTAAATTGGTGTTGGGGTGCCGGTAGCGTCAGCCGCAGT
TACAGGTTATAGGTAGTCTACACCTGGTCCGGGTGCGAAAGGAGCGGCCACCACAGTTCCACCTAGCAATACAACCAGAG
ACCATCCCGGTAAGCCGCATGCTCCCAAGATGTTGCCCGAAATCCTTCGTTGCCCAGCTGCGTTGGGGTTGCGGGACTGC
ATGTGGAAGATGATATCGATCACTGTGTTGTCGCCCTGACGGTGCAACTCTGGGACTGTGCTTTACTTTGTACGGGTCGG
CGCCCGATCGGGCTCGGCTTTTCCCAGGGCAAGGCCGAAGAGCCCTGGTTATGAGCTTCACAAGCCTTAGGTACCAGGCG
A-TGTTTCCCGTCGACAGGATATCATCCCGTCTGAGCAATAAAATCGTAAATACCCGTAGTAAGCCTCTCCCGCTACGAG
TTTTCCTTTCCTCGAAGTATGCAGGAGTTTGGTCCGCCGCGCCCCCTACGATAAGTGTCCCTGAACCGCCCGGTCCCGGG
TGGTAGCCCCCCTTGCATCTGCGTCCAGGCAATTCTTGCGAAGAGAGGCGCTCCAAAATGTTCCGGATTTGCGTCTCTGC
GATCCTAGCAGTGATCTGCACCCTACAAGACCTTACAAGCGTCGTACTTAACCGATGATGCTTAGCAAATGGCGGGTCAG
GTGCATAGCGCACATCCCTGATCTAGTCTACAAATAGTCCATTGTAGTTGGAGCTCTTCCTGTCTTGTCTTCTTTGTACG
CCGACTTCAGTGCTGCCACCTTTCTGAGGGTTTTGGCCGCGACATTAGATTCTGGCCGATCGAGAAACGGACAGCCGCGC
AGGCCTCTGGGAACCCAACCGCGGACACGCCTAGCCGGTGTGCGTAGATTTAGCTAATGCGTCGACTGAGAGGCTTCTAC
ACGGCGGTGCTTGGCCAACCGTTATCACCGCATCTCGTACGCCAAGTACTCTGAAAATCGAGATGGGGGGTTTTACCTAC
GCCACACGGCTGGCTTACGTTCCTAGCGAGAATCTGACCGCCCTGAGTGGAGCTGCCATCGGCTTGTCGCACAAACTTAG
CCTTTCAGGCGCCCATCTAGCCTCGGTGTAGTGTTGCACCGCCGCCTGACGGCGCCCCATAGCGCGTGATACTCTCAAAT
TGGGTGAAACTTCAGCCTACGTGAAAAGGTGATGCGTCTGTTGGTAACGTAGGATGAGAAAGTATACGCTCATAGTACAC
AATTTCGCTGTTTTCCCAGGTAAGGTTTGGGGCACATCCGTACAGAGGGAAATAGGAAAGTTCGTGACGTGCTAGCAAGG
GGCCAGGGTAGGTTGCCGTCGCTCCAGTAAAACATCCTTGTTTTGTACGGGAGCCAAGAATGAGAGCCGTTCGCTGGTCG
GGGCCCTTGGAGAAGGTAGGAGCCCTCGGAGTCAGCGTCCATTATGCTAATCAATCGTACTAAGGAGAATACTCGTTCTT
TCTTCTTACCCATACCCTAAGCAACGGCACCGCAGAATAGAAGGAC-AGACAGCTGATATATACAAATGTTGGAAGAATG
CACGTTACGTCTGAACGCATGGCCGACGTTCAGCATCTATTATCACCTTAGTACAGCAGCCGTATGATCACACAAACAAA
-TCGGGGTCGGTTGAAAGCCTGTGAACAAGGTCTGGGGGGGCGCCAAACTCGACGGGCTAGAATCAGCGCGGTAGTATCT
ACCTGAGCGCGTTATCCTCATTGTCCCACCTTCGGGCGTATTGGACGTTCACAGTAGGCCTTTGCTAGATCGCGGGGGGG
GCTTATGTAGTGATCCGCAACTAGAGCTGTAGCTGTAAGCTCTGTCTTACACCCATGCTGGTGCCTGGAGGAGTAATAGT
AAGAGGGTGGCATAAACTGATCACGCCCATGGCACCAAAACCACGCTTGGGCACTCCCACCGCTACGGACGGCTGCTGGA
CGGTGGGTCCACTCTGTACCCGCCTATATCCGGAGGTAGGACAATCAGCGATCTCGGTGAGGCCGCATGAACTACGAATT
TCTCCGGGCTGCCAAATCAGGTGGTACACTCTTTCGACTCGGGTGACCGCAACCCCGCGACTACAACTCGAGGACTAACC
CTCTCACTGTAGGTTACCCCACGCCTCGAGCTCCGGTTCGGGCCTTATTTGACGGAATGTCAGATACGAGGAGAAAGCAC
GTGTCGGGCGCAAGGCGGATGCGCAGCTAGTCACAGGGATCGCTCACCGCAGCAACTAGCGGTTTATACGCTATCGATCG
GCGTGCTCCGGAGCTACCCCGCTTTTGCTGTAAGTGTGTTTACCCCGCCTGAGTTTGCCTGCACCAGCATGATCATGCAG
TAGGGGTACCGGCAGGAAGAGGTGGAAGCAGGCTTTTGCGACCGAGAAGGAGAGTAAGGCCGGAAGCTGACCTAGACTTC
CCGAATAACATAGTAACAACCAGATCTATAACGGGGCTCTATTTCCTACTTCG-TTCCGTGTTTTGTTTACTTTCACGAC
GAATCGATCGGCGCCTCGGCCTTATGTAACTGTAACTAGCCAGTAGGATTCGCTTTACGTTACCGCCCCTACCTGCCCTA
GCGGAATGGTGAAGAATGACGTTCATCTGTAAAACTACCGGCGGAGAGATCTGTTTGGTCAAGCAATTGGACCCGGGTCA
GTTCCTCGTGCCCACCTCTCCACCAGTCTACAAATGTGCCGGGCGGGCGCCGATGAACCACCCTTAAGGAAAGTTACGAA
CCACGCTGCACTCAACTGCTCTCACTGCAACTCGACCAAGCGCCTGTCCGACTAAGCCCACCGATTTGGGTCCTCCGCTA
TTGCTTTCAA-CAGTGACCAATCCAATCGGTCTCTTCATGGCTTGCTCCACTGGGAAGAATAGACAGTCACTGCCGGTAC
CAAAAGTTGGCTATCATAATTTGAAGCTAGTAATTCGAGTCGCGCTTGTTTCGCCTTACTGACTTCCGGTGTATATAAAC
CGAATAGAAACACCGCTGGGATAGTCCATACAAGCTCTCTAACTAGGAGGATTCTCACGACAGGCCGGTCCCTTCGGTTG
ATGTGCCCGTTGCGTTCTGGTGATGGATGGGTCCGCCCGGCTGGATCCCTTAGCGGGATCGTCGGTCGGAAGCGTCTATC
CAGGAACGGGCTGACTCCTCCCCTCCTTATGTATAGTATGGGATCCGTGCCTCCCCCATCGGCACTGTCAAACCCTCGTC
GGCGGGACCGGTGCAGGTAATTAACTCGTAACGGAATAATTGGCCTTTGACGCAAGTCTAGCCACAAAACTGATACGTCG
TGAATCGAACCACCCCTTAAGCGGCGTAGGAT-AATCCTAGGCCGGCAAACAATTGGAAAGCGCGCCTCGTAGACCCCTT
TGTTCGCCGATTGACGTCATGTCACATAACTACCCGAACCGTGCCCCATCGATGCTTCCGTTCCAAGAGCGGTCCCTACG
ACGAAATCTTAAACGCGATCGGCGCCTGATTCGGTGAATCTCTCTGAGGTACAAGCTAATCTTCCCGTGGAAAGAGGTCT
TCCCCTGACCTGTAACTCTTTTCTAACATGGAAAGACCTGTCATTCCAAATATACCCCCTTGGCGCGCCGCGGGGTGTCA
CACTAGTGACATATTAATTAACTGTACTCTCGAAGCGTAGGCGCAGCAAGGCTCACTCCCTTCGGCGGTGGCTTTGCCTC
CAAAGTGAAGGATATCGTCCCGGGGGTCCGGTCTGTAAACTTTCTAGGTTCTGCATAGACTACACCCCAGGTCCCTCGCT
GGTCGCATGGCATTAGTGCGCGCGCTGTAGCGAGGCTCGAGGTCTATTGTGTGGTAGAGTCACCCGACAACCAGTCACCG
CGGAGTAGTTTTTGCCTTTCGTAAACCCCGAAACCTGGGCGCCCAACTACTAGACGGGATAACAACCCTCGTCCCCTAAC
CAGAGCCGAGACTCAGCATCGTCCGCAATAGTCTTGATCCCATGCGTCGCTCGGGTTTTATATGCAGGACAGTCGCCGGA
AGGTTCCTTATGGCGTCCTTGTCACACCTACCTTGACGCTCCCTTCCGGCTGTTGATCAGCGCCACCAGCCCCCTATATG
CGGACGACCGGCCGTTGAATTGCCTGTCACGGCAGTTTTACGTTACTTCTACGGGTCCTAGCACCCCCCAGTAGATAGAC
CCGATACAATTGAAATGGACTTTTAAGCATATATTCAAACAGGCTATAGGTCACAAAAAATTCCGACAACCGGT-CGTCG
CAACCCCTTTCGCCGGGCCACAGTCAACACGCTGTCTGGAGGCTGGGATCCCATCGAGACTCCCTACGCCCGTCCGCGTT
GGATAAAGATCAGTGATTAGTCACTGAAGTTGTTTCGGCCAGCGAGAGTACCACGGCGAA-CCCCCACTTGCTCATCCAT
ATCGACTGTCCTGGCTACAAATCCGTGGCACCGCGAGACTTAAACACGTCATTTCCTGTTAATCTCTTTTGATTAGACGG
TAATAACAAGTGGACCCCTCCTAAAGATAAATGTGAT-GTACCCCCTGTCTTCATCGAAGTAGCCTGCATTAGTACTGAT
CCTCCGTCAAGTGGTGAAGTTGCAGTCATCCTTTTCGATGCATGGATCGTGGGGCCATATGTCCGGGTATGTGTAGGACT
GCCCCCGTGATCCCTGGTCGGGTGAAGGTCAGGGCTGTAGGCATGATTACCTTCAGAACGTCCCTCACGACTTCCCCAGA
ATGAAAGCACACTGATCCCACTTACCGCCCCCCCTTATAAAGCACCGTGCTGGGCGTCGGGCCGACTCGCCTGTAACCAG
CTTCGGAAGCTCCTCCACAAGTTATTGTCGCATGACGTGACGCAACAATTGACCACCAGTGACTCTCCCCAGGGAGTATC
AGCTTACGACATAACTGAACACCCGATCGATGGGGTTTCCCTCACCGCTTTGAGGAATGTATGAGTCTAAGAACGTCAAT
CCCCGGCTGTCCTCAGCAGCTATTTATTTTTGTCTAGCTTCGACCCCGAGAGGATTGGTTAACTCCGACTGCTGCGGCGG
ATATGGACGAGCTATTTGTAAGCAGGGACTCTTATAGTCGCCGATACGATTCAGGAGTATGATCGTTTACCTCGATCCAC
CAATAATATACTCAGAACGGGAAACGCTCCGGGCCCCTCATGCATCTAAAAGTGTCGAAGGCGACATAAGCACGGGC
>SRR354018
G-GTATCACAGAAGCACTC-TACGTATGCATGGCGCGTCAT-GCTGCACGTCCTAGGAATT-TCTTGGGAGTTGGACGCA
TCGACCACGTGGAGTCCCGAAGTCTAATGCACTTCAGACATTATGAGCCGTTTATTAACCGTCAACTTGGCTCATGGAGA
ATCTAAATCTGAGCGATGCAACTTTGCTCATAGTTTAGTTACGACGAACAGCTTAACC-GCACTTGACAGGTTTGGAACG
AAAGGCTTTGCCATTTGTCCGCGTAGCTGCACCCGCATTGGGGAGTTTACATACTATCATCCCTTATAATACGATACCAT
TCCAAGTTGACCTCGGCCTTAGAAAAATGATATTGTATGATACAGGCACTAGTTATGAGGTGCCGGAGGCGTGAGCCGGT
ATTGGATACCTAGTGTCAAACGACCCCTGGGAGGCCGTCCTCCCTGCGGCTGGGTATGAGCAGTTTGATGTGCCGAACCG
CATAGCTTCATGCACAGGGCCTTACCACGGTTCGGAAGAGCCGCTTCCCACTATGCAGTATTTCTCGAACGTGCACATTG
ACACGAACTTCGGCTTACTCGTCCGCGCGGTCGCTCGCAACTGGGATTCTCCAGGGCGCGAGCTGCCCTCAGTTCATGGT
CCAAGCTTATGCTCGGTTGCAC-TTAACGTGCGGTATATATTTCGAGCTGGGCTTGGGACCTTACGGGGCGGCATAGGCA
ACTCCGGCGGTTCCGGGACGGATAGCTATCGTCTCATTTAGTTGTCCGATGCTCTGCACTTGGAGCTATACGTGACGAGC
AATTTACCCGTGGCAATTAGTCATCGTTGGTTACTCCACGGGACGGTTCGAGCTCTCTTCTATGTCGACTCGGCGGTCTT
TCGTCAATGAAGGATGCCATACCCGGTCTACGCCACAGTCCAGTTCCCCCCGCGGCTATCAGCTGACCCTAGAGCAAGGC
CGCGGAGGCGCAACGCGGCGCGGGAGCCCGAAGCCGAGGCGCTTACGGTGCTCCATGCCCCTGTCAGTTCACTCAAAAGC
TGAGCTAAAAAGGGATACTAGAGCTCGAAGTGCTTTCAAGGTCAACAGATGCTACGCCCCTGGATGAATTTCCCGAGCGC
GGGCTTTGTGATGGATTGTTGGTAC-ATGAGAGGCTGACCGTGGGCACCGGAGGTGCATGCGCTACAACATGGAGG-GCC
CCAGGAAGAGGGCCGCACTCGTCGCCCACCCGCTGGAAATCGGCCCAATGCATCAGGCTCAAAGAAAACGGGGGGTACCG
TATGTCTACTCCTTAGTTTGAACCGTCTAGTATGAAGGCCCACACCCAGGCAGACAGGGTTCCTTGGGTAAAGCGGGTAG
ACCCCGTCAGTCAATGGACCGGAAGCTGGGCTAGGGGTAAGAAGGGGACGCCTTCGGTGCCAGGCCGGCGCGCCTAGTGG
CCGGGCGGGCTGGCAGGAACTAACGAGTGGGGAGAGTACGAATCCAATATAGAATGACTGGGCCCGGATGTGCCCCGAGT
ACAGTAAAGCAGCTGACTGCATAAACGGAGACTCGTCAAAGTAGTGTTTGATGAGACACGCGACGATACTATTCTACAAA
CGACAAACGCAACGCAGGTGCAACGCCTCTCCGTGAATAGGAGACCCTGTAGTCGGCGTCGTGATCGCACAATGGGACAC
GCGATGCCTGGGATCCAGTGGGGGGCGAACGGCTGCAAACAGCCGCGCAGTGACACGCCATCTACAGAGGAAATAGTGAT
TGCGCAATAAAGGACATGCTTGAAGTTTACGTCGGGCGCGAGTATCTGGATTCGTATTCTACGTTTTTGCATTGCTCTTT
GGATACTCACACGCCAGGCACTATGCAGCTGAAATGATCATGGTATTGAATCCACCGGTGCCAAAGGGATGCTCTGATCG
AAAAGCCCAGGCCACTAGCACCGCTTCGAGAGGGCATACCAACGAACGTGTAACCAGCAGATGGCAGGGACCAACTAATC
AACCTCCAGGTGAAAACAATAGTTACCCATCGGCAGCTAGGAAGCACGCCAATCCCTGAGTTAAATAAGCGCATCAAGAT
TCTTCGTTTCCGAATATTTGTTCGAAGTGTCTCTGACCTACGTTATTTGTATAATTAGAGCATATCGGCGCCCTGTAGG-
CTTGTTGGTTTTAGCCGGCCCGTAGTTAGGGCATATGTTATGTTCCTGACTCCACTTAACCCCCTTGTCTATGCACCAAA
CAGACACAAAGTTGATCACGTTTCGTCCATTGACCCTCATCTAAATTCAAAGTGTAGTGTCGCCGGGATAACCGGTGGGC
TTTGCCGGTCCGAGTCCGTGTAAGGCGGGCTACTAAAAAACGCCCCGCGTTCTCATAGCCGTGTGCGATTCTAGAGTCTC
GCGTGCCGAGATTCGTCCAATTGACCAATTGACTGTGAATTGCCGACATGCCCTCGCGGGTCCCCCGGTCCGACCGTTTA
GCCAAGCTCGGTGGTCGAAAATAAGAATATCCCGCCGTCTACCCTGATAGGAACGCGCCACGCAAACACTCGTTAGCCCC
CCCGGAAATTGAAAGGCCTGGAACACCATAAGGCGACCGCAAGTCAGGGCTTACTCTGCCCAG-CAAATCGGTATCCGCC
GGCAATACTGTAATAGCATGCATGTGCATGCTCTACACTTGCAGTC-TGCACGATCCATATCCTCGAGCGAAGCGAGATT
CGAGAGGGAACTATACAACGCAGACAGTTATCCGAACTCGTCGACTACGGCTGGCACCTCGTCCATGCAACTACCGGGTA
CGGTTACGCGCACCACGCGAGGCCGCTCGCACACGACTCGATCGGGCACCAGGTTCGGGTGGCGACTCGCAGCTGGTCGC
GAGCTGATAGACATACGCCTACGACATCGGCCCTTGGACGTAGTAGTACGGCGCTTCCCATTAGCTGGAACGGCCTTTTG
ACACAGTTGTACTCTTGTGTCAGGTCTTCGCAAATT-TGGTTCTCAGTGACAATGCGATCCGGTGTATCTTGGGTAATGC
AGGATTAGCTCCTGAGCCGGCCGCTAACCTCACGAGGGCAGATTACTTGGTAGTCTACTATCCAAGATAAAGGTGGCCCG
TGCCTTCGCGTTGGTTTAGAGGCGGGCGTAGGGTTCCTGACCCGCTCGTTGCATCCTTTCGGATTCGAATGGGGGTGCGT
GGCATACCGGTCACCTAGCGGGAATCATGCCAGCACGATAATAGAGTGAGTAACTCGCCGTAACTGGTCGGAGGAGCAAC
AGCCGAAAAAAGTAACCCCCGGCGCTGATGATGTGAAGAGTAAGAATGACACTCCGTGGACAGCGCGCGTCGGATTCACA
CCATCGTCTACGGCTGGGATCCCCTGGCGCTATGCTGCCTGGTGGTAATCCACGCGCCCCGGACAAGGAGATCCGTAGGT
TAGCGGCGAAGTCGCGGAGGCGCCTGGCTTGACTTGCTACCGAACCTAGCACTGGCCAACGATATCGTTAATTCCGTCAC
GGTGCTAAATCCGACCTTAAACCCAAAAGGTAACAAGGAGTCACGCCCGGTACCTTAACAAGAGCGTAGTTTCGACGTCC
TTAATCCATGCCATTCTACCATACAGGCCAGCCTTTACGCGCGTTCCCAACCGGGGATAGCTCGACACGCGCGCCGGTTG
ACTTTCGGCAAGAGGCCACTCCGTAGCGGAGCCTCCTTTAGCGGGCGTGAAAGGCGTTGACTAACGAGCTGAGTTCCGCT
AAGCGGCGGGTCTAACGAGTTCCTTTTTTGCCGTGAGAATGAGACTCCTCCTTATCGTCCTCAAGCAGCGCAGCTTACCC
CTGGTGATATCAGAGGCCGACACTCGCGACATAAGATATAACTTTTTCGATCATGGCGTAAACTTAACCTTGTTCTGCAA
CCTTCATGGCAGAGCCCTCGATACTCTCTTCGAACGAGTGCTGATCTCTTCGCTTGCCATGTAAATTCTCCC-CTATGGG
GTGTTGCTAGGACACTTTGTAAGGTCCTTTAATTAAACGAGCAGGGCGATTGAGGGTACGGAGTCCTTTGGCTTTAGGCC
CCGACAATTGCGATGGCATGGTGCCCAAGAACATCTGTGACTAATCCGGAACTCCCTCTCTCCCATGCCTAGTAAATCTC
GAAATAATCGGAAGGGGTAAACGCAGCCGGGTTAATGATCACCGCGAGGCCCTCTGAATCACACAGTCCATCAGGGTGAC
TTCATCCGACCTGGAGATAATTATGGTCGCGGCACGATCCTCAATG-TCTCATCGCCCTGCACTCAGCTGGTCGGGAGGC
AGTTGCGCGCAGAGTTTAAATAGTGATAGTGTAACTTCCAACTTGTGTCCCTGGATAACAACACTCCACTCATTACTCGA
ACACGAAAGTGATAAGCAGGTCGGGGCTACGCGACCGCAACAAAGGTTAAGGTACGG-CTAGTCACTAACACATCAAAAT
TGACCCCGGTAACAAAAATCCGCTCGCTCTCCGCCTCGGGTTATCAGAGATGAACGACCAAACATCTAGCGAAGGTGTCC
AGAATTATGTACGGGAGGGAGTCTACGAATGAAACGATCGTCGGGCAGCGACCCAGCTTCCACAAACCAGCCACGGGTTT
GGTACAGTTGCGGTAGAGGGCCAGAACAGGTTCCAAGTAGCCACCCTGATAGT-CATGCGCTCGCACAAGATCAGTCACT
CGTTTAAGCATCGTAAGATGCCGGGAGCCATATTAAAAAATGCCTCAACTTCACGCAAATATGAGACCAACTTGAAGACC
TCACACAGTCTTTCGAACGTCAGCGATCTCGACACCGTTCTGGCCGAGCGATACAGCTTCCTAAAGTAGTTCCAATACC-
GATCCACCCGATGACTCAACCGACCTACATAGAAGAGGAGACACTCACATCAGGGAGTGATTAGCACGTTTGCCTCAGGC
CTACGGCCTCTCGCGTAAGAGGTGCGCATGATCCGTGATACCAC-GGCACAGTACAACAGTGCCTAACATTGCGGTGCGG
ACAATACATTTGTGTATCTACTTAGAGTGC-GAGGCCAGCCTAGGCCAGAGCCGACTGAGGAAATCA-AGGCGGGCTAGA
GTTGGTGACTAAACGAAGGGCGTCATCGTCACATGGGCCGAAAGGGGCACGACACTGTAAGACGGAAAGGAACTCCTTAA
TTCACCGTTACCTCAGCCGTGGCAGTCCAGGTGTGCTGGTTTGACCCTCCTCCGTCTCAACACACAAATCTAACCCATCT
GCGTCAACGTAGCAGGGGGCTAGTGAGA-TAGGAACATTAGGCCTTATAATTATGTCATTGGCTCGTCTAGTCACTTGCC
AGTGGCCCGCGACAGATCGCAGTAATATAGTTATGAAGATGTCTAATTGCCAACGAGTGAAAAGTGGGAGCCCTTCGTGG
GGCTGGGCGGAAACTATTACGTCAGGCGTGATGCAGACGGACGTAAACAGGCACGATTACGCCGTTATCTGAGAC-TTGC
ATCCGTGCTACCAAGTTGAATAAATGTGGGGGTCAACCCAGGTCCATATGGGAGCGACTAATGTTTATGAGACTCCTCAA
GACGGTGACTGCGTCTATCATGCCTGTGAAGCATAGAAGTGCGACACCCCGGAATGAGTGACCCGGGGGCAGCAGCTACG
TATCTTAGCAATTCGAGGTTCATTAAAGCAAAATAGCACGGGCGAGCAAGGTGGACTGCAAATAGTGCCTGTGGGTCAGG
GCCGATTCTTCGACGTCGCCGGGATTCTAAAGGCACA-CCCCTCCTCGCCGAGTGCGGGGCGGCAATCGTTCCACTGGCA
TTCGAAGAGAGCTGCATGGCCCCAGCCTATCAGAGTCCATAGGTGTCGCTTCCCAAAGTCGCAGGTTAGTAATTCTTCGG
GACTTGTTTATATGCGCTGGTCTTAACGCTATCAGTGTAGGCACATTAGAAGCTTCACGACCATCCCGTCTACGATGTCT
GGATGTCGACGGTCCCTATGACGAAGTATGTTACAAGACTGCCAAGCAGGCCAGCCCACACAGCACGGTGTATTAGTCAC
GCGCGATGACAACGACGCAGGTTATGAGCCTATATTGAGTCCACGTGCCACGGAAGTTGCATTGAAGGGGGTAAGGGGTA
T-CAGCAGAGCGAAGTTTGCGCGCTAAATGCATAACCACTCAGCTCCCTGCTCAGGAGCGTATCGGTGGAGGAAGTACCC
CTATTATCCCCTCTTAGCAACGCTGGATAGGCGCGGTTTCGTTTTTGCTCCCAGCTGCCAGGGAAAACCATGA-CTATTC
GGCAAAGTGGA-GCGACATGAACGAACACCGTCCGACGGCATACCCCACATGGCAACTTGTTGCATAGAATTCCCCGATT
AGGTATATCCGACTCGAAGGTCGACGGAACGGGCGAACGTTAACTTAAACGAGGGTGCAACCTGGGTGCTTTGTACAAGA
GGTACACTGTTCTAATTGGAAAGCTGTCAAGCGCGGCGGGCCTTTCAATGGCACGAACGTTTATTTTAGCGTCACCGGCA
GTCACATTGCTGAGTAATCGCCACGCAGACAGGGCACCGGCCACAAGG-GTGGGGCCATCGGGGTGGGCGATGTGAAGCG
ACCGCATCGTCTTGGAGACAGAGGATAGACTAGCCGGTGAGGGAAATCGCCGACCGCATAGTAGTAAAACTGCCGCTCTC
CACTCCCGACATAGAGTCTGTTGCTTTCCTCGCGCGCACGCTCCAGGGTAATATCCACTGACAAGGCCAAACGCATTACC
TGACTTTAGGCGTCATCGCTACGGTTTATGGCGCGAACGACGACTCCGACGCGGGGGTTCATCGAGCAGAAGTGACAACC
TCCTCCTTTGAAAGAATAACAGGCTAATGCACTGAGGAAATGTCCGGGTGTACGACGGCGACCGGTATAGCGATGGGATT
CACGGCTTATTGTATCCAGATTAGCAGAACGTACTCAAAAAAATTGAAATCCGCAACGAGTCCTGACAAACTAGACCGAA
AATACAGACGATAATACGTTGAGGACAAAACACTATCCCGACTATACAGGTTCGCGCCAGTCATTACGATGTAGCCCTTG
GCCGACCTTTCTAGAAGTCTTATGACTGCAGCTATATGGCATTTCGGGCGGAGTCAATTCGTATCGTGTTCATTCTAACT
ACTAGCGAGCGGTCTTGTGTGCGTCTTTGAACCGGCGCTCTAATGGGGAGTTCCAGTTCGACTGACGGTCCTGTGGCCAG
CCAGCGAATATATCCCAGTACGACTGAGTCGCAGATCGACAAATCCTGCCTCAAACGTAGCGCTAAAGGGACGCGGTGGA
GGGGTTTACCTTGTTAAACAAAACGTACCACAAAGGGTACCGCCAATACACAGGAATACTTAAGAGGCCTGCTGCGGTTA
TGTGTCCTCTTTTTCAAATATATCGACGTCCGGTGGCGACTATCGCCATCCAGCCTGATGCACGTAGCGTTGGCACACGC
TTTACATGGGAGGAATCTGCTTCCATCATGCGAGGCCCTCCTTACGCACAACGTTATCCCAAATCGCGCCACGCCAAAAT
CATTGCCACTGTTGTACTCAGTGTCACGATTCACCGAGTCTAAGATGAAACTCTTGTTTTGCGAGGGTGCATGCTCGGTC
GCGTTGCCTCCCCAGGGCATATTTATTCCTTCTAGGGTCCCATCTCAGGGTATACACGCAGGTGACCCGGTGTAGCCGAC
ACTTGAGGATCGGAGGGGGTCTTTCGGTGCGTCCAGATATGGCCGCTAGAGGGTGCGCCTTCCTCCAGCAAAAAGGTCCG
GGTTACCTTTGTATGCCCTGGGACATACTGCAACTGACCAATAATTTATGTGGTGGCGCCTACAATTGTACTATACGAGA
TGCATCGCGCACTCTTGTTGGAGTTGCGCACGAAATGGAATGGGCCCCACAGATGCGCCGGCGTCACTCTTGTTTGCGCC
AAGGGGAAAGGAGAGCTGTACTAGCCTCCGGGAGCGCCTTGCACATCTCGCGACCAATTGTCGGGGACGGGGGGTCTTCT
CTGCTTAGATACGGTCCGCCAATCGTTGGGCCGGACAGAAGGCGTGGAGGGGCGTCAAATCACGGCACGATCAGTTGCCA
ACGGTGCCGAGTTGTGGGAGACGTACAGCTGCCGGGTGTCGTCGACCTCTCTCAATTGCATATGAGACGAGGCGGCTCAG
TCTGGTTTTACCGCAGCTTTCCAACCTAGACACACCAACGGTGCGTCGCCATTCTTCACCCGCTCAGGATCGTCGACAAG
GAAAGAGGTTCCGAGCCCTACCTGTAAATCCGCATCGGCGGAGAGGGTAGCGCGCTGTGGTGTACTCGGTGTGCCCCCGA
GGAGCTATCAACATGCGTACCATTGTTATGGGATCCACCCAGTTGATGCTAAAAGGTTATTCGGGAATTATCTCAAGGCT
ACAGGGGATCATGAGAGCTGTCACCCGTCGTGGTCCCCTAAGACGACGGATCGGCGGGAAGCCGTGGGGAGGCCAATAGA
GTTTGCTTAAATTTTGACATGCTGGACAGCGGATCGCCGCGGCCTGACCTCCATGGGAACCGTCGCCCCGTGGTCGAAGC
CCTCAAGCGGGAGTACAATCCACCAAAGGTCCATACCTTGCCGTAAACACAGGAGCCCTGATTGCCAAGTCCGGAGAAGG
CTCGGGCAGGCTCCTTGCGAACGGTCAACACGGGTTGTGTCGTTCCGATCCTTCAGCAGACGCACGGTCGGTATTATTGT
AATCTTACATTGCCCATCGATTTGTCAACGCCGCAACAGGGGCTGTTCACGGCGGCTCGCGTGCCCACCTTTATAATTCG
CGGGTTCAGGAAGTGTGTTCATCAGCACGCTGGTAGAGCGCGAGCTAGTGGGATTCTAGGCTAACACTAAAGTCAAAAGG
AAGCGTGGAGCATCCGCCCTCCTCGCAGGTAGG-TCACACACGGTGTTGACGATGATAGTGCGGGCGTTAAAGTCTCTAC
GAATAACTGAATCGGTTCTTGGCAAGTTGTCCCCCCAAACCATGGGTGGCTATTGAGTATCGATTCGTCCGCGAGCACAG
AACCGTACTTCGGAGTAGTAGCGCTGTGGCTATTTTAGCGTCCTTAAAAAAGTTGTTTGCGTGTGATTACATTGATTAAC
GTAACGATTCGCTAACGCGCTGTAGCAGTGAGTGTGGGCTCAGTTCTATGAATACCCCGTCGTGCGGTGATCGTGGGTGG
CGCTGTCAAAAGTGTCCCGAATGATCGTCCGAGTTTAAGTTCTGAATGCCCATGTAACACCAGCCGTGAACTGCAAAAAA
CCCAAAGCGTAGAAGTCCAAGTGTAAACCATTAGAGGGACTAGCACCTGGTCGCAGCGAGGGGGCGGCGGCCCCGTCGCT
CGTATGAGCAGTAATGAGGGTCGTGTATTCGTCTGAGACCATAACGGAGCCGATATTTGTGTTACACACCTTTTCGGTAA
GGCGGGTAACCCTGCGTGGATCTCATAATGGGATAGCGGATG-ATAAGCAACCGGCACCTTCACCCTCATGGCGTCCTTA
AAA-GCGTTGACTGGTTTCATAACTCATAGGATCATCCGCCGGGCGAATAAAGAGGGTCAACAAGCGAACACGACTGAAC
CGGTTCCGCCATCAGCGTACGAAAACTCGCAACACTTCAGGGTAGCCCATGTGCTGAAATGGAGCTCCCAATTCCAGCGG
GGGTATGGTGTGAAAGAATCCAGTTTGAGTCATATCAATATAAATCGGATACCGGGTAATTAGGAGTGTGCCTACCGAAT
GCTGGGCTCGTAACCATGCGCTCGGGCACACGATCCACCTCTGGTGCTATCGGTTGCCCTGGTCCACTCATAGATCCTCC
CTTAAGAGCCCTGCGGACCCATTGCCTG-GTCGCGGGGTACAATTACATATTAAGTATATGCCATTAGACGCCGAGGGCG
ATCATGTCCGGCGGTTCCAGTGCCCCAGGACGAACTGTGTTACACGCCTAAGATCTCGGCTGGCGAACGACCGGACACTT
GGCTTCCCGCAGGGTGGTCTTACCGGTCTCGAGAAGTAAGCAGTCCGCGGCATCTTGGTGCAGGAAGATAGCCGCGGAGG
CTGGGCAAAACGGCCTGGCATCTAAGAATGTCGCTATGTGTCAAGGTGGTCTTGACCCCCCGCCCATCGTACGCGTGTTC
TCCCGTAATGTCCTCCCGCTACTCAGGCCCGTTGTAAATACATGCGTGGATAACGAAAAATATACGCGCGCGTCCTAAAT
CAGGTTGCGCGACTGCCAAAAGGGTGGCACCTCCTAACGTACCCTCGCTAGACAATAAATTCTGCGAAAGATGGAGTCCC
CTGTACAGGTATACAGGGGATCGCTACGGTTGGGGCGTGCGTAAGCGTACGCAGGGGCTGTTAACAACTAAGGTAGAATC
TTGTT-AGATTGGTGACTCTACCTCCAGCCGGCCGCC-TTGGTCATAACATGCTAATTGCCCGATTCGGGATATCGTGAT
AGAGAGTCGGCGCTCTTGCAAGCGGATATGCAATTACTTAGATCATCGTTGCGATGGTGACTCATACCCGCTAGTGCTTG
GTTAGGGAGTGCCACGGGTTTCGTACATACAATTGCTGTGTCCGGCAAGCTAGGCTGGGTCGCGGCGGCCCCGTCGGGGC
ATTCACAAAGGAGTCTGAGAAGCCTACGGGAGCAGTGTAGATAGACCCGTGTTGCCGTTACGTGCCACATACCCCGCTAA
GGAGCTAGTTTGAATCATGACGAGGAACGAGGGGACCAGGAGTTCGGAATGATATGCAAGGGGCGGGCGTCTGCTCGACG
CCAGCTATTAGTGAGGGACATTCTTTCCTAATAATCCCTCCGTTCCCCGTCCTCCCTCGACGGGACAAGGAGTGAACCAG
GTCAGCTCTACTGCTCATACCTCAATTATCTGTACCGTCTATGAGGTCAACGCTACATAACTACCTGGCTTCCAGCAGTA
AGATGAAGCCTGTCCGACCGCCCCCACTTCTCCTCCAGTGTGGTACATGTTAG-GGCACAT-GTACACAGCCTCATCTCA
CACAGTGCGTTCCTCGCCTTAAGGTAAGCATTGACCGAATGGTGTCACAGAAAGCGAATGTGATCGCACCTTGACTGTAG
GTTCATGGCCCGTGGATGCTAGGTACCTTTTTGTGCCGGCGGGAAGGAGTGCTGCTACCCGCGATAGCAAGGTTACGCGT
TAGTACACTGGCCAAACGCGATGCTGTACAGTAAGTTCATCACGCAGCTTTTCGTGGTCAATTTTTGCGTACCCGATGGA
CGAAATGAGCACATCCCGCGATATATATACGACCTGTTTGCTCCTGTTGCGATAAGGCATACTGGACACCGATACAGAGC
AGCTACCAGTGCGAGTCGACTGGGCGCGCGAACGGGCGTTGTTAGTGGGTTACCAGCTAGATGATGACGCACGAAGCTAA
GGGCTTGATAGGCCTGTTCGGGTGCGCCGAGTGCGGCACGCTGTTGATAATAAGCATAAAACAACTTAGCGGCCTAAGCA
GTCCACAAAAACCAG-GTCAACCACTTGTCAGGTATGCCAAAGGCGCGACCGCTGACAGGACCGAGAAACACACCAGCCA
GGCCGTAGATGAGCTTCATATATAATTGTGAACCCAAGCGCTTCACATGTCTCTTTTGGAAATCCAGCCCTCTACGAGAT
GCTTGAACCACTGCGTGACCATCAGTCTTAGGCAAATCGTTAATCGTCAGCCGACAAGTCCCCATCTCTCATACAGTAAA
TAGGCTACAATTTGCCCGCATTACAACCGGATCCGATTTGCCGCAAGCGAAGGCTCATAGAATCGAAATCGCGGACAATG
TTCTGTCGGTCGGGATAGATTCGACCTCTGAACAGTGGTCGGTATGAACACGCTATGACGAATTGCCGTGGTAGTTCACA
GTTTGGGGGACTGAACTCGCCGGATCACGATTGACGGTGAAGAAACGAAGTACCCGATTCTGTTCCGTGCCTTTTACTAC
ACGACCGATGTTGACGATCGGACTCGTGTCCGGCGTACAAATGCAGCCCTCGCTAGGAGCGGCGCTCGGAACCTTTTCGG
ACGGTAACTGAAACTCTAAGCTCAGGATTAGGCCGCTTGGCGAAGGACGA-AATGTATTCCACTATAAGCTGGGCTTATA
TTTTCCGGCCAAAACGCGTCAAACGGAGATCTTCCTGTGGTGCGGACGGTACCTTGCGAGTAGCGGAGGCGGGGTTACGA
GCTATTGTACTCGGTTGAAGGTCGCTTCAATCG-GGCGGCTTGGGCAGATATTGAATCCTCCTCCCCTCGCTCCCGCGGG
ACAAATTTTCGCTGGTGAGGGGTCCTTTGGTGAGATGCGGGTCTAGTCTAATTACCGGACCGTTTTATCCCCAAGCACCG
GATCCACTCTAGAGACAATATTGTTATTCGTTTGAAGACCCAGCGTGCTTTATGCGTCTACCGAGGGGAGGGCAAAATAC
CAGCCTGTAACTGCTGGCCTAAGCAACGGTTCACAAGAGGCTTCGGGTACATCGAGTTAGAATCATCATCGGGCGGCAGT
ACTAGCACGCGAGGCGCGGCTTCATAGTGTTCCTCCGTGTTTTTTCACGTCAGCACGCAAAGCGGCACCCCCGGCTGCGG
GTCCCTCTTGAAAGTACTAAAACTATGTGCTATGGGGCAGAGATTCCACCCGCCTACGGATCCCGAATAAGATTGGCGGC
GTGGCTTGACTCCTGCAGCTTTAACCGAGGGTCAGCACGCTAAAAGCGGCGGGTAGGAACTAGCCAGAAGAGCAGTGCAA
GGCGTAGATAGGGACTCAAGAAGAGGAGGTAACGGGAGCGTACTCCTACTGAGGTCGTAAGCTGACCGTCGATCCGACGG
CGGCGTTTCTTACAGCGAGCATTGTGCAAGTCAGTCCGTCTTAACACTACGGCGCAACTGACCCAAAGACACAACTTCAT
TTAAACAGCGTATGCAGGCCGTAGGAGCAGTTTTATTGTTCCACGATCCCGAGCCAAAGTTGAACGCGGTCGCATCTTTC
AGTCCGAGTGCGAGGAAGAGTAAATAGCTTTTTGACTTTCGCTGTAATAATGATGCAAGTTAAACTCCCCCGTAATCCGA
TAGTGGACTAATTGGGGTACGTAGTGTACTTTCTGGACCACTTAGTTAGGAGAGTGACCCATAATAGCGTTGGACCCTAA
AGTGGAGCCCGACCATTCACGACCAAGGGATTTTAACTTCTGCCCACATTCCGCGCCACCGTCGCGCAGCCCGAGC-GAA
GGTCACTTACCGCCGGGTCTTATACGGCCTGCTGCCCGTTCTGATAAGCCACTGATCGCACGAGTACTTGCTGGGAGTTA
CTAAGCAATTCGTAACAGGTCGTCCCTTACCCATTTTGAACCGCGACGTTGAGCCCCAAGACACGAGGGGATGGAAGCCA
CGCCGCGTCGAATCTAGCATAAGCACCCAACTGGGCGGAAGGGTAAACTGGCCCAACATCCTGCCACGTCGAAATCCTCT
TCAGAAAAGGCGTGAGGCGTTGGAGGTAGCCTCACCCCCATAAACGCGTACTCCTGGTTGGGTGTGTGCGCTACGTCTTC
CCGAATCCGTCCAATCGGTTTGGAGATTAAATCAACTTCGTCCGGAAAGCCATCGCCATACAAACTATTGACTCTCGTCT
GGTGCTTGTCGTTCTCGTCACTAAAGATCGCAGATCTTTGTTTGAAAACACGACGTGCGGAATGCCGAGCCAACGACGAG
AGACATTGTATCACGGATTACTAATTTTTCGACCGATTCTACCCTTACTTCCTAGATTTATGACAAGCCGCGCCGCCGCA
CCGACTGCCTACCGGGTTAAGATGAACATACCAGAGATGCGTGGCATCCTAATGTGAGTGGATGCTATATACTCGGAAGA
TCATGACCTTGTCCGGCTGGGGGATAAGACTTACCG-TCGATCGACCCGCCGATCTTGTAGGCACTACACTGGACTTTCG
GGACGGGTATGACGCACAAAGTCCGCACTATTACTTAGGCGTTACTATCCGAAGCGTTCCCGGCAAACAGTATTAATTGC
ATGTGGTTGCTTGTGAGGTACGGCGGACATCGCGTTCAGGCAACTGTGGGGCTTTGCGGGCGCCCTATTGCATGAACGCC
ACGCGACAATGCCTGGGACCCCCATGTCCGCTGTAAGGCCAGTTGAGTCGTTTACACGCCGTAATGACTGGTCAGGTAAC
ATCAGGATAGCTGGGCCTCGGGTCAAGCAGTTCGAGAGGTTGGCTAGTCCTGCCCCAACTCATCCACTGGTCTCGAGATA
TGCCGGGTTTGAGATCGTTCAAATATTCCCATAAGATGTCGATCCCCTGAGACGTGAGGCGGCCAGGCTCCTCTCGTATC
TGAAAGCGGCGAGCCTGTTCCCCACGAGCTGCGAGCGCTGGACTTCCCAACCGGAACGCGCACTGGGATGTCCGAATTCG
TGCCGATCCAGTTAATCCTGCCTATGACATACTGTAGAGGCTGTCGCTCTTCGCTAAATCAACAAGACGCGGATCTGGCG
TGCTAGCCCTTGGCTATCATACGTTTATAGGTTGAAGCGCCTACCTTACTGTTTTCCCAAAAAAGACCGGCTGTGCTGAG
GCGGACCCAATGCACCTATTAATCTAGCCCCCCAGACCCGTCTCGGGCACACAGGAATTTGCCAGCAATGGCTTCACCCG
ACGCCGAGATCCGGTGCTCCCGTCCAACATGCGTCTCTCCCAAATCCTTACAGAGACGAAGCTTCGCGCAGGTCCACGTC
CCTCCGACTGGCCACATAAGCCGACGGCGTAAATATCCTGATTCGCATCTATGGGGTAGAATCTCTGCGCCGGTAGAATT
TTCGGCGAGCATCTAGAATAAATTGGCGAGGTAGCCCCATAACTAAACTCTTTGGCATGAGTAAAGTGCAACGCACATCG
CGCCGTATGGGACACGCAGGCTTGGGTGGGAGTAGACCGAAGTAGACCGGCAACTTGTCTCTGCGCGTACATCTTCGTAC
TGGCGGGATGACTTAATCCCATCTAAGACACCGGACTTACGAGCCGTAGTTCGGTCAGCCCTGCGCGTGCATGGCGGAAG
AGC-CCCTCAGATGGCATCCTGCGACAGCCGCCCAACTAGTGTGTTATAAAAAGACTGCCATCGTGTTGAGCATCGGAGC
CAAGCAGATGTGTGCCGATGTGCAGAGACGTGAACTCCTTTCCGGGCAAACTCGACCAAGACTGTCGCCACGCCTTCCCT
GATGCCGTAAGGTTTGCACGGGCGTCAAGGGCTAGTAATGACCCAAATAGATACGGCCTTAGGCTCGAGCCTTCACAATC
TGTATCCGAAGTACTTCGGTGAGTGGTGTGACTTCGAGACCGACTTATGCCGAAACAGTGGCGGTGGGCTGCAATGCGAA
GCCGCCGAATGTGTGCCGCGTGAGATAGGTGATACTCTTTGTTCGAATCTTTAGACAGATAGACCAACGGCCGTAGGAGG
TCATACCAGTTTCTAACACAAATAATATTGCTCATTGATGTGTTGGGCCCAGTCAATGTGAGCCATTGGCGGTAGGGGAG
ATTGATTAACTCCTCACCTGCTCATTATCACCTGTCCCTATGGAACAGGGCAGGGCCGTTGACGGCTAGACAAAATATGT
TACGATGAGTGTCTCCTGCGTTGCCTAATCCCTGTCCCCGTCAATATTTCGGTGGCCGAAGAAGAGACAAGCAGGACGGC
CTGGCAGAAAGCAACGGTTACTAGATACTGGCATTAATTGGATTTCAAATACTGTAAGGTCGCGGAGCCTCAACGGCAGA
AGGACGGGTTCTTCGGATGGCTATTTTACGGCTGGAGGGGTTATATAGTCTGGGACACCATACCAGGGCATCCCCCTACC
GGGGCTCGGAGACCATGTTACGGTTACCTTAAAAAGCAGTCGAGCCACAGGCTGAAGGAACGTGTCCTCTAATGAGCGGG
CTATAAACAGTCCGAAGCCAGTAGAGCTAATACTTATTCCAGCGAGCAAAGGAACAAGTGGGTTGCTACGGAAGGGGGTT
TTCGGGTAACTCCTCGGGCTGCACTAGTCTCTTCAAGCTATGTCCCCTGC-ACACACCATTCCCATAGCCGCGTTTCTCA
ACTGTCCAGGGGGGCACGTAACGCGAAGGCTGACTTAGTCCATCCTTATCACGACGTTCATCATAGACACGTTGGAAGGA
CCTTTTATGGCATTTGGACCACTTCCCAGACCCTCCTAAACCGTTAAGAGGGGTTCACTCCCCGTCCTCTCTTTGATAGA
TTACCTTGGAGGAGGTGCGCGTCCGCGGAGGATCTCGACTATTGTCCAGCACGCTCGCAACGCGTTATATTGGAACCCGA
TGCTCACCGGTCTTCGCGAGCCATAGGCTTGATCGTGAAACTAATCGAGGTTAATACTCCAATGGGTTACAGGTGCACTG
TTTGAAAAATAATTGGCGAAGGCTGAGCTAATTCCGGGACGAACCACTACCGGTCAC-AGCCTGGACGAGAGCGACTGTA
CCAAGCGATGCGGTTGGTTTTGGAGTCTACTCTTTCCATTCCGCGTTGGACCCTTCGGATACGGTTAGCGACTCATCTTC
CTCTTCTCCCCCGGGAGTCCAACCGCTAACTACAGGGGTGCGTCCTACGACAATCGCTTGAGGGACGAGTTGTTTAGAGG
AATTTCGCGGCGGCTTTTGTGATATTGGGATTGCTCGTTGCCCTGGACGGCAGGGTAAGACTTACGTGCCTTCAGGCACA
A-AGTATTGCAGTATGAACCACCTAACGCGGCTCAATCCGTTGCTCGTAGCAGGGCATACAGGTGTAGATAAGGTGCGAA
CCCCACTGGCACCGGTCGCTGCTTATACTGTGAGAATGTAGGTGGGTCGCCCGCCTCCCGTGTACGTGGAGCAAGCTGAC
GCCCTAATTCAAGCGGGGACTCCGCGACTAATAAGCACGGCCGCTGATATGCTAGCGCTAGGATCCCTCCACCCGAGGGT
CTGATGTCGACTGGCTCAATGGAGCCTGCTGACTCGGATAGCTATGAGACATGCATATTTGCGTGCAGTACCCCCCAGGG
GGAGTTGTCGTAAGCCTGCCGACACGGTCCATATAATGCCAGGCGCGGGCATAAGCTCGATGTGTTATCGGAGCTGGAA-
GGACGCCTCGCAACAAGAGGAATCAACATAGGGAGGGACGGAGGTGTAGGATATACCAAAGGAGGGGATGCATGGGGGAC
CGAGACAGGGAGTGAGGCGGCGTTAGAGGACACCTGCTGCGCTGCCTGGTACGATGTTTGTTGCGCCTATCCTCGACTCT
GACTGGGAGCCTCTACCCTCCCCCGGCGACTTCTTATGAATAATTAGATAACCTACTTAAGTCGGACCATCCAGCTTCGG
GCAACTGTACCCTTATAGGTTCACACAAGGCGACTCATCGCCTCTATTGGGGCACGGGGCCGCGTCGAAGAATGGCGCAC
CACGGGCAGGACCGGCAGTAGGCAAAGACCGGCGGCATCGACGAGTATGAGGGACCCGAGAAAAATGTTTAGGAAGTAAT
CCCCGAGGCGGCCGGGCATTTGGAACCCGGCCCGGGACCACCCATGGGTTGGCGCGCATCGTCGCAAACTGCCACTGTAC
GAGTTCGTGGATGTAGATGCGGGGACAGGAGGGATAGTTGAAGGGCAAGCGTATTCCCGAGCCGCCGGTAATGGACTTCA
CAAGCTCTCGTTACACACGGGAGGAACGCCGTGTCCCGAATTTATTTTCTTCCTGAACCTAACTTTCCGACAAGGGTGGC
GTGGTCGACTAGTGTATATCCTTGGGGCACTGGCGTTTCGCGTCGGTCCAGGCCCGACTAAACCTTGCCATCAATTACGA
TCGTGTGATGAACGAGACTTATGCCCTACCTCCGTTATTGTTCGGTGCA-GGCCGGCATTGGCAGACGGTCCCCAACCCA
GCCTGACAAGTGAACCAGAGCGACAATACCGCGCACTAGGCTGCGAGAGGAACCAGAAGGTGCGATATCACTCTGCCTGG
CATCGTGTCAGAGCAGTCATGCCCATGGCGTTGCCCGGCAATGCCCAGCTTCGATAAGGTACAATCTGTCCATCGTGCGC
ACTTGGTCATATACCGAACCTTAAGGATATTTCAGCCGGGAGGTCAGTTCTGATTGAATTCCTATGTCCAGGCCTGGCGA
GTTCCCGTTATTGTACAACGGGAGGGTAGGCTGCGTCGAGTCTGGCTAGCACCGTGACACTAACTAATGGTGCTCACTCC
AGAGAGTAAACTGTGCACCAGTGCTTGTCCAGCGGGCCTAGCTTCTGT-CTGAGTTATATGACCGCCACCAGAACCGGCT
CGGTTATCGCCGCGTGGCCGCCGATCTTTAATAAACCAGCACGTGGCGAGGTTGCCTCTCACCGCCTTACGCGTGCCACT
GGACTGTTAGGGTTAAGTCGGTCGAGCCTCTCTGTGTGTCCGGGGAGTAGTGTAGAGAAGCTAAGGCCAGTAAGTTAACT
CAAGGGGGTTAACAAGCCATATCCGAACGGAAATCGGCTCTCGGCATTAAGAGCTGGGTGCGACTCTGAGGACATCCAAA
TATCATGTGATTCTGGCCCAGACGCACGACTCTCGCCTAGGAACAAGTTAGAGCCCGGGCTTAGCCCGTCCGTGGCACGG
TGGGTACTGGGTAGGGCAACTCTTTGACCAGTAGCCTACGCGCCCGATACCCATTAGTTGTTACGGGACGCTTTGACTTC
GGAGAGGTTGTCCTAAGGACGGAAACGAGTTGGTGTACAAACTGTCGAG-CTCTTCCCTCTTATAGTAGCCCGCGCTGAC
GACATAAGATTTGTGAGGCGCAACGAAAGGGGTTGTTGATGGAACGTTGCAGACGCGCCCTTTTCTCTACCTAGACGCAA
TGACCTAAGATGGAGCAGAGGGTTGAGCCCGCATCCTAAGAGTCCAGCTAAAATGATGAACAATGACGCGATTCTTTCGG
TAATATGCGTAACGGGAGTAGCACGAGTACCTCCACATAAGCATACCTCACGACCTTGAGCAGTACTAGAGAATCCACGA
CTTCAGAACCAAAGAAATCGATGGCCACTCCCTTCGCGACTCATTCCCGTCTTACAGGTGGAGTGTGTCGGCTGAAGCAT
AC-ACATCAAATACGACGACGGCACGATATTTACGCCAATGGCCGCAGCGCCGTGGAGATGTCAACAGATCGACATCTTT
GTGCCGTACTTGACAGTGCGGCCAAGCACATTGAAGAGGGGGTAGCCATGTAGTTCTGAGAACAACGATCTCTATCCGCG
TCCTGTACATCGTCAGGTCCAGGAGGGTTCGCAGGGATCGTCCTTGGGTGGGATATAGGGGCAACCTGTTGGACTGTAGC
GTTCTGCTAACATGGAGACTACAGTGAGGGATATGGCATCACAAAACCGGGTAGTCGCACGAACTAGTAGTAGATAAGTC
TCTCGGTAGTGCATTATCTGTCCAGGTCGTATCGGCTGGACGTATTGTTAAAACGCTTGAAACTGCAGGGGACGGCGCTA
GCTAACCGACAAGAATATGGATCATGCGTTCGGCCCCTCGTGCATG-GGCTGTTCGGCGAGTTACCCGGTTGTCGCGCAA
CGTCCGACCAGGCAAAGTTGGGGGGGTGAGGAATAAGAATCAGCTGGACCTGCTATTACTGCAGAGGAGCGTGGCGGGAC
TAACACGTGAATATGTTTTTTGCATTCGGCAGACGATGAGCAAGTGGGAGGGCAGAGAAGGACGACCCGACATACAGTCT
GCCCTGGTCGAGGCGACAGTAAACGGTACAATGGGCATGTGGGGCGCCTTCTACTTAGGCATTTTCCCCAAGCCGATGTT
CATCTTGAGTGGATACCCCACCTGGAACGTAAATCCCTATCTAGATCAGCGCGGAATAACAGTGTGCTTGACGGGGGCGG
ACTTCGCAAGCTTCCGCCAAAGCTCGGGTCTGTGATGTCAGTTCAGAGAGCGCGCGGAAGACTGTACATTACGTGCCTGA
ATGGTTTCACCCCAACGTACCACGGGCTCGTGGCTGACATATGCAGCCGACCCGCGGGCTTCGTTCATCATGTACGATCG
TCTTTTAAGAAGCGAAGTCCTGGCCCAAAATCGAAATTTCTAGGCGGGAGTCTCGTGGCTCGGATAACTCGGGCTGTAGG
GGCAAGCATAGGCTGCCCCCAGTTTGCTGCGTCAGTAACAAACCGCTGGGGAGACCTCGCTTCGTAATGACGGACGTTTA
TGGTGCATTGATTCCGGCCGCGTAGGGCCTGGCCTGCAGCGCTGGGAAATACTGGTCAGACGCTATCGCGGACCTCCGGG
CCACCGTCATGCCGCAGTCCATATAGCGGGGAGATAGGCGTGATGGAGATGCGTTACCTGGGCTAGAGCACAGGGACCAT
TTGTTTTGCTGGAGTCTGTTGAAAGCAGGATAGCAAGCACGATGAAGTCCTTCGCCACCGACGGATGCAAAACTCCTTTT
TGTTTGCGACAACCCACACCTCATAGGTTGCTTGTCCCCCAGTAGATAAACGCCGCGAAGTAGGCATGTGTCAGTAGTCG
TCCTTACACGCCCATGTAAGCTATTGTCATAATTCAGGCTCCGGAACGCCTGTCACGACGCCCATTTCCGTGCGATC-GG
GCCACCTGTCTGAACTGCGGAAAATACGTAACGATGCGCGCGATGATGTCTGGCCTTGCTAATCAATCGCGTTAACTTAA
GCTGGATCAAAGAAAGTTCTTCAACGCTGCGCACAACGCACGCTATCGATTAGTGTGCACGCGTCTCCCCAGTAAACTAT
GAGGCGTCGCATGCTCTCAGAAGCTGTGGCCGGTTCGAGTCACCTGTGCCGTGTATTATCCTTGACGTCCGCACCCGCGA
CTGCCTCCTGGTTGGCGCATGTATGCGAGGTAACTGTCAATATAAGCACTGAGTTGGCCTTGATGACAGTAGGTTACTGC
GGTGAAACTTCATTACGCAAACATGAATACTCAAGGGGCTGTTGTACACTCGTTCGTCGATCTCAACCGAAAGGTTGTTG
TCCTCGCTTGCGCCTTTGAGCGCCATAACCGAAATGTATTTACTTGACGGAGCCCTGGGCACCTGGAGCACACAGTCTAG
AAGTGCTTGGTTAGGGTCTCACTCTTCGACTGCACATCATTTAGGAAACGTGCCGGAAGCCCGTACCAGGCCGCGTGGAG
AGATTATCCAGGGAAACAGACCGAGGCTGATGCTCCACTGTCGCCCGGAGGCCCGTAAGTCCTGTAAGCGCCCGCTTGAC
ACCATAAGCTGCAACCAAAACTCCCCAGGACTGTTCTTTAGCTAGCATCTGCGGGAGATCTTTAGACCGCGCATGCTAAT
TCCTGGGATGGACTGCGTCCGGCTCACCCTCCATTTTGTAGGCCCTTCTAATTCATCAGGGTAGTCCCACGGCGGGAGAC
GCGGTGACGGTCTGAGCGGCTACGTCACGCTGTTCAGAAGGACAATCGAGAACTCATAACAAGAGCCTAACGACCTGACT
GTGTAACCCACTTTTATGGTCTTATAGCTACGAGTAGTCATCAAGAAGCGGGCTCTTCTAATCTTGCTAGTGGGAGCAGA
TCTAGCAGAGGGGCCGTACGTTCTTTACACTGCAGAAGCACCTCTCCGGACAACCGCCTAGAGCCGTCGGGCTATTCAAC
GAATCTGGCTCCTCACTCCGTGGGTCAGGCGCACACGACCTCAGGAAGCCATTATCCATCCCATCGAGAAACATTCCGTG
CTGTGAGGCAATTACGCATACCTTTAGAAAACACTTCTGCTGTTGAAAATAGATCCATTCTCCTGAACGATGGATAATAA
ACCCTACGGACCGCACCTCAGCCTGCCTGGATAGCATGGTGTACCGCGATCCCACCACGATATGTGGCTCATTGCAACGG
GGTACAA-GAGTACGTGGGGCCCTTTCGGATTCGCGGAACTGGCCGCGCGGCCTCGGGTACGGCGTAGTATATGCACGGG
GAACACGCCTCCTCTGCAATTCTGGCTTCACACTCGGGTAATTACGCGG-GCCGGGGCGAGAGGCCCATGGTTTCACAAA
AAAGGGACACGGCTCGCGGATCGACCAGCGTGCGGCACGTGCTGCACGTTTGGTCTGCGGTCAGAAAAACGAACCACGGC
CCCCCTCGTGGGGCTGAGAGGGCCGCTAAGTTACACAGAACCGGGGGAGGTACAGTCGGGCGGGTCGGCTAGATGGGGTT
TGAACGGATAGTGGGTAAGCTAATCTAGGGGATAATTATTCCGATTTTATCAGGATCCCGTCAGGTTTGCTGTGTCGATG
AATTGGTAGAAGGGCGGCGTCGGCATCTGGGTTCTTACATAAAATTTATCGTGCGACCTTGCAAAAAAGTAGTTTCATCT
GACGCTGGGACATTGTGTCACTAACCAATTAGGGGGTAGGTGCAGTTACCATTAGATACTGATTAAATGGATGCTGGTCA
GTGACCAGCAGGAAACCGGACACGCCCTTATGGACGGATAGTCGTAAAAAGCCTCTGGCGATCAAGCTAAGACCGCCCCT
CACTAAAGTCGTGTCCGCATACCATTGTAAGCACCCGTCCCGCCGCATATGGCTTCTGGCGCAGTCCATGGCACTTAAAA
CGTCCAGGGAGCGCCTCCTACGCCAGTCATTGGAGCCCGTCTACCCGTTGACCGACTACACGGAGCGAATAAGCTGGCAG
TTAACGGTGGACCCGGGTATCGAGATAGCCAATTCCGGTGGGTACAGGCTAAGAGGTGTCCCTGTCAACGTGGGAAAATC
GGTTGTGTAATCATTAACGAGAAAACGGCACCGGTGGGTCCTAGAATCGACTCGCCAGGGCATTAAGTGCCGACGCTAAT
GTACGATCAAGATACAGTCGGGTGCGCTCCCGCCGCCATTTACTTAGTACAGACGTACATGATGCGGTATGTAGCGGGGC
GAGACGGGTACATGGTGATTTTGTCCGGATCGAGTTTACGGACATTTGTTCCGGAGGGCGTCTCTATAACTCCCCTCCGG
CTCAATTCATACCTGGTGGATGATCGGCGGGTCTAATATGGGGGAGGGATACTTCCAGTGAGCTCGCAGATCACCCTCTC
AGAGAGGGTAGATTCCGCTAATCTTATTGCAATTCACTGGAGGGCATCACCAGGCAGGAGCCTCTCGGGCAACTCTCTGC
TCTGGCGTGCGGGACCTCCTGTGAGCAGCTTCGCATCTGGGTGGTCTGGTCAAGCTTGTCTTGAATCATGATCGTCTAGA
TTCACGACCACGGGGTCATACGAGTAGCCGTGAAGTTGGTGAGATGGCACTTCGCTGGTGGACAAGGGGATCACGGAGGA
GTCACAGCTAAGGTTATGTCCTAAGCAATCAAAAGAGGAGGTAAAAGTGATTGCCGGGGCAGCCAGCGGCGGCGAGGGGT
ACTATAGCACCTACATCCAAAGGCAGCTGCGCTAACTTCGGACGCGCTGGGCCCGGTGGCCCTCTAAGAGTGCAGAAAAC
GTGAAATAAGCACAGGAGGCACACGTCGGGCAGCTAGGACGCCATTCAATAGCCACGCGGGTCTGATATGCGTTAGCAGT
GTTCTTCGTTACTAAGTCGCAGGCTAATCACGTACAACCGTTCAGTCTGCCGTGATAGGCGCGACG-CGACTCAGCCAAT
CCGGCCATGTCCTAACACGACTCTACCGTCGGGGCCTACCGTACAATAGCCGCTAAAAGCGGCGTAGAACTACTCGAATA
GACTGTCAACGCCCGATCTCTATTCATTGGTGGCCTGAGTAAGGATCGAGGCTTATTAGTCGGGCTTAGAGGACCGATGG
ACCTCGGAACATGTTCGTCAATTGGCAGCGCCCCCGCGGGTGAGGGGGATTGCAGGAACGCCGCAGCGACAAAGAGGTGC
TTGAAGGGAGAAGATGCCCGCGAGACTAGGAAATACGCTAGTGCCCAGCTTACAGTCGGTAAGCTTGCTCACCCGAGTGA
GACATCGGGTGCGGCACAACTATGCATATGGAGCGCGGAATTATAGGCGAGGCGGGTCGCTGTGACAAGTGCCGGAGGAC
CGGACATACCAGGAAAGTAAATAGACTCGGTAACAATGTCATCTAACGCGGAAGCCTGAACACTGGCAAGGGGGGTACTG
CGCTCCAGTAGAGTGCGGGCGGGTCCGGAAGCAGCGATGCATCTACGAACGAGACTGGAGTTTTAAGAAATAAGATACGT
GATCTCGTGCTACTGCCGACGGCTGCTCATAGTAGATTCAGGTTTTGAGAATTTGGTTATGTATGTGTCTGAATCAGCAT
AACGCCTACGACTAAGGCCCTTTGTACCGGGTCGAGTGATCGGGCGCCGGAGCCGTTTCGAGCCAACAACCGAGAGAGTC
CCATCTCGTTAATCTGCCGCGTGACTTATTCCGGGGGCCGGGAGGAGAGCCTTACCGTTAGACCTTATGGGGCGAACTGG
ACCCTGAGCCTG-CTGCCAACACGAACGAGGAGCGTATTCACAGCTGTGTCCGATCCGAGGATGCTATTGTCCCTCTCGC
GCGAGCGTGCGAGAATGAAGAGAAAGGTCATGCCCACCCCACCCTGGTATCTGGCACAGTAAAGGCTACGCTTCTCGTTC
GGTTG-GTTTAAACCCCTTCAT-ATCCAACCATGCTGGGGCGCATGTCGTAACCGCTAGATCCATCATCTGTGGTCTATG
ATTGTAACGCCCACAAGTCACGCGGCGGACTAGAGTAGTCTGAAAAGCGTGGTCGACTGGCCAGCGCGCGCCGCGCTAGG
CGCCAGTAAATCATCTCGGCGTC-GTAGTTAAGGTCCCAAAAATTAGGGGGGCGGACCAGGTGGATTCCCTACGAGGCGG
AAACCACGCACTGCCCTTAAGGTGAGATTCTGTCAAAGCTGTCCGGGTCCTAACTTTGACAACAGGCCTTAGGTAGCCGT
GTCCAAGTCGCCAATTTCCTACAGACTGCCGTCAGAACACGGCTACCTACACACGTCGCTCGCCAGCCGGCCGCTCCGGC
GGCTGGCCCAGGGCATCGACAGGGAGTGCCCCCTGCGAAGGCGTATTCGGCTCCGCAAGTATAACGTCTCCCGAGGCATA
GATACAAGCCGCGCGCGTCTCCGCTCACAAAAACTTAGGATGCAAAGGCGGACCAAATAGAGGTAGTTCCGGTGGCCTTT
ACCTTCGCGCCTTGGTATTGACCGCACGCCCATTCTGGGTACTTTTGCATAAGATAGGAGTGACTCGTCGATCGCCCGAT
TATGACTCCCGCCGGTATTCGTGATTATCCCACAGGATCAGAGCATGAACAGAGCTTCTCGCCTCCCGCAGCTCGGTGTC
GGAACCGCCCGCTGGGGCATACTACGGTGCTTCACAGCC-CCGACGCTAGCGATGGTGCATGGGGGGGGACTTTATGGGG
CTGAACCCGTCGCCGTTGGCGCTAGTCTACCAAGACGATCGAATTCGGTGCGCGCCCTAATTATTGCACTCGGAACGTGA
GAGGACAATATGTTCGAGGAACACGTCCGGTCCCCGCTAGAACGTTGCACGAGCCATGACGCGATTACGACGAATACATG
GGCCAAGGGTGGTACGAACGGAATAAGGCGAGCCGGAATGACGTTTATCCGTAAGGATCGCGATCCGCTTGCCGAGTGAC
GCGAGGGTGGAGGCCGAGCATGTACGAGTAGGAGATGTTACCACGAGTGGCGCTAGGAAGTTGTTAAAATCCTAATCTCT
CCTAAGATGCTCCACCCGCGTCTGCATAGACCGTAGTTGACCTTAGCGGGGAACTTTACTCATCCGGTAGGAAAATTTTC
GGGTAACAGTGCCGAGACAGCAGCCAGATCACCGCCGCTCAGTACTTGAGAGTGCA-CACTGCGTCAACCGACAAATCGG
TCGAAAGATATAAGGGTAGATCCGGATACGTGGGTCACATCTCCACCGTAAATGACTCAGCCTGCCTCGCCTCCCGCCCA
TCAGAAATAAACAGGAGTACGCTTCCCAGCCGGCGGCTGCCGAGGACGGCTTATGACAATGACGGCAGTCATAGTATCAC
CGGCGTCGAACAGTGTAGGCAAACGTTGTGGTTAGGAAAATGTACAGCTAACCCACCCGGGAGCCGCCTACTACCGCGTG
AGTGAATCAGCGTCTGTCGCCGGAAGGTTGCATCGTTCTACGATGTGGATTGCCGGTGCGCTGGGAACTGTAGCTTGACG
TACAAACGTCTACAACAGCGCTATCCATATAACGCGCACGCACGATTTCGGACCACATGGGGAGTCCCACATGTGTGGTG
GGTTTTGATGGGAAAACCTGACACTTGCTTTAATCACTCTTTTTCAGGGTACCCCGACATCTTCCAATATAAGATTATTA
GGCGGTGGCCCAATGTAAAGGGTAGCACCCGTCTCACCTTCTGGAAGAAGACGATTGGAGAAGGTCGCACCGTATCGTAC
TGCATTTATCCATCGGGGGCGCCGGGCAAATACTACGTCTCGGCCGGTTTATAACAAAATACTGAGGGTTATCGTACTGA
GTCGAGACTGGCGCTGGCACACGCGCCAGAATCACCTCGCAGGGTAGGCTTTTACGAACTACACGGCCAGGCGCGGGCAG
GTCTTGCTATGACATTACTGCTCGAGGGGAATAGCCGCTCGTCATGGTTCATGATCTC-GCAATCCACGCTATTACGCAT
GGAGGACGATGTATCGCACGCCGTAAGAAAAGGCCGTCATGATTTCCATTCTCTAGAAACCACGGGCTCCCAGCCCGTCT
AGTTAAACCACGCCACATCGTAGAATACTGTCCGTAATGGCATCCCTTGCAGGCACAAGCGTTAAGCTACAATTACCCGT
TGGCAACATATTCCTAAGGTTATTCCGGCTTGATAATGCTCCTGGGAGCGGTCCAGTATAACCCTTCGTTTGCCCTAGCC
ATTCGCGTGATACCCTACGCCTCGTGCCTTAATCCCATAAGCGGCTGCCATTTCGACTTCACGTCCAACCAGCAATGCTT
CGCTGGCTTACCCCGACCTATTAACTTACTC-TGCAGCCCCGGAATAAGTCGTCCAGTTCGCGCGTAGCGTATTCCACCC
GCCTTAACGGCCGAACCCGTGATGCATGCGGTCCTCGAGATGCTAGTCAGCCGGGTTACCATTGCCTACAAAACTAGTCA
CGCGCAACCCGATCTGCAGTGAGGCATGGATGTCGCAAACAGGCCAGTTGCAGGTCAATCGGTCGTCTGGTGCA-TGCAG
TCCATCGGCTCGCCAGGTATGGACTCAGGTGCGGCTTAGGGGTGTTTGGCCGGCTGTACGTTCAGTACAGAGGGACGCTA
CAAAAGTGTCGCTTGGACATGACTAACCAGTTGTCAACAATGGGTCGGTCGATGGAAACGCGAGAAGGAACCAGCTGGAG
CTGACCTTCGCCAGACACTTGGAGCCTTTTGCAGTTACCCGTAGACTCGCCCAACATGACTGACTCCACTGCTGGCGCCG
ACGCGCTGCCGTCAAGCTGTGACAAGGCCCTGGAATCGCGGAAGGAAGGCTTTTGGTTGCTGGAGGGCCATCGCATGATC
CGTGCTCTTCAATGTCGGCCAGAGTACCGCCGGGCAGGTGGACGTCAATGCACATTGAACACTATTGGTACCGGGCCAAC
TAAAGCTGCAAATTTGCACTTGGATACACGCCCGCTCAACCTTGACGCGCGGTGGCCAACGACCGAAAATCACCACGCTT
CGAAGCGGTCTTGTCCGTACCCTATCCCTTTACGAGAGGCGAATCCAGCCGATCGCCCAGTATCAAGCTGACAACCTGTC
GGGAGCCTCCGAACGCTGGCACAAATCGGACAATTGCCGAGACGAGAGTCTGCGCTGGTGCAGCCTTTTGGGGTTACT-A
CTCACCAGGCGGAGGCGCCCCGCGCGAGCCCGCGCTTATCAAAGGTCCAAGGAGGCGGAGCTTGTGGATCTACATCCTGA
GGCCGGTACTCATTGGAATACTAGAAGGCGTGACTATTCTATCGGTAAGGGGGCGACTCCGCAAAGGCCGTCCGATCTGT
GGTATTAATGATCCATGTCTGCTGTGGGCCGATGCCCAAGTGGGGCCTTGCGATCTCTGGTTTACGTCATGCCACACCTC
CGGTGCGCATAGGATGCGAGTGATGCATAGAGCCCGTAATCAAGCGACCATAGTCGTCCCGACTCTCCTGCCGACGCTTC
CTCCAAAGGGTTTAGTGGCCTGATGCCGTCAATCATCCAGTAACGCAAACCTACTAATGGCAGTCTGTGTGTTCTGTGTA
TGCACGTTCATATAGCAAGCGGGTCGGTAAGCACTTTCGACTAGCCATACGTTAGTAGCCAAAATTCTGTAGCTTGTCGT
GGCCCCATGGGAGTCCCTGGATTGGGGACTTTCCATGTTTTCAGTTTCGGTGTATACCCAACCCAGATAGCGGACTAGAG
GGAATCCATGAGTGTTTGGCGTCCGCGGAGCGGACCGGACATTGCGAGAATTGTTAACTTATACACGTGAGTCATGACGC
CGGTTTAGTGCCATCAACCTAGATAATTTCTGAGACAGGGCCCCGGCTAACCCTACTGGAAGGCAATATTCTCGAATTAA
AGTTTTAAGCTGGCGAACAGACCCCGCTTAGCGAACATCTGACGAATACACGGAGGCCTAGCCCTTAGGGCTAGAACAAC
CACTTAAATGACCGAACGGTAGCTGGATCCCCCAACTGTCATTCTAAACCGGCGAGGTAGCTGAATTGTATCTGGCAACC
AATGCCTTAGTCGGCGGGGCCGTATTCCACACGGTGCCTTGGGCACGTGGAAGCGCTGGGTCCAAGAACCCAACCGGAAC
GCTCGCGGTGCAAGATCGCTGAATTCCAGTGTACTGCCAGGTTCTTCTGCGCTAATGCCGCGTGGAGGCCGGGCGGGACC
AAGAGCAAGTTACGTGCTCGCGCTTGCACTTCTAGATCCGCCATTTAGAACGCACGCGGTGCCGGACGTACGATCCCCGG
TAAGCTAGTTGAGGGGAGATGGAAGCACGATACCAC-TGGGAAAGGGCGCGCCAGCAGTTCACTTCGCCTGGCATACCTT
CGTTCTACGGGGACGTAGTACGGCCCTACGGGTAGGGGGTGCCCGTCTCTTCTGAACTTCACAGTAGTTCGAGTGTGACA
AACGCAAAACTGAATACCCCTTGGAGT-TCGTGCCCATCGGGAACCCGATGTGGAACTCGCGCTGGGAGAACAACAATAA
CCGCGTTCGCCAGGCGCGGAGCCGGCGACTGGTGTCCCAGGGGTAGTTCGTTCCTGAATCACAGCCCCCGCGGTGAGACG
CCAACAAAAGATTGATCCGTTCTATCACTT-GGAAAATGCTAACGAAAGGTTGCAGACGGTGGGGGAAACCGACATCTTA
CCGACACGGGCTGCTTGGGGAGCGTGCCCGTGTAAGTGAGTGGCGGAGGTACCCCCGCCCTGGCGGATTGGGTAAGTGAG
CGTGCACATGGGGACCAGGCCCTTCTCATATATAATTGCGCCTGCCGTGCCTAAA-CCTCGATTTTTTAAAGAGCGTGAC
ACAGAAGCTGGCTGGGGGGGGAGACTAGCGAGACT-AAGTGATCGTCGGCCGACACCGGGCTGGGCCATCGGGCCGGAGA
AGCCACGCACACAGGCACGTTCGTTTACTGTTGGCGCTACACAACGAACGCTCTTTGTTTGGGCTGCGACGACAGCATCT
CGCCTCATC-GACAAGTGATCCTGGGATATCTATGTCCGAGAGAGATGGAGCAATACTCGGACTCAGTCGGCGTCCCGCT
GGGCTTTAACGAGGAGGGTTCCTGCGAGCCCCCGGCTATAGGGGGCGTTGTGGGCGGCCGGCTACCAGTGTGCGGCTGCG
AAATCGCTGCTA-GGGTTCTCTAATAATGCGAGATTCCAGCGCGCTACA-CTGCTATATCGTTAGCGTTCACGCCGGGAC
GCTTGCTAAGGGTGGATGGGCGTTGGCAGTTCCTATACTGGTGACTCGTGCATTCCTTGGGGTGGGCCGGCGGCTAGGCA
GAAGATGCCAGTCGCATCTCCGCCGTGCTTAAGCCCAAAGTGCATTACTTTTTGATTTTACGTTAGTCTGGAATGCGTTG
TCTCATAGGTCGTCAGACGGGGGACCCTCCCACTGCACAACCTCGACACCTCCAGGCGCGGTGGTTGCTAGCGTGAGGTG
GGCAGCCT-CCGTCTCTCATTTTGCAATCAAAAAAGCAGAGCTCAGGCCGCCAACCTAACGTGACCTTGAGCCTAACGCG
TGGTAGATCCACGCCCGCAGAACTCCCGGTCGTACCGAGGTGGCGCCCCCCCTTCCCGAGACTTTACCTCCCCACCACGG
GACGAACTGCTCGCCGGATAGGTATCGCGTCAGGCACACGGGATGGAGAACCCGCTCGAGTGGAGCCATAGTTTCCATGT
CCAAACTGCGGACCAACTCAGGGCAGTAGAGGCGTCCGTGCTATCCGCCACGTCGCCGTAGTTGACCACTTATTTATGTG
GACCTCTTAGTGACATTGCCTACCCCTGTAGCCTACGGTAGGAAGCTGCCAATTCCATCCGTGCAGTAAAGCACATTTTT
TCGGATTCCTCCGCGCTCAGCTTCCCTATAATCCGCCGCCGTGGCATATGCGACGGTTGAAGACTGTCTTCTTGGGCTCT
GGAACGGAA-AACAACTTCGAGATCCGGGCGAATCGAGTGCCGCGAACAGTATA-ATCAGATGCTTCTAGTCCATTGAGC
CCCTCCTTGGAAGCCACCGTTGACTAGTTTATGTGTAATGAGTTCTCGACGGGCTACTAGGGGCGCGCCCGTCACTGGGG
TGGCATGGGGGGGGGCTTGTGGGGTGGCTTGCCCCTGGTCGCTGGGCCCTGGTCCGTTTCTTAGTACGAGTCCGGCTTGA
TTGATATTGTTAAATGGCTAAGCCATGCTAGGGCCCCCCGTCACTCTTTATGAGTCGAAGAGCGTCTTCCGCGTGCCGCT
GATTCTAGGTGTCGGGGCGCGGATACTGGAATACCCTAGTTTTCCGTTCCCATCTCTCTCCGCGGCGAACATATCTCGCC
TCATCCTGATGACTTGCGCCGCATACGCTTGCGATGGAGGTCTCGCTGCCCAAGCGACACGCCCCGGGGCCCTCATGGAT
GCTGAGGAACAATATACACAGAGGTGATTTTCTACACGCCCTAACGATTTCTTCGATTGGTATGG-CTATTTCCACCCCA
GCAGGATGAGACTCCGACTCTCCCTTCTATACGCTTTGCGTTACCGCATCCGAATATGCTTGTCGGTCCCCCTAATCCGG
TGGCCTGCCACGTCCCTCCTTACCGCTGTTGGAACGCAATGGAGAGCGTATGCGGCACGTCGGTTCTCGTGCGCTGTTGG
ATCCTAGAGTATCGCGCTCGACGCCACGCCGTCCCCCTTGCTAAGTCGGACTCTTCACAATATGTGTCTGTTCGTCCACC
GTCCTAGTGAGATCCCATCCGGGGTACCACGTCTTGCCAGCATACACAGTGAGTCCGCTCCCCGGGGGGGATACAGGCTG
CTCTGTTACATGCTTGAACTGGGTAACGGGGGTATCGTCCACGCGGCATTTGCCAGGCAGGAGCCCTGTGCGGGGGGGGT
GGAACCACCCCGCCGGCTGCTGATTTGTATGGCCGTAAAACAC-AGCATTTTCACTGCTGATGGGAGTCCACGTGCCCCG
TAGATAGCAGCCGTTGAAGCTAAGAGAAATTCCCTAAGCTTAGGTCGGATACTTCAAAAGGGCCCATTATCTTGACTGTG
CCACTGCTTCCGCGCTCGAGCCACTCTTTTCGCGGGGAAGTACTATATCCACTAACTTATCGGCACAGGTCGCTATCGAA
TGGACGTTGTGACAGCGGCCGCGTCCCTCTGTCCGAACTGCGAGTCAGGTGTCCTCTAAGCTGTGACGGTAAAGCCGCGC
TCAC-TACGTTAATGGCGTACTGCCTTCGAACCACTTCACTCCCGCGTAGAGACCGAAAACCTAATGTTGGGTGGAGCTC
GGTATACGAGCCATGAACGTTATTCCGCATATGCATGTGCGACACTCTCTAAGTTAACGGCCTACCATATCAATCTCTAT
CTGCCGAGACAACAGGGACTGAGCCGCCCGCCTCCCGTATGAGCTGGACTTTCTGCGGTTAATTGGATTGCCGGTTCGCT
ACCGAGGACCCCTGAACGTTGTGATTACGCTTACGAGGCGTTTTTTTATCCCACCGATCTCTCTCCATGCCCGATTGTTC
AGACGGGGCCCCAGCGATCTTGCACTCTCGCTCGAAGGGCAGGCGAGTCGCCCGTGCGCGCGTTCGCTCAGTATAGCTCC
TTAACCACGGCAAGTGGGAGCTTTCCCATCCACGCACCCAAGACCTTGCCAGT-GGCTACAAGTCCCTGCTTTGTTCTGG
CGTATTAGTGCTCTCCAATTGCCAGGCGCCGAGCGAGCTCCTTATAACGTTGGTCTTCTCGCATACCACCGCCTGAGTAT
TTTGCGTGTGTGTGTGCAACATATAATTCGGGTCTCTGCAAGGCCCATATTGATCTCTGCCATAGGAGGAAAACGCGGCC
ACGGCGTCGTCGCTCAAATATCGCCTTATGCGCAGAAGAGGTATTACTGAAAACTCTTCTATTAGGGGCTGTAGCTGCGG
AGGACCCTGTCGTGCTTA-CGGCTT-TCGGAATGTAAATTTGAGATGCATAGAGGAGGAACTGGAAAGATTCCACAGGAA
CTGCCAAGCCCCCTCAGCCTTGATAGCTCACCAAGACCTGCTGGGAAAAAAAGGTCATAACCTGCCCCAAAGAAAACCCA
GTTGCACATCGTCCCGTTTCCCGTGCGTCGTTCCCACCGGTGAGTAGTCGATCCGGGAAGGTACGCGCCAAGTTCCTGCC
TTCCGAGTGAACTGACGTGTCCTTCCTCCGGGTCAAGAGAGGACATAAGGCATAAGCACGACGGGCGCTGGCACATGCGG
TCCCAAGGATCATGGCACTCCACATCTTGCACACTAAGCGCGCTAGGACAGCCGCTATTCCAGGACTAGATCGGACAAAA
GGAGGCTAAAGAGGTGCTGCGAACGCAGCGCCGGGGAGCCCAACGATTGGCTGAAAGCGGCCTAGAGCACCCAAGCGACA
CGTGGCTCAAAACCATTACCATGATCCTAGGTCCCACGCAACTGTACGGCGAGACTGCTCCGATATAGTGGCCCCTTGAA
ACCAGCCCGGACAGTGATGGGCTGCCGGTTAAGCGGCCCCAAGATCGGTAGTCGGATATGATGGGGAGCGCGATGAGAGG
CCTAGCCTGCGCGTCTCGGCTAGCCTGCGGCGACCTTCGTCCTTAATCCGGAAACTCTCCCTTCCATACCCCATTTCTAA
TCACTGAGGACCCCGGCGTGGCCGAACGGGATAAACTCCTGCGCTTCGACAGCAGATGCGCCTAGGCCGCGGTCTACGTC
ATCGCGCGGTGCCAGAAAACCAGCGCTTTTGAACAGACTAAGGGCAAGGTGAGCAGCCCATGAGTTGGCTGTTGCCGCGA
ATAAGGCAATACGAAACCACGTGTGATACCACTAGCGGAATGAAGGGCCGTTAAGAGTTTACGTCGCGGAATTATGGCAA
CCGGAAATGTTACCATCTATTAAAGCTTGAAACGCACCCGTTGACGGAAGCATTGACGCGTGCCACGACAACGGTTCCTG
GGTGGCATCAGGATTCTACGTAATCGGAAGCGGTGCAGTCCATGACTGCGCTTCTCTCTGGCAGCCGTCATTATTCGTGG
GGGCTGCGCTGGCCTTCCAGCAGCCGCAGATGGACCCTCAAGGAAGTAGATGTCGGGAGTCGACAGCCAGATACGGCCAA
ATGGCCAGCTTCGATCAACGGGGATACCTTAGGCCACAGGCGGCACTGAGTTGTGTTGATACAGGGGCGAACCACCGTCT
TGTAGACGCACTGGATCTCCGACGTAGGCGTGGCGGACACGGCCGCTCGTTCGCCTACGCCAAATTGAAACAAGCTTTTT
AATGGGAGCGAGAGCGTCAGATCTCTGGGAACTATCATGTGGGGGCCGGCAACCGCACGGGGGATGTTGGTTTCGCGACA
AATGCACTGTCGGCTAGTCCCTCCTAACACCTAGTGGTATAAAGTCCGGAATTCGTGACAAATGTCACACAGCCATTAAT
GTGGCGCACTACGGTATGGATCCGGCCCCTGGCTACCAAGCTACTACTTAGGATCGCGCCCATCTTTACTTGATTTGCTA
GTGTCCCCCGTTCACGAAACACGGACGACTCCGAGTCAGAGGCTGGCTCGGAGAAGCGCGATCTCGCTCACAAGCAAGTT
GGCATTTAGGCCGGGTCGTGCTAAAATCCTCTGGTCTTAAAAGAACAGGGCCCCGGGTAGCAACGCCTTAGACGTTCGAT
CATTCGGGGGGTCCCCTGGCCCCATGGCTTGTCAAATACGTAACAGTTCGTCTACCGCGCTAGATATCGTGTCACCCCCA
AGCTCGTTAGTCGTAACCACACGCAAATGGATGCTGTCGCACTACTTCCGTGAGGTCTGCACGGGGTACGCAAGTGTTCC
CTCTAACCAAAA-CCGAGGCTCTGGCGTAGCGGGCTCTCCGCCGTAGCGCTGGCGTACGACCCAATGTCAGCCACGGAGA
TTAAGCGGGTTCGGCATCTCTCAGGGGTTGTGACCGTCAGTACAGGCACCCAATTCGGAAGCGGATACGACGCACTTATC
TGTTCAAATCAAGGTCCATGCAGGTAAGTGGTGTAACTCAAAGGGCAAAGGACAGTTCTAGATTCCTACGTGCCAGCTAC
ACACAATTCTTCGGACCGTCGAGGCTCGTCAGCCGGATACTAGGGTCAGAGACGGTTATAATGACGGGACGTTACTTTCC
TCGAGCCTCGGTGACGTCGTGAGTGGACTATCGAGCTCTCCTGTGCAGGACCCTTTACGAAACTGGGACGCGGAGTGGTG
TGTTTCTAACTCCTAAGTGAGGAGTCACATGTGACTTAGATCGAGCGCACAAGACG-ACCTTATGTTTCGCTTCTCTATC
CTTCATGCTACCTACACTTCCATCGATTCTACCTCCCAGCTATCGAGCAGAGCAACTCCGGCACGCACAACACTCAT-CA
TTACGGCGGGGGCTAACGTGTTTGCCGGTTTTTGCCCATCAAACCCACCTAGTACGAATGCCAAGTAGTTCCCGCACCGT
ATCAGTAGCGCAGACCTCAGGTTTGCCTAATGTCGGCCAAGGCGCAATAGCTACCGCGGGTTATTAGACCAATCCCTCGG
ATCGTACTCTAGGAGGGGCACCCCCAGATCTTG-CGTACGGGATAACTGAAGGCACCTGGCGGCTGGCTGCCAAAGGTCA
AACTGTGCCTTGGTACCCCTCATAGGTTTTGGCCAACCAGGGCCATAAAGCTCCAACAATGCCCCTACGCTCAGCTCGGG
TGATACTCGCTTGGCCACACATGGCCGAAATTACAAATGCCGATACGAACGTAGTGTCTACCGCGGCTCACTGGCTCGTA
GCCGAGGCCAGTAGAAGAATTCTGAGGGTCTAATTACCTCCTTGGAGGCCTTCCACCTCGCTGAACCTGCGTATTGAAGG
GGTTGGGCACAGCAACGCCAGCTATACGCCGCCTGCACCTTGGTCGCCCTGGCGACTGGTCGACCGGTGGAGGGCTACAA
GGGGATGTTTAGGCTGCATCCCAGCTTCGCTCGTGCCTACACATCATGTGTAACCGTTGGCCGGAAGCGCACACTGTCGT
CGCGTTACACCTTGGTGCACTGGGAGTCCTGTTGTCTTTCGTCTTACATTCAGGTTTGGAGATTTTTCTACTATCCAGAC
GGGACCGCCTACAAGGAAAATTAACCCGATCAAATGCCACGAGTCGTGGCGACCTAATCGCCTATGACTT-CCCAAGTAT
CCTTCAGAGGAACGTCCAAGATGGAATACAAGTTTGGGGAAGAGTGCAACAGCGGTCCACCCGAGGTCTTAGGTCCCTTA
GACGTTCTGAAGCTCCTCTCGATCGCCTAAACACTCGGCTGCTGCCCTGCCCTTTGCTCCGACGTACATCTGCTATCCAA
TACTTGGACGTAAGAGTGCGTTGGATGCCCGGGTTACACAGCGGACTACGATAGGTGTCTCAAATACCTACCCGAATTAA
GGACTATGATCTCAGGTCGTCAGCAGTTGTGACACGGGGTACATACGTGACTCGTCTGTAGAACATATGTCACAAGGCGG
AAAAGACGACAAGTACGAGGAATATCGGACCGCAGCCTCGGGTCAATCACACGCTTGCCTGAATCACGTGGCCCTCCCCA
AGCTAGTGAGTAGCATAGAACACTAAACAATATTTGGCCGGGCAGACACATCGCCCTATACGAATGTGTACTCCTGACGG
AACGGGCTCCGATGACTACAAGGTGTCGCCGATAGCTGTGAAAGTCCAGGCCTCGGAGTGCACTGTCTTGCTTGTGTGAC
TTCGGTCTTATTGTTCCTTCGCCCCCCCAGGATCGGATCGTGGCCATTAAACGATCGCGCTTGGTATTCCAGCTGATTTA
TAACATGGACAGCG-ATGCCGTCGGCGTGGGCTGCTATGACATTTGGGACCGGTGTGCGGCTTTCTCTTTTGTCAAAAGG
ATATCTTCAGCGTGGGTGCCGGCTGTCTGCAACTCAAACTACCGAGGAAGTCACACAAGGTGAGCCGCCCACGTACGATT
CATTGTATACTCGACTTCGCCTTCCGGACTGAGGGCTTGTTGCATGCTGCGTGAGGAACGGGCCTTTGTCGTTTGTGCTT
CGGTAGGCTCCACGGAGTCCCCCCAGATCGATTCCCAGTCGTGCTCTCCGGCCTGATCGATGTGAAGCAGAATGCGGATT
ACACCGCCCCCCCCATATCTGAGCGCCGTCCACTTTACCGTTGACAACGAGCGGGCGAATGCACGGGGTCCCGTACCCAC
TCGGTTGGCGCGCAAGGTCGTTAGGCATGTCTTTCGCCGCACTTGGTCTATTCGTAGAATTATGAGAAGGGTTTGCGCAG
GCGCGCAGATATTTCATCCGGACGCCTTCCGTCAGCGGAGGCTATGTTTGCTGTACGTGCCGCTAAGGCCCGTGCTGTGG
AGTCCCCCACCTTATATGCTCGTGTTAGTGGGCGCGGGAATTTCTGCAAGACCCAGCCCAAGGGCGAAACTCGATCAGCC
TGCCATCTCTTGCCTGAGAACATGCCATCACTGCCGGCTCCACCACGCTCCCGAACTGGCGATCTCCTTTCACCGCTGCT
GTATCTTCTTCCGGAGCCGTAAAGTTTGATGGCACGTACCACAAACTCCTGATCAACGGGGGACGTTAGACCATCCTAAG
GAATCATGCATTGCTTGAGGAGTGAACCAAGGCCCGGGGGAATTCTGAGGGTAAAAGCTGGAACAGTTCGATGGCCTGGG
AACGATTCCAGCTGCGTAGAGAATGTGTGCGTCGTAGTCCTTGATATGTAAGTAGAACGAGGGAGACCCTGTCGTCGTAT
CAGTATTGGCAACGATAACCCAAGAATACAACCCGTAACCTTGGCGCCCCTTGCAATGCAAGGGTATCATGGCTGAATTG
AAGGGTGGCATCTGCGCGTGGCTAATTACCCGGCTGTTTGTAACTTGTCAATGCATCCCGCGGGGCGGGTATAACAAATC
CGGGTCGCCCACGGAGCTCGCTTTGTACTTCCTAAGCAGGATCTGCCAATCATGGGGCCGAAGTCTCAATTTCCGCTCTT
CGATCCTGTGTAGATCACAGCGTCGGACAGCGGAAGTCAATCTGATGACATCGCCTCAACCCTGAACCCGGCTCCGGCTA
TAGAAGGGAGCACGTGAGTAATGCACGCGCAGTAGAAAACGGGACTTTATTAGCAAGACTCCGGTCTTTCGCCGGGGTGG
GTTCTGGAAAGAGGAATTATGGCAAACTGCTAGCTCGTAAGAGACCCATGATATTTCAGGAGTTTCACCTCTCGGACTAG
GGAACGTGGGCGGGTGAGTTACCTGAAAACACCACCTTAGGGTCCTTACATAGTTAGCAGGCTACGTATCCGAGCAGGAG
GATTCTGACTTCTTTCTCTAGATCGCCAGGTTATTCAATAGGGCAGACGCACCCTATGTGAATTGATTTCGGTGATGTAT
ATTTCGGGACCATAGGGAAAGCCAAGGTAAGTTAAGTTAGGAAGCCTCGCACGACACGCTCACGATGCCTCACTATCAGA
AGTTTAGATCACAAGTGAGTTCGCGCGGACGCAAGTTTAC-CCATCTGGAGAAAACGAGAGAGGCCCTACGAGCCGGCGT
GTCTATGAAAGCCTGCTACGGTTGCCAATTAGGGACCGAGCGTAACTGCACGCTTGATAATGTTTAGCATAATCTAAACG
AGGCGAAGAGACCCAGAGCCGGCAGATTCTGCGAGGTGGGTAAAGCGTTATTGATAAGGGCACAGCGGACTCTGCGGAAA
ACTGACTAAGATAGGGGATAAGGTACGTCCTCATTCTAAGGAGTTGCGCGTGATGGACACGAATAATGCGTTTGATGTTG
TATCTCCGAAGCTTGTCCGCAAGCCGACCAACCCGATGATGGGGCCCGTTCATCGTGACCTTCCGGGGGCGTGGCCAGCG
ATTCATGATGCGCGTTTGCAAATATACAGAGGAATCCAAGTAGTGGACAGAATTCTCTCGATCTCGGGACCCTCCGGGCG
TGGAGTCTCACCTATTCCTCGGACCCCCGCTCTTTACACGTGAGAGGTGTACCAATCTTCCTAGAACCGAATGGGATTCG
GTTGGTCACACAAGCATGTGAAGGATGAACTACTGCTGGAGATCGTATGTTTAAGTAGACGAGTCTGGGCCAGAAAACCC
CAAGAAGGGGCCAGTGAATGGAGATGAGCTTAATCGTCCCACGACTCTTACGGTAGCACATCACGCCGTTGCCCGCGATT
ACAGCCAGAAGTCACGGGCCTGCACGGACAAGGGGCGGACCGATGTCGACTCGACAGCACCTGAAGTTCGTGGAGCGAGA
AATGCAATTGCCTTAACGACAGGGGCTCTCAACCTAGTTATGAGACCGGGAGGACCCGTCTAGCCGGATATGTAGAACTC
CAAGTGCCTGCAGTATCAGAACCACCGATATTCATAAAAACCACAGCCGGAAAGTATGCATCCGTAATAGACAGGTAGCC
GAAGACAGGTAGGCAGGCCTTTCCCCTGTCTAGCGATTGGCCATTAGTGCTATGTTGACGTTTACCCCGAATGCTAGCGC
TCTGATAATGAATTTACCCGACACGCGTAGCGCGCCCTAGCGTTATATACTTCCGTCAACAACCACACTCCGTCTCTCTA
TGCTTATTGCAATGCCCTCGTTCCCTTTTGCTGTGCCATGTATAGTTCGCAGTGAATCAATAGCAATTTCTCCCGGAGGT
GAGGATCGTCGTGCTGCCTGCCGGTCCCACACGACGGCTCCCCACCAATCGG-GTCGCGTACGCCTAACCTATAAGGCTC
ACTTGCAGCATGCTGAACA-CAGCGGCCTGGTTCCTCCTGCCGCGATAAGACCAGCGTTCCTCATACGCCAACCTTGCCG
TGGTCTTACCCTCCGCCTCCGGCGCGATCAAACGTGAATCGCTTTGAAGTAACGAACAGCTAAGCAGCGTTTAACACACT
CAGAAGCCGCTTACGCGGACCACCGGCGCAGGATAAACCACTTTGGGACAGTGCCGCTCCGTGAAAAGTGGACTCATGAG
CAACGGATGATGCAATTCATTATCCTGGCCTGACGGGGGACAGCCTTGTTCGTGCCCGGTGTACCAAGTCAATGATACAT
CAGCACACGTCAATTTATCCGGTTCAGGAGACCCTGTTGGCTGCACTTTCCGAAGCTATTAGCGCGACGCCCCCCCCGCT
GGAAAGGTTTTCTTCCTGACCTAGTCCTACCTAGGCCCGGCCTTGCATGACCCTCTATGGTGCAAACCTCTGGGCCTCGA
GGAAGTAGTTTGTTCCCATCCATACGCGTACGAGGGCATATGTACAGTGACAAGTCAGTTCGGGATACCCGTCGCTAGAG
CAACACTCCTTTTGAATGGGTGGGTGAATTATGCTACCTTCCCCCACCGCCCGTTTGCCAATCAAAATTCAAAATACCAC
ATCAATGCGTTTGCAGCTTCATACTGGCGTCTCGCTTGGCAAACATGATTCGGGGGTGTTTTGATCCGGTGGCATCAGGG
TTAGTAAAGCGACGGTGTCGGCCATTTCTGAGGGCTATCTCCTCTGTCGAAGCTCCTTGTCCTGGGC-GGTGGTCAGGCT
GCCTCGAGGAAGAGCGAAAACGGTTACTTGGTATCCGTGTAGCCCGCCGGCGGTGTAGCGCCGAGCCGTGTCTACTCTGG
GTAAGGTCGGGCCAGCGACCCTCGCGTATAACCCTCATCGGGAGAGACGTCCGGTCGTCGGCGTGAGGGCCTTTGTCCGC
AGAACGGACGACGTAGCTTGCATTTTCGTGGGTCTGAAGGATATGTATGCGAATCCAGGTAATATTATGCGCCTTCTTAG
GCGGGTGTGCCCGTCCTCTACGGAACAACTCCACAAAGCCGGAAGTCTTTCACAGTCTTCGCGGCGTTTGTTGCGCACAT
A-AGGGGCGTGAATGATGTTCCGGGCCAGAAAACCGATCTACGGGTGGGTTTTTGACCTGCGTCACCATTGCCCCCCGCA
CCTCTTGCGCAAGTCCTCGAGTACATCATTTGCGAATCTGACTCGGGGTCAGTCCTTCATTAGACTCGTGCTGCCTGAGG
TCCTA-CTTTCGGTCCTATTCAAAATCAATGGGACTC-ACATCGCGCTGAAACTCAACCGCACTAACGCCACTGGTGGGA
CTAACCGAGAGGAACGAGAAGCTGCTATAGCTTGCTAACCCGATACCTATGTCCGTCAGCGCCCGTAAATAAGGGGGAAT
GATTCTATGGGTCGGTCTAGAACAGCTAATGTCGTGAGGAATCGTAACGTAACGCGCGACCACACGGCTCCTGTCTAGCC
CCGGTCTATATGCCAAGTGATCCCGCACACTACGAGTTCATGTCGATAGAGGTGTCCTCGCATAGAGACCAGGATGGCGT
CATGCATGAGAAAACTGGGTACCTAATTTCCCCGAGTGAAGTATTCGAGACGACCGCCAAGCTTGGCGTTCTGCCAGGTG
CTACGGAGACCGCAATGCAAACCACTCCTAACTGGTTACTCAATGGCGTACGAGTGGTACTCGACGGCCGAGTAAACTCC
CGCAATACATTGGGAGCGCTTCGGAACAATCGACGCGTCGAAGCACCGTAATAAGATAAAGTCATATACCTACGATCGCG
TAGCCCAAGTTGCGACCCGGTCCCCTGCGCCCTTCATCTCCGTAACGTAGGAGCACCTCCACGCGACCATCAGAAACGAT
CGGGCAGTGGCACGGAACGGTGAAGGGCTCCTATTCATGAGGGAACGCCGCCGAGCAATGCGATAGCCACTCCCCTTGCT
GCCACTTAGGTTCAGGTCCTGACCCACCCGGGACGTATGGTGGGCAATTAGGTGGTTGCGGCGAGCACAAACGGATCAAG
TGGGCATACCC-AAACAGAGCGGGGATGGATGCGACTACTTCCGGTCGTGCCATCATTTTTCCGCTTTAGATCACATAGC
TATAATGCTTCCGGCCGAGTGTCACCAGTCCTGAGCGGGGAAGACCCGGGTCTTCGGTCGCGTCGAGGAGTGCAAGGGCC
AAGGCCTGCATCTCACTAGCAACAAGCGTGTATGACTTACCTAGTCCGCTCTGAGCCGTATGGACCACAGGCACCCTTTC
CCCGTCTTCGTGATATTATAGCGTTCCCGGACCGCGCGAGCCGCAGCCTGGGCGCAAGGCATAGCGCGGCTAAGCCGGTT
GCGCCTACTAGTACCAGCCCAGATCGATAACGCTGGATGGCCCCAACGTGGATGCTCGAAGACTTGTATCTATGGCGCAT
TCGGGAGCAAGCCGGGCGTTCGAACCGTTCTGGCTAACCCGAAATGGTCGGAGCCCTTCGGGCTTCTGCTATTCATCGAC
ACGGAGAGAGCACTGGCCTCAGTCAGAACGACCGTCCATCGTACCCCGCTCGCTCGCGTAAAACCAGACGCCGTCCGGAG
GTGGATAGCTGCAACTTCTTTGTACGTCCATCGGCACTTGTGCCGCGCTTATCGCAAGGTCTAGAGATATCCACCGCAGC
GGCACACGATGTCATGACGACTTCATAGCCCAATTGTGCAGATGAAACTCAGTACG-TCCGTTAATCTCAAGCACATGAG
GCACGTGTGCACGACCAAGAGTCAACGAACACACTCCGTGCGAGGCGGCTCTTCATAGGAGGGAATAGGTATAGTGCAGT
GCTTTGCCGGAGTGGAGCCTGCACTTCGT-GGAAGACTTCCCGGAGGAAGTTCATAGTCTGTCAGGGTTAGTCGGGTAAG
GCGCCCAAAGACCCATGAATGGATCCCTTCTTGATGCCCCCGGCGTCAGGGCTTAACTGACGCCCCCAGTTGGGTCGTCG
GAATTCGACACCTGTCATCACGAGTCGGAGCTGTGGCGATCAGACGGGCAATTAGGGCCGAATTAGACGGGTCGCCAGCG
CC-GAGCGCAAATCGCAGCACTTCTTACCCTGTAGGCCCCCAAATTTCTATAATCCTTGAGGACGAAATTAGTCAGGACG
TGCTTCCCACGCATCCTGCCGGATCGACTCGGTTCTGAGCACTTTCTCTGAGGTGCACGATCCGACAGTAGAGGCAGCAC
CGAGTGGCACTCCGCGACGAGCGCCGGTGAAAAAGTGTGAGGCAGTCTGGAGGTGAGGACACTCGTCCATGGCCATAGGG
CAGCAGTGTCGGCCTGTGACTTGTCGGCGCGGGCTGCGGAGTGACTTCCTTCGATCTAGGGAACGCTGGATGGTTCGATG
GTAGGCAGCACAAACTAGGAATGGTGAGATAGCGCATATGGGACCTCGGTACTACTTTTTGCGTTTGTGCAACATGGACG
GAACAGAAGCCCCCTACGGAGGACCCGCGTGAAGCGCACCCTACGTCAGGGCAACGGGTCAAAAGGATGTGCCCGCCGAT
CCGTTAGTCTTCGCCGGCCGTTCAACAAAAGCACGAGGCGTACGAGTGACCGTTGAATCGCTGCGGCAATGGCCCGGCCA
GCTAGTCACGAGCTCCCTAATGCCTATTGTCACGTCTAACTAATGGATGGGGCGAAGGTCCGC-ACGC-CGCTAGAGGTA
CCCGTCGCATCGGAATCGGAGAACGCCGCGTAGCTCAATCTCTCTGCGGAGACCATAAGTGCTCAAGCCCGTAGGGCTCA
TGTATCAAGGCAAGTTCCTGTTGTCCTCGCTCGGGAGTGGCCCTATACCACCCC-GGACGCAGCCCCAACGTACAGGACT
CCAGAGAAGACAGATCGAGTACCGCTCATTCTGATCACC-CGTCGTCCCGATTCCAAGGCCTAACATCTCCCTCGGACTC
AGAGACTTACGGAGCCACTGGTTGAGTTTCAGGTCGACACAGAGCCTATTGGGTCCAATCCTTATGGACCACGGTCGAGC
TAAAGCCAATCTGAGAAAGCTTTGCAAGGCCCCAGAAGCGATTGTCTTCTGGGGGCTGGAAGAACGCGCGCATTCATCTG
TTGAGATAAGCCTGCTACCCGTTTAGATTTCTAGCAACTGTGTG-ATGGCGGCACGTCCGACGTGCCGGCGCCACATTTG
AAGTTCTCGGCCCAGCAAAGCCCCGTCCAACTAGCACTCCACGTTCTACGGAAACCTAGCAGGTACGGATAACGTCTCTC
GTAAGGGAAGCGTAGTGCTGTGAGATAAGGCCCTGAGATCCGAAAGCGGCCTCAATTCACCACTGTCGCGTCTCTACCGC
TTTATCACACGCACCC-GTGAATCAACTAACCTTCATTGATACCAGTTTCCGGAGTATCCA-GTTAAGGAAAGGGAGTAG
GGAGCGTAGCTCAACAGGGTCTCGAGTACCGGTGCTACGCGATCACGTGCTACGCTGCAACGCTTGCCAGATCTCTGATA
GAACGATATTCGCTGTTCAGTAGAGAGGGGGCCTACGTGTTACTCACGTGGTATCCATGAATCCAAGTAGTTCGGCGCCT
AGCAGTGCGTTCTCTGCCTCTGACGGCTGTGCAGGAACTGCCGACGTCCAGGACTCTGTCTCTAACACTATGTGTTGGTC
TTGCGACTGTCTACATTCCCTGAAATTCGGTGGGTCGAGCATACCATCCTGCCTGTTCAGCCTGGGTCGACGACGAAGCG
AGGTTTTTGTGGGTGCTCGTGAGTGGCGCCGACCGTAGAGATTCTCAGCGGAATAGCTACTAACACCTGCGTCCGAGACC
TACGCCGATATGCGGCATTTTGTCCGTTCGTCCAGGTCGGTATCCCCGCATTGGCGGAAGTACTCCCGTACATTAACCAA
GCTGCCAGTGCCTATCCCCGGCTAAGCACAGCATTACGCACTTGCCGCAGAATGTGCTTAAGGGAGCTCTCCACCCCCAC
CATGCTTCGGACATGAAGGCGGACCTTGCGAGACATACATAAAGGACCGAATTTGAGAGCTCTTTTTGTGGGCAACTCTG
GCCTGCAACTACGAACTGACCGAGGGGCGTGACGAGTAG-CACAGAGCGGGTGGGAGCTTGTGAAGGATGTGGAGTGT-A
AGGCGCTTATAACACATGTTAGGCCGAGTCTTAACAGACAGTGCCGGTAGTTCCCGCATGTTGGCGCGCGAAAGTGACTC
GAGAATTCCCAGTAACAGTTTTCCTTACTTCAACGGGTCAGACACCGTTGATGAGCTGTCAGAACCGGCGGGGCCACTGC
GGTCTGGGTTGCATAGGCCGAGGCGGCAATAGGAATGGGAAACAACGAGGTAAAAGGTCTCTGAGCAAGCCCGTACACGA
ATTTAGTACAGCCAACAGCTTGCACCCTATAAGTTGGAGCCCGACGTGTCCGCTTAAAGCGAGGGTATGTCTCCGCACGG
GAACGGTAAACGGACGAAGGCATGCGAATAAATTGCAAGAAACCGCAGCCGCGAATGACTAACTGTCGCTAGCGACCGGC
GTCAGGTATGCGCCGGGGGCGACCTCCAATCTGCCCCGCCTGGGCGGTACCTGATGACTTTAGCGGAGACCACGTCTTGC
GTACCGAACAGGGTAAAGATATCTGTAGTGTCTAGGAGACATAGAGCGTGAGGATACGTAACAAGACGCAGGGGGCTGAT
GCATGGGCGCACGGTCTGGAAAAAACTGAACGCTCCGATTCTAAGTGCCATAGTCAATAGGTTCCTGACGACACTCTCCG
ACGCTGAACTACGCCCCTGCTGGTTGGCCCCCAAAGCCCGCACACTAAGACCTACTTGTTTCAGCCTCCAGGTCGACGAG
GCCCCCGGCAACGCATAAGAGAGCGAGCGAGATACCCTAAGTGTTTGATATTGCACCAGGTCCAGAGGTAGTCTATCGGA
GACCAG-ACGGGTCTACTCATGGTGAGCGATCCCACGCCGCAAACAGCAAGCTCACCAGACAACGAGCATTGTGTCCTGC
ATGGTTGTACTCAATGCAGGAATAGATAGTGGG-GACGGTATAGCTATCGAGTGATGATGGAATACAAGTGGCAGCCTTA
GGAGCGGCTTTCTCGGCTTGAGTAAAGGGCCCGGGCGCCGTGCTATCGCTGCAAATCCTGCTGCTGGGCGGAACGGCTCC
CGCGAACGTGGGCCGAAAGTGTGGTAAATCAGTACGTCTTAGCTTGAAATAGA-GCTAATGGAGGGGTGACCCTTACGTA
CATCGCCTATCATGTAGCCTAAAACTTGGGATTTGTCGTAGAGTGGACTGCAGGTCCAAGACGAGGCGCTCTAATAAGGG
GCACAATTTGGGCGCCGAAAGCTCTTGGCTACTCCAGGATTTTTAGGGGTTTTGCCCCGCAATCCGGATCCATCCCACGC
AAAATAGAAACCAGTCCGCCACGAGGGGGGCAGTGGCCGTTTTTGGGTATCACAGCGGCTACACCAGCGGCGAGATACTC
CTGTGCCTGTTTTCTAGCAGTCCCTCGCTGCCGAGCAAAGGCGAGCCTAGGGCGGGCGGTGGGGGGTGCAAATTGGGTTC
CAGCATCTGTCAAGATTGCTGTCGGTATCGGCTTTCTTGTCGGCTGTATGACGATTGGCAACCCAC-TCGTACCGAGCAT
ACTCTCATCGGAATAGTGCTGTCTAAGCGCCGGGACAGAAGTAGAAAGCGTTTTTCTAATAAACTGGCGGAACGAAAAAC
GACGACAGCCGCAAACCCATGAAAAACCTTGCGGTCGGACACATGCACACGAAGCCCGATCTGCCGGCGTGCTGGGCGGC
CTAAACGGAAGCTAGTGCCGACTCTCCTCTCCACATAGGTGCGGGCGGCGGCCGGACCTTAGAGTCGTTGGGAGGGGAAA
AATATGTTCCGTGCAATGTCAGTGAACGCGTCGCAACCCCAATATCCGCTATAACACCACTTGTCAGGTAGGAGTTTCTC
TTGGTAAAGTACTGGCCTACGTTGTCCTCGCCTAGAGGCCTCCGTGGGGTCGGTAGTAGTCCACTGGTGGGCGGCGAGCA
ACCTAACAGCAATAGTGCATCTCTGGATATTTAACTTCGTTTCCTCGCCACCTGGGTGCTGTATCGAAGGTCACCGAAAC
AGTGAAATCCCGGAATAACTCGGCGGGCTGTCTCGCATAACCCTATTCGAAGGCGGAACCGACATATCGTTCCGAGATAT
GGTCGTTTGAGCCGTAGCAGGCTACACTGTGAATTAGATCCCCCACTTTTGTGAGAACGGATCTAGTCCTTACATGGGAA
CTGAGACCCATTCTACCTCTGTAGCCAGAATCACAGAACT-CAAGACCCTGCGATGAGGAGGTGAGGATCGGCTAAGGAA
CTACCACTGGCCTAGAGGTGGCAGCCTCATGGTCTAATGAGCGCGAGTCGTGATCGTCTTTAGAGTTACGTGGTGACGCG
ATCAAGTATGGGGCACCCGGGGTAGAAGTTTATTAGGGGTGATGAGAAATCCGCACGAAT-CCGGAGTCCCCTAACGGGC
TGTACTTTCTTGCGGCACATTCAGTGATAGCGACTTGCCTTTCTATT-TTCCCTCTTATCATTGTTAGAAGGGGGGTCTT
GCGCATTAGACTGTGACGAACGGTCGTGGCAGCTGAAAGCTCAAGCGGCTCACAAGACGTCGTCTCCCAGAGCGCGCCGG
CGCCTATGCGGGTTGAGTTCATACTACACGATCGATGACTGCATATGGCGGCCAAAGGCTCGGCAGACGCTGCACACCGA
GCAATGGCTACGGAGCTAGCCTTACCAAAATTCTTCGACGCGCTTGCCGTCCATCCACATTAGATCTCACCCATCCGGGA
CCGGTAGTTTTTCCCGCACCTACAACCG-GTGGTCTTCTCGGCGTTGCGCTCTTCCGAGATAATTGACTGAGCGGACACG
AGCTCAACTATAACTTGCGACGTAACGAAAACGTGGAAGGAGACTCCCGGCAAGATTAATGTCAGATGAGGCCCGCAATC
TGTGCCGTGTAAACCGTGCCTTCGCAGGATCAGCCCTGGGCCAATCGAATATAGAATCCGGCTCGTGAACCTGGAGATGC
GGGAAGAGGGAGGAGAGACAGGGGTGGA-CGGTTCTACCTGGCCGTCATGACGCAAGCGATGGGTGCTGCCGGCAGGGTT
GCGTG-ATACCACGCACCACGGTCACTTTGTATATCCTGAAGCGCCATGCATGCCTTTGACCGTATTGCCGGCGGTCTAA
CATAGCTTCTATCGGAACACAGACGGGTAAGGACGGCATGTGTGTAAGAATCCTCTCCGGTCCTATCTAGAAAGCTCTAA
AGATCCGCTCGTGACCACAGTGGTATGGACCCTGGTTCCCTCTGCTCGTTACCCTTGCCGTCCGTGCTCATGTCTGTATC
AGACGGTGTGAGGCGTCAGCGGCATCCCTGATGTCGTCATGACGGGCTGAGACCCTTATGGGTAGCTCTATCGATCAGTT
TGCAATTGTTACTCAGGAGGTTCTTTCCTCTGTGCCCTCTTAAAATTGTAGCCTGCAACCTACGCCGAACGTTTTTATGT
TATTTCCATCCACCATCCATGGGGAAGTAGGCGCGTGCT-TAATAGAGGGAAGGATTGAGGCAACGTGCGACACCACAAA
TGGC-GGATGATGCTGCGTTTGTAAAAAGCGGGTGTATCCCTTTCGTCCATGGAGCGCGCAAAACGACGGTGTCGGATTC
CGTGAACCCGGAACGCCTCATAACAGCAGCGACAGCGCCCACGTGCTAAATGACCTCAATGAAGCTCGTTGGCGTTTCGC
TTCTAAGCTATGGGCGGGCGTGGCCTCCAAATTTTTCATCCAGGAATTGTTCGTCGTCGCTACATGTCCGTGCGTACGCG
ATCCTGGGAGGAGTATATGGGCTGGCCTCTATAATCGACAGCAGTAACGCGGTATCCCCCTGCCCTCGGGTCTCCTCTTC
CAGCCTAATTGCGGCCACGGAAAGCCTCGACGTATAAAGGTGACCACGTGCAACGATCGGCGTAGACACTACCGGGGCGC
TCGGTAATGTGTTTC-GTAGGTATAATTTACCGGGGATTCGTTAAATTGGTGTTGGGGTGCCGGTAGCGTCAGCCGCAGT
TACAGGTTATAGGTAGTCTACACCTGGTCCGGGTGCGAAAGGAGCGGCCACCACAGTTCCACCTAGCAATACAACCAGAG
ACCATCCCGGTAAGCCGCATGCTCCCAAGATGTTGCCCGAAATCCTTCGTTGCCCAGCTGCGTTGGGGTTGCGGGACTGC
ATGTGGAAGATGATATCGATCACTGTGTTGTCGCCCTGACGGTGCAACTCTGGGACTGTGCTTTACTTTGTACGGGTCGG
CGCCCGATCGGGCTCGGCTTTTCCCAGGGCAAGGCCGAAGAGCCCTGGTTATGAGCTTCACAAGCCTTAGGTACCAGGCG
ATTGTTTCCCGTCGACAGGATATCATCCCGTCTGAGCAATAAAATCGTAAATACCCGTAGTAAGCCTCTCCCGCTACGAG
TTTTCCTTTCCTCGAAGTATGCAGGAGTTTGGTCCGCCGCGCCCCCTACGATAAGTGTCCCTGAACCGCCCGGTCCCGGG
TGGTAGCCCCCCTTGCATCTGCGTCCAGGCAATTCTTGCGAAGAGAGGCGCTCCAAAATGTTCCGGATTTGCGTCTCTGC
GATCCTAGCAGTGATCTGCACCCTACAAGACCTTACAAGCGTCGTACTTAACCGATGATGCTTAGCAAATGGCGGGTCAG
GTGCATAGCGCACATCCCTGATCTAGTCTACAAATAGTCCATTGTAGTTGGAGCTCTTCCTGTCTTGTCTTCTTTGTACG
CCGACTTCAGTGCTGCCACCTTTCTGAGGGTTTTGGCCGCGACATTAGATTCTGGCCGATCGAGAAACGGACAGCCGCGC
AGGCCTCTGGGAACCCAACCGCGGACACGCCTAGCCGGTGTGCGTAGATTTAGCTAATGCGTCGACTGAGAGGCTTCTAC
ACGGCGGTGCTTGGCCAACCGTTATCACCGCATCTCGTACGCCAAGTACTCTGAAAATCGAGATGGGGGGTTTTACCTAC
GCCACACGGCT-GCTTACGTTCCTAGCGAGAATCTGACCGCCCTGAGTGGAGCT-CCATCGGCTTGTCGCACAAACTTAG
CCTTTCAGGCGCCCATCTAGCCTCGGTGTAGTGTTGCACCGCCGCCTGACGGCGCCCCATAGCGCGTGATACTCTCAAAT
TGGGTGAAACTTCAGCCTACGTGAAAAGGTGATGCGTCTGTTGGTAACGTAGGATGAGAAAGTATACGCTCATAGTACAC
AATTTCGCTGTTTTCCCAGGTAAGGTT-GGGGCACATCCGTACAGAGGGAAATAGGAAAGTTCGTGACGTGCTAGCAAGG
GGCCAGGGTAGGTTGCCGTCGCTCCAGTAAAACATCCTTGTTTTGTACGGGAGCCAAGAATGAGAGCCGTTCGCTGGTCG
GGGCCCTTGGAGAAGGTAGGAGCCCTCGGAGTCAGCGTCCATTATGCTAATCAATCGTACTAAGGAGAATACTCGTTCTT
TCTTCTTACCCATACCCTAAGCAACGGCACCGCAG-ATAGAAGGACCAGACAGCTGATATATACAAATGTTGGAAGAATG
CACGTTACGTCTGAACGCATGGCCGACGTTCAGCATCTATTATCACCT-AGTACAGCAGCCGTATGATCACACAAACAAA
-TCGGGGTCGGTTGAAAGCCTGTGAACAAGGTCTGGGGGGGCGCCAAACTCGACGGGCTAGAATCAGCGCGGTAGTATCT
ACCTGAGCGCGTTATCCTCATTGTCCCACCTTCGGGCGTATTGGACGTTCACAGTAGGCCTTTGCTAGATCGCGGGGGGG
GCTTATGTAGTGATCCGCAACTAGAGCTGTAGCTGTAAG-TCTGTCTTACACCCATGCTGGTGCCTGGAGGAGTAATAGT
AAGAGGGTGGCATAAACTGATCACGCCCATGGCACCAAAACCACGCTTGGGCACTCCCACCGCTACGGACGGCTGCTGGA
CGGTGGGTCCACTCTGTACCCGCCTATATCCGGAGGTAGGACAATCAGCGATCTCGGTGAGGCCGCATGAACTACGAATT
TCTCCGGGCTGCCAAATCAGGTGGTACACTCTTTCGACTCGGGTGACCGCAACCCCGCGACTACAACTCGAGGACTAACC
CTCTCACTGTAGGTTACCCCACGCCTCGAGCTCCGGTTCGGGCCTTATTTGACGGAATGTCAGATACGAGGAGAAAGCAC
GTGTCGGGCGCAAGGCGGATGCGCAGCTAGTCACAGGGATCGCTCACCGCAGCAACTAGCGGTTTATACGCTATCGATCG
GCGTGCTCCGGAGCTACCCCGCTTTTGCTGTAAGTGTGTTTACCCCGCCTGAGTTTGCCTGCACCAGCATGATCATGCAG
TAGGGGTACCGGCAGGAAGAGGTGGAAGCAGGCTTTTGCGACCGAGAAGGAGAGTAAGGCCGGAAGCTGACCTAGACTTC
CCGAATAACATAGTAACAACCAGATCTATAACGGGGCTCTATTTCCTACTTCGCTTCCGTGTTTTGTTTACTTTCACGAC
GAATCGATCGGCGCCTCGGCCTTATGTAAC-GTAACTAGCCAGTAGGATTCGCTTTACGTTACCGCCCCTACCTGCCCTA
GCGGAATGGTGAAGAATGACGTTCATCTGTAAAACTACCGGCGGAGAGATCTGT-TGGTCAAGCAATTGGACCCGGGTCA
GTTC-TCGTGCCCACCTCTCCACCAGTCTACAAATGTGCCGGGCGGGCGCCGATGAACCACCCTTAAGGAAAGTTACGAA
CCACGCTGCACTCAACTGCTCTCACTGCAACTCGACCAAGCGCCTGTCCGACTAAGCCCACCGATTTGGGTCCTCCGCTA
TTGCTTTCAATCAGTGACCAATCCAATCGGTCTCTTCATGGCTTGCTCCACTGGGAAGAATAGACAGTCACTGCCGGTAC
CAAAAGTTGGCTATCATAATTTGAAGCTAGTAATTCGAGTCGCGCTTGTTTCGCCTTACTGACTTCCGGTGTATATA-AC
CGAATAGAAACACCGCTGGGATAGTCCATACAAGCTCTCTAACTAGGAGGATTCTCACGACAGGCCGGTCCCTTCGGTTG
ATGTGCCCGTTGCGTTCTGGTGATGGATGGGTCCGCCCGGCTGGATCCCTTAGCGGGATCG-CGGTCGGAAGCGTCTATC
CAGGAACGGGCTGACTCCTCCCCTCCTTATGTATAGTATGGGATCCGTGCCTCCCCCATCGGCACTGTCAAACCCTCGTC
GGCGGGACCGGTGCAGGTAATTAACTCGTAACGGAATAAT-GGCCTTTGACGCAAGTCTAGCCACAAAACTGATACGTCG
TGAATCGAACCAC-CCTTAAGCGGCGTAGGATTAATCCTAGGCCGGCAAACAATTGGAAAGCGCGCCTCGTAGACCCCTT
TGTTCGCCGATTGACGTCATGTCACATAACTACCCGAACCGTGCCCCATCGATGCTTCCGTTCCAAGAGCGGTCCCTACG
ACGAAATCTTAAACGCGATCGGCGCCTGATTCGGTGAATCTCTCTGAGGTACAAGCTAATCTTCCCGTGGAAAGAGGTCT
TCCCCTGACCTGTAACTCTTTTCTAACATGGAAAGACCTGTCATTCCAAATATACCCCCTTGGCGCGCCGCGGGGTGTCA
CACTAGTGACATATTAATTAACTGTACTCTCGAAGCGTAGGCGCAGCAAGGCTCACTCCCTTCGGCGGTGGCTTTGCCTC
CAAAGTGAAGGATATCGTCCCGGGGGTCCGGTCTGTAAACTTTCTAGGTTCTGCATAGACTACACCCCAGGTCCCTCGCT
GGTCGCATGGCATTAGTGCGCGCGCTGTAGCGAGGCTCGAGGTCTATTGTGTGGTAGAGTCACCCGACAACCAGTCACCG
CGGAGTAGTTTTTGCCTTTCGTAAACCCCGAAACCTGGGCGCCCAACTACTAGACGGGATAACAACCCTCGTCCCCTAAC
CAGAGCCGAGACTCAGCATCG-CCGCAATAGTCTTGATCCCATGCGTCGCTCGGGTTTTATATGCAGGACAGTCGCCGGA
AGGTTCCTTATGGCGTCCTTGTCACACCTACCTTGACGCTCCCTTCCGGCTGTTGATCAGCGCCACCAGCCCCCTATATG
CGGACGACCGGCCGTTGAATTGCCTGTCACGGCAGTTTTACGTTACTTCTACGGGTCCTAGCACCCCCCAGTAGATAGAC
CCGATACAATTGAAATGGACTTTTAAGCATATATTCAAACAGGCTATAGGTCACAAAAAATTCCGACAACCGGTTCGTCG
CAACCCCTTTCGCCGGGCCACAGTCAACACGCTGTCTGGAGGCTGGGATCCCATCGAGACTCCCTACGCCCGTCCGCGTT
GGATAAAGATCAGTGATTAGTCACTGAAGTTGTTTCGGCCAGCGAGAGTACCACGGCGAAACCCCCACTTGCTCATCCAT
ATCGACTGTCCTGGCTACAAATCCGTGGCACCGCGAGACTTAAACACGTCATTTCCTGTTAATCTCTTTTGATTAGACGG
TAATAACAAGTGGACCCCTCCTAAAGATAAATGTGATGGTACCCCCTGTCTTCATCGAAGTAGCCTGCATTAGTACTGAT
CCTCCGTCAAGTGGTGAAGTTGCAGTCATCCTTTTCGATGCATGGATCGTGGGGCCATATGTCCGGGTATGTGTAGGACT
GCCC-CGTGATCCCTGGTCGGGTGAAGGTCAGGGCTGTAGGCATGATTACCTTCAGAACGTCCCTCACGACTTCCCCAGA
ATGAAAGCACACTGATCCCACTTACCGCCCCCCCTTATAAAGCACCGTGCTGGGCGTCGGGCCGACTCGCCTGTAACCAG
CTTCGGAAGCTCCTCCACAAGTTATTGTCGCATGACGTGACGCAACAATTGACCACCAGTGACTCTCCCCAGGGAGTATC
AGCTTACGACATAACTGAACACCCGATCGATGGGGTTTCCCTCACCGCTTTGAGGAATGTATGAGTCTAAGAACGTCAAT
CCCCGGCTGTCCTCAGCAGCTATTTATTTTTGTCTAGCTTCGACCCCGAGAGGATTG-TTAACTCCGACTGCTGCGGCGG
ATATGGACGAGCTATTTGTAAGCAGGGACTCTTATAGTCGCCGATACGATTCAGGAGTATGATCGTTTACCTCGATCCAC
CAATAATATACTCAGAACGGGAAACGCTCCGGGCCCCTCATGCATCTAAAAGTGTCGAAGGCGACATAAGCACGGGC
>SRR354019
GTGTATCACAGAAGCACTCCTACGTATGCATGGCGCGTCATTGCTGCACGTCCTAGGAATTCTCTTGGGAGTTGGACGCA
TCGACCACGTGGAGTCCCGAAGTCTAATGCACTTCAGACATTATGAGCCGTTTATTAACCGTCAACTTGGCTCATGGAGA
ATCTAAATCTGAGCGATGCAACTTTGCTCATAGTTTAGTTACGACGAACAGCTTAACCAGCACTTGACAGGTTTGGAACG
AAAGGCTTTGCCATTTGTCCGCGTAGCTGCACCCGCATTGGGGAGTTTACATACTATCATCCCTTATAATACGATACCAT
TCCAAGTTGACCTCGGCCTTAGAAAAATGATATTGTATGATACAGGCACTAGTTATGAGGTGCCGGAGGCGTGAGCCGGT
ATTGGATACCTAGTGTCAAACGACCCCTGGGAGGCCGTCCTCCCTGCGGCTGGGTATGAGCAGTTTGATGTGCCGAACCG
CATAGCTTCATGCACAGGGCCTTACCACGGTTCGGAAGAGCCGCTTCCCACTATGCAGTATTTCTCGAACGTGCACATTG
ACACGAACTTCGGCTTACTCGTCCGCGCGGTCGCTCGCAACTGGGATTCTCCAGGGCGCGAGCTGCCCTCAGTTCATGGT
CCAAGCTTATGCTCGGTTGCACTTTAACGTGCGGTATATATTTCGAGCTGGGCTTGGGACCTTACGGGGCGGCATAGGCA
ACTCCGGCGGTTCCGGGACGGATAGCTATCGTCTCATTTAGTTGTCCGATGCTCTGCACTT-GAGCTATACGTGACGAGC
AATTTACCCGTGGCAATTAGTCATCGTTGGTTACTCCACGGGACGGTTCGAGCTCTCTTCTATGTCGACTCGGCGGTCTT
TCGTCAATGAAGGATGCCATACCCGGTCTACGCCACAGTCCAGTTCCCCCCGCGGCTATCAGCTGACCCTAGAGCAAGGC
CGCGGAGGCGCAACGCGGCGCGGGAGCCCGAAGCCGAGGCGCTTACGGTGCTCCATGCCCCTGTCAGTTCACTCAAAAGC
TGAGCTAAAAAGGGATACTAGAGCTCGAAGTGCTTTCAAGGTCAACAGATGCTACGCCCCTGGATGAATTTCCCGAGCGC
GGGCTTTGTGATGG-TTGTTGGTACGATGAGAGGCTGACCGTGGGCACCGGAGGTGCATGCGCTACAACATGGAGGGGCC
CCAGGAAGAGGGCCGCACTCGTCGCCCACCCGCTGGAAATCGGCCCAATGCATCAGGCTCAAAGAAAACGGGGGGTACCG
TATGTCTACTCCTTAGTTTGAACCGTCTAGTATGAAGGCCCACACCCAGGCAGACAGGGTTCCTTGGGTAAAGCGGGTAG
ACCCCGTCAGTCAATGGACCGGAAGCTGGGCTAGGGGTAAGAAGGGGACGCCTTCGGTGCCAGGCCGGCGCGCCTAGTGG
CCGGGCGGGCTGGCAGGAACTAACGAGTGGGGAGAGTACGAATCCAATATAGAATGACTGGGCCCGGATGTGCCCCGAGT
ACAGTAAAGCAGCTGACTGCATAAACGGAGACTCGTCAAAGTAGTGTTTGATGAGACACGCGACGATACTATTCTACAAA
CGACAAACGCAACGCAGGTGCAACGCCTCTCCGTGAATAGGAGACCCTGTAGTCGGCGTCGTGATCGCACAATGGGACAC
GCGATGCCTGGGATCCAGTGGGGGGCGAACGGCTGCAAACAGCCGCGCAGTGACACGCCATCTACAGAGGAAATAGTGAT
TGCGCAATAAAGGACATGCTTGAAGTTTACGTCGGGCGCGAGTATCTGGATTCGTATTCTACGTTTTTGCATTGCTCTTT
GGATACTCACACGCCAGGCACTATGCAGCTGAAATGATCATGGTATTGAATCCACCGGTGCCAAAGGGATGCTCTGATCG
AAAAGCCCAGGCCACTAGCACCGCTTCGAGAGGGCATACCAACGAACGTGTAACCAGCAGATGGCAGGGACCAACTAATC
AACCTCCAGGTGAAAACAATAGTTACCCATCGGCAGCTAGGAAGCACGCCAATCCCTGAGTTAAATAAGCGCATCAAGAT
TCTTCGTTTCCGAATATTTGTTCGAAGTGTCTCTGACCTACGTTATTTGTATAATTAGAGCATATCGGCGCCCTGTAGG-
CTTGTTGGTTTTAGCCGGCCCGTAGTTAGGGCATATGTTATGTTCCTGACTCCACTTAACCCCCTTGTCTATGCACCAAA
CAGACACAAAGTTGATCACGTTTCGTCCATTGACCCTCATCTAAATTCAAAGTGTAGTGTCGCCGGGATAACCGGTGGGC
TTTGCCGGTCCGAGTCCGTGTAAGGCGGGCTACTAAAAAACGCCCCGCGTTCTCATAGCCGTGTGCGATTCTAGAGTCTC
GCGTGCCGAGATTCGTCCAATTGACCAATTGACTGTGAATTGCCGACATGCCCTCGCGGGTCCCCCGGTCCGACCGTTTA
GCCAAGCTCGGTGGTCGAAAATAAGAATATCCCGCCGTCTACCCTGATAGGAACGCGCCACGCAAACACTCGTTAGCCCC
CCCGGAAATTGAAAGGCCTGGAACACCATAAGGCGACCGCAAGTCAGGGCTTACTCTGCCCAGTCAAATCGGTATCCGCC
GGCAATACTGTAATAGCATGCATGTGCATGCTCTACACTTGCAGTCCTGCACGATCCATATCCTCGAGCGAAGCGAGATT
CGAGAGGGAACTATACAACGCAGACAGTTATCCGAACTCGTCGACTACGGCTGGCACCTCGTCCATGCAACTACCGGGTA
CGGTTACGTGCACCACGCGAGGCCGCTCGCACACGACTCGATCGGGCACCAGGTTCGGGTGGCGACTCGCAGCTGGTCGC
GAGCTGATAGACATACGCCTACGACATCGGCCCTTGGACGTAGTAGTACGGCGCTTCCCATTAGCTGGAACGGCCTTTTG
ACACAGTTGTACTCTTGTGTCAGGTCTTCGCAAATTTTGGTTCTCAGTGACAATGCGATCCGGTGTATCTTGGGTAATGC
AGGATTAGCTCCTGAGCCGGCCGCTAACCTCACGAGGGCAGATTACTTGGTAGTCTACTATCCAAGATAAAGGTGGCCCG
TGCCTTCGCGTTGGTTTAGAGGCGGGCGTAGGGTTCCTGACCCGCTCGTTGCATCCTTTCGGATTCGAATGGGGGTGCGT
GGCATACCGGTCACCTAGCGGGAATCATGCCAGCACGATAATAGAGTGAGTAACTCGCCGTAACTGGTCGGAGGAGCAAC
AGCCGAAAAAAGTAACCCCCGGCGCTGATGATGTGAAGAGTAAGAATGACACTCCGTGGACAGCGCGCGTCGGATTCACA
CCATCGTCTACGGCTGGGATCCCCTGGCGCTATGCTGCCTGGTGGTAATCCACGCGCCCCGGACAAGGAGATCCGTAGGT
TAGCGGCGAAGTCGCGGAGGCGCCTGGCTTGACTTGCTACCGAACCTA-CACTGGCCAACGATATCGTTAATTCCGTCAC
GGTGCTAAATCCGACCTTAAACCCAAAAGGTAACAAGGAGTCACGCCCGGTACCTTAACAAGAGCGTAGTTTCGACGTCC
TTAATCCATGCCATTCTACCATACAGGCCAGCCTTTACGCGCGTTCCCAACCGGGGATAGCTCGACACGCGCGCCGGTTG
ACTTTCGGCAAGAGGCCACTCCGTAGCGGAGCCTCCTTTAGCGGGCGTGAAAGGCGTTGACTAACGA-CTGAGTTCCGCT
AAGCGGCGGGTCTAACGAGTTCCTTTTTTGCCGTGAGAATGAGACTCCTCCTTATCGTCCTCAAGCAGCGCAGCTTACCC
CTGGTGATATCAGAGGCCGACACTCGCGACATAAGATATAACTTTTTCGATCATG-CGTAAACTTAACCTTGTTCTGCAA
CCTTCATGGCAGAGCCCTCGATACTCTCTTCGAACGAGTGCTGATCTCTTCGCTTGCCATGTAAATTCTCCCGCTATGGG
GTGTTGCTAGGACACTTTGTAAGGTCCTTTAATTAAACGAGCAGGGCGATTGAGGGTACGGAGTCCTTTGGCTTTAGG-C
CCGACAATTGCGATGGCATGGTGCCCAAGAACATCTGTGACTAATCCGGAACTCCCTCTCTCCCATGCCTAGTAAATCTC
GAAATAATCGGAAGGGGTAAACGCAGCCGGGTTAATGATCACCGCGAGGCCCTCTGAATCACACAGTCCATCAGGGTGAC
TTCATCCGACCTGGAGATAATTATGGTCGCGGCACGATCCTCAATG-TCTCATCGCCCTGCACTCAGCTGGTCGGGAGGC
AGTTGCGCGCAGAGTTTAAATAGTGATAGTGTAACTTCCAACTTGTGTCCCTGGATAACAACACTCCACTCATTACTCGA
ACACGAAAGTGATAAGCAGGTCGGGGCTACGCGACCGCAACAAAGGTTAAGGTACGGGCTAGTCACTAACACATCAAAAT
TGACCCCGGTAACAAAAATCCGCTCGCTCTCCGCCTCGGGTTATCAGAGATGAACGACCAAACATCTAGCGAAGGTGTCC
AGAATTATGTACGGGAGGGAGTCTACGAATGAAACGATCGTCGGGCAGCGACCCAGCTTCCACAAACCAGCCACGGGTTT
GGTACAGTTGCGGTAGAGGGCCAGAACAGGTTCCAAGTAGCCACCCTGATAGTTCATGCGCTCGCACAAGATCAGTCACT
CGTTTAAGCATCGTAAGATGCCG-GAGCCATATTAAAAAATGCCTCAACTTCACGCAAATATGAGACCAACTTGAAGACC
TCACACAGTCTTTCGAACGTCAGCGATCTCGACACCGTTCTGGCCGAGCGATACAGCTTCCTAAAGTAGTTCCAATACCG
GATCCACCCGATGACTCAACCGACCTACATAGAAGAGGAGACACTCACATCAGGGAGTGATTAGCACGTTTGCCTCAGGC
CTACGGCCTCTCGCGTAAGAGGTGCGCATGATCCGTGATACCAC-GGCACAGTACAACAGTGCCTAACATTGCGGTGCGG
ACAATACATTTGTGTATCTACTTAGAGTGCAGAGGCCAGCCTAGGCCAGAGCCGACTGAGGAAATCA-AGGCGGGCTAGA
GTTGGTGACTAAACGAAGGGCGTCATCGTCACATGGGCCGAAAGGGGCACGACACTGTAAGACGGAAAGGAACTCCTTAA
TTCACCGTTACCTCAGCCGTGGCAGTCCAGGTGTGCTGGTTTGACCCTCCTCCGTCTCAACACACAAATCTAACCCATCT
GCGTCAACGTAGCAGGGGGCTAGTGAGAGTAGGAACATTAGGCCTTATAATTATGTCATTGGCTCGTCTAGTCACTTGCC
AGTGGCCCGCGACAGATCGCAGTAATATAGTTATGAAGATGTCTAATTGCCAACGAGTGAAAAGTGGGAGCCCTTCGTGG
GGCTGGGCGGAAACTATTACGTCAGGCGTGATGCAGACGGACGTAAACAGGCACGATTACGCCGTTATCTGAGACATTGC
ATCCGTGCTACCAAGTTGAATAAATGTGGGGGTCAACCCAGGTCCATATGGGAGCGACTAATGTTTATGAGACTCCTCAA
GACGGTGACTGCGTCTATCATGCCTGTGAAGCATAGAAGTGCGACACCCCGGAATGAGTGACCCGGGGGCAGCAGCTACG
TATCTTAGCAATTCGAGGTTCATTAAAGCAAAATAGCACGGGCGAGCAAGGTGGACTGCAAATAGTGCCTGTGGGTCAGG
GCCGATTCTTCGACGTCGCCGGGATTCTAAAGGCACAGCCCCTCCTCGCCGAGTGCGGGGCGGCAATCGTTCCACTGGCA
TTCGAAGAGAGCTGCATGGCCCCAGCCTATCAGAGTCCATAGGTGTCGCTTCCCAAAGTCGCAGGTTAGTAATTCTTCGG
GACTTGTTTATATGCGCTGGTCTTAACGCTATCAGTGTAGGCACATTAGAAGCTTCACGACCATCCCGTCTACGATGTCT
GGATGTCGACGGTCCCTATGACGAAGTATGTTACAAGACTGCCAAGC-GGCCAGCCCACACAGCACGGTGTATTAGTCAC
GCGCGATGACAACGACGCAGG-TATGAGCCTATATTGAGTCCACGTGCCACGGAAGTTGCATTGAAGGGGGTAAGGGGTA
TCCAGCAGAGCGAAGTTTGCGCGCTAAATGCATAACCACTCAGCTCCCTGCTCAGGAGCGTATCGGTGGAGGAAGTACCC
CTATTATCCCCTCTTAGCAACGCTGGATAGGCGCGGTTTCGTTTTTGCTCCCAGCTGCCAGGGAAAACCATGAGCTATTC
GGCAAAGTGGACGCGACATGAACGAACACCGTCCGACGGCATACCCCACATGGCAACTTGTTGCATAGAATTCCCCGATT
AGGTATATCCGACTCGAAGGTCGACGGAACGGGCGAACGTTAACTTAAACGAGGGTGCAACCTGGGTGCTTTGTACAAGA
GGTACACTGTTCTAATTGGAAAGCTGTCAAGCGCGGCGGGCCTTTCAATGGCACGAACGTTTATTTTAGCGTCACCGGCA
GTCACATTGCTGAGTAATCGCCACGCAGACAGGGCACCGGCCACAAGGCGTGGGGCCATCGGGGTGGGCGATGTGAAGCG
ACCGCATCGTCTTGGAGACAGAGGATAGACTAGCCGGTGAGGGAAATCGCCGACCACATAGTAGTAAAACTGCCGCTCTC
CACTCCCGACATAGAGTCTGTTGCTTTCCTCGCGCGCACGCTCCAGGGTAATATCCACTGACAAGGCCAAACGCATTACC
TGACTTTAGGCGTCATCGCTACGGTTTATGGCGCGAACGACGACTCCGACGCGGGGGTTCATCGAGCAGAAGTGACAACC
TCCTCCTTTGAAAGAATAACAGGCTAATGCACTGAGGAAATGTCCGGGTGTACGACGGCGACCGGTATAGCGATGGGATT
CACGGCTTATTGTATCCAGATTAGCAGAACGTACTCAAAAAAATTGAAATCCGCAACGAGTCCTGACAAACTAGACCGAA
AATACAGACGATAATACGTTGAGGACAAAACACTATCCCGACTATACAGGTTCGCGCCAGTCATTACGATGTAGCCCTTG
GCCGACCTTTCTAGAAGTCTTATGACTGCAGCTATATGGCATTTCGGGCGGAGTCAATTCGTATCGTGTTCATTCTAACT
ACTAGCGAGCGGTCTTGTGTGCGTCTTTGAACCGGCGCTCTAATGGGGAGTTCCAGTTCGACTGACGGTCCTGTGGCCAG
CCAGCGAATATATCCCAGTACGACTGAGTCGCAGATCGACAAATCCTGCCTCAAACGTAGCGCTAAAGGGACGCGGTGGA
GGGGTT-ACCTTGTTAAACAAAACGTACCACAAAGGGTACCGCCAATACACAGGAATACTTAAGAGGCCTGCTGCGGTTA
TGTGTCCTCTTTTTCAAATATATCGACGTCCGGTGGCGACTATCGCCATCCAGCCTGATGCACGTAGCGTTGGCACACGC
TTTACATGGGAGGAATCTGC-TCCATCATGCGAGGCCCTCCTTACGCACAACGTTATCCCAAATCGCGCCACGCCAAAAT
CATTGCCACTGTTGTACTCAGTGTCACGATTCACCGAGTCTAAGATGAAACTCTTGTTTTGCGAGGGTGCATGCTCGGTC
GCGTTGCCTCCCCAGGGCATATTTATTCCTTCTAGGGTCCCATCTCAGGGTATACACGCAGGTGACCCGGTGTAGCCGAC
ACTTGAGGATCGGAGGGGGTCTTTCGGTGCGTCCAGATATGGCCGCTAGAGGGTGCGCCTTCCTCCAGCAAAAAGGTCCG
GGTTACCTTTGTATGCCCTGGGACATACTGCAACTGACCAATAATTTATGTGGTGGCGCCTACAATTGTACTATACGAGA
TGCATCGCGCACTCTTGTTGGAGTTGCGCACGAAATGGAATGGGCCCCACAGATGCGCCGGCGTCACTCTTGTTTGCGCC
AAGGGGAAAGGAGAGCTGTACTAGCCTCCGGGAGCGCCTTG-ACATCTCGCGACCAATTGTCGGGGACGGGGGGTCTTCT
CTGCTTAGATACGGTCCGCCAATCGTTGGGCCGGACAGAAGGCGTGGAGGGGCGTCAAATCACGGCACGATCAGTTGCCA
ACGGTGCCGAGTTGTGGGAGACGTACAGCTGCCGGGTGTCGTCGACCTCTCTCAATTGCATATGAGACGAGGCGGCTCAG
TCTGGTTTTACCGCAGCTTTCCAACCTAGACACACCAACGGTGCGTCGCCATTCTTCACCCGCTCAGGATCGTCGACAAG
GAAAGAGGTTCCGAGCCCTACCTGTAAATCCGCATCGGCGGAGAGGGTAGCGCGCTGTGGTGTACTCGGTGTGCCCCCGA
GGAGCTATCAACATGCGTACCATTGTTATGGGATCCACCCAGTTGATGCTAAAAGGTTATTCGGGAATTATCTCAAGGCT
ACAGGGGATCATGAGAGCTGTCACCCGTCGTGGTCCCCTAAGACGACGGATCGGCGGGAAGCCGTGGGGAGGCCAATAGA
GTTTGCTTAAATTTTGACATGCTGGACAGCGGATCGCCGCGGCCTGACCTCCATGGGAACCGTCGCCCCGTGGTCGAAGC
CCTCAAGCGGGAGTACAATCCACCAAAGGTCCATACCTTGCCGTAAACACAGGAGCCCTGATTGCCAAGTCCGGAGAAGG
CTCGGGCAGGCTCCTTGCGAACGGTCAACACGGGTTGTGTCGTTCCGATCCTTCAGCAGACGCACGGTCGGTATTATTGT
AATCTTACATTGCCCATCGATTTGTCAACGCCGCAACAGGGGCTGTTCACGGC-GCTCGCGTGCCCACCTTTATAATTCG
CGGGTTCAGGAAGTGTGTTCATCA-CACGCTGGTAGAGCGCGAGCTAGTGGGATTCTAGGCTAACACTAAAGTCAAAAGG
AAGCGTGGAGCATCCGCCCTCCTCGCAGGTAGGCTCACACACGGTGTTGACGATGATAGTGCGGGCGTTAAAGTCTCTAC
GAATAACTGAATCGGTTCTTGGCAAGTTGTCCCCCCAAACCATGGGTGGCTATTGAGTATCGATTCGTCCGCGAGCACAG
AACCGTACTTCGGA-TAGTAGCGCTGTGGCTATTTTAGCGTCCTTAAAAAAGTTGTTTGCGTGTGATTACATTGATTAAC
GTAACGATTCGCTAACGCGCTGTAGCAGTGAGTGTGGGCTCAGTTCTATGAATACCCCGTCGTGCGGTGATCGTGGGTGG
CGCTGTCAAAAGTGTCCCGAATGATCGTCCGAGTTTAAGTTCTGAATGCCCATGTAACACCAGCCGTGAACTGCAAAAAA
CCCAAAGCGTAGAAGTCCAAGTGTAAACCATTAGAGGGACTAGCACCTGGTCGCAGCGAGGGGGCGGCGGCCCCGTCGCT
CGTATGAGCAGTAATGAGGGTCGTGTATTCGTCTGAGACCATAACGGAGCCGATATTTGTGTTACACACCTTTTCGGTAA
GGCGGGTAACCCTGCGTGGATCTCATAATGGGATAGCGGATGAATAAGCAACCGGCACCTTCACCCTCATGGCGTCCTTA
AAACGCGTTGACTGGTTTCATAACTCATAGGATCATCCGCCGGGCGAATAAAGAGGGTCAACAAGCGAACACGACTGAAC
CGGTTCCGCCATCAGCGTACGAAAACTCGCAACA-TTCAGGGTAGCCCATGTGCTGAAATGGAGCTCCCAATTCCAGCGG
GGGTATGGTGTGAAAGAATCCAGTTTGAGTCATATCAATATAAATCGGATACCGGGTAATTAGGAGTGTGCCTACCGAAT
GCTGGGCTCGTAACCATGCGCTCGGGCACACGATCCACCTCTGGTGCTATCGGTTGCCCTGGTCCACTCATAGATCCTCC
CTTAAGAGCCCTGCGGACCCATTGCCTGAGTCGCGGGGTACAATTACATATTAAGTATATGCCATTAGACGCCGAGGGCG
ATCATGTCCGGCGGTTCCAGTGCCCCAGGACGAACTGTGTTACACGCCTAAGATCTCGGCTGGCGAACGACCGGACACTT
GGCTTCCCGCAGGGTGGTCTTACCGGTCTCGAGAAGTAAGCAGTCCGCGGCATCTTGGTGCAGGAAGATAGCCGCGGAGG
CTGGGCAAAACGGCCTGGCATCTAAGAATGTCGCTATGTGTCAAGGTGGTCTTGACCCCCCGCCCATCGTACGCGTGTTC
TCCCGTAATGTCCTCCCGCTACTCAGGCCCGTTGTAAATACATGCGTGGATAACGAAAAATATACGCGCGCGTCCTAAAT
CAGGTTGCGCGACTGCCAAAAGGGTGGCACCTCCTAACGTACCCTCGCTAGACAATAAATTCTGCGAAAGATGGAGTCCC
CTGTACAGGTATACAGGGGATCGCTACGGTTGGGGCGTGCGTAAGCGTACGCAGGGGCTGTTAACAACTAAGGTAGAATC
TTGTTAAGATTGGTGACTCTACCTCCAGCCGGCCGCCGTTGGTCATAACATGCTAATTGCCCGATTCGGGA-ATCGTGAT
AGAGAGTCGGCGCTCTTGCAAGCGGATATGCAATTACTTAGATCATCGTTGCGATGGTGACTCATACCCGCTAGTGCTTG
GTTAGGGAGTGCCACGGGTTTCGTACATACAATTGCTGTGTCCGGCAAGCTAGGCTGGGTCGCGGCGGCCCCGTCGGGGC
ATTCACAAAGGAGTCTGAGAAGCCTACGGGAGCAGTGTAGATAGACCCGTGTTGCCGTTACGTGCCACATACCCCGCTAA
GGAGCTAGTTTGAATCATGACGAGGAACGAGGGGACCAGGAGTTCGGAATGATATGCAAGGGGCGGGCGTCTGCTCGACG
CCAGCTATTAGTGAGGGACATTCTTTCCTAATAATCCCTCCGTTCCCCGTCCTCCCTCGACGGGACAAGGAGTGAACCAG
GTCAGCTCTACTGCTCATACCTCAATTATCTGTACCGTCTATGAGGTCAACGCTACATAACTACC-GGCTTCCAGCAGTA
AGATGAAGCCTGTCCGACCGCCCCCACTTCTCCTCCAGTGTGGTACATGTTAGCGGCACATTGTACACAGCCTCATCTCA
CACAGTGCGTTCCTCGCCTTAAGGTAAGCATTGACCGAATGGTGTCACAGAAAGCGAATGTGATCGCACCTTGACTGTAG
GTTCATGGCCCGTGGATGCTAGGTACCTTTTTGTGCCGGCGGGAAGGAG-GCTGCTACCCGCGATAGCAAGGTTACGCGT
TAGTACACTGGCCAAACGCGATGCTGTACAGTAAGTTCATCACGCAGCTTTTCGTGGTCAATTTTTGCGTACCCGATGGA
CGAAATGAGCACATCCCGCGATATATATACGACCTGTTTGCTCCTGTTGCGATAAGGC-TACTGGACACCGATACAGAGC
AGCTACCAGTGCGAGTCGACTGGGCGCGCGAACGGGCGTTGTTAGTGGGTTACCAGCTAGATGATGACGCACGAAGCTAA
GGGCTTGATAGGCCTGTTCGGGTGCGCCGAGTGCGGCACGCTGTTGATAATAAGCATAAAACAACT-AGCGGCCTAAGCA
GTCCACAAAAACCAGTGTCAACCACTTGTCAGGTATGCCAAAGGCGCGACCGCTGACAGGACCGAGAAACACACCAGCCA
GGCCGTAGATGAGCTTCATATATAATTGTGAACCCAAGCGCTTCACATGTCTCTTTTGGAAATCCAGCCCTCTACGAGAT
GCTTGAACCACTGCGTGACCATCAGTCTTAGGCAAATCGTTAATCGTCAGCCGACAAGTCCCCATCTCTCATACAGTAAA
TAGGCTACAATTTGCCCGCATTA-AACCGGATCCGATTTGCCGCAAGCGAAGGCTCATAGAATCGAAATCGCGGACAATG
TTCTGTCGGTCGGGATAGATTCGACCTCTGAACAGTGGTCGGTATGAACACGCTATGACGAATTGCCGTGGTAGTTCA-A
GTTTGGGGGACTGAACTCGCCGGATCACGATTGACGGTGAAGAAACGAAGTACCCGATTCTGTTCCGTGCCTTTTACTAC
ACGACCGATGTTGACGATCGGACTCGTGTCCGGCGTACAAATGCAGCCCTCGCTAGGAGCGGCGCTCGGAACCTTTTCGG
ACGGTAACTGAAACTCTAAGCTCAGGATTAGGCCGCTTGGCGAAGGACGAAAATGTATTCCACTATAAGCTGGGCTTATA
TTTTCCGGCCAAAACGCGTCAAACGGAGATCTTCCTGTGGTGCGGACGGTACCTTGCGAGTAGCGGAGGCGGGGTTACGA
GCTATTGTACTCGGTTGAAGGTCGCTTCAATCGAGGCGGCTTGGGCAGATATTGAATCCTCCTCCCCTCGCTCCCGCGGG
ACAAATTTTCGCTGGTGAGGGGTCCTTTGGTGAGATGCGGGTCTAGTCTAATTACCGGACCGTTTTATCCCCAAGCACCG
GATCCACTCTAGAGACAATATTGTTATTCGTTTGAAGACCCAGCGTGCTTTATGCGTCTACCGAGGGGAGGGCAAAATAC
CAGCCTGTAACTGCTGGCCTAAGCAACGGTTCACAAGAGGCTTCGGGTACATCGAGTTAGAATCATCATCGGGCGGCAGT
ACTAGCACGCGAGGCGCGGCTTCATAGTGTTCCTCCGTGTTTTTTCACGTCAGCACGCAAAGCGGCACCCCCGGCTGCGG
GTCCCTCTTGAAAGTACTAAAACTATGTGCTATGGGGCAGAGATTCCACCCGCCTACGGATCCCGAATAAGATTGGCGGC
GTGGCTTGACTCCTGCAGCTTTAACCGAGGGTCAGCACGCTAAAAGCGGCGGGTAGGAACTAGCCAGAAGAGCAGTGCAA
GGCGTAGATAGGGACTCAAGAAGAGGAGGTAACGGGAGCGTACTCCTACTGAGGTCGTAAGCTGACCGTCGATCCGACGG
CGGCGTTTCTTACAGCGAGCATTGTGCAAGTCAGTCCGTCTTAACACTACGGCGCAACTGACCCAAAGACACAACTTCAT
TTAAACAGCGTATGCAGGCCGTAGGAGCAGTTTTATTGTTCCACGATCCCGAGCCAAAGTTGAACGCGGTCGCATCTTTC
AGTCCGAGTGCGAGGAAGAGTAAATAGCTTTTTGACTTTCGCTGTAATAATGATGCAAGTTAAACTCCCCCGTAATCCGA
TAGTGGACTAATT-GGGTACGTAGTGTACTTTCTGGACCACTTAGTTAGGAGAGTGACCCATAATAGCGTTGGACCCTAA
AG-GGAGCCCGACCATTCACGACCAAGGGATTTTAACTTCTGCCCACATTCCGCGCCACCGTCGCGCAGCCCGAGCGGAA
GGTCACTTACCGCCGGGTCTTATACGGCCTGCTGCCCGTTCTGATAAGCCACTGATCGCACGAGTACTTGCTGGGAGTTA
CTAAGCAATTCGTAACAGGTCGTCCCTTACCCATTTTGAACCGCGACGTTGAGCCCCAAGACACGAGGGGATGGAAGCCA
CGCCGCGTCGAATCTAGC-TAAGCACCCAACTGAGCGGAAGGGTAAACTGGCCCAACATCCTGCCACGTCGAAATCCTCT
TCAGAAAAGGCGTGAGGCGTTGGAGGTAGCCTCACCCCCATAAACGCGTACTCCTGGTTGGGTGTGTGCGCTACGTCTTC
CCGAATCCGTCCAATCGGTTTGGAGATTAAATCAACTTCGTCCGGAAAGCCATCGCCATACAAACTATTGACTCTCGTCT
GGTGCTTGTCGTTCTCGTCACTAAAGATCGCAGATCTTTGTTTGAAAACACGACGTGCGGAATGCCGAGCCAACGACGAG
AGACATTGTATCACGGATTACTAATTTTTCGACCGATTCTACCCTTACTTCCTAGATTTATGACAAGCCGCGCCGCCGCA
CCGACTGCCTACCGGGTTAAGATGAACATACCAGAGATGCGTGGCATCCTAATGTGAGTGGATGCTATATACTCGGAAGA
TCATGACCTTGTCCGGCTGGGGGATAAGACTTACCGATCGATCGACCCGCCGATCTTGTAGGCACTACACTGGACTTTCG
GGACGGGTATGACGCACAAAGTCCGCACTATTACTTAGGCGTTACTATCCGAAGCGTTCCCGGCAAACAGTATTAATTGC
ATGTGGTTGCTTGTGAGGTACGGCGGACATCGCGTTCAGGCAACTGTGGGGCTTTGCGGGCGCCCTATTGCATGAACGCC
ACGCGACAATGCCTGGGACCCCCATGTCCGCTGTAAGGCCAGTTGAGTCGTTTACACGCCGTAATGACTGGTCAGGTAAC
ATCAGGATAGCTGGGCCTCGGGTCAAGCAGTTCGAGAGGTTGGCTAGTC-TGCCCCAACTCATCCACTGGTCTCGAGATA
TGCCGGGTTTGAGATCGTTCAAATATTCCCATAAGATGTCGATCCCCTGAGACGTGAGGCGGCCAGGCTCCTCTCGTATC
TGAAAGCGGCGAGCCTGTTCCCCAC-AGCTGCGAGCGCTGGACTTCCCAACCGGAACGCGCACTGGGATGTCCGAATTCG
TGCCGATCCAGTTAATCCTGCCTATGACATACTGTAGAGGCTGTCGCTCTTCGCTAAATCAACAAGACGCGGATCTGGCG
TGCTAGCCCTTGGCTATCATACGTTTATAGGTTGAAGCGCCTACCTTACTGTTTTCCCAAAAAAGACCGGCTGTGCTGAG
GCGGACCCAATGCACCTATTAATCTAGCCCCCCAGACCCGTCTCGGGCACACAGGAATTTGCCAGCAATGGCTTCACCCG
ACGCCGAGATCCGGTGCTCCCGTCCAACATGCGTCTCTCCCAAATCCTTACAGAGACGAAGCTTCGCGCAGGTCCACGTC
CCTCCGACTGGCCACATAAGCCGACGGCG-AAATATCCTGATTCGCATCTATGGGGTAGAATCTCTGCGCCGGTAGAATT
TTCGGCGAGCATCTAGAATAAATTGGCGAGGTAGCCCCATAACTAAACTCTTTGGCATGAGTAAAGTGCAACGCACATCG
CGCCGTATGGGACACGCAGGCTTGGGTGGGAGTAGACCGAAGTAGACCGGCAACTTGTCTCTGCGCGTACATCTTCGTAC
TGGCGGGATGACTTAATCCCATCTAAGACACCGGACTTACGAGCCGTAGTTCGGTCAGCCCTGCGCGTGCATGGCGGAAG
AGCACCCTCAGATGGCATCCTGCGACAGCCGCCCAACTAGTGTGTTATAAAAAGACTGCCATCGTGTTGAGCATCGGAGC
CAAGCAGATGTGTGCCGATGTGCAGAGACGTGAACTCCTTTCCGGGCAAACTCGACCAAGACTGTCGCCACGCCTTCCCT
GATGCCGTAAGGTTTGCACGGGCGTCAAGGGCTAGTAATGACCCAAATAGATACGGCCTTAGGCTCGAGCCTTCACAATC
TGTATCCGAAGTACTTCGGTGAGTGGTGTGACTTCGAGACCGACTTATGCCGAAACAGTGGCGGTGGGCTGCAATGCGAA
GCCGCCGAATGTGTGCCGCGTGAGATAGGTGATACTCTTTGTTCGAATCTTTAGACAGATAGACCAACGGCCGTAGGAGG
TCATACCAGTTTCTAACACAAATAATATTGCTCATTGATGTGTTGGG-CCAGTCAATGTGAGCCATTGGCGGTAGGGGAG
ATTGATTAACTCCTCACCTGCTCATTATCACCTGTCCCTATG-AACAGGGCAGGGCCGTTGACGGCTAGACAAAATATGT
TACGATGAGTGTCTCCTGCGTTGCCTAATCCCTGTCCCCGTCAATATTTCGGTGGCCGAAGAAGAGACAAGCAGGACGGC
[truncated: 5,962,057 more chars]
