# Supplementary material for: An evaluation of alternative methods for constructing phylogenies from whole genome sequence data: a case study with Salmonella
Source: PeerJ. 2014 Oct 14;2:e620. doi: 10.7717/peerj.620 (PMC4201946; doi:10.7717/peerj.620)
Supplement: Supplemental Information 5 — See README file for further details. [file peerj-02-620-s005.zip › den116all.fasta]

>SRR353666
---------------------------------------------------------------------------A----
--------------------------------------------------------------------------------
--------TA----------------------------------------------------------------------
---------------------T----GTATCA---------------------------------------A-TGCA-CC
G-A------------------------------------------------------------------------ACAGT
TCAC----------------------------------------------------------------------------
--G----T----GG-C-ATTTGC--AGACG--ACGGC-C-----AG---A--G---------------------------
----------------------------------ATTTTGTGATT--TTGT--GA-A---------G--CG---------
--------------------------------------------------------------------------------
-------TCA--AG-GTGGTT-TCT-CCGT-AC-----------------------------------------------
--------------------------------------------------------------------------------
-G-----------GA--G---AAG-CACGC-TC-AGACCATT--T--AGCTCGTTATGAACG-TCAA-AAC-CTGGT-AA
TTATCC-TCAAT----CATGGCAT-GCCTTC-ATGA-----CTA-T---------------------------C------
---------------------------------------------------------------------G-A-CGCGCTT
AATCGCCG-TTTATTAGGGTTTGGAAACGAAA--GCTATTG-CCATTCTGT-C-CAC-GCGCACGCTCCGTGC-A--TGG
-GGGAGTTT-CTATCA-TTC---------ATTA-------C-GT-----------------------G------------
----------------------------------------A---------------------------------------
-----------------------------GT-C---CGAT-CCA-GA-CT-A-CGCC-T-G-TA--TGAAAA-T-TATAT
GGAG-------------------A-A------------------------------------------------------
--------------------------------------------------------------------------------
---------------------------------------------AT-GC---------------------------AGG
CATCAG-TGATAAGGCCGT---------A---TGGCCG--ATA-GAG-AT--CTGAGT-TCCC-TA-GTGT-AAACGAGT
CGCCGGGGGCCGTC-GTCCATCGGCTGA-GTAT--GGCGTGATGTTGGCGAA-GC-AAG--CT-C--AT-GCAG-CTAGC
GGCCTTAGCCGACGTTCCAA-GAGGCCCTTTCCGCCT-C--GTATTTCTGCGG-CAACAT-A--AA-CTACGAGCTGG-C
TGTC--GCCG-AG-GTCGC-A-C-CTCGCGAA-AATTCTCCA-GGGGCTGAGCCC-TGCACCCTACTTATGTCCCA--GT
T-TTC-T-C--------------GTCAG---ACT-T---AA-------------------------------CG-T----
--------------------------------------------------------------------------------
--------------------------------------------G-GTTATACTAATTTTC-G-GC-TGCTTGG-GACCT
TAGGGC-GGATAGG--A-C-T-CTTCCGTGACGGTT-CCG--GG-TGATCTG-T--AG-TAAT-TTA-GGG--A-CGTAC
GATCT-ATCTC---ATCAGGC-ATACGTGCG-AATT-ATTTACCCGGACT-C-CAA-TA-GCA-TC-C-GCG-TGTT-TC
TCC-GTGCGCGAAAGGTC-GTAGC-ATTTTA-TAGTCAACTCGCG-T-----------CTCGACAAG--C----G-C-GA
GGA-T---------------------------TTGA--------------TA----------------------------
------------C-----------------------------------------------------A-------------
------------------------------------------------------------------------GCGC-GTC
--CGCC--CGTGTCC-C-CCCG-CG-TATCAGTGACCTGAGA-AG-AG-GGCGGGAGGACAGC-GC-GG-ACCCAGAGAG
C-TG-CGTCTTACTGCTCCATG-TC-CGC-TTCACT--C-AGCGTA-GTAAAAGGAC-----TA----AA--A--GTAAG
T-GGAGTGCT-CTGCCCTATGTC------------------------------G-------------------------C
--------------------------------------------------------------------------------
---------------------------------------------CTC--------------------------------
--------------------------AA----------------------------A---------------------A-
--TTC--G-GG-GGT----GTGTA-TG-----------------------TG---GGTTCG--AGCC-GGGT-GCAG--A
GCAGGT-CTGCTCCAG-G-GACGCCAGCAGAGATCGCACATGCTCGCAACCCGAA-G-GGACCGT-AA-ATCAATCG--C
AGCAATGCGCAAGGCCC--CAA--G-TGGGGTCGTA-T-TGTCTAACCTCC-CT-AGCATACTG-GACCAGTGA-GAGG-
ATG-CCCATAG-CAGGTCAGA-A-G-GAGTCGTGGAACAGCGCGC-C-CTCGTGC-AAAGGACCGG-GC-GTC-T-AG-T
AAAGA-GGT-GGGTACGCCCTGGTG-CCA-AAAGCGGCAGCGGGCTGAT-GG-G-CGGGC-GG-GCT-CT-GG-CAGTGA
A-ACTA-CAGCTTGCGG-GAG-GAGGG--ACGA-ATCCAA-ATATAGGGAAATGATCTGG-GGCCG-GAAG-GCCGC-AG
AG-A-AACGTCATGCAACGATG-AGTCT-TTGG-AGACTCATACCAA--ATACTAAGGTT-G-CTAA-GGCCGAATACAT
CACGACAC---GGGCG-G-CC-ACCCGGT-AGACGCCC-----TACTCCTGAGG-AGACCTATAGT-TCGGGGTTA-GTC
T-G-ACCAGGGAAGCAATCGGGGACTCAAGGTGC-GACC-GCCGCTTCA-CGACG-GGCTTA-GGC--C-ACGAG-ATAT
GG--TGCGC-AAT-AA---ATG--CA-GAAC-GTGTTC--GGTCC-GGCC-----------------G-AT--TCTGCGA
GATC--CCGTTCT-A-TT--------T------------------------------------------------GC-TT
---------------------G----------------------------------------------------------
--------------------------------------------------------------------------------
------------A-TTAGGT-GAC-TGCC-AC-AACGCCAGC-A-TA-ATCGTAGGTTATATG-CAATGG-TA-TATCCC
G-G--ACTAAGTG-AAT-GTGCACTGAACA-C-TCGGCCCTAGCACG--CTTCGAGAAGG-CCCTACCAAACCGA-CCTT
AGCATGCA-AG-AGTG-CA-GGT-ATCTAAC-AACCTACAGA--TTAAACCAAAG--CCCACTCGCG-TAAC-GGAC-AG
CTCCGCATCCCCGGGGCGTG-TA-CAAAG-GAGCG--CAATG-CCAG-TCTT--GTT-TC--CCGAA-TATGT--GAT-T
T-CCTATCTCGTAGCTTTTTGGT-AAC--C---AA-AATACGTGGC-C-CCGCCAGTA-TGAAGCTTTGGTTG--CCG--
TGC-CGTAGT-TTAG-CG--GGC----TAGTTT-G-TTTAGA-TCC--AG---AA-CCTT-CCTCTC-T-TGC-A-AAAC
AC-CAGA-TT--GA--TCACGTTCCGCCAGTACCC-TTA--CAAATTCCCCTC-TAACTAGGGTCCGCGGGTATAAA-GG
-TGGCTT-T-GC-GGTCCGTACCGGGT-TAAGGCGGA-GCATGTAAAATCGC-GT-GATACATACCCTATTCGC--TTA-
-----------------A---TCT-ACGGG-GACCC-GAGTCCTGCCTATTG-GA-AGCCAATAAGT-------------
--------GT-ACG-TTCGAAATTGC-TGC-------------------------A------------------------
------ATGCC--GGG----------------------------------------------------------------
-------GC-----A---------------------------C--CC---------------------------------
------------------------------------CG------------------------------------------
------------ACCGACGAGTTTGAAG-GA-GCGGATCATAG-CGTCAC-C---CGTCCCTGTAATGT-ACGCGACACA
-CAAGC-CGTT-AGC-CC--GAA-ATGTG-A-C-G--CCTAGGAAG-CA-ACCAG-GAT-ACCCGGGCAGG-ACG---GG
-CTT-AATGC-A--GT-GCATCGGTCTCTCCCGTCCT-TGAAAGCT-ATTCATCGACTGC--TCG-TGACTAAC-TTAC-
-CCCT-CCGA-CAATCTTGAC--GAGAA-GGCTAG-TCGAGAGGA-AACT-A-A-A-CTGCGA--AG-ATCACGC-GCTA
GCG-GGTC-GCTCTGATT-CATTCGC-AACATCCGCGGTC-T-ACGGAT-TGCG--A---A--TCCA----CGCG--AGC
----------C-GG------CGC-GT-AAGATCTCA-ATCA-G--CACCGGGTTGGAGCG-CTCCAA-CGGC-AGCCCTG
AAGACTTTTG-CCATACACAC-AG-CGTT-GA-CGATTGC-GC-AGCCAT------------------------------
---GGGGC-AAC-G-CCGCA--T-------------------------------T-------------------------
--------------------------------------------------------------------------------
--------------------------G----------------------------------------AA-C-ACA-----
--------------------------------------------------G--T-GTCAC-GTCTTCAG-----------
--------------------------------------CG--------------CTTAT--TC---TGTTTACTGGCATA
TG-A-CATCCGTGC-ATATCTTCGGATGACAG-TT-GTACTCGTAGC---CGGGCCCACCG-C-T----ACTGCACCGAG
GT-GCCAAATTCATTA-GTAGTTATTCAGTACCC-CATGAT-AA----G--T---T--------------TGGCCGTGCC
--------------------CTC---TTCG-CGTGGTTTTT-C-C-CGGT-AGGAGTT-T-CCTA--ACCA-GCTG--GC
AAAAT-CCTTTGGAGTGTTT-GAGAT-GGGGT---CCTCT-GACAT-TGGCGGT-C-CCTACGAAGCAATATTG-A-G--
AAT-GAGATGTAGGTAACTTA-AGCGTGATTGCT-GT-CT-AGGAGCATCAGC--A-CGG-AATA---C-GGCGTA-AGT
G--GAAGAGGAAGAGGAAGAAGCTGTT--GAAACGG-GTCGAAT--GT-GGCTGCCACGCT-A-ACCATCGA-AT-CCCC
TCGCGG-CGCTAGATC-AATG-GGTCAGGGAATCCCTGCCGCGGACCAG--GAGATCGTAGGTTGAC-GACA-ACAGA-G
GA-GC--CCTGT-TATGCGCTGAACT--TGG-CTATCTG--TAACTATAGCAGGCCCGA-ACGTCGGG-A-TAATT-CCC
-AACTGCT-GCC-TAATCCAA-C-C-TAACTCCC-AAGAGCAA-GG-AAGTCC-C-C-ATACG-CTTAACATCGTAGTT-
C-GCC--C-TAATCCGACCATCTACAA-T--C-GAGGCCAGC-CTT-TACCGC-GC--C-TCAACGGTGAAGCTGACGCG
CGGC-GGTG-CTTC-A-AAC-CTCCT-TAGA-CGGTC-AA-G--CTTCCTTCCGTAGGGCACGTGGA-CTCA-GCTTG--
--CTGAG-GCG-CTTGAGTAACGGTG-CTCAAGGTTACGACT-CCGGGCAGGCCTGAGA-GTAT-CTTTT-TTCCG-G--
CATA--GCTTCCTCCATTGTCC-CA-CGTA--CTGCCCTC-ATG----T-A--CA-CA-AAGCCA-CTATG-GATACA-C
TAGAGTGAA-TTGCA--AGAAA-C-ACCA-GAA-CTAACCG-CA-TCCA-A-C-G-TG-TACTAGCA---GA-TGC-CAC
T-GCATACTCTC-TA-TT-A-GA--TCGC--GTCT-CTT-CCTA--A-TT-CC-TTC-AC-TT-GCGCTTTG-GGGGATT
AGGTTAGC-T-TGATTGATC-GTCT-TTTATTAACAGTCCAGGTCTTTTGAGG--GTA-GGAGTCCCTCGGTTATGTGGC
CCAG-TTAGTT-TAC--ATG-GTCA-TTTTCCCA-AGACATAGCTCATACGCCACCACTCTTG-A-TTGCT-A-A-TCAC
TGTGT-AGATA-CG-GA--AGCCGGTAAACGACGAGGTCAGTGA-CCG-TA---TT-GCTGTCTTGATCACAC--C-TAC
G--CGGATGACT-CA-TGCC-GCCCTGCGA-GTTT-A-GAGTGACCGCA-CTACGAAT-C-ATATTGA-CTCC-ATC-TC
C--TG-A-C--TCG-TATTCGGCGTGCATG-TCCGTGGT-TATATTGATGTAG-T-A-TTCAAG-CGTCCC-GCTCGGAT
AACAACGT-TAGTT---CCGGA-C-AG--TC--A-ACGAACC---AACA-TTAAAGA-TGAC--TAATCT-ATTC-GGGC
GTGTAGATATCGCTT-AACATATGGTT--AGATAACGG-GTATTGTC-TTTGACTA-TA-ATG-AATTC-GGAAC---C-
ATGTCTCGTC-CT-C-TCCGGC-AGC-C-TAG-CGCG-A-CTATC-ATCGCGCAGAA-TAG-AGGACGCC-CGAC-CAAT
CT---CCCGAAGTGCCT--TCCGTTATGGCT-GGTG-G--GGTG-TATGCCCAAGCTACGA-TG-CGAGTCGCTCGGGAA
GG-CAC-CCTAGCTT-G-CCAAAAA-GCCAC-GGG-T-GCCACATGCAGG-TG--G-TAAG-CCGAC-CG-TA-CAAAT-
-TGCATCACTACGTGCGT-ACAC-TGT-A-GAG-CACAAA----GTGAAAC--GTCC-GCTA--C--AAG-CG-CGTAAG
CTTACGCGACGGGC---TGTCTC-AA----AA--CC--------------TT-------CATAT-C---GTCCGG-CGAC
C-CATTGAT-GCCCTAC-AGATCTC-AA-G-GA-CTA---------A--GA---T-------------------------
-------------------------T------------GAT-TC-GAGC---------------------------ACC-
-----------------------TT-------------------------------------------------------
------------------------------------------------GTCGGAAGTGCGCTCAAACAC-T-TGTT--CC
A-CT-AAACGA-TGGC---CAAATCAACCTC--T-TA-CTAGAAGAGTAAG--ATTCT-AATG-AGGG-ATGTGT-TACG
CA-TT-T-GGGTCTCTAGCGCCTCGGCC-TGCA-GC----TTGCCTG--AA-TGAATGCGTG-TTGA-GA-GAGT-CGTA
AA-C-TACTG-CCGA-CAC-TCAAAAACGA-ATG-C-CGAAC---G-TG-TGCGGTGGATCTCGACCA-TAGCAAT-GTT
-TCTTACTAGAGTGCGCG-GCCGCG--AGCCTA-GGCC-CTGACCGATGA---GGAAATCATGA-GGCG--GCTAGAGTC
----TCGACCTACGAGGGGTCT--GTTCCATGCCAA-GG-GCCGACACGTGA-C--GGAAAGATAC-CCT--AAAT-ACC
CA-CA--AGCCTG-TGGCAT-GTC-CAA-T-ACGG-TGTCTGCGTT-TGA-GCTCACTC-TCC-GCTCCAG-GAGTCAAT
CCT--CCTATCATGCGC-CGG--GA-GCA-TGG-CT-A-TGAGAGTAG--GAA---CTATTGG--CCTATATAATTATTC
-A-GCAGGCTCTCT--AAGAAAG-CC-ACATGC-CCAGG-CGG-C-CATA-GAGCAT-AAA-TGGGTAT-GGGTAAAT-A
GCTAAA--TTGC-C-TTG-AAC--ACTGGAAAAGTGC--CCAT--CCGT---G-G-CTGGGGAACTATACGTCGAG-G-C
AGTA---GCG--AGCGA-CGAACAGA-ATGGCACCGCAT-GCGCCA-GTTCATCTTGGA-G-ACATATTG-CATCCC-TG
--TA-TCCCA--TAG-T-TGAA-TAA--AA-G-GCTGGGGTC--CCAGATTCA--AGGT-GAGGAACTAATG-TT-GTGT
ATCGCTCAAGGGTAGA-CGTA-GCGTACT-ATC-AATCCACTAAGAT-AAGAAAGT-GGCGA-CCCCTCG-AGATGACC-
ACA--CGGGGGCAAGCA----------CGT-GATCTTAATTCCCGAGGTTC-A-TC-AGCATAGCGCA-GGGCAGCGGAC
AGGTGGACTCGGCAAATGCCT-GCTGGGTC-AGA-GGCCGATCATTCACGCAGTGCCCGGAGT-GTCCTAA-ACACGGC-
C-GCTGTAGCCT--AT-TGGG--GGA-G--A---AAGATGA--T-TAGC-CACGACATTCGATAGA---G-AGTGA-GTC
CTCAC--CCATAGA-TC-T-TCATTTAT-C--GACAACCGAGTTTAGAATT-CCTCCGCGGGATAGGTTATAATG-CAGC
TGG-TTTA-GCTTCGA-GT-TGTAGGGCCACA-ATTAGACTAGCTTC-CTG-GACCCACCCG-TCT-ACGAC-A-GTTT-
GGA-TC-CGGACA--GG-CCTTATGA-CGATAATGGTTACACAGAC--CCAGG-AGCAGGCACCCACCCAGCC-C--G-T
G--TA-TAT-ACGC-C---ATG-A--A-TTCGA-GCCAGAGT-TGTGCCTATAATGTAACT-GCCACGTTCTCACGCGGG
-TTGCATTGCG-AAGGGG-TAAGTAG-GTTCA-GCAGAAGCAAGTT--GG-ACGCTTCT--A-ATG-C--ATACCCTGCA
GC--CC--CTGCTGCAGGCTATCGGTGGCACGG-AAG-C-CTTATCACCTCT--GAGACCCT-------GGAGGGCGGTT
TGTCTTT-GCCC-C-CAGA-TGCC-AGCGCAA--ATACTGAGGG-TATTCGCGCACAAC--GT-GCGTGCCA-TGAACGA
-CGACCGTCCGCGGATACCCCTACCACATGGTCAGTACT--TGCTAATATCCCTTTAAGG-TAT-TAGTCCGCTC--GGC
GCGACGCGAACGAG-CCGGT-AGTTT-TAAACT-ATAAACGAGGGT-AGACCTGGG-CCTTT--ACGTAAACGACTCAA-
CTTTT-CATGGACGA-AT-GCTCCAAG---T-CG-CGGTCGGGCCGCTTTAAATG-CCC--A-GAC-GTT-T-TTTT-GG
CGA-A-CCTCTGAATTGCTGG-TAAAGTCGC-ATCC-A-GACACGGACCGGACT-CACG-A--C--TGGGG-G-TCGGGT
GGGAGTGAAGCGG-C-CTT-T-CAGCCGGAGCCCAGAGA-TAT-CTAGCGGTGCAG-GAATC--GCCGACAA-AAGTAAC
AGCGCCGCGT-CTCC--AGCT-CCGATAGAGCA-G-TTCCT-AGC--GCCGA-CTGCC-AA---GGTACCCTGTAG-C-C
CGA-CGC-CACACGTT-TATTA-GGT------C----------------------GTC-GGCGA-----------CG---
---AGTTT-TGGCGG--T-CC-AATCGC-ACAGCATCACGAG-CCAGGGGTC-TC--G-GCCCCGGACATACCTACCC-C
CTT-ACAATCT--TAAAGGGAGCAT-T-ATGCACC-AT--GG-G-----A------------C--ATC--CTGTTGGG--
GTA-CGACGAGCGA-C--T-GTCATAAGC-ATGGG-CATCAGGCGTATGT------------------------------
--A--------------C-----------------CCT---G--------A-TCAGAAAT-CGTC--C-T-CAATAGATG
AG-ATAATGCCGCCACGAGTC------------------------------------T------------C-GG---TG-
-A--ACTAGAACGCCGAAAAA-CTAGAC----------------------------------------------------
-----------------G-------A-TAATACGGA--GAGA--------------------------------C--AAA
GCTAA-CACC----------------------------------AAC-------------------CC------------
---------------------A---------------------------------------------G-T-TTAAA-GGT
TGCGCTC-CAAGATTAGAATTAGG-ACTAGGGGACGAC-TTGTTAGGAAGCA-CTCTTT-AA-TG-A-CGTATCATA---
G--AG-GTT-TCGGGAGG-CTATCTC-GG-ATGG-GTT-CA--CCACAA-CGAA-CA-TCTG-TG-TGGCGCCGT-A-AC
AGGGCGC-GTCCTTGGG--TCTCGCCTCTG-TC--G-GTCACT-CCGTCCGCA-GGTATTTCAGCG--G-CCA--G--A-
GTAC-A-G-A-TCT--AGCT-GCCGGCG-CCTTC-ACGAATCAC-GTCGAAGGGA-A-TCGAACG-GTG-AG-G-GGTC-
--ACCCT-TAACAAA-CAAGTAAC-CA--AAGTGGGTCCAGG-CAATCACACA-CAGAAAATCGA-A-TGCTG-CTCGGG
T-AG-GCGT-CTGTTTCTT-AAAGATT-A-TG---CG-GTCCCG--CTGG-G--TGG-CGACTACTTCGCCT-GCCACGG
AG-ACTGCACG--GAG--TTGGCA-CGACCCTT-TA-AAT-GCT-G-GGGATGCTCT-CTATCATCATCGAGTCCCCTTA
GCACAACTG--TTA-TCCCAATATCGCCAG-CTAGCATCCA--CC-T-ATTACCATT-AGTTG-C-GAGTTTCACGTTCT
ATGAAATC--TG-TTTTGCCGCCAGCGTTATCCGGC-GCGT-GCCTC-CTCAGGGC-GCT-TATTTCCTCAG-CCAC-CT
ACGTA--TCAGCCGATGTAC---CC-ATCGGT-GGT-AGC-CAGCACCTAGTGATCGGAGGGCG-GCTTAC-TG-GT-GC
GTCC--CTGATAAGC-GCGA-CA-CGCTG-GAG-GGTGCCCTTCC--CC-G--AGGCC-GC--TTTTCACCTGCTTTAGC
TTGGCGC-GTATA-CAACCT-A--CCA-AAA-C-T--A-GTC--GTG-C---GTTCTA-C-AATT--AGT-C-TTATTTA
C--GGCTAGACATCGA-GCATCT--TCTG-GTTTCCGGTCTCCGCAAGAAA--C-GATCGC-CCGATAC-TCAGAG-TGC
CACC-TTGCTCTCAA-GGG-AAGGA--AGT-GCATG--CCTA---G--CTCCGAGAGTG-C-C-CGGCCAC-CCG--A-T
TCCG-GGA-ACAG--T-AGTGAG---G-GGG-TC-TGGTCCTT-GCATTT---AGA-----ACTGAG--GCCGC-A-C--
GTTG--G-GC-----C--GCAG-CAAAGG-GCGG-ATCG-A-G---TG-----CCGTCAGCA-CACGG-A-CTCCGAGG-
AGTC-CGGG-----AAGG-T-GACG-T-C--GA-CTCA-GC-GACACTGATCCG-C---TCGG-GGT-TTC-GA--G-GT
ACCACT-C-T----TAG--TCGAG-AGG-TAAGGACTCATCCTCGA-TTTA-CCGTATGAGCCTTCAAT-GTT--A-GAT
A-ACAA--GGGCG-TT-CCGTC--A-C--GCCAGCTATACGGGCC-T-AATCT-CGCACAGGA-ACAGATCCCCC-CG-G
C-CGTCT-A-AAGCT-AC-CCACGG-CGGCCAGA----G--A-G------------T------AACCA--G--A-C----
G-GT-G--C-TC-C--GGTA--GGCCCGTG-GACCAT-A-C-C-AGC-GT--CCTATTGTCTAAAGGGGG-TC-G-----
-------------------G-CTCACTTTGA--------------------------------------A----------
--------------------------------------------------A---------------------------C-
-TAACA--A-TT----------------------------------------T----TA-C--GG-T-T-AG----ATC-
AAGG--C-AG--TA-TTGGGATGTTTCAACCGCGGG---CCCTGGCA-CGACCG-AT-----------------------
-------------GGG----G-G--G-GCGTG---GAGG-GGCG-T-G-ATGAGGT----TCGGTCACATT-TTG-GCGG
----GA-C--AGCC-GAGGAT-CGACGG-C-C-AACCT-C-C-GTAA-ACGCTTCGT-G-CCCC------G---------
-TA-GGTG-A---CGCCTCAT-C-G-GGA-GTACAAATCCAAAGTCCATACCTC-CC-TG-ATTATCA-CAGCAGA-GG-
A-AGCC-TGGGA-TGGTTTT-CCAGTCCGA--A---TCCATC-G-GG-C-CGTACTCCTTGACAAACCGGAT-AACCCG-
AC-GGAT--GGTCGGTCACCCTG-CTGAA-CCCAC-T--TGTAGG-AT-ACTT-TAACTT-TCACAGT-G-ATTGCT-CA
CG-GCACGG-GTATCACCC-GCTC-ACTGCTTCCGCGTATAAATGTACGGTTCCT-CGTTGGTAC-TC-ATC--AGCA-G
CGG-TGAAC-GCAAGATCAGT-TGG-ACAG-GAA------C-----A-CC--T------ACTA--TCA-A-CTAACGGAA
CC-G-GAGCTAAGCC--C----T-A---A-CCG-C--CG-ATATACCAC-G-GGTT---GC-AT-GA----CTCGA-CGT
TAGAAGC-TCTTGC--GGG-TACC-TGAATGGTTTTGGCATACGGTTTCCCCCCAG--AT-TTGCTATGTGTCTATAT-T
C-GT--CCG-CGTA-GA--CCA-A-AC---CGA-CG-TCAGAT-T-GAGC-GACTC-GCAC-G---AA-----TA-G-CG
-T-CGTTGG-AGT-TCCGGTGT-GGCGG-TACGTAGCAG-CGTT-A-ATGTC-GTAAC-AATCGTC-A-A-C-AGG-TGC
TCGG--ACGTTGG--TGGGC-T-CTTT-CG----T-TTCC--CCGTGCGC-GTATCGGAGTGGC-GTGCCGCATCGAC-G
TCC--CAAGG-T-T-ACG-GT-GAAAGCCCCCCTAAGAGCCCTGA--TTCA-AAAA-A-AGCT-A-G-A-T-T-GCA-AT
T-GAGGACA-TCTACCT-GGAGGCCCGCGGAGCGC-TGCGAAAAGGCGGAACGGCTACCCTCGTACAT--CTTTAC-ATG
T--G-TTT--CG-AGATTAGGT-C-GACG--AC--CATCA-A-GAG-CCG-GATGGGTTACCTCAAC-G-C-TGGT-TAC
A-AAC-CA-G-ACTTAAATCCTGT-GT-CGACTTCTGCAGA-A-C--GATGAAATTGTAAGC--CCTT-CAGACGACCTG
GCATCGGAGG-ATACGACGGGTTTG-CATTGGTTAATAACTATGGT--AGATC-TGTACCGG--GCA-CGGGCGATAAAG
A-GGAGATCAC--ACAGG--GGACACCTGAAGCGTTCCGACGCATGCTAAC-AAACTTCGG-C-AT-TA-CCT-TAGT--
GTAGCCCTATG--CG-C-C-TA-AG-GG-GTCTCCT--CGGAGCGGAT-AATG-T--TGGTAAAT-GATATCAGCA-AT-
ACA-AT-G--CA-AGG-CAGA-C-TACAGG-TAGGAC--CGGTTA-TT-CCGCAAA-TGT--T-G--ATGGCTCGTA-CC
AT-GAAACTCGAGG-CCGC-CG-ATCCTGTGGGT-ATCCGT--GGCCCAGGTGCCACTCATGTTAG-GAG-CACCTTCCT
CTT-AAGCCGC-CTTCG-GTCTCCT--CAATTC-CGTG-AGTT-T-GGG-GTA-CCA--A--C-T-GA-TA-TA-ATA--
T-CATGT-C-A-T-GAATACATCCGAGCGTAG-CGAATTCGATGTCCGACCAAGGTTC--AGGGC--A-GGGA-GTTAT-
TGG-TACAA-GCCCTCA-TTGTCGGC-T-GTCGAACCACCGAGACATTGCT-GCC-TACGGG-GC-CTAC-TTACAG-G-
TTCCAGA-GAAAAGGCAGTATGTGGCCT-GGA-AT--TTG-TTCAGGCAGATAGCCCACGCGAGGCAGAACGGTAGG-AT
CT-AGAAGCTCTTA-GTTTC-TGGCATTCAC-CCCCCC-ATCA-ATGACGTTCCGT--TATC-GC--GGTGTT---CCTT
-ACT-ACCCTACCA-GCCA---AGT-TG-G-TGATGCT-GTG-GGAGCACTAAG-GTAAACAAC-ACTATA-CGCGCACT
GAATT-G-GTCAAGTT--GCGCGA-CTGCAAAACGGGGGC-ACC-CT--CACTCCCTC-CG-TGGCAAT-CTAA-ACTTT
--AGACGA-AAG-GGCTTGC-ACCCCTCTTTG---TC-GAGAGTATTA-CGGGATCG--ACGGT-TGAGTGGC--GTACT
TCTACGTACGAGAGCTTTACCAGCGCTTAA-ACGACGC-TCTTAGG-TA-T---G-AC-TCTACCA-CGCCGCTAGGACG
CG-TTG-TCGATCATT-C-TA-AT-AGCCGC-ATCGTGATTAGAT--CG-A-GCGAAGT----GA-TAGGC-ATTGAA-A
GCCGCA--G-TTCC-ATGCATT--CGTTTGA--TCT-GTCCT-TGGTA-TGTGAT-CTTGCGCAT-GC-TG-G-TTAGG-
GTGCCGG-GG-TTCTA-G---T-TTGCT--TTA-CACGGA-CGC-TAGAAA-GG-G-A-GG-TGACCGGCGC-GGGCCCG
GGCCACACGCAAAAGGAACAGTCTGGG--A-G-AC-CC-TGGAACACC-TGGT-G-ATGAT-ATGACCG-G-CACGT-AC
GTAGCGCTCG-ACATAACCCGCG-TAA-C--GGTTGCGAA-C-AA---C--GA-C--GG--A-AAG-AGT-A-A--CTAC
TGGCAC-TG--G-----CGGG-G-TG-CCCCGA-GA--GAAAT----AAA-GGGCATG----GGGAAATT--TT---A--
CTT--AG-ATGC-TCTCT-CCCCAGCCCGAG-G-GA-AGAG-TA-G-CAGT-CCA-TT-G-TC-TTAGAACCCAT--T-T
AC--GT-TGGCCAG-A-T-TATTAGG-CACTAA-CTACCAAGTGGA-CCACCG-TT---CGG-CCC-CA--C-C-A-AGT
AATG-GAGCCT-T--ACCC-CACTTTCT-CTCCGGTGT-TTGACATT--CGTATG-CG-GG-GCAAATTGTACCCC-ACT
CT--A-TCA-A-CAGGCGTC-TCGCATAAGGAAGCACTTC-A---ATGG-G---CA-GGCACC-GAACAGCGAC--TGTG
CTACGGCCC-TGC-GTCTGTTTGGCGCG-T--T-GTG-A-GTGT-ATTTTTTGAG-C-GC-GGGACGAGTGCACTA-CC-
CC-GA-GGTC-TGAT-ACGAAAAACGTA--AGTTCG-CGGCTT-A-GTACGACC-G-GC-ACGCGTGCCGTATTAG-TAA
ATTCAATCCA-AACTCAGTTTCGTGGTC-AA--TTTGTTGCTAC-CAAG--AA-CGA-A-ATTAGAGA-C-CGTCCTGCA
ATATATACCTGA-TTC-TCC-TGTGT-T-CAGC---AGA--AAGGC-TATTGGACT-CGAT-A-G--CA-GTTA-CAGCT
GC-AATGTCGACTGGACCGAACGG-GGT-AGT-T-C-AGT-CGGGTAA--GGCTAA-CA-T-GA-ATGGACGGCGAGCAC
AATT-GT--CGGTACTGGCT-AGTGTT-GAGGT-GCCGC--G------TG-C-A--GCACCG--TTATAAG--CT-AAA-
-AACACT-TGGAGCACTACAG-C-A--GAAAG-AA---CACAG-TCTCAT-AA-CCTGCATA--T--GC-AAGCGCCCCG
CAACGGTCCGTGTGA-GTAAC-CAC-GG-ACCAGAC-C-A-AGTAGCTTCG-ATGTAATAATAATTGGTGGTA-C--GA-
-CGCTG--TCACAAT-T---TTTAAACGG-CCCCCTA-GGATGACTCTGA-C-CACTGCTGA-ATCTCGTCTATA--T-G
C-A-AAT-CA-G-TA-ACGGA-GGCG-GAC-AATTCCAAACTACTTTCAA-GGCCCAATGG--AGAT-T-AGGTC-ACAT
---TGGGCTACA-ACT-ATTGCGAGATTTTCGACAAGGCT--AAGATAA-TCAATAGCTGCG-C--GATATCTCAGA--C
-T-C-GTGCGG-T--AGGGCATGAT---CTAGTAC-CT--GAT--GTGGT-TAA-GAACAGCCA--G-TACA-GA---TT
AG-TT-GGTAGGAT-TAGA-TCAAGTT---GGG-GACAT-AATCTTTGGATC-GGAT-TG-CG-TGA-TAAG-CGCC-CG
-T-CT-C-CTCTCGTG--TC-CC-T--C--TAC-G-CC-G-CGATTT-TGAGATCG-GACATCG-GT--C--GAGCACAA
TA---CATCC-----TGCT-G-GC-------GG-CGCTGGAG-CCTTTCTCGA-GGT--AACTAAAC-T-TTCCTCA-GC
CTGGATAAC--ACAGCCTTG-GATAAACGTAAG--A-ATGT-TC-C-CACTA-ATCGA-C--C-TGCT--TATCGGTC-T
-CC-A-ACGCGATCC---AGGGTT-TC-CTCCTG-T-GCA-GT-G--G-ACGGCCC--TTGCGACG-TTAACG-GCGGGG
TT--CGGCTA-TT-AC--CGGTG-AGTCG-ATAC-A-GGCCTG--AGGTAAG--AGGAA-TACGGCAA-ACCACT--CTC
TCGGTGCG-CGCG-TCAA-TC-GTTCTG-A-GGCTCCTTTA-TGGAG---ATC-GC----ACAGTC-GAGATTTT-C---
GT--GTACCGG-ACCTTTGTATCACTCCTA-CGTCA-C-ACGG-GCGTCA-T-CACCATCT-TACAGATGCT-A--GAT-
---T-C-TCGGACG-T-ACCAA-C---GCCTCT-CAGCT-GGCTTCC--AG--AGG-AATTGCC---GC--TGTACTGG-
CTAAGA-AC-TTCAC-GAGAGGC-TCCAGG-GGTTC-ATG--ATGTAGT-CGAATC-GA-CAGGTC----GGGG-ATAAA
G-CGGT-T-A--C-C--TATCATT-C--AA-ACGCGA-G-TCTTTCTGT--CTG-----CCCC-AAGCCCACACTC-CGC
-GCGACGTGG-TG-ATTC-ACAC-CTGAACT-TGCTCCCTT-AAGCGAGT-A-C-AGGGACAAAG-AATCCGCCA-GTGG
GA-ATACATCGCCGGT-ACTGG-CTCCTTCC--T-GCCTATAC-G--A-GA-GGGCT-AT-A-GGCGCTAAATGCGCGT-
TTCC-AAACTTAGACCTGAG---AGAGT------A--AGGCGAGTA-CAG-GGCACAC-CGATAGA-AGACGA-GATC-G
TA-A-TC--TACTG-AGGCTGAC-GTCA-CG-GGACCGGT-CGAA--AC-CGCG-GGGC-GTTTAGC-TAG--C-G-A--
AT---T-AGA-TTC-T---CGCTA-G-AATCAGGC-GATAGCTGT-CGACG-AAA--CACATTTTCTA-TTAAAAGGTCT
ATAGTCCC-G-AAAGAC-TGA-TCTTA-GTTTG---GAGGTCTCA--CGATCC--CT--AGCGCCAAAGTAG-AGC-TT-
-C-ATCTTCAG-GT-GCATTATGACAGC-A-----AGGATTAGA-A--TGCTTGGACTCTGC----T-TTTA-ATCACA-
--GTTACAGTTAAACTCC-CCCT---AAGACCGATG-AGCT-ATTA--GG--CATACGT-TTTG-GGACCTAGATACGGT
AGCCCTCAATC--G-CT-GT-TAAA-AC-TATG-A-GGAGC-A-TC-CATTTACGAACAAG--GGAGGTTTTAC-ATTTC
CGACCCACTTC-ACCCCTGT-CAGTCTAA--TG-TCCCCGAGCGAA-G-G-TC-CAC-TTC-G-G-CGG-TCCTTA-TAA
ACGACTCCACTG-AGCGGCGT-GA-ATAATA-ACCAC-TGGTAGGAGTTCTAATGT-ATCGG-T--CAA-GTCGATTTAC
AGCT--CA-CT-GTACACG-GTTCGGCC-C-TCATTTGA-CA-CC-ACTTCC---AGT---GCTCAGCTCACCAACGACA
AGA-GAGG-GAGAA-GACTCACC-G-CTCGCAATCTTATCT-AA-GGACC-AGAACTGAGCG-GA-AGCAAA-AA--G-T
GGCCCAACATTGC-AGTCGC-GATAA-CCGCTC-C-A-GAAGT-CAGCG-T-AAGCT-ATGGAA-A-GCCCTCA-C-CCA
GTAATG-ACGCT-GTAA-GCGTC-GC-GATGTCTTGGTGTGC-GCTCGTTCTGACCGGG-C--AAACGAGTATTGAG---
ATCGA-CTCCGTC-TA-A---G-AAGTCCGAA-GTCCGCAT-TACCAAATTGAGCGTTCGTGATGGTGA-T-TA-T-G-C
TCACGTC-TCGTCACTTAAAGCCCTCAG-G-ATT-C-T--TTGCT-AAAAACGG-TAGT-C--TGC-GAA-AT-GT---C
-CGACAG-G-CG--GTTAT---C------------AT-TCACGAGAGCATCTA-AG--TT-CG-CGC-AAGGC-CTTATA
CTCC-TAACAGGTCAAAA--CTTCAAA----CC-GGGG--CTGGC-CAC-ATC--TGCCTTCG--AGTAAATACGCA-C-
GTAGTGT---TACTCCTAAT-TGAGTCGAT-GCACATAT-AA-CGAAG-TCTCC---CC-G-GTT-GGAA--GAGCTCTC
CTCAAAT-ACGCCG-GT-GTAG-GCA-CTAACC--C-GTA-C-TCGT-GGG-ATCGTT-ATG-C-GGCCA---AGT-CAA
TT-ACGGAC-G--C-TAC-TCCAAAGCA-TACCGAAACCAGTAA-TAGCTA-C-GTG-GTTCTTGGAGGTCCGTG--CTG
GACTTTCGGGCGTTGAGG-G-GTAACC-TGGTGCTTTGC-TC-GGTCG-C-CTATTGTAA-TAT-CCAC-GCTTACA-TG
TC-GC-GG-AGG--ATC-----CCCTAAT-T-GT-CCGCT-GGTACC---T--G-T-T-------GA---------GTCA
TCTCC---------GTCGTC-CTGAATGA--TGG-A----GCCTAGG-CTTGCCGTGG--G-CCC--TGCAT-CCGA-TT
CGCGGTTAGGCCTGAGTCTGC--CACGTTCATACCTTGGACTCCGA-CATGC--GATTGACCGC-GA-GCTTTT-GAGA-
CTCGGCTCT-AATTTCCCCCATGATT-TG-CCTG-ATCCC-CCTAAACGTGTA--AGA--CTGTCTCGGGA-TGCTCCC-
-GCTAGTC-GA-TGG-GGAAG-ACGCGGGG-AAAGC-TTG-TCAGC--CG-AAGCTGATCGGCGTCTTTCC-TCAA-CA-
-AGTGACACCGCGGATG-C-C--C-AGA-ATT--G-TGCAGAT-A--GATA-C-A-AT-G-CC-GC-TA--GGACATTAA
--TCGGCCATGGCTCTTGCA-A-A-CAAA-----------------------------T-----GCGCGA------GCGG
-TTAACGTTGCTTACGCCCGGGTTACAGATACGTTTTA---------G-TTT-T----GAA-GCCA-C------------
-------------G---A-CCC-------------C-GT-----------------------------GG---------T
-----------TA-----------------T-ACCC-AAA-AGAGGCTTTTTGTAT-CTGAGGC-G-GACCAC-CCTATT
-ATC--ACCG-CCCTCA-ACCAAG-GT-GTGGCAAGC-CA-AAGGATTATT-CG-AAT-GAG-TTAA-CCTTCCCGA-GA
TG---CCG-TCGCCCTAC--TGCCA-A-A-T-CGCGTCC-TCCAATCTTACCAGCTAGCAAGGCAAACGGACGCA-TTCG
AC-TCT--CC-GA-TG-CCCATA-G-GCC--A-C-GTC-AA-TCCAAATGCCATCCAGG---GTGAA-AGCGCGCCGGAA
TTGCG---GA-GGCCT-CACGACTAATC-GGC-AAT-AG--CAA---AAAGCTGCTT-T-AGTC-ATG-CACAGT--AAG
GGCC-AGGCCATC-CGCTATATGG-GA-CCGAGGCT--GTG---CGGGAGTAGC--CG-GTG-T-CG-GT-AA----CAC
TGG-TACTG-TCGT-AATC-TCGTACAGCGAG-GAT--A--C-T-TAATCCCATATCAAG--A-A--GAG-G-CTTAG--
CG-GTTC-G--G-TCAGCC-T-TCG-CGGATTA-TATAGT--TG-G-CGC-GAGGACCCA-GT-CGACA-CTCCTG-GGA
CAGCGCAA-ACTATCTGGTAATC---AC-AG--AG-T-TTCCAAATCG-T----TATGACCTCG-GAAGCAGTGG-T-TT
GGTCCAGTGTAGA--GAG-ATT--G--ACGCC-ATTT-A-ACGGGA-ACTCGTCAAACCG-GT-CGCCAGC-CCCTTGCC
AC--GAATTCT-CAG--TGCCTTGCACGGGGCA-C--A--TCA-TGGCTAGT-AGCAAAATGATACG-GCGCACTCTAAG
TACCGC-C-CACAAC-GCTATCCAGAAGA-C--ACGTAA----GCGGTGTG-CTTTCGT-CGTA-C-G-CCTTATTAG-C
AGATA-AAGCC-GA--TTGGTA-G-ATGGATCGC-C-CGAAGCG-CG-TTG-CTCT-GTGATA-AG-TTGCGTAAA-C-G
-ATGTCGG-CTT--T---TTAGTTC-GA--CTTATGGA-TCCCGTTACAA-AC-AACACC-TGCTG-AAAG-A---CCG-
T--AGTTT-T-TCAGCTA-G-CAAC--A-A-TGTGA-TCA-TGA-AT-GGAGT-GG---CTCCTA--GTA-ACCTCTGGT
CGT--AC-GCGGGA-GTGATTTACCATCCC-CA--TATT-AACTCCCTAT-GCGAAC--GC-GGGT-AAAGCGTA-GAGA
TCCTAG-G--GGAATATAT-TAGAG-A-GTG-TCC-T-GTAA--TGC-TAT-CCGAG-TCC--CCCT--AAGTTAAT-C-
-CTACTGTTGCGA-AGTAGGATGAGA-C-GCATCAGGATCGCACCTG-AGA--AA-GGAAGGTAGCTG-TAT---TGCAT
T---AT-TGG-TAAA--TACTATCG-TG-C-CGAGG-AACGCCCAACA-AG--T-GCA---G-GGGCGGGTTT-TC--CA
TTGGCTT-GTAG--C-T-AC----ATGA-GGGTATT-AA-GAGGT-CCGACACATA-CAGGCGTCCCCCGGGG--TTGCG
AGT-ATGT---CGAGTT-ACCTAA-AAC-AGCT-G-C--CA---------CA---G-G-GG-AACGATCT-CTCAATG-G
CGT-GC--TA-GTAA-AC--GG-TCG-ACCAGAGGCT--TTATCACTTC-CAGGAG-CA-AAAG-AAC--T-GGTC-CA-
--GC-GG-AAGGGT-GAGGTTTTC--GG-GT-ACCACCCTT-CT-C---CATTTATCTTG-CT-CCAAG-CATATCCT-C
GCAAC-TGTACC--G--CA-CCTC-TC---ATGTGCC-CGCGT--TATATCA-GTA-TGGTCAGG-GGCCAGTACCGCCG
AG-G-GA-AGCTAG-TCCATCA-CGC-TT-A-CGAG-T-AGTCTAA-A-CACGTTGACGAACC--TTTA-TGGGCCGGCA
C-C--T-TCTC--AG-TCGCTAT-AAGCC-GTT-A--CTGGG-G-AATCACC-TC-CCCGTCACT-TCTTTGGTAG-ATT
ACTGTGGAG-GCT-T-GA-ATGGGTCCG-AGGAT--TGACGAA-T-GTCG-CTAG-C--CTCGCCA-ACTTCGCGTTATT
GG-AAC--GCCCGATGACGC-A-GTCAT-CCGGC--TAAA-A-G---TTGT-CTTGAACT-A-ACCGAGGTT-AACTAAC
CAT-GGATT--AA-C-AGCAG-GCCACT--TT-TGATA-CA-A-T-ACTAGT--GGC--CCAGGTGCT-A-AG-A-----
--CT-AAAGAGACG-AC-----CAAC-G----CT-GAAACGAGGAGGATACA-CTCG-CATCACGGT-GAGTG-TTTGA-
-TCTCTAT-TCA-TCC----TTCC-G--AGG-ACTCCTTG--G--C-CGCTCAC--CTTT-A-TCT-TC-CCGC-A-GA-
AACA-GTTC---C-ATAC-CAAGA-GT-GA-GTCT--CC-TT---G-CAGCA-TTTTG---G-GGG-CTTG--TA-GAGG
--GACA-TTC-GGGG-CTA---TTATT-AAA-TGATTG-CCCGTGT-GC-CTGGGACGGCAGGGCGATACG--A-AAC-T
AGATACTG-TGTC-CTTGGCACAAACAT-CATGCA--TATG---AAC-CAC--TAA-CTCGGT-CAT-CCTTGCTGTCAG
TGCAAGGGAGA-G--GAT--GCTGGCAA--CCC-ACACT---CA-TTCGCTGCT--TA--C---------TTAGA-TT-A
CAG-CAGGTG--TGG-GATCGCCCT-ACTT---ACGGTTAGGAGG--TATGCC-GGGG---GCCCATAATAGGCGGGAGG
TTCCGCAA-TTGATTA-CGTACA-AAGGTG-G--ACCAGTCTGAGTTAT-CTACTCGA-GTAACG-CACCCGA-GGGG-A
TAGTTA-CT-GCCTGACCTG--TGCT-GAA-CCGAG--AG-CTA-GATCATTC-ATCTGT-GCGGCAG--A-T--A-C-C
CCCGATGAG--TGTACGTAAGT--GC--TGCA-CGCT-CGTATCTATGGCGCGGGCGC-GGGCA-T-AAG-CT-G-CGAT
-GTGT---TAGG-GC--AGATAATGCCTCGACAAT-ACAAGGG-GATCAATGG-ACGGGACTGGAG-GTGGTAGAAT-TT
CGA-AGAGGGCGAATC-CGGCCGAACGA-GGGAAGAG-CGT--G-T-AGGAACA-T-CTACGGG-GT-A-C-TAGGTGAG
CGTTTG-G--CT-T-CAT-T-G--CAC-TCTGAGGAGCAGC-TC-A--CCCCGGACACCTTCTTAGT---GAATTTAGTC
AA-ACCTCTTAGTACG--CT-AG-A-AGTTCGGG-GC-AATGATACCT-TTAA-TC-CACCA-C-G--GAAGGCGACATC
ATCGCGACTCTGAG-GCCA-GGGTCGG-C-GTCGAGAATACCCATCCA-CGGC-GGGA-GAGAAAGACAAAAGACGGCG-
CCAT-GCATATTGAGGGGAGA-AATG-TTTGGAAAT-AATCCTGAGCCA-G-CG-G-GCA-TTGG-AA-CCGGCAGG-GA
CCA--ATCTCATGGGTGGCGGCCATGT--GTACAC-TTCGC-AGCTTCGGTC-TGAAGATGA-GTTAA-TGGGGGGGGAA
AGGGGAATAAACGGACGCAA-CTATCCCGTCTGACGCCA-GCGTTA-TGACTTACTGAACAGCTCTTCCT---CAGGAAG
G-AGCTCC-TCGCAACT-TA-TACTGAT--ATCTT-TCCC-T--ACATCGTACTCG-GAC-CACACG-TG-CG-TGT-GA
C-TAGGGTACTCC-TCTGCCGGAGCTAGGCCGTCAT-CGGCGGGGT-TCAGG-AGACAACACCTTGCATC-AATTACATC
GGTGT-GATAACAAGCTGTCGACTTG-G-C-CGGCC-T-GCCGTTATA-GTTCGG-TG----CAGGGGTA-TTGGCAAGC
GTGCCC-A-CAGACC-T-AAAG-TGGAAC-CAAACAACAATACCGCGGCTACTGGCG-GGCG-AGGA-GAAG-GGC---C
GCATATCAACTGTGG-CATCC--G-TGGGTTT-CGAGGC-A-TCTGC-TGGCTTGA-CCCGGCATG-CCA-GC-T----C
AGAATAA-G------G-TC---A-ATCGTAAGACCGCGCGAC-----T-CTT--AT--AAAAG--C-T-TAT---CG--C
ATTG---C---GG--CCG-T-GAG-ATCAT-T-GA-TTTTGT-TGTAGGCTTATGACGC-TTG-T-A--TG-AC-AAC-A
C-GTTAGGATGCGCGAGCG-GCAGCA-GCGAACCCT-AAACGTGAGTGTCCACTCCAGAGAGTAAA-CAGTAGACAGGTC
TTGTTC-CAGACGC-CGCT-TCTT-TA-G-CTTG-TA-TCGC--CCCGAC-GCC-C-GGCC-TCTCGGTCCATCC---GT
--GG-ACCCAG-GATCGTATCTATATACCAA-GTA-AGGATA-GCCTCGC---GTTTGTCCTGAAACG-CGTTCGGGGCC
-TACTTGGA-ACTGGAAGGGCAGCGG-AGGT-CGGTG-AGA-C-TT-G-TGAAGTGGTAACCACGGGTGG-GGA-GAAGC
T-A--GGCCAAGTT-GTGACTCAAGGAGT-CA--ACCTCTATCCC-CAGGAGCGGCGT-TA-AGGG-TGGGTTCACC-TT
--GAAGAACCATCAGCACATT-ATGGATGGCC--AAGA--CGCTAACGACCGTA-GGT-AAT--C-GTTGCCGGG-T-TG
-C-CCC-C-GG-TC-GACTCGGTGG-GTGGAG-TA-AGCAT-TCTAT---AT-GCAAAACGC-CTC--G---------G-
CTACGGATA-GCCCATATGGTT-G-CTAC-TGTCCGACGC-TTACGGCA-TTTCGCATGAAGA-GGTGT-GCATAA-GGA
TTT-GGA-GAGTGGTG-A-AA--AC--AGATT-TTTCCCCGTT-ATG-TGCC-GACCA-TA-CCAT-AT-GTTCTTTTGG
TGC--AGGACAGAGTGGGGT-GGTTGATGGGGAAGT-G-AAG-ACGCGCCTT-TCCTTGACTGATAGAAA-GG-ATAAGC
CTAACCGTTG-GCTGCA-GGGTG-CGCTCGCCGGATCCCTCT-AC-AGTCCCCAGCTA--AATGT-GAT-GAG-GACAGA
TA-CTAT--CTTG-CC-A-AGGGAAAA-GCCGAGGGTC-GGAG-GC-ATGAGCAC-GAT-CGGTC-CCC-T--AAC-ACT
GCT-AC-T---C--AACCC-CGGTAG-TAGAGAATCACCAAC--GCTTCCA-GT--CACTCGC-AGAAGTA-A--TCAAG
GT--GCGCTCCGTCGTCT-ATCGT--CGT-CT-C-GTGA---TG-TCTTGTGCGC-AGA-GC--G-CTCC-GATGGGT-G
GG-AACG-TA-CCCGGC-GAT-ATC--TTGCGCCAATGGT-GG-AG-CAGT-G-CTGTG-GGAT-TTTCCAAACGA-A-G
A--ATC--ACAC-ATCTATGCCG--AGTCA--CA--AG-CCGG-TACACTGC-CA---CGACAGTGCTGCCAT-G-ATGT
-TACTGAGA-CATGAGAC---TGATT-CAA-CGATCATAGACT-ACGCC-AGTCC--A-CA-CGGAG-TTCC-A-CGCGT
GC-GAT--TGCGG-GG-TGG-CGACAT-AGGCGCCCGA-GTGACCCGTCGT--CTAC-GGGACG-C-A-GAGGGTATGAA
TG-CTCCAA-ACCCGGTAGTGC-CAC-T-ACTC-TG-AAGA--TG-CTTTTGGGAT-A-GTTGCATTTACTGT--CAGGG
TCTATGGTGAAT-CTTT-TTAAAAGATT-TGAGACTGTCGGGGC---G--GGTACAG--ATCAACG--ACAGAG-TAATG
ATCATTCGTT---CTGCTCCTT-CGTGAT-G-GGCCTTTT-G-AGCGA-G-TTT-AC--GGCT-C-T--GGCGACAAGAC
CCGC--C-GA-CTACCAAGAGTGGCTTG--A-GG--AACTGAA-ATA-GGGACGACCTGC-TTACTGC-A-GC--GGGA-
GGTGA-GTAACACA-CTA-TGT-GTTTTTGGCATGCGACC-GA-G-GCAA---T-GG-AGGC-A-ATGGAAA--GCGA--
CC--TTC-AATAACAGT---G-CCTGGGAG-TGCGACCGAGAATA-AA-CGGTACA-T--ATGG-GAGCCT-A-CTT-AC
CGCAA-TTTCCA---C-A--C----GGTGG--C--------TT-CCC---ATGA-GA-A----CC----G-CC-A-CCC-
------------GGAACTTAAT-A-A-C-GAT--C-CTCTAGAAA--AG--TCG-CGGTA-AAGA-ACAG--GTGGAT-A
TGAC--TGGA-GAGGCGCG-ATCCGCAACTT-CGCCAACAT-CT-CGGTCTGATCGGGTAAATG-CAG-GGCGGA-AGTG
T-C--CAC-T-CCTGG-AA-T-AGTTTCCCC-ACGACCACGGGGACTTTGTTCACATAT-T-CGCCGCCCC-C-A-GCGG
GCTCGTTCA-TCA-GCCGCGC-CG-GTT--TAACGTCACAAGCA-GCCAAAAT-A-CAATTGCTGTCAC-GGC-GA-ATC
TGT-GCGAGA-TTC-GGGACTGTAG-GG-ACAAGAA-TA-AT-CGGTGTAGCACCGGTTGTTCGTAGTA-CT--GGCTGT
GG-GGCAGCCGCTT-G-TAT--A-GA-GGCAC--TT-GTAAT-GGTCATGAT-TCCC--CCGCGTGGGG-CCTGGCT-G-
--CCTGGA-TCC-G-GGAATTGACTCG-TCAA-AGACGCC-----CTAA--CC-----G--G--ACCCCGGGCGCGC--A
TC------TGG--CCAAGTTCCATA-A-GGGGTAGAGG--CC-GAATGATAGAGA--A-CGTTTGAG-G-A-GACCA-TT
GTTT--TGCGTGTTATC-T-GTTAAGGAA-CCC-CCAAAGA-TGA--ATCCG-TTACATG-G-CCAC--TG-AC-AG--A
TCA-AACCCTT-TTTT-GGTCTCA-C-CCACA-CGC-TTGTTGTT-GG-CCCTCT-T------------T----------
G-------------------------CC-G-----A------C-TAAAAG-T-A-A-GG--TAA--TCCATG-TAGTCAG
TCCTCTATG--AC-GC-ACATTAT---AATG--TTATT--AGAGACATTC--ACTC-GAA--CGGTC--------C----
------------T------CCGGA---CC-GT--GCGATCC-CA-TGCCTC--TTCAG----T-CCTG-AA-AGAATA-C
G-TAACAAAATGCGTG-C----------G-----------------------A---T----------GAGCT--G-----
CCTAT-AA-TT-GCA-AT-CGGTTTT--A-G--GGGAT--------------------------C----GCAA-A-A-C-
GAGTTCTTTCAACGCTGC------------------A---------------GAAACCG---CTACGAA-----------
---C--C-T-GATT-CA--------------G------------GC----------G--A-C------------------
--GC-------C--CG-------GCGTCTCCC-CAGTA---------------------------------ATGATGGTC
GATTGCTCA--GTACGA-AA-A------CATGT-GCATT-CT------------------AGATC--CCT--GCCG-GA-
-GTTTCTGGACTC-GCCACCGG--T--CCTCTCC--------------G-------TGTGTCTCTGT-GAATGC-CAGGT
AGTTTCAATA-TA-AA--CG-TCATT---G------------C---------CTTATAC-A-TGCTAGCTT-TACTAGGG
-TGAGAAAC-CTTGCA-TT-AGAACA-A-TACCTGCAAGA-AGGGTAGT-TTA-TCTTCCTGT-GGATCACCGGAAAGGT
T-GTTGTTCCTCAGGCT-G-CGCCTTTACGCCATACTC-CATG-TATTACTGAGGCGC-CA-TGG-T-ACCTGGC-----
-----AGACACA-TTTAG------------A------G--TGCTTGGTAGGTTCTC-ACT-CAGGCATTC-CATTGGA-G
AGGG-TC-CTGGG-AGACCCT-AAGCCCAGCGCG-CGAATGAGG--TTT-CAGGATA------A-GGACC-AAC------
-------------------G--------CAACT-GTC-CCTAC-TGTCGCCCGG-CAC--GGTCAGGTGAA-GCCC-GAT
GACGACCCATA-GC--GC-A-CCACCAGAAACTGC-C-G-GACGTTTAGCT-ACACTGC--TCAGCTCT-AT---ATAGC
ACCGAG-TCATT-CTC-GGG-TTACTGCGTA-CGGC---CTCGACCC-CTCATATTGTAG-CCCTATTTCAA-TC-ATC-
GT--TAGGT-CCACGGCGACACGCG-T-GACGTGCAGGC--C-CA-CTGC--G-TCAGCAAGTAAGTCGAAGACTACAAA
GACA-AGGG-CTCAGGATC-CTGACTGGTGAACACTTGTAG-G-TCTAAGGGCAGATA-GTC-ATC-AAGGCAAGG--GC
TT-CTTTATTCTG-AGT-GCAGA--GG-AGT-CT-AG---AACAT-TA-GT--T-CTC--A-TATC-CTG-CGAAG-ACA
CTCCCGA--CAACCGCCTG-GG-----GAT-G-------CGTCGGA--TCTACGAAT-C-CCGTGCGCTC-TACC-TCG-
-TCGAT----------C-A-GGCC--C-A--GCC--CCTAGA-A-GAC-CA--TCCCA-T--CTA-AG-AA--C-TCCTG
TG--TG-AGCCA---AAT-TACGTCAAATACCTTTGG-AAACTCTGCTGC-TTG-ACCA-CTAGATTT-CTTTACGATGG
CTAATCGAGC-CTAGGACCGAT-C-ATCT-CCA--C----GGATTT--TG-GT-AC-TCGA-C-CT-GAACCA-AAGTGA
GCTAATGT-T-CTGCTAAGAGGGACAAGAATACTGGGTCCCTTGTCGGTTT-CGGAG-C-TG--GCG--CGCCCTCTG-G
GTCAGGGCGGTAGTATA-TAGCA-AA--G---G-GGT-ACACAG-GCG-CAT-CTCTAGTCAAC-AGAC-GGGTGTC-AC
-ACTG-----T-----C-GCGGATAAT-TGCA-TGCGCAGCGG-----C-----GGGC-GG----C---C---T-GCTA-
GC-A-AAAAAG--GACAC-G-TCTGGG-CGACCA-GTG-C-TGG--ACGTACGCGCACTGCG-T-CTCGCTGGCG-C--A
GA-AA-CGA--C-AACCGGCCCCCT-GTGG-G-TTGT-T-TGTG-GG--CGGACTT---C-CAA----CCT-ACGG--GA
AG-TACAAG-GGCG-GGTCG-GCTAGAGGG---ATGACGGA-GTTGG-TAACGTAACTGGAG-GATA-TAATTGAGT-CG
GATGTCTAC-TC-AACT-CG-AGTCAA-GGTTGTGTGTC-CTAATAACTTGGTAGAAG-GG-C-CTGCGTC-GG-ACTGG
-GTCTACTAAAGTTTA-TGTCCG-G-CGGCCT-TG-CA-AACAAAGTACGATGA-CTAGACTCTGGG-ACATGTGT-AAT
ACCAA--TTAGGGGTGAGGCTGCATTACCAATG-GGAGTACAGA--GTA-AAGGATGCTG-GTAGTGACCCAGCCTAGAC
CCAGG-ACCGCCTTTGG-ACGGA-TGTCT--AA--AGCCT-C-TGCA-CC-AAG-C-AAACCGATTCGCAC-CT-AAAGT
A-CG--TT--GT--C--C-----------G-G--CG--AT-CATTTC--TA-GCAC-C-CGTTACCCCCCG-CAGCAT-T
GGCTTCTG-TCCGCACA-TCCAGCACT-TAAACG-CTCGCA-GGTAGC-GCCCTCCTACAG-TCCA-AG-TGGAGCC-CC
T----ACCGTTGG-AC--GA-CCT--CAGGAGTCGG-AATT--CT-GA-GAAGTACGGTGGACCCGGT-CATCGGA-GCA
TAGCAAT-CG-GA-T-GG-TA-TCCAAAGGTCT-ATG-A-GG-AGT-GTGCT-GTA--TCTGGAGA-A-TC-AGTTGTGT
A-AT---T-AACGAA-C-TAAAACGGCACGT-CGG-GTCTAGAGAT-C--G-TCATCGC-CAGGGCAT-A-ACA-A-ATC
ACA-CCTTGAG-TAC-AATAAGTGGGGTCTGTGG-T-GCC-GCTCATT-TATATTAGTAGCGACGT-AC--ATGATCGGT
ATGT-GGGG-GAA-CG-GACATGATCT-TT-GTCCTGGAGTTGTTGG-ATTC-GTT-CCGG-GGCTCGTATAG-AACT-C
CCTC-AGG-TAAGTA-ACT-TG-GCATG-AC-CGTGT-ATA-TT-GGGAGATACT-CGCTC-AGTGT-A-GCCC--AT-G
ACTTCCTACCCT-TCTGAAGAGGGGATTCCGGCTA-ACT-GTATTC-ATTC-ACTGAG-GAGCAC-TCCACG-TTCCA-G
CAGGGGCCTGGGCA-AC-A--CTCTAGCTGCGTTGATGG-ACCTC-CTTGAG-CATGCCTT-C--TC--TGGGT--GT-G
T-A-GACAGACTAA-G--ATCTGATATATCCTCTA-----GTATCTC--CCGAC--ACAGGGG-GT-ATGAAG-ACGTTA
--GCGGC-GT-A-TTCGG--GATGC-ATC-C--CTGGGAGAAC-AAG-G-A-CACG-G-A-GA--AGCACACG--T--AG
ATTA-TTCCCTTCACAA-TCA--GAGGAA--A-AAGAA-TT-GCCGGGG-CTC-CC-ACGGCC-TGAGGGCGTAT---C-
AGACCA-CTA-AT-CAAA-GGCAG---TCC-T-AGAGTAAGGGGTCCGGTGCCCCTAAGAGTCG-CAA-AATTGGAC-AG
-CAAGT-CCAGG--G-GGCC--A-GCTGAAGGCC-GCCCT-AAATACTGCCA-CGCCG-TCTGATCTGCAG-TTAGA-CA
ATGTGCTTCTTCGTACA-CTAATCGGCAGAC--TATCAC--GT-CTTAAAACCC-AA-GGA-TCTCTCGGATAGGCG-G-
C-CACTC-TA-GTCGC--CAAAA-TCCG-C-A-CTTGT-TCA-GCAAACGGAC-GTCTCACGT-C-GGGGCA-TGACA-C
AT-GCGCTCTGA-AAAG-GGGATT-AA-CTGAA-T-CAGACTG-TCTAACAAGCCGGAATGTCATATT--TTGGTGGCTG
GCATAAA-GTAGCT-CAGGTATTATGGCGTGGTG-GACCCTGG-GACTCTAACATGTCCATTGCG-ACCCGACC-CGCC-
ATAGGGATCT-AGCAG-CC-C-C-G-CAG-CGGACAAA-GT-AGGGTGT-TGAAGCGGAGGAAG-A-CTCCCGCGAG-AC
TAGGAAAACAGCCC--CA-TCCCAG-TTACCGCTGGTAAGTG-TGCTCTACCCCGAGTAGACCATCGGG-CGG-CACAAG
CTA--TGGCACTT-AT-GGCTCGCCTAATTT-AAGGAGGGGGG-TCGCT-GTGACAGTGCCG--AGGAGCAC-GGAG-CA
TACC-AGAAAGTAAGGTAGACTGGTA-ACA-TGTCTGCCAGTC-TAACACAGGAAGCCTGAAC--A-ACC-TGGAA-GGG
-AGG-TCTGCCTCGTAGAGTGCGAG-GGTG-TCCGGGAAG-G-AGCGGATCTA-CAGTAC-GAGGATATG-AGTT-TAGA
--AAAAAGGTCGTGAG-ACGTCAG-TGACTCGAGTCCGATGC--A-T----A-TAAGTTCC-GAG-TTTG--GAA-TTGT
-T---A-GAC--T-AAGGCTCTAAT-GAC-GT-ATAACCCTCGACGCTACGGCCCAGTC-TGTCCGCGGGG-TCGGTG-A
TCGGGCCGAAGAGCGGTC-CTGCCGTAGCATCAAGCC-GTTAAGGAATCCATCAGTTATGC-T-CGCCG-G-TGACATTC
CC-GGGGTGACCGGGTAGT-GAAGGCCT-A-C-C-TAGAGCAATTTG-GAGGAACTGGAACCGAGCTA-GATCTCAAC-A
CGCGACC-CGGAGCGAGCAGTATGCCTTCACGTGTCA---C-GCTGGG---GGATGCTTATT-GGG-TCCTCTG--C-CA
GCTCGCAATGCAAA-CTATTGCGCAC--CCCACCCGGGGTCA--TGAGCGACAGTAAAGCTACTGCCT-T--CTA-TAGT
TC-G--GT-GCATGTTTAACCCCTC-ATAGA-T-C-CAACCATGCTGGGGTG-TCATGTCTACAACGCCAAGATCAT---
-CCACTGCTGTG-G-TCTA-TGTTGTACGCCCAAATGCAGGGGACA-AC-G--A--TT-AGTCGGAA-AAGCG-TGTG-A
CGGCAGCGCGCC-C--GCT-GCTCCG-AAGTAGAATGATCCAAGCGTCCGGTAGTT-AAG-GT-CCCT-GCAA-GAATTA
G-GGCGGCGGA-C-CAGC-GGGATCCAC-GTA-GCGG--A--CGA--CATGCTAGAACA-GTG--AC-TC--GATTA---
-CGTCA--GGTCTAAACATTACACACTGCCTAGATATGCTTCA-T-CTAAAGCC-GCATA-TT-AAA-TCAAC-CTG-GT
-GAACACGGCCTATACAC-GTCGTCC-CGCCGG-G-CATACGG-TGCA-TGCCGG-ATGC-GGACGTGGCCCAGCGAAG-
GC-CTTGTACACCCCCAT-ATCATCC-ACGAG-GCACAGTTCATACGAAGCCGCGCGC-GGTTCCTC-CA-A-AAACTGA
GCG--T-CGAAAG-CAGTG-AGCAA-T-AT-GGGGTGT-GGTTGGCCTACTC-TTCCG--C-CAGCTTG-TTGG-AACCG
G-CACG-CGTTCGCGATAT-CTGCTGACAGATAA-GGGTGACC--GTCA-TCTGC-C-CATTGG-CT-CCGCCGTGGTGT
GTG-GTATCC-CACG-GAGTCCT-AGA--AGC-C-TACCA-G-G--ATTATCA-GCCAT-C-GAGCGTG--AC-GCACCG
GGCT--ATC-ATACG-GTTTC-A--TCCG-CCCCGACAGCTGACG-ATGG-TCAACAGTGGG-TGG-T-GACTTATGGGG
TCTGAAA-ACG-T-CG-CATGTGT-AG-CGT-C--ACAAGAC-TCGAAATTC-TGGGGGC-GGCTGTAT-T-GA-GCGAC
TACCGG-TA-GAAC-GA---AG---TA-TGCTGT-TTCG-AAACGT-CC-CC-CCCGCTTAGAACTGCACGA-GC-CTTG
ACGCGATA-GACGAATACTGGGGCCAAA-C-GGGT-GGACAAACGAT-AGGAGCCGGAT-GACCGTTCTAGT---AAC-T
AA-GG-AATGGATGTCGTTCCA-GTGACGGGCAGG-GCTG-GCCG-CATCGCA-CGAGAGAGAT-GTATCCTCC-G-G-A
AG-CC-CTTCATT-ATTGT-C-AA-ATCTG-A-TGGCC-TCTAG-AG-TAGCTCCAGTCCG-CCGT-CTTC-CATA-AGG
ACGTT-GGCCTTCGGGACACTTA-ACCA--CGTCAGGTAGGAATAT-ATC-GGGGCAAGAC---TGCCC--G--AAAGCA
C-AGA-TGA-C-ACCG-C--GCTCA-T-CTACT-AGA-GTG-T--A-ATTGACGTCATC--CGACCAG-AAT-GTGGCAA
-A-ACTTAAGG-CTA--CCGGA-AAC--G-G--AGGGT-CA-CTCCT-CA-CC-A-TTA-TACTACCGCCTGCCT-TCGC
-TCCGCAAGTAA-CAATACCAAGA-G-GGT-----ACCAGCTTCCTGAGCGGGCCGCCTCGACAGCGGCTTGATGA-ATG
ACGCATCAAAAGTATCACCGGCGT-CGA-A-ACATAGGGCAAACGGTGTGCGTATGGT--AAACAGTACG--AACCC--C
-GGCAGCCG-TGGCTCTAA-AC-CGTGAGCTGTA-TCAGCGTTT-C-GCGGAGGC-TT-TGC-ATT-TTA-C--AT-G-T
GGATTGCGGG-TGCGTCCGTTAA-CTCTAT-ATGAC--GAACATAGCTCTAGGCAGCAAG-CAGCC-TCCCAATTGGC-A
CGTCCGATT-CGAGCCCATG--GGAGGTA-CCCCATGTGTGGATGGA-GT-TGGATTGG-GTAATA-C-CT-CACC-TG-
TCTCT-TAATTCC-TACT-TCAGGGTAGCCCTCCCGAAG--TTCCTGTCCCCA-ATA-AGAT--TAAATAG-GTGGGC-C
AAGTAAACG-G-GCGTACC-TCCTCAA-CC-TCGA-T-AGCG-AGACG-AGAT-GGAGAAGTG-CGCA-ACC-GTTC-GG
C--CACTG--A-ATTAA-A-TCGG-G-CCAGG-CAA---AGTAC-TAT-TG-CGTTTAA-CAAAATACTGAGGCGTTCGG
TCTTGCAATCCC--AA-GGCGATGCAC-AG-GGCCAA-AGTT-ACCTT-GGC-GGG---ATAGCTTGTATC-GAACACAG
TCAAGGGCAG--G-TCTCTA-TGAC-AT-AC-GTCGT-GAG-GG-ATATCGTG-CTGCTCCAATGGG-TTCATATCC-GC
TCCCCGATATAAT-AACGG--ACCATGGAGGGACGATGTATCCCCAGCT-AAGA--GAAA-GGCGTCATAGATCTTCCAT
-GCT-TTCAAA-A-GGGCTCCCAG--CACGT-T-C--TGT-AACCGCCTTGA-GAA-T---CT-GT-CGTATCGG--GCC
GCA---G-CT-TAGCGGCA-CAAG-ACGT-TATCCAA-TT-CC--CGTTGG-CA-AGCATTTTTAAAGGTTTT-ACC---
GTGTTATAGGCTCCT-G-GA-A-CTG-CAGCTGCT-ATAC--TTTGTTCTAGCATTCCGCG-GAACCCCCCTAC-GCGTC
TTCCCTTCATCC-ATA-AGGCGGT-CCA-TCG-TTCACGA-CTGCGAC-CC-A-AAAGT-TGGC-TC-C-TGG-TACC-C
CGCACC--AGT-A-AACTTCTTGCATCGGCCCCG-AAT-GAAAGGGTCGTC-CCAGG-TTTC-CCGGGTT-TG-CCGTTT
CACGCCCTTCGCG-A-GAC-CCGGGC-GGA--GCCTCC-T-AGAGC-TAT-AGATCGACAG-GA-C--TT-TG-CCT---
A-C-AACTAGCACGCCACCCG-TCTCG-GGC-TACATGA----A-TGCA-A-----------------------------
-----------------------------------A-------------GG-------------------CA--AGT-T-
--G------A-----------CC-A---G-----------------------GG---A-G-TC--CC--T----------
------------------GTGAGTG------CG--T------------------------------------A-CTGTCC
ATCGGA-CT-A-TTCTCGGGTCCTTTAG-T-GTTGAATCAGACTGGTAC-GTCAA-TG-A--CG----------------
-TCGAC--AAA-TCC-AGG-CCC-TGCCAGT-----AATC---A---------------GCG-CAAATGCC--CAATGG-
CGGTGCAC-ATGA-AGC-GA-CGGAACAGCATA-CGG-A-TGA-GGC-T-CTG-AC-GAACG---GCCG---CA-GAC-C
T-TTT-ACAAGTGTTA-CGTA-C--C-CAGTC-GCT-CAC-ATGACTGGACCCC-A-G-CTGTACCGACC--A-CGGCGA
GC-ATCGTGACA-GGCC-G-AAGG-GGAG--GGAAGT---T-TG--GTTG-CTGCATCGGA-CACCGCGACAATGATCCG
-TG--C-TG-CTTC-C-TGA--GTCAGATACCAGCGGCAGGTG-AGCCA-AAGAA--TGGGAACAACTTCTA-GGTAACC
-G-GA-AC-A-GTTCGCATG--C-AATAGTTTGGC-ACTGGTAT-CAGCCCGTCTCAAC-ACTG--GGA-CTG-GAGGAA
TCCGAAGCCA-T-CAC-CCA-ATGTTGAGAGAACTCCTGTCCG-G---ACCCTATCCT-GGGACGC-GAATCACCGATCG
CC-GCA-GATCAGC-GCCGC-GTGG-GAGCCT-C-GA-TAAA---GCTGCA-AACGGA-ACATGGAAAAGAGAGCGCCTG
CG-C--TGTGCACCC-GACTA-C-GGCGTTACTCTCCGCG-G-GAGGG--GC-CCGG--GTTCAAG--TC-CAAGGAGG-
GGG-CTCTA-GTATTCCACTCCTGAAGGTGCCGGTACGTCA-TGGTA--TCTA-GAGCGTG--CTAT-TCTATTCTAAG-
-GA-GACCTC-ACGGCAAAGGCCGTCCGATCC-TG-AT-T-AACTGATCCGTCTG-G-T--GGGG-CGATCCAAGTGAGG
C-T--TC-GATGCACCGAGT-TATTCATTGGCTCAAC-C-CGCCAGTGCGCG-CAATTAGGGC-GTTAT-GCAT-AG-AA
GCCGAT-A-A-TAGC-GAAAAATGCAGTTGCCCGGGA-TCTTCCCTC-CCGGCAC-GAC--TC-C---GCCTAG-AAGG-
--G-TTAGA-T-GGACGC--GCGATCA-T-CACCATAA--CAAGATATA---ACCTCTAC--GCAT-TTC--TG-CGGG-
AGAGA-CAGACCATATAGACC-G-C-CGG-GTCGTTAAACTCTTTCACTGAC-AC--T-ATAGCCGCAAAT-TATAGTTG
CG--G-GCCACCAATAGAGG-GGGGCCGGG-CGTGGT-A-TTTTC-TC-CG-TTA--TCA-GAT-TTGGGTAAAA-GA-G
CCTACCA-TTTGACT--GACTAGA-GGAGACAAGATAGT-T---------------------------------------
---------------------T----------------------------------------------------------
C------------------------A--------------------------G-AC------------------------
---------------GGGT--CGTGGCAG--------------CG------------------AC-TTA-GAA-TATTCC
T-CCAATATA-CTCATATCCCGAATCTATCC-A-GTTA-GGGCTAG-GCATACACAGA----TACGGGG-CTCTTCAC--
AAGGGTAGCCCG--C----GACA-CCTAAGTCCA-TAA-ATTGCTCGTGCGA----------------------------
------------------G----T--------------------------------------------------------
----GA---------A------------------A-GTTT-------T-------AGAGCTGGGCA-ATA-CCG-CTTAG
CGAACGATCT-ACA-CAA-TA--AGGGG-G---TAC--------------------------------------------
------C---------------------------------------------------C-T-T-G---------------
----------------------------------------------------------------------G---------
--------------------------------------------------------------------------------
--------------------------------------------------------------------------------
-A------------------------------------------------------------------------------
-------------------C------------------------------------------------------------
-------------TA-----------------------------------------------------------------
----------------A--TC--------A--------------------------------------------------
------------------------------------------------------------------------C-AG-C-T
--A----G------------------------------------------------------------------------
------------------------------------------AAGAA--C-GAC-GC--TAC-TG--GG-GATC-GCG--
-----------------A-CATATAACTCAGTC--T--------------------------------------------
--------------------------------------------------------------------------------
------------------------------------------T--------CAAAA-C-G---G-CGA-G-TT-A-CGTA
TT-GG-ATCTCG-CAA-CGAGT-C---C-TA-----A----------------------------T--------------
------------------------C-------G-----------------------------------------------
-------------------------------GCGGG--G-TAGTGTCCAACACG-ATGCCGCG-TGGCAGC-GTGGA-AT
CGGGTCCAGG----GGATACACAACCGGGAACGATGCGCC-GGGT---G--ACG--CGGATATGTCCATGTCTCCTGGTT
TCTAGGACAGTGCGCACT--GTG---G-CG-C-G-GG-CCGACC-AGA-CGCAAGACGGC-CG---TCG------CG---
-TT-G-------A-CTTC-T-AGATCGCT-CATCTT-AGAA-CGCACGC-GT--GTC-GCCGGAGTTCGGA-CCGC-TCC
CGGG-CAAC-GG-AGTCA----------------------------TG--G-----------------------------
--------------------------------------------------------------------------------
-------------A--------------------------------------GA--TGGGACGC-GCTAAC---C--CG-
A-C-------------A--GGGG-AA---GGG-CCGGCCTAGTC---GT-CCCTTC-ACTGCTATACTTCGT-ATAGGGA
CG-CTATCGT--TGG--ACTCAGGA-G-T-AC-GG-GGGGGTC-----AGTTCGC-GACCGGTACACATAGAGTG-TGCG
TGTGACAA-GAGAAGAA-A-C----TTAGTCC-A----A-AC-----G----TT-GCTT-----GGGAACCCGGA-TGTG
A-CGT-----TC------------------GAGGCTGGA---GA---AG-C---------------------A-----CT
A--------------------------G----AA----------------------------------------------
----------------------------------------AAAA---TT---ACACAG-TTGCCGAGCGAA--TG-TGG-
A-CCGCA-TA-GTTATGAAAGTAAG-T-CCGGG-A------CCAA-GT-ATGCTG-TAAAAT-TT-ACGATCGAC-CACC
TTGAA--GAC-G---CTTTGCCC-CAACGCA-AGAAAGAATA--A-CC-ACATCGA-CCGACCT-TTG-GA-CGGCAATG
TATGA-T-G-GGA-G-AT-CT--CACC-G-CGA---TGGTA--GTAGCGCAATGAT-ACAGAGGCCAACC-CTTA-TCTA
GGTATT---C-A-GTTGGGCCTGCCTGACGTCTCA-CCT-A-CTCCTCAA-ATTTAGGCACG---ACC-AGTGA-ACAAG
TATGC--AT---CCG-GGAACTGTGC-AGACATGCAA-TATAC-GCGGCCAGACCCCAAAG---T-C-AGTTGCCATAGG
CCG-GAGGCGA-CACA-TTT-CGAGGTC--TTA-T-TC-TGG-GCTCAGGCTA-CCAA-CGAGCGATGTGT------AGT
GGT--GACCGCC-G-GC-CATTC--TA-CTA-T-CAGCCTGGC--TTGACC--TAATAGATCGC-CTTGGAAA-TC--CG
ATCTCAATGC-GTAGAG-ACTGT-AGAGAGG-ATTG--GGACAAG-ACGAG--AGAAGGATCAGTC-AT-T-GGTTCCCG
AAC-CA---CTG-AG-GACGGCGGATGTCT-TCGCCCC-CTATAGGGCGCCAGTTT-CGGCTTG--CGGTTACACTGTGC
-C--CA-GGT-GC-GG-----AC---TGCCG-CAG-----TTA--ACAG-TTT--TG--A-------A-C--A-TGCTG-
GGGGTTCCTCTAGCGCCA--A-TG-C-ACAGTTTGG--CGC--GC-TCGCTCA-CCAGAT-TATGATCGGTT-TAGAGA-
-T-TACTGTGCTATA-CAGACAGCTCACTC-TTGC--T-CTTG-TGGCGACG--GGC-CGCAA--CGAGGGGCC-CAATC
-TC-CC----G------C-----------G--------------CTTC---------------CCT-TAGACGCGTTGAC
ATCGAGGG-GCATACTTTTTTGAA--TTACG-----------------------------------------AGTCTGGA
T------------------------C--G-T-------------------------------------------------
-----------------------------------------------C--------------------------------
-TTTCT--TCC-TAC---G--T----TC----------------T---------------------AGTA--TA-AGATC
CCTC-CTACTTTT-G-A--CAACCG-CGGAG-G---A---G---------G-----T--CGGTCT---------A-T-GG
CGA-AGGTA------GATT-------GG--G-----CCTC--CTC-GTCAT-T--GCTGAAAGAAACGAG-G-CGAG-CC
ACCA--AACGT--TGC--CATGGCTTTACCACG-GTGG-T-TCG-CCCCCTCAGA-CT---CCGTC-TC-GGGA-GC-TT
AGCCCC-CGCCTTATAGA-T-TACCC--CCACA-AAAC----TGCTCGAGACCCGATAGGTTCGCA---ATCGACCA-A-
G-G-TGGCT-AACC-C-C-ATGCT-GGGGCGAAGTTACCA-GTGTCA-T--CTGGTT-CA-TGCCGGAGAGT-T-T-GA-
CGTGCCTGCTGTCCACGTCCAAGATG-AT-C-GTGCGAATCA---TGCC-AG-GCC-CT-CGTTA-C-TGAAA--TGCT-
AA-GTA----TTA-T--TTCCTG-AT--CTC-TGC--ACGATTCCGT-C---G-AGTA-GAAAC-AC--TTTCG-TT-CC
CCTGC--C--GA-GCTC-AAG-TTCTCT--TA--ATCTTCCACCCTGCA---------G--TTGAGA-AGTTCAGAGGGA
C--GTGC-TTCTGGACTCGA-GA-AA-ACATA--ATT--AGA-C-CCGGGAG-AGT-GCGC-GAAGATA---CAA-TC-T
AAGGT--GACTGCAT------CTC--TTG-A-GCT-CCGTGAG-C-TAGTATGTG-ACGAGTCTCTG-CTAGTGCA--AG
GG--GG-CGGG--CGTCCGA--CCGTGCTCCAT-GGGGGG--G-G-C-TTGGGGCGGG-TTGCCCC-TTGGTCCATGG-C
CTGCTC-GA---GT--GATATATGTCGTTCGATTGGCT--GGTTCGTTA-TTGGAG-CTATGCCTGTGG-CC-C-GCGA-
CCTCTCAT--AGA-GTGCAGA--CAGTC--CTCGCG-GCCG-CG--TCTGAGTGG-GGGTCG-CGCGCTCGA-AACC-AG
TTT---A-TCCTT-TCCGCATTCCTCTCCGCGG-TCC--AG-T--ACCAA-ATATCACT-CGGCCTAG--T-GCG-AACT
TCAG--GGC-G-G-A-------GT--C-GG-CTGTCGGGAGTA-T-TC-GCA---G-CT--GGTG-CG-ACA-CGC-CG-
GG-CCACAG-------C-GGTTAGG---------T-CG-AC-AT-ATA-A-AC-A----------G--AA-GTG-GA-CA
GAA--AG-G----------A-------------------AC------G-TTTTTT-----------------------G-
T--GGT----------------------G-G-AG----------------------------------------------
---------CCT-ATCC--C-GCGCGTGAAGA-CTGACTCTCCTTC--ATAGC--TTTTGCGTAC-CGCCACATT-ATAG
GTTTG-C-T-CCCC-C-TAAATCCCGGGTG-CCC-ACTCC-GCGGGTCATCTAA-C-TGTTCG-ACCATATGTTT-TGGA
AT-GCGT-ATCGG-ACGATCGT--CTCGT-CGCTAGTTGGTCATAAGCCGGCTCGACGCCACGCCGTCCTCCCTTGCTTA
AGGTCGGACTT-ACAAATGTGGTCTGTTCTGGC-CCACCGT--CCTAG-TCAGC-TCATCGAG-T-CTAC--CACAT-CT
C-TGCGCTACACAGTGGTAG-G-CCC-CCTTCCC-CC-GGCGCGATACAGCTC-GTCT-G-TTACATGCTTGACCTGCA-
GG-GG-GT-TTACCGC-CA-CAAGGCAGGGT-CCCCGTCTG-GG-AGG--TCCGAAGCTCGT-GGTCGAGG-TCGTGGTA
CTACAGCGGTC--TGTTTTTGT-AT-GGGGCG-A-GT-ACCCA-CC-AGGAATTTTTCCCTGA--ATCGAGTT-CCCAGG
-GTCCC-C--T--CGT-AA-GGAGAGGCAGCTTGTAAG-CCTAAGAGG-AAATTCT-CTATCC-TCCG-T-G--ATCTTT
CAAAAAGG-CGAGCCAATTATTCTTGGACT---T-TGC-ACTGTCTA-TCCG-CGC-TCG-AGCAC-TT-------CGGC
-GGGGAAGTAC-TCGTA-CCTGCTAAC-TTG-CAACGGCGGC-TATCAA-TGG-AGT-TGC--TGACAG-GG-GC-CG-T
TCTCCTGCTTGCAGCGAATGCAGTC-GGGGTGCT-CATC-AGCTGTTA-GGT---GATAGGC-CGCTGCAC-TAC--GTT
ACA-GCGCGTC-TGGCCTT-GGATTCATCAATTT-C--CG-GTTTA--AGA-CCGT-AA----ATA-TATT-GGATGG-G
AGCAGGT-C-TTACGGCTG--GTTTTTC-CG-TGACAT-GTGCC-CCTCT-CCTTAGGGAT-A-ACCGCCAATAT-AACT
-CTATGTGCCGA-GAGACACTTAGGGATACGTC--GCCTTACCCGTTCTGTCG-CTTGACTTTCCGTCG-TTATTGT-TG
CCA---GATAGATACCGGGCACCCTGACG-CTGTA-TCGTACGGTG--C-GTTTTTGATTCGGCACCCC-CTCT-C-TTG
CATCCCCATTGTT-ACA-GACC-GG-GCCA-GTTTGCAACTCTTGG--CGCTGC-CGAACGCAGGT-GCAAGTTGCACCG
ATCGCAGC-CG-GTTCG-CGG-T-ACCTCACCTTCCAGTGGA-CT--AG-GA-AGG--C--TTTCCCCATCCCCCCAGGA
-CCT-GGG-GCG-GTGGCCCTC-AATGTCT-GACTTGTTCCTG-T-GATCACGTCTT-CAATTGTC-ACGGCGGCC-GCA
CTGACTCTTGAAAGTAGC-TA-TACATACCG---TAAT--TG-TTT-GT-CGTGTCTGGTACAAC-TTA-ATT-G-GGCG
C--T-T-ACAA-C-CTAT-TGAC-GCT--CCGATAG-AGTAAACGACG---TGA-G-CCACACAGCT-ATCT-CGCG-C-
TCAC-ATATCCC-TCT-AGG-C-G-AAAACCGGG-AACT-CCACGTCGTCCTATTATGAG--GCGAGGTAGCCC-TGGTG
GCACCCCTC-TGGTG-TAC-TGTTC-CGGCAG-TGAA-A-TAACAT-AGGGAT-GAGAACC-TGGG-A--GG-ATTC-CC
AGA-ACTG---CC-T--ACAA-TCCCCTCAGGTTG-ATATC-TT--ACCAAAGCTGCATGGGAAAAAATTCCATATACCT
GTCAAAGAAAACATC--C-ATTTC-CAGTCGG-CACT-GTGTCCCGTG-G-TC--CTGTACCGGTTGAGGTAGTCATCCG
-GAGGTAGC-CGCAAGGT-TC-TTGCCTCTC-CGAGT-ACTAA-AGTCCTTCACT-C-AACGGGCAG--AGA-GCACGCA
TAA-GGCATAAACGACGGGCGCTGCATT-GTCCC-CAACG-CATCA-TGCCATCC-TCCACGGACTCTACACCTAAAGCG
CACCT-GACGCGTATTCCGGGAA-GA-CGTGGCAAATGGTGCTAAGAGTCCT-GCGA-GCCAG-CGCCGGG--GACCCAG
ATGCTGAAGGGCGTG-GC-ACTAG-AGG-ACC-AAGGAACGTGGCCCA-CA-ATAACAC-TCA-ACCATATC-TAG--TT
CAACGCAACTGTAGACGA-ACTGGCTCCCGAACTATG-GG-A-CTC---C-AA-TC--GAGC-AC-GCGGACT-CA-TGG
GCC-TGC--CGTAGAG-GC-GGCCCCAGATGC-GTCGC-CA--AGAT-GG--GGTAAG-CAG-G-CGA--G--GG-AGTA
-GCCTTAAG-T-G-C-GGTCCG-G-CTACAACGGGACTC-TTCG--TGTT-AATCACTG-CAAA-C-TTTCCTA-CA-TA
AAT--TCAC-ATCCA-CGTAGGACCG-CGGG-GGCCGTAGACGGA-GACTAACTCACATGCCCTAGTA-GACAAGGTTAT
GCAGCCTCG-GCCACGG-TCCTC--A---CGTCTA--TGGC-GGGCT-CGCAG-GA-ACGAC-CCT-TGACA-AAATACG
GGCAAGGTGGC-A--C-AGCCT-GCGAGGGGCGGTGA-CTC-A-GCCAATATACAA-GA-AA-TCTGTTAGAAT-AATA-
--CGGA-ATGAAGGGC-CAAG-GGAGA-TTTTACGGTGCGCGAGAATTAATGCGC-AAG-ATACAG--TCCCAC-C-TAT
AG-TAACA-TGGAAACG-CAC--CCTT-TGATTGA-CA-GAT-GA-GCCATGCA--CG-CC-TGGCTTCTGGG-ATCAGG
AGGTTCT-CGTAATCCGGAAG-CGT-CAGCCAGTGACCG--CCATGCAT-GCA-CTCTC-TATC-CATGTCGTGAGGGCT
GCGACCTGGCCTTGCAGCCC-ACATCG-GTAACCCAGAACGTAGATGACGGAGCGACCACTAGATTCGGC-CAAT-GT-G
CCGCTCTGTGCGACGGGAATC-ACCTCTG-CCAA-CAGT-GC-C-G-G-G-GAGGAGTGTT-AA-TACACGGGCACCCA-
CGGTTCGGT-TCTTGACGAGCCGCTCCGTGA-TGG-CTCCGAGTATCGTGC-GA--GACGCAC--GGGT-CCGCTCGG-G
-TCGTC-GGTACGCTCAAATTGAAACGATCTTTAGTACTATG-G-GA-GCG-GG-AGTCGTGCAGA-CTTA-TGGAAC-T
ATATGGGGC-C-C-AAA--C-C---GA-CTAGC-GCG--G-CTGGGTTT-ATAG-TTACGTTGTCCGCCAAAAT-AT-TG
GTCCAG-TCT--GCCTTCTAACACTAGTTTCCAAATCACG-T-A-TGTTCAAAGATGTCGGAAAGCACTAATTTAGGGCA
CTAACGTGACCCGCCCTAAGCCT-CCTAA-GGCACTCA-TACTTGGC-ATCA--T-CGC-AACT--CTTTATAT-TGC-T
TGGTC-CTCCG--AAATTGGG-TCC-GATCAGAG-G-C-TGGGACTCG-TA-GAAA-CCTGATCCGACCGAA-AAAG-CC
G-AGTCTGC-GATTAGGCGGTCGTGCTCAAGATCTCCGGTAGGAAA-GATAAGGGGGCCCCCC--GGGAAGCAACGGCCT
TGCGGCTTCGACCATGGGGGTCCCCTGCGCCC-ATGGG-CCTTCACAC--GAAAC-T-CC-CT-GC--AAACA--T-CGT
G-ATCCACATCCCAA-TCG-T-CGTCCGC-CT-ACC-CCAAGCGGGCAAAGATGCGC-G-CACAAAC-T-C-CCTTGAGC
TCGGGTGTTCCCATGTT-CCCATC--CCATT-CC--T-AAGACCCA--G-T------TC-T-GGC-CGA-T-CAGGGGGC
TCTCCGCCG-A-AC--GTCAGACCGCATCG-AAC-CTATATGGGA--CAG-CCAC--GAT-A-AAAGCGAAG-A-TGAGA
GC--TT-CAT--GGT-G-GT-CA-CGTCC-G-AGTCAGCACCCTAAATAGGAAAGC-CT-ATACGGACGA-TA-A-CTGT
TCACAC-GTAA--GCGAT-TCAG-GT-TATTGATTCG-TGCT-AACTCAAGGCCAAGG-ACACT--CGATA--CCT-A--
-GTG-CAGCC--ATTC-TTC---AG-T-------------CCGTGCG-CAG-GCT-CGTC-TCTAGAGCTCGGATTAC--
-ACGG-T-GAAGGGACGTAGTAT---A----A--G---G-ACTGGGCTTCAGCGTT-CTG-CACCTCTT--GTAGTGACG
--TCTG-AGGGATC-TACTGAGC-C--TG-TCAGACC-TCGTGTTTTTACACTGGCGGGCGCTG-AGT--G-G-ATGT-T
TTCTA-A-CTCCGCA-AGCGATGAGTC-A-ATACTA-GCGACTTGATGTCGCGAA--TCAG-ACC-C------TA-ATTG
CTCA-GCT-TTACTGCTTACTTCAT--TCCATGGC--ATTCTACCACTCCCACAGTCGGC-AGCT-TAGACACTAGC-GA
GCACAGC-GCT-CATAACATTACGCG-GGGCGCTAAGCAGTT-GTG-CCGGTCTTT-GCCGC-A-GATCCGAT-ACC-AC
-GCTCAGTTTAAGAATTGGCCAAGGTTCCCC-CCTATCA-GA-CGCTTAGC-AC-GC-TTCAAGGTTGGCCA-GTCGCAA
AGGCAG-GATGCTTGCAGAGCTACGCGGT-AG-CTAG-AAT-C-G-CAA-ACCTCG-GATCGTG-A-CTACTA-GGG--G
-T-GC-GCACTCCCCTTCCTATCCTT-GT-GC-TA-ATATATGAGGC--GACATCGG-CATGGGCTGCAAACAA-A-CTG
-TCTGATTATCTAAGGGT-T-TTGCCTCATC--CGCCAGG-CCA-AATAAGCGTG-TAGACAAC-CCCTACCGCTC-A-G
-A-ATCGGGTCGATCCT-CGCTGCAGCAT-GGCCGCC-GAATTTATGAACATGC--GCACGGACGACTAGG-TCGC-TAC
CC-CGCGG-T-CT-AG--TCTTTCC-AT--GCGAGGGC-AGAG--G-ATAGA-CCTGCAGG-GGCGCGTTCCCCTTGAGG
C-CAT-TCCACC--TCGGTAAGATGGCG-TCTTGTGAAGGGG-TT-GGC-T-GCC-A-AGCCAAGCATAATACGTCGCGC
CC-C-GTCCGGGTGGTCGCCCAGGTCTTGGCACAAGGGGATTGTCA-GGC--GGCTCCCAGTTGTTTTGCCTACACAT--
-------------CGATG-------AAC-C---------------GGTTCCG--TTC-GAAGG-AA-----TCT-G-GTC
GCT--TCACCTT--AGGAG-TATCA-CTGGAGATCCTG-TTGC-TTCGT-CTTAATAGTGG--T-G-TTTTT-CATCTAT
CA-GG-ACG-GGCTCGC-A-TGACAAGGAAAATTAAC-CAGCG-ACC--ATA-T-ACCTACATTATTG-CC--ACTAAGG
GCTG-AATCGTT------------------------------------------CCCAGT-TGA--CTTCC-A--GAT-T
GCAC-ACGT--CCAATATG---------------T-AGTA------------C--------------------------T
--------------AAGGTCTG---------C-------------CTGGAACAGTA-AACCGTCCA-G-C-ACG-AAGTC
ATA-GCCG-A------GCGTCTGAACT--CG-CCTCTC-C--------A------TT-----C-----G---CTAAA--C
A-CG-GCTGCTAG-CG-C-C-TTGCCC-T--TCTGCTCCG-GCCTACACGCACAGCCACAT-ACTGGAGGCAGTG-GTA-
CCGCG-ACCCGGT--ATCACAGCGGGCATCCTCCACCTATAGCG--GTAGCTCTCGTCAT-TACC-CGCGAA-T-TAA--
-GG-CTATGC-C-CA-G-AGTCTA-TCACGGCAGGTGGATACGCGGGA--GTA--GTATA-GGT-TCTGTAG-TAACTAC
GTTT-GCG-----C---------CCAGGGCGCAGAG--GC-----A-G-----TG-AGTA--GGAGATA-CG-GTACAC-
---C-CA-CT-GTGGTCATCAC-GTAG-TATGTGCTGAAG-A--G--GGTGG-C-T---AGTCC-AAA--GTAGTG----
G-A-GTAGC-ATG-A-ACTAAA-AACCACAT-TAGCG-CGCGA--AACA-TCAGG-TATA-CG-AAATGGT-ACT-C-TG
ACGGACGGGTCTCCCGGA-CCTAAACGGTG-TA-CCTTAGGCTAGAAGACCGCCGGGACCTCG-AT-TCT-TTGTC-TTG
CTTTGTGAT-G-TCG-TCTATTGGTAGTTTCCTCGC--CC-ACA-GACG-GG-T-TCGAGC-CGT-TTAA-C--GATCGG
CTCGGC------A-TTTGTAATTCATGG--TAGATTTA-ATGCAGG-ACTTCCCTGGGCGGTTG-C-GCGTA-GAATATT
GGAC--C--GG-GTG-CGGCT--GTCTCT--T-TTGA-AAGATATCTT-CAGGGGTG-TCCG-TGCT-ATCGCA-A-GAG
-TCA-AA-ACA-AGCAGATGTCACACCAGGTGACCGCCCAC-G-CCA-CCTCA--T---AT-AACT-ATTAACT--CACT
-TCGCCT-CGGAC-GT-GAAGCTC-TGGTGCTAGTCGAA-CCGT-TGCGCGAGACCCGGGC-CTTTGGTCGCTTGGGG--
CC-GTA-TCGTACG--GCCCTAAG-CAGTCCCCCAGTCG-G-GATCC-ATTCGTG-ATC-CAG-CA-CACCTGGGA-T-C
ATC----TGGTC-A-A-A-CAAAGGGGCAGGGTTATGCCCCCCCGTCC-T-TCA-CTGGACGC-GGCGCA--TTATCGTT
G-ACA-AG-A-CGC-GGGGCA-TCG-GGG-GT-CCCG-CCGACCGCTTGC-CCCGGTACGATAGGG-AGTCTCGCACT-T
GTCTATCGT-GTTATGA-TAAG-GTTGC--TGCAAGGCCTGCAGA-TATGTACCGG-ACGTCC-TTCGTACATA-GGGGA
GTATGTATGCTG-TCTTACTCC---CCTGCGC-CTACAGGAACGG-T-CC-TGCATCACCCCACCAC-TTAA-TGC-T-C
A-T-CGTTG-GG-GCGCG-GAA-T-TTCTGCAAGCACACAGC-CAA-G-GCGAAATCGTAGGATG-CATTGCCTGC-CTG
AAACAGCCCATTG-CCGGCTCCC-GACCACTCT--TGC-CGACT-GCGCTTCGTACCCTGTT-CCT-CGTGTGGTA-CTC
ACTTC-AG--GCC-TACATTTTTA-AGGCATCACCA-ACGC-TATACGG-GC-TTCTTTGTTTGAACATAAAGA--TACA
TACCT-GC-TA-GCGTAGTGAA-C-TAAAGGCGGGAATT--CGGTGTAGA---TCGG-AG-AAAG-CC--TTCGA-TGT-
-CGCCTGGGACGC-ATCAG-CC-TGC-CTAAGATGGA-TGTCTTTCCTTGTC---TGTAAG--TAGAA-GGGCGG-A-AC
C--TCGGAG-CTTCCGTATT-G--CAG----TA-AAGTT-TCAATCTA--C-CGGATAACTGGCCT--C-TCA-CTTGGC
-CA-GAATGGGACGC-TAT--GGCGTAC--T-AAGG-ACCT-GG-TGC-ATTCTG-GCGCTACCATCT-GCG-CTTGGTG
---ACATTGT---AGG-ATTAGC-A-CCCGGC-G-G-GCGGG-TA-AA----C-AC-A----CCC----TG-CG--GTCC
GC-CGG--GCGTTCG--TT---GT-ACT-CCCTAAC--A-G-G-GAC---C-T-CC--TCG--TATTGGG-AC-C-CCGG
GATCTCCATTTTC-CT-GTCTT-CGATGCCTGT-GGATTT--CCATCCGGAAG-GA--G-AAGAATTGCT-GAT-GGTAC
A-CGCC---AT-A-CCCGTAAACCGGGCTCC--GCCTAGAAGAGCACT--CGAGAAC-AC--GT-AAAAACGGGGCTTTG
ATAGA-GACTC-CAGG-C-T-----TCC-G-AC--G-T-TG-GAA-GG---ATAG---CTGG--A-C-TC---TAAAGAC
C--T--T-AAG-G--CATAACT-T-C-A---GGAGTTCA-CT-TTGCGGAACAGAG-G-GAA-CGTGG-GCGC-TGAG-T
-TC-CTG---GTAA-AAC-ACCAC-TA-CGGG-ACCT-ACTACGTTTAGCAGTTCATACG-T-T-TCCAACGATA-T-TA
CT-CAC-TC-TT-GAT-CGAACCAAGGTTATTTTCAA-TAGGCGCA-GGCCAC-CTA-TTGTGCT-TTT---CAGT-AGC
TATATTGTTTGGGA-ACCA-AGAGGAAAAGCCG-AC-A-GGTAAGTT-AAGTTAC--AA-CTGG-CGAT-AC--TACTGC
-C-AC--TAGTCAA--A-GGTT-AGACAACCAAAGTG-CGTTGCGCGAGAC-C-ACA---GC-GA-AT-GTCGGA-AAAA
CAG-AA--GCCTAACGGAG-GC-CTG--CGC---GATAATG-----G-CCC-GA-CC-AGGT-GCCAATTAGG-ACG--A
GCG-TGA---TGCT-AC------------------GCTGC-A-A-TTT--AC-GCATA--TTA-A-----A---------
--G-G---GAGGGCAGGGTCACGGCAGATTTCTCGCTGTGTGGGATGG----------G-T-CGTTATTGTATA-G-GGC
AA-GCGGACCTCTCGCCGGAAATCTA-A-ATAGG-GGGATAGGTACGCC-TCT-TAAG-CTTAGGCTC---TGCT--CG-
C-TA-T-GC-TTTAGTTAT-ATCCCT-GACGCTT-T--GCC-AGC-GATCCGG--GACCA--GA-TGATGGCTC-T-GCT
-TCT-AC--TCCGGGGG-CT-TG--CAG-GTATTA-TTGAC----GTCC-TTTCATATCA--GGGAATA--CA-AGT-A-
TG-ACGG-AAAATTTT-CTGGGAGC-AGT-CCCGGCGTG-GCATCCCGAT-----ATGATTC-CGACCCTCCTTTCT-TC
GT-T-CACGG-GGT---GT--CCAACC---T-CGAG-TGGGATTCGTTGGCGAAAAGCAATGTG-GA-AGTAAACTAC-T
GCTGAGATCGACTATG-TA-ATGCT---GACGGTA-CGGG-G-CCAGACAAA-A-------CCGCTC--AAC-C----GG
-AAGGGGCTCAAGTGAAT-CC--------GAG-TCA-AGCTATAT-CGCCGATTTG-AG-GGTTAGA-CATCCACGCC-A
TGCCAGGTCTC-CAGCAGCAAG--AAGTCAC-CGGCTACCAGG-AAGTGAGGGAACACGC-TGAGTCAC-T--CGAAAG-
CCCCGAA-TTCCC-G--GG--AGCGAAGGAAATCATCCTTT-GAG-CAGGAGGC-TTTTGCA-GAGGCATA-CA-TT-GC
AGACTCAGG-AGGCC-AGGTCT-GCAGG-CATAGATGACTC-AGGC-CT-GTATTCAGAAGCCCCCATATGCAA-GA--A
CA-CGC-G--AA-T-T-CAC-CGGAA-TGACAGGATCCGGAGT-CGGTAGGGACGCCCTTATCCCTG-CTTGAGGCTG-A
TCGG-CTTCAGCTC-T-GTGA-GTGTTATACCC-ACGAAT-GACTG--CCTGA-ATG-AATTTACCCG-ACGC-CTAGC-
CG-CCCTGAG-TATAAGCTGCTCAATCTATCCAC-A-TAC-G-T-CTAC-TTCTATTCA-AT-CGAATT-C--TGA-TTC
CCTCGCTC-TG-TTCGT-GG-TCATTAGG-TTCGGCAGTGACAA-ATGCAATTTCCTCCTGG-AGGTGG-AG-AATCC-G
CG-GCTCGCTGCCTCCGGTCCCGAATGGACTC-CGCACGAAGATACGGGTA-CC--CGCT-GCCTGAAT-GGCT-CACTG
TTG-CATGGTCTGACAACCCG-CGGCTGGCT--CGCTAGT-CCCGC-G-GATCGCG-TGCCCAT-GAACCCTG-CTGGT-
TCTA-CC-CTCCCCTCTTGC-GCTACTT-AAAAAAGT---CACA-GGCGGGTATGAA-GTTAA-AATCAGAC-TA-CAA-
GC-TGT--TACAC-TAC-C---AGGATCCGTT-A-CGGGTGACCCA-CCGCGA-GA-CTAAT-CGA-A-CGT-GC-AGTC
CGCTGCC-GG--C-AGTTGGA--CCTA-ATGA-A-AG-GGGTGTCGC-T-AT----TATAATACCT-TC-C-CGCCG-G-
-G--GACAGCCTTGT----T--TG---CCGGACCAAGT-ATGA-CCACATC--GC-ACA-CGTCAA-TATTTA-CGGC-A
G-CGTAC--C--C---GT-------TGGCTGCT-TC-TCAGAATTAAGC-CGC--ACC-CCCCCGTG-AAGAGTTTCCG-
ACCT-AAGG-C-GTT-ACAGC-TCCGGCCTGGCGACCGTC-T-GGGG-CAAAC---T--CGGGGT-CCTAGAG-CGAAGT
GTGTTGCT------A-CGC-CGATT-C-A---ACTA--CGACCA-TTATGAAC-AGTAAGTATCCGTT-CGGAC-G-TCG
GCTAAGCAC-CTT--ATGA-CATT-GGGGGGG-AACTC--TGG-ACTT-CCC-CAC-GCCTG--TGCCT--AACAAAGAA
ATATAAAC-ATT-C--C---ATAGCTT-AACTTATACCTTTGGGCGCCGCTTGGCTCAA-ACACTATGTCGGGGTGG-GT
-TTCGGAT------CG------G---T--GCATG---AG-A--G-GGGT-TA-GTACAGC-ACGT-TG-TACG-------
--CATT-TC------T-AGAGGTTCCTCCTGCGT-A-A--GC-CTTG-TCC-GG-AA-G-CCGGGTCAGC-GCT-TG-CA
GCGCA-GAAGAA-TAA-------G-GTTTTCCTC-GCGAT-G-TTGCCAGGCCGTGGTAGCGCGAG-CCGTG-TACTGGA
AGTGG-GGG----G-AAG---------------AC-CTAGCTATAACCTAGC---------GGCACGACGA-GCTTAGGT
-----GCGG-AC-GTGGACCTT--G---------------TC-C----G-CA-TGAACGGA--CG-CGTAGCTTGC----
T---------T-GCTGGACC------------G-----------A--------------A---------A-G--------
---GA----T-TC-GT------A-AT--------------AGTAT-AGTTAGTGCCT--G--GCGGGTTGTG--------
-------GTTCC-CGT-C----C-T-TCAC-GC-GCTAA--TACCACCACAACA--------GCCGG-AATCTTTTA---
AGTCTT-CC-TGAG-G-----T-----------T---------------------TGTAGCCGCC-ACTATTAGAG-GGT
AAA----T----ATCG-T-C-C--GAAG-AA-A-AA-CGC-GTACGGG--T-G-GTTTTTAGACCTCGT--ACCACTGCC
CCGCGCAT-CCTCCTGCGTGTCC----C-TCAG---T-----AAGA-TTG-AGAACT-GACTGGAGG-CAGCTT-GCCAT
-TACT-CTGACTGGCTTGGCCG-GCCATCGCCGTATTAA--TCATG------A-CTC------A--------------C-
-----ATGCGTAA-A-T-TACAGCCAACCA-CTGTGG-GACT-AAACAGGGAACGAG--A-ACTGCTAT-AGTC-TTGCA
TTAAAC-GGC-GATT-AGCTA-TGTTA-CGT-TCCGTAGATT-C--AG-GAGGGTCTCAGGTCG-TAAAGATA-TGGGTG
TAGGAATC-GGAGAACCGCGCCAGAGTCCTCTGTCTGGCCCAC-G-C-CGTC-T--ATCCAGAGGTT--GTCACACGA--
CTAGCGA-GT-C-ATGTCGAGGTGT-CTCGCGA-TAGGAGT-ACCCGATA-G---CTTCT-GCAAGTCAAACGCA-TGAG
CCGATTTCGC--TCG--CTGA-TATGTCA-ATCG--GGG-GCTGGGT-T-G---CCAGG--T--CTAACG-GAGACCAAA
CACAC-A-CAA---TA-CATCCT-TCG-CT--CCTAATGGG----GTA-GGAGTGGTACCGACGCCG-GATAACTCC-CC
GA-ATGCAG-TGGGAGGCTCGGAATCCA-TG-AGCGTC-GCACTAATGT-TG-TGATAGCGTC-GT-C-CTC-ATCCGCA
T-GTGTTAGCCAT--GGAG-T--CC-CTTCTGCT---TCACTCGTAG-TGCAGC--ACTCTAGTCCT--A---AAGT--C
GGG-ACGTAATGG-CG--CGA-C--A----GAAACGGG-GCTCT----------A-TTCAAGA-------GG-AA-----
C-C---C--CGAAAGCTGCAATAGCA-AGCCACCCGCTG-CC-A-CACTTAGTATG-C-TGAC-CACCC-G-AGTATC--
GTGGAAT-TAGTGGT---A-GCGTG-TCGAATG-AG--ACAAAAACGGATC-G-GGG--CACACCTCG-AAAT-GA--GG
-GG--GGA--TG-G-CATATCGGTTCGGCTCC-TATTTCCGTTT-TA-TC--ACAG--CTACT-TC-CTTCGGACGAAGA
TG-T-CGCATC-CTGTAGCG-GAACCTC-GGTC--ATGGTGTCC-CGTTCGTGT-GAGT-GC-AAGGCAC-AAGCATTC-
-TCTCACCTAGC--AACGTTATACTT-ACC-TAGT-TCGCTCTGAGC--C-TG-GTAGA-CCGAGCAAGGCTT-CTTCCC
-CCT--GCGTG-TATTAGGGTTCCG-CCGA-GTCC-C-GC-TGG--GCAG-G-GAATAAGCGGA---AGCCGTGCGACGC
ACCGGCT-CCACAGTAGT-T-GAGAGT--GC-AATGG-CCC--ACG-AA-CGCCCGTGCTCGAGCT-TA--TCATTGGCG
CAT-CG-GGAGCAGAGGGTTTCGGA-CTTCTG-GCTA-CCGAAT-GTTGGGACCCTT-CG-GGTTA-GCAC-CTTACATC
G--TCACGGAAGAGC-CG-CCTCAG-TCCACCG-ACAG-CGGCCATC-ATCCCCGGTCTTCG-CT-CGCGCTA-C-GA-A
CCGCG-CGTCCA-AG-GACTGTA-ACCT-ATGCACTTCTCTGTTTGTAGTC---TC-GCAA-TT-T-GTTCCGCCT-GTA
TTCGCAAATCTACGGATGAATCCACGC-T-GCG---C--A-ACCCGTA-CTGCT-T--CA-A-GAC-CA-AACT------
-TA-GTCAAAGAAT-CTGAT-CAT-TA-CTGAGTAACC-G-TTCG-TTAACTCTCCAA-GCCAAA--GGTTTCCCCGAC-
G---CCCAAGA-TA-ACGACAA--GCG-TCCTCCA---TC-GGGTGGG-C-A--GCTG--------A------G-AG-G-
AAT-CC-GA---TCTTG---CAGTGTCTCTATCTGG-GTGTTCGA-TT-CGATGGAAA--CTTCAGGAG---G-AATTCT
AT--C-GTGT--CCAAGA-GGTATGCTA--GGCTAA-GGATGCCAA-GAAGCCATT-GG--AAT-G-AGTTTT--CCCTT
-T-TTGCATTGCCCCGGTCA-CG-GC-TTAACGCCACCCAAG-TGG-GG-GTGCC--GCGTG--AATCT-CA--G-C--C
AAC-C--G-A-AAATCC-ATCGAT-TC-GCGCTGT-CC-GATAT-C-TGCATCCCTGGC-A-TCTA--GG-G-TGATA-A
-AGC--GGTCGC-TCA---G-CGACGGGCGCAGACTT--TAC-ACCCTT--TAGA-A-C-A-AG--CCA-A--ATTT-TA
TCAATGCC--GTAG-GA--TGAAC--CA-TCAA--CGAG-GAGTTCGTCTCCCC-GCATCGGCCGGCGCTGGTGCTGAGG
CTTT-T-CC-ATATAGGCGTGCTAGCC-GGTAGGGTTC--C-AGCAG-CCAA-TTGGCAGCTCCGCAC-GAG-TGCCGGT
G-A-CA-AC-C-AT--TGACGGCAGCTCGGAGTGAGAT-G-GCAC-AC-TCCATCGGC--AATTAGAGGC-AC-G-GTCG
C-GCTGCTTCC-GGGC-CGGG-CTGAAG-GG-GGACTTCCTT-ACTT-AGAAGCGC--CCTGC-ATGGTTCGACGG-ACG
GCAC-AAACTAA-TTG-GTTGGAA-TTACCGCATATGGGAAGCCTGGA-CTATC-TTTT-GGT-TGGC-AA-CATA-GCG
GACGAACCC---CTACGGGGAG-ACGGTGA-ACCGACCCGAGT--ATCAGGCAAGCG-GA--AAGA-GG-AGGTC--CCG
--TCGA-C-CG-TTATC-TG-CGA-GGAC--GTCGCAAGCA-GGAGGTACGATTGGATTG-ACTAGACCTGCCA-GGATG
GC-CCCTTAG-C-GCCAAG-CCCAAACACGAGCTCCATAATGCTCATATGTCATGT---CT-GCTCTAGT-C---GGAT-
TGGG-GAAGGTGGTACTCCGCCTACGAAACGCTACG-TCC-GCTGCAGTCGTGAATG-AAA-CCGCTACCG-CAACGGTA
TGCCTCAACACTC-CGAGACCATCAA--TCCAAGCCCT-AGGGCATG-TATCAA-G-CAA-TCTG-CTTGCTCCC-GAAG
TGGGCCTTCCCCTCCCGGAGAG-GCGCCCATAAG--C-TA-CAGGAACC-TCC-GGGAGCATGATGCG-ATAC--ATCTC
TA--CACCCCTCGCC-GGTACAAGCCTAAC-A-TCTCT--CCG-CG-GATACTCAAGAGCTTTATCGGAGCCG-TTC-AT
GATCGAGCTACAGA--GTCCGTGT-TG-GGTCC-GTCT-C-GTTTGCACCACGCGTCGAGC-AAA-GCAATCT-AAAAAA
GACTTT-C-AGGCGCC-AGAGCC--ACGATCCATTTCG-TGGGT--GAAGAAA-CGCGGCACTTCAAT-TTTGAGTC-AA
GC-CTGGCCT-ACCGCTTTAATT-TCTTA-GC-AACGTCGT-TGGGC-AAGTCACAGTCCGGCCGC-CACAATGA-TAGT
TTCGGCCGGACAAAGCCCCGTC-C-ATACTTATAG-CCTCC--ATGTCTACTGAA-G-ACCAGTACGGCTAGCTCTA-TC
CACCACGATTGAAGTAAGCGT-CTTAGGA--AAGCT-GAGT-C-AAAGC-TGTACCT-CACCCTAGTGCGGGTACG-ATC
-GACACTAAGT-ACCGCCC-GCT-TGCAA-C-AACGT-TCATTACTC-AGTT--CCTTAC-CCGTATCCGA-CGAGGGAT
G--AGGAGCAGC-G-TG---GT-AACCAGCT-CTGT-CCGTT-GCCT-AG-C-C-G--C-AC--G-ATACGTTGA-TTTG
CCCAGA-T--G-CGATG-AGC--ATACGT-TGTG-CTCGATTCAATAAAGGGG--AC-AT--CGTTTCTGACG-GG-T-A
TGGCATG-ATCCAAA--TTTAGGGTTCGCCA-G-TAG-C-ATGTGCGTTCT--CT--GC---TTGC-GACG-CGCTCTGT
CAGACCTCCCAGA-ATCCCA-AAG-CTCTTGTC-GTCTAAACACCA-TGGT-GTTTTTGTC-AATGCGGAAT-TATA-CA
-C-AT-CCC-TGAAAATTCGGTAGCGTG-GTCCATACCATTC-CTGCGG-CAGCCCT-GTCGGTCCGGTACGCAGG-GTT
--TTGGTG-GC-T-GGA-GCGACCG-CCGTA-GGATTC-CTGAGGGAACAGC-CACTAA-----CACCGG-ACGGA--G-
AGCACTACG-CCGGTATGCGGC-ATTG-GTCC-CATTCT-GGCAGG-C-TAAAC-AC-C-CGTTGCA-GTTGCCGCCGAG
ATACAAGGCATTGCGAGCT-GAACCCC-T-C-TAGAGCACA-GCTCT-CGGACCCGCT-TAATG-TGCC-TTAGG-GGTT
ATTTGCCCAAC-CCCACGG-GTTCG--GT-TGA-GGACCTT-C-AG--CCAATAAA--GGACGAATTGGAG-CGCTT-TT
-TTGAT-GGCAACTCTGCCT---CAA-TACAATGACCGGGGCTGACAG-AT-AGCATCAGGAGGCTCG-A-GGTATGC-G
GAATTGTGGACATGTACTGACTG--AGCGC-AA-T-CTAGTTGC-GA-A-TAACGC-CGAGGTCTGACCTC-ATGCC-C-
GGTCATGA--A--C--C--G-AACAG-G-CGGAAC-TTTCCTCT---AAT-CTCGTT-TTACCTCAAACTG---ATCGGC
AC-CAGTTGCTG-GCTG-GGTCAG-ACCAGGC-GG-GTGCCG-C-ATCGTTAG-GGG--TCTGC--G------GAG-GC-
AGCAT-GG-AATGGAA-ACAAC---GAG-GGTA-AGGT-----CTGA--CAACCA-----T----ACAAATGC---A---
-------------------------A----------CA-AGTCCCTAAA-C-C---G-------------------GTT-
GCTACC-TA-TGA-CGGA-CTGGTAG-C--CG-CACGTTTGTCCGC-CGTTAGCAG-AA-GAAGGACGT---GTGCAGGC
-CGAA-CGGTAA-AGACAAGGCGTGCGA-ATAAA-C-AGGAA---GAGC---CC-G----C-----------GCC-GATG
ACTTCACT-CGTCGTAGGCTAGACCGGCGCAGGTAT-GCG-G--ACGAGGGGG--CGGACCTT-AA-TG-T-GCCCCGGT
-GCGCGGCGGTC-AC-CT-GATACTCT-TCACGGGACT-TC-GTCCGTACCG-AAGCA-CAGGCATATGA-AATCGA-AG
TCTGTATT-CTAAGAGACTAATAAGGGCGTG-GAGATATC-GTACACGA-GCCCTGAGA-C-CGGCGGCT---TTGAC--
TGCCGCTACGG-TTG-AAAG--AAAACTGACGGCGA--T-GC-TAGTGCATTTGGC-GAATAGGATCTGAGAGAGCATCT
C--C-GCT--GAACCT-ACGCC----G-C-GGTCGCCCC-C-AAGTAA-CCC-GAC-ATCAAGATCAC-T-CTTTGATGC
CC-TCCAGTGGGGC-ACACGGC-CACCGTCCCTTAA-CG-GCAAAGAGAAAGCGGG-GGAGCC-G--ATGACTCTAGAG-
GTT-ACTATA-GA--------CT-GCAGC-AGGAGGAGTT-GAGTGA-GAGACAGGACGGGTT-CTGTGCCGAT-GTAGG
ACCAGCGCGC-AAAGCA--GGGGGACTTA--CAGACAA-C-ACC-GCTTGTCC-C-TA-T-CGTCAGGTTGTCACTT-GT
ATCACGGAATAGGTG-AAAT-AC-TAGACGATGG-CGAGGTG-AGGATA-T-CGAG-C-CTGTGAATA--CAA--G-TGC
ATGCCTTAGCTCGGCT--------TCGTCGCTTG--GAGTAAGGCCCGG---CG----C--GGC-CCTATCACCTGCAAA
-G-C--GAGCTAT--GACTGCAGAG-CTCCGCGAACCGGGACGCAGT-TCGTCTAC-TCCC-T-C-TATGA-CAGAAAAG
-GCTATT-T-GGGGC-CATGGA-GTACCGGACC-GCGACATG-A-CCT-TAACTGTACC-GGATTGTGT-GCG-GTCTAC
GGA-TCGT-T-AGTTAAGCGGAGGGC-GTC-TCT-CGGGGGGAACTC-GGTTGGGCGCGCGAGATCTT-GCCCT--CTCA
TCGG-TA-TATC-GG-TGT-TT-CCCG-CAATCCGGAGGTG-ACCCCGA-ATGATGCCA--ATCACAACCGAG-GCCGCT
AG-TGCTCGTTT--TGGTCATAGGA-CAACTCTGTC-AAC-ACCCGGACCCAGAT-AGC-TCCCTGTC-TTTCTA-C-AA
GGGCCGC-T-CT-TG--CCCTCAA-G-CTACCT-CCTGTGACCCGC-GGTGGCCGT-CTCAAACTCGGTTATGATCCAAT
CTGAG-TTCTGGTCG-GT-CGAGC-GCGACTCCTCTGTCGGT-CTTAG-CTACTGGCA--C----C-TTAGGGTTATAAT
-TCACCTTCG-TACG-T-AGTCAGTC-ATCTTTG-AACGTTAGTTTC-TAG-T-AAGGGAGCAGCT--ATGGTGCAGAAG
T-TTGTCTAAT-AA---GCGAA-GAA-AGC-ACGACAGCCGAAAGC-CA-GG-AAACCTGAAAGCGGT-TGGAA-TCATA
CACACGAAGCGCCCACA-TC--TGCCGGC-CGCCAAGA-TTTGG--T-AAGCA--CTTGT--A-TT-CAATGTG-GGTGC
-CGGCGA-CG-A-CTATC-GGACAAAG--G-GGCA-CGCAAGTGTAACGGATATTTCTAATTGCTGAAGC--GGTCCTCC
C-AC-TTATCGTAC-ACCAC-TTTAGTG-AGGA-AGA-TTCTGTC-TGGG-CTAAAAGGC--T-A-C--CTCG-CCAA--
GTCC-GCCTAGAG-GAAGTCA-CGG-G--GTC-TGCAGCC-GGGGTAGGCGGGCAGACG--C-CCTGAAGCA-A-AGTA-
GATC-T-C-AA-GATATT-TCATAG-TCTGG-TGA-T-CGC-C-CCTGGGTG-CT-TGATA--GAAAGTTCGGGA-TATC
C-GAGACGGC-G-TG-GACCTC-C--GCGCGTATACCGGGTGC-CCA-A-CCCTA-TC--AG-CGGACATATCCACCAG-
-TGTACGCAGAGT-C-TACTGAGCCGGTAG-CAT--GGTACAACTTGA-TTGATACCTCCGA-CCGGTTTAAACGTGTCT
--CGTCCCT-GTATTGAGGAA-GGAGCG-GCAAT-CTACCTCAGTG-GCCAGTGATTGA-CAACGTAACGTGCC-ACAAT
AGACTTCGA-AGTGTATAG-ATCAGGAATT-AAGCACTG-CA-TGA--GGTGCAACCTG-ATGG--GTTTAATCAT-GAA
GC-CG-GAGTGGTGTCT-TATATACGT-AGGT-TG---AT--AG-TTTGGAA-GGTAA--CC-TC-C-GG-GGAGACTT-
GTG-T--G---GT--GCA-A-CG-TAATCCCAGATCGA-G-TCCTACGGTGA-CT-TCTGGCAA-TCTCAATGAAG--CC
G-GA-CTTG-CTTACT-TC-TTTCCCTCTATATCCATT-TTAGA-AAGTGTTCCG-CA-TCAGACTGTACGACGGATCGC
TGGCGTGATAAGCA-GCGTG--CTCAA-ATCG-TCGT-CTGCCA-G-CGCGGCCGACCGTAT-CGG-TGGTTCAT-ATAC
ACGG-TCGATGACACCAATTGGCTGGCGAAAGGCTGCGGAGGCTGCCAC-A-GGAGAGGCT--AATGGCCTACGGAGCTA
-CCTTACCGAA-AATT-ACTT-CAG-A-CGCGCTTGTCTC-CCCCAC-TGTCATC-TTCACCTCCTCCGGACCGT-GTTT
TCC-CGACCACACCGCGT-GGGTCT-C---TCGCGTTGCTCCTCT-T-TC-AC-GAGATA-TTGAC-T-G-A--TCTG-A
CG-AGTCA-ACATCAA-AGTCTGCACGTAAC-CGTAAAACTCGTTAA-A--ATCGC-CGGCC-AATGT--AA-T-G-AGT
GAGGATTGC-GGGCTAATCTGA-TAGTGTTT--GG-ATCCCGTGCTT-G-TCGAT-CGCATAGC--AT-CAACT-A-ACG
A-CCG-CTCGTGAACTGGAG-AAGCAACGA-AGAGG-GA-AGAGACAG-GGGGG-AT----C------------------
--------------------------C------------------------TCTAT------GC----------------
-------------C--T---GTCAATGG---------CTG---------------------------------------A
-G-T---AGCCGTGCG-GTCACTCACG-GG-------TC-TC---A-AGTTGC----TGTA-----G---G--AT-----
A---------C----CGCTGAA--AA---CG-AGCATTTTAGTGCCTA-AC--GG-GC-CATGGCATGACCCTTTG-CCG
TATTGCGGGTT-TCTACA-TTGGTTT----T--ATGGCA-G-GAGGT--AAGGGACG-GGACTGTGTGAAGAAT------
-C-T-C--------CC-----G---TT-------CTATCT-AGAC-AC-GCCTCA-AAGACGTCC--G-CC-CG-AGCCA
CAACTGG-ATT-AGGCGA-CTTGA-TTCCTC---CTGCC-G-TTAC-----TCCCGTGGC---ATTCC-TGTATCT-GAC
GGGTACCGTCAG-CGGC-CT-C---TGCAT-T-TC--GTCA-GAGGGTGAGG-GTT--G-GATAGCCCTATCGATAGT-T
AATTTGTTACC-A--GG------CGTTTTCCCTGTC-C--C-TAAATTAGCTCG---CC--CCTCTTA-TGCACGACAGA
C-GTTCTT-TGTT-ATTCCCAC--CCG-GTCAGTGA-GCGCAAG-CA-GG--GTCGTGCT-GAC-ATTGAGC-GG-GT--
ACA--T-GAG-GACAACGTGGG-TA--ACCGTACAAA-TG-GGTGTG--ACCCGTGGGT-TTGGATAAAGAAGCGGTTTA
-CTGCC-CT-TAT-CGGA-C-A--AT-TGT-AG--GA-CG-GCAT-AGCTGGC-C-TTAATTCT-CC-GG-CCCG-A-TC
GCCCTCATA-CTAGCA-G-CCGGCCATC-A-CACC-GCGCT-ACCAAGACTCCAAAGTGCTTCGTTGGCGTT-GC-CGAT
ATGTAAG-GCGG-GCG--AGTCCA--TC-CAG-ATTGTAGTCATCCCG-AGC-AA--TGTGGCGT----C---TCTATC-
----------------C---------------------------------------------------------------
----------------------------------------TGTACCGT-CG-----------------------------
--TA-CGCCGATCGAAGC-AGTAAAA-TAGG--TGGAC-GAC-CCATG---ATTAGAATAACAG-CAGT--AACC-CGA-
TCTCC-ACGCAC--TCG--GA----GTTC--C-----C---T-CTCAACC-TAATTGCGCGGCGCA-GT-AAGCATCCGA
CGTATAAAGGATTGAGC-CGGCT-CACGC-AC-GTCGTATGTCAGCT--ACCCACGCGTCCGGTCTTCTTCCAG-T-AGT
-ATA-TCTCCGGGG-TTTCTT--AAGA-T-TGGTTG-GTAGCTGA-CG-GCTCGA-TCA-G-CG-CAAA-GTTCTTA-C-
-GAGT-A--AGACT-AAGGAGCTCATGCTAGCA-CCCT-C-G--TATGG-GTCGCACAAGGCCAGGCATCC--C-AGC-A
GTTCCA-CTAGCAATCGGT-GCCA--CA-CACC-C-GGTGGAGC-CGCTATG--TC-CTAA--GTG-GCCCCCGGAA--T
C-TTTT-CGTTTCGGCC-AGCTGGTTCGCGG-GTC-GGGAC-G-TAA-AAATGA-ATAACGCATCTGT-TT-GTC-CCC-
TACG-TGCCAAACTGGAAGGGT-GCTATTTG-GGT-G-C--GGC--GT--AG-C-ATTCG-CT-A---G-G-G-GTG-TT
TTC-CCCA-T---GGGC-ACA-TGGTGCAAGAGCCGGGTTTATT-GGGTTCACGAGGCTTATGG-ACAAC--G--A----
---------------------------------------------------A-----T----------------------
-----------A-----------------------------TG----C--------------------------C---GT
--ACTGC--GGA-TACT--------CGTCTCC-TACGCTAGAGAAATCCG-GTATA-GT--ACACCAT-GA-ACAAGTGG
CC-GCCGTA--CG-ATTTA-TA-TATATCGCTCGGAAAAG-TAAGCGATTT-G---------------------------
--------------------------------------------------------GGG---------------------
-----------CTTCG-CCCGC-------CGAACGATG-GTC---CTG-ACCCC---GCGTCC-GGCGAGGTGCT-ACTC
T-CGCCCCTCGTGTT-CTCATCG-AGGGCA-A-G----------------------------------------------
--------------------------------------------------CT--C------------G-C--GAAGG---
GACCTAAA-GTTA-CC-G--------------------------------------------------------------
---------------C-A-----------------T-TT---CGTAG-CT---T-CCA----------------------
-----------------------------------------------------CCG------------------------
--------------------------------G------TA------------------------------G--------
---------------------------G----------------------------------------------------
---------------------------G--------------------------GAC-----------------------
-----CCCT---G--ACCG-TTT--AAG-----------------A------------------------CCTCACA-GG
TCCGC-T-CATA-TGAG-ATG-ATGT-ATGAGA-ATGG-CGG-T----------CG-C-----GTAG-------------
------C--------------G-------------------------------------TGCGCACAC-CTATT-A-G-C
T--A-AAACGAAA-TTTGA-TTGGT-CGAGAT-TTCGCTGC--CGTCTCTTACCCCAGAGTGG-CA-CGTTG-AGGGTTG
-GACGCGACGTTC-GCTCGGCCG-CGAAAATAGTGCGCGACCG-AGCTC-TG-CG-AA-TCCCA-TGGCACACGC-TAGC
TCGG-GAGT-CC-G-TCGTGA-T-T-----ATGT-TAATCGT-GTC-A-GAGGCC-C-TCTCTCACGG-C-CGGGTT-AT
GTG--CTCAACCGGTTCCACC-CACT-CCTCG-G-AAGTATCTCTGAATCGAAGGG-TTTTACCTA--CCACGGGCTGGA
-G-CT-CGTT--CC-TAAG-GG-ACAAAAT--TTGAC-CGCACCCT--GAGTGGGCTGCC-ATC------G-C-TCTCGC
-AC-ACA-TA-GCT--T-CAGGC-A-G-CC----T---C---CC-GG-GCAGTGTTCA-CCC-GCC-T--AGG-CCCACC
-A--TA-AGGGTGATC-TTCTCAATTGG-T-GAGGAAACT-TCT-GCCCAATGATA-AAG----------------A---
GATGCCGTC-----TTTGAAC-GA-------GA-ATACGA------A-----G-T---------A---------------
---------ACCGTTCA--GTA-C-C-AATTGCCT-AGTTATTTTTCCAG-GTGACCGCTTAGG--TCA-CCAAACC-G-
GTACGCATGG---AA--GCGT-GACTGAC-T-CGACG-GCTGT-GCC-AAGAGGGG-CGGGT-AGCCGTGC-TA-GTA-G
C-----G-TCATAGCACCAGACCTCTGTT--CTTTGTC-A-GGCCAG-A-A-A-ACGCGTT-CCTCGGGTCGGTGG-GC-
-ACC-CTGGAG--GACC-TAGGACCCTC-GGAG--GGACGG-TCATTAGC-CA-A-TTC-AA-TG-AACTAACGTC-TTC
-CTTC-T-ATG--T----CCTT-T-GC-T--AG-CACG-TCAGCGCAGGTCAGAGAA-GCG-CCAAGCGATATAATACAA
AAGGG---GTT-GGG-ATGG-ATGCA-CG-TA--ACGGCGAACCGC---CGTC-G-CGATC-AGTT-CATCTA-TCATCA
---T-TACCT-GTA-CAACAACCCT-ATGATGCCC--AAAACA-ATTCTGGGGT--GTGAAA--GGCCT--ATGG-ATAT
A--CC-GTCATGGAGGGGGCCC--AACT-TCC-GCATGC-CGCGAGCT-GTTGTC-CTAT-CGCAGCACTAT-C-A-TGA
CTCACTGG--CGGG-GTC--GGATGGACGTCCA-GTAGGC-CTTTAATTGCGGGTGGGGGATTG-A--GATCC--TAAGC
ATA-AGA--TATGA-CTTAAG-TCTG---GTGC-TTA-----T--AC-ACG-TG-T-GTCCATGGAG-ATAAGAGGTCG-
---GCATACGATCGGT-AGCCCTACACCAC-AC-GAACACGCTTG--CC-CAGTCACGTTAAGGA-CGATCCGC-GA-T-
GC-GC-AAGG--T-GCCCGTGAGACCGT-GATCGGAGTG-A-CAATT-CAG-AGA-C-CTC-GGTGA---G-CCGGCTGA
ACTAGGG-TTCTTCGGGGTTTGCC--AATC-G-TG-GGA--ACCTTT-CC-AAAT-GATG-GACAATCCAAGCGCC-CGA
CGGTCACATAGC-TCAAGGCTAC-AGC-CTC-ACCTGGTATTGC-A-AGAA-CGAGTC-A-GTACCG-CC---TAATC-G
CGGCTTT-----A--GGAGAT----GT---------CA-GC--AG-A-AGTCACGTGTGCGGGCGCAAA-CGG-TAGC-C
AGCCAGAG-CCA-GAT-CGCT-CCC-GCAGCA-ACA--GGTTA-TCACAGAC-TTCACGGCGG-TG-CCCGG-CAGTATC
ATC-CCGG-C-GT-ATTG-GGCTT-AGG---CAGATA-C-TG--CG-T-CCCGTGAG-TTGGTCG-CGTAGACGTTACG-
CAGTGGG-C-CGGGAA-GA-GCG---TG-CAGCG-GT-CTTTGCGT-ACGAA--G-TT-AA---G-C---ATGAGAGCGG
ACGCTGA-CCTCCA-GCTGGGTCCGATACATT-GTC-ATCGGA-C-T----A-TAAATGGGCT-TATT--T--CCTCTT-
TTCTC-----GCTGTTT-GTGCTATCT-TCAACG--AA-TCGTTTAGGGCTCCTCGGC-TAT------------GTGCCA
CT-G-A----ATTAACACGA-AG-G-A------TC-AGCG----TT-TAGCT-----G--A---C-------------GA
-------ACACCC-CTA-------------CCCG-CC-CGCGTGGTGAAGA--A---------------T--TGTCGTTA
T----TCTGTAAAACCACCG--AAGC--A-C------G-------ATCCGTTT-TGC-TACAATTTGGC-CAGG-ATGTT
C-TCG--G-GC-TTCTTCTCC-T-CCATA-AGGAAGTC-TGGCC-GG-GGCTGGCGCCG---ATAC-CA-CCCTT-AG--
A-AGA-G-G-TT---ATATC------GGCACGCGATCGTACTCACTGCGCGTAC-ACAA-G-CGACTCGACCAG-CGCTG
TGACC--AGC-TCTACTCCGATT-AGG-G-CACCTTA-TTGCTTG-CA-AACCG--A-CATTC--AC-G-----GGCT-C
-CCTCTTCATGGTTGT-CAACCGCAGAG-AAT--AAGACGATTT-ACGCGTATCAACAGTGC-T--ATGTCCACATT-AA
-CTGT-T-ACCGTGTTGCGCGTTGT--TG-CTT-GT-CC-GCA-GCGATTTAAACGCA-ATTTGAACAACACCCTGATA-
ATT-C-A-A-GTCTT-AATCTAGGT--G-G-TA--TTGCTGCGCACAGTC-G-AGGTCCTTTT-CGGG-GACTGCA-TGG
CCGTTGCCC-GTCTGGTA-GGTGAT-CAGCCCG-AGCGA-TCG--TAC-TTA--AGA-GGCAAG-C--TGAC-GAAG-CG
A-G-TT--TCGGT-GGGTGCTC-CC-C-TACTAA-CA-AGT-GA-CA-CG-ACCT-TT-CCTCCC-CCACGGATC-ATAA
AC--CTCT-AGGCACG-GC-CTGTGCAGGTATATACCTCG-TCG-C-T-A-A-A-ACGTTT--CCCTTGAC-GA-CGATC
--ATAGCC-ACAATGATTAC-C-TT--TGAAT---G-CAGC-T--CA-CCCCT--A-GC--T-AC-GTAT-GG--T--AT
AC-ATACGA-CC--GC--CAA-TGGAA-GCGAGCC-G-TAAG-AACTCACTTCTGTT-C-G-CCGT---A-TTGATATGC
CAT--GAA-C--CTC-C----GAAACC-GACC-TC-C-C-AATATCT-GT-CGTTC-C-G--GCGGACCCTACACGAA--
ATCTG-TT-ACG--GTC-GGCGC-AT----CTGAT---GC-CGGTG--A--ATCTC---GGT-TA-TC-TTCC-CGTGGA
CGAGGAGGT---TTC-C-GG--CCTGAC-GATTTCTTCTGTA-AAC-TAA-GCTAAAAGA-CC-G-TCATTTAAAAA-TC
CCCTTCCGCAGC-TGCGTGGT-G-GCACC-TAG-CA----ACTAAAC--GTCTATGCACGTG---GCGTC--AAGGCCCA
-TTGCGGT--TCG--AAG---GGC--AA-TTGCTCC--CC-TGGGAACAAT-AGGCTC--GCCCG-CGAGAGT-GTCG-G
CTTCTAAC-AGCTTCAGG-TTG-TTTACAGC--ACCAGCGTC-C-CCATCACTTAGT-TGAGATA-G---ACCGCAT-AC
-TGGATG-GTCTTGAGCGTAGTG--CG--C-GGCTATTCT-GGATATGTCTAA-CCTACGCA--A-A-CC-TC--CG-GG
G-A----TT--------------C--T--G----------TT--A------CTCGCG---A----AACGACG--------
---A-CC-TGC-GCCA-AA-TAA-CTGGA-G-ACGA-GTAG-A-CAAAGCC----GCGT-AC-CC-TTAAA----G-G--
GT-AGCT-TTCAGA---AT-CA--TA-CCCCA--TAGTCCTGGCAGC-G-C-CAG-C-G-TCC-TTTTGG-TG-TA--C-
TG---GCA-TTC-C-ACGG-ATG-TCT-A-TG-GT-CGTTGCA-ATATACT---C--TTTGACTTT-CTT-TCGTT-GGC
CTGCTGAAAT-AGC-GTATCCCAGCCAAGG--CA-AT-ACG-AGG--CACGT-TGGCCTGGCTAGATC-GTAACG-C--T
T-GTC--TGTT-AGA-----G--CAT-AACCGGTC-CTGC-G-ACCACT-A--AACTCACG-G-TC--A-GACT--ATGA
GCGCCT-A-TAT---AT-CA----A----CA-A--ACTAGTCCAAACCTCTAGACATC-C-AGCGCGTA-CTCG-C-AAC
-CCTT-ACGCGGGG--C-CGT--GTCAACT-ACA-CTCGCTTG-ACAT--GTGAAG-GTGGG-AACCGCAC-T-C-TACA
CA-CTC-GCCGCGCGTAGGTAGAAGTCAGC-TT-G-ATTAGTC-TAACT-AAT-GTTTCATG-GGCAC-AGACGAGTACA
C---CGG-AA-CCCCAGTC-C-TCGGCTACCG-TGA-CCTGGTT-ACAACCT-GAAAGGG-TG-CCCGAC-TA-ACTAT-
TGT-AAC--TGAAA-TC-CTTTTTTA-ATGGA--ATGA-GGT-AGAAACA--GTGGCGA-CCCCCTCAATGG--G-ATCA
-TGG-TCG-TA-CAGCCCT-GTCCA-GTAG-GCCA----GCAGATTAGAA--A-CT---AGATCC-ACA-CCCCGT-CAC
AGTGTGTGAGGCT-GA-GCCCTCCAC-TCTTC--T-C-GATTCATGTAACCCG-TTAGGCTTGGCATATGCTCA-GA-G-
AGATG-ATT-CCCCCTA-TCC-AGC-GGT-AGGGGGTT-AGA-AGGTAT--GCGCAGGCTG--T-AC-CAC-ACAT-GCC
CTCA-CTGAT-CCCCGA-CGTA-GGCACATACCC-A-CGATA--G-CGCA--TCCCCTTTGA-AAGT-GCCACCCAGATC
GT-TGACCGG-GCGGT--TCGCCGG-CT-GG-CCC--G------T-C---CT-C---------A------C---------
-----------G------------AGTT-C------TTCG-GG-AAATGA------TCCAG-CG-TTT-----AGT--T-
-C-CTTGACGTCG-CT--CT-ATAAGAC-GGT-TC-TC---CAGGC---GG-GTGTCAGCTA-CA-GATGAACAAAACCG
GAGTCTATGGA----------------------AG--------------------------AG----------------T
--AC-CC--T---ACGCTT----TAGGGAGTGATATA-TTAAGTCCGTCAATTCCACAC-GGCTTCG-TGT-TTAT-T-T
TT--AAT---T-CTC-G-CCCC-GAGAG-ATTGGTTAACGCACTCGCG-GGACG-GT-T-T--GAACAGC-AATTT-T--
--------------------------A--------------------C------CA--G-G-A---TTA-TAGCGCC-A-
CGAT-C-G-TGAGT-TGCGCGTTC-A-CGTTACC-A-ACCTATAGTACCACGAA-CCT--GTC-----------------
-------------------------------------C--C-TCATCAT-C---------G----G---------C----
-ATCT-TTAA--A-TGTCTA-AC-G-A--C-------------------------T-AGCTGGC----------G-----
---------------------------CT---------CAG------------GC-------------------------
------------------------------------
>SRR353668
---------------------------------------------------------------------------A----
--------------------------------------------------------------------------------
--------TA----------------------------------------------------------------------
---------------------T----GTATCA---------------------------------------A-TGCA-CC
G-A------------------------------------------------------------------------ACAGT
TCAC----------------------------------------------------------------------------
A-G----T----GG-C-ATTTGC--AGACG--ACGGC-C-----AG---A--G---------------------------
----------------------------------ATTTTGTGATT--TTGT--GA-A---------G--CG---------
--------------------------------------------------------------------------------
-------TCA--AG-GTGGTT-TCT-CCGT-AC-----------------------------------------------
--------------------------------------------------------------------------------
-G-----------GA--G---AAG-CACGC-TC-AGACCATT--T--AGCTCGTTATGAACG-TCAA-AAC-CTGGT-AA
TTATCC-TCAAT----CATGGCAT-GCCTTC-ATGA-----CTA-T---------------------------C------
---------------------------------------------------------------------G-A-CGCGCTT
AATCGCCG-TTTATTAGGGTTTGGAAACGAAA--GCTATTG-CCATTCTGT-C-CAC-GCGCACGCTCCGTGC-A--TGG
-GGGAGTTT-CTATCA-TTC---------ATTA-------C-GT-----------------------G------------
----------------------------------------A---------------------------------------
-----------------------------GT-C---CGAT-CCA-GA-CT-A-CGCC-T-G-TA--TGAAAA-T-TATAT
GGAG-------------------A-A------------------------------------------------------
--------------------------------------------------------------------------------
---------------------------------------------AT-GC---------------------------AGG
CATCAG-TGATAAGGCCGT---------A---TGGCCG--ATA-GAG-AT--CTGAGT-TCCC-TA-GTGT-AAACGAGT
CGCCGGGGGCCGTC-GTCCATCGGCTGA-GTAT--GGCGTGATGTTGGCGAA-GC-AAG--CT-C--AT-GCAG-CTAGC
GGCCTTAGCCGACGTTCCAA-GAGGCCCTTTCCGCCT-C--GTATTTCTGCGG-CAACAT-A--AA-CTACGAGCTGG-C
TGTC--GCCG-AG-GTCGC-A-C-CTCGCGAA-AATTCTCCA-GGGGCTGAGCCC-TGCACCCTACTTATGTCCCA--GT
T-TTC-T-C--------------GTCAG---ACT-T---AA-------------------------------CG-T----
--------------------------------------------------------------------------------
--------------------------------------------G-GTTATACTAATTTTC-G-GC-TGCTTGG-GACCT
TAGGGC-GGATAGG--A-C-T-CTTCCGTGACGGTT-CCG--GG-TGATCTG-T--AG-TAAT-TTA-GGG--A-CGTAC
GATCT-ATCTC---ATCAGGC-ATACGTGCG-AATT-ATTTACCCGGACT-C-CAA-TA-GCA-TC-C-GCG-TGTT-TC
TCC-GTGCGCGAAAGGTC-GTAGC-ATTTTA-TAGTCAACTCGCG-T-----------CTCGACAAG--C----G-C-GA
GGA-T---------------------------TTGA--------------TA----------------------------
------------C-----------------------------------------------------A-------------
---------------------------------------------------------------------C--GCGC-GTC
--CGCC--CGTGTCC-C-CCCG-CG-TATCAGTGACCTGAGA-AG-AG-GGCGGGAGGACAGC-GC-GG-ACCCAGAGAG
C-TG-CGTCTTACTGCTCCATG-TC-CGC-TTCACT--C-AGCGTA-GTAAAAGGAC-----TA----AA--A--GTAAG
T-GGAGTGCT-CTGCCCTATGTC------------------------------G-------------------------C
--------------------------------------------------------------------------------
---------------------------------------------CTC--------------------------------
--------------------------AA----------------------------A---------------------A-
--TTC--G-GG-GGT----GTGTA-TG-----------------------TG---GGTTCG--AGCC-GGGT-GCAG--A
GCAGGT-CTGCTCCAG-G-GACGCCAGCAGAGATCGCACATGCTCGCAACCCGAA-G-GGACCGT-AA-ATCAATCG--C
AGCAATGCGCAAGGCCC--CAA--G-TGGGGTCGTA-T-TGTCTAACCTCC-CT-AGCATACTG-GACCAGTGA-GAGG-
ATG-CCCATAG-CAGGTCAGA-A-G-GAGTCGTGGAACAGCGCGC-C-CTCGTGC-AAAGGACCGG-GC-GTC-T-AG-T
AAAGA-GGT-GGGTACGCCCTGGTG-CCA-AAAGCGGCAGCGGGCTGAT-GG-G-CGGGC-GG-GCT-CT-GG-CAGTGA
A-ACTA-CAGCTTGCGG-GAG-GAGGG--ACGA-ATCCAA-ATATAGGGAAATGATCTGG-GGCCG-GAAG-GCCGC-AG
AG-A-AACGTCATGCAACGATG-AGTCT-TTGG-AGACTCATACCAA--ATACTAAGGTT-G-CTAA-GGCCAAATACAT
CACGACAC---GGGCG-G-CC-ACCCGGT-AGACGCCC-----TACTCCTGAGG-AGACCTATAGT-TCGGGGTTA-GTC
T-G-ACCAGGGAAGCAATCGGGGACTCAAGGTGC-GACC-GCCGCTTCA-CGACG-GGCTTA-GGCC-C-ACGAG-ATAT
GG--TGCGC-AAT-AA---ATG--CA-GAAC-GTGTTC--GGTCC-GGCC-----------------G-AT--TCTGCGA
GATC--CCGTTCT-A-TT--------T------------------------------------------------GC-TT
---------------------G----------------------------------------------------------
--------------------------------------------------------------------------------
------------A-TTAGGT-GAC-TGCC-AC-AACGCCAGC-A-TA-ATCGTAGGTTATATG-CAATGG-TA-TATCCC
G-G--ACTAAGTG-AAT-GTGCACTGAACA-C-TCGGCCCTAGCACG--CTTCGAGAAGG-CCCTACCAAACCGA-CCTT
AGCATGCA-AG-AGTG-CA-GGT-ATCTAAC-AACCTACAGA--TTAAACCAAAG--CCCACTCGCG-TAAC-GGAC-AG
CTCCGCATCCCCGGGGCGTG-TA-CAAAG-GAGCG--CAATG-CCAG-TCTT--GTT-TC--CCGAA-TATGT--GAT-T
T-CCTATCTCGTAGCTTTTTGGT-AAC--C---AA-AATACGTGGC-C-CCGCCAGTA-TGAAGCTTTGGTTG--CCG--
TGC-CGTAGT-TTAG-CG--GGC----TAGTTT-G-TTTAGA-TCC--AG---AA-CCTT-CCTCTC-T-TGC-A-AAAC
AC-CAGA-TT--GA--TCACGTTCCGCCAGTACCC-TTA--CAAATTCCCCTC-TAACTAGGGTCCGCGGGTATAAA-GG
-TGGCTT-T-GC-GGTCCGTACCGGGT-TAAGGCGGA-GCATGTAAAATCGC-GT-GATACATACCCTATTCGC--TTA-
-----------------A---TCT-ACGGG-GACCC-GAGTCCTGCCTATTG-GA-AGCCAATAAGT-------------
--------GT-ACG-TTCGAAATTGC-TGC-------------------------A------------------------
------ATGCC--GGG----------------------------------------------------------------
-------GC-----A---------------------------C--CC---------------------------------
------------------------------------CG------------------------------------------
------------ACCGACGAGTTTGAAG-GA-GCGGATCATAG-CGTCAC-C---CGTCCCTGTAATGT-ACGCGACACA
-CAAGC-CGTT-AGC-CC--GAA-ATGTG-A-C-G--CCTAGGAAG-CA-ACCAG-GAT-ACCCGGGCAGG-ACG---GG
-CTT-AATGC-A--GT-GCATCGGTCTCTCCCGTCCT-TGAAAGCT-ATTCATCGACTGC--TCG-TGACTAAC-TTAC-
-CCCT-CCGA-CAATCTTGAC--GAGAA-GGCTAG-TCGAGAGGA-AACT-A-A-A-CTGCGA--AG--TCACGC-GCTA
GCG-GGTC-GCTCTGATT-CATTCGC-AACATCCGCGGTC-T-ACGGAT-TGCG--A---A--TCCA----CGCG--AGC
----------C-GG------CGC-GT-AAGATCTCA-ATCA-G--CACCGGGTTGGAGCG-CTCCAA-CGGC-AGCCCTG
AAGACTTTTG-CCATACACAC-AG-CGTT-GA-CGATTGC-GC-AGCCAT------------------------------
---GGGGC-AAC-G-CCGCA--T-------------------------------T-------------------------
--------------------------------------------------------------------------------
--------------------------G----------------------------------------AA-C-ACA-----
--------------------------------------------------G--T-GTCAC-GTCTTCAG-----------
--------------------------------------CG--------------CTTAT--TC---TGTTTACTGGAATA
TG-A-CATCCGTGC-ATATCTTCGGATGACAG-TT-GTACTCGTAGC---CGGGCCCACCG-C-T----ACTGCACCGAG
GT-GCCAAATT-ATTA-GTAGTTATTCAGTACCC-CATGAT-AA----G--T---T--------------TGGCCGTGCC
--------------------CTC---TTCG-CGTGGTTTTT-C-C-CGGT-AGGAGTT-T-CCTA--ACCA-GCTG--GC
AAAAT-CCTTTGGAGTGTTT-GAGAT-GGGGT---CCTCT-GACAT-TGGCGGT-C-CCTACGAAGCAATATTG-A-G--
AAT-GAGATGTAGGTAACTTA-AGCGTGATTGCT-GTTC--AGGAGCATCAGC--A-CGG-AATA---C-GGCGTA-AGT
G--GAAGAGGAAGAGGAAGAAGCTGTT--GAAACGG-GTCGAAT--GT-GGCTGCCACGCT-A-ACCATCGA-AT-CCCC
TCGCGG-CGCTAGATC-AATG-GGTCAGGGAATCCCTGCCGCGGACCAG--GAGATCGTAGGTTGAC-GACA-ACAGA-G
GA-GC--CCTGT-TATGCGCTGAACT--TGG-CTATCTG--TAACTATAGCAGGCCCGA-ACGTCGGG-A-TAATT-CCC
-AACTGCT-GCC-TAATCCAA-C-C-TAACTCCC-AAGAGCAA-GG-AAGTCC-C-C-ATACG-CTTAACATCGTAGTT-
C-GCC--C-TAATCCGACCATCTACAA-T--C-GAGGCCAGC-CTT-TACCGC-GC--C-TCAACGGTGAAGCTGACGCG
CGGC-GGTG-CTTC-A-AAC-CTCCT-TAGA-CGGTC-AA-G--CTTCCTTCCGTAGGGCACGTGGA-CTCA-GCTTG--
--CTGAG-GCG-CTTGAGTAACGGTG-CTCAAGGTTACGACT-CCGGGCAGGCCTGAGA-GTAT-CTTTT-TTCCG-G--
CATA--GCTTCCTCCATTGTCC-CA-CGTA--CTGCCCTC-ATG----T-A--CA-CA-AAGCCA-CTATG-GATACA-C
TAGAGTGAA-TTGCA--AGAAA-C-ACCA-GAA-CTAACCG-CA-TCCA-A-C-G-TG-TACTAGCA---GA-TGC-CAC
T-GCATACTCTC-TA-TT-A-GA--TCGC--GTCT-CTT-CCTA--A-TT-CC-TTC-AC-TT-GCGCTTTG-GGGGATT
AGGTTAGC-T-TGATTGATC-GTCT-TTTATTAACAGTCCAGGTCTTTTGAGG--GTA-GGAGTCCCTCGGTTATGTGGC
CCAG-TTAGTT-TAC--ATG-GTCA-TTTTCCCA-AGACATAGCTCATACGCCACCACTCTTG-A-TTGCT-A-A-TCAC
TGTGT-AGATA-CG-GA--AGCCGGTAAACGACGAGGTCAGTGA-CCG-TA---TT-GCTGTCTTGATCACAC--C-TAC
G--CGGATGACT-CA-TGCC-GCCCTGCGA-GTTT-A-GAGTGACCGCA-CTACGAAT-C-ATATTGA-CT-C-ATC-TC
C--TG-A-C--TCG-TATTCGGCGTGCATG-TCCGTGGT-TATATTGATGTAG-T-A-TTCAAG-CGTCCC-GCTCGGAT
AACAACGT-TAGTT---CCGGA-C-AG--TC--A-ACGAACC---AACA-TTAAAGA-TGACA-TAATCT-ATTC-GGGC
GTGTAGATATCGCTT-AACATATGGTT--AGATAACGG-GTATTGTC-TTTGACTA-TA-ATG-AATTC-GGAAC---C-
ATGTCTCGTC-CT-C-TCCGGC-AGC-C-TAG-CGCG-A-CTATC-ATCGCGCAGAA-TAG-AGGACGCC-CGAC-CAAT
CT---CCCGAAGTGCCT--TCCGTTATGGCT-GGTG-G--GGTG-TATGCCCAAGCTACGA-TG-CGAGTCGCTCGGGAA
GG-CAC-CCTAGCTT-G-CCAAAAA-GCCAC-GGG-T-GCCACATGCAGG-TG--G-TAAG-CCGAC-CG-TA-CAAAT-
-TGCATCACTACGTGCGT-ACAC-TGT-A-GAG-CACAAA----GTGAAAC--GTCC-GCTA--C--AAG-CG-CGTAAG
CTTACGCGACGGGC---TGTCTC-AA----AA--CC--------------TT-------CATAT-C---GTCCGG-CGAC
C-CATTGAT-GCCCTAC-AGATCTC-AA-G-GA-CTA---------A--GA---T-------------------------
-------------------------T------------GAT-TC-GAGC---------------------------ACC-
-----------------------TT-------------------------------------------------------
------------------------------------------------GTCGGAAGTGCGCTCAAACAC-T-TGTT--CC
A-CT-AAACGA-TGGC---CAAATCAACCTC--T-TA-CTAGAAGAGTAAG--ATTCT-AATG-AGGG-ATGTGT-TACG
CA-TT-T-GGGTCTCTAGCGCCTCGGCC-TGCA-GC----TTGCCTG-TAA-TGAATGCGTG-TTGA-GA-GAGT-CGTA
AA-C-TACTG-CCGA-CAC-TCAAAAACGA-ATG-C-CGAAC---G-TG-TGCGGTGGATCTCGACCA-TAGCAAT-GTT
-TCTTACTAGAGTGCGCG-GCCGCG--AGCCTA-GGCC-CTGACCGATGA---GGAAATCATGA-GGCG--GCTAGAGTC
----TCGACCTACGAGGGGTCT--GTTCCATGCCAA-GG-GCCGACACGTGA-C--GGAAAGATAC-CCT--AAAT-ACC
CA-CA--AGCCTG-TGGCAT-GTC-CAA-T-ACGG-TGTCTGCGTT-TGA-GCTCACTC-TCC-GCTCCAG-GAGTCAAT
CCT--CCTATCATGCGC-CGG--GA-GCA-TGG-CT-A-TGAGAGTAG--GAA---CTATTGG--CCTATATAATTATTC
-A-GCAGGCTCTCT--AAGAAAG-CC-ACATGC-CCAGG-CGG-C-CATA-GAGCAT-AAA-TGGGTAT-GGGTAAAT-A
GCTAAA--TTGC-C-TTG-AAC--ACTGGAAAAGTGC--CCAT--CCGT---G-G-CTGGGGAACTATACGTCGAG-G-C
AGTA---GCG--AGCGA-CGAACAGA-ATGGCACCGCAT-GCGCCA-GTTCATCTTGGA-G-ACATATTG-CATCCC-TG
--TA-TCCCA--TAG-T-TGAA-TAA--AA-G-GCTGGGGTCA-CCAGATTCA--AGGT-GAGGAACTAATG-TT-GTGT
ATCGCTCAAGGGTAGA-CGTA-GCGTACT-ATC-AATCCACTAAGAT-AAGAAAGT-GGCGA-CCCCTCG-AGATGACC-
ACA--CGGGGGCAAGCA----------CGT-GATCTTAATTCCCGAGGTTC-A-TC-AGCATAGCGCA-GGGCAGCGGAC
AGGTGGACTCGGCAAATGCCT-GCTGGGTC-AGA-GGCTGATCATTCACGCAGTGCCCGGAGT-GTCCTAA-ACACGGC-
C-GC-GTAGCCT--AT-TGGG--GGA-G--A---AAGATGA--T-TAGC-CACGACATTCGATAGA---G-AGTGA-GTC
CTCAC--CCATAGA-TC-T-TCATTTAT-C--GACAACCGAGTTTAGAATT-CCTCCGCGGGATAGGTTATAATG-CAGC
TGG-TTTA-GCTTCGA-GT-TGTAGGGCCACA-ATTAGACTAGCTTC-CTG-GACCCACCCG-TCT-ACGAC-A-GTTT-
GGA-TC-CGGACA--GG-CCTTATGA-CGATAATGGTTACACAGAC--CCAGG-AGCAGGCACCCACCCAGCC-C--G-T
G--TA-TAT-ACGC-C---ATG-A--A-TTCGA-GCCAGAGT-TGTGCCTATAATGTAACT-GCCACGTTCTCACGCGGG
-TTGCATTGCG-GAGGGG-TAAGTAG-GTTCA-GCAGAAGCAAGTT--GG-ACGCTTCT--A-ATG-C--ATACCCTGCA
GC--CC--CTGCTGCAGGCTATCGGTGGCACGG-AAG-C-CTTATCACCTCT--GAGACCCT-------GGAGGGCGGTT
TGTCTTT-GCCC-C-CAGA-TGCC-AGCGCAA--ATACTGAGGG-TATTCGCGCACAAC--GT-GCGTGCCA-TGAACGA
-CGACCGTCCGCGGATACCCCTACCACATGGTCAGTACT--TGCTAATATCCCTTTAAGG-TAT-TAGTCCGCTC--GGC
GCGACGCGAACGAG-CCGGT-AGTTT-TAAACT-ATAAACGAGGGT-AGACCTGGG-CCTTT--ACGTAAACGACTCAA-
CTTTT-CATGGACGA-AT-GCTCCAAG---T-CG-CGGTCGGGCCGCTTTAAATG-CCC--A-GAC-GTT-T-TTTT-GG
CGA-A-CCTCTGAATTGCTGG-TAAAGTCGC-ATCC-A-GACACGGACCGGACT-CACG-A--C--TGGGG-G-TCGGGT
GGGAGTGAAGCGG-C-CTT-T-CAGCCGGAGCCCAGAGA-TAT-CTAGCGGTGCAG-GAATC--GCCGACAA-AAGTAAC
AGCGCCGCGT-CTCC--AGCT-CCGATAGAGCA-G-TTCCT-AGC--GCCGA-CTGCC-AA---GGTACCCTGTAG-C-C
CGA-CGC-CACACGTT-TATTA-GGT------C----------------------GTC-GGCGA-----------CG---
---AGTTT-TGGCGG--T-CC-AATCGC-ACAGCATCACGAG-CCAGGGGTC-TC--G-GCCCCGGACATACCTACCC-C
CTT-ACAATCT--TAAAGGGAGCAT-T-ATGCACC-AT--GG-G-----A------------C--ATC--CTGTTGGG--
GTA-CGACGAGCGA-C--T-GTCATAAGC-ATGGG-CATCAGGCGTATGT------------------------------
--A--------------C-----------------CCT---G--------A-TCAGAAAT-CGTC--C-T-CAATAGATG
A--ATAATGCCGCCACGAGTC------------------------------------T------------C-GG---TG-
-A--ACTAGAACGCCGAAAAA-CTAGAC----------------------------------------------------
-----------------G-------A-TAATACGGA--GAGA--------------------------------C--AAA
GCTAA-CACC----------------------------------AAC-------------------CC------------
---------------------A-----------------------------------------------T-TTAAA-GGT
TGCGCTC-CAAGATTA-AATTAGG-ACTAGGGGACGAC-TTGTTAGGAAGCA-CTCTTT-AATTG-A-CGTATCATA---
G--AG-GTT-TCGGGAGG-CTATCTC-GG-ATGG-GTT-CA--CCACAA-CGAA-CA-TCTG-TG-TGGCGCCGT-A-AC
AGGGCGC-GTCCTTGGG--TCTCGCCTCTG-TC--G-GTCACT-CCGTCCGCA-GGTATTTCAGCG--G-CCA--G--A-
GTAC-A-G-A-T-T--AGCT-GCCGGCG-CCTTC-ACGAATCAC-GTCGAAGGGA-A-TCGAACG-GTG-AG-G-GGTC-
--ACCCT-TAACAAA-CAAGTAAC-CA--AAGTGGGTCCAGG-CAATCACACA-CAGAAAATCGA-A-TGCTG-CTCGGG
T-AG-GCGT-C-GTTTCTT-AAAGATT-A-TG---CG-GTCCCG--CTGG-G--TGG-CGACTACTTCGCCT-GCCACGG
AG-ACTGCACG--GAG--TTGGCA-CGACCCTT-TA-AAT-GCT-G-GGGATGCTCT-CTATCATCATCGAGTCCCCTTA
GCACAACTG--TTA-TCCCAATATCGCCAG-CTAGCATCCA--CC-T-ATTACCATT-AGTTG-C-GAGTTTCACGTTCT
ATGAAATC--TG-TTTTGCCGCCAGCGTTATCCGGC-GCGT-GCCTC-CTCAGGGC-GCT-TATTTCCTCAG-CCAC-CT
ACGTA--TCAGCCGATGTAC---CC-ATCGGT-GGT-AGC-CAGCACCTAGTGATCGGAGGGCG-GCTTAC-TG-GT-GC
GTCC--CTGATAAGC-GCGA-CA-CGCTG-GAG-GGTGCCCTTCC--CC-G--AGGCC-GC--TTTTCACCTGCTTTAGC
TTGGCGC-GTATA-CAACCT-A--CCA-AAA-C-T--A-GTC--GTG-C---GTTCTA-C-AATT--AGT-C-TTATTTA
C--GGCTAGACATCGA-GCATCT--TCTG-GTTTCCGGTCTCCGCAAGAAA--C-GATCGC-CCGATAC-TCAGAG-TGC
CACC-TTGCTCTCAA-GGG-AAGGA---GT-GCATG--CCTA---G--CTCCGAGAGTG-C-C-CGGCCAC-CCG--A-T
TCCG-GGA-ACAG--T-AGTGAG---G-GGG-TC-TGGTCCTT-GCATTT---AGA-----ACTGAG--GCCGC-A-C--
GTTG--G-GC-----C--GCAG-CAAAGG-GCGG-ATCG-A-G---TG-----CCGTCAGCA-CACGG-A-CTCCGAGG-
AGTC-CGGG-----AAGG-T-GACG-T-C--GA-CTCA-GC-GACACTGATCCG-C---TCGG-GGT-TTC-GA--G-GT
ACCACT-C-TA---TAG--TCGAG-AGG-TAAGGACTCATCCTCGA-TTTA-CCGTATGAGCCTTCAAT-GTT--A-GAT
A-ACAA--GGGCG-TT-CCGTC--A-C--GCCAGCTATAC-GGCC-T-AATCT-AGCACAGGA-GCAGATCCCCC-CG-G
C-CGTCT-A-AAGCT-AC-CCACGG-CGGCCAGA----G--A-G------------T------AACCA--G--A-C----
G-GT-G--C-TC-C--GGTA--GGCCCGTG-GACCAT-A-C-C-AGC-GT--CCTATTGTCTAAAGGGGG-TC-G-----
-------------------G-CTCACTTTGA--------------------------------------A----------
--------------------------------------------------A---------------------------C-
-TAACA--A-TT----------------------------------------T----TA-C--GG-T-T-AG----ATC-
AAGG--C-AG--TA-TTGGGATGTTTCAACCGCGGG---CCCTGGCA-CGACCG-AT-----------------------
-------------GGG----G-G--G-GCGTG---GAGG-GGCG-T-G-ATGAGGT----TCGGTCACATT-TTG-GCGG
----GA-C--AGCC-GAGGAT-CGACGG-C-C-AACCT-C-C-GTAA-ACGCTTCGT-G-CCCC------G---------
-TA-GGTG-A---CGCCTCAT-C-G-GGA-GTACAAATCCAAAGTCCATACCTC-CC-TG-ATTATCA-CAGCAGA-GG-
A-AGCC-TGGGA-TGGTTTT-CCAGTCCGA--A---TCCATC-G-GG-C-CGTACTCCTTGACAAACCGGAT-AACCCG-
AC-GGAT--GGTCGGTCACCCTG-CTGAA-CCCAC-T--TGTAGG-AT-ACTT-TAACTT-TCACAGT-G-ATTGCT-CA
CG-GCACGG-GTATCACCC-GCTC-ACTGCTTCCGCGTATAAATGTACGGTTCCT-CGTTGGTAC-TC-ATC--AGCA-G
CGG-TGAAC-GCAAGATCAGT-TGG-ACAG-GAA------C-----A-CC--T------ACTA--TCA-A-CTAACGGAA
CC-G-GAGCTAAGCC--C----T-A---A-CCG-C--CG-ATATACCAC-G-GGTT---GC-AT-GA----CTCGA-CGT
TAGAAGC-TCTTGC--GGG-TACC-TGAATGGTTTTGGCATACGGTTTCCCCCCAG--AT-TTGCTATGTGTCTATAT-T
C-GT--CCG-CGTA-GA--CCA-A-AC---CGA-CG-TCAGAT-T-GAGC-GACTC-GCAC-G---AA-T---TA-G-CG
-T-CGTTGG-AGT-TCCGGTGT-GGCGG-TACGTAGCAG-CGTT-A-ATG-C-GTAAC-AATCGTC-A-A-C-AGG-TGC
TCGG--ACGTTGG--TGGGC-T-CTTT-CG----T-TTCC--CCGTGCGC-GTATCGGAGTGGC-GTGCCGCATCGAC-G
TCC--AAAGG-T-T-ACG-GT-GAAAGCCCCCCTAAGAGCCCTGA--TTCA-AAAA-A-AGCT-A-G-A-T---GCA-AT
T-GAGGACA-TCTACCT-GGAGGCCCGCGGAGCGC-TGCGAAAAGGCGGAACGGCTACCCTCGTACAT--CTTTAC-ATG
T--G-TTT--CG-AGATTAGGT-C-GACG--AC--CATCA-A-GAG-CCG-GATGGGTTACCTCAAC-G-C-TGGT-TAC
A-AAC-CA-G-ACTTAAATCCTGT-GT-CGACTTCTGCAGA-A-C--GATGAAATTGTAAGC--CCTT-CAGACGACCTG
GCATCGGAGG-ATACGACGGGTTTG-CATTGGTTAATAACTATGGT--AGATC-TGTACCGG--GCA-CGGGCGATAAAG
A-GGAGATCAC--ACAGG--GGACACCTGAAGCGTTCCGACGCATGCTAAC-AAACTTCGG-C-AT-TA-CCT-TAGT--
GTAGCCCTATG--CG-C-C-TA-AG-GG-GTCTCCT--CGGAGCGGAT-AATG-T--TGGTAAAT-GATATCAGCA-AT-
ACA-AT-G--CA-AGG-CAGA-C-TACAGG-TAGGAC--CGGTTA-TT-CCGCAAA-TGT--T-G--ATGGCTCGTA-CC
AT-GAAACTCGAGG-CCGC-CG-ATCCTGTGGGT-ATCCGT--GGCCCAGGTGCCACTCATGTTAG-GAG-CACCTTCCT
CTT-AAGCCGC-CTTCG-GTCTCCT--CAATTC-CGTG-AGTT-T-GGG-GTA-CCA--A--C-T-GA-TA-TA-ATA--
T-CATGT-C-A-T-GAATACATCCGAGCGTAG-CGAATTCGATGTCCGACCAAGGTTC--AGGGC--A-GGGA-GTTAT-
TGG-TACAACGCCCTCA-TTGTCGGC-T-GTCGAACCACCGAGACATTGCT-GCC-TACGGG-GC-CTAC-TTACAG-G-
TTCCAGA-GAAAAGGCAGTATGTGGCCT-GGA-AT--TTG-TTCAGGCAGATAGCCCACGCGAGGCAGAACGGTAGG-AT
CT-AGAAGCTCTTA-GTTTC-TGGCATTCAC-CCCCCC-ATCA-ATGACGTTCCGT--TATC-GC--GGTGTT---CCTT
-ACT-ACCCTACCA-GCCA---AGT-TG-G-TGATGCT-GTG-GGAGCACTAAG-GTAAACAAC-ACTATA-CGCGCACT
GAATT-G-GTCAAGTT--GCGCGA-CTGCAAAACGGGGGC-ACC-CT--CACTCCCTC-CG-TGGCAAT-CTAA-ACTTT
--AGACGA-AAG-GGCTTGC-ACCCCTCTTTG---TC-GAGAGTATTA-CGGGATCG--ACGGT-TGAGTGGC--GTACT
TCTACGTACGAGAGCTTTACCAGCGCTTAA-ACGACGC-TCTTAGG-TA-T---G-AC-TCTACCA-CGCCGCTAGGACG
CG-TTG-TCGATCATT-C-TA-AT-AGCCGC-ATCGTGATTAGAT--CG-A-GCGAAGT----GA-TAGGC-ATTGAA-A
GCCGCA--G-TTCC-ATGCATTA-CGTTTGA--TCT-GTCCT-TGGTA-TGTGAT-CTTGCGCAT-GC-TG-G-TTAGG-
GTGCCGG-GG-TTCTA-A---T-TTGCT--TTA-CACGGA-CGC-TAGAAA-GG-G-A-GG-TGACCGGCGC-GGGCCCG
GGCCACACGCAAAAGGAACAGTCTGGG--A-G-AC-CC-TGGAACACC-TGGT-G-ATGAT-ATGACCG-G-CACGT-AC
GTAGCGCTCG-ACATAACCCGCG-TAA-C--GGTTGCGAA-C-AA---C--GA-C--GG--A-AAG-AGT-A-A--CTAC
TGGCAC-TG--G-----CGGG-G-TG-CCCCGA-GA--GAAAT----AAA-GGGCATG----GGGAAATT--TT---A--
CTT--AG-ATGC-TCTCT-CCCCAGCCCGAG-G-GA-AGAG-TA-G-CAGT-CCA-TT-G-TC-TTAGAACCCAT--T-T
AC--GT-TGGCCAG-A-T-TATTAGG-CACTAA-CTACCAAGTGGA-CCACCG-TT---CGG-CCC-CA--C-C-A-AGT
AATG-GAGCCT-T--ACCC-CACTTTCT-CTCCGGTGT-TTGACATT--CGTATG-CG-GG-GCAAATTGTAC-CC-ACT
CT--A-TCA-A-CAGGCGTC-TCGCATAAGGAAGCACTTC-A---ATGG-G---CA-GGCACC-GAACAGCGAC--TGTG
CTACGGCCC-TGC-GTCTGTTTGGCGCG-T--T-GTG-A-GTGT-ATTTTTTGAG-C-GC-GGGACGAGTGCACTA-CC-
CC-GA-GGTC-TGAT-ACGAAAAACGTA--AGTTCG-CGGCTT-A-GTACGACC-G-GC-ACGCGTGCCGTATTAG-TAA
ATTCAATCCA-AACTCAGTTTCGTGGTC-AA--TTTGTTGCTAC-TAAG--AA-CGA-A-ATTAGAGA-C-CGTCCTGCA
ATATATACCTGA-TTC-TCC-TGTGT-T-CAGC---AGA--AAGGC-TATTGGACT-CGAT-A-G--CA-GTTA-CAGCT
GC-AATGTCGACTGGACCGAACGG-GGT-AGT-T-C-AGT-CGGGTAA--GGCTAA-CA-T-GA-ATGGACGGCGAGCAC
AATT-GT--CGGTACTGGCT-AGTGTT-GAGGT-GCCGC--G------TG-C-A--GCACCG--TTATAAG--CT-AAA-
-AACACT-TGGAGCACTACAG-C-A--GAAAG-AA---CACAG-TCTCAT-AA-CCTGCATA--T--GC-AAGCGCCCCG
CAACGGTCCGTGTGA-GTAAC-CAC-GG-ACCAGAC-C-A-AGTAGCTTCG-ATGTAATAATAATTGGTGGTA-C--GA-
-CGCTG--TCACAAT-T---TTTAAACGG-CCCCCTA-GGATGACTCTGA---CACTGCTGA-ATCTCGTCTATA--T-G
C-A-AAT-CA-G-TA-ACGGA-GGCG-GAC-AATTCCAAACTACTTTCAA-GGCCCAATGG--AGAT-T-AGGTC-ACAT
---TGGGCTACA-ACT-ATTGCGAGATTTTCGACAAGGCT--AAGATAA-TCAATAGCTGCG-C--GA-ATCTCAGA--C
-T-C-GTGCGG-T---GGGCATGAT---CTAGTAC-CT--GAT--GTGGT-TAA-GAACAGCCA--G-TACA-GA---TT
AG-TT-GGTAGGAT-TAGA-TCAAGTT---GGG-GACAT-AATCTTTGGATC-GGAT-TG-CG-TGA-TAAG-CGCC-CG
-T-CT-C-CTCTCGTG--TC-CC-T--C--TAC-G-CC-G-CGATTT-TGAGATCG-GACATCG-GT--C--GAGCACAA
TA---CATCC-----TGCT-G-GC-------GG-CGCTGGAG-CCTTTCTCGA-GGT--AACTAAAC-T-TTCCTCA-GC
CTGGATAAC--ACAGCCTTG-GATAAACGTAAG--A-ATGT-TC-C-CACTA-ATCGA-C--C-TGCT--TATCGGTC-T
-CC-A-ACGCGATCC---AGGGTT-TC-CTCCTG-T-GCA-GT-G--G-ACGGCCC--TTGCGACG-TTAACG-GCGGGG
TT--CGGCTA-TT-AC--CGGTG-AGTCG-ATAC-A-GGCCTG--AGGTA-G--AGGAA-TACGGCAA-ACCACT--CTC
TCGGTGCG-CGCG-TCAA-TC-GTTCTG-A-GGCTCCTTTA-TGGAG---ATC-GC----ACAGTC-GAGATTTT-C---
GT--GTACCGG-ACCTTTGTATCACTCCTA-CGTCA-C-ACGG-GCGTCA-T-CACCATCT-TACAGATGCT-A--GAT-
---T-C-TCGGACG-T-ACCAA-C---GCCTCT-CAGCT-GGCTTCC--AG--AGG-AATTGCC---GC--TGTACTGG-
CTAAGA-AC-TTCAC-GAGAGGC-TCCAGG-GGTTC-ATG--ATGTAGT-CGAATC--A-CAGGTC----GGGG-ATAAA
G-CGGT-T-A--C-C--TATCATT-C--AA-ACGCGA-G-TCTTTCTGT--CTG-----CCCC-AAGCCCACACTC-CGC
-GCGACGTGG-TG-ATTC-ACAC-CTGAACT-TGCTCCCTT-AAGCGAGT-A-C-AGGGACAAAG-AATCCGCCA-GTGG
GA-ATACATCGCCGGT-ACTGG-CTCCTTCC--T-GCCTATAC-G--A-GA-GGGCT-AT-A-GGCGCTAAATGCGCGT-
TTCC-AAACTTAGACCTGAG---AGAGT------A--AGGCGAGTA-CAG-GGCACAC-CGATAGA-AGACGA-GATC-G
TA-A-TC--TACTG-AGGCTGAC-GTCA-CG-GGACCGGT-CGAA--AC-CGCG-GGGC-GTTTAGC-TAG--C-G-A--
AT---T-AGA-TTC-T---CGCTA-G-AATCAGGC-GATAGCTGT-CGACG-AAA--CACATTTTCTA-TTAAAAGGTCT
ATAGTCCC-G-AAAGAC-TGA-TCTTA-GTTTG----AGGTCTCA--CGATCC--CT--AGCGCCAAAGTAG-AGC-TT-
-C-ATCTTCAG-GT-GCATTATGACAGC-A-----AGGATTAGA-A--TGCTTGGACTCTGC----T-TTTA-AT-ACA-
--GTTACAGTTAAACTCC-CCCT---AAGACCGATG-AGCT-ATTA--GG--CAT-CGT-TTTG-GGACCTAGATACGGT
AGCCCTCAATC--G-CT-GT-TAAA-AC-TATG-A-GGAGC-A-TC-CATTTACGAACAAG--GGAGGTTTTAC-ATTTC
CGACCCACTTC-ACCC-TGT-CAGTCTAA--TG-TCCCCGAGCGAA-G-G-TC-CAC-TTC-G-G-CGG-TCCTTA-TAA
ACGACTCCACTG-AGCGGCGT-GA-ATAATA-ACCAC-TGGTAGGAGTTCTAATGT-ATCGG-T--CAA-GTCGATTTAC
AGCT--CA-CT-GTACACG-GTTCGGCC-C-TCATTTGA-CA-CC-ACTTCC---AGT---GCTCAGCTCACCAACGACA
AGA-GAGG-GAGAA-GACTCACC-G-CTCGCAATCTTATCT-AA-GGACC-AGAACTGAGCG-GA-AGCAAA-AA--G-T
GGCCCAACATTGC-AGTCGC-GATAA-CCGCTC-CCA-GAAGT-CAGCG-T-AAGCT-ATGGAA-A-GCCCTCA-C-CCA
GTAATG-ACGCT-GTAA-GCGTC-GC-GATGTCTTGGTGTGC-GCTCGTTCTGACCGGG-C--AAACGAGTATTGAG---
ATCGA-CTCCGTC-TA-A---G-AAGTCCGAA-GTCCGCAT-TACCAAATTGAGCGTTCGTGATGGTGA-T-TA-T-G-C
TCACGTC-TCGTCACTTAAAGCCCTCAG-G-ATT-C-T--TTGCT-AAAAACGG-TAGT-C--TGC-GAA-AT-GT---C
-CGACAG-G-CG--GTTAT---C------------AT-TCACGAGAGCATCTA-AG--TT-CG-CGC-AAGGC-CTTATA
CTCC-TAACAGGTCAAAA--CTTCAAA----CC-GGGG--CTGGC-CAC-ATC--TGCCTTCG--AGTAAATACGCA-CA
GTAGTGT---TACTCCTAAT-TGAGTCGAT-GCACATAT-AA-CGAAG-TCTCC---CC-G-GTT-GGAA--GAGCTCTC
CTCAAAT-ACGCCG-GT-GTAG-GCA-CTAACC--C-GTA-C-TCGT-GGG-ATCGTT-ATG-C-GGCCA---AGT-CAA
TT-ACGGAC-G--C-TAC-TCCAAAGCA-TACCGAAACCAGTAA-TAGCTA-C-GTG-GTTCTTGGAGGTCCGTG--CTG
GACTTTCGGGCGTTGAGG-G-GTAACC-TGGTGCTTTGC-TC-GGTCG-C-CTATTGTAA-TAT-CCAC-GCTTACA-TG
TC-GC-GG-AGG--ATC-----CCCTAAT-T-GT-CCGCT-GGTACC---T--G-T-T-------GA---------GTCA
TCTCC---------GTCGTC-CTGAATGA--TGG-A----GCCTAGG-CTTGCCGTGG--G-CCC--TGCAT-CCGACTT
CGCGGTTAGGCCTGAGTCTGC--CACGTTCATACCTTGGACTCCGA-CATGC--GATTGACCGC-GA-GCTTTT-GAGA-
CTCGGCTCT-AATTTCCCCCATGATT-TG-CCTG-ATCCC-CCTAAACGTGTA--AGA--CTGTCTCGGGA-TGCTCCC-
-GCTAGTC-GA-TGG-GGAAG-ACGCGGGG-AAAGC-TTG-TCAGC--CG-AAGCTGATCGGCGTCTTTCC-TCAA-CA-
-AGTGACACCGCGGATG-C-C--C-AGA-ATT--G-TGCAGAT-A--G-TA-C-A-AT-G-CC-GC-TA--GGACATTAA
--TCGGCCATGGCTCTTGCA-A-A-CAAA-----------------------------T-----GCGCGA------GCGG
-TTAACGTTGCTTACGCCCGGGTTACAGATACGTTTTA---------G-TTT-T----GAA-GCCA-C------------
-------------G---A-CCC-------------C-GT-----------------------------GG---------T
-----------TA-----------------T-ACCC-AAA-AGAGGCTTTTTGTAT-CTGAGGC-G-GACCAC-CCTATT
-ATC--ACCG-CCCTCA-ACCAAG-GT-GTGGCAAGC-CA-AAGGATTATT-CG-AAT-GAG-TTAA-CCTTCCCGA-GA
TG---CCG-TCGCCCTAC--TGCCA-A-A-T-CGCGTCC-TCCAATCTTACCAGCTAGCAAGGCAAACGGACGCA-TTCG
AC-TCT--CC-GA-TG-CCCATA-G-GCC--A-C-GTC-AA-TCCAAATGCCATCCAGG---GTGAA-AGCGCGCCGGAA
TTGCG---GA-GGCCT-CACGACTAATC-GGC-AAT-AG--CAA---AAAGCTGCTT-T-AGTC-ATG-CACAGT--AAG
GGCC-AGGCCATC-CGCTATATGG-GA-CCGAGGCT--GTG---CGGGAGTAGC--CG-GTG-T-CG-GT-AA----CAC
TGG-TACTG-TCGT-AATC-TCGTACAGCGAG-GAT--A--C-T-TAATCCCATATCAAG--A-A--GAG-G-CTTAG--
CG-GTTC-G--G-TCAGCC-T-TCG-CGGATTA-TATAGT--TG-G-CGC-GAGGACCCA-GT-CGACA-CTCCTG-GGA
CAGCGCAA-ACTATCTGGTAATC---AC-AG--AG-T-TTCCAAATCG-T----TATGACCTCG-GAAGCAGTGG-T-TT
GGTCCAGTGTAGA--GAG-ATT--G--ACGCC-ATTT-A-ACGGGA-ACTCGTCAAACCG-GT-CGCCAGC-CCCTTGCC
AC--GAATTCT-CAG--TGCCTTGCACGGGGCA-C--A--GCA-TGGCTAGT-AGCAAAATGATACG-GCGCACTCTAAG
TACCGC-C-CACAAC-GCTATCCAGAAGA-C--ACGTAA----GCGGTGTG-CTTTCGT-CGTA-C-G-CCTTATTAG-C
AGATA-AAGCC-GA-TTTGGTA-G-ATGGATCGC-C-CGAAGCGTCG-TTG-CTCT-GTGATA-AG-TTGCGTAAA-C-G
-ATGTCGG-CTT--T---TTAGTTC-GA--CTTATGGA-TCCCGTTACAA-AC-AACACC-TGCTG-AAAG-A---CCG-
T--AGTTT-T-TCAGCTA-G-CAAC--A-A-TGTGA-TCA-TGA-AT-GGAGT-GG---CTCCTA--GTA-ACCTCTGGT
CGT--AC-GCGGGA-GTGATTTACCATCCC-CA--TATT-AACTCCCTAT-GCGAAC--GC-GGGT-AAAGCGTA-GAGA
TCCTAG-G--GGAATATAT-TAGAG-A-GTG-TCC-T-GTAA--TGC-TAT-CCGAG-TCC--CCCT--AAGTTAAT-C-
-CTACTGTTGCGA-AGTAGGATGAGA-C-GCATCAGGATCGCACCTG-AGA--AA-GGAAGGTAGCTG-TAT---TGCAT
T---AT-TGG-TAAA--TACTATCG-TG-C-CGAGG-AACGCCCAACA-AG--T-GCA---G-GGGCGGGTTT-TC--CA
TTGGCTT-GTAG--C-T-AC----ATGA-GGGTATT-AA-GAGGT-CCGACACATA-CAGGCGTCCCCCGGGG--TTGCG
AGT-ATGT---CGAGTT-ACCTAA-AAC-AGCT-G-C--CA---------CA---G-G-GG-AACGATCT-CTCAATG-G
CGT-GC--TA-GTAA-AC--GG-TCG-ACCAGAGGCT--TTATCACTTC-CAGGAG-CA-AAAG-AAC--T-GGTC-CA-
--GC-GG-AAGGGT-GAGGTTTTC--GG-GT-ACCACCCTT-CT-C---CATTTATCTTG-CT-CCAAG-CATATCCT-C
GCAAC-TGTACC-----CA-CCTC-TC---ATGTGCC-CGCGT--TATATCA-GTA-TGGTCAGG-GGCCAGTACCGCCG
AG-G-GA-AGCTAG-TCCATCA-CGC-TT-A-CGAG-T-AGTCTAA-A-CACGTTGACGAACC--TTTA-TGGGCCGACA
C-C--T-TCTC--AG-TCGCTAT-AAGCC-GTT-A--CTGGG-G-AATCACC-TC-CCCGTCACT-TCTTTGGTAG-ATT
ACTGTGGAG-GCT-T-GA-ATGGGTCCG-AGGAT--TGACGAA-T-GTCG-CTAG-C--CTCGCCA-ACTTCGCGTTATT
GG-AAC--GCCCGATGACGC-A-GTCAT-CCGGC--TAAA-A-G---TTGT-CTTGAACT-A-ACCGAGGTT-AACTAAC
CAT-GGATT--AA-C-AGCAG-GCCACT--TT-TGATA-CA-A-T-ACTAGT--GGC--CCAGGTGCT-A-AG-A-----
--CT-AAAGAGACG-AC-----CAAC-G--G-CT-GAAACGAGGAGGATACA-CTCG-CATCACGGT-GAGTG-TTTGA-
-TCTCTAT-TCA-TCC----TTCC-G--AGG-ACTCCTTG--G--C-CGCTCAC--CTTT-A-TCT-TC-CCGC-A-GA-
AACA-GTTC---C-ATAC-CAAGA-GT-GA-GTCT--CC-TT---G-CAGCA-TTTTG---G-GGG-CTTG--TA-GAGG
--GACA-TTC-GGGG-CTA---TTATT-AAA-TGATTG-CCCGTGT-GC-CTGGGACGGCAGGGCGATACG--A-AAC-T
AGATACTG-TGTC-CTTGGCACAAACAT-CATGCA--TATG---AAC-CAC--TAA-CTCGGT-CAT-CCTTGCTGTCAG
TGCAAGGGAGA-G--GAT--GCTGGCAA--CCC-ACACT---CA-TTCGCTGCT--TA--C---------TTAGA-TT-A
CAG-CAGGTG--TGG-GATCGCCCT-ACTT---ACGGTTAGGAGG--TATGCC-GGGG---GCCCATAATAGGCGGGAGG
TTCCGCAA-TTGATTA-CGTACA-AAGGTG-G--ACCAGTCTGAGTTAT-CTACTCGA-GTAACG-CACCCGA-GGGG-A
TAGTTA-CT-GCCTGACCTG--TGCT-GAA-CCGAG--AG-CTA-GATCATTC-ATCTGT-GCGGCAG--A-T--A-C-C
CCCGATGAG--TGTACGTAAGT--GC--TGCA-CGCT-CGTATCTATGGCGCGGGCGC-GGGCA-T-AAG-CT-G-CGAT
-GTGT---TAGG-GC---GATAATGCCTCGACAAT-ACAAGGG-GATCAATGG-ACGGGACTGGAG-GTGGTAGAAT-TT
CGA-AGAGGGCGAATC-CGGCCGAACGA-GGGAAGAG-CGT--G-T-AGGAACA-T-CTACGGG-GT-A-C-TAGGTGAG
CGTTTG-G--CT-T-CAT-T-G--CAC-TCTGAGGAGCAGC-TC-A--CCCCGGACACCTTCTTAGT---GAATTTAGTC
AA-ACCTCTTAGTACG--CT-AG-A-AGTTCGGG-GC-AATGATACCT-TTAA-TC-CACCA-C-G--GAAGGCGACATC
ATCGCGACTCTGAG-GCCA-GGGTCGG-C-GTCGAGAATACCCATCCA-CGGC-GGGA-GAGAAAGACAAAAGACGGCG-
CCAT-GCATATTGAGGGGAGA-AATG-TTTGGAAAT-AATCCTGAGCCA-G-CG-G-GCA-TTGG-AA-CCGGCAGG-GA
CCA--ATCTCATGGGTGGCGGCCATGT--GTACAC-TTCGC-AGCTTCGGTC-TGAAGATGA-GTTAA-TGGGGGGGGAA
AGGGGAATAAACGGACGCAA-CTATCCCGTCTGACGCCA-GCGTTA-TGACTTACTGAACAGCTCTTCCT---CAGGAAG
G-AGCTCC-TCGCAACT-TA-TACTGAT--ATCTT-TCCC-T--ACATCGTACTCG-GAC-CACACG-TG-CG-TGT-GA
C-TAGGGTACTCC-TCTGCCGGAGCTAGGCCGTCAT-CGGCGGGGT-TCAGG-AGACAACACCTTGCATC-AATTACATC
GGTGT-GATAACAAGCTGTCGACTTG-G-C-CGGCC-T-GCCGTTAT--GTTCGG-TG----CAGGGGTA-TTGGCAAGC
GTGCCC-A-CAGACC-T-AAAG-TGGAAC-CAAACAACAATACCGCGGCTACTGGCG-GGCG-AGGA-GAAG-GGC---C
GCATATCAACTGTGG-CATCC--G-TGGGTTT-CGAGGC-A-TCTGC-TGGCTTGA-CCCGGCATG-CCA-GC-T----C
AGAATAA-G------G-TC---A-ATCGTAAGACCGCGCGAC-----T-CTT--AT--AAAAG--C-T--AT---CG--C
ATTG---C---GG--CCG-T-GAG-ATCAT-T-GA-TTTTGT-TGTAGGCTTATGACGC-TTG-T-A--TG-AC-AAC-A
C-GTTAGGATGCGCGAGCG-GCAGCACGCGAACCCT-AAACGTGAGTGTCCACTCCAGAGAGTAAA-CAGTAGACAGGTC
TTGTTC-CAGACGC-CGCT-TCTT-TA-G-CTTG-TA-TCGC--CCCGAC-GCC-C-GGCC-TCTCGGTCCATCC---GT
--GG-ACCCAG-GATCGTATCTATATACCAA-GTA-AGGATA-GCCTCGC---GTTTGTCCTGAAACG-CGTTCGGGGCC
-TACTTG-A-ACTGGAAGGGCAGCGGTAGGT-CGGTG-AGA-C-TT-G-TGAAGTGGTAACCACGGGTGG-GGA-GAAGC
T-A--GGCCAAGTT-GTGACTCAAGGAGTGCA--ACCTCTATCCC-CAGGAGCGGCGT-TA-AGGG-TGGGTTCACC-TT
--GAAGAACCATCAGCACATT-ATGGATGGCC--AAGA--CGCTAACGACCGTA-GGT-AAT--C-GTTGCCGGG-T-TG
-C-CCC-C-GG-TC-GACTCGGTGG-GTGGAG-TA-AGCAT-TCTAT---AT-GCAAAACGC-CTC--G---------G-
CTACGGATA-GCCCATATGGTT-G-CTAC-TGTCCGACGC-TTACGGCA-TTTCGCATGAAGA-GGTGT-GCATAA-GGA
TTT-GGA-GAGTGGTG-A-AA--AC--AGATT-TTTCCCCGTT-ATG-TGCC-GACCA-TA-CCAT-AT-GTTCTTTTGG
TGC--A-GACAGAGTGGGGT-GGTTGATGGGGAAGT-G-AAG-ACGCGCCTT-TCCTTGACTGATAGAAA-GG-ATAAGC
CTAACCGTTG-GCTGCA-GGGTG-CGCTCGCCGGATCCCTCT-AC-AGTCCCCAGCTA--AATGT-GAT-GAG-GACAGA
TA-CTAT--CTTG-CC-A-AGGGAAAA-GCCGAGGGTC-GGAG-GC-ATGAGCAC-GAT-CGGTC-CCC-T--AAC-ACT
GCT-AC-T---C--AACCC-CGGTAG-TAGAGAATCACCAAC--GCTTCCA-GT--CACTCGC-AGAAGTA-A--TCAAG
GT--GCGCTCCGTCGTCT-ATCGT--CGT-CT-C-GTGA---TG-TCTTGTGCGC-AGA-GC--G-CTCC-GATGGGT-G
GG-AACG-TA-CCCGGC-GAT-ATC--TTGCGCCAATGGT-GG-AG-CAGT-G-CTGTG-GGAT-TTTCCAAACGA-A-G
A--ATC--ACAC-ATCTATGCCG--AGTCA--CA--AG-CCGG-TACACTGC-CA---CGACAGTGCTGCCAT-G-ATGT
-TACTGAGA-CATGAGAC---TGATT-CAA-CGATCATAGACT-ACGCC-AGTCC--A-CA-CGGAG-TTCC-A-CGCGT
GC-GAT--TGCGG-GG-TGG-CGACAT-AGGCGCCCGA-GTGACCCGTCGT--CTAC-GGGACG-C-A-GAGGGTATGAA
TG-CTCCAA-ACCCGGTAGTGC-CAC-T-ACTC-TG-AAGA--TG-CTTTTGGGAT-A-GTTGCATTTACTGT--CAGGG
TCTATGGTGAAT-CTTT-TTAAAAGATT-TGAGACTGTCGGGGC---G--GGTACAG--ATCAACG--ACAGAG-TAATG
ATCATTCGTT---CTGCTCCTT-CGTGAT-G-GGCCTTTT-G-AGCGA-G-TTT-AC--GGCT-C-T--GGCGACAAGAC
CCGC--C-GA-CTACCAAGAGTGGCTTG--A-GG--AACTGAA-ATA-GGGACGACCTGC-TTACTGC-A-GC--GGGA-
GGTGA-GTAACACA-CTA-TGT-GTTTTTGGCATGCGACC-GA-G-GCAA---T-GG-AGGC-A-ATGGAAA--GCGA--
CC--TTC-AATAACAGT---G-CCTGGGAG-TGCGACCGAGAATA-AA-CGGTACA-T--ATGG-GAGCCT-A-CTT-AC
CGCAA-TTTCCA---C-A--C----GGTGG--C--------TT-CCC---ATGA-GA-A----CC----G-CC-A-CCC-
------------GGAACTTAAT-A-A-C-GAT--C-CTCTAGAAA--AG--TCG-CGGTA-AAGA-ACAG--GTGGAT-A
TGAC--TGGA-GAGGCGCG-ATCCGCAACTT-CGCCAACAT-CT-CGGTCTGATCGGGTAAATG-CAG-GGCGGA-AGTG
T-C--CAC-T-CCTGG-AA-T-AGTTTCCCC-ACGACCACGGGGACTTTGTTCACATAT-T-CGCCGCCCC-C-A-GCGG
GCTCGTTCA-TCA-GCCGCGC-CG-GTT--TAACGTCACAAGCA-GCCAAAAT-A-CAATTGCTGTCAC-GGC-GA-ATC
TGT-GCGAGA-TTC-GGGACTGTAGAGG-ACAAGAA-TA-AT-CGGTGTAGCACCGGTTGTTCGTAGTA-CT--GGCTGT
GG-GGCAGCCGCTT-G-TAT--A-GA--GCAC--TT-GTAAT-GGTCATGAT-TCCC--CCGCGTGGGG-CCTGGCT-G-
--CCTGGA-TCC-G-GGAATTGACTCG-TCAA-AGACGCC-----CTAA--CC-----G--G--ACCCCGGGCGCGC--A
TC------TGG--CCAAGTTCCATA-A-GGGGTAGAGG--CC-GAATGATAGAGA--A-CGTTTGAG-G-A-GACCA-TT
GTTT--TGCGTGTTATC-T-GTTAAGGAA-CCC-CCAAAGA-TGA--ATCCG-TTACATG-G-CCAC--TG-AC-AG--A
TCA-AACCCTT-TTTT-GGTCTCA-C-CCACA-CGC-TTGTTGTT-GG-CCCTCT-T------------T----------
G-------------------------CC-G-----A------C-TAAAAG-T-A-A-GG--TAA--TCCATG-TAGTCAG
TCCTCTATG--AC-GC-ACATTAT---AATG--TTATT--AGAGACATTC--ACTC-GAA--CGGTC--------C----
------------T------CCGGA---CC-GT--GCGATCC-CA-TGCCTC--TTCAG----T-CCTG-AA-AGAATA-C
G-TAACAAAATGCGTG-C----------G-----------------------A---T----------GAGCT--G-----
CCTAT-AA-TT-GCA-AT-CGGTTTT--A-G--GGGAT--------------------------C----GCAA-A-A-C-
GAGTTCTTTCAACGCTGC------------------A---------------GAAACCG---CTACGAA-----------
---C--C-T-GATT-CA--------------G------------GC----------G--A-C------------------
--GC-------C--CG-------GCGTCTCCC-CAGTA---------------------------------ATGATGGTC
GATTGCTCA--GTACGA-AA-A------CATGT-GCATT-CT------------------AGATC--CCT--GCCG-GA-
-GTTTCTGGACTC-GCCACCGG--T--CCTCTCC--------------G-------TGTGTCTCTGT-GAATGC-CAGGT
AGTTTCAATA-TA-AA--CG-TCATT---G------------C---------CTTATAC-A-TGCTAGCTT-TACTAGGG
-TGAGAAAC-CTTGCA-TT-AGAACA-A-TACCTGCAAGA-AGGGTAGT-TTA-TCTTCCTGT-GGATCACCGGAAAGGT
T-GTTGTTCCTCAGGCT-G-CGCCTTTACGCCATACTC-CATG-TATTACTGAGGCGC-CA-TGG-T-ACCTGGC-----
-----AGACACA-TTTAG------------A------G--TGCTTGGTAGGTTCTC-ACT-CAGGCATTC-CATTGGA-G
AGGG-TC-CTGGG-AGACCCT-AAGCCCAGCGCG-CGAATGAGG--TTT-CAGGATA------A-GGACC-AAC------
------------------AG--------CAACT-GTC-CCTAC-TGTCGCCCGG-CAC--GGTCAGGTGAA-GCCC-GAT
GACGACCCATA-GC--GC-A-CCACCAGAAACTGC-C-G-GACGTTTAGCT-ACACTGC--TCAGC-CT-AT---ATAGC
ACCGAG-TCATT-CTC-GGG-TTACTGCGTA-CGGC---CTCGACCC-CTCATATTGTAG-CCCTATTTCAA-TC-ATC-
GT--TAGGT-CCACGGCGACACGCG-T-GACGTGCAGGC--C-CA-CTGC--G-TCAGCAAGTAAGTCGAAGACTACAAA
GACA-AGGG-CTCAGGATC-CTGACTGGTGAACACTTGTAG-G-TCTAAGGGCAGATA-GTC-ATC-AAGGCAAGG--GC
TT-CTTTATTCTG-AGT-GCAGA--GG-AGT-CT-AG---AACAT-TA-GT--T-CTC--A-TATC-CTG-CGAAG-ACA
CTCCCGA--CAACCGCCTG-GG-----GAT-G-------CGTCGGA--TCTACGAAT-C-CCGTGCGCTC-TACC-TCG-
-TCGAT----------C-A-GGCC--C-A--GCC--CCTAGA-A-GAC-CA--TCCCA-T--CTA-AG-AA--C-TCCTG
TG--TG-AGCCA---AAT-TACGTCAAATACCTTTGG-AAACTCTGCTGC-TTG-ACCA-CTAGATTT-CTTTACGATGG
CTAATCGAGC-CTAGGACCGAT-C-ATCT-CCA--C----GGATTT--TG-GT-AC-TCGA-C-CT-GAACCA-AAGTGA
GCTAATGT-T-CTGCTAAGAGGGACAAGAATACTGGGTCCCTTGTCGGTTTCCGGAG-C-TG--GCG--CGCCCTCTG-G
GTCAGGGCGGTAGTATA-TAGCA-AA--G---G-GGT-ACACAG-GCG-CAT-CTCTAGTCAAC-AGAC-GGGTGTC-AC
-ACTG-----T-----C-GCGGATAAT-TGCA-TGCGCAGCGG-----C-----GGGC-GG----C---C---T-GCTA-
GC-A-AAAAAG--GACAC-G-TCTGGG-CGACCA-GTG-C-TGG--ACGTACGCGCACTGCG-T-CTCGCTGGCG-C--A
GA-AA-CGA--C-AACCGGCCCCCT-GTGG-G-TTGT-T-TGTG-GG--CGGACTT---C-CAA----CCT-ACGG--GA
AG-TACAAG-GGCG-GGTCG-GCTAGAGGG---ATGACGGA-GTTGG-TAACGTAACTGGAG-GATA-TAATTGAGT-CG
GATGTCTAC-TC-AACT-CG-AGTCAA-GGTTGTGTGTC-CTAATAACTTGGTAGAAG-GG-C-CTGCGTC-GG-ACTGG
-GTCTACTAAAGTTTA-TGTCCG-G-CGGCCT-TG-CA-AACAAAGTACGATGA-CTAGACTCTGGGTACATGTGT-AAT
ACCAA--TTAGGGGTGAGGCTGCATTACCAATG-GGAGTACAGA--GTA-AAGGATGCTG-GTAGTGACCCAGCCTAGAC
CCAGG-ACCGCCTTTGG-ACGGA-TGTCT--AA--AGCCT-C-TGCA-CC-AAG-C-AAACCGATTCGCAC-CT-AAAGT
A-CG--TT--GT--C--C-----------G-G--CG--AT-CATTTC--TA-GCAC-C-CGTTACCCCCCG-CAGCAT-T
GGCTTCTG-TCCGCACAATCCAGCACT-TAAACG-CTCGCA-GGTAGC-GCCCTCCTACAG-TCCA-AG-TGGAGCC-CC
T----ACCGTTGG-AC--GA-CCT--CAGGAGTCGG-AATT--CT-GA-GAAGTACGGTGGACCCGGT-CATCGGA-GCA
TAGCAAT-CG-GA-T-GG-TA-TCCAAAGGTCT-ATG-A-GG-AGT-GTGCT-GTA--TCTGGAGA-A-TC-AGTTGTGT
A-AT---T-AACGAA-C-TAAAACGGCACGT-CGG-GTCTAGAGAT-C--G-TCATCGC-CAGGGCAT-A-ACA-A-ATC
ACA-CCTTGAG-TAC-AATAAGTGGGGTCTGTGG-T-GCC-GCTCATT-TATATTAGTAGCGACGT-AC--ATGATCGGT
ATGT-GGGG-GAA-CG-GACATGATCT-TT-GTCCTGGAGTTGTTGG-ATTC-GTT-CCGG-GGCTCGTATAG-AACT-C
CCTC-AGG-TAAGTA-ACT-TG-GCATG-AC-CGTGT-ATA-TT-GGGAGATACT-CGCTC-AGTGT-A-GCCC--AT-G
ACTTCCTACCCT-TCTGAAGAGGGGATTCCGGCTA-ACT-GTATTC-ATTC-ACTGAG-GAGCAC-TCCACG-TTCCA-G
CAGGGGCCTGGGCA-AC-A--CTCTAGCTGCGTTGATGG-ACCTC-CTTGAG-CATGCCTT-C--TC--TGGGT--GT-G
T-A-GACAGACTAA-G--ATCTGATATATCCTCTA-----GTATCTC--CCGAC--ACAGGGG-GT-ATGAAG-ACGTTA
--GCGGC-GT-A-TTCGG--GATGC-ATC-C--CTGGGGGAAC-AAG-G-A-CACG-G-A-GA--AGCACACG--T--AG
ATTA-TTCCCTTCACAA-TCA--GAGGAA--A-AAGAA-TT-GCCGGGG-CTC-CC-ACGGCC-TGAGGGCGTAT---C-
AGACCA-CTA-AT-CAAA-GGCAG---TCC-T-AGAGTAAGGGGTCCGGTGCCCCTAAGAGTCG-CAA-AATTGGAC-AG
-CAAGT-CCAGG--G-GGCC--A-GCTGAAGGCC-GCCCT-AAATACTGCCA-CGCCG-TCTGATCTGCAG-TTAGA-CA
ATGTGCTTCTTCGTACA-CTAATCGGCAGAC--TATCAC--GT-CTTAAAACCC-AA-GGA-TCTCTCGGATAGGCG-G-
C-CACTC--A-GTCGC--CAAAA-TCCG-C-A-CTTGT-TCA-GCAAACGGAC-GTCTCACGT-C-GGGGCA-TGACA-C
AT-GCGCTCTGA-AAAG-GGGATT-AA-CTGAA-T-CAGACTG-TCTAACAAGCCGGAATGTCATATT--TTGGTGGCTG
GCATAAA-GTAGCT-CAGGTATTATGGCGTGGTG-GACCCTGG-GACTCTAACATGTCCATTGCG-ACCCGACC-CGCC-
ATAGGGATCT-AGCAG-CC-C-C-G-CAG-CGGACAAAGG--AGGGTGT-TGAAGCGGAGGAAGCA-CTCCCGCGAG-AC
TAGGAAAACAGCCC--CA-TCCCAG-TTACCGCTGGTAAGTG-TGCTCTACCCCGAGTAGACCATCGGG-CGG-CACAAG
CTA--TGGCACTT-AT-GGCTCGCCTAATTT-AAGGAGGGGGG-TCGCT-GTGACAGTGCCG--AGGAGCAC-GGAG-CA
TACC-AGAAAGTAAGGTAGACTGGTA-ACA-TGTCTGCCAGTC-TAACACAGGAAGCCTGAAC--A-ACC-TGGAA-GGG
-AGG-TCTGCCTCGTAGAGTGCGAG-GGTG-TCCGGGAAG-G-AGCGGATCTA-CAGTAC-GAGGATATG-AGTT-TAGA
--AAAAAGGTCGTGAG-ACGTCAG-TGACTCGAGTCCGATGC--A-T----A-TAAGTTCC-GAG-TTTG--GAA-TTGT
-T---A-GAC--T-AAGGCTCTAAT-GAC-GT-ATAACCCTCGACGCTACGGCCCAGTC-TGTCCGCGGGG-TCGGTG-A
TCGGGCCGAAGAGCGGTC-CTGCCGTAGCATCAAGCC-GTTAAGGAATCCATCAGTTATGC-T-CGCCG-G-TGACATTC
CC-GGGGTGACCGGGTAGT-GAAGGCC-TA-C-C-TAGAGCAATTTG-GAGGAACTGGAACCGAGCTA-GATCTCAAC-A
CGCGACC-CGGAGCGAGCAGTATGCCTTCACGTGTCA---C-GCTGGG---GGATGCTTATT-GGG-TCCTCTG--C-CA
GCTCGCAATGCAAA-CTATTGCGCAC--CCCACCCGGGGTCA--TGAGCGACAGTAAAGCTACTGCCT-T--CTA-TAGT
TC-G--GT-GCATGTTTAACCCCTC-ATAGA-T-C-CAACCATGCTGGGGTG-TCATGTCTACAACGCCAAGATCAT---
-CCACTGCTGTG-G-TCTA-TGTTGTACGCCCAAATGCAGGGGACA-AC-G--A--TT-AGTCGGAA-AAGCG-TGTG-A
CGGCAGCGCGCC-C--GCT-GCTCCG-AAGTAGAATGATCCAAGCGTCCGGTAGTT-AAG-GT-CCCT-GCAACGAATTA
G-GGCGGCGGA-C-CAGC-GGGATCCAC-GTA-GCGG--A--CGA--CATGCTAGAACA-GTG--AC-TC--GATTA---
-CGTCA--GGTCTAAACATTACACACTGCCTAGATATGCTTCA-T-CTAAAGCC-GCATA-TT-AAA-TCAAC-CTG-GT
-GAACACGGCCTATACAC-GTCGTCC-CGCCGG-G-CATACGG-TGCA-TGCCGG-ATGC-GGACGTGGCCCAGCGAAG-
GC-CTTGTACACCCCCAT-ATCATCC-ACGAG-GCACAGTTCATACGAAGCCGCGCGC--GTTCCTC-CA-A-AAACTGA
GCG--T-CGAAAG-CAGTG-AGCAA-T-AT-GGGGTGT-GGTTGGCCTACTC-TTCCG--C-CAGCTTG-TTGG-AACCG
G-CACG-CGTTCGCGATAT-CTGCTGACAGATAA-GGGTGACC--GTCAGTCTGC-C-CATTGG-CT-CCGCCGTGGTGT
GTG-GTATCC-CACG-GAGTCCT-AGA--AGC-C-TACCA-G-G--ATTATCA-GCCAT-C-GAGCGTG--AC-GCACCG
GGCT--ATC-ATACG-GTTTC-A--TCCG-CCCCGACAGCTGACG-ATGG-TCAACAGTGGG-TGG-T-GACTTATGGGG
TCTGAAA-ACG-T-CG-CATGTGT-AG-CGT-C--ACAAGAC-TCGAAATTC-TGGGGGC-GGCTGTAT-T-GA-GCGAC
TACCGG-TA-GAAC-GA---AG---TA-TGCTGT-TTCG-AAACGT-CC-CC-CCCGCTTAGAACTGCACGA-GC-CTTG
ACGCGATA-GACGAATACTGGGGCCAAA-C-GGGT-GGACAAACGAT-AGGAGCCGGAT-GACCGTTCTAGT---AAC-T
AA-GG-AATGGATGTCGTTCCA-GTGACGGGCAGG-GCTG-GCCG-CATCGCA-CGAGAGAGAT-GTATCCTCC-G-G-A
AG-CC-CTTCATT-ATTGT-C-AA-ATCTG-A-TGGCC-TCTAG-AG-TAGCTCCAGTCCG-CCGT-CTTC-CATA-AGG
ACGTT-GGCCTTCGGGACACTTA-ACCA--CGTCAGGTAGGAATAT-ATC-GGGGCAAGACT--TGCCC--G--AAAGCA
C-AGA-TGA-C-ACCG-C--GCTCA-T-CTACT-AGA-GTG-T--A-ATTGACGTCATC--CGACCAG-AAT-GTGGCAA
-A-ACTTAAGG-CTA--CCGGA-AAC--G-G--AGGGT-CA-CTCCT-CA-CC-A-TTA--ACTACCGCCTGCCT-TCGC
-TCCGCAAGTAA-CAATACCAAGA-G-GGT-----ACCAGCTTCCTGAGCGGGCCGCCTCGACAGCGGCTTGATGA-ATG
ACGCATCAAAAGTATCACCGGCGT-CGA-A-ACATAGGGCAAACGGTGTGCGTATGGT--AAACAGTACG--AACCC--C
-GGCAGCCG-TGGCTCTAA-AC-CGTGAGCTGTA-TCAGCGTTT-C-GCGGAGGC-TT-TGC-ATT-TTA-C--AT-G-T
GGATTGCGGG-TGCGTCCGTTAA-CTCTAT-ATGAC--GAACATAGCTCTAGGCAGCAAG-CAGCC-TCCCAATTGGC-A
CGTCCGATT-CGAGCCCATG--GGAGGTA-CCCCATGTGTGGATGGA-GT-TGGATTGG-GTAATA-C-CT-CACC-TG-
TCTCT-TAATTCC-TACT-TCAGGGTAGCCCTCCCGAAG--TTCCTGTCCCCA-ATA-AGAT--TAAATAG-GTGGGC-C
AAGTAAACG-G-GCGTACC-TCCTCAA-CC-TCGA-T-AGCG-AGACG-AGAT-GGAGAAGTG-CGCA-ACC-GTTC-GG
C--CACTG--A-ATTAA-A-TCGG-G-CCAGG-CAA---AGTAC-TAT-TG-CGTTTAA-CAAAATACTGAGGCGTTCGG
TCTTGCAATCCC--AA-GGCGATGCAC-AG-GGCCAA-AGTT-ACCTT-GGC-GGG---ATAGCTTGTATC-GAACACAG
TCA-GGGCAG--G-TCTCTA-TGAC-AT-AC-GTCGT-GAG-GG-ATATCGT--CTGCTCCAATGGG-TTCATATCC-GC
TCCCCGATATAAT-AACGG--ACCATGGAGGGACGATGTATCCCCAGCT-AAGA--GAAA-GGCGTCATAGATCTTCCAT
-GCT-TTCAAA-A-GGGCTCCCAG--CACGT-T-C--TGT-AACCGCCTTGA-GAA-T---CT-GT-CGTATCGG--GCC
GCA---G-CT-TAGCGGCA-CAAG-ACGT-TATCCAA-TT-CC--CGTTGG-CA-AGCATTTTTAAAGGTTTT-ACC---
GTGTTATAGGCTCCT-G-GA-A-CTG-CAGCTGCT-ATAC--TTTGTTCTAGCATTCCGCG-GAACCCCCCTAC-GCGTC
TTCCCTTCATCC-ATA-AGGCGGT-CCA-TCG-TTCACGA-CTGCGAC-CC-A-AAAGT-TGGC-TC-C-TGG-TACC-C
CGCACC--AGT-A-AACTTCTTGCATCGGCCCCG-AAT-GAAAGGGTCGTC-CCAGG-TTTCGCCGGGTT-TG-CCGTTT
CACGCCCTTCGCG-A-GAC-CCGGGC-GGA--GCCTCC-T-AGAGC-TATA-GATCGACAG-GA-C--TT-TG-CCT---
A-C-AACTAGCACGCCACCCG-TCTCG-GGC-TACATGA----A-TGCA-A-----------------------------
-----------------------------------A-------------GG-------------------CA--AGT-TC
--G------A-----------CC-A---G-----------------------GG---A-G-TC--CC--T----------
------------------GTGAGTG------CG--T------------------------------------A-CTGTCC
ATCGGA-CT-A-TTCTCGGGTCCTTTAG-T-GTTGAATCAGACTGGTAC-GTCAA-TG-A--CG----------------
-TCGAC--AAA-TCC-AGG-CCC-TGCCAGT-----AATC---A---------------GCG-CAAATGCC--CAATGG-
CGGTGCAC-ATGA-AGC-GA-CGGAACAGCATA-CGG-A-TGA-GGC-T-CTG-AC-GAACG---GCCG---CA-GAC-C
T-TTT-ACAAGTGTTA-CGTA-C--C-CAGTC-GCT-CAC-ATGACTGGACCCC-A-G-CTGTACCGACC--A-CGGCGA
GC-ATCGTGACA-GGCC-G-AAGG-GGAG--GGAAGT---T-TG--GTTG-CTGCATCGGA-CACCGCGACAATGATCCG
-TG--C-TG-CTTC-C-TGA--GTCAGATACCAGCGGCAGGTG-AGCCA-AAGAA--TGGGAACAACTTCTA-GGTAACC
-G-GA-AC-A-GTTCGCATG--C-AATAGTTTGGC-ACTGGTAT-CAGCCCGTCTCAAC-ACTG--GG--CTG-GAGGAA
TCCGAAGCCA-T-CAC-CCA-ATGTTGAGAGAACTCCTGTCCG-G---ACCCTATCCT-GGGACGC-GAATCACCGATCG
CC-GCA-GATCAGC-GCCGC-GTGG-GAGCCT-C-GA-TAAA---GCTGCA-AACGGA-ACATGGAAAAGAGAGCGCCTG
CG-C--TGTGCACCC-GACTA-C-GGCGTTACTCTCCGCG-G-GAGGG--GC-CCGG--GTTCAAG--TC-CAAGGAGG-
GGG-CTCTA-GTATTCCACTCCTGAAGGTGCCGGTACGTCA-TGGTA--TCTA-GAGCGTG--CTAT-TCTATTCTAAG-
-GA-GACCTC-ACGGCAAAGGCCGTCCGATCC-TG-AT-T-AACTGATCCGTCTG-G-T--GGGG-CGATCCAAGTGAGG
C-T--TC-GATGCACCGAGT-TATTCATTGGCTCAAC-C-CGCCAGTGCGCG-CAATTAGGGC-GTTAT-GCAT-AG-AA
GCCGAT-A-A-TAGC-GAAAAATGCAGTTGCCCGGGA-TCTTCCCTC-CCGGCAC-GAC--TC-C---GCCTAG-AAGG-
--G-TTAGA-T-GGACGC--GCGATCA-T-CACCATAA--CAAGATATA---ACCTCTAC--GCAT-TTC--TG-CGGG-
AGAGA-CAGACCATATAGACC-G-C-CGG-GTCGTTAAACTCTTTCACTGAC-AC--T-ATAGCCGCAAAT-TATAGTTG
CG--G-GCCACCAATAGAGG-GGGGCCGGG-CGTGGT-A-TTTTC-TC-CG-TTA--TCA-GAT-TTGGGTAAAA-GA-G
CCTACCA-TTTGACT--GACTAGA-GGAGACAAGATAGT-T---------------------------------------
---------------------T-------------------------------C--------------------------
C------------------------A--------------------------G-AC------------------------
---------------GGGT--CGTGGCAG--------------CG------------------AC-TTA-GAA-TATTCC
T-CCAATATA-CTCATATCCCGAATCTATCC-A-GTTA-GGGCTAG-GCATACACAGA----TACGGGG-CTCTTCAC--
AAGGGTAGCCCG--C----GACA-CCTAAGTCCA-TAA-ATTGCTCGTGCGA----------------------------
------------------G----T--------------------------------------------------------
----GA---------A------------------A-GTTT-------T-------AGAGCTGGGCA-ATA-CCG-CTTAG
CGAACGATCT-ACA-CGA-TA--AGGGG-G---TAC--------------------------------------------
------C---------------------------------------------------C-T-T-G---------------
----------------------------------------------------------------------G---------
--------------------------------------------------------------------------------
--------------------------------------------------------------------------------
-A------------------------------------------------------------------------------
-------------------C------------------------------------------------------------
-------------TA-----------------------------------------------------------------
---------------TA--TC--------A--------------------------------------------------
------------------------------------------------------------------------C-AG-C-T
--A----G------------------------------------------------------------------------
------------------------------------------AAGAA--C-GAC-GC--TAC-TG--GG-GATC-GCG--
-----------------A-CATATAACTCAGTC--T--------------------------------------------
--------------------------------------------------------------------------------
------------------------------------------T------C-CAAAA-C-G---G-CGA-G-TT-A-CGTA
TT-GG-ATCTCG-CAA-CGAGT-C---C-TA-----A----------------------------T--------------
------------------------C-------G-----------------------------------------------
-------------------------------GCGGG--G-TAGTGTCCAACACG-ATGCCGCG-TGGCAGC-GTGGA-AT
CGGGTCCAGG----GGATACACAACCGGGAACGATGCGCC-GGGT---G--ACG--CGGATATGTCCATGTCTCCTGGTT
TCTAGGACAGTGCGCACT--GTG---G-CG-C-G-GG-CCGACC-AGA-CGCAAGACGGC-CG---TCG------CG---
-TT-G-------A-CTTC-T-AGATCGCT-CATCTT-AGAA-CGCACGC-GT--GTC-GCCGGAGTTCGGA-CCGC-TCC
CGGG-CAAC-GG-AGTCA----------------------------TG--G-----------------------------
--------------------------------------------------------------------------------
-------------A--------------------------------------GA--TGGGACGC-GCTAAC---C--CG-
A-C-------------A--GGGG-AA---GGG-CCGGCCTAGTC---GT-CCCTTC-ACTGCTATACTTCGT-ATAGGGA
CG-CTATCGT--TGG--ACTCAGGA-G-T-AC-GG-GGGGGTC-----AGTTCGC-GACCGGTACACATAGAGTG-TGCG
TGTGACAA-GAGAAGAA-A-C----TTAGTCC-A----A-AC-----G----TT-GCTT-----GGGAACCCGGA-TGTG
A-CGT-----TC------------------GAGGCTGGA---GA---AG-C---------------------A-----CT
A--------------------------G----AA----------------------------------------------
----------------------------------------AAAA---TT---ACACAG-TTGCCGAGCGAA--TG-TGG-
A-CCGCA-TA-GTTATGAAAGTAAG-T-CCGGG-A------CCAA-GT-ATGCTG-TAAAAT-TT-ACGATCGAC-CACC
TTGAA--GAC-G---CTTTGCCC-CAACGCA-AGAAAGAATA--A-CC-ACATCGA-CCGACCT-TTG-GA-CGGCAATG
TATGA-T-G-GGA-G-AT-CT--CACC-G-CGA---TGGTA--GTAGCGCAATGAT-ACAGAGGCCAACC-CTTA-TCTA
GGTATT---C-A-GTTGGGCCTGCCTGACGTCTCA-CCT-A-CTCCTCAA-ATTTAGGCACG---ACC-AGTGA-ACAAG
TATGC--ATG--CCG-GGAACTGTGC-AGACATGCAA-TATAC-GCGGCCAGACCCCAAAG---T-C-AGTTGCCATAGG
CCG-GAGGCGA-CACA-TTT-CGAGGTC--TTA-T-TC-TGG-GCTCAGGCTA-CCAA-CGAGCGATGTGT------AGT
GGT--GACCGCC-G-GC-CATTC--TA-CTA-T-CAGCCTGGC--TTGACC--TAATAGATCGC-CTTGGAAA-TCA-CG
ATCTCAATGC-GTAGAG-ACTGT-AGAGAGG-ATTG--GGACAAG-ACGAG--AGAAGGATCAGTC-AT-T-GGTTCCCG
AAC-CA---CTG-AG-GACGGCGGATGTCT-TCGCCCC-CTATAGGGCGCCAGTTT-CGGCTTG--CGG-TACACTGTGC
-C--CA-G-T-GC-GGT----AC---TGCCG-CAG-----TTA--ACAG-TTT--TG--A-------A-C--A-TGCTG-
GGGGTTCCTCTAGCGCCA--A-TG-C-ACAGTTTGG--CGC--GC-TCGCTCA-CCAGAT-TATGATCGGTT-TAGAGA-
-T-TACTGTGCTATA-CAGACAGCTCACTC-TTGC--T-CTTG-TGGCGACG--GGC-CGCAA--CGAGGGGCC-CAATC
-TC-CC----G------C-----------G--------------CTTC---------------CCT-TAGACGCGTTGAC
ATCGAGGG-GCATACTTTTTTGAA--TTACG-----------------------------------------AGTCTGGA
T------------------------C--G-T-------------------------------------------------
-----------------------------------------------C--------------------------------
-TTTCT--TCC-TAC---G--T----TC----------------T---------------------AGTA--TA-AGATC
CCTC-CTACTTTT-G-A--CAACCG-CGGAG-G---A---G---------G-----T--CGGTCT---------A-T-GG
CGA-AGGTA------GATT-------GG--G-----CCTC--CTC-GTCAT-T--GCTGAAAGAAACGAG-G-CGAG-CC
ACCA--AACGT--TGC--CATGGCTTTACCACG-GTGG-T-TCG-CCCCCTCAGA-CT---CCGTC-TC-GGGA-GC-TT
AGCCCC-CGCCTTATAGA-T-TACCC--CCACA-AAAC----TGCTCGAGACCCGATAGGTTCGCA---ATCGACCA-A-
G-G-TGGCT-AACC-C-C-ATGCT-G-GGCGAAGTTACCA-GTGTCA-T--CTGGTT-CA-TGCCGGAGAGT-T-T-GA-
CGTGCCTGCTGTCCACGTCCAAGATG-AT-C-GTGCGAATCA---TGCC-AG-GCC-CT-CGT-A-C-TGAAA--TGCT-
AA-GTA----TTA-T--TTCCTG-AT--CTC-TGC--ACGATTCCGT-C---G-AGTA-GAAAC-AC--TTTCG-TT-CC
CCTGC--C--GA-GCTC-AAG-TTCTCT--TA--ATCTTCCACCCTGCA---------G--TTGAGA-AGTTCAGAGGGA
C--GTGC-TTCTGGACTCGA-GA-AA-ACATA--ATT--AGA-C-CCGGGAG-AGT-GCGC-GAAGATA---CAA-TC-T
AAGGT--GACTGCAT------CTC--TTG-A-GCT-CCGTGAG-C-TAGTATGTG-ACGAGTCTCTG-CTAGTGCA--AG
GG--GG-CGGG--CGTCCGA--CCGTGCTCCAT-GGGGGG--G-G-C-TTGGGGCGGG-TTGCCCC-TTGGTCCATGG-C
CTGCTC-GA---GT--G-TATATGTCGTTCGATTGGCT--GGTTCGTTA-TTGGAG-CTATGCCTGTGG-CC-C-GCGA-
CCTCTCAT--AGA-GTGCAGA--CAGTC--CTCGCG-GCCG-CG--TCTGAGTGG-GGGTCG-CGCGCTCGA-AACC-AG
TTT---A-TCCTT-TCCGCATTCCTCTCCGCGG-TCC--AG-T--ACCAA-ATATCACTACGGCCTAG--T-GCG-AACT
TCAG--GGC-G-G-A-------GT--C--G-CTGTCGGGAGTA-T-TC-GCA---G-CT--GGTG-CG-ACA-CGC-CG-
GG-CCACAG-------C-GGTTAGG---------T-CG-AC-AT-ATA-A-AC-A----------G--AA-GTG-GA-CA
GAA--AG-G----------A-------------------AC------G-TTTTTT-----------------------G-
T--GGT----------------------G-G-AG----------------------------------------------
---------CCT-ATCC--C-GCGCGTGAAGATCTGACTCTCCTTC--ATAGC--TTTTGCGTAC-CGCCACATT-ATAG
GTTTG-C-T-CCCC-C-TAAATCCCGGGTG-CCC-ACTCC-GCGGGTCATCTAACC-TGTTCG-ACCATATGTTT-TGGA
AT-GCGT-ATCGG-ACGATCGT--CTCGT-CGCTAGTTGGTCATAAGCCGGCTCGACGCCACGCCGTCCTCCCTTGCTTA
AGGTCGGACTT-ACAAATGTGGTCTGTTCTGGC-CCACCGT--CCTAG-TCAGC-TCATCGAG-T-CTAC--CACAT-CT
C-TGCGCTACACAGTGGTAG-G-CCC-CCTTCCC-CC-GGCGCGATACAGCTC-GTCT-G-TTACATGCTTGACCTGCA-
GG-GG-GT-TTACCGC-CA-CAAGGCAGGGT-CCCCGTCTG-GG-AGG--TCCGAAGCTCGT-GGTCGAGG-TCGTGGTA
CTACAGCGGTC--TGTTTTTGT-AT-GGGGCG-A-GT-ACCCA-CC-AGGAATTTTTCCCTGA--ATCGAGTT-CCCAGG
-GTCCC-C--T--CGT-AA-GGAGAGGCAGCTTGTAAG-CCTAAGAGG-AAATTCT-CTATCC-TCCG-T-G--ATCTTT
CAAAAAGG-CGAGCCAATTATTCTTGGACT---T-TGC-ACTGTCTA-TCCG-CGC-TCG-AGCAC-TT-------CGGC
-GGGGAAGTAC-TCGTA-CCTGCTAAC-TTG-CAACGGCGGC-TATCAA-TGG-AGT-TGC--TGACAG-GG-GC-CG-T
TCTCCTGCTTGCAGCGAATGCAGTC-GGGGTGCT-CATCAAGCTGTTA-GGT---GATAGGC-CGCTGCAC-TAC--GTT
ACA-GCGCGTC-TGGCCTT-GGATTCATCAATTT-C--CG-GTTTA--AGA-CCGT-AA----ATA-TATT-GGATGG-G
AGCAGGT-C-TTACGGCTG--GTTTTTC-CG-TGACAT-GTGCC-CCTCT-CCTTAGGGAT-A-ACCGCCAATAT-AACT
-CTATGTGCCGA-GAGACACTTAGGGATACGTC--GCCTTACCCGTTCTGTCG-CTTGACTTTCCGTCG-TTATTGT-TG
CCA---GATAGATACCGGGCACCCTGACG-CTGTA-TCGTACGGTG--C-GTTTTTGATTCGGCACCCC-CTCT-C-TTG
CATCCCCATTGTT-ACA-GACC-GG-GCCA-GTTTGCAACTCTTGG--CGCTGC-CGAACGCAGGT-GCAAGTTGCACCG
ATCGCAGC-CG-GTTCG-CGG-T-ACCTCACCTTCCAGTGGA-CT--AG-GA--GG--C--TTTCCCCATCCCCCCAGGA
-CCT-GGG-GCG-GTGGCCCTC-AATGTCT-GACTTGTTCCTG-T-GATCACGTCTT-CAATTGTC-ACGGCGGCC-GCA
CTGACTCTTGAAAGTAGC-TA-TA-ATACCG-A-TAAT--TG-TTT-GT-CGTGTCTGGTACAAC-TTA-ATT-G-GGCG
C--T-T-ACAA-C-CTAT-TGGC-GCT--CCGATAG-AGTAAACGACG---TGA-G-CCACACAGCT-ATCT-CGCG-C-
TCAC-ATATCCC-TCT-AGG-C-G-AAAACCGGG-AACT-CCACGTCGTCCTATTATGAG--GCGAGGTAGCCC-TGGTG
GCACCCCTC-TGGTG-TAC-TGTTC-CGGCAG-TGAA-A-TAACAT-AGGGA--GAGAACC-TGGG-A--GG-ATTC-CC
AGA-ACTG---CC-T--ACAA-TCCCCTCAGGTTG-ATATC-TT--ACCAAAGCTGCATGGGAAAAAATTCCATATACCT
G-CAAAGAAAACATC--C-ATTTC-CAGTCGG-CACTTGTGTCCCGTGCG-TC--CTGTACCGGTTGAGGTAGTCATCCG
-GAGGTAGCGCGCAAGGT-TC-TTGCCTCTC-CGAGT-ACTAA-AGTCCTTCACT-C-AACGGGCAG--AGA-GCACGCA
TAA-GGCATAAACGACGGGCGCTGCATT-GTCCC-CAACG-CATCA-TGCCATCC-TCCACGGACTCTACACCTAAAGCG
CACCT-GACGCGTATTCCGGGAA-GA-CGTGGCAAATGGTGCTAAGAGTCCT-GCGA-GCCAG-CGCCGGG--GACCCAG
ATGCTGAAGGGCGTG-GC-ACTAG-AGG-ACC-AAGGAACGTGGCCCA-CA-ATAACAC-TCA-ACCATATC-TAG--TT
CAACGCAACTGTAGACGA-ACTGGCTCCCGAACTATG-GG-A-CTC---C-AA-TC--GAGC-AC-GCGGACT-CA-TGG
GCC-TGC--CGTAGAG-GC-GGCCCCAGATGC-GTCGC-CA--AGAT-GG--GGTAAG-CAG-G-CGA--G--GG-AGTA
-GCCTTAAG-T-G-C-GGTCCG-G-CTACAACGGGACTC-TTCG--TGTT-AATCACTG-CAAA-C-TTTCCTA-CA-TA
AAT--TCAC-ATCCA-CGTAGGACCG-CGGG-GGCCGTAGACGGA-GACTAACTCACATGCCCTAGTACGACAAGGTTAT
GCAGCCTCG-GCCACGG-TCCTC--A---CGTCTA--TGGC-GGGCT-CGCAG-GA-ACGAC-CCT-TGACA-AAATACG
GGCAAGGTGGC-A--C-AGCCT-GCGAGGGGCGGTGA-CTC-A-GCCAATATACAA-GA-AA-TCTGTTAGAAT-AATA-
--CGGA-ATGAAGGGC-CAAG-GGAGA-TTTTACGGTGCGCGAGAATTAATGCGC-AAG-ATACAG--TCCCAC-C-TAT
AG-TAACA-TGGAAACG-CAC--CC-T-TGATTGA-CA-GAT-GA-GCCATGCA--CG-CC-TGGCTTCTGGG-ATCAGG
AGGTTCT-CGTAATCCGGAAG-CGT-CAGCCAGTGACCG--CCATGCAT-GCA-CTCTC-TATC-CATGTCGTGAGGGCT
GCGACCTGGCCTTGCAGCCC-ACATCG-GTAACCCAGAACGTAGATGACGGAGCGACCACTAGATTCGGC-CAAT-GT-G
CCGCTCTGTGCGACGGGAATC-ACCTCTG-CCAA-CAGT-GC-C-G-G-G-GAGGAGTGTT-AA-TACACGGGCACCCA-
CGGTTCGGT-TCTTGACGAGCCGCTCCGTGA-TGG-CTCCGAGTATCGTGC-GA-AGACGCAC--GGGT-CCGCTCGG-G
-TCGTC-GGTACGCTCAAATTGAAACGATCTTTAGTACTATG-G-GA-GCG-GG-AGTCGTGCAGA-CTTA-TGGAAC-T
ATATGGGGC-C-C-AAA--C-C---GA-CTAGC-GCG--G-CTGGGTTT-ATAG-TTACGTTGTCCGCCAAAAT-AT-TG
GTCCAG-TCT--GCCTTCTAACACTAGTTTCCAAATCACG-T-A-TGTTCAAAGATGTCGGAAAGCACTAATTTAGGGCA
CTAACGTGACCCGCCCTAAGCCT-CCTAA-GGCACTCA-TACTTGGC-ATCA--T-CGC-AACT--CTTTATAT-TGC-T
TGGTC-CTCCG--AAATTGGG-TCC-GATCAGAG-G-C-TGGGACTCG-TA-GAAA-CCTGATCCGACCGAA-AAAG-CC
G-AGTCTGC-GATTAGGCGGTCGTGCTCAAGATCTCCGGTAGGAAA-GATAAGGGGGCCCCCC--GGGAAGCAACGGCCT
TGCGGCTTCGACCATGGGGGTCCCCTGCGCCC-ATGGG-CCTTCACAC--GAAAC-T-CC-CT-GC--AAACA--T-CGT
G-ATCCACATCCCAA-TCG-T-CGTCCGC-CT-ACC-CCAAGCGGGCAAAGATGCGC-G-CACAAAC-T-C-CCTTGAGC
TCGGGTGTTCCCATGTT-CCCATC--CCATT-CC--T-AAGACCCA-TG-T------TC-T-GGC-CGA-T-CAGGGGGC
TCTCCGCCG-A-AC--GTCAGACCGCATCG-AAC-CTATATGGGA--CAG-CCAC--GAT-A-AAAGCGAAG-A-TGAGA
GC--TT-CAT--GGT-G-GT-CA-CGTCC-G-AGTCAGCACCCTAAATAGGAAAGC-CT-ATACGGACGATTA-A-CTGT
TCACAT-GTAA--GCGAT-TCAG-GT-TATTGATTCG-TGCT-AACTCAAGGCCAAGG-ACACT--CGATA--CCT-A--
-GTG-CAGCC--ATTC-TTC---AG-T-------------CCGTGCG-CAG-GCT-CGTC-TCTAGAGCTCGGATTAC--
-ACGG-T-GAAGGGACGTAGTAT---A----A--G---GAACTGGGCTTCAGCGTT-CTG-CACCTCTT--GTAGTGACG
--TCTG-AGGGATC-TACTGAGC-C--TG-TCAGACC-TCGTGTTTTTACACTGGCGGGCGCTG-AGT--G-G-ATGT-T
TTCTA-A-CTCCGCA-AGCGATGAGTC-A-ATACTA-GCGACTTGATGTCGCGA---TCAG-ACC-C------TA-ATTG
CTCA-GCT-TTACTGCTTACTTCAT--TCCATGGC--ATTCTACCACTCCCACAGTCGGC-AGCT-TAGACACTAGC-GA
GCACAGC-GCT-CATAACATTACGCG-GGGCGCTAAGCAGTT-GTG-CCGGTCTTT-GCCGC-A-GATCCGAT-ACC-AC
-GCTCAGTTTAAGAATTGGCCAAGGTTCCCC-CCTATCA-GA-CGCTTAGC-AC-GC-TTCAAGGTTGGCCA-GTCGCAA
AGGCAG-GATGCTTGCAGAGCTACGCGGT-AG-CTAG-AAT-C-G-CAA-ACCTCG-GATCGTG-A-CTACTA-GGG--G
-T-GC-GCACTCCCCTTCCTATCCTT-GT-GC-TA-ATATATGAGGC--GACATCGG-CATGGGCTGCAAACAA-A-CTG
-TCTGATTATCTAAGGGT-T-TTGCCTCATC--CGCCAGG-CCA-AATAAGCGTG-TAGACAAC-CCCTACCGCTC-A-G
-A-ATCGGGTCGATCCT-CGCTGCAGCAT-GGCCGCC-GAATTTATGAACATGC--GCACGGACGACTAGG-TCGC-TAC
CC-CGCGG-T-CT-AG--TCTTTCC-AT--GCGAGGGC-AGAG--G-ATAGA-CCTGCAGG-GGCGC-TTCCCCTTGAGG
C-CAT-TCCACC--TCGGTAAGATGGCG-TCTTGTGAAGGGG-TT-GGC-T-GCC-A-AGCCAAGCATAATACGTCGCGC
CC-C-GTCCGGGTGGTCGCCCAGGTCTTGGCACAAGGGGATTGTCA-GGC--GGCTCCCAGTTGTTTTGCCTACACAT--
-------------CGATG-------AAC-C---------------GGTTCCG--TTC-GAAGG-AA-----TCT-G-GTC
GCT--TCACCTT--AGGAG-TATCA-CTGGAGATCCTG-TTGC-TTCGT-CTTAATAGTGG--T-G-TTTTT-CATCTAT
CA-GG-ACG-GGCTCGC-A-TGACAAGGAAAATTAAC-CAGCG-ACC--ATA-T-ACCTACATTATTG-CC--ACTAAGG
GCTG-AATCGTT------------------------------------------CCCAGT-TGA--CTTCC-A--GAT-T
GCAC-ACGT--CCAATATG---------------T-AGTA------------C--------------------------T
--------------AAGGTCTG---------C-------------CTGGAACAGTA-AACCGTCCA-G-C-ACG-AAGTC
ATA-GCCG-A------GCGTCTGAACT--CG-CCTCTC-C--------A------TT-----C-----G---CTAAA--C
A-CG-GCTGCTAG-CG-C-C-TTGCCC-T--TCTGCTCCG-GCCTACACGCACAGCCACAT-ACTGGAGGCAGTG-GTA-
CCGCG-ACCCGGT--ATCACAGCGGGCATCCTCCACCTATAGCG--GTAGCTCTCGTCATCTACC-CGCGAA-T-TAA--
-GG-CTATGC-C-CA-G-AGTCTA-TCACGGCAGGTGGATACGCGGGA--GTA--GTATA-GGT-TCTGTAG-TAACTAC
GTTT-GCG-----C---------CCAGGGCGCAGAG--GC-----A-G-----TG-AGTA--GGAGATA-CG-GTACAC-
---C-CA-CT-GTGGTCATCAC-GTAG-TATGTGCTGAAG-A--G--GGTGG-C-T---AGTCC-AAA--GTAGTG----
G-A-GTAGC-ATG-A-ACTAAA-AACCACAT-TAGCG-CGCGA--AACA-TCAGG-TATA-CG-AAATGGT-ACT-C-TG
ACGGACGGGTCTCCCGGA-CCTAAACGGTG-TA-CCTTAGGCTAGAAGACCGCCGGGACCTCG-AT-TCT-TTGTC-TTG
CTTTGT-AT-G-TCG-TCTATTGGTAGTTTCCTCGC--CC-ACA-GACG-GG-T-TCGAGC-CGT-TTAA-C--GATCGG
CTCGGC------A-TTTGTAATTCATGG--TAGATTTA-ATGCAGG-ACTTCCCTGGGCGGTTG-C-GCGTA-GAATATT
GGAC--C--GG-GTG-CGGCT--GTCTCT--T-TTGA-AAGATATCTT-CAGGGGTG-TCCG-TGCT-ATCGCA-A-GAG
-TCA-AA-ACA-AGCAGATGTCACACCAGGTGACCGCCCAC-G-CCA-CCTCA--T---AT-AACT-ATTAACT--CACT
-TCGCCT-CGGAC-GT-GAAGCTC-TGGTGCTAGTCGAA-CCGT-TGCGCGAGACCCGGGC-CTTTGGTCGCTTGGGG--
CC-GTA-TCGTACG--GCCCTAAG-CAGTCCCCCAGTCG-G-GATCC-ATTCGTG-ATC-CAG-CA-CACCTGGGA-T-C
ATC----TGGTC-A-A-A-CAAAGGGGCAGGGTTATGCCCCCCCGTCC-T-TCA-CTGGACGC-GGCGCA--TTATCGTT
G-ACA-AG-A-CGC-GGGGCA-TCG-GGG-GT-CCCG-CCGACCGCTTGC-CCCGGTACGATAGGG-AGTCTCGCACT-T
GTCTATCGT-GTTATGA-TAAG-GTTGC--TGCAAGGCCTGCAGA-TATGTACCGG-ACGTCC-TTCGTACATA-GGGGA
GTATGTATGCTG-TCTTACTCC--GCCTGCGC-CTACAGGAACGG-T-CC-TGCATCACCCCACCAC-TTAA-TGC-T-C
A-T-CGTTG-GG-GCGCG-GAA-T-TTCTGCAAGCACACAGC-CAA-G-GCGAAATCGTAGGATG-CATTGCCTGC-CTG
AAACAGCCCATTG-CCGGCTCCC-GACCACTCT--TGC-CGACT-GCGCTTCGTACCCTGTT-CCT-CGTGTGGTA--TC
ACTTC-AG--GCC-TACATTTTTA-AGGCATCACCA-ACGC-TATACGG-GC-TTCTTTGTTTGAACATAAAGA--TACA
TACCT-GC-TA-GCGTAGTGAA-C-T-AAGGCGGGAATT--CGGTGTAGA---TCGG-AG-AAAG-CC--TTCGA-TGT-
-CGCCTGGGACGC-ATCAG-CC-TGC-CTAAGATGGA-TGTCTTTCCTTGTC---TGTAAG--TAGAA-GGGCGG-A-AC
C--TCGGAG-CTTCCGTATT-G--CAG----TA-AAGTT-TCAATCTA--C-CGGATAACTGGCCT--C-TCA-CTTGGC
-CA-GAATGGGACGC-TAT--GGCGTAC--T-AAGG-ACCT-GG-TGC-ATTCTG-GCGCTACCATCT-GCG-CTTGGTG
---ACATTGT---AGG-ATTAGC-A-CCCGGC-G-G-GCGGG-TA-AA----C-AC-A----CCC----TG-CG--GTCC
GC-CGG--GCGTTCG--TT---GT-ACT-CCCTAAC--A-G-G-GAC---C-T-CC--TCG--TATTGGG-AC-C-CCGG
GATCTCCATTTTC-CT-GTCTT-CGATGCCTGT-GGATTT--CCATCCGGAAG-GA--G-AAGAATTGCT-GAT-GGTAC
A-CGCC---AT-A-CCCGTAAACCGGGCTCC--GCCTAGAAGAGCACT--CGAGAAC-AC--GT-AAAAACGGGGCTTTG
ATAGA-GACTC-CAGG-C-T-----TCC-G-AC--G-T-TG-GAA-GG---ATAG---CTGG--A-C-TC---TAAAGAC
C--T--T-AAG-G--CATAACT-T-C-A---GGAGTTCA-CT-TTGCGGAACAGAG-G-GAA-CGTGG-GCGC-TGAG-T
-TC-CTG---GTAA-AAC-ACCAC-TA-CGGG-ACCT-ACTACGTTTAGCAGTTCATACG-T-T-TCCAACGATA-T-TA
CT-CAC-TC-TT-GAT-CGAACCAAGGTTATTTTCAA-TAGGCGCA-GGCCAC-CTA-TTGTGCT-TTT---CAGT-AGC
TATATT-TTTGGGA-ACCA-AGAGGAAAAGCCG-AC-A-GGTAAGTT-AAGTTAC--AA-CTGG-CGAT-AC--TACTGC
-C-AC--TAGTCAA--A-GGTT-AGACAACCAAAGTG-CGTTGCGCGAGAC-C-ACA---GC-GA-AT-GTCGGA-AAAA
CAG-AA--GCCTAACGGAG-GC-CTG--CGC---GATAATG-----G-CCC-GA-CC-AGGT-GCCAATTAGG-ACG--A
GCG-TGA---TGCT-AC------------------GCTGC-A-A-TTT--AC-GCATA--TTA-A-----A---------
--G-G---GAGGGCAGGGTCACGGCAGATTTCTCGCTGTGTGGGATGG----------G-T-CGTTATTGTATA-GCGGC
AA-GCGGACCTCTCGCCGGAAATCTA-A-ATAGG-GGGATAGGTACGCC-TCT-TAAG-CTTAGGCTC---TGCT--CG-
C-TA-T-GC-TTTAGTTAT-ATCCCT-GACGCTT-T--GCC-AGC-GATCCGG--GACCA--GA-TGATGGCTC-T-GCT
-TCT-AC--TCCGGGGG-CT-TG--CAG-GTATTA-TTGAC----GTCC-TTTCATATCA--GGGAATA--CA-AGT-A-
TG-ACGG-AAAATTTT-CTGGGAGC-AGT-CCCGGCGTG-GCATCCCGAT-----ATGATTC-CGACCCTCCTTTCT-TC
GT-T-CACGG-GGT---GT--CCAACC---T-CGAG-TGGGATTCGTTGGCGAAAAGCAATGTG-GA-AGTAAACTAC-T
GCTGAGATCGACTATG-TA-ATGCT---GACGGTA-CGGG-G-CCAGACAAA-A-------CCGCTC--AAC-C----GG
-AAGGGGCTCAAGTGAAT-CC--------GAG-TCA-AGCTATAT-CGCCGATTTG-AG-GGTTAGA-CATCCACGCC-A
TGCCAGGTCTC-CAGCAGCAAG--AAGTCAC-CGGCTACCAGG-AAGTGAGGGAACACGC-TGAGTCAC-T--CGAAAG-
CCCCGAA-TTCCC-G--GG--AGCGAAGGAAATCATCCTTT-GAG-CAGGAGGC-TTTTGCA-GAGGCATA-CA-TT-GC
AGACTCAGG-AGGCC-AGGTCT-GCAGG-CATAGATGACTC-AGGC-CT-GTATTCAGAAGCCCCCATATGCAA-GA--A
CA-CGC-G--AA-T-T-CACTCGGAA-TGACAGGATCCGGAGT-CGGTAGGGACGCCCTTATCCCTG-CTTGAGGCTG-A
TCGG-CTTCAGCTC-T-GTGA-GTGTTATACCC-ACGAAT-GACTG--CCTGA-ATG-AATTTACCCG-ACGC-CTAGC-
CG-CCCTGAG-TATAAGCTGCTCAATCTATCCAC-A-TAC-GCT-CTAC-TTCTATTCA-AT-CGAATT-C--TGA-TTC
CCTCGCTC-TG-TTCGT-GG-TCATTAGG-TTCGGCAGTGACAA-ATGCAATTTCCTCCTGG-AGGTGG-AG-AATCC-G
CG-GCTCGCTGCCTCCGGTCCCGAATGGACTC-CGCACGAAGATACGGGTA-CC--CGCT-GCCTGAAT-GGCT-CACTG
TTG-CATGGTCTGACAACCCG-CAGCTGGCT--CGCTAGT-CCCGC-G-GATCGCG-TGCCCAT-GAACCCTG-CTGGT-
TCTA-CC-CTCCCCTCTTGC-GCTACTT-AAAAAAGT---CACA-GGCGGGTATGAA-GTTAA-AATCAGAC-TA-CAA-
GC-TGT--TACAC-TAC-C---AGGATCCGTT-A-CGGGTGACCCA-CCGCGA-GA-CTAAT-CGA-A-CGT-GC-AGTC
CGCTGCC-GG--C-AGTTGGA--CCTA-ATGA-A-AG-GGGTGTCGC-T-AT----TATAATACCT-TC-C-CGCCG-G-
-G--GACAGCCTTGT----T--TG---CCGGACCAAGT-ATGA-CCACATC--GC-ACA-CGTCAA-TATTTA-CGGC-A
G-CGTAC--C--C---GT-------TGGCTGCT-TC-TCAGAATTAAGC-CGC--ACC-CCCCCGTG-AAGAGTTTCCG-
ACCT-AAGG-C-GTT-ACAGC-TCCGGCCTGGCGACCGTC-T-GGGG-CAAAC---T--CGGGGT-CCTAGAG-CGAAGT
GTGTTGCT------A-CGC-CGATT-C-A---ACTA--CGACCA-TTATGAAC-AGTAAGTATCCGTT-CGGAC-G-TCG
GCTAAGCAC-CTT--ATGA-CATT-GGGGGGG-AACTC--TGG-ACTT-CCC-CAC-GCCTG--TGCCT--AACAAAGAA
ATATAAAC-ATT-C--C---ATAGCTT-AACTTATACCTTTGGGCGCCGCTTGGCTCAA-ACACTATGTCGGGGTGG-GT
-TTCGGAT------CG------G---T--GCATG---AG-A--G-GGGT-TA-GTACAGC-ACGT-TG-TACG-------
--CATT-TC------T-AGAGGTTCCTCCTGCGT-A-A--GC-CTTG-TCC-GG-AA-G-CCGGGTCAGC-GCTCTG-CA
GCGCA-GAAGAA-TAA-------G-GTTTTCCTC-GCGAT-G-TTGCCAGGCCGTGGTAGCGCGAG-CCGTG-TACTGGA
AGTGG-GGG----G-AAG---------------AC-CTAGCTATAACCTAGC---------GGCACGACGA-GCTTAGGT
-----GCGG-AC-GTGGACCTT--G---------------TC-C----G-CA-TGAACGGA--CG-CGTAGCTTGC----
T---------T-GCTGGACC------------G-----------A--------------A---------A-G--------
---GA----T-TC-GT------A-AT--------------AGTAT-AGTTAGTGCCT--G--GCGGGTTGTG--------
-------GTTCC-CGT-C----C-T-TCAC-GC-GCTAA--TACCACCACAACA--------GCCGG-AATCTTTTA---
AGTCTT-CC-TGAG-G-----T-----------T---------------------TGTAGCCGCC-ACTATTAGAG-GGT
AAA----T----ATCG-T-C-C--GAAG-AA-A-AA-CGC-GTACGGG--T-G-GTTTTTAGACCTCGT--ACCACTGCC
CCGCGCAT-CCTCCTGCGTGTCC----C-TCAG---T-----AAGA-TTG-AGAACT-GACTGGAGG-CAGCTT-GCCAT
-TACT-CTGACTGGCTTGGCCG-GCCATCGCCGTATTAA--TCATG------A-CTC------A--------------C-
-----ATGCGTAA-A-T-TACAGCCAACCA-CTGTGG-GACTCAAACAGGGAACGAG--A-ACTGCTAT-AGTC-TTGCA
TTAAAC-GGC-GATT-AGCTA-TGTTA-CGT-TCCGTAGATT-C--AG-GAGGGTCTCAGGTCG-TAAAGATA-TGGGTG
TAGGAATC-GGAGAACCGCGCCAGAGTCCTCTGTCTGGCCCAC-G-C-CGTC-T--ATCCAGAGGTT--GTCACACGA--
CTAGCGA-GT-C-ATGTCGAGGTGT-CTCGCGA-TAGGAGT-ACCCGATA-G---CTTCT-GCAAGTCAAACGCA-TGAG
CCGATTTCGC--TCG--CTGA-TATGTCA-ATCG--GGG-GCTGGGT-T-G---CCAGG--T--CTAACG-GAGACCAAA
CACAC-A-CAA---TA-CATCCT-TCG-CT--CCTAATGGG----GTA-GGAGTGGTACCGACGCCG-GATAACTCC-CC
GA-ATGCAG-TGGGAGGCTCGGAAACCA-TG-AGCGTC-GCACTAATGT-TG-TGATAGCGTC-GT-C-CTC-ATCCGCA
T-GTGTTAGCCAT--GGAG-T--CC-CTTCTGCT---TCACTCGTAG-TGCAGC--ACTCTAGTCCT--A---AAGT--C
GGG-ACGTAATGG-CG--CGA-C--A----GAAACGG--GCTCT----------A-TTCAAGA-------GG-AA-----
C-C---C-GCGAAAGCTGCAATAGCA-AGCCACCCGCTG-CC-A-CACTTAGTATG-C-TGAC-CACCC-G-AGTATC--
GTGGAAT-TAGTGGT---A-GCGTG-TCGAATG-AG--ACAAAAACGGATC-G-GGG--CACACCTCG-AAAT-GA--GG
-GG--GGA--TG-G-CATATCGGTTCGGCTCC-TATTTCCGTTT-TA-TC--ACAG--CTACT-TC-CTTCGGACGAAGA
TG-T-CGCATC-CTGTAGCG-GAACCTC-GGTC--ATGGTGTCC-CGTTCGTGT-GAGT-GC-AAGGCAC-AAGCATTC-
-TCTCACCTAGC--AACGTTATACTT-ACC-TAGT-TCGCTCTGAGC--C-TG-GTAGA-CCGAGCAAGGCTT-CTTCCC
-CCT--GCGTG-TATTAGGGTTCCG-CCGA-GTCC-C-GC-TGG--GCAG-G-GAATAAGCGGA---AGCCGTGCGACGC
ACCGGCT-CCACAGTAGT-T-GAGAGT--GC-AATGG-CCC--ACG-AA-CGCCCGTGCTCGAGCT-TA--TCATTGGCG
CAT-CG-GGAGCAGAGGGTTTCGGA-CTTCTG-GCTA-CCGAAT-GTTGGGACCCTT-CG-GGTTA-GCAC-CTTACATC
G--TCACGGAAGAGC-CG-CCTCAGGTCCACCG-ACAG-CGGCCATC-ATCCCCGGTCTTCG-CT-CGCGCTA-C-GA-A
CCGCG-CGTCCA-AG-GACTGTA-ACCT-ATGCACTTCTCTGTTTGTAGTC---TC-GCAA-TT-T-GTTCCGCCT-GTA
TTCGCAAATCTACGGATGAATCCACGC-T-GCG---C--A-ACCCGTA-CTGCT-T--CA-A-GAC-CA-AACT------
-TA-GTCAAAGAAT-CTGAT-CAT-TA-CTGAGTAACC-G-TTCG-TTAACTCTCCAA-GCCAAA--GGTTTCCCCGAC-
G---CCCAAGA-TA-ACGACAA--GCG-TCCTCCA---TC-GGGTGGG-C-A--GCTG--------A------G-AG-G-
AAT-CC-GA--ATCTTG---CAGTGTCTCTATCTGG-GTGTTCGA-TT-CGATGGAAA--CTTCAGGAG---G-AATTCT
AT--C-GTGT--CCAAGA-GGTATGCTA--GGCTAA-GGATGCCAA-GAAGCCATT-GG--AAT-G-AGTTTT--CCCTT
-T-TTGCATTGCCCCGGTCA-CG-GC-TTAACGCCACCCAAG-TGG-GG-GTGCC--GCGTG--AATCT-CA--G-C--C
AAC-C-CG-A-AAATCC-ATCGAT-TC-GCGCTGT-CC-GATAT-C-TGCATCCCTGGC-A-TCTA--GG-G-TGATA-A
-AGC--GGTCGC-TCA---G-CGACGGGCGCAGACTT--TAC-ACCCTT--TAGA-A-C-A-AG--CCA-A--ATTT-TA
TCAATGCC--GTAG-GA--TGAAC--CA-TCAA--CGAG-GAGTTCGTCTCCCC-GCATCGGCCGGCGCTGGTGCTGAGG
CTTT-T-CC-ATATAGGCGTGCTAGCC-GGTAGGGTTC--C-AGCAG-CCAA-TTGGCAGCTCCGCAC-GAG-TGCCGGT
G-A-CA-AC-C-AT--TGACGGCAGCTCGGAGTGAGAT-G-GCAC-AC-TCCATCGGC--AATTAGAGGC-AC-G-GTCG
C-GCTGCTTCC-GGGC-CGGG-CTGAAG-GG-GGACTTCCTT-ACTT-AGAAGCGC--CCTGC-ATGGTTCGACGG-ACG
GCAC-AAACTAA-TTG-GTTGGAA-TTACCGCATATGGGAAGCCTGGA-CTATC-TTTT-GGT-TGGC-AA-CATA-GCG
GACGAACCC---CTACGGGGAG-ACGGTGA-ACCGACCCGAGT--ATCAGGCAAGCG-GA--AAGA-GG-AGGTC--CCG
--TCGA-C-CG-TTATC-TG-CGA-GGAC--GTCGCAAGCA-GGAGGTACGATTGGATTG-ACTAGACCTGCCA-GGATG
GC-CCCTTAG-C-GCCAAG-CCCAAACACGAGCTCCATAATGCTCATATGTCATGT---CT-GCTCTAGT-C---GGAT-
TGGG-GAAGGTGGTACTCCGCCTACGAAACGCTACG-TCC-GCTGCAGTCGTGAATG-AAA-CCGCTACCG-CAACGGTA
TGCCTCAACACTC-CGAGACCATCAA--TCCAAGCCCT-AGGGCATG-TATCAA-G-CAA-TCTG-CTTGCTCCC-GAAG
TGGGCCTTCCCCTCCCGGAGAG-GCGCCCATAAG--C-TA-CAGGAACC-TCC-GGGAGCATGATGCG-ATAC--ATCTC
TA--CACCCCTCGCC-GGTACAAGCCTAAC-A-TCTCT--CCG-CG-GATACTCAAGAGCTTTATCGGAGCCG-TTC-AT
GATCGAGCTACAGA--GTCCGTGT-TG-GGTCC-GTCT-C-GTTTGCACCACGCGTCGAGC-AAA-GCAATCT-AAAAAA
GACTTT-C-AGGCGCC-AGAGCC--ACGATCCATTTCG-TGGGT--GAAGAAA-CGCGGCACTTCAAT-TTTGAGTC-AA
GC-CTGGCCT-ACCGCTTTAATT-TCTTA-GC-AACGTCGT-TGGGC-AAGTCACAGTCCGGCCGC-CACAATGA-TAGT
TTCGGCCGGACAAAGCCCCGTC-C-ATACTTATAG-CCTCC--ATGTCTACTGAA-G-ACCAGTACGGCTAGCTCTA-TC
CACCACGATTGAAGTAAGCGT-CTTAGGA--AAGCT-GAGT-CAAAAGC-TGTACCT-CACCCTAGTGCGGGTACG-ATC
-GACACTAAGT-ACCGCCC-GCT-TGCAA-C-AACGT-TCATTACTC-AGTT--CCTTAC-CCGTATCCGA-CGAGGGAT
G--AGGAGC-GC-G-TG---GT-AACCAGCT-CTGT-CCGTT-GCCT-AG-C-C-G--C-AC--G-ATACGTTGA-TTTG
CCCAGA-T--G-CGATG-AGC--ATACGT-TGTG-CTCGATTCAATAAAGGGG--AC-AT--CGTTTCTGACG-GG-T-A
TGGCATG-ATCCAAA--TTTAGGGTTCGCCA-G-TAG-C-ATGTGCGTTCT--CT--GC---TTGC-GACG-CGCTCTGT
CAGACCTCCCAGA-ATCCCA-AAG-CTCTTGTC-GTCTAAACACCA-TGGT-GTTTTTGT--AATGCGGAAT-TATA-CA
-C-AT-CCC-TGAAAATTCGGTAGCGTG-GTCCATACCATTC-CTGCGG-CAGCCCT-GTCGGTCCGGTACGCAGG-GTT
--TTGGTG-GC-T-GGA-GCGACCG-CCGTA-GGATTC-CTGAGGGAACAGC-CACTAA-----CACCGG-ACGGA--G-
AGCACTACG-CCGGTATGCGGC-ATTG-GTCC-CATTCT-GGCAGG-C-TAAAC-AC-C-CGTTGCA-GTTGCCGCCGAG
ATACAAGGCATTGCGAGCT-GAACCCC-T-C-TAGAGCACA-GCTCT-CGGACCCGCT-TAATG-TGCC-TTAGG-GGTT
ATTTGCCCAAC-CCCACGG-GTTCG--GT-TGA-GGACCTT-C-AG--CCAATAAA--GGACGAATTGGAG-CGCTT-TT
-TTGAT-GGCAACTCTGCCT---CAA-TACAATGACCGGGGCTGACAG-AT-AGCATCAGGAGGCTCG-A-GGTATGC-G
GAATTGTGGACATGTACTGACTG--AGCGC-AA-T-CTAGTTGC-GA-A-TAACGC-CGAGGTCTGACCTC-ATGCC-C-
GGTCATGA--A--C--C--G-AACAG-G-CGGAAC-TTTCCTCT---AAT-CTCGTT-TTACCTCAAACTG---ATCGGC
AC-CAGTTGCTG-GCTG-GGTCAG-ACCAGGC-GG-GTGCCG-C-ATCGTTAG-GGG--TCTGC--G------GAG-GC-
AGCAT-GG-AATGGAA-ACAAC---GAG-GGTA-AGGT-----CTGA--CAACCA-----T----ACAAATGC---A---
-------------------------A----------CA-AGTCCCTAAA-C-C---G-------------------GTT-
GCTACC-TA-TGA-CGGA-CTGGTAG-C--CG-CACGTTTGTCCGC-CGTTAGCAG-AA-GAAGGACGT---GTGCAGGC
-CGAA-CGGTAA-AGACAAGGCGTGCGA-ATAAA-C-AGGAA---GAGC---CC-G----C-----------GCC-GATG
ACTTCACT-CGTCGTAGGCTAGACCGGCGCAGGTAT-GCG-G--ACGAGGGGG--CGGACCTT-AA-TG-T-GCCCCGGT
-GCGCGGCGGTC-AC-CT-GATACTCT-TCACGGGACT-TC-GTCCGTACCG-AAGCA-CAGGCATATGA-AATCGA-AG
TCTGTATT-CTAAGAGACTAATAAGGGCGTG-GAGATATC-GTACACGA-GCCCTGAGA-C-CGGCGGCT---TTGAC--
TGCCGCTACGG-TTG-AAAG--AAAACTGACGGCGA--T-GC-TAGTGCATTTGGC-GAATAGGATCTGAGAGAGCATCT
C--C-GCT--GAACCT-ACGCC----G-C-GGTCGCCCC-C-AAGTAA-CCC-GAC-ATCAAGATCAC-T-CTTTGATGC
CC-TCCAGTGGGGC-ACACGGC-CACCGTCCCTTAA-CG-GCAAAGAGAAAGCGGG-GGAGCCAG--ATGACTCTAGAG-
GTT-ACTATA-GA--------CT-GCAGC-AGGAGGAGTT-GAGTGA-GAGACAGGACGGGTT-CTGTGCCGAT-GTAGG
ACCAGCGCGC-AAAGCA--GGGGGACTTA--CAGACAA-C-ACC-GCTTGTCC-C-TA-T-CGTCAGGTTGTCACTT-GT
ATCACGGAATAGGTG-AAAT-AC-TAGACGATGG-CGAGGTG-AGGATA-T-CGAG-C-CTGTGAATA--CAA--G-TGC
ATGCCTTAGCTCGGCT--------TCGTCGCTTG--GAGTAAGGCCCGG---CG-A--C--GGC-CCTATCACCTGCAAA
AG-C--GAGCTAT--GACTGCAGAG-CTCCGCGAACCGGGACGCAGT-TCGTCTAC-TCCC-T-C-TATGA-CAGAAAAG
-GCTATT-T-GGGGC-CATGGA-GTACCGGACC-GCGACATG-A-CCT-TAACTGTACC-GGATTGTGT-GCG-GTCTAC
GGA-TCGT-T-AGTTAAGCGGAGGGC-GTC-TCT-CGGGGGGAACTC-GGTTGGGCGCGCGAGATCTT-GCCCT--CTCA
TCGG-TA-TATC-GG-TGT-TT-CCCG-CAATCCGGAGGTG-ACCCCGA-ATGATGCCA--ATCACAACCGAG-GCCGCT
AG-TGCTCGTTT--TGGTCATAGGA-CAACTCTGTC-AAC-ACCCGGACCCAGAT-AGC-TCCCTGTC-TTTCTA-C-AA
GGGCCGC-T-CT-TG--CCCTCAA-G-CTACCT-CCTGTGACCCGC-GGTGGCCGT-CTCAAACTCGGTTATGATCCAAT
CTGAG-TTCTGGTCG-GT-CGAGC-GCGACTCCTCTGTCGGT-CTTAG-CTACTGGCA--C----C-TTAGGGTTATAAT
-TCACCTTCG-TACG-T-AGTCAGTC-ATCTTTG-AACGTTAGTTTC-TAG-T-AAGGGAGCAGCT--ATGGTGCAGAAG
T-TTGTCTAAT-AA---GCGAA-GAA-AGC-ACGACAGCCGAAAGC-CA-GG-AAACCTGAAAGCGGT-TGGAA-TCATA
CACACGAAGCGCCCACA-TC--TGCCGGC-CGCCAAGA-TTTGG--T-AAGCA--CTTGT--A-TT-CAATGTG-GGTGC
-CGGCGA-CG-A-CTATC-GGACAAAG--G-GGCA-CGCAAGTGTAACGGATATTTCTAATTGCTGAAGC--GGTCCTCC
C-AC-TTATCGTAC-ACCAC-TTTAGTG-AGGA-AGA-TTCTGTC-TGGG-CTAAAAGGC--T-A-C--CTCG-CCAA--
GTCC-GCCTAGAG-GAAGTCA-CGG-G--GTC-TGCAGCC-GGGGTAGGCGGGCAGACG--C-CCTGAAGCA-A-AGTA-
GATC-T-C-AA-GATATT-TCATAG-TCTGG-TGA-T-CGC-C-CCTGGGTG-CT-TGATA--GAAAGTTCGGGA-TATC
C-GAGACGGC-G-TG-GACCTC-C--GCGCGTATACCGGGTGC-CCA-A-CCCTA-TC--AG-CGGACATATCCACCAG-
-TGTACGCAGAGT-C-TACTGAGCCGGTAG-CAT--GGTACAACTTGA-TTGATACCTCCGA-CCGGTTTAAACGTGTCT
--CGTCCCT-GTATTGAGGAA-GGAGCG-GCAAT-CTACCTCAGTG-GCCAGTGATTGA-CAACGTAACGTGCC-ACAAT
AGACTTCGA-AGTGTATAG-ATCAGGAATT-AAGCACTG-CA-TGA--GGTGCAACCTG-ATGG--GTTTAATCAT-GAA
GC-CG-GAGTGGTGTCT-TATATACGT-AGGT-TG---AT--AG-TTTGGAA-GGTAA--CC-TC-C-GG-GGAGA-TT-
GTG-T--G---GT--GCA-A-CG-TAATCCCAGATCGA-G-TCCTACGGTGA-CT-TCTGGCAA-TCTCAATGAAG--CC
G-GA-CTTG-CTTACT-TC-TTTCCCTCTATATCCATT-TTAGA-AAGTGTTCCG-CA-TCAGACTGTACGACGGATCGC
TGGCGTGATAAGCA-GCGTG--CTCAA-ATCG-TCGT-CTGCCA-G-CGCGGCCGACCGTAT-CGG-TGGTTCAT-ATAC
ACGG-TCGATGACACCAATTGGCTGGCGAAAGGCTGCGGAGGCTGCCAC-A-GGAGAGGCT--AATGGCCTACGGAGCTA
-CCTTACCGAA-AATT-ACTT-CAG-A-CGCGCTTGTCTC-CCCCAC-TGTCATC-TTCACCTCCTCCGGACCGT-GTTT
TCC-CGACCACACCGCGT-GGGTCT-C---TCGCGTTGCTCCTCT-T-TC-AC-GAGATA-TTGAC-T-G-A--TCTG-A
CG-AGTCA-ACATCAA-AGTCTGCACGTAAC-CGTAAAACTCGTTAA-A--ATCGC-CGGCC-AATGT--AA-T-G-AGT
GAGGATTGC-GGGCTAATCTGA-TAGTGTTT--GG-ATCCCGTGCTT-G-TCGAT-CGCATAGC--AT-CAACT-A-ACG
A-CCG-CTCGTGAACTGGAG-AAGCAACGA-AGAGG-GA-AGAGACAG-GGGGG-AT----C------------------
--------------------------C------------------------TCTAT------GC----------------
-------------C--T---GTCAATGG---------CTG---------------------------------------A
-G-T---AGCCGTGCG-GTCACTCACG-GG-------TC-TC---A-AGTTGC----TGTA-----G---G--AT-----
A---------C----CGCTGAA--AA---CG-AGCATTTTAGTGCCTA-AC--GG-GC-CATGGCATGACCCTTTG-CCG
TATTGCGGGTT-TCTACA-TTGGTTT----T--ATGGCA-G-GAGGT--AAGGGACG-GGACTGTGTGAAGAAT------
-C-T-C--------CC-----G---TT-------CTATCT-AGAC-AC-GCCTCA-AAGACGT-C--G-CC-CG-AGCCA
CAACTGG-ATT-AGGCGA-CTTGA-TTCCTC---CTGCC-G-TTAC-----TCCCGTGGC---ATTCC-TGTATCT-GAC
GGGTACCGTCAG-CGGC-CT-C---TGCAT-T-TC--GTCA-GAGGGTGAGG-GTT--G-GATAGCCCTATCGATAGT-T
AATTTGTTACC-A--GG------CGTTTTCCCTGTC-C--C-TAAATTAGCTCG---CC--CCTCTTA-TGCACGACAGA
C-GTTCTT-TGTT-ATTCCCAC--CCG-GTCAGTGA-GCGCAAG-CA-GG--GTCGTGCT-GAC-ATTGAGC-GG-GT--
ACA--T-GAG-GACAACGTGGG-TA--ACCGTACAAA-TGCGGTGTG--ACCCGTGGGT-TTGGATAAAGAAGCGGTTTA
-CTGCC-CT-TAT-CGGA-C-A--AT-TGT-AG--GA-CG-GCAT-AGCTGGC-C-TTAATTCT-CC-GG-CCCG-A-TC
GCCCTCATA-CTAGCA-G-CCGGCCATC-A-CACC-GCGCT-ACCAAGACTCCAAAGTGCTTCGTTGGCGTT-GC-CGAT
ATGTAAG-GCGG-GCG--AGTCCA--TC-CAG-ATTGTAGTCATCCCG-AGC-AA--TGTGGCGT----C---TCTATC-
----------------C---------------------------------------------------------------
----------------------------------------TGTACCGT-CG-----------------------------
--TA-CGCCGATCGAAGC-AGTAAAA-TAGG--TGGAC-GAC-CCATG---ATTAGAATAACAG-CAGT--AACC-CGA-
TCTCC-ACGCAC--TCG--GA----GTTC--C-----C---T-CTCAACC-TAATTGCGCGGCGCA-GT-AAGCATCCGA
CGTATAAAGGATTGAGC-CGGCT-CACGC-AC-GTCGTATGTCAGCT--ACCCACGCGTCCGGTCTTCTTCCAG-T-AGT
-ATA-TCTCCGGGG-TTTCTT--AAGA-T-TGGTTG-GTAGCTGA-CG-GCTCGA-TCA-G-CG-CAAA-GTTCTTA-C-
-GAGT-A--AGACT--AGGAGCTCATGCTAGCA-CCCT-C-G--TATGG-GTCGCACAAGGCCAGGCATCC--C-AGC-A
GTTCCA-CTAGCAATCGGT-GCCA--CA-CACC-C-GGTGGAGC-CGCTATG--TC-CTAA--GTG-GCCCCCGGAA--T
C-TTTT-CGTTTCGGCC-AGCTGGTTCGCGG-GTC-GGGAC-G-TAA-AAATGA-ATAACGCATCTGT-TT-GTC-CCC-
TACG-TGCCAAACTGGAAGGGT-GCTATTTG-GGT-G-C--GGC--GT--AG-C-ATTCG-CT-A---G-G-G-GTG-TT
TTC-CCCA-T---GGGC-ACA-TGGTGCAAGAGCCGGGTTTATT-GGGTTCACGAGGCTTATGG-ACAAC--G--A----
---------------------------------------------------A-----T----------------------
-----------A-----------------------------TG----C--------------------------C---GT
--ACTGC--GGA-TACT--------CGTCTCC-TACGCTAGAGAAATCCG-GTATA-GT--ACACCAT-GA-ACAAGTGG
CC-GCCGTAAACG-ATTTA-TA-TATATCGCTCGGAAAAG-TAAGCGATTT-G---------------------------
--------------------------------------------------------GGG---------------------
-----------CTTCG-CCCGC-------CGAACGATG-GTC---CTG-ACCCC---GCGTCC-GGCGAGGTGCT-ACTC
T-CGCCCCTCGTGTT-CTCATCG-AGGGCA-A-G----------------------------------------------
--------------------------------------------------CT--C------------G-C--GAAGG---
GACCTAAA-GTTA-CC-G--------------------------------------------------------------
---------------C-A-----------------T-TT---CGTAG-CT---T-CCA----------------------
-----------------------------------------------------CCG------------------------
--------------------------------G------TA------------------------------G--------
---------------------------G----------------------------------------------------
---------------------------G--------------------------GAC-----------------------
-----CCCT---G--ACCG-TTT--AAG-----------------A------------------------CCTCACA-GG
TCCGC-T-CATA-TGAG-ATG-ATGT-ATGAGA-ATGG-CGG-T----------CG-C-----GTAG-------------
------C--------------G-------------------------------------TGCGCACAC-CTATT-A-G-C
T--A-AAACGAAA-TTTGA-TTGGT-CGAGAT-TTCGCTGC--CGTCTCTTACCCCAGAGTGG-CA-CGTT--AGGGTTG
-GACGCGACGTTC-GCTCGGCCG-CGAAAATAGTGCGCGACCG-AGCTC-TG-CG-AA-CCCCA-TGGCACACGC-TAGC
TCGG-GAGT-CC-G-TCGTGA-T-T-----ATGT-TAATCGT-GTC-A-GAGGCC-C-TCTCTCACGG-C-CGGGTT-AT
GTG--CTCAACCGGTTCCACC-CACT-CCTCG-G-AAGTATCTCTGAATCGAAGGG-TTTTACCTA--CCACGGGCTGGA
-G-CT-CGTT--CC-TAAG-GG-ACAAAAT--TTGAC-CGCACCCT--GAGTGGGCTGCC-ATC------G-C-TCTCGC
-AC-ACA-TA-GCT--T-CAGGC-A-G-CC----T---C---CC-GG-GCAGTGTTCA-CCC-GCC-T--AGG-CCCACC
-A--TA-AGGGTGATC-TTCTCAATTGG-T-GAGGAAACT-TCT-GCCCAATGATA-AAG----------------A---
GATGCCGTC-----TTTGAAC-GA-------GA-ATACGA------A-----G-T---------A---------------
---------ACCGTTCA--GTA-C-C-AATTGCCT-AGTTATTTTTCCAG-GTGACCGCTTAGG--TCA-CCAAACC-G-
GTACGCATGG---AA--GCGT-GACTGAC-T-CGACG-GCTGT-GCC-AAGAGGGG-CGGGT-AGCCGTGC-TA-GTA-G
C-----G-TCATAGCACCAGACCTCTGTT--CTTTGTC-A-GGCCAG-A-A-A-ACGCGTT-CCTCGGGTCGGTGG-GC-
-ACC-CTGGAG--GACC-TAGGACCCTC-GGAG--GGACGG-TCATTAGC-CA-A-TTC-AA-TG-AACTAACGTC-TTC
-CTTC-T-ATG--T----CCTT-T--C-T--AG-CACG-TCAGCGCAGGTCAGAGAA-GCG-CCAAGCGATATAATACAA
AAGGG---GTT-GGG-ATGG-ATGCA-CG--A--ACGGCGAACCGC---CGTC-G-CGATC-AGTT-CATCTA-TCATCA
---T-TACCT-GTA-CAACAACCCT-ATGATGCCC--AAAACA-ATTCTGGGGT--GTGAAA--GGCCT--ATGG-ATAT
A--CC-GTCATGGAGGGGGCCC--AACT-TCC-GCATGC-CGCGAGCT-GTTGTC-CTAT-CGCAGCACTAT-C-A-TGA
CTCACTGG--CGGG-GTC--GGATGGACGTCCA-GTAGGC-CTTTAATTGCGGGTGGGGGATTGTA--GATCC--CAAGC
ATA-AGA--TATGA-CTTAAG-TCTG---GTGC-TTA-----T--AC-ACG-TG-T-GTCCATGGAG-ATAAGAGGTCG-
---GCATACGATCGGT-AGCCCTACACCAC-AC-GAACACGCTTG--CC-CAGTCACGTTAAGGA-CGATCCGC-GA-T-
GC-GC-AAGG--T-GCCCGTGAGACCGT-GATCGGAGTG-A-CAATT-CAG-AGA-C-CTC-GGTGA---G-CCGGCTGA
ACTAGGG-TTCTTCGGGGTTTGCC--AATC-G-TG-GGA--ACCTTT-CC-AAAT-GATG-GACAATCCAAGCGCC-CGA
CGGTCACATAGC-TCAAGGCTAC-AGC-CTC-ACCTGGTATTGC-A-AGAA-CGAGTC-A-GTACCG-CC----AATC-G
CGGCTTT-----A--GGAGAT----GT---------CA-GC--AG-A-AGTCACGTGTGCGGGCGCAAA-CGG-TAGC-C
AGCCAGAG-CCA-GAT-CGCT-CCC-GCAGCA-ACA--GGTTA-TCACAGAC-TTCACGGCGG-TG-CCCGG-CAGTATC
ATC-CCGG-C-GT-ATTG-GGCTT-AGG---CAGATA-C-TG--CG-T-CCCGTGAG-TTGGTCG-CGTAGACGTTACG-
CAGTGGG-C-CGGGAA-GA-GCG---TG-CAGCG-GT-CTTTGCGT-ACGAA--G-TT-AA---G-C---ATGAGAGCGG
ACGCTGA-CCTCCA-GCTGGGTCCGATACATT-GTC-A-CGGA-C-T----A-TAAATGGGCT-TATT--T--CCTCTT-
TTCTC-----GCTGTTT-GTGCTATCT-TCAACG--AA-TCGTTTAGGGCTCCTCGGC-TAT------------GTGCCA
CT-G-A----ATTAACACGA-AG-G-A------TC-AGCG----TT-TAGCT-----G--A---C-------------GA
-------ACACCC-CTA-------------CCCG-CC-CGCGTGGTGAAGA--A---------------T--TGTCGTTA
T----TCTGTAAAACCACCG--AAGC--A-C------G-------ATCCGTTT-TGC-TACAATTTGGC-CAGG-ATGTT
C-TCG--G-GC-TTCTTCTCC-T-CCATA-AGGAAGTC-TGGCC-GG-GGCTGGCGCCG---ATAC-CA-CCCTT-AG--
A-AGA-G-G-TT---ATATC------GGCACGCGATCGTACTCACTGCGCGTAC-ACAA-G-CGACTCGACCAG-CGCTG
TGACC--AGC-TCTACTCCGATT-AGG-GTCACCTTA-TTGCTTG-CA-AACCG--A-CATTC--AC-G-----GGCT-C
-CCTCTTCATGGTTGT-CAACCGCAGAG-AAT--AAGACGATTT-ACGCGTATCAACAGTGC-T--ATGTCCACATT-AA
-CTGT-T-ACCGTGTTGCGCGTTGT--TG-CTT-GT-CC-GCA-GCGATTTAAACGCA-ATTTGAACAACACCCTGATA-
ATT-C-A-A-GTCTT-AATCTAGGT--G-G-TA--TTGCTGCGCACAGTC-G-AGGTCCTTTT-CGGG-GACTGCA-TGG
CCGTTGCCC-GTCTGGTA-GGTGAT-CAGCCCG-AGCGA-TCG--TAC-TTA--AGA-GGCAAG-C--TGAC-GAAG-CG
A-G-TT--TCGGT-GGGTGCTC-CC-C-TACTAA-CA-AGT-GA-CA-CG-ACCT-TT-CCTCCC-CCACGGATC-ATAA
AC--CTCT-AGGCACG-GC-CTGTGCAGGTATATACCTCG-TCG-C-T-A-A-A-ACGTTT--CCCTTGAC-GA-CGATC
--ATAGCC-ACAATGATTAC-C-TT--TGAAT---G-CAGC-T--CA-CCCCT--A-GC--T-AC-GTAT-GG--T--AT
AC-ATACGA-CC--GC--CAA-TGGAA-GCGAGCC-G-TAAG-AACTCACTTCTGTT-C-G-CCGT---A-TTGATATGC
CAT--GAA-C--CTC-C----GAAACC-GACC-TC-C-C-AATATCT-GT-CGTTC-C-G--GCGGACCCTACACGAA--
ATCTG-TT-ACG--GTC-GGCGC-AT----CTGAT---GC-CGGTG--A--ATCTC---GGT-TA-TC-TTCC-CGTGGA
CGAGGAGGT---TTC-C-GG--CCTGAC-GATTTCTTCTGTA-AAC-TAA-GCTAAAAGA-CC-G-TCATTTAAAAA-TC
CCCTTCCGCAGC-TGCGTGGT-G-GCACC-TAG-CA---CACTAAAC--GTCTATGCACGTG---GCGTC--AAGGCCCA
-TTGCGGT--TCG--AAG---GGC--AA-TTGCTCC--CC-TGGGAACAAT-AGGCTC--GCCCG-CGAGAGT-GTCG-G
CTTCTAAC-AGCTTCAGG-TTG-TTTACAGC--ACCAGCGTC-C-CCATCACTTAGT-TGAGATA-G---ACCGCAT-AC
-TGGATG-GTCTTGAGCGTAGTG--CG--C-GGCTATTCT-GGATATGTCTAA-CCTACGCA--A-A-CC-TC--CG-GG
G-A----TT--------------C--T--G----------TT--A------CTCGCG---A----AACGACG--------
---A-CC-TGC-GCCA-AA-TAA-CTGGA-G-ACGA-GTAG-A-CAAAGCC----GCGT-AC-CC-TTAAA----G-G--
GT-AGCT-TTCAGA---AT-CA--TA-CCCCA--TAGTCCTGGCAGC-G-C-CAG-C-G-TCC-TTTTGG-TG-TA--C-
TG---GCA-TTC-C-ACGG-ATG-TCT-A-TG-GT-CGTTGCA-ATATACT---C--TTTGACTTT-CTT-TCGTT-GGC
CTGCTGAAAT-AGC-GTATCCCAGCCAAGG--CA-AT-ACG-AGG--CACGT-TGGCCTGGCTAGATC-GTAACG-C--T
T-GTC--TGTT-AGA-----G--CAT-AACCGGTC-CTGC-G-ACCACT-A--AACTCACG-G-TC--A-GACT--ATGA
GCGCCT-A-TAT---AT-CA----A----CA-A--ACTAGTCCAAACCTCTAGACATC-C-AGCGCGTA-CTCG-C-AAC
-CCTTCACGCGGGG--C-CGT--GTCAACT-ACA-CTCGCTTG-ACAT--GTGAAG-GTGGG-AACCGCAC-T-CATACA
CA-CTC-GCCGCGCGTAGGTAGAAGTCAGC-TT-G-ATTAGTC-TAACT-AAT-GTTTCATG-GGCAC-AGACGAGTACA
C---CGG-AA-CCCCAGTC-C-TCGGCTACCG-TGA-CCTGGTT-ACAACCT-GAAAGGG-TG-CCCGAC-TA-ACTAT-
TGT-AAC--TGAAA-TC-CTTTTTTA-ATGGA--ATGA-GGT-AGAAACA--GTGGCGA-CCCCCTCAATGG--G-ATCA
-TGG-TCG-TA-CAGCCCT-GTCCA-GTAG-GCCA----GCAGATTAGAA--A-CT---AGATCC-ACA-CCCCGT-CAC
AGTGTGTGAGGCT-GA-GCCCTCCAC-TCTTC--T-C-GATTCATGTAACCCG-TTAGGCTTGGCATATGCTCA-GA-G-
AGATG-ATT-CCCCCTA-TCC-AGC-GGT-AGGGGGTT-AGA-AGGTAT--GCGCAGGCTG--T-AC-CAC-ACAT-GCC
CTCA-CTGAT-CCCCGA-CGTA-GGCACATACCC-A-CGATA--G-CGCA--TCCCCTTTGA-AAGT-GCCACCCAGATC
GT-TGACCGG-GCGGT--TCGCCGG-CT-GG-CCC--G------T-C---CT-C---------A------C---------
-----------G------------AGTT-C------TTCG-GG-AAATGA------TCCAG-CG-TTT-----AGT--T-
-C-CTTGACGTCG-CT--CT-ATAAGAC-GGT-TC-TC---CAGGC---GG-GTGTCAGCTA-CA-GATGAACAAAACCG
GAGTCTATGGA----------------------AG--------------------------AG----------------T
--AC-CC--T---ACGCTT----TAGGGAGTGATATA-TTAAGTCCGTCAATTCCACAC-GGCTTCG-TGT-TTAT-T-T
TT--AAT---T-CTC-G-CCCC-GAGAG-ATTGGTTAACGCACTCGCG-GGACG-GT-T-T--GAACAGC-AATTT-T--
--------------------------A--------------------C------CA--G-G-A---TTA-TAGCGCC-A-
CGAT-C-G-TGAGT-TGCGCGTTC-A-CGTTACC-A-ACCTATAGTACCACGAA-CCT--GTC-----------------
-------------------------------------C--C-TCATCAT-C---------G----T---------C----
-ATCT-TTAA--A-TGTCTA-AC-G-A--C-------------------------T-AGCTGGC----------G-----
---------------------------CT---------CAG------------GC-------------------------
------------------------------------
>SRR354008
---------------------------------------------------------------------------A----
--------------------------------------------------------------------------------
---------A----------------------------------------------------------------------
---------------------T----GTATCA---------------------------------------A-TGCA-CC
G-A------------------------------------------------------------------------ACAGT
TCAC----------------------------------------------------------------------------
--G----T----GG-C-ATTTGC--AGACG--ACGGC-C-----AG---A--G---------------------------
----------------------------------ATTTTGTGATT--TTGT--GA-A---------G--CG---------
--------------------------------------------------------------------------------
-------TCA--AG-GTGGTT-TCT-CCGT-AC-----------------------------------------------
--------------------------------------------------------------------------------
-G-----------GA--G---AAG-CACGC-TC-AGACCATT--T--AGCTCGTTATGAACG-TCAA-AAC-CTGGT-AA
TTATCC-TCAAT----CATGGCAT-GCCTTC-ATGA-----CTA-T---------------------------C------
---------------------------------------------------------------------G-A-CGCGCTT
AATCGCCG-TTTATTAGGGTTTGGAAACGAAA--GCTATTG-CCATTCTGT-C-CAC-GCGCACGCTCCGTGC-A--TGG
-GGGAGTTT-CTATCA-TTC---------ATTA-------C-GT-----------------------G------------
----------------------------------------A---------------------------------------
-----------------------------GT-C---CGAT-CCA-GA-CT-A-CGCC-T-G-TA--TGAAAA-T-TATAT
GGAG-------------------A-A------------------------------------------------------
--------------------------------------------------------------------------------
---------------------------------------------AT-GC---------------------------AGG
CATCAG-TGATAAGGCCGT---------A---TGGCCG--ATA-GAG-AT--CTGAGT-TCCC-TA-GTGT-AAACGAGT
CGCCG-GGGCCGTC-GTCCATCGGCTGA-GTAT--GGCGTGATGTTGGCGAA-GC-AAG--CT-C--AT-GCAG-CTAGC
GGCCTTAGCCGACGTTCCAA-GAGGCCCTTTCCGCCT-C--GTATTTCTGCGG-CAACAT-A--AA-CTACGAGCTGG-C
TGTC--GCCG-AG-GTCGC-A-C-CTCGCGAA-AATTCTCCA-GGGGCTGAGCCC-TGCACCCTACTTATGTCCCA--GT
T-TTC-T-C--------------GTCAG---ACT-T---AA-------------------------------CG-T----
--------------------------------------------------------------------------------
--------------------------------------------G-GTTATACTAATTTTC-G-GC-TGCTTGG-GACCT
TAGGGC-GGATAGG--A-C-TTCTTCCGTGACGGTT-CCG--GG-TGATCTG-T--AG-TAAT-TTA-GGG--A-CGTAC
GATCT-ATCTC---ATCAGGC-ATACGTGCG-AATT-ATTTACCCGGACT-C-CAA-TA-GCA-TC-C-GCG-TGTT-TC
TCC-GTGCGCGAAAGGTC-GTAGC-ATTTTA-TAGTCAACTCGCG-T-----------CTCGACAAG--C----G-C-GA
GGA-T---------------------------TTGA--------------TA----------------------------
------------C-----------------------------------------------------A-------------
------------------------------------------------------------------------GCGC-GTC
--CGCC--CGTGTCC-C-CCCG-CG-TATCAGTGACCTGAGA-AG-AG-GGCGGGAGGACAGC-GC-GG-ACCCAGAGAG
C-TG-CGTCTTACTGCTCCATG-TC-CGC-TTCACT--C-AGCGTA-GTAAAAGGAC-----TA----AA--A--GTAAG
T-GGAGTGCT-CTGCCCTATGTC------------------------------G-------------------------C
--------------------------------------------------------------------------------
---------------------------------------------CTC--------------------------------
--------------------------AA----------------------------A---------------------A-
--TTC--G-GG-GGT----GTGTA-TG-----------------------TG---GGTTCG--AGCC-GGGT-GCAG--A
GCAGGT-CTGCTCCAG-G-GACGCCAGCAGAGATCGCACATGCTCGCAACCCGAA-G-GGACCGT-AA-ATCAATCG--C
AGCAATGCGCAAGGCCC--CAA--G-TGGGGTCGTA-T-TGTCTAACCTCC-CT-AGCATACTG-GACCAGTGA-GAGG-
ATG-CCCATAG-CAGGTCAGA-A-G-GAGTCGTGGAACAGCGCGC-C-CTCGTGC-AAAGGACCGG-GC-GTC-T-AG-T
AAAGA-GGT-GGGTACGCCCTGGTG-CCA-AAAGCGGCAGCGGGCTGAT-GG-G-CGGGC-GG-GCT-CT-GG-CAGTGA
A-ACTA-CAGCTTGCGG-GAG-GAGGG--ACGA-ATCCAA-ATATAGGGAAATGATCTGG-GGCCG-GAAG-GCCGC-AG
AG-A-AACGTCATGCAACGATG-AGTCT-TTGG-AGACTCATACCAA--ATACTAAGGTT-G-CTAA-GGCCAAATACAT
CACGACAC---GGGCG-G-CC-ACCCGGT-AGACGCCC-----TACTCCTGAGG-AGACCTATAGT-TCGGGGTTA-GTC
T-G-ACCAGGGAAGCAATCGGGGACTCAAGGTGC-GACC-GCCGCTTCA-CGACG-GGCTTA-GGCC-C-ACGAG-ATAT
GG--TGCGC-AAT-AA---ATG--CA-GAAC-GTGTTC--GGTCC-GGCC-----------------G-AT--TCTGCGA
GATC--CCGTTCT-A-TT--------T------------------------------------------------GC-TT
---------------------G----------------------------------------------------------
--------------------------------------------------------------------------------
------------A-TTAGGT-GAC-TGCC-AC-AACGCCAGC-A-TA-ATCGTAGGTTATATG-CAATGG-TA-TATCCC
G-G--ACTAAGTG-AAT-GTGCACTGAACA-C-TCGGCCCTAGCACG--CTTCGAGAAGG-CCCTACCAAACCGA-CCTT
AGCATGCA-AG-AGTG-CA-GGT-ATCTAAC-AACCTACAGA--TTAAACCAAAG--CCCACTCGCG-TAAC-GGAC-AG
CTCCGCATCCCCGGGGCGTG-TA-CAAAG-GAGCG--CAATG-CCAG-TCTT--GTT-TC--CCGAA-TATGT--GAT-T
T-CCTATCTCGTAGCTTTTTGGT-AAC--C---AA-AATACGTGGC-C-CCGCCAGTA-TGAAGCTTTGGTTG--CCG--
TGC-CGTAGT-TTAG-CG--GGC----TAGTTT-G-TTTAGA-TCC--AG---AA-CCTT-CCTCTC-T-TGC-A-AAAC
AC-CAGA-TT--GA--TCACGTTCCGCCAGTACCC-TTA--CAAATTCCCCTC-TAACTAGGGTCCGCGGGTATAAA-GG
-TGGCTT-T-GC-GGTCCGTACCGGGT-TAAGGCGGA-GCATGTAAAATCGC-GT-GATACATACCCTATTCGC--TTA-
-----------------A---TCT-ACGGG-GACCC-GAGTCCTGCCTATTG-GA-AGCCAATAAGT-------------
--------GT-ACG-TTCGAAATTGC-TGC-------------------------A------------------------
------ATGCC--GGG-----------------------------------C----------------------------
-------GC-----A---------------------------C--CC---------------------------------
------------------------------------CG------------------------------------------
-------------CCGACGAGTTTGAAG-GA-GCGGATCATAG-CGTCAC-C---CGTCCCTGTAATGT-ACGCGACACA
-CAAGC-CGTT-AGC-CC--GAA-ATGTG-A-C-G--CCTAGGAAG-CA-ACCAG-GAT-ACCCGGGCAGG-ACG---GG
-CTT-AATGC-A--GT-GCATCGGTCTCTCCCGTCCT-TGAAAGCT-ATTCATCGACTGC--TCG-TGACTAAC-TTAC-
-CCCT-CCGA-CAATCTTGAC--GAGAA-GGCTAG-TCGAGAGGA-AACT-A-A-A-CTGCGA--AG-ATCACGC-GCTA
GCG-GGTC-GCTCTGATT-CATTCGC-AACATCCGCGGTC-T-ACGGAT-TGCG--A---A--TCCA----CGCG--AGC
----------C-GG------CGC-GT-AAGATCTCA-ATCA-G--CACCGGGTTGGAGCG-CTCCAA-CGGC-AGCCCTG
AAGACTTTTG-CCATACACAC-AG-CGTT-GA-CGATTGC-GC-AGCCAT------------------------------
---GGGGC-AAC-G-CCGCA--T-------------------------------T-------------------------
--------------------------------------------------------------------------------
--------------------------G----------------------------------------AA-C-ACA-----
--------------------------------------------------G--T-GTCAC-GTCTTCAG-----------
--------------------------------------CG--------------CTTAT--TC---TGTTTACTGGAATA
TG-A-CATCCGTGC-ATATCTTCGGATGACAG-TT-GTACTCGTAGC---CGGGCCCACCG-C-T----ACTGCACCGAG
GT-GCCAAATT-ATTA-GTAGTTATTCAGTACCC-CATGAT-AA----G--T---T--------------TGGCCGTGCC
--------------------CTC---TTCG-CGTGGTTTTT-C-C-CGGT-AGGAGTT-T-CCTA--ACCA-GCTG--GC
AAAAT-CCTTTGGAGTGTTT-GAGAT-GGGGT---CCTCT-GACAT-TGGCGGT-C-CCTACGAAGCAATATTG-A-G--
AAT-GAGATGTAGGTAACTTA-AGCGTGATTGCT-GTTCT-AGGAGCATCAGC--A-CGG-AATA---C-GGCGTA-AGT
G--GAAGAGGAAGAGGAAGAAGCTGTT--GAAACGG-GTCGAAT--GT-GGCTGCCACGCT-A-ACCATCGA-AT-CCCC
TCGCGG-CGCTAGATC-AATG-GGTCAGGGAATCCCTGCCGCGGACCAG--GAGATCGTAGGTTGAC-GACA-ACAGA-G
GA-GC--CCTGT-TATGCGCTGAACT--TGG-CTATCTG--TAACTATAGCAGGCCCGA-ACGTCGGG-A-TAATT-CCC
-AACTGCT-GCC-TAATCCAA-C-C-TAACTCCC-AAGAGCAA-GG-AAGTCC-C-C-ATACG-CTTAACATCGTAGTT-
C-GCC--C-TAATCCGACCATCTACAA-T--C-GAGGCCAGC-CTT-TACCGC-GC--C-TCAACGGTGAAGCTGACGCG
CGGC-GGTG-CTTC-A-AAC-CTCCT-TAGA-CGGTC-AA-G--CTTCCTTCCGTAGGGCACGTGGA-CTCA-GCTTG--
--CTGAG-GCG-CTTGAGTAACGGTG-CTCAAGGTTACGACT-CCGGGCAGGCCTGAGA-GTAT-CTTTT-TTCCG-G--
CATA--GCTTCCTCCATTGTCC-CA-CGTA--CTGCCCTC-ATG----T-A--CA-CA-AAGCCA-CTATG-GATACA-C
TAGAGTGAA-TTGCA--AGAAA-C-ACCA-GAA-CTAACCG-CA-TCCA-A-C-G-TG-TACTAGCA---GA-TGC-CAC
T-GCATACTCTC-TA-TT-A-GA--TCGC--GTCT-CTT-CCTA--A-TT-CC-TTC-AC-TT-GCGCTTTG-GGGGATT
AGGTTAGC-T-TGATTGATC-GTCT-TTTATTAACAGTCCAGGTCTTTTGAGG--GTA-GGAGTCCCTCGGTTATGTGGC
CCAG-TTAGTT-TAC--ATG-GTCA-TTTTCCCA-AGACATAGCTCATACGCCACCACTCTTG-A-TTGCT-A-A-TCAC
TGTGT-AGATA-CG-GA--AGCCGGTAAACGACGAGGTCAGTGA-CCG-TA---TT-GCTGTCTTGATCACAC--C-TAC
G--CGGATGACT-CA-TGCC-GCCCTGCGA-GTTT-A-GAGTGACCGCA-CTACGAAT-C-ATATTGA-CT-C-ATC-TC
C--TG-A-C--TCG-TATTCGGCGTGCATG-TCCGTGGT-TATATTGATGTAG-T-A-TTCAAG-CGTCCC-GCTCGGAT
AACA-CGT-TAGTT---CCGGA-C-AG--TC--A-ACGAACC---AACA-TTAAAGA-TGAC--TAATCT-ATTC-GGGC
GTGTAGATATCGCTT-AACATATGGTT--AGATAACGG-GTATTGTC-TTTGACTA-TA-ATG-AATTC-GGAAC---C-
ATGTCTCGTC-CT-C-TCCGGC-AGC-C-TAG-CGCG-A-CTATC-ATCGCGCAGAA-TAG-AGGACGCC-CGAC-CAAT
CT---CCCGAAGTGCCT--TCCGTTATGGCT-GGTG-G--GGTG-TATGCCCAAGCTACGA-TG-CGAGTCGCTCGGGAA
GG-CAC-CCTAGCTT-G-CCAAAAA-GCCAC-GGG-T-GCCACATGCAGG-TG--G-TAAG-CCGAC-CG-TA-CAAAT-
-TGCATCACTACGTGCGT-ACAC-TGT-A-GAG-CACAAA----GTGAAAC--GTCC-GCTA--C--AAG-CG-CGTAAG
CTTACGCGACGGGC---TGTCTC-AA----AA--CC--------------TT-------CATAT-C---GTCCGG-CGAC
C-CATTGAT-GCCCTAC-AGATCTC-AA-G-GA-CTA---------A--GA---T-------------------------
-------------------------T------------GAT-TC-GAGC---------------------------ACC-
-----------------------TT-------------------------------------------------------
------------------------------------------------GTCGGAAGTGCGCTCAAACAC-T-TGTT--CC
A-CT-AAACGA-TGGC---CAAATCAACCTC--T-TA-CTAGAAGAGTAAG--ATTCT-AATG-AGGG-ATGTGT-TACG
CA-TT-T-GGGTCTCTAGCGCCTCGGCC-TGCA-GC----TTGCCTG-TAA-TGAATGCGTG-TTGA-GA-GAGT-CGTA
AA-C-TACTG-CCGA-CAC-TCAAAAACGA-ATG-C-CGAAC---G-TG-TGCGGTGGATCTCGACCA-TAGCAAT-GTT
-TCTTACTAGAGTGCGCG-GCCGCG--AGCCTA-GGCC-CTGACCGATGA---GGAAATCATGA-GGCG--GCTAGAGTC
----TCGACCTACGAGGGGTCT--GTTCCATGCCAA-GG-GCCGACACGTGA-C--GGAAAGATAC-CCT--AAAT-ACC
CA-CA--AGCCTG-TGGCAT-GTC-CAA-T-ACGG-TGTCTGCGTT-TGA-GCTCACTC-TCC-GCTCCAGAGAGTCAAT
CCT--CCTATCATGCGC-CGG--GA-GCA-TGG-CT-A-TGAGAGTAG--GAA---CTATTGG--CCTATATAATTATTC
-A-GCAGGCTCTCT--AAGAAAG-CC-ACATGC-CCAGG-CGG-C-CATA-GAGCAT-AAA-TGGGTAT-GGGTAAAT-A
GCTAAA--TTGC-C-TTG-AAC--ACTGGAAAAGTGC--CCAT--CCGT---G-G-CTGGGGAACTATACGTCGAG-G-C
AGTA---GCG--AGCGA-CGAACAGA-ATGGCACCGCAT-GCGCCA-GTTCATCTTGGA-G-ACATATTG-CATCCC-TG
--TA-TCCCA--TAG-T-TGAA-TAA--AA-G-GCTGGGGTCA-CCAGATTCA--AGGT-GAGGAACTAATG-TT-GTGT
ATCGCTCAAGGGTAGA-CGTA-GCGTACT-ATC-AATCCACTAAGAT-AAGAAAGT-GGCGA-CCCCTCG-AGATGACC-
ACA--CGGGGGCAAGCA----------CGT-GATCTTAATTCCCGAGGTTC-A-TC-AGCATAGCGCA-GGGCAGCGGAC
AGGTGGACTCGGCAAATGCCT-GCTGGGTC-AGA-GGCTGATCATTCACGCAGTGCCCGGAGT-GTCCTAA-ACACGGC-
C-GCTGTAGCCT--AT-TGGG--GGA-G--A---AAGATGA--T-TAGC-CACGACATTCGATAGA---G-AGTGA-GTC
CTCAC--CCATAGA-TC-T-TCATTTAT-C--GACAACCGAGTTTAGAATT-CCTCCGCGGGATAGGTTATAATG-CAGC
TGG-TTTA-GCTTCGA-GT-TGTAGGGCCACA-ATTAGACTAGCTTC-CTG-GACCCACCCG-TCT-ACGAC-A-GTTT-
GGA-TC-CGGACA--GG-CCTTATGA-CGATAATGGTTACACAGAC--CCAGG-AGCAGGCACCCACCCAGCC-C--G-T
G--TA-TAT-ACGC-C---ATG-A--A-TTCGA-GCCAGAGT-TGTGCCTATAATGTAACT-GCCACGTTCTCACGCGGG
-TTGCATTGCG-GAGGGG-TAAGTAG-GTTCA-GCAGAAGCAAGTT--GG-ACGCTTCT--A-ATG-C--ATACCCTGCA
GC--CC--CTGCTGCAGGCTATCGGTGGCACGG-AAG-C-CTTATCACCTCT--GAGACCCT-------GGAGGGCGGTT
TGTCTTT-GCCC-C-CAGA-TGCC-AGCGCAA--ATACTGAGGG-TATTCGCGCACAAC--GT-GCGTGCCA-TGAACGA
-CGACCGTCCGCGGATACCCCTACCACATGGTCAGTACT--TGCTAATATCCCTTTAAGG-TAT-TAGTCCGCTC--GGC
GCGACGCGAACGAG-CCGGT-AGTTT-TAAACT-ATAAACGAGGGT-AGACCTGGG-CCTTT--ACGTAAACGACTCAA-
CTTTT-CATGGACGA-AT-GCTCCAAG---T-CG-CGGTCGGGCCGCTTTAAATG-CCC--A-GAC-GTT-T-TTTT-GG
CGA-A-CCTCTGAATTGCTGG-TAAAGTCGC-ATCC-A-GACACGGACCGGACT-CACG-A--C--TGGGG-G-TCGGGT
GGGAGTGAAGCGG-C-CTT-T-CAGCCGGAGCCCAGAGA-TAT-CTAGCGGTGCAG-GAATC--GCCGACAA-AAGTAAC
AGCGCCGCGT-CTCC--AGCT-CCGATAGAGCA-G-TTCCT-AGC--GCCGA-CTGCC-AA---GGTACCCTGTAG-C-C
CGA-CGC-CACACGTT-TATTA-GGT------C----------------------GTC-GGCGA-----------CG---
---AGTTT-TGGCGG--T-CC-AATCGC-ACAGCATCACGAG-CCAGGGGTC-TC--G-GCCCCGGACATACCTACCC-C
CTT-ACAATCT--TAAAGGGAGCAT-T-ATGCACC-AT--GG-G-----A------------C--ATC--CTGTTGGG--
GTA-CGACGAGCGA-C--T-GTCATAAGC-ATGGG-CATCAGGCGTATGT------------------------------
--A--------------C-----------------CCT---G--------A-TCAGAAAT-CGTC--C-T-CAATAGATG
A--ATAATGCCGCCACGAGTC------------------------------------T------------C-GG---TG-
-A--ACTAGAACGCCGAAAAA-CTAGAC----------------------------------------------------
-----------------G-------A-TAATACGGA--GAGA--------------------------------C--AAA
GCTAA-CACC----------------------------------AAC-------------------CC------------
---------------------A---------------------------------------------G-T-TTAAA-GGT
TGCGCTC-CAAGATTAGAATTAGG-ACTAGGGGACGAC-TTGTTAGGAAGCA-CTCTTT-AATTG-A-CGTATCATA---
G--AG-GTT-TCGGGAGG-CTATCTC-GG-ATGG-GTT-CA--CCACAA-CGAA-CA-TCTG-TG-TGGCGCCGT-A-AC
AGGGCGC-GTCCTTGGG--TCTCGCCTCTG-TC--G-GTCACT-CCGTCCGCA-GGTATTTCAGCG--G-CCA--G--A-
GTAC-A-G-A-TCT--AGCT-GCCGGCG-CCTTC-ACGAATCAC-GTCGAAGGGA-A-TCGAACG-GTG-AG-G-GGTC-
--ACCCT-TAACAAA-CAAGTAAC-CA--AAGTGGGTCCAGG-CAATCACACA-CAGAAAATCGA-A-TGCTG-CTCGGG
T-AG-GCGT-C-GTTTCTT-AAAGATT-A-TG---CG-GTCCCG--CTGG-G--TGG-CGACTACTTCGCCT-GCCACGG
AG-ACTGCACG--GAG--TTGGCA-CGACCCTT-TA-AAT-GCT-G-GGGATGCTCT-CTATCATCATCGAGTCCCCTTA
GCACAACTG--TTA-TCCCAATATCGCCAG-CTAGCATCCA--CC-T-ATTACCATT-AGTTG-C-GAGTTTCACGTTCT
ATGAAATC--TG-TTTTGCCGCCAGCGTTATCCGGC-GCGT-GCCTC-CTCAGGGC-GCT-TATTTCCTCAG-CCAC-CT
ACGTA--TCAGCCGATGTAC---CC-ATCGGT-GGT-AGC-CAGCACCTAGTGATCGGAGGGCG-GCTTAC-TG-GT-GC
GTCC--CTGATAAGC-GCGA-CA-CGCTG-GAG-GGTGCCCTTCC--CC-G--AGGCC-GC--TTTTCACCTGCTTTAGC
TTGGCGC-GTATA-CAACCT-A--CCA-AAA-C-T--A-GTC--GTG-C---GTTCTA-C-AATT--AGT-C-TTATTTA
C--GGCTAGACATCGA-GCATCT--TCTG-GTTTCCGGTCTCCGCAAGAAA--C-GATCGC-CCGATAC-TCAGAG-TGC
CACC-TTGCTCTCAA-GGG-AAGGA--AGT-GCATG--CCTA---G--CTCCGAGAGTG-C-C-CGGCCAC-CCG--A-T
TCCG-GGA-ACAG--T-AGTGAG---G-GGG-TC-TGGTCCTT-GCATTT---AGA-----ACTGAG--GCCGC-A-C--
GTTG--G-GT-----C--GCAG-CAAAGG-GCGG-ATCG-A-G---TG-----CCGTCAGCA-CACGG-A-CTCCGAGG-
AG-C-CGGG-----AAGG-T-GACG-T-C--GA-CTCA-GC-GACACTGATCCG-C---TCGG-GGT-TTC-GA--G-GT
ACCACT-C-TA---TAG--TCGAG-AGG-TAAGGACTCATCCTCGA-TTTA-CCGTATGAGCCTTCAAT-GTT--A-GAT
A-ACAA--GGGCG-TT-CCGTC--A-C--GCCAGCTATACGGGCC-T-AATCT-AGCACAGGA-GCAGATCCCCC-CG-G
C-CGTCT-A-AAGCT-AC-CCACGG-CGGCCAGA----G--A-G------------T------AACCA--G--A-C----
G-GT-G--C-TC-C--GGTA--GGCCCGTG-GACCAT-A-C-C-AGC-GT--CCTATTGTCTAAAGGGGG-TC-G-----
-------------------G-CTCACTTTGA--------------------------------------A----------
--------------------------------------------------A---------------------------C-
-TAACA--A-TT----------------------------------------T----TA-C--GG-T-T-AG----ATC-
AAGG--C-AG--TA-TTGGGATGTTTCAACCGCGGG---CCCTGGCA-CGACCG-AT-----------------------
-------------GGG----G-G--G-GCGTG---GAGG-GGCG-T-G-ATGAGGT----TCGGTCACATT-TTG-GCGG
----GA-C--AGCC-GAGGAT-CG-CGG-C-C-AACCT-C-C-GTAA-ACGCTTCGT-G-CCCC------G---------
-TA-GGTG-A---CGCCTCAT-C-G-GGA-GTACAAATCCAAAGTCCATACCTC-CC-TG-ATTATCA-CAGCAGA-GG-
A-AGCC-TGGGA-TGGTTTT-CCAGTCCGA--A---TCCATC-G-GG-C-CGTACTCCTTGACAAACCGGAT-AACCCG-
AC-GGAT--GGTCGGTCACCCTG-CTGAA-CCCAC-T--TGTAGG-AT-ACTT-TAACTT-TCACAGT-G-ATTGCT-CA
CG-GCACGG-GTATCACCC-GCTC-ACTGCTTCCGCGTATAAATGTACGGTTCCT-CGTTGGTAC-TC-ATC--AGCA-G
CGG-TGAAC-GCAAGATCAGT-TGG-ACAG-GAA------C-----A-CC--T------ACTA--TCA-A-CTAACGGAA
CC-G-GAGCTAAGCC--C----T-A---A-CCG-C--CG-ATATACCAC-G-GGTT---GC-AT-GA----CTCGA-CGT
TAGAAGC-TCTTGC--GGG-TACC-TGAATGGTTTTGGCATACGGTTTCCCCCCAG--AT-TTGCTATGTGTCTATAT-T
C-GT--CCG-CGTA-GA--CCA-A-AC---CGA-CG-TCAGAT-T-GAGC-GACTC-GCAC-G---AA-----TA-G-CG
-T-CGTTGG-AGT-TCCGGTGT-GGCGG-TACGTAGCAG-CGTT-A-ATGTC-GTAAC-AATCGTC-A-A-C-AGG-TGC
TCGG--ACGTTGG--TGGGC-T-CTTT-CG----T-TTCC--CCGTGCGC-GTATCGGAGTGGC-GTGCCGCATCGAC-G
TCC--AAAGG-T-T-ACG-GT-GAAAGCCCCCCTAAGAGCCCTGA--TTCA-AAAA-A-AGCT-A-G-A-T-T-GCA-AT
T-GAGGACA-TCTACCT-GGAGGCCCGCGGAGCGC-TGCGAAAAGGCGGAACGGCTACCCTCGTACAT--CTTTAC-ATG
T--G-TTT--CG-AGATTAGGT-C-GACG--AC--CATCA-A-GAG-CCG-GATGGGTTACCTCAAC-G-C-TGGT-TAC
A-AAC-CA-G-ACTTAAATCCTGT-GT-CGACTTCTGCAGA-A-C--GATGAAATTGTAAGC--CCTT-CAGACGACCTG
GCATCGGAGG-ATACGACGGGTTTG-CATTGGTTAATAACTATGGT--AGATC-TGTACCGG--GCA-CGGGCGATAAAG
A-GGAGATCAC--ACAGG--GGACACCTGAAGCGTTCCGACGCATGCTAAC-AAATTTCGG-C-AT-TA-CCT-TAGT--
GTAGCCCTATG--CG-C-C-TA-AG-GG-GTCTCCT--CGGAGCGGAT-AATG-T--TGGTAAAT-GATATCAGCA-AT-
ACA-AT-G--CA-AGG-CAGA-C-TACAGG-TAGGAC--CGGTT--TT-CCGCAAA-TGT--T-G--ATGGCTCGTA-CC
AT-GAAACTCGAGG-CCGC-CG-ATCCTGTGGGT-ATCCGT--GGCCCAGGTGCCACTCATGTTAG-GAG-CACCTTCCT
CTT-AAGCCGC-CTTCG-GTCTCCT--CAATTC-CGTG-AGTT-T-GGG-GTA-CCA--A--C-T-GA-TA-TA-ATA--
T-CATGT-C-A-T-GAATACATCCGAGCGTAG-CGAATTCGATGTCCGACCAAGGTTC--AGGGC--A-GGGA-GTTAT-
TGG-TACAACGCCCTCA-TTGTCGGC-T-GTCGAACCACCGAGACATTGCT-GCC-TACGGG-GC-CTAC-TTACAG-G-
TTCCAGA-GAAAAGGCAGTATGTGGCCT-GGA-AT--TTG-TTCAGGCAGATAGCCCACGCGAGGCAGAACGGTAGG-AT
CT-AGAAGCTCTTA-GTTTC-TGGCATTCAC-CCCCCC-ATCA-ATGACGTTCCGT--TATC-GC--GGTGTT---CCTT
-ACT-ACCCTACCA-GCCA---AGT-TG-G-TGATGCT-GTG-GGAGCACTAAG-GTAAACAAC-ACTATA-CGCGCACT
GAATT-G-GTCAAGTT--GCGCGA-CTGCAAAACGGGGGC-ACC-CT--CACTCCCTC-CG-TGGCAAT-CTAA-ACTTT
--AGACGA-AAG-GGCTTGC-ACCCCTCTTTG---TC-GAGAGTATTA-CGGGATCG--ACGGT-TGAGTGGC--GTACT
TCTACGTACGAGAGCTTTACCAGCGCTTAA-ACGACGC-TCTTAGG-TA-T---G-AC-TCTACCA-CGCCGCTAGGACG
CG-TTG-TCGATCATT-C-TA-AT-AGCCGC-ATCGTGATTAGAT--CG-A-GCGAAGT----GA-TAGGC-ATTGAA-A
GCCGCA--G-TTCC-ATGCATTA-CGTTTGA--TCT-GTCCT-TGGTA-TGTGAT-CTTGCGCAT-GC-TG-G-TTAGG-
GTGCCGG-GG-TTCTA-A---T-TTGCT--TTA-CACGGA-CGC-TAGAAA-GG-G-A-GG-TGACCGGCGC-GGGCCCG
GGCCACACGCAAAAGGAACAGTCTGGG--A-G-AC-CC-TGGAACACC-TGGT-G-ATGAT-ATGACCG-G-CACGT-AC
GTAGCGCTCG-ACATAACCCGCG-TAA-C--GGTTGCGAA-C-AA---C--GA-C--GG--A-AAG-AGT-A-A--CTAC
TGGCAC-TG--G-----CGGG-G-TG-CCCCGA-GA--GAAAT----AAA-GGGCATG----GGGAAATT--TT---A--
CTT--AG-ATGC-TCTCT-CCCCAGCCCGAG-G-GA-AGAG-TA-G-CAGT-CCA-TT-G-TC-TTAGAACCCAT--T-T
AC--GT-TGGCCAG-A-T-TATTAGG-CACTAA-CTACCAAGTGGA-CCACCG-TT---CGG-CCC-CA--C-C-A-AGT
AATG-GAGCCT-T--ACCC-CACTTTCT-CTCCGGTGT-TTGACATT--CGTATG-CG-GG-GCAAATTGTAC-CC-ACT
CT--A-TCA-A-CAGGCGTC-TCGCATAAGGAAGCACTTC-A---ATGG-G---CA-GGCACC-GAACAGCGAC--TGTG
CTACGGCCC-TGC-GTCTGTTTGGCGCG-T--T-GTG-A-GTGT-ATTTTTTGAG-C-GC-GGGACGAGTGCACTA-CC-
CC-GA-GGTC-TGAT-ACGAAAAACGTA--AGTTCG-CGGCTT-A-GTACGACC-G-GC-ACGCGTGCCGTATTAG-TAA
ATTCAATCCA-AACTCAGTTTCGTGGTC-AA--TTTGTTGCTAC-TAAG--AA-CGA-A-ATTAGAGA-C-CGTCCTGCA
ATATATACCTGA-TTC-TCC-TGTGT-T-CAGC---AGA--AAGGC-TATTGGACT-CGAT-A-G--CA-GTTA-CAGCT
GC-AATGTCGACTGGACCGAACGG-GGT-AGT-T-C-AGT-CGGGTAA--GGCTAA-CA-T-GA-ATGGACGGCGAGCAC
AATT-GT--CGGTACTGGCT-AGTGTT-GAGGT-GCCGC--G------TG-C-A--GCACCG--TTATAAG--CT-AAA-
-AACACT-TGGAGCACTACAG-C-A--GAAAG-A----CACAG-TCTCAT-AA-CCTGCATA--T--GC-AAGCGCCCCG
CAACGGTCCGTGTGA-GTAAC-CAC-GG-ACCAGAC-C-A-AGTAGCTTCG-ATGTAATAATAATTGGTGGTA-C--GA-
-CGCTG--TCACAAT-T---TTTAAACGG-CCCCCTA-GGATGACTCTGA-C-CACTGCTGA-ATCTCGTCTATA--T-G
C-A-AAT-CA-G-TA-ACGGA-GGCG-GAC-AATTCCAAACTACTTTCAA-GGCCCAATGG--AGAT-T-AGGTC-ACAT
---TGGGCTACA-ACT-ATTGCGAGATTTTCGACAAGGCT--AAGATAA-TCAATAGCTGCG-C--GA-ATCTCAGA--C
-T-C-GTGCGG-T--GGGGCATGAT---CTAGTAC-CT--GAT--GTGGT-TAA-GAACAGCCA--G-TACA-GA---TT
AG-TT-GGTAGGAT-TAGA-TCAAGTT---GGG-GACAT-AATCTTTGGATC-GGAT-TG-CG-TGA-TAAG-CGCC-CG
-T-CT-C-CTCTCGTG--TC-CC-T--C--TAC-G-CC-G-CGATTT-TGAGATCG-GACATCG-GT--C--GAGCACAA
TA---CATCC-----TGCT-G-GC-------GG-CGCTGGAG-CCTTTCTCGA-GGT--AACTAAAC-T-TTCCTCA-GC
CTGGATAAC--ACAGCCTTG-GATAAACGTAAG--A-ATGT-TC-C-CACTA-ATCGA-C--C-TGCT--TATCGGTC-T
-CC-A-ACGCGATCC---AGGGTT-TC-CTCCTG-T-GCA-GT-G--G-ACGGCCC--TTGCGACG-TTAACG-GCGGGG
TT--CGGCTA-TT-AC-CCGGTG-AGTCG-ATAC-A-GGCCTG--AGGTA-G--AGGAA-TACGGCAA-ACCACT--CTC
TCGGTGCG-CGCG-TCAA-TC-GTTCTG-A-GGCTCCTTTA-TGGAG---ATC-GC----ACAGTC-GAGATTTT-C---
GT--GTACCGG-ACCTTTGTATCACTCCTA-CGTCA-C-ACGG-GCGTCA-T-CACCATCT-TACAGATGCT-A--GAT-
---T-C-TCGGACG-T-ACCAA-C---GCCTCT-CAGCT-GGCTTCC--AG--AGG-AATTGCC---GC--TGTACTGG-
CTAAGA-AC-TTCAC-GAGAGGC-TCCAGG-GGTTC-ATG--ATGTAGT-CGAATC--A-CAGGTC----GGGG-ATAAA
G-CGGT-T-A--C-C--TATCATT-C--AA-ACGCGA-G-TCTTTCTGT--CTG-----CCCC-AAGCCCACACTC-CGC
-GCGACGTGG-TG-ATTC-ACAC-CTGAACTGTGCTCCCTT-AAGCGAGT-A-C-AGGGACAAAG-AATCCGCCA-GTGG
GA-ATACATCGCCGGT-ACTGG-CTCCTTCC--T-GCCTATAC-G--A-GA-GGGCT-AT-A-GGCGCTAAATGCGCGT-
TTCC-AAACTTAGACCTGAG---AGAGT------A--AGGCGAGTA-CAG-GGCACAC-CGATAGA-AGACGA-GATC-G
TA-A-TC--TACTG-AGGCTGAC-GTCA-CG-GGACCGGT-CGAA--AC-CGCG-GGGC-GTTTAGC-TAG--C-G-A--
AT---T-AGA-TTC-T---CGCTA-G-AATCAGGC-GATAGCTGT-CGACG-AAA--CACATTTTCTA-TTAAAAGGTCT
ATAGTCCCAG-AAAGAC-TGA-T-TTA-GTTTG----AGGTCTCA--CGATCC-TCT--AGCGCCAAAGTAG-AGC-TT-
-C-ATCTTCAG-GT-GCATTATGACAGC-A-----AGGATTAGA-A--TGCTTGGACTCTGC----T-TTTA-AT-ACA-
--GTTACAGTTAAACTCC-CCCT---AAGACCGATG-AGCT-ATTAGCGG--CATACGT-TTTG-GGACCTAGATACGGT
AGCCCTCAATC--G-CT-GT-TAAA-AC-TATG-A-GGAGC-A-TC-CATTTACGAACAAG--GGAGGTTTTAC-ATTTC
CGACCCACTTC-ACCCCTGT-CAGTCTAA--TG-TCCCCGAGCGAA-G-G-TC-CAC-TTC-G-G-CGG-TCCTTA-TAA
ACGACTCCACTG-AGCGGCGT-GA-ATAATA-ACCAC-TGGTAGGAGTTCTAATGT-ATCGG-T--CAA-GTCGATTTAC
AGCT--CA-CT-GTACACG-GTTCGGCC-C-TCATTTGA-CA-CC-ACTTCC---AGT---GCTCAGCTCACCAACGACA
AGA-GAGG-GAGAA-GACTCACC-G-CTCGCAATCTTATCT-AA-GGACC-AGAACTGAGCG-GA-AGCAAA-AA--G-T
GGCCCAACATTGC-AGTCGC-GATAA-CCGCTC-CCACGAAGT-CAGCGTT-AAGCT-ATGGAA-A-GCCCTCA-C-CCA
GTAATG-ACGCT-GTAA-GCGTC-GC-GATGTCTTGGTGTGC-GCTCGTTCTGACCGGG-C--AAACG-GTATTGAG---
ATCGA-CTCCGTC-TA-A---G-AAGTCCGAA-GTCCGCAT-TACCAAATTGAGCGTTCGTGATGGTGA-T-TA-T-G-C
TCACGTC-TCGTCACTTAAAGCCCTCAG-G-ATT-C-T--TTGCT-AAAAACGG-TAGT-C--TGC-GAA-AT-GT---C
-CGACAG-G-CG--GTTAT---C------------AT-TCACGAGAGCATCTA-AG--TT-CG-CGC-AAGGC-CTTATA
CTCC-TAACAGGTCAAAA--CTTCAAA----CC-GGGG--CTGGC-CAC-ATC--TGCCTTCG--AGTAAATACGCA-CA
GTAGTGT---TACTCCTAAT-TGAGTCGAT-GCACATAT-AA-CGAAG-TCTCC---CC-G-GTT-GGAA--GAGCTCTC
CTCAAAT-ACGCCG-GT-GTAG-GCA-CTAACC--C-GTA-C-TCGT-GGG-ATCGTT-ATG-C-GGCCA---AGT-CAA
TT-ACGGAC-G--C-TAC-TCCAAAGCA-TACCGAAACCAGTAA-TAGCTA-C-GTG-GTTCTTGGAGGTCCGTG--CTG
GACTTTCGGGCGTTGAGG-G-GTAACC-TGGTGCTTTGC-TC-GGTCG-C-CTATTGTAA-TAT-CCAC-GCTTACA-TG
TC-GC-GG-AGG--ATC-----CCCTAAT-T-GT-CCGCT-GGTACC---T--G-T-T-------GA---------GTCA
TCTCC---------GTCGTC-CTGAATGA--TGG-A----GCCTAGG-CTTGCCGTGG--G-CCC--TGCAT-CCGACTT
CGCGGTTAGGCCTGAGTCTGC--CACGTTCATACCTTGGACTCCGA-CATGC--GATTGACCGC-GA-GCTTTT-GAGA-
CTCGGCTCT-AATTTCCCCCATGATTATG-CCTG-ATCCC-CCTAAACGTGTA--AGA--CTGTCTCGGGA-TGCTCCC-
-GCTAGTC-GA-TGG-GGAAG-ACGCGGGG-AAAGC-TTG-TCAGC--CG-AAGCTGATCGGCGTCTTTCC-TCAA-CA-
-AGTGACACCGCGGATG-C-C--C-AGA-ATT--G-TGCAGAT-A--GATA-C-A-AT-G-CC-GC-TA--GGACATTAA
--TCGGCCATGGCTCTTGCA-A-A-CAAA-----------------------------T-----GCGCGA------GCGG
-TTAACGTTGCTTACGCCCGGGTTACAGATACGTTTTA---------G-TTT-T----GAA-GCCA-C------------
-------------G---A-CCC-------------C-GT-----------------------------GG---------T
-----------TA-----------------T-ACCC-AAA-AGAGGCTTTTTGTAT-CTGAGGC-G-GACCAC-CCTATT
-ATC--ACCG-CCCTCA-ACCAAG-GT-GTGGCAAGC-CA-AAGGATTATT-CG-AAT-GAG-TTAA-CCTTCCCGA-GA
TG---CCG-TCGCCCTAC--TGCCA-A-A-T-CGCGTCC-TCCAATCTTACCAGCTAGCAAGGCAAACGGACGCA-TTCG
AC-TCT--CC-GA-TG-CCCATA-G-GCC--A-C-GTC-AA-TCCAAATGCCATCCAGG---GTGAA-AGCGCGCCGGAA
TTGCG---GA-GGCCT-CACGACTAATC-GGC-AAT-AG--CAA---AAAGCTGCTT-T-AGTC-ATG-CACAGT--AAG
GGCC-AGGCCATC-CGCTATATGG-GA-CCGAGGCT--GTG---CGGGAGTAGC--CG-GTG-T-CG-GT-AA----CAC
TGG-TACTG-TCGT-AATC-TCGTACAGCGAG-GAT--A--C-T-TAATCCCATATCAAG--A-A--GAG-G-CTTAG--
CG-GTTC-G--G-TCAGCC-T-TCG-CGGATTA-TATAGT--TG-G-CGC-GAGGACCCA-GT-CGACA-CTCCTG-GGA
CAGCGCAA-ACTATCTGGTAATC---AC-AG--AG-T-TTCCAAATCG-T----TATGACCTCG-GAAGCAGTGG-T-TT
GGTCCAGTGTAGA--GAG-ATT--G--ACGCC-ATTT-A-ACGGGA-ACTCGTCAAACCG-GT-CGCCAGC-CCCTTGCC
AC--GAATTCT-CAG--TGCCTTGCACGGGGCA----A--GCA-TGGCTAGT-AGCAAAATGATACG-GCGCACTCTAAG
TACCGC-C-CACAAC-GCTATCCAGAAGA-C--ACGTAA----GCGGTGTG-CTTTCGT-CGTA-C-G-CCTTATTAG-C
AGATA-AAGCC-GA-TTTGGTA-G-ATGGATCGC-C-CGAAGCGTCG-TTG-CTCT-GTGATA-AG-TTGCGTAAA-C-G
-ATGTCGG-CTT--T---TTAGTTC-GA--CTTATGGA-TCCCGTTACAA-AC-AACACC-TGCTG-AAAG-A---CCG-
T--AGTTT-T-TCAGCTA-G-CAAC--A-A-TGTGA-TCA-TGA-AT-GGAGT-GG---CTCCTA--GTA-ACCTCTGGT
CGT--AC-GCGGGA-GTGATTTACCATCCC-CA--TATT-AACTCCCTAT-GCGAAC--GC-GGGT-AAAGCGTA-GAGA
TCCTAG-G--GGAATATAT-TAGAG-A-GTG-TCC-T-GTAA--TGC-TAT-CCGAG-TCC--CCCT--AAGTTAAT-C-
-CTACTGTTGCGA-AGTAGGATGAGA-C-GCATCAGGATCGCACCTG-AGA--AA-GGAAGGTAGCTG-TAT---TGCAT
T---AT-TGG-TAAA--TACTATCG-TG-C-CGAGG-AACGCCCAACA-AG--T-GCA---G-GGGCGGGTTT-TC--CA
TTGGCTT-GTAG--C-T-AC----ATGA-GGGTATT-AA-GAGGT-CCGACACATA-CAGGCGTCCCCCGGGG--TTGCG
AGT-ATGT---CGAGTT-ACCTAA-AAC-AGCT-G-C--CA---------CA---G-G-GG-AACGATCT-CTCAATG-G
CGT-GC--TA-GTAA-AC--GG-TCG-ACCAGAGGCT--TTATCACTTC-CAGGAG-CA-AAAG-AAC--T-GGTC-CA-
--GC-GG-AAGGGT-GAGGTTTTC--GG-GT-ACCACCCTT-CT-C---CATTTATCTTG-CT-CCAAG-CATATCCT-C
GCAAC-TGTACCA----CA-CCTC-TC---ATGTGCC-CGCGT--TATATCA-GTA-TGGTCAGG-GGCCAGTACCGCCG
AG-G-GA-AGCTAG-TCCATCA-CGC-TT-A-CGAG-T-AGTCTAA-A-CACGTTGACGAACC--TTTA-TGGGCCGACA
C-C--T-TCTC--AG-TCGCTAT-AAGCC-GTT-A--CTGGG-G-AATCACC-TC-CCCGTCACT-TCTTTGGTAG-ATT
ACTGTGGAG-GCT-T-GA-ATGGGTCCG-AGGAT--TGACGAA-T-GTCG-CTAG-C--CTCGCCA-ACTTCGCGTTATT
GG-AAC--GCCCGATGACGC-A-GTCAT-CCGGC--TAAA-A-G---TTGT-CTTGAACT-A-ACCGAGGTT-AACTAAC
CAT-GGATT--AA-C-AGCAG-GCCACT--TT-TGATA-CA-A-T-ACTAGT--GGC--CCAGGTGCT-A-AG-A-----
--CT-AAAGAGACG-AC-----CAAC-G----CT-GAAACGAGGAGGATACA-CTCG-CATCACGGT-GAGTG-TTTGA-
-TCTCTAT-TCA-TCC----TTCC-G--AGG-ACTCCTTG--G--C-CGCTCAC--CTTT-A-TCT-TC-CCGC-A-GA-
AACA-GTTC---C-ATAC-CAAGA-GT-GA-GTCT--CC-TT---G-CAGCA-TTTTG---G-GGG-CTTG--TA-GAGG
--GACA-TTC-GGGG-CTA---TTATT-AAA-TGATTG-CCCGTGT-GC-CTGGGACGGCAGGGCGATACG--A-AAC-T
AGATACTG-TGTC-CTTGGCACAAACAT-CATGCA-ATATG---AAC-CAC--TAA-CTCGGT-CAT-CCTTGCTGTCAG
TGCAAGGGAGA-G--GAT--GCTGGCAA--CCC-ACACT---CA-TTCGCTGCT--TA--C---------TTAGA-TT-A
CAG-CAGGTG--TGG-GATCGCCCT-ACTT---ACGGTTAGGAGG--TATGCC-GGGG---GCCCATAATAGGCGGGAGG
TTCCGCAA-TTGATTA-CGTACA-AAGGTG-G--ACCAGTCTGAGTTAT-CTACTCGA-GTAACG-CACCCGA-GGGG-A
TAGTTA-CT-GCCTGACCTG--TGCT-GAA-CCGAG--AG-CTA-GATCATTC-ATCTGT-GCGGCAG--A-T--A-C-C
CCCGATGAG--TGTACGTAAGT--GC--TGCA-CGCT-CGTATCTATGGCGCGGGCGC-GGGCA-T-AAG-CT-G-CGAT
-GTGT---TAGG-GC--AGATAATGCCTCGACAAT-ACAAGGG-GATCAATGG-ACGGGACTGGAG-GTGGTAGAAT-TT
CGA-AGAGGGCGAATC-CGGCCGAACGA-GGGAAGAG-CGT--G-T-AGGAACA-T-CTACGGG-GT-A-C-TAGGTGAG
CGTTTG-G--CT-T-CAT-T-G--CAC-TCTGAGGAGCAGC-TC-A--CCCCGGACACCTTCTTAGT---GAATTTAGTC
AA-ACCTCTTAGTACG--CT-AG-A-AGTTCGGG-GC-AATGATACCT-TTAA-TC-CACCA-C-G--GAAGGCGACATC
ATCGCGACTCTGAG-GCCA-GGGTCGG-C-GTCGAGAATACCCATCCA-CGGC-GGGA-GAGAAAGACAAAAGACGGCG-
CCAT-GCATATTGAGGGGAGA-AATG-TTTGGAAAT-AATCCTGAGCCA-G-CG-G-GCA-TTGG-AA-CCGGCAGG-GA
CCA--ATCTCATGGGTGGCGGCCATGT--GTACAC-TTCGC-AGCTTCGGTC-TGAAGATGA-GTTAA-TGGGGGGGGAA
AGGGGAATAAACGGACGCAA-CTATCCCGTCTGACGCCA-GCGTTA-TGACTTACTGAACAGCTCTTCCT---CAGGAAG
G-AGCTCC-TCGCAACT-TA-TACTGAT--ATCTT-TCCC-T--ACATCGTACTCG-GAC-CACACG-TG-CG-TGT-GA
C-TAGGGTACTCC-TCTGCCGGAGCTAGGCCGTCAT-CGGCGGGGT-TCAGG-AGACAACACCTTGCATC-AATTACATC
GGTGT-GATAACAAGCTGTCGACTTG-G-C-CGGCC-T-GCCGTTATA-GTTCGG-TG----CAGGGGTA-TTGGCAAGC
GTGCCC-A-CAGACC-T-AAAG-TGGAAC-CAAACAACAATACCGCGGCTACTGGCG-GGCG-AGGA-GAAG-GGC---C
GCATATCAACTGTGG-CATCC--G-TGGGTTT-CGAGGC-A-TCTGC-TGGCTTGA-CCCGGCATG-CCA-GC-T----C
AGAATAA-G------G-TC---A-ATCGTAAGACCGCGCGAC-----T-CTT--AT--AAAAG--C-T-TAT---CG--C
ATTG---C---GG--CCG-T-GAG-ATCAT-T-GA-TTTTGT-TGTAGGCTTATGACGC-TTG-T-A--TG-AC-AAC-A
C-GTTAGGATGCGCGAGCG-GCAGCACGCGAACCCT-AAACGTGAGTGTCCACTCCAGAGAGTAAA-CAGTAGACAGGTC
TTGTTC-CAGACGC-CGCT-TCTT-TA-G-CTTG-TA-TCGC--CCCGAC-GCC-C-GGCC-TCTCGGTCCATCC---GT
--GG-ACCCAG-GATCGTATCTATATACCAA-GTA-AGGATA-GCCTCGC---GTTTGTCCTGAAACG-CGTTCGGGGCC
-TACTTGGA-ACTGGAAGGGCAGCGG-AGGT-CGGTG-AGA-C-TT-G-TGAAGTGGTAACCACGGGTGG-GGA-GAAGC
T-A--GGCCAAGTT-GTGACTCAAGGAGT-CA--ACCTCTATCCC-CAGGAGCGGCGT-TA-AGGG-TGGGTTCACC-TT
--GAAGAACCATCAGCACATT-ATGGATGGCC--AAGA--CGCTAACGACCGTA-GGT-AAT--C-GTTGCCGGG-T-TG
-C-CCC-C-GG-TC-GACTCGGTGG-GTGGAG-TA-AGCAT-TCTAT---AT-GCAAAACGC-CTC--G---------G-
CTACGGATA-GCCCATATGGTT-G-CTAC-TGTCCGACGC-TTACGGCA-TTTCGCATGAAGA-GGTGT-GCATAA-GGA
TTT-GGA-GAGTGGTG-A-AA--AC--AGATT-TTTCCCCGTT-ATG-TGCC-GACCA-TA-CCAT-AT-GTTCTTTTGG
TGC--A-GACAGAGTGGGGT-GGTTGATGGGGAAGT-G-AAG-ACGCGCCTT-TCCTTGACTGATAGAAA-GG-ATAAGC
CTAACCGTTG-GCTGCA-GGGTG-CGCTCGCCGGATCCCTCT-AC-AGTCCCCAGCTA--AATGT-GAT-GAG-GACAGA
TA-CTAT--CTTG-CC-A-AGGGAAAA-GCCGAGGGTC-GGAG-GC-ATGAGCAC-GAT-CGGTC-CCC-T--AAC-ACT
GCT-AC-T---C--AACCC-CGGTAG-TAGAGAATCACCAAC--GCTTCCA-GT--CACTCGC-AGAAGTA-A--TCAAG
GT--GCGCTCCGTCGTCT-ATCGT--CGT-CT-C-GTGA---TG-TCTTGTGCGC-AGA-GC--G-CTCC-GATGGGT-G
GG-AACG-TA-CCCGGC-GAT-ATC--TTGCGCCAATGGT-GG-AG-CAGT-G-CTGTG-GGAT-TTTCCAAACGA-A-G
A--ATC--ACAC-ATCTATGCCG--AGTCA--CA--AG-CCGG-TACACTGC-CA---CGACAGTGCTGCCAT-G-ATGT
-TACTGAGA-CATGAGAC---TGATT-CAA-CGATCATAGACT-ACGCC-AGTCC--A-CA-CGGAG-TTCC-A-CGCGT
GC-GAT--TGCGG-GG-TGG-CGACAT-AGGCGCCCGA-GTGACCCGTCGT--CTAC-GGGACG-C-A-GAGGGTATGAA
TG-CTCCAA-ACCCGGTAGTGC-CAC-T-ACTC-TG-AAGA--TG-CTTTTGGGAT-A-GTTGCATTTACTGT--CAGGG
TCTATGGTGAAT-CTTT-TTAAAAGATT-TGAGACTGTCGGGGC---G--GGTACAG--ATCAACG--ACAGAG-TAATG
ATCATTCGTT---CTGCTCCTT-CGTGAT-G-GGCCTTTT-G-AGCGA-G-TTT-AC--GGCT-C-T--GGCGACAAGAC
CCGC--C-GA-CTACCAAGAGTGGCTTG--A-GG--AACTGAA-ATA-GGGACGACCTGC-TTACTGC-A-GC--GGGA-
GGTGA-GTAACACA-CTA-TGT-GTTTTTGGCATGCGACC-GA-G-GCAA---T-GG-AGGC-A-ATGGAAA--GCGA--
CC--TTC-AATAACAGT---G-CCTGGGAG-TGCGACCGAGAATA-AA-CGGTACA-T--ATGG-GAGCCT-A-CTT-AC
CGCAA-TTTCCA---C-A--C----GGTGG--C--------TT-CCC---ATGA-GA-A----CC----G-CC-A-CCC-
------------GGAACTTAAT-A-A-C-GAT--C-CTCTAGAAA--AG--TCG-CGGTA-AAGA-ACAG--GTGGAT-A
TGAC--TGGA-GAGGCGCG-ATCCGCAACTT-CGCCAACAT-CT-CGGTCTGATCGGGTAAATG-CAG-GGCGGA-AGTG
T-C--CAC-T-CCTGG-AA-T-AGTTTCCCC-ACGACCACGGGGACTTTGTTCACATAT-T-CGCCGCCCC-C-A-GCGG
GCTCGTTCA-TCA-GCCGCGC-CG-GTT--TAACGTCACAAGCA-GCCAAAAT-A-CAATTGCTGTCAC-GGC-GA-ATC
TGT-GCGAGA-TTC-GGGACTGTAGAGG-ACAAGAA-TA-AT-CGGTGTAGCACCGGTTGTTCGTAGTA-CT--GGCTGT
GG-GGCAGCCGCTT-G-TAT--A-GA-GGCAC--TT-GTAAT-GGTCATGAT-TCCC--CCGCGTGGGG-CCTGGCT-G-
--CCTGGA-TCC-G-GGAATTGACTCG-TCAA-AGACGCC-----CTAA--CC-----G--G--ACCCCGGGCGCGC--A
TC------TGG--CCAAGTTCCATA-A-GGGGTAGAGG--CC-GAATGATAGAGA--A-CGTTTGAG-G-A-GACCA-TT
GTTT--TGCGTGTTATC-T-GTTAAGGAA-CCC-CCAAAGA-TGA--ATCCG-TTACATG-G-CCAC--TG-AC-AG--A
TCA-AACCCTT-TTTT-GGTCTCA-C-CCACA-CGC-TTGTTGTT-GG-CCCTCT-T------------T----------
G-------------------------CC-G-----A------C-TAAAAG-T-A-A-GG--TAA--TCCATG-TAGTCAG
TCCTCTATG--AC-GC-ACATTAT---AATG--TTATT--AGAGACATTC--ACTC-GAA--CGGTC--------C----
------------T------CCGGA---CC-GT--GCGATCC-C--TGCCTC--TTCAG----T-CCTG-AA-AGAATA-C
G-TAACAAAATGCGTG-C----------G-----------------------A---T----------GAGCTG-G-----
CCTAT-AA-TT-GCA-AT-CGGTTTT--A-G--GGGAT--------------------------C----GCAA-A-A-C-
GAGTTCTTTCAACGCTGC------------------A---------------GAAACCG-A-CTACGAA-----------
---C--C-T-GATT-CA--------------G------------GC----------G--A-C------------------
--GC-------C--CG-------GCGTCTCCC-CAGTA---------------------------------ATGATGGTC
GATTGCTCA--GTACGA-AA-A------CATGT-GCATT-CT------------------AGATC--CCT--GCCG-GA-
-GTTTCTGGACTC-GCCACCGG--T--CCTCTCC--------------G-------TGTGTCTCTGT-GAATGC-CAGGT
AGTTTCAATA-TA-AA--CG-TCATT---G------------C---------CTTATAC-A-TGCTAGCTT-TACTAGGG
-TGAGAAAC-CTTGCA-TT-AGAACA-A-TACCTGCAAGA-AGGGTAGT-TTA-TCTTCC-GT-GGATCACCGGAAAGGT
T-GTTGTTCCTCAGGCT-G-CGCCTTTACGCCATACTC-CATG-TATTACTGAGGCGC-CA-TGG-T-ACCTGGC-----
-----AGACACA-TTTAG------------A------G--TGCTTGGTAGGTTCTC-ACT-CAGGCATTC-CATTGGA-G
AGGG-TC-CTGGG-AGACCCT-AAGCCCAGCGCG-CGAATGAGG--TTT-CAGGATA------A-GGACC-AAC------
-------------------G--------CAACT-GTC-CCTAC-TGTCGCCCGG-CAC--GGTCAGGTGAA-GCCC-GAT
GACGACCCATA-GC--GC-A-CCACCAGAAACTGC-C-G-GACGTTTAGCT-ACACTGC--TCAGCTCT-AT---ATAGC
ACCGAG-TCATT-CTC-GGG-TTACTGCGTA-CGGC---CTCGACCC-CTCATATTGTAG-CCCTATTTCAA-TC-ATC-
GT--TAGGT-CCACGGCGACACGCG-T-GACGTGCAGGC--C-CA-CTGC--G-TCAGCAAGTAAGTCGAAGACTACAAA
GACA-AGGG-CTCAGGATC-CTGACTGGTGAACACTTGTAG-G-TCTAAGGGCAGATA-GTC-ATC-AAGGCAAGG--GC
TT-CTTTATTCTG-AGT-GCAGA--GG-AGT-CT-AG---AACAT-TA-GT--T-CTC--A-TATC-CTG-CGAAG-ACA
CTCCCGA--CAACCGCCTG-GG-----GAT-G-------CGTCGGA--TCTACGAAT-C-CCGTGCGCTC-TACC-TCG-
-TCG-T----------C-A-GGCC--C-A--GCC--CCTAGA-A-GAC-CA--TCCCA-T--CTA-AG-AA--C-TCCTG
TG--TG-AGCCA---AAT-TACGTCAAATACCTTTGG-AAACTCTGCTGC-TTG-ACCA-CTAGATTT-CTTTACGATGG
CTAATCGAGC-CTAGGACCGAT-C-ATCT-CCA--C----GGATTT--TG-GT-AC-TCGA-C-CT-GAACCA-AAGTGA
GCTAATGT-T-CTGCTAAGAGGGACAAGAATACTGGGTCCCTTGTCGGTTT-CGGAG-C-TG--GCG--CGCCCTCTG-G
GTCAGGGCGGTAGTATA-TAGCA-AA--G---G-GGT-ACACAG-GCG-CAT-CTCTAGTCAAC-AGAC-GGGTGTC-AC
-ACTG-----T-----C-GCGGATAAT-TGCA-TGCGCAGCGG-----C-----GGGC-GG----C---C---T-GCTA-
GC-A-AAAAAG--GACAC-G-TCTGGG-CGACCA-GTG-C-TGG--ACGTACGCGCACTGCG-T-CTCGCTGGCG-C--A
GA-AA-CGA--C-AACCGGCCCCCT-GTGG-G-TTGT-T-TGTG-GG--CGGACTT---C-CAA----CCT-ACGG--GA
AG-TACAAG-GGCG-GGTCG-GCTAGAGGG---ATGACGGA-GTTGG-TAACGTAACTGGAG-GATA-TAATTGAGT-CG
GATGTCTAC-TC-AACT-CG-AGTCAA-GGTTGTGTGTC-CTAATAACTTGGTAGAAG-GG-C-CTGCGTC-GG-ACTGG
-GTCTACTAAAGTTTA-TGTCCG-G-CGGCCT-TG-CA-AACAAAGTACGATGA-CTAGACTCTGGGTACATGTGT-AAT
ACCAA--TTAGGGGTGAGGCTGCATTACCAATG-GGAGTACAGA--GTA-AAGGATGCTG-GTAGTGACCCAGCCTAGAC
CCAGG-ACCGCCTTTGG-ACGGA-TGTCT--AA--AGCCT-C-TGCA-CC-AAG-C-AAACCGATTCGCAC-CT-AAAGT
A-CG--TT--GT--C--C-----------G-G--CG--AT-CATTTC--TA-GCAC-C-CGTTACCCCCCG-CAGCAT-T
GGCTTCTG-TCCGCACA-TCCAGCACT-TAAACG-CTCGCA-GGTAGC-GCCCTCCTACAG-TCCA-AG-TGGAGCC-CC
T----ACCGTTGG-AC--GA-CCT--CAGGAGTCGG-AATT--CT-GA-GAAGTACGGTGGACCCGGT-CATCGGA-GCA
TAGCAAT-CG-GA-T-GG-TA-TCCAAAGGTCT-ATG-A-GG-AGT-GTGCT-GTA--TCTGGAGA-A-TC-AGTTGTGT
A-AT---T-AACGAA-C-TAAAACGGCACGT-CGG-GTCTAGAGAT-C--G-TCATCGC-CAGGGCAT-A-ACA-A-ATC
ACA-CCTTGAG-TAC-AATAAGTGGGGTCTGTGG-T-GCC-GCTCATT-TATATTAGTAGCGACGT-AC--ATGATCGGT
ATGTAGGGG-GAA-CG-GACATGATCT-TT-GTCCTGGAGTTGTTGG-ATTC-GTT-CCGG-GGCTCGTATAG-AACT-C
CCTC-AGG-TAAGTA-ACT-TG-GCATG-AC-CGTGT-ATA-TT-GGGAGATACT-CGCTC-AGTGT-A-GCCC--AT-G
ACTTCCTACCCT-TCTGAAGAGGGGATTCCGGCTA-ACT-GTATTC-ATTC-ACTGAG-GAGCAC-TCCACG-TTCCA-G
CAGGGGCCTGGGCA-AC-A--CTCTAGCTGCGTTGATGG-ACCTC-CTTGAG-CATGCCTT-C--TC--TGGGT--GT-G
T-A-GACAGACTAA-G--ATCTGATATATCCTCTA-----GTATCTC--CCGAC--ACAGGGA-GT-ATGAAG-ACGTTA
--GCGGC-GT-A-TTCGG--GATGC-ATC-C--CTGGGAGAAC-AAG-G-A-CACG-G-A-GA--AGCACACG--T--AG
ATTA-TTCCCTTCACAA-TCA--GAGGAA--A-AAGAA-TT-GCCGGGG-CTC-CC-ACGGCC-TGAGGGCGTAT---C-
AGACCA-CTA-AT-CAAA-GGCAG---TCC-T-AGAGTAAGGGGTCCGGTGCCCCTAAGAGTCG-CAA-AATTGGAC-AG
-CAAGT-CCAGG--G-GGCC--A-GCTGAAGGCC-GCCCT-AAATACTGCCA-CGCCG-TCTGATCTGCAG-TTAGA-CA
ATGTGCTTCTTCGTACA-CTAATCGGCAGAC--TATCAC--GT-CTTAAAACCC-AA-GGA-TC-CTCGGATAGGCG-G-
C-CACTC-TA-GTCGC--CAAAA-TCCG-C-A-CTTGT-TCA-GCAAACGGAC-GTCTCACGT-C-GGGGCA-TGACA-C
AT-GCGCTCTGA-AAAG-GGGATT-AA-CTGAA-T-CAGACTG-TCTAACAAGCCGGAATGTCATATT--TTGGTGGCTG
GCATAAA-GTAGCT-CAGGTATTATGGCGTGGTG-GACCCTGG-GACTCTAACATGTCCATTGCG-ACCCGACC-CGCC-
ATAGGGATCT-AGCAG-CC-C-C-G-CAG-CGGACAAAGG--AGGGTGT-TGAAGCGGAGGAAGCA-CTCCCGCGAG-AC
TAGGAAAACAGCCC--CA-TCCCAG-TTACCGCTGGTAAGTG-TGCTCTACCCCGAGTAGACCATCGGG-CGG-CACAAG
CTA--TGGCACTT-AT-GGCTCGCCTAATTT-AAGGAGGGGGG-TCGCT-GTGACAGTGCCG--AGGAGCAC-GGAG-CA
TACC-AGAAAGTAAGGTAGACTGGTA-ACA-TGTCTGCCAGTC-TAACACAGGAAGCCTGAAC--A-ACC-TGGAA-GGG
-AGG-TCTGCCTCGTAGAGTGCGAG-GGTG-TCCGGGAAG-G-AGCGGATCTA-CAGTAC-GAGGATATG-AGTT-TAGA
--AAAAAGGTCGTGAG-ACGTCAG-TGACTCGAGTCCGATGC--A-T----A-TAAGTTCC-GAG-TTTG--GAA-TTGT
-T---A-GAC--T-AAGGCTCTAAT-GAC-GT-ATAACCCTCGACGCTACGGCCCAGTC-TGTCCGCGGGG-TCGGTG-A
TCGGGCCGAAGAGCGGTC-CTGCCGTAGCATCAAGCC-GTTAAGGAATCCATCAGTTATGC-T-CGCCG-G-TGACATTC
CC-GGGGTGACCGGGTAGT-GAAGGCCTTA-C-C-TAGAGCAATTTG-GAGGAACTGGAACCGAGCTA-GATCTCAAC-A
CGCGACC-CGGAGCGAGCAGTATGCCTTCACGTGTCA---C-GCTGGG---GGATGCTTATT-GGG-TCCTCTG--C-CA
GCTCGCAATGCAAA-CTATTGCGCAC--CCCACCCGGGGTCA--TGAGCGACAGTAAAGCTACTGCCT-T--CTA-TAGT
TC-G--GT-GCATGTTTAACCCCTC-ATAGA-T-C-CAACCATGCTGGGGTG-TCATGTCTACAACGCCAAGATCAT---
-CCACTGCTGTG-G-TCTA-TGTTGTACGCCCAAATGCAGGGGACA-AC-G--A--TT-AGTCGGAA-AAGCG-TGTG-A
CGGCAGCGCGCC-C--GCT-GCTCCG-AAGTAGAATGATCCAAGCGTCCGGTAGTT-AAG-GT-CCCT-GCAACGAATTA
G-GGCGGCGGA-C-CAGC-GGGATCCAC-GTA-GCGG--A--CGA--CATGCTAGAACA-GTG--AC-TC--GATTA---
-CGTCA--GGTCTAAACATTACACACTGCCTAGATATGCTTCA-T-CTAAAGCC-GCATA-TT-AAA-TCAAC-CTG-GT
-GAACACGGCCTATACAC-GTCGTCC-CGCCGG-G-CATACGG-TGCA-TGCCGG-ATGC-GGACGTGGCCCAGCGAAG-
GC-CTTGTACACCCCCAT-ATCATCC-ACGAG-GCACAGTTCATACGAAGCCGCGCGC--GTTCCTC-CA-A-AAACTGA
GCG--T-CGAAAG-CAGTG-AGCAA-T-AT-GGGGTGT-GGTTGGCCTACTC-TTCCG--C-CAGCTTG-TTGG-AACCG
G-CACG-CGTTCGCGATAT-CTGCTGACAGATAA-GGGTGACC--GTCA-TCTGC-C-CATTGG-CT-CCGCCGTGGTGT
GTG-GTATCC-CACG-GAGTCCT-AGA--AGC-C-TACCA-G-G--ATTATCA-GCCAT-C-GAGCGTG--AC-GCACCG
GGCT--ATC-ATACG-GTTTC-A--TCCG-CCCCGACAGCTGACG--TGG-TCAACAGTGGG-TGG-T-GACTTATGGGG
TCTGAAA-ACG-T-CG-CATGTGT-AG-CGT-C--ACAAGAC-TCGAAATTC-TGGGGGC-GGCTGTAT-T-GA-GCGAC
TACCGG-TA-GAAC-GA---AG---TA-TGCTGT-TTCG-AAACGT-CC-CC-CCCGCTTAGAACTGCACGA-GC-CTTG
ACGCGATA-GACGAATACTGGGGCCAAA-C-GGGT-GGACAAACGAT-AGGAGCCGGAT-GACCGTTCTAGT---AAC-T
AA-GG-AATGGATGTCGTTCCA-GTGACGGGCAGG-GCTG-GCCG-CATCGCA-CGAGAGAGAT-GTATCCTCC-G-G-A
AG-CC-CTTCATT-ATTGT-C-AA-ATCTG-A-TGGCC-TCTAG-AG-TAGCTCCAGTCCG-CCGT-CTTC-CATA-AGG
ACGTT-GGCCTTCGGGACACTTA-ACCA--CGTCAGGTAGGAATAT-ATC-GGGGCAAGAC---TGCCC--G--AAAGCA
C-AGA-TGA-C-ACCG-C--GCTCA-T-CTACT-AGA-GTG-T--A-ATTGACGTCATC--CGACCAG-AAT-GTGGCAA
-A-ACTTAAGG-CTA--CCGGA-AAC--G-G--AGGGT-CA-CTCCT-CA-CC-A-TTA--ACTACCGCCTGCCT-TCGC
-TCCGCAAGTAA-CAATACCAAGA-G-GGT-----ACCAGCTTCCTGAGCGGGCCGCCTCGACAGCGGCTTGATGA-ATG
ACGCATCAAAAGTATCACCGGCGT-CGA-A-ACATAGGGCAAACGGTGTGCGTATGGT--AAACAGTACG--AACCC--C
-GGCAGCCG-TGGCTCTAA-AC-CGTGAGCTGTA-TCAGCGTTT-C-GCGGAGGC-TT-TGC-ATT-TTA-C--AT-G-T
GGATTGCGGG-TGCGTCCGTTAA-CTCTAT-ATGAC--GAACATAGCTCTAGGCAGCAAG-CAGCC-TCCCAATTGGC-A
CGTCCGATT-CGAGCCCATG--GGAGGTA-CCCCATGTGTGGATGGA-GT-TGGATTGG-GTAATA-C-CT-CACC-TG-
TCTCT-TAATTCC-TACT-TCAGGGTAGCCCTCCCGAAG--TTCCTGTCCCCA-ATA-AGAT--TAAATAG-GTGGGC-C
AAGTAAACG-G-GCGTACC-TCCTCAA-CC-TCGA-T-AGCG-AGACG-AGAT-GGAGAAGTG-CGCA-ACC-GTTC-GG
C--CACTG--A-ATTAA-A-TCGG-G-CCAGG-CAA---AGTAC-TAT-TG-CGTTTAA-CAAAATACTGAGGCGTTCGG
TCTTGCAATCCC--AA-GGCGATGCAC-AG-GGCCAA-AGTT-ACCTT-GGC-GGG---ATAGCTTGTATC-GAACACAG
TCA-GGGCAG--G-TCTCTA-TGAC-AT-AC-GTCGT-GAG-GG-ATATCGTGCCTGCTCCAATGGG-TTCATATCC-GC
TCCCCGATATAAT-AACGG--ACCATGGAGGGACGATGTATCCCCAGCT-AAGA--GAAA-GGCGTCATAGATCTTCCAT
-GCT-TTCAAA-A-GGGCTCCCAG--CACGT-T-C--TGT-AACCGCCTTGA-GAA-T---CT-GT-CGTATCGG--GCC
GCA---G-CT-TAGCGGCA-CAAG-ACGT-TATCCAA-TT-CC--CGTTGG-CA-AGCATTTTTAAAGGTTTT-ACC---
GTGTTATAGGCTCCT-G-GA-A-CTG-CAGCTGCT-ATAC--TTTGTTCTAGCATTCCGCG-GAACCCCCCTAC-GCGTC
TTCCCTTCATCC-ATA-AGGCGGT-CCA-TCG-TTCACGA-CTGCGAC-CC-A-AAAGT-TGGC-TC-C-TGG-TACC-C
CGCACC--AGT-A-AACTTCTTGCATCGGCCCCG-AAT-GAAAGGGTCGTC-CCAGG-TTTCGCCGGGTT-TG-CCGTTT
CACGCCCTTCGCG-A-GAC-CCGGGC-GGA--GCCTCC-T-AGAGC-TATA-GATCGAC-G-GA-C--TT-TG-CCT---
A-C-AACTAGCACGCCACCCG-TCTCG-GGC-TACATGA-T--A-TGCA-A-----------------------------
-----------------------------------A-------------GG-------------------CA--AGT-TC
--G------A-----------CC-A---G-----------------------GG---A-G-TC--CC--T----------
------------------GTGAGTG------CG--T------------------------------------A-ATGTCC
ATCGGA-CT-A-TTCTCGGGTCCTTTAG-T-GTTGAATCAGACTGGTAC-GTCAA-TG-A--CG----------------
-TCGAC--AAA-TCC-AGG-CCC-TGCCAGT-----AATC---A---------------GCG-CAAATGCC--CAATGG-
CGGTGCAC-ATGA-AGC-GA-CGGAACAGCATA-CGG-A-TGA-GGC-T-CTG-AC-GAACG---GCCG---CA-GAC-C
T-TTT-ACAAGTGTTA-CGTA-C--C-CAGTC-GCT-CAC-ATGACTGGACCCC-A-G-CTGTACCGACC--A-CGGCGA
GC-ATCGTGACA-GGCC-G-AAGG-GGAG--GGAAGT---T-TG--GTTG-CTGCATCGGA-CACCGCGACAATGATCCG
-TG--C-TG-CTTC-C-TGA--GTCAGATACCAGCGGCAGGTGGAGCCA-AAGAA--TGGGAACAACTTCTA-GGTAACC
-G-GA-AC-A-GTTCGCATG--C-AATAGTTTGGC-ACTGGTAT-CAGCCCGTCTCAAC-ACTG--GGA-CTG-GAGGAA
TCCGAAGCCA-T-CAC-CCA-ATGTTGAGAGAACTCCTGTCCG-G---ACCCTATCCT-GGGACGC-GAATCACCGATCG
CC-GCA-GATCAGC-GCCGC-GTGG-GAGCCT-C-GA-TAAA---GCTGCA-AACGGA-ACATGGAAAAGAGAGCGCCTG
CG-C--TGTGCACCC-GACTA-C-GGCGTTACTCTCCGCG-G-GAGGG--GC-CCGG--GTTCAAG--TC-CAAGGAGG-
GGG-CTCTA-GTATTCCACTCCTGAAGGTGCCGGTACGTCA-TGGTA--TCTA-GAGCGTG--CTAT-TCTATTCTAAG-
-GA-GACCTC-ACGGCAAAGGCCGTCCGATCC-TG-AT-T-AACTGATCCGTCTG-G-T--GGGG-CGATCCAAGTGAGG
C-T--TC-GATGCACCGAGT-TATTCATTGGCTCAAC-C-CGCCAGTGCGCG-CAATTAGGGC-GTTAT-GCAT-AG-AA
GCCGAT-A-A-TAGC-GAAAAATGCAGTTGCCCGGGA-TCTTCCCTC-CCGGCAC-GAC--TC-C---GCCTAG-AAGG-
--G-TTAGA-T-GGACGC--GCGATCA-T-CACCATAA--CAAGATATA---ACCTCTAC--GCAT-TTC--TG-CGGG-
AGAGA-CAGACCATATAGACC-G-C-CGG-GTCGTTAAACTCTTTCACTGAC-AC--T-ATAGCCGCAAAT-TATAGTTG
CG--G-GCCACCAATAGAGG-GGGGCCGGG-CGTGGT-A-TTTTC-TC-CG-TTA--TCA-GAT-TTGGGTAAAA-GA-G
CCTACCA-TTTGACT--GACTAGA-GGAGACAAGATAGT-T---------------------------------------
---------------------T-------------------------------C--------------------------
C------------------------A--------------------------G-AC------------------------
---------------GGGT--CGTGGCAG--------------CG------------------AC-TTA-GAA-TATTCC
T-CCAATATA-CTCATATCCCGAATCTATCC-A-GTTA-GGGCTAG-GCATACACAGA----TACGGGG-CTCTTCAC--
AAGGGTAGCCCG--C----GACA-CCTAAGTCCA--AA-ATTGCTCGTGCGA----------------------------
------------------G----T--------------------------------------------------------
----GA---------A------------------A-GTTT-------T-------AGAGCTGGGCA-ATA-CCG-CTTAG
CGAACGATCT-ACA-C-A-TA--AGGGG-G---TAC--------------------------------------------
------C---------------------------------------------------C-T-T-G---------------
----------------------------------------------------------------------G---------
--------------------------------------------------------------------------------
--------------------------------------------------------------------------------
-A------------------------------------------------------------------------------
-------------------C------------------------------------------------------------
-------------TA-----------------------------------------------------------------
---------------TA--TC--------A--------------------------------------------------
------------------------------------------------------------------------C-AG-C-T
--A----G------------------------------------------------------------------------
------------------------------------------AAGAA--C-GAC-GC--TAC-TG--GG-GATC-GCG--
-----------------A-CATATAACTCAGTC--T--------------------------------------------
--------------------------------------------------------------------------------
------------------------------------------T------C-CAAAA-C-G---G-CGA-G-TT-A-CGTA
TT-GG-ATCTCG-CAA-CGAGT-C---C-TA-----A----------------------------T--------------
------------------------C-------G-----------------------------------------------
-------------------------------GCGGG--G-TAGTGTCCAACACG-ATGCCGCG-TGGCAGC-GTGGA-AT
CGGGTCCAGG----GGATACACAACCGGGAACGATGCGCC-GGGT---G--ACG--CGGATATGTCCATGTCTCCTGGTT
TCTAGGACAGTGCGCACT--GTG---G-CG-C-G-GG-CCGACC-AGA-CGCAAGACGGC-CG---TCG------CG---
-TT-G-------A-CTTC-T-AGATCGCT-CATCTT-AGAA-CGCACGC-GT--GTC-GCCGGAGTTCGGA-CCGC-TCC
CGGG-CAAC-GG-AGTCA----------------------------TG--G-----------------------------
--------------------------------------------------------------------------------
-------------A--------------------------------------GA--TGGGACGC-GCTAAC---C--CG-
A-C-------------A--GGGG-AA---GGG-CCGGCCTAGTC---GT-CCCTTC-ACTGCTATACTTCGT-ATAGGGA
CG-CTATCGT--TGG--ACTCAGGA-G-T-AC-GG-GGGGGTC-----AGTTCGC-GACCGGTACACATAGAGTG-TGCG
TGTGACAA-GAGAAGAA-A-C----TTAGTCC-A----A-AC-----G----TT-GCTT-----GGGAACCCGGA-TGTG
A-CGT-----TC------------------GAGGCTGGA---GA---AG-C---------------------A-----CT
A--------------------------G----AA----------------------------------------------
----------------------------------------AAAA---TT---ACACAG-TTGCCGAGCGAA--TG-TGG-
A-CCGCA-TA-GTTATGAAAGTAAG-T-CCGGG-A------CCAA-GT-ATGCTG-TAAAAT-TT-ACGATCGAC-CACC
TTGAA--GAC-G---CTTTGCCC-CAACGCA-AGAAAGAATA--A-CC-ACATCGA-CCGACCT-TTG-GA-CGGCAATG
TATGA-T-G-GGA-G-AT-CT--CACC-G-CGA---TGGTA--GTAGCGCAATGAT-ACAGAGGCCAACC-CTTA-TCTA
GGTATT---C-A-GTTGGGCCTGCCTGACGTCTCA-CCT-A-CTCCTCAA-ATTTAGGCACG---ACC-AGTGA-ACAAG
TATGC--AT---CCG-GGAACTGTGC-AGACATGCAA-TATAC-GCGGCCAGACCCCAAAG---T-C-AGTTGCCATAGG
CCG-GAGGCGA-CACA-TTT-CGAGGTC--TTA-T-TC-TGG-GCTCAGGCTA-CCAA-CGAGCGATGTGT------AGT
GGT--GACCGCC-G-GC-CATTC--TA-CTA-T-CAGCCTGGC--TTGACC--TAATAGATCGC-CTTGGAAA-TCA-CG
ATCTCAATGC-GTAGAG-ACTGT-AGAGAGG-ATTG--GGACAAG-ACGAG--AGAAGGATCAGTC-AT-T-GGTTCCCG
AAC-CA---CTG-AG-GACGGCGGATGTCT-TCGCCCC-CTATAGGGCGCCAGTTT-CGGCTTG--CGG-TACACTGTGC
-C--CA-GGT-GC-GGT----AC---TGCCG-CAG-----TTA--ACAGTTTT--TG--A-------A-C--A-TGCTG-
GGGGTTCCTCTAGCGCCA--A-TG-C-ACAGTTTGG--CGC--GC-TCGCTCA-CCAGAT-TATGATCGGTT-TAGAGA-
-T-TACTGTGCTATA-CAGACAGCTCACTC-TTGC--T-CTTG-TG-CGACG--GGC-CGCAA--CGAGGGGCC-CAATC
-TC-CC----G------C-----------G--------------CTTC---------------CCT-TAGACGCGTTGAC
ATCGAGGG-GCATACTTTTTTGAA--TTACG-----------------------------------------AGTCTGGA
T------------------------C--G---------------------------------------------------
-----------------------------------------------C--------------------------------
-TTTCT--TCC-TAC---G--T----TC----------------T---------------------AGTA--TA-AGATC
CCTC-CTACTTTT-G-A--CAACCG-CGGAG-G---A---G---------G-----T--CGGTCT---------A-T-GG
CGA-AGGTA------GATT-------GG--G-----CCTC--CTC-GTCAT-T--GCTGAAAGAAACGAG-G-CGAG-CC
ACCA--AACGT--TGC--CATGGCTTTACCACG-GTGG-T-TCG-CCCCCTCAGA-CT---CCGTC-TC-GGGA-GC-TT
AGCCCC-CGCCTTATAGA-T-TACCC--CCACA-AAAC----TGCTCGAGACCCGATAGGTTCGCA---ATCGACCA-A-
G-G-TGGCT-AACC-C-C-ATGCT-G-GGCGAAGTTACCA-GTGTCA-T--CTGGTT-CA-TGCCGGAGAGT-T-T-GA-
CGTGCCTGCTGTCCACGTCCAAGATG-AT-C-GTGCGA-TCA---TGCC-AG-GCC-CT-CGTTA-C-TGAAA--TGCT-
AA-GTA----TTA-T--TTCCTG-AT--CTC-TGC--ACGATTCCGT-C---G-AGTA-GAAAC-AC--TTTCG-TT-CC
CCTGC--C--GA-GCTC-AAG-TTCTCT--TA--ATCTTCCACCCTGCA---------G--TTGAGA-AGTTCAGAGGGA
C--GTGC-TTCTGGACTCGA-GA-AA-ACATA--ATT--AGA-C-CCGGGAG-AGT-GCGC-GAAGATA---CAA-TC-T
AAGGT--GACTGCAT------CTC--TTG-A-GCT-CCGTGAG-C-TAGTATGTG-ACGAGTCTCTG-CTAGTGCA--AG
GG--GG-CGGG--CGTCCGA--CCGTGCTCCAT-GGGGGG--G-G-C-TTGGGGCGGG-TTGCCCC-TTGGTCCATGG-C
CTGCTC-GA---GT--G-TATATGTCGTTCGATTGGCT--GGTTCGTTA-TTGGAG-CTATGCCTGTGG-CC-C--CGA-
CCTCTCAT--AGA-GTGCAGA--CAGTC--CTCGCG-GCCG-CG--TCTGAGTGG-GGGTCG-CGCGCTCGA-AACC-AG
-TT---A-TCCTT-TCCGCATTCCTCTCCGCGG-TCC--AG-T--ACCAA-ATATCACTACGGCCTAG--T-GCG-AACT
TCAG--GGC-G-G-A-------GT--C--G-CTGTCGGGAGTA-T-TC-GCA---G-CT--GGTG-CG-ACA-CGC-CG-
GG-CCACAG-------C-GGTTAGG---------T-CG-AC-AT-ATA-A-AC-A----------G--AA-GTG-GA-CA
GAA--AG-G----------A-------------------AC------G-TTTTTT-----------------------G-
T--GGT----------------------G-G-AG----------------------------------------------
---------CCT-ATCC--C-GCGCGTGAAGATCTGACTCTCCTTC--ATAGC--TTTTGCGTAC-CGCCACATT-ATAG
GTTTG-C-T-CCCC-C-TAAATCCCGGGTG-CCC-ACTCC-GCGGGTCATCTAACC-TGTTCG-ACCATATGTTT-TGGA
AT-GCGT-ATCGG-ACGATCGT--CTCGT-CGCTAGTTGGTCATAAGCCGGCTCGACGCCACGCCGTCCTCCCTTGCTTA
AGGTCGGACTT-ACAAATGTGGTCTGTTCTGGC-CCACCGT--CCTAG-TCAGC-TCATCGAG-T-CTAC--CACAT-CT
C-TGCGCTACACAGTGGTAG-G--CC-CCTTCCC-CC-GGCGCGATACAGCTC-GTCT-G-TTACATGCTTGACCTGCA-
GG-GG-GT-TTACCGC-CA-CAAGGCAGGGT-CCCCGTCTG-GG-AGG--TCCGAAGCTCGT-GGTCGAGG-TCGTGGTA
CTACAGCGGTC--TGTTTTTGT-AT-GGGGCG-A-GT-ACCCA-CC-AGGAATTTTTCCCTGA--ATCGAGTT-CCCAGG
-GTCCC-C--T--CGT-AA-GGAGAGGCAGCTTGTAAG-CCTAAGAGG-AAATTCT-CTATCC-TCCG-T-G--ATCTTT
CAAAAAGG-CGAGCCAATTATTCTTGGACT---T-TGC-ACTGTCTA-TCCG-CGC-TCG-AGCAC-TT-------CGGC
-GGGGAAGTAC-TCGTA-CCTGCTAAC-TTG-CAACGGCGGC-TATCAA-TGG-AGT-TGC--TGACAG-GG-GC-CG-T
TCTCCTGCTTGCAGCGAATGCAGTC-GGGGTGCT-CATCAAGCTGTTA-GGT---GATAGGC-CGCTGCAC-TAC--GTT
ACA-GCGCGTC-TGGCCTT-GGATTCATCAATTT-C--CG-GTTTA--AGA-CCGT-AA----ATA-TATT-GGATGG-G
AGCAGGT-C-TTACGGCTG--GTTTTTC-CG-TGACAT-GTGCC-CCTCT-CCTTAGGGAT-A-ACCGCCAATAT-AACT
-CTATGTGCCGA-GAGACACTTAGGGATACGTC--GCCTTACCCGTTCTGTCG-CTTGACTTTCCGTCG-TTATTGT-TG
CCA---GATAGATACCGGGCACCCTGACG-CTGTA-TCGTACGGTG--C-GTTTTTGATTCGGCACCCC-CTCT-C-TTG
CATCCCCATTGTT-ACA-GACC-GG-GCCA-GTTTGCAACTCTTG---CGCTGC-CGAACGCAGGT-GCAAGTTGCACCG
ATCGCAGC-CG-GTTCG-CGG-T-ACCTCACCTTCCAGTGGA-CT--AG-GA-AGG--C--TTTCCCCATCCCCCCAGGA
-CCT-GGG--CG-GTGGCCCTC-AATGTCT-GACTTGTTCCTG-T-GATCACGTCTT-CAATTGTC-ACGGCGGCC-GCA
CTGACTCTTGAAAGTAGC-TA-TACATACCG---TAAT--TG-TTT-GT-CGTGTCTGGTACAAC-TTA-ATT-G-GGCG
C--T-T-ACAA-C-CTAT-TGGC-GCT--CCGATAG-AGTAAACGACG---TGA-G-CCACACAGCT-ATCT-CGCG-C-
TCAC-ATATCCC-TCT-AGG-C-G-AAAACCGGG-AACT-CCACGTCGTCCTATTATGAG--GCGAGGTAGCCC-TGGTG
GCACCCCTC-TGGTG-TAC-TGTTC-CGGCAG-TGAA-A-TAACAT-AGGGAG-GAGAACC-TGGG-A--GG-ATTC-CC
AGA-ACTG---CC-T--ACAA-TCCCCTCAGGTTG-ATATC-TT--ACCAAAGCTGCATGGGAAAAAATTCCATATACCT
G-CAAAGAAAACATC--C-ATTTC-CAGTCGG-CACTTGTGTCCCGTGCG-TC--CTGTACCGGTTGAGGTAGTCATCCG
-GAGGTAGCGCGCAAGGT-TC-TTGCCTCTC-CGAGT-ACTAA-AGTCCTTCACT-C-AACGGGCAG--AGA-GCACGCA
TAA-GGCATAAACGACGGGCGCTGCATT-GTCCC-CAACG-CATCA-TGCCATCC-TCCACGGACTCTACACCTAAAGCG
CACCT-GACGCGTATTCCGGGAA-GA-CGTGGCAAATGGTGCTAAGAGTCCT-GCGA-GCCAG-CGCCGGG--GACCCAG
ATGCTGAAGGGCGTG-GC-ACTAG-AGG-ACC-AAGGAACGTGGCCCA-CA-ATAACAC-TCA-ACCATATC-TAG--TT
CAACGCAACTGTAGACGA-ACTGGCTCCCGAACTATG-GG-A-CTC---C-AA-TC--GAGC-AC-GCGGACT-CA-TGG
GCC-TGC--CGTAGAG-GC-GGCCCCAGATGC-GTCGC-CA--AGAT-GG--GGTAAG-CAG-G-CGA--G--GG-AGTA
-GCCTTAAG-T-G-C-GGTCCG-G-CTACAACGGGACTC-TTCG--TGTT-AATCACTG-CAAA-C-TTTCCTA-CA-TA
AAT--TCAC-ATCCA-CGTAGGACCG-CGGG-GGCCGTAGACGGA-GACTAACTCACATGCCCTAGTACGACAAGGTTAT
GCAGCCTCG-GCCACGG-TCCTC--A---CGTCTA--TGGC-GGGCT-CGCAG-GA-ACGAC-CCT-TGACA-AAATACG
GGCAAGGTGGC-A--C-AGCCT-GCGAGGGGCGGTGA-CTC-A-GCCAATATACAA-GA-AA-TCTGTTAGAAT-AATA-
--CGGA-ATGAAGGGC-CAAG-GGAGA-TTTTACGGTGCGCGAGAATTAATGCGC-AAG-ATACAG--TCCCAC-C-TAT
AG-TAACA-TGGAAACGGCAC--CC-T-TGATTGA-CA-GAT-GA-GCCATGCA--CG-CC-TGGCTTCTGGG-ATCAGG
AGGTTCT-CGTAATCCGGAAG-CGT-CAGCCAGTGACCG--CCATGCAT-GCA-CTC-C-TATC-CATGTCGTGAGGGCT
GCGACCTGGCCTTGCAGCCC-ACATCG-GTAACCCAGAACGTAGATGACGGAGCGACCACTAGATTCGGC-CAAT-GT-G
CCGCTCTGTGCGACGGGAATC-ACCTCTG-CCAA-CAGT-GC-C-G-G-G-GAGGAGTGTT-AA-TACACGGGCACCCA-
CGGTTCGGT-TCTTGACGAGCCGCTCCGTGA-TGG-CTCCGAGTATCGTGC-GA-AGACGCAC--GGGT-CCGCTCGG-G
-TCGTC-GGTACGCTCAAATTGAAACGATCTTTAGTACTATG-G-GA-GCG-GG-AGTCGTGCAGA-CTTA-TGGAAC-T
ATATGGGGC-C-C-AAA--C-C---GA-CTAGC-GCG--G-CTGGGTTT-ATAG-TTACGTTGTCCGCCAAAAT-AT-TG
GTCCAG-TCT--GCCTTCTAACACTAGTTTCCAAATCACG-T-A-TGTTCAAAGATGTCGGAAAGCACTAATTTAGGGCA
CTAACGTGACCCGCCCTAAGCCT-CCTAA-GGCACTCA-TACTTGGC-ATCA--T-CGC-AACT--CTTTATAT-TGC-T
TGGTC-CTCCG--AAATTGGG-TCC-GATCAGAG-G-C-TGGGACTCG-TA-GAAA-CCTGATCCGACCGAA-AAAG-CC
G-AGTCTGC-GATTAGGCGGTCGTGCTCAAGATCTCCGGTAGGAAA-GATAAGGGGGCCCCCC--GGGAAGCAACGGCCT
TGCGGCTTCGACCATGGGGGTCCCCTGCGCCC-ATGGG-CCTTCACAC--GAAAC-T-CC-CT-GC--AAACA--T-CGT
G-ATCCACATCCCAA-TCG-T-CGTCCGC-CT-ACC-CCAAGCGGGCAAAGATGCGC-G-CACAAAC-T-C-CCTTGAGC
TCGGGTGTTCCCATGTT-CCCATC--CCATT-CC--T-AAGACCCA-TG-T------TC-T-GGC-CGA-T-CAGGGGGC
TCTCCGCCG-A-AC--GTCAGACCGCATCG-AAC-CTATATGGGA--CAG-CCAC--GAT-A-AAAGCGAAG-A-TGAGA
GC--TT-CAT--GGT-G-GT-CA-CGTCC-G-AGTCAGCACCCTAAATAGGAAAGC-CT-ATACGGACGATTA-A-CTGT
TCACA--GTAA--GCGAT-TCAG-GT-TATTGATTCG-TGCT-AACTCAAGGCCAAGG-ACACT--CGATA--CCT-A--
-GTG-CAGCC--ATTC-TTC---AG-T-------------CCGTGCG-CAG-GCT-CGTC-TCTAGAGCTCGGATTAC--
-ACGG-T-GAAGGGACGTAGTAT---A----A--G---GAACTGGGCTTCAGCGTT-CTG-CACCTCTT--GTAGTGACG
--TCTG-AGGGATC-TACTGAGC-C--TG-TCAGACC-TCGTGTTTTTACACTGGCGGGCGCTG-AGT--G-G-ATGT-T
TTCTA-A-CTCCGCA-AGCGATGAGTC-A-ATACTA-GCGACTTGATGTCGCGA---TCAG-ACC-C------TA-ATTG
CTCA-GCT-TTACTGCTTACTTCAT--TCCATGGC--ATTCTACCACTCCCACAGTCGGC-AGCT-TAGACACTAGC-GA
GCACAGC-GCT-CATAACATTACGCG-GGGCGCTAAGCAGTT-GTG-CCGGTCTTT-GCCGC-A-GATCCGAT-ACC-AC
-GCTCAGTTTAAGAATTGGCCAAGGTTCCCC-CCTATCA-GA-CGCTTAGC-AC-GC-TTCAAGGTTGGCCA-GTCGCAA
AGGCAG-GATGCTTGCAGAGCTACGCGGT-AG-CTAG-AAT-C-G-CAA-ACCTCG-GATCGTG-A-CTACTA-GGG--G
-T-GC-GCACTCCCCTTCCTATCCTT-GT-GC-TA-ATATATGAGGC--GACATCGG-CATGGGCTGCAAACAA-A-CTG
-TCTGATTATCTAAGGGT-T-TTGCCTCATC--CGCCAGG-CCA-AATAAGCGTG-TAGACAAC-CCCTACCGCTC-A-G
-A-ATCGGGTCGATCCT-CGCTGCAGCAT-GGCCGCC-GAATTTATGAACATGC--GCACGGACGACTAGG-TCGC-TAC
CC-CGCGG-T-CT-AG--TCTTTCC-AT--GCGAGGGC-AGAG--G-ATAGA-CCTGCAGG-GGCGC-TTCCCCTTGAGG
C-CAT-TCCACC--TCGGTAAGATGGCG-TCTTGTGAAGGGG-TT-GGC-T-GCC-A-AGCCAAGCATAATACGTCGCGC
CC-C-GTCCGGGTGGTCGCCCAGGTCTTGGCACAAGGGGATTGTCA-GGC--GGCTCCCAGTTGTTTTGCCTACACAT--
-------------CGATG-------AAC-C---------------GGTTCCG--TTC-GAAGG-AA-----TCT-G-GTC
GCT--TCACCTT--AGGAG-TATCA-CTGGAGATCCTG-TTGC-TTCGT-CTTAATAGTGG--T-G-TTTTT-CATCTAT
CA-GG-ACG-GGCTCGC-A-TGACAAGGAAAATTAAC-CAGCG-ACC--ATA-T-ACCTACATTATTG-CC--ACTAAGG
GCTG-AATCGTT------------------------------------------CCCAGT-TGA--CTTCC-A--GAT-T
GCAC-ACGT--CCAATATG---------------T-AGTA------------C--------------------------T
--------------AAGGTCTG---------C-------------CTGGAACAGTA-AACCGTCCA-G-C-ACG-AAGTC
ATA-GCCG-A------GCGTCTGAACT--CG-CCTCTC-C--------A------TT-----C-----G---CTAAA--C
A-CG-GCTGCTAG-CG-C-C-TTGCCC-T--TCTGCTCCG-GCCTACACGCACAGCCACAT-ACTGGAGGCAGTG-GTA-
CCGCG-ACCCGGT--ATCACAGCGGGCATCCTCCACCTATAGCG--GTAGCTCTCGTCATCTACC-CGCGAA-T-TAA--
-GG-CTATGC-C-CA-G-AGTCTA-TCACGGCAGGTGGATACGCGGGA--GTA--GTATA-GGT-TCTGTAG-TAACTAC
GTTT-GCG-----C---------CCAGGGCGCAGAG--GC-----A-G-----TG-AGTA--GGAGATA-CG-GTACAC-
---C-CA-CT-GTGGTCATCAC-GTAG-TATGTGCTGAAG-A--G--GGTGG-C-T---AGTCC-AAA--GTAGTG----
G-A-GTAGC-ATG-A-ACTAAA-AACCACAT-TAGCG-CGCGA--AACA-TCAGG-TATA-CG-AAATGGT-ACT-C-TG
ACGGACGGGTCTCCCGGA-CCTAAACGGTG-TA-CCTTAGGCTAGAAGACCGCCGGGACCTCG-AT-TCT-TTGTC-TTG
CTTTGTGAT-G-TCG-TCTATTGGTAGTTTCCTCGC--CC-ACA-GACG-GG-T-TCGAGC-CGT-TTAA-C--GATCGG
CTCGGC------A-TTTGTAATTCATGG--TAGATTTA-ATGCAGG-ACTTCCCTGGGCGGTTG-C-GCGTA-GAATATT
GGAC--C--GG-GTG-CGGCT--GTCTCT--T-TTGA-AAGATATCTT-CAGGGGTG-TCCG-TGCT-ATCGCA-A-GAG
-TCA-AA-ACA-AGCAGATGTCACACCAGGTGACCGCCCAC-G-CCA-CCTCA--T---AT-AACT-ATTAACT--CACT
-TCGCCT-CGGAC-GT-GAAGCTC-TGGTGCTAGTCGAA-CCGT-TGCGCGAGACCCGGGC-CTTTGGTCGCTTGGGG--
CC-GTA-TCGTACG--GCCCTAAG-CAGTCCCCCAGTCG-G-GATCC-ATTCGTG-ATC-CAGTCA-CACCTGGGA-T-C
ATC----TGGTC-A-A-A-CAAAGGGGCAGGGTTATGCCCCCCCGTCC-T-TCA-CTGGACGC-GGCGCA--TTATCGTT
G-ACA-AG-A-CGC-GGGGCA-TCG-GGG-GT-CCCG-CCGACCGCTTGC-CCCGGTACGATAGGG-AGTCTCGCACT-T
GTCTATCGT-GTTATGA-TAAG-GTTGC--TGCAAGGCCTGCAGA-TATGTACCGG-ACGTCC-TTCGTACATA-GGGGA
GTATGTATGCTG-TCTTACTCC--GCCTGCGC-CTACAGGAACGG-T-CC-TGCATCACCCCACCAC-TTAA-TGC-T-C
A-T-CGTTG-GG-GCGCG-GAA-T-TTCTGCAAGCACACAGC-CAA-G-GCGAAATCGTAGGATG-CATTGCCTGC-CTG
AAACAGCCCATTG-CCGGCTCCC-GACCACTCT--TGC-CGACT-GCGCTTCGTACCCTGTT-CCT-CGTGTGGTA-CTC
ACTTC-AG--GCC-TACATTTTTA-AGGCATCACCA-ACGC-TATACGG-GC-TTCTTTGTTTGAACATAAAGA--TACA
TACCT-GC-TA-GCGTAGTGAA-C-TAAAGGCGGGAATT--CGGTGTAGA---TCGG-AG-AAAG-CC--TTCGA-TGT-
-CGCCTGGGACGC-ATCAG-CC-TGC-CTAAGATGGA-TGTCTTTCCTTGTC---TGTAAG--TAGAA-GGGCGG-A-AC
C--TCGGAG-CTTCCGTATT-G--CAG----TA-AAGTT-TCAATCTA--C-CGGATAACTGGCCT--C-TCA-CTTGGC
-CA-GAATGGGACGC-TAT--GGCGTAC--T-AAGG-ACCT-GG-TGC-ATTCTG-GCGCTACCATCT-GCG-CTTGGTG
---ACATTGT---AGG-ATTAGC-A-CCCGGC-G-G-GCGGG-TA-AA----C-AC-A----CCC----TG-CG--GTCC
GC-CGG--GCGTTCG--TT---GT-ACT-CCCTAAC--A-G-G-GAC---C-T-CC--TCG--TATTGGG-AC-C-CCGG
GATCTCCATTTTC-CT-GTCTT-CGATGCCTGT-GGATTT--CCATCCGGAAG-GA--G-AAGAATTGCT-GAT-GGTAC
A-CGCC---AT-A-CCCGTAAACCGGGCTCC--GCCTAGAAGAGCACT--CGAGAAC-AC--GT-AAAAACGGGGCTTTG
ATAGA-GACTC-CAGG-C-T-----TCC-G-AC--G-T-TG-GAA-GG---ATAG---CTGG--A-C-TC---TAAAGAC
C--T--T-AAG-G--CATAACT-T-C-A---GGAGTTCA-CT-TTGCGGAACAGAG-G-GAA-CGTGG-GCGC-TGAG-T
-TC-CTG---GTAA-AAC-ACCAC-TA-CGGG-ACCT-ACTACGTTTAGCAGTTCATACG-T-T-TCCAACGATA-T-TA
CT-CAC-TC-TT-GAT-CGAACCAAGGTTATTTTCAA-TAGGCGCA-GGCCAC-CTA-TTGTGCT-TTT---CAGT-AGC
TATATT-TTTGGGA-ACCA-AGAGGAAAAGCCG-AC-A-GGTAAGTT-AAGTTAC--AA-CTGG-CGAT-AC--TACTGC
-C-AC--TAGTCAA--A-GGTT-AGACAACCAAAGTG-CGTTGCGCGAGAC-C-ACA---GC-GA-AT-GTCGGA-AAAA
CAG-AA--GCCTAACGGAG-GC-CTG--CGC---GATAATG-----G-CCC-GA-CC-AGGT-GCCAATTAGG-ACG--A
GCG-TGA---TGCT-AC------------------GCTGC-A-A-TTT--AC-GCATA--TTA-A-----A---------
--G-G---GAGGGCAGGGTCACGGCAGATTTCTCGCTGTGTGGGATGG----------G-T-CGTTATTGTATA-GCGGC
AA-GCGGACCTCTCGCCGGAAATCTA-A-ATAGG-GGGATAGGTACGCC-TCT-TAAG-CTTAGGCTC---TGCT--CG-
C-TA-T-GC-TTTAGTTAT-ATCCCT-GACGCTT-T--GCC-AGC-GATCCGG--GACCA--GA-TGATGGCTC-T-GCT
-TCT-AC--TCCGGGGG-CT-TG--CAG-GTATTA-TTGAC----GTCC-TTTCATATCA--GGGAATA--CA-AGT-A-
TG-ACGG-AAAATTTT-CTGGGAGC-AGT-CCCGGCGTG-GCATCCCGAT-----ATGATTC-CGACCCTCCTTTCT-TC
GT-T-CACGG-GGT---GT--CCAACC---T-CGAG-TGGGATTCGTTGGCGAAAAGCAATGTG-GA-AGTAAACTAC-T
GCTGAGATCGACTATG-TA-ATGCT---GACGGTA-CGGG-G-CCAGACAAA-A-------CCGCTC--AAC-C----GG
-AAGGGGCTCAAGTGAAT-CC--------GAG-TCA-AGCTATAT-CGCCGATTTG-AG-GGTTAGA-CATCCACGCC-A
TGCCAGGTCTC-CAGCAGCAAG--AAGTCAC-CGGCTACCAGG-AAGTGAGGGAACACGC-TGAGTCAC-T--CGAAAG-
CCCCGAA-TTCCC-G--GG--AGCGAAGGAAATCATCCTTT-GAG-CAGGAGGC-TTTTGCA-GAGGCATA-CA-TT-GC
AGACTCAGG-AGGCC-AGGTCT-GCAGG-CATAGATGACTC-AGGC-CT-GTATTCAGAAGCCCCCATATGCAA-GA--A
CA-CGC-G--AA-T-T-CACTCGGAA-TGACAGGATCCGGAGT-CGGTAGGGACGCCCTTATCCCTG-CTTGAGGCTG-A
TCGG-CTTCAGCTC-T-GTGA-GTGTTATACCC-ACGAAT-GACTG--CCTGA-ATG-AATTTACCCG-ACGC-CTAGC-
CG-CCCTGAG-TATAAGCTGCTCAATCTATCCAC-A-TAC-GCT-CTAC-TTCTATTCA-AT-CGAATT-C--TGA-TTC
CCTCGCTC-TG-TTCGT-GG-TCATTAGG-TTCGGCAGTGACAA-ATGCAATTTCCTCCTGG-AGGTGG-AG-AATCC-G
CG-GCTCGCTGCCTCCGGTCCCGAATGGACTC-CGCACGAAGATACGGGTA-CC--CGCT-GCCTGAAT-GGCT-CACTG
TTG-CATGGTCTGACAACCCG-CAGCTGGCT--CGCTAGT-CCCGC-G-GATCGCG-TGCCCAT-GAACCCTG-CTGGT-
TCTA-CC-CTCCCCTCTTGC-GCTACTT-AAAAAAGT---CACA-GGCGGGTATGAA-GTTAA-AATCAGAC-TA-CAA-
GC-TGT--TACAC-TAC-C---AGGATCCGTT-A-CGGGTGACCCA-CCGCGA-GA-CTAAT-CGA-A-CGT-GC-AGTC
CGCTGCC-GG--C-AGTTGGA--CCTA-ATGA-A-AG-GGGTGTCGC-T-AT----TATAATACCT-TC-C-CGCCG-G-
-G--GACAGCCTTGT----T--TG-G-CCGGACCAAGT-ATGA-CCACATC--GC-ACA-CGTCAA-TATTTA-CGGC-A
G-CGTAC--C--C---GT-------TGGCTGCT-TC-TCAGAATTAAGC-CGC--ACC-CCCCCGTG-AAGAGTTTCCG-
ACCT-AAGG-C-GTT-ACAGCTTCCGGCCTGGCGACCGTC-T-GGGG-CAAAC---T--CGGGGT-CCTAGAG-CGAAGT
GTGTTGCT------A-CGC-CGATT-C-A---ACTA--CGACCA-TTATGAAC-AGTAAGTATCCGTT-CGGAC-G-TCG
GCTAAGCAC-CTT--ATGA-CATT-GGGGGGG-AACTC--TGG-ACTT-CCC-CAC-GCCTG--TGCCT--AACAAAGAA
ATATAAAC-ATT-C--C---ATAGCTT-AACTTATACCTTTGGGCGCCGCTTGGCTCAA-ACACTATGTCGGGGTGG-GT
-TTCGGAT------CG------G---T--GCATG---AG-A--G-GGGT-TA-GTACAGC-ACGT-TG-TACG-------
--CATT-TC------T-AGAGGTTCCTCCTGCGT-A-A--GC-CTTG-TCC-GG-AA-G-CCGGGTCAGC-GCTCTG-CA
GCGCA-GAAGAA-TAA-------G-GTTTTCCTC-GCGAT-G-TTGCCAGGCCGTGGTAGCGCGAG-CCGTG-TACTGGA
AGTGG-GGG----G-AAG---------------AC-CTAGCTATAACCTAGC---------GGCACGACGA-GCTTAGGT
-----GCGG-AC-GTGGACCTT--G---------------TC-C----G-CA-TGAACGGA--CG-CGTAGCTTGC----
T---------T-GCTGGACC------------G-----------A--------------A---------A-G--------
---GA----T-TC-GT------A-AT--------------AGTAT-AGTTAGTGCCT--G--GCGGGTTGTG--------
-------GTTCC-CGT-C----C-T-TCAC-GC-GCTAA--TACCACCACAACA--------GCCGG-AATCTTTTA---
AGTCTT-CC-TGAG-G-----T-----------T---------------------TGTAGCCGCC-ACTATTAGAG-GGT
AAA----T----ATCG-T-C-C--GAAG-AA-A-AA-CGC-GTACGGG--T-G-GTTTTTAGACCTCGT--ACCACTGCC
CCGCGCAT-CCTCCTGCGTGTCC----C-TCAG---T-----AAGA-TTG-AGAACT-GACTGGAGG-CAGCTT-GCCAT
-TACT-CTGACTGGCTTGGCCG-GCCATCGCCGTATTAA--TCATG------A-CTC------A--------------C-
-----ATGCGTAA-A-T-TACAGCCAACCA-CTGTGG-GACTCAAACAGGGAACGAG--A-ACTGCTAT-AGTC-TTGCA
TTAAAC-GGC-GATT-AGCTA-TGTTA-CGT-TCCGTAGATT-C--AG-GAGGGTCTCAGGTCG-TAAAGATA-TGGGTG
TAGGAATC-GGAGAACCGCGCCAGAGTCCTCTGTCTGGCCCAC-G-C-CGTC-T--ATCCAGAGGTT--GTCACACGA--
CTAGCGA-GT-C-ATGTCGAGGTGT-CTCGCGA-TAGGAGT-ACCCGATA-G---CTTCT-GCAAGTCAAACGCA-TGAG
CCGATTTCGC--TCG--CTGA-TATGTCA-ATCG--GGG-GCTGGGT-T-G---CCAGG--T--CTAACG-GAGACCAAA
CACAC-A-CAA---TA-CATCCT-TCG-CT--CCTAATGGG----GTA-GGAGTGGTACCGACGCCG-GATAACTCC-CC
GA-ATGCAG-TGGGAGGCTCGGAATCCA-TG-AGCGTC-GCACTAATGT-TG-TGATAGCGTC-GT-C-CTC-ATCCGCA
T-GTGTTAGCCAT--GGAG-T--CC-CTTCTGCT---TCACTCGTAG-TGCAGC--ACTCTAGTCCT--A---AAGT--C
GGG-ACGTAATGG-CG--CGA-C--A----GAAACGGG-GCTCT----------A-TTCAAGA-------GG-AA-----
C-C---C--CGAAAGCTGCAATAGCA-AGCCACCCGCTG-CC-A-CACTTAGTATG-C-TGAC-CACCC-G-AGTATC-A
GTGGAAT-TAGTGGT---A-GCGTG-TCGAATG-AG--ACAAAAACGGATC-G-GGG--CACACCTCG-AAAT-GA--GG
-GG--GGA--TG-G-CATATCGGTTCGGCTCC-TATTTCCGTTT-TA-TC--ACAG--CTACT-TC-CTTCGG-CGAAGA
TGGT-CGCATC-CTGTAGCG-GAACCTC-GGTC--ATGGTGTCC-CGTTCGTGT-GAGT-GC-AAGGCAC-AAGCATTC-
-TCTCACCTAGC--AACGTTATACTT-ACC-TAGT-TCGCTCTGAGC--C-TG-GTAGA-CCGAGCAAGGCTT-CTTCCC
-CCT--GCGTG-TATTAGGGTTCCG-CCGA-GTCC-C-GC-TGG--GCAG-G-GAATAAGCGGA---AGCCGTGCGACGC
ACCGGCT-CCACAGTAGT-T-GAGAGT--GC-AATGG-CCC--ACG-AA-CGCCCGTGCTCGAGCT-TA--TCATTGGCG
CAT-CG-GGAGCAGAGGGTTTCGGA-CTTCTG-GCTA-CCGAAT-GTTGGGACCCTT-CG-GGTTA-GCAC-CTTACATC
G--TCACGGAAGAGC-CG-CCTCAGGTCCACCG-ACAG-CGGCCATC-ATCCCCGGTCTTCG-CT-CGCGCTA-C-GA-A
CCGCG-CGTCCA-AG-GACTGTA-ACCT-ATGCACTTCTCTGTTTGTAGTC---TC-GCAA-TT-T-GTTCCGCCT-GTA
TTCGCAAATCTACGGATGAATCCACGC-T-GCG---C--A-ACCCGTA-CTGCT-T--CA-A-GAC-CA-A-CT------
-TA-GTCAAAGAAT-CTGAT-CAT-TA-CTGAGTAACC-G-TTCG-TTAACTCTCCAA-GCCAAA--GGTTTCCCCGAC-
G---CCCAAGA-TA-ACGACAA--GCG-TCCTCCA---TC-GGGTGGG-C-A--GCTG--------A------G-AG-G-
AAT-CC-GA--ATCTTG---CAGTGTCTCTATCTGG-GTGTTCGA-TT-CGATGGAAA--CTTCAGGAG---G-AATTCT
AT--C-GTGT--CCAAGA-GGTATGCTA--GGCTAA-GGATGCCAA-GAAGCCATTCGG--AAT-G-AGTTTT--CCCTT
-T-TTGCATTGCCCCGGTCA-CG-GC-TTAACGCCACCCAAG-TGG-GG-GTGCC--GCGTG--AATCT-CA--G-C--C
AAC-C-CG-A-AAATCC-ATCGAT-TC-GCGCTGT-CC-GATAT-C-TGCATCCCTGGC-A-TCTA--GG-G-TGATA-A
-AGC--GGTCGC-TCA---G-CGACGGGCGCAGACTT--TAC-ACCCTT--TAGA-A-C-A-AG--CCA-A--ATTT-TA
TCAATGCC--GTAG-GA--TGAAC--CA-TCAA--CGAG-GAGTTCGTCTCCCC-GCATCGGCCGGCGCTGGTGCTGAGG
CTTT-T-CC-ATATAGGCGTGCTAGCC-GGTAGGGTTC--C-AGCAG-CCAA-TTGGCAGCTCCGCAC-GAG-TGCCGGT
G-A-CA-AC-C-AT--TGACGGCAGCTCGGAGTGAGAT-G-GCAC-AC-TCCATCGGC--AATTAGAGGC-AC-G-GTCG
C-GCTGCTTCC-GGGC-CGGG-CTGAAG-GG-GGACTTCCTT-ACTT-AGAAGCGC--CCTGC-ATGGTTCGACGG-ACG
GCAC-AAACTAA-TTG-GTTGGAA-TTACCGCATATGGGAAGCCTGGA-CTATC-TTTT-GGT-TGGC-AA-CATA-GCG
GACGAACCC---CTACGGGGAG-ACGGTGA-ACCGACCCGAGT--ATCAGGCAAGCG-GA--AAGA-GG-AGGTC--CCG
--TCGA-C-CG-TTATC-TG-CGA-GGAC--GTCGCAAGCA-GGAGGTACGATTGGATTG-ACTAGACCTGCCA-GGATG
GC-CCCTTAG-C-GCCAAG-CCCAAACACGAGCTCCATAATGCTCATATGTCATGT---CT-GCTCTAGT-C---GGAT-
TGGG-GAAGGTGGTACTCCGCCTACGAAACGCTACG-TCC-GCTGCAGTCGTGAATG-AAA-CCGCTACCG-CAACGGTA
TGCCTCAACACTC-CGAGACCATCAA--TCCAAGCCCT-AGGGCATG-TATCAA-G-CAA-TCTG-CTTGCTCCC-GAAG
TGGGCCTTCCCCTCCCGGAGAG-GCGCCCATAAG--C-TA-CAGGAACC-TCC-GGGAGCATGATGCG-ATAC--ATCTC
TA--CACCCCTCGCC-GGTACAAGCCTAAC-A-TCTCT--CCG-CG-GATACTCAAGAGCTTTATCGGAGCCG-TTC-AT
GATCGAGCTACAGA--GTCCGTGT-TG-GGTCC-GTCT-C-GTTTGCACCACGCGTCGAGC-AAA-GCAATCT-AAAAAA
GACTTT-C-AGGCGCC-AGAGCC--ACGATCCATTTCG-TGGGT--GAAGAAA-CGCGGCACTTCAAT-TTTGAGTC-AA
GC-CTGGCCT-ACCGCTTTAATT-TCTTA-GC-AACGTCGT-TGGGC-AAGTCACAGTCCGGCCGC-CACAATGA-TAGT
TTCGGCCGGACAAAGCCCCGTC-C-ATACTTATAG-CCTCC--ATGTCTACTGAA-G-ACCAGTACGGCTAGCTCTA-TC
CACCACGATTGAAGTAAGCGT-CTTAGGA--AAGCT-GAGT-C-AAAGC-TGTACCT-CACCCTAGTGCGGGTACG-ATC
-GACACTAAGT-ACCGCCC-GCT-TGCAA-C-AACGT-TCATTACTC-AGTT--CCTTAC-CCGTATCCGA-CGAGGGAT
G--AGGAGCAGC-G-TG---GT-AACCAGCT-CTGT-CCGTT-GCCT-AG-C-C-G--C-AC--G-ATACGTTGA-TTTG
CCCAGA-T--G-CGATG-AGC--ATACGT-TGTG-CTCGATTCAATAAAGGGG--AC-AT--CGTTTCTGACG-GG-T-A
TGGCATG-ATCCAAA--TTTAGGGTTCGCCA-G-TAG-C-ATGTGCGTTCT--CT--GC---TTGC-GACG-CGCTCTGT
CAGACCTCCCAGA-ATCCCA-AAG-CTCTTGTC-GTCTAAACACCA-TGGT-GTTTTTGTC-AATGCGGAAT-TATA-CA
-C-AT-CCC-TGAAAATTCGGTAGCGTG-GTCCATACCATTC-CTGCGG-CAGCCCT-GTCGGTCCGGTACGCAGG-GTT
--TTGGTG-GC-T-GGA-GCGACCG-CCGTA-GGATTC-CTGAGGGAACAGC-CACTAA-----CACCGG-ACGGA--G-
AGCACTACG-CCGGTATGCGGC-ATTG-GTCC-CATTCT-GGCAGG-C-TAAAC-AC-C-CGTTGCA-GTTGCCGCCGAG
ATACAAGGCATTGCGAGCT-GAACCCC-T-C-TAGAGCACA-GCTCT-CGGACCCGCT-TAAT--TGCC-TTAGG-GGTT
ATTTGCCCAAC-CCCACGG-GTTCG--GT-TGA-GGACCTT-C-AG--CCAATAAA--GGACGAATTGGAG-CGCTT-TT
-TTGAT-GGCAACTCTGCCT---CAA-TACAATGACCGGGGCTGACAG-AT-AGCATCAGGAGGCTCG-A-GGTATGC-G
GAATTGTGGACATGTACTGACTG--AGCGC-AA-T-CTAGTTGC-GA-A-TAACGC-CGAGGTCTGACCTC-ATGCC-C-
GGTCATGA--A--C--C--G-AACAG-G-CGGAAC-TTTCCTCT---AAT-CTCGTT-TTACCTCAAACTG---ATCGGC
AC-CAGTTGCTG-GCTG-GGTCAG-ACCAGGC-GG-GTGCCG-C-ATCGTTAG-GGG--TCTGC--G------GAG-GC-
AGCAT-GG-AATGGAA-ACAAC---GAG-GGTA-AGGT-----CTGA--CAACCA-----T----ACAAATGC---A---
-------------------------A----------CA-AGTCCCTAAA-C-C---G-------------------GTT-
GCTACC-TA-TGA-CGGA-CTGGTAG-C--CG-CACGTTTGTCCGC-CGTTAGCAG-AA-GAAGGACGT---GTGCAGGC
-CGAA-CGGTAA-AGACAAGGCGTGCGA-ATAAA-C-AGGAA---GAGC---CC-G----C-----------GCC-GATG
ACTTCACT-CGTCGTAGGCTAGACCGGCGCAGGTAT-GCG-G--ACGAGGGGG--CGGACCTT-AA-TG-T-GCCCCGGT
-GCGCGGCGGTC-AC-CT-GATACTCT-TCACGGGACT-TC-GTCCGTACCG-AAGCA-CAGGCATATGA-AATCGA-AG
TCTGTATT-CTAAGAGACTAATAAGGGCGTG-GAGATATC-GTACACGA-GCCCTGAGA-C-CGGCGGCT---TTGAC--
TGCCGCTACGGATTG-AAAG--AAAACTGACGGCGA--T-GC-TAGTGCATTTGGC-GAATAGGATCTGAGAGAGCATCC
C--C-GCT--GAACCT-ACGCC----G-C-GGTCGCCCC-C-AAGTAA-CCC-GAC-ATCA-GATCAC-T-CTTTGATGC
CC-TCCAGTGGGGC-ACACGGC-CACCGTCCCTTAA-CG-GCAAAGAGAAAGCGGG-GGAGCCAG--ATGACTCTAGAG-
GTT-ACTATA-GA--------CT-GCAGC-AGGAGGAGTT-GAGTGA-GAGACAGGACGGGTT-CTGTGCCGAT-GTAGG
ACCAGCGCGC-AAAGCA--GGGGGACTTA--CAGACAA-C-ACC-GCTTGTCC-C-TA-T-CGTCAGGTTGTCACTT-GT
ATCACGGAATAGGTG-AAAT-AC-TAGACGATGG-CGAGGTG-AGGATA-T-CGAG-C-CTGTGAATA--CAA--G-TGC
ATGCCTTAGCTCGGCT--------TCGTCGCTTG--GAGTAAGGCCCGG---CG-A--C--GGC-CCTATCACCTGCAAA
AG-C--GAGCTAT--GACTGCAGAG-CTCCGCGAACCGGGACGCAGT-TCGTCTAC-TCCC-T-C-TATGA-CAGAAAAG
-GCTATT-T-GGGGC-CATGGA-GTACCGGACC-GCGACATG-A-CCT-TAACTGTACC-GGATTGTGT-GCG-GTCTAC
GGA-TCGT-T-AGTTAAGCGGAGGGC-GTC-TCT-CGGGGGGAACTC-GGTTGGGCGCGCGAGATCTT-GCCCT--CTCA
TCGG-TA-TATC-GG-TGT-TT-CCCG-CAATCCGGAGGTG-ACCCCGA-ATGATGCCA--ATCACAACCGAG-GCCGCT
AG-TGCTCGTTT--TGGTCATAGGA-CAACTCTGTC-AAC-ACCCGGACCCAGAT-AGC-TCCCTGTC-TTTCTA-C-AA
GGGCCGC-T-CT-TG--CCCTCAA-G-CTACCT-CCTGTGACCCGC-GGTGGCCGT-CTCAAACTCGGTTATGATCCAAT
CTGAG-TTCTGGTCG-GT-CGAGC-GCGACTCCTCTGTCGGT-CTTAG-CTACTGGCA--C----C-TTAGGGTTATAAT
-TCACCTTCG-TACG-T-AGTCAGTC-ATCTTTG-AACGTTAGTTTC-TAG-T-AAGGGAGCAGCT--ATGGTGCAGAAG
T-TTGTCTAAT-AA---GCGAA-GAA-AGC-ACGACAGCCGAAAGC-CA-GG-AAACCTGAAAGCGGT-TGGAA-TCATA
CACACGAAGCGCCCACA-TC--TGCCGGC-CGCCAAGA-TTTGG--T-AAGCA--CTTGT--A-TT-CAATGTG-GGTGC
-CGGCGA-CG-A-CTATC-GGACAAAG--G-GGCA-CGCAAGTGTAACGGATATTTCTAATTGCTGAAGC--GGTCCTCC
C-AC-TTATCGTAC-ACCAC-TTTAGTG-AGGA-AGA-TTCTGTC-TGGG-CTAAAAGGC--T-A-C--CTCG-CCAA--
GTCC-GCCTAGAG-GAAGTCA-CGG-G--GTC-TGCAGCC-GGGGTAGGCGGGCAGACG--C-CCTGAAGCA-A-AGTA-
GATC-T-C-AA-GATATT-TCATAG-TCTGG-TGA-T-CGC-C-CCTGGGTG-CT-TGATA--GAAAGTTCGGGA-TATC
C-GAGACGGC-G-TG-GACCTC-C--GCGCGTATACCGGGTGC-CCA-A-CCCTA-TC--AG-CGGACATATCCACCAG-
-TGTACGCAGAGT-C-TACTGAGCCGGTAG-CAT--GGTACAACTTGA-TTGATACCTCCGA-CCGGTTTAAACGTGTCT
--CGTCCCT-GTATTGAGGAA-GGAGCG-GCAAT-CTACCTCAGTG-GCCAGTGATTGA-CAACGTAACGTGCC-ACAAT
AGACTTCGA-AGTGTATAG-ATCAGGAATT-AAGCACTG-CA-TGA--GGTGCAACCTG-ATGG--GTTTAATCAT-GAA
GC-CG-GAGTGGTGTCT-TATATACGT-AGGT-TG---AT--AG-TTTGGAA-GGTAA--CC-TC-C-GG-GGAGACTT-
GTG-T--G---GT--GCA-A-CG-TAATCCCAGATCGA-G-TCCTACGGTGA-CT-TCTGGCAA-TCTCAATGAAG--CC
G-GA-CTTG-CTTACT-TC-TTTCCCTCTATATCCATT-TTAGA-AAGTGTTCCG-CA-TCAGACTGTACGACGGATCGC
TGGCGTGATAAGCA-GCGTG--CTCAA-ATCG-TCGT-CTGCCA-G-CGCGGCCGACCGTAT-CGG-TGGTTCAT-ATAC
ACGG-TCGATGACACCAATTGGCTGGCGAAAGGCTGCGGAGGCTGCCAC-A-GGAGAGGCT--AATGGCCTACGGAGCTA
-CCTTACCGAA-AATT-ACTT-CAG-A-CGCGCTTGTCTC-CCCCAC-TGTCATC-TTCACCTCCTCCGGACCGT-GTTT
TCC-CGACCACACCGCGT-GGGTCT-C---TCGCGTTGCTCCTCT-T-TC-AC-GAGATA-TTGAC-T-G-A--TCTG-A
CG-AGTCA-ACATCAA-AGTCTGCACGTAAC-CGTAAAACTCGTTAA-A--ATCGC-CGGCC-AATGT--AA-T-G-AGT
GAGGATTGC-GGGCTAATCTGA-TAGTGTTT--GG-ATCCCGTGCTT-G-TCGAT-CGCATAGC--AT-CAACT-A-ACG
A-CCG-CTCGTGAACTGGAG-AAGCAACGA-AGAGG-GA-AGAGACAG-GGGGG-AT----C------------------
--------------------------C------------------------TCTAT------GC----------------
-------------C--T---GTCAATGG---------CTG---------------------------------------A
-G-T---AGCCGTGCG-GTCACTCACG-GG-------TC-TC---A-AGTTGC----TGTA-----G---G--AT-----
A---------C----CGCTGAA--AA---CG-AGCATTTTAGTGCCTA-AC--GG-GC-CATGGCATGACCCTTTG-CCG
TATTGCGGGTT-TCTACA-TTGGTTT----T--ATGGCA-G-GAGGT--AAGGGACG-GGACTGTGTGAAGAAT------
-C-T-C--------CC-----G---TT-------CTATCT-AGAC-AC-GCCTCA-AAGACGTCC--G-CC-CG-AGCCA
CAACTGG-ATT-AGGCGA-CTTGA-TTCCTC---CTGCC-G-TTAC-----TCCCGTGGC---ATTCC-TGTATCT-GAC
GGGTACCGTCAG-CGGC-CT-C---TGCAT-T-TC--GTCA-GAGGGTGAGG-GTT--G-GATAGCCCTATCGATAGT-T
AATTTGTTACC-A--GG------CGTTTTCCCTGTC-C--C-TAAATTAGCTCG---CC--CCTCTTA-TGCACGACAGA
C-GTTCTT-TGTT-ATTCCCAC--CCG-GTCAGTGA-GCGCAAG-CA-GG--GTCGTGCT-GAC-ATTGAGC-GG-GTT-
ACA--T-GAG-GACAACGTGGG-TA--ACCGTACAAA-TGCGGTGTG--ACCCGTGGGT-TTGGATAAAGAAGCGGTTTA
-CTGCC-CT-TAT-CGGA-C-A--AT-TGT-AG--GA-CG-GCAT-AGCTGGC-C-TTAATTCT-CC-GG-CCCG-A-TC
GCCCTCATA-CTAGCA-G-CCGGCCATC-A-CACC-GCGCT-ACCAAGACTCCAAAGTGCTTCGTTGGCGTT-GC-CGAT
ATGTAAG-GCGG-GCG--AGTCCA--TC-CAG-ATTGTAGTCATCCCG-AGC-AA--TGTGGCGT----C---TCTATC-
----------------C---------------------------------------------------------------
----------------------------------------TGTACCGT-CG-----------------------------
--TA-CGCCGATCGAAGC-AGTAAAA-TAGG--TGGAC-GAC-CCATG---ATTAGAATAACAG-CAGT--AACC-CGA-
TCTCC-ACGCAC--TCG--GA----GTTC--C-----C---T-CTCAACC-TAATTGCGCGGCGCA-GT-AAGCATCCGA
CGTATAAAGGATTGAGC-CGGCT-CACGC-AC-GTCGTATGTCAGCT--ACCCACGCGTCCGGTCTTCTTCCAG-T-AGT
-ATA-TCTCCGGGG-TTTCTT--AAGA-T-TGGTTG-GTAGCTGA-CG-GCTCGA-TCA-G-CG-CAAA-GTTCTTA-C-
-GAGT-A--AGACT--AGGAGCTCATGCTAGCA-CCCT-C-G--TATGG-GTCGCACAAGGCCAGGCATCC--CGAGC-A
GTTCCA-CTAGCAATCGGT-GCCAA-CA-CACC-C-GGTGGAGC-CGCTATG--TC-CTAA--GTG-GCCCCCGGAA--T
C-TTTT-CGTTTCGGCC-AGCTGGTTCGCGG-GTC-GGGAC-G-TAA--AATGA-ATAACGCATCTGT-TT-GTC-CCC-
TACG-TGCCAAACTGGAAGGGT-GCTATTTG-GGT-G-C--GGC--GT--AG-C-ATTCG-CT-A---G-G-G-GTG-TT
TTC-CCCA-T---GGGC-ACA-TGGTGCAAGAGCCGGGTTTATT-GGGTTCACGAGGCTTATGG-ACAAC--G--A----
---------------------------------------------------A-----T----------------------
-----------A-----------------------------TG----C--------------------------C---GT
--ACTGC--GGA-TACT--------CGTCTCC-TACGCTAGAGAAATCCG-GTATA-GT--ACACCAT-GA-ACAAGTGG
CC-GCCGTAAACG-ATTTA-TA-TATATCGCTCGGAAAAG-TAAGCGATTT-G---------------------------
--------------------------------------------------------GGG---------------------
-----------CTTCG-CCCGC-------CGAACGATG-GTC---CTG-ACCCC---GCGTCC-GGCGAGGTGCT-ACTC
T-CGCCCCTCGTGTT-CTCATCG-AGGGCA-A------------------------------------------------
--------------------------------------------------CT--C------------G-C--GAAGG---
GACCTAAA-GTTA-CC-G--------------------------------------------------------------
---------------C-A-----------------T-TT---CGTAG-CT---T-CCA----------------------
-----------------------------------------------------CCG------------------------
--------------------------------G------TA------------------------------G--------
---------------------------G----------------------------------------------------
---------------------------G--------------------------GAC-----------------------
-----CCCT---G--ACCG-TTT--AAG-----------------A------------------------CCTCACA-GG
TCCGC-T-CATA-TGAG-ATG-ATGT-ATGAGA-ATGG-CGG-T----------CG-C-----GTAG-------------
------C--------------G-------------------------------------TGCGCACAC-CTATT-A-G-C
T--A-AAACGAAA-TTTGA-TTGGT-CGAGAT-TTCGCTGC--CGTCTCTTACCCCAGAGTGG-CA-CGTT--AGGGTTG
-GACGCGACGTTC-GCTCGGCCG-CGAAAATAGTGCGCGACCG-AGCTC-TG-CG-AA--CCCA-TGGCACACGC-TAGC
TCGG-GAGT-CC-G-TCGTGA-T-T-----ATGT-TAATCGT-GTC-A-GAGGCC-C-TCTCTCACGG-C-CGGGTT-AT
GTG--CTCAACCGGTTCCACC-CACT-CCTCG-G-AAGTATCTCTGAATCGAAGGG-TTTTACCTA--CCACGGGCTGGA
-G-CT-CGTT--CC-TAAG-GG-ACAAAAT--TTGAC-CGCACCCT--GAGTGGGCTGCC-ATC------G-C-TCTCGC
-AC-ACA-TA-GCT--T-CAGGC-A-G-CC----T---C---CC-GG-GCAGTGTTCA-CCC-GCC-T--AGG-CCCACC
-A--TA-AGGGTGATC-TTCTCAATTGG-T-GAGGAAACT-TCT-GCCCAATGATA-AAG----------------A---
GATGCCGTC-----TTTGAAC-GA-------GA-ATACGA------A-----G-T---------A---------------
---------ACCGTTCA--GTA-C-C-AATTGCCT-AGTTATTTTTCCAG-GTGACCGCTTAGG--TCA-CCAAACC-G-
GTACGCATGG---AA--GCGT-GACTGAC-T-CGACG-GCTGT-GCC-AAGAGGGG-CGGGT-AGCCGTGC-TA-GTA-G
C-----G-TCATAGCACCAGACCTCTGTT--CTTTGTC-A-GGCCAG-A-A-A-ACGCGTT-CCTCGGGTCGGTGG-GC-
-ACC-CTGGAG--GACC-TAGGACCCTC-GGAG--GGACGG-TCATTAGC-CA-A-TTC-AA-TG-AACTAACGTC-TTC
-CTTC-T-ATG--T----CCTT-T--C-T--AG-CACG-TCAGCGCAGGTCAGAGAA-GCG-CCAAGCGATATAATACAA
AAGGG---GTT-GGG-ATGG-ATGCA-CG--A--ACGGCGAACCGC---CGTC-G-CGATC-AGTT-CATCTA-TCATCA
---T-TACCT-GTA-CAACAACCCT-ATGATGCCC--AAAACA-ATTCTGGGGT--GTGAAA--GGCCT--ATGG-ATAT
A--CC-GTCATGGAGGGGGCCC--AACT-TCC-GCATGC-CGCGAGCT-GTTGTC-CTAT-CGCAGCACTAT-C-A-TGA
CTCACTGG--CGGG-GTC--GGATGGACGTCCA-GTAGGC-CTTTAATTGCGGGTGGGGGATTGTA--GATCC--CAAGC
ATA-AGA--TATGA-CTTAAG-TCTG---GTGC-TTA-----T--AC-ACG-TG-T-GTCCATGGAG-ATAAGAGGTCG-
---GCATACGATCGGT-AGCCCTACACCAC-AC-GAACACGCTTG--CC-CAGTCACGTTAAGGA-CGATCCGC-GA-T-
GC-GC-AAGG--T-GCCCGTGAGACCGT-GATCGGAGTG-A-CAATT-CAG-AGA-C-CTC-GGTGA---G-CCGGCTGA
ACTAGGG-TTCTTCGGGGTTTGCC--AATC-G-TG-GGA--ACCTTT-CC-AAAT-GATG-GACAATCCAAGCGCC-CGA
CGGTCACATAGC-TCAAGGCTAC-AGC-CTC-ACCTGGTATTGC-A-AGAA-CGAGTC-A-GTACCG-CC----AATC-G
CGGCTTT-----A--GGAGAT----GT---------CA-GC--AG-A-AGTCACGTGTGCGGGCGCAAA-CGG-TAGC-C
AGCCAGAG-CCA-GAT-CGCT-CCC-GCAGCA-ACA--GGTTA-TCACAGAC-TTCACGGCGG-TG-CCCGG-CAGTATC
ATC-CCGG-C-GT-ATTG-GGCTT-AGG---CAGATA-C-TG--CG-T-CCCGTGAG-TTGGTCG-CGTAGACGTTACG-
CAGTGGG-C-CGGGAA-GA-GCG---TG-CAGCG-GT-CTTTGCGT-ACGAA--G-TT-AA---G-C---ATGAGAGCGG
ACGCTGA-CCTCCA-GCTGGGTCCGATACATT-GTC-ACCGGA-C-T----A-TAAATGGGCT-TATT--T--CCTCTT-
TTCTC-----GCTGTTT-GTGCTATCT-TCAACG--AA-TCGTTTAGGGCTCCTCGGC-TAT------------GTGCCA
CT-G-A----ATTAACACGA-AG-G-A------TC-AGCG----TT-TAGCT-----G--A---C-------------GA
-------ACACCC-CTA-------------CCCG-CC-CGCGTGGTGAAGA--A---------------T--TGTCGTTA
T----TCTGTAAAACCACCG--AAGC--A-C------G-------ATCCGTTT-TGC-TACAATTTGGC-CAGG-ATGTT
C-TCG--G-GC-TTCTTCTCC-T-CCATA-AGGAAGTC-TGGCC-GG-GGCTGGCGCCG---ATAC-CA-CCCTT-AG--
A-AGA-G-G-TT---ATATC------GGCACGCGATCGTACTCACTGCGCGTAC-ACAA-G-CGACTCGACCAG-CGCTG
TGACC--AGC-TCTACTCCGATT-AGG-GTCACCTTA-TTGCTTG-CA-AACCG--A-CATTC--AC-G-----GGCT-C
-CCTCTTCATGGTTGT-CAACCGCAGAG-AAT--AAGACGATTT-ACGCGTATCAACAGTGC-T--ATGTCCACATT-AA
-CTGT-T-ACCGTGTTGCGCGTTGT--TG-CTT-GT-CC-GCA-GCGATTTAAACGCA-ATTTGAACAACACCCTGATA-
ATT-C-A-A-GTCTT-AATCTAGGT--G-G-TA--TTGCTGCGCACAGTC-G-AGGTCCTTTT-CGGG-GACTGCA-TGG
CCGTTGCCC-GTCTGGTA-GGTGAT-CAGCCCG-AGCGA-TCG--TAC-TTA--AGA-GGCAAG-C--TGAC-GAAG-CG
A-G-TT--TCGGT-GGGTGCTC-CC-C-TACTAA-CA-AGT-GA-CA-CG-ACCT-TT-CCTCCC-CCACGGATC-ATAA
AC--CTCT-AGGCACG-GC-CTGTGCAGGTATATACCTCG-TCG-C-T-A-A-A-ACGTTT--CCCTTGAC-GA-CGATC
--ATAGCC-ACAATGATTAC-C-TT--TGAAT---G-CAGC-T--CA-CCCCT--A-GC--T-AC-GTAT-GG--T--AT
AC-ATACGA-CC--GC--CAA-TGGAA-GCGAGCC-G-TAAG-AACTCACTTCTGTT-C-G-CCGT---A-TTGATATGC
CAT--GAA-C--CTC-C----GAAACC-GACC-TC-C-C-AATATCT-GT-CGTTC-C-G--GCGGACCCTACACGAA--
ATCTG-TT-ACG--GTC-GGCGC-AT----CTGAT---GC-CGGTG--A--ATCTC---GGT-TA-TC-TTCC-CGTGGA
CGAGGAGGT---TTC-C-GG--CCTGAC-GATTTCTTCTGTA-AAC-TAA-GCTAAAAGA-CC-G-TCATTTAAAAA-TC
CCCTTCCGCAGC-TGCGTGGT-G-GCACC-TAG-CA---CACTAAAC--GTCTATGCACGTG---GCGTC--AAGGCCCA
-TTGCGGT--TCG--AAG---GGC--AA-TTGCTCC--CC-TGGGAACAAT-AGGCTC--GCCCG-CGAGAGT-GTCG-G
CTTCTAAC-AGCTTCAGG-TTG-TTTACAGC--ACCAGCGTC-C-CCATCACTTAGT-TGAGATA-G---ACCGCAT-AC
-TGGATG-GTCTTGAGCGTAGTG--CG--C-GGCTATTCT-GGATATGTCTAA-CCTACGCA--A-A-CC-TC--CG-GG
G-A----TT--------------C--T--G----------TT--A------CTCGCG---A----AACGACG--------
---A-CC-TGC-GCCA-AA-TAA-CTGGA-G-ACGA-GTAG-A-CAAAGCC----GCGT-AC-CC-TTAAA----G-G--
GT-AGCT-TTCAGA---AT-CA--TA-CCCCA--TAGTCCTGGCAGC-G-C-CAG-C-G-TCC-TTTTGG-TG-TA--C-
TG---GCA-TTC-C-ACGG-ATG-TCT-A-TG-GT-CGTTGCA-ATATACT---C--TTTGACTTT-CTT-TCGTT-GGC
CTGCTGAAAT-AGC-GTATCCCAGCCAAGG--CA-AT-ACG-AGG--CACGT-TGGCCTGGCTAGATC-GTAACG-C--T
T-GTC--TGTT-AGA-----G--CAT-AACCGGTC-CTGC-G-ACCACT-A--AACTCACG-G-TC--A-GACT--ATGA
GCGCCT-A-TAT---AT-CA----A----CA-A--ACTAGTCCAAACCTCTAGACATC-C-AGCGCGTA-CTCG-C-AAC
-CCTTCACGCGGGG--C-CGT--GTCAACT-ACA-CTCGCTTG-ACAT--GTGAAG-GTGGG-AACCGCAC-T-CATACA
CA-CTC-GCCGCGCGTAGGTAGAAGTCAGC-TT-G-ATTAGTC-TAACT-AAT-GTTTCATG-GGCAC-AGACGAGTACA
C---CGG-AA-CCCCAGTC-C-TCGGCTACCG-TGA-CCTGGTT-ACAACCT-GAAAGGG-TG-CCCGAC-TA-ACTAT-
TGT-AAC--TGAAA-TC-CTTTTTTA-ATGGA--ATGA-GGT-AGAAACA--GTGGCGA-CCCCCTCAATGG--G-ATCA
-TGG-TCG-TA-CAGCCCT-GTCCA-GTAG-GCCA----GCAGATTAGAA--A-CT---AGATCC-ACA-CCCCGT-CAC
AGTGTGTGAGGCT-GA-GCCCTCCAC-TCTTC--T-C-GATTCATGTAACCCG-TTAGGCTTGGCATATGCTCA-GA-G-
AGATG-ATT-CCCCCTA-TCC-AGC-GGT-AGGGGGTT-AGA-AGGTAT--GCGCAGGCTG--T-AC-CAC-ACAT-GCC
CTCA-CTGAT-CCCCGA-CGTA-GGCACATACCC-A-CGATA--G-CGCA--TCCCCTTTGA-AAGT-GCCACCCAGATC
GT-TGACCGG-GCGGT--TCGCCGG-CT-GG-CCC--G------T-C---CT-C---------A------C---------
-----------G------------AGTT-C------TTCG-GG-AAATGA------TCCAG-CG-TTT-----AGT--T-
-C-CTTGACGTCG-CT--CT-ATAAGAC-GGT-TC-TC---CAGGC---GG-GTGTCAGCTA-CA-GATGAACAAAACCG
GAGTCTATGGA----------------------AG--------------------------AG----------------T
--AC-CC--T---ACGCTT----TAGGGAGTGATATA-TTAAGTCCGTCAATTCCACAC-GGCTTCG-TGT-TTAT-T-T
TT--AAT---T-CTC-G-CCCC-GAGAG-ATTGGTTAACGCACTCGCG-GGACG-GT-T-T--GAACAGC-AATTT-T--
--------------------------A--------------------C------CA--G-G-A---TTA-TAGCGCC-A-
CGAT-C-G-TGAGT-TGCGCGTTC-A-CGTTACC-A-ACCTATAGTACCACGAA-CCT--GTC-----------------
-------------------------------------C--C-TCATCAT-C---------G----T---------C----
-ATCT-TTAA--A-TGTCTA-AC-G-A--C-------------------------T-AGCTGGC----------G-----
---------------------------CT---------CAG------------GC-------------------------
------------------------------------
>SRR354010
---------------------------------------------------------------------------A----
--------------------------------------------------------------------------------
--------TA----------------------------------------------------------------------
---------------------T----GTATCA---------------------------------------A-TGCA-CC
G-A------------------------------------------------------------------------ACAGT
TCAC----------------------------------------------------------------------------
--G----T----GG-C-ATTTGC--AGACG--ACGGC-C-----AG---A--G---------------------------
----------------------------------ATTTTGTGATT--TTGT--GA-A---------G--CG---------
--------------------------------------------------------------------------------
-------TCA--AG-GTGGTT-TCT-CCGT-AC-----------------------------------------------
--------------------------------------------------------------------------------
-G-----------GA--G---AAG-CACGC-TC-AGACCATT--T--AGCTCGTTATGAACG-TCAA-AAC-CTGGT-AA
TTATCC-TCAAT----CATGGCAT-GCCTTC-ATGA-----CTA-T---------------------------C------
---------------------------------------------------------------------G-A-CGCGCTT
AATCGCCG-TTTATTAGGGTTTGGAAACGAAA--GCTATTG-CCATTCTGT-C-CAC-GCGCACGCTCCGTGC-A--TGG
-GGGAGTTT-CTATC-ATTC---------ATTA-------C-GT-----------------------G------------
----------------------------------------A---------------------------------------
-----------------------------GT-C---CGAT-CCA-GA-CT-A-CGCC-T---TA--TGAAAA-T-TATAT
GGAG-------------------A-A------------------------------------------------------
--------------------------------------------------------------------------------
---------------------------------------------AT-GC---------------------------AGG
CATCAG-TGATAAGGCCGT---------A---TGGCCG--ATA-GAG-AT--CTGAGT-TCCC-TA-GTGT-AAACGAGT
CGCCGGGGGCCGTC-GTCCATCGGCTGA-GTAT--GGCGTGATGTTGGCGAA-GC-AAG--CT-C--AT-GCAG-CTAGC
GGCCTTAGCCGACGTTCCAA-GAGGCCCTTTCCGCCT-C--GTATTTCTGCGG-CAACAT-A--AA-CTACGAGCTGG-C
TGTC--GCCG-AG-GTCGC-A-C-CTCGCGAA-AATTCTCCA-GGGGCTGAGCCC-TGCACCCTACTTATGTCCCA--GT
T-TTC-T-C--------------GTCAG---ACT-T---AA-------------------------------CG-T----
--------------------------------------------------------------------------------
--------------------------------------------G-GTTATACTAATTTTC-G-GC-TGCTTGG-GACCT
TAGGGC-GGATAGG--A-C-T-CTTCCGTGACGGTT-CCG--GG-TGATCTG-T--AG-TAAT-TTA-GGG--A-CGTAC
GATCT-ATCTC---ATCAGGC-ATACGTGCG-AATT-ATTTACCCGGACT-C-CAA-TA-GCA-TC-C-GCG-TGTT-TC
TCC-GTGCGCGAAAGGTC-GTAGC-ATTTTA-TAGTCAACTCGCG-T-----------CTCGACAAG--C----G-C-GA
GGA-T---------------------------TTGA--------------TA----------------------------
------------C-----------------------------------------------------A-------------
------------------------------------------------------------------------GCGC-GTC
--CGCC--CGTGTCC-C-CCCG-CG-TATCAGTGACCTGAGA-AG-AG-GGCGGGAGGACAGC-GC-GG-ACCCAGAGAG
C-TG-CGTCTTACTGCTCCATG-TC-CGC-TTCACT--C-AGCGTA-GTAAAAGGAC-----TA----AA--A--GTAAG
T-GGAGTGCT-CTGCCCTATGTC------------------------------G-------------------------C
--------------------------------------------------------------------------------
---------------------------------------------CTC--------------------------------
--------------------------AA----------------------------A---------------------A-
--TTC--G-GG-GGT----GTGTA-TG-----------------------TG---GGTTCG--AGCC-GGGT-GCAG--A
GCAGGT-CTGCTCCAG-G-GACGCCAGCAGAGATCGCACATGCTCGCAACCCGAA-G-GGACCGT-AA-ATCAATCG--C
AGCAATGCGCAAGGCCC--CAA--G-TGGGGTCGTA-T-TGTCTAACCTCC-CT-AGCATACTG-GACCAGTGA-GAGG-
ATG-CCCATAG-CAGGTCAGA-A-G-GAGTCGTGGAACAGCGCGC-C-CTCGTGC-AAAGGACCGG-GC-GTC-T-AG-T
AAAGA-GGT-GGGTACGCCCTGGTG-CCA-AAAGCGGCAGCGGGCTGAT-GG-G-CGGGC-GG-GCT-CT-GG-CAGTGA
A-ACTA-CAGCTTGCGG-GAG-GAGGG--ACGA-ATCCAA-ATATAGGGAAATGATCTGG-GGCCG-GAAG-GCCGC-AG
AG-A-AACGTCATGCAACGATG-AGTCT-TTGG-AGACTCATACCAA--ATACTAAGGTT-G-CTAA-GGCCGAATACAT
CACGACAC---GGGCG-G-CC-ACCCGGT-AGACGCCC-----TACTCCTGAGG-AGACCTATAGT-TCGGGGTTA-GTC
T-G-ACCAGGGAAGCAATCGGGGACTCAAGGTGC-GACC-GCCGCTTCA-CGACG-GGCTTA-GGCC-C-ACGAG-ATAT
GG--TGCGC-AAT-AA---ATG--CA-GAAC-GTGTTC--GGTCC-GGCC-----------------G-AT--TCTGCGA
GATC--CCGTTCT-A-TT--------T------------------------------------------------GC-TT
---------------------G----------------------------------------------------------
--------------------------------------------------------------------------------
------------A-TTAGGT-GAC-TGCC-AC-AACGCCAGC-A-TA-ATCGTAGGTTATATG-CAATGG-TA-TATCCC
G-G--ACTAAGTG-AAT-GTGCACTGAACA-C-TCGGCCCTAGCACG--CTTCGAGAAGG-CCCTACCAAACCGA-CCTT
AGCATGCA-AG-AGTG-CA-GGT-ATCTAAC-AACCTACAGA--TTAAACCAAAG--CCCACTCGCG-TAAC-GGAC-AG
CTCCGCATCCCCGGGGCGTG-TA-CAAAG-GAGCG--CAATG-CCAG-TCTT--GTT-TC--CCGAA-TATGT--GAT-T
T-CCTATCTCGTAGCTTTTTGGT-AAC--C---AA-AATACGTGGC-C-CCGCCAGTA-TGAAGCTTTGGTTG--CCG--
TGC-CGTAGT-TTAG-CG--GGC----TAGTTT-G-TTTAGA-TCC--AG---AA-CCTT-CCTCTC-T-TGC-A-AAAC
AC-CAGA-TT--GA--TCACGTTCCGCCAGTACCC-TTA--CAAATTCCCCTC-TAACTAGGGTCCGCGGGTATAAA-GG
-TGGCTT-T-GC-GGTCCGTACCGGGT-TAAGGCGGA-GCATGTAAAATCGC-GT-GATACATACCCTATTCGC--TTA-
-----------------A---TCT-ACGGG-GACCC-GAGTCCTGCCTATTG-GA-AGCCAATAAGT-------------
--------GT-ACG-TTCGAAATTGC-TGC-------------------------A------------------------
------ATGCC--GGG----------------------------------------------------------------
-------GC-----A---------------------------C--CC---------------------------------
------------------------------------CG------------------------------------------
------------ACCGACGAGTTTGAAG-GA-GCGGATCATAG-CGTCAC-C---CGTCCCTGTAATGT-ACGCGACACA
--AAGC-CGTT-AGC-CC--GAA-ATGTG-A-C-G--CCTAGGAAG-CA-ACCAG-GAT-ACCCGGGCAGG-ACG---GG
-CTT-AATGC-A--GT-GCATCGGTCTCTCCCGTCCT-TGAAAGCT-ATTCATCGACTGC--TCG-TGACTAAC-TTAC-
-CCCT-CCGA-CAATCTTGAC--GAGAA-GGCTAG-TCGAGAGGA-AACT-A-A-A-CTGCGA--AG-ATCACGC-GCTA
GCG-GGTC-GCTCTGATTTCATTCGC-AACATCCGCGGTC-T-ACGGAT-TGCG--A---A--TCCA----CGCG--AGC
----------C-GG------CGC-GT-AAGATCTCA-ATCA-G--CACCGGGTTGGAGCG-CTCCAA-CGGC-AGCCCTG
AAGACTTTTG-CCATACACAC-AG-CGTT-GA-CGATTGC-GC-AGCCAT------------------------------
---GGGGC-AAC-G-CCGCA--T-------------------------------T-------------------------
--------------------------------------------------------------------------------
--------------------------G----------------------------------------AA-C-ACA-----
--------------------------------------------------G--T-GTCAC-GTCTTCAG-----------
--------------------------------------CG--------------CTTAT--TC---TGTTTACTGGCATA
TG-A-CATCCGTGC-ATATCTTCGGATGACAG-TT-GTACTCGTAGC---CGGGCCCACCG-C-T----ACTGCACCGAG
GT-GCCAAATT-ATTA-GTAGTTATTCAGTACCC-CATGAT-AA----G--T---T--------------TGGCCGTGCC
--------------------CTC---TTCG-CGTGGTTTTT-C-C-CGGT-AGGAGTT-T-CCTA--ACCA-G-TG--GC
AAAAT-CCTTTGGAGTGTTT-GAGAT-GGGGT---CCTCT-GACAT-TGGCGGT-C-CCTACGAAGCAATATTG-A-G--
AAT-GAGATGTAGGTAACTTA-AGCGTGATTGCT-GTTCT-AGGAGCATCAGC--A-CGG-A-TA---C-GGCGTA-AGT
G--GAAGAGGAAGAGGAAGAAGCTGTT--GAAACGG-GTCGAAT--GT-GGCTGCCACGCT-A-ACCATCGA-AT-CCCC
TCGCGG-CGCTAGATC-AATG-GGTCAGGGAATCCCTGCCGCGGACCAG--GAGATCGTAGGTTGAC-GACA-ACAGA-G
GA-GC--CCTGT-TATGCGCTGAACT--TGG-CTATCTG--TAACTATAGCAGGCCCGA-ACGTCGGG-A-TAATT-CCC
-AACTGCT-GCC-TAATCCAA-C-C-TAACTCCC-AAGAGCAA-GG-AAGTCC-C-C-ATACG-CTTAACATCGTAGTT-
C-GCC--C-TAATCCGACCATCTACAA-T--C-GAGGCCAGC-CTT-TACCGC-GC--C-TCAACGGTGAAGCTGACGCG
CGGC-GGTG-CTTC-A-AAC-CTCCT-TAGA-CGGTC-AA-G--CTTCCTTCCGTAGGGCACGTGGA-CTCA-GCTTG--
--CTGAG-GCG-CTTGAGTAACGGTG-CTCAAGGTTACGACT-CCGGGCAGGCCTGAGA-GTAT-CTTTT-TTCCG-G--
CATA--GCTTCCTCCATCGTCC-CA-CGTA--CTGCCCTC-ATG----T-A--CA-CA-AAGCCA-CTATG-GATACA-C
TAGAGTGAA-TTGCA--AGAAA-C-ACCA-GAA-CTAACCG-CA-TCCA-A-C-G-TG-TACTAGCA---GA-TGC-CAC
T-GCATACTCTC-TA-TT-A-GA--TCGC--GTCT-CTT-CCTA--A-TT-CC-TTC-AC-TT-GCGCTTTG-GGGGATT
AGGTTAGC-T-TGATTGATC-GTCT-TTTATTAACAGTCCAGGTCTTTTGAGG--GTA-GGAGTCCCTCGGTTATGTGGC
CCAG-TTAGTT-TAC--ATG-GTCA-TTTTCCCA-AGACATAGCTCATACGCCACCACTCTTG-A-TTGCT-A-A-TCAC
TGTGT-AGATA-CG-GA--AGCCGGTAAACGACGAGGTCAGTGA-CCG-TA---TT-GCTGTCTTGATCACAC--C-TAC
G--CGGATGACT-CAGTGCC-GCCCTGCGA-GTTT-A-GAGTGACCGCA-CTACGAAT-C-ATATTGA-CTCC-ATC-TC
C--TG-A-C--TCG-TATTCGGCGTGCATG-TCCGTGGT-TATATTGATGTAG-T-A-TTCAAG-CGTCCC-GCTCGGAT
AACAACGT-TAGTT---CCGGA-C-AG--TC--A-ACGAACC---AACA-TTAAAGA-TGAC--TAATCT-ATTC-GGGC
GTGTAGATATCGCTT-AACATATGGTT--AGATAACGG-GTATTGTC-TTTGACTA-TA-ATG-AATTC-GGAAC---C-
ATGTCTCGTC-CT-C-TCCGGC-AGC-C-TAG-CGCG-A-CTATC-ATCGCGCAGAA-TAG-AGGACGCC-CGAC-CAAT
CT---CCCGAAGTGCCT--TCCGTTATGGCT-GGTG-G--GGTG-TATGCCCAAGCTACGA-TG-CGAGTCGCTCGGGAA
GG-CAC-CCTAGCTT-G-CCAAAAA-GCCAC-GGG-T-GCCACATGCAGG-TG--G-TAAG-CCGAC-CG-TA-CAAAT-
-TGCATCACTACGTGCGT-ACAC-TGT-A-GAG-CACAAA----GTGAAAC--GTCC-GCTA--C--AAG-CG-CGTAAG
CTTACGCGACGGGC---TGTCTC-AA----AA--CC--------------TT-------CATAT-C---GTCCGG-CGAC
C-CATTGAT-GCCCTAC-AGATCTC-AA-G-GA-CTA---------A--GA---T-------------------------
-------------------------T------------GAT-TC-GAGC---------------------------ACC-
-----------------------TT-------------------------------------------------------
------------------------------------------------GTCGGAAGTGCGCTCAAACAC-T-TGTT--CC
A-CT-AAACGA-TGGC---CAAATCAACCTC--T-TA-CTAGAAGAGTAAG--ATTCT-AATG-AGGG-ATGTGT-TACG
CA-TT-T-GGGTCTCTAGCGCCTCGGCC-TGCA-GC----TTGCCTG-TAA-TGAATGCGTG-TTGA-GA-GAGT-CGTA
AA-C-TACTG-CCGA-CAC-TCAAAAACGA-ATG-C-CGAAC---G-TG-TGCGGTGGATCTCGACCA-TAGCA-T-GTT
-TCTTACTAGAGTGCGCG-GCCGCG--AGCCTA-GGCC-CTGACCGATGA---GGAAATCATGA-GGCG--GCTAGAGTC
----TCGACCTACGAGGGGTCT--GTTCCATGCCAA-GG-GCCGACACGTGA-C--GGAAAGATAC-CCT--AAAT-ACC
CA-CA--AGCCTG-TGGCAT-GTC-CAA-T-ACGG-TGTCTGCGTT-TGA-GCTCACTC-TCC-GCTCCAG-GAGTCAAT
CCT--CCTATCATGCGC-CGG--GA-GCA-TGG-CT-A-TGAGAGTAG--GAA---CTATTGG--CCTATATAATTATTC
-A-GCAGGCTCTCT--AAGAAAG-CC-ACATGC-CCAGG-CGG-C-CATA-GAGCAT-AAA-TGGGTAT-GGGTAAAT-A
GCTAAA--TTGC-C-TTG-AAC--ACTGGAAAAGTGC--CCAT--CCGT---G-G-CTGGGGAACTATACGTCGAG-G-C
AGTA---GCG--AGCGA-CGAACAGA-ATGGCACCGCAT-GCGCCA-GTTCATCTTGGA-G-ACATATTG-CATCCC-TG
--TA-TCCCA--TAG-T-TGAA-TAA--AA-G-GCTGGGGTCA-CCAGATTCA--AGGT-GAGGAACTAATG-TT-GTGT
ATCGCTCAAGGGTAGA-CGTA-GCGTACT-ATC-AATCCACTAAGAT-AAGAAAGT-GGCGA-CCCCTCG-AGATGACC-
ACA--CGGGGGCAAGCA----------CGT-GATCTTAATTCCCGAGGTTC-A-TC-AGCATAGCGCA-GGGCAGCGGAC
AGGTGGACTCGGCAAATGCCT-GCTGGGTC-AGA-GGCCGATCATTCACGCAGTGCCCGGAGT-GTCCTAA-ACACGGC-
C-GCTGTAGCCT--AT-TGGG--GGA-G--A---AAGATGA--T-TAGC-CACGACATTCGATAGA---G-AGTGA-GTC
CTCAC--CCATAGA-TC-T-TCATTTAT-C--GACAACCGAGTTTAGAATT-CCTCCGCGGGATAGGTTATAATG-CAGC
TGG-TTTA-GCTTCGA-GT-TGTAGGGCCACA-ATTAGACTAGCTTC-CTG-GACCCACCCG-TCT-ACGAC-A-GTTT-
GGA-TC-CGGACA--GG-CCTTATGA-CGATAATGGTTACACAGAC--CCAGG-AGCAGGCACCCACCCAGCC-C--G-T
G--TA-TAT-ACGC-C---ATG-A--A-TTCGA-GCCAGAGT-TGTGCCTATAATGTAACT-GCCACGTTCTCACGCGGG
-TTGCATTGCG-AAGGGG-TAAGTAG-GTTCA-GCAGAAGCAAGTT--GG-ACGCTTCT--A-ATG-C--ATACCCTGCA
GC--CC--CTGCTGCAGGCTATCGGTGGCACGG-AAG-C-CTTATCACCTCT--GAGACCCT-------GGAGGGCGGTT
TGTCTTT-GCCC-C-CAGA-TGCC-AGCGCAA--ATACTGAGGG-TATTCGCGCACAAC--GT-GCGTGCCA-TGAACGA
-CGACCGTCCGCGGATACCCCTACCACATGGTCAGTACT--TGCTAATATCCCTTTAAGG-TAT-TAGTCCGCTC--GGC
GCGACGCGAACGAG-CCGGT-AGTTT-TAAACT-ATAAACGAGGGT-AGACCTGGG-CCTTT--ACGTAAACGACTCAA-
CTTTT-CATGGACGA-AT-GCTCCAAG---T-CG-CGGTCGGGCCGCTTTAAATG-CCC--A-GAC-GTT-T-TTTT-GG
CGA-A-CCTCTGAATTGCTGG-TAAAGTCGC-ATCC-A-GACACGGACCGGACT-CACG-A--C--TGGGG-G-TCGGGT
GGGAGTGAAGCGG-C-CTT-T-CAGCCGGAGCCCAGAGA-TAT-CTAGCGGTGCAG-GAATC--GCCGACAA-AAGTAAC
AGCGCCGCGT-CTCC--AGCT-CCGATAGAGCA-G-TTCCT-AGC--GCCGA-CTGCC-AA---GGTACCCTGTAG-C-C
CGAGCGC-CACACGTT-TATTA-GGT------C----------------------GTC-GGCGA-----------CG---
---AGTTT-TGGCGG--T-CC-AATCGC-ACAGCATCACGAG-CCAGGGGTC-TC--G-GCCCCGGACATACCTACCC-C
CTT-ACAATCT--TAAAGGGAGCAT-T-ATGCACC-AT--GG-G-----A------------C--ATC--CTGTTGGG--
GTA-CGACGAGCGA-C--T-GTCATAAGC-ATGGG-CATCAGGCGTATGT------------------------------
--A--------------C-----------------CCT---G--------A-TCAGAAAT-CGTC--C-T-CAATAGATG
A--ATAATGCCGCCACGAGTA------------------------------------T------------C-GG---TG-
-A--ACTAGAACGCCGAAAAA-CTAGAC----------------------------------------------------
-----------------G-------A-TAATACGGA--GAGA--------------------------------C--AAA
GCTAA-CACC----------------------------------AAC-------------------CC------------
---------------------A---------------------------------------------G-T-TTAAA-GGT
TGCGCTC-CAAGATTAGAATTAGG-ACTAGGGGACGAC-TTGTTAGGAAGCA-CTCTTT-AATTG-A-CGTATCATA---
G--AG-GTT-TCGGGAGG-CTATCTC-GG-ATGG-GTT-CA--CCACAA-CGAA-CA-TCTG-TG-TGGCGCCGT-A-AC
AGGGCGC-GTCCTTGGG--TCTCGCCTCTG-TC----GTCACT-CCGTCCGCA-GGTATTTCAGCG--G-CCA--G--A-
GTAC-A-G-A-TCT--AGCT-GCCGGCG-CCTTC-ACGAATCAC-GTCGAAGGGA-A-TCGAACG-GTG-AG-G-GGTC-
--ACCCT-TAACAAA-CAAGTAAC-CA--AAGTGGGTCCAGG-CAATCACACA-CAGAAAATCGA-A-TGCTG-CTCGGG
T-AG-GCGT-CTGTTTCTT-AAAGATT-A-TG---CG-GTCCCG--CTGG-G--TGG-CGACTACTTCGCCT-GCCACGG
AG-ACTGCACG--GAG--TTGGCA-CGACCCTT-TA-AAT-GCT-G-GGGATGCTCT-CTATCATCATCGAGTCCCCTTA
GCACAACTG--TTA-TCCCAATATCGCCAG-CTAGCATCCA--CC-T-ATTACCATT-AGTTG-C-GAGTTTCACGTTCT
ATGAAATC--TG-TTTTGCCGCCAGCGTTATCCGGC-GCGT-GCCTC-CTCAGGGC-GCT-TATTTCCTCAG-CCAC-CT
ACGTA--TCAGCCGATGTAC---CC-ATCGGT-GGT-AGC-CAGCACCTAGTGATCGGAGGGCG-GCTTAC-TG-GT-GC
GTCC--CTGATAAGC-GCGA-CA-CGCTG-GAG-GGTGCCCTTCC--CC-G--AGGCC-GC--TTTTCACCTGCTTTAGC
TTGGCGC-GTATA-CAACCT-A--CCA-AAA-C-T--A-GTC--GTG-C---GTTCTA-C-AATT--AGT-C-TTATTTA
C--GGCTAGACATCGA-GCATCT--TCTG-GTTTCCGGTCTCCGCAAGAAA--C-GATCGC-CCGATAC-TCAGAG-TGC
CACC-TTGCTCTCAA-GGG-AAGGA---GT-GCATG--CCTA---G--CTCCGAGAGTG-C-C-CGGCCAC-CCG--A-T
TCCG-GGA-ACAG--T-AGTGAG---G-GGG-TC-TGGTCCTT-GCATTT---AGA-----ACTGAG--GCCGC-A-C--
GTTG--G-GC-----C--GCAG-CAAAGG-GCGG-ATCG-A-G---TG-----CCGTCAGCA-CACGG-A-CTCCGAGG-
AGTC-CGGG-----AAGG-T-GACG-T-C--GA-CTCA-GC-GACACTGATCCG-C---TCGG-GGT-TTC-GA--G-GT
ACCACT-C-TA---TAG--TCGAG-AGG-TAAGGACTCATCCTCGA-TTTA-CCGTATGAGCCTTCAAT-GTT--A-GAT
A-ACAA--GGGCG-TT-CCGTC--A-C--GCCAGCTATACGGGCC-T-AATCT-CGCACAGGA-ACAGATCCCCC-CG-G
C-CGTCT-A-AAGCT-AC-CCACGG-CGGCCAGA----G--A-G------------T------AACCA--G--A-C----
G-GT-G--C-TC-C--GGTA--GGCCCGTG-GACCAT-A-C-C-AGC-GT--CCTATTGTCTAAAGGGGG-TC-G-----
-------------------G-CTCACTTTGA--------------------------------------A----------
--------------------------------------------------A---------------------------C-
-TAACA--A-TT----------------------------------------T----TA-C--GG-T-T-AG----ATC-
AAGG--C-AG--TA-TTGGGATGTTTCAACCGCGGG---CCCTGGCA-CGACCG-AT-----------------------
-------------GGG----G-G--G-GCGTG---GAGG-GGCG-T-G-ATGAGGT----TCGGTCACATT-TTG-GCGG
----GA-C--AGCC-GAGGAT-CGACGG-C-C-AACCT-C-C-GTAA-ACGCTTCGT-G-CCCC------G---------
-TA-GGTG-A---CGCCTCAT-C-G-GGA-GTACAAATCCAAAGTCCATACCTC-CC-TG-ATTATCA-CAGCAGA-GG-
A-AGCC-TGGGA-TGGTTTT-CCAGTCCGA--A---TCCATC-G-GG-C-CGTACTCCTTGACAAACCGGAT-AACCCG-
AC-GGAT--GGTCGGTCACCCTG-CTGAA-CCCAC-T--TGTAGG-AT-ACTT-TAACTT-TCACAGT-G-ATTGCT-CA
CG-GCACGG-GTATCACCC-GCTC-ACTGCTTCCGCGTATAAATGTACGGTTCCT-CGTTGGTAC-TC-ATC--AGCA-G
CGG-TGAAC-GCAAGATCAGT-TGG-ACAG-GAA------C-----A-CC--T------ACTA--TCA-A-CTAACGGAA
CC-G-GAGCTAAGCC--C----T-A---A-CCG-C--CG-ATATACCAC-G-GGTT---GC-AT-GA----CTCGA-CGT
TAGAAGC-TCTTGC--GGG-TACC-TGAATGGTTTTGGCATACGGTTTCCCCCCAG--AT-TTGCTATGTGTCTATAT-T
C-GT--CCG-CGTA-GA--CCA-A-AC---CGA-CG-TCAGAT-T-GAGC-GACTC-GCAC-G---AA-----TA-G-CG
-T-CGTTGG-AGT-TCCGGTGT-GGCGG-TACGTAGCAG-CGTT-A-ATG-C-GTAAC-AATCGTC-A-A-C-AGG-TGC
TCGG--ACGTTGG--TGGGC-T-CTTT-CG----T-TTCC--CCGTGCGC-GTATCGGAGTGGC-GTGCCGCATCGAC-G
TCC--CAAGG-T-T-ACG-GT-GAAAGCCCCCCTAAGAGCCCTGA--TTCA-AAAA-A-AGCT-A-G-A-T-T-GCA-AT
T-GAGGACA-TCTACCT-GGAGGCCCGCGGAGCGC-TGCGAAAAGGCGGAACGGCTACCCTCGTACAT--CTTTAC-ATG
T--G-TTT--CG-AGATTAGGT-C-GACG--AC--CATCA-A-GAG-CCG-GATGGGTTACCTCAAC-G-C-TGGT-TAC
A-AAC-CA-G-ACTTAAATCCTGT-GT-CGACTTCTGCAGA-A-C--GATGAAATTGTAAGC--CCTT-CAGACGACCTG
GCATCGGAGG-ATACGACGGGTTTG-CATTGGTTAATAACTATGGT--AGATC-TGTACCGG--GCA-CGGGCGATAAAG
A-GGAGATCAC--ACAGG--GGACACCTGAAGCGTTCCGACGCATGCTAAC-AAACTTCGG-C-AT-TA-CCT-TAGT--
GTAGCCCTATG--CG-C-C-TA-AG-GG-GTCTCCT--CGGAGCGGAT-AATG-T--TGGTAAAT-GATATCAGCA-AT-
ACA-AT-G--CA-AGG-CAGA-C-TACAGG-TAGGAC--CGGTTA-TT-CCGCAAA-TGT--T-G--ATGGCTCGTA-CC
AT-GAAACTCGAGG-CCGC-CG-ATCCTGTGGGT-ATCCGT--GGCCCAGGTGCCACTCATGTTAG-GAG-CACCTTCCT
CTT-AAGCCGC-CTTCG-GTCTCCT--CAATTC-CGTG-AGTT-T-GGG-GTA-CCA--A--C-T-GA-TA-TA-ATA--
T-CATGT-C-A-T-GAATACATCCGAGCGTAG-CGAATTCGATGTCCGACCAAGGTTC--AGGGC--A-GGGA-GTTAT-
TGG-TACAACGCCCTCA-TTGTCGGC-T-GTCGAACCACCGAGACATTGCT-GCC-TACGGG-GC-CTAC-TTACAG-G-
TTCCAGA-GAAAAGGCAGTATGTGGCCT-GGA-AT--TTG-TTCAGGCAGATAGCCCACGCGAGGCAGAACGGTAGG-AT
CT-AGAAGCTCTTA-GTTTC-TGGCATTCAC-CCCCCC-ATCA-ATGACGTTCCGT--TATC-GC--GGTGTT---CCTT
-ACT-ACCCTACCA-GCCA---AGT-TG-G-TGATGCT-GTG-GGAGCACTAAG-GTAAACAAC-ACTATA-CGCGCACT
GAATT-G-GTCAAGTT--GCGCGA-CTGCAAAACGGGGGC-ACC-CT--CACTCCCTC-CG-TGGCAAT-CTAA-ACTTT
--AGACGA-AAG-GGCTTGC-ACCCCTCTTTG---TC-GAGAGTATTA-CGGGATCG--ACGGT-TGAGTGGC--GTACT
TCTACGTACGAGAGCTTTACCAGCGCTTAA-ACGACGC-TCTTAGG-TA-T---G-AC-TCTACCA-CGCCGCTAGGACG
CG-TTG-TCGATCATT-C-TA-AT-AGCCGC-ATCGTGATTAGAT--CG-A-GCGAAGT----GA-TAGGC-ATTGAA-A
GCCGCA--G-TTCC-ATGCATTA-CGTTTGA--TCT-GTCCT-TGGTA-TGTGAT-CTTGCGCAT-GC-TG-G-TTAGG-
GTGCCGG-GG-TTCTA-A---T-TTGCT--TTA-CACGGA-CGC-TAGAAA-GG-G-A-GG-TGACCGGCGC-GGGCCCG
GGCCACACGCAAAAGGAACAGTCTGGG--A-G-AC-CC-TGGAACACC-TGGT-G-ATGAT-ATGACCG-G-CACGT-AC
GTAGCGCTCG-ACATAACCCGCG-TAA-C--GGTTGCGAA-C-AA---C--GA-C--GG--A-AAG-AGT-A-A--CTAC
TGGCAC-TG--G-----CGGG-G-TG-CCCCGA-GA--GAAAT----AAA-GGGCATG----GGGAAATT--TT---A--
CTT--AG-ATGC-TCTCT-CCCCAGCCCGAG-G-GA-AGAG-TA-G-CAGT-CCA-TT-G-TC-TTAGAACCCAT--T-T
AC--GT-TGGCCAG-A-T-TATTAGG-CACTAA-CTACCAAGTGGA-CCACCG-TT---CGG-CCC-CA--C-C-A-AGT
AATG-GAGCCT-T--ACCC-CACTTTCT-CTCCGGTGT-TTGACATT--CGTATG-CG-GG-GCAAATTGTAC-CC-ACT
CT--A-TCA-A-CAGGCGTC-TCGCATAAGGAAGCACTTC-A---ATGG-G---CA-GGCACC-GAACAGCGAC--TGTG
CTACGGCCC-TGC-GTCTGTTTGGCGCG-T--T-GTG-A-GTGT-ATTTTTTGAG-C-GC-GGGACGAGTGCACTA-CC-
CC-GA-GGTC-TGAT-ACGAAAAACGTA--AGTTCG-CGGCTT-A-GTACGACC-G-GC-ACGCGTGCCGTATTAG-TAA
ATTCAATCCA-AACTCAGTTTCGTGGTC-AA--TTTGTTGCTAC-CAAG--AA-CGA-A-ATTAGAGA-C-CGTCCTGCA
ATATATACCTGA-TTC-TCC-TGTGT-T-CAGC---AGA--AAGGC-TATTGGACT-CGAT-A-G--CA-GTTA-CAGCT
GC-AATGTCGACTGGACCGAACGG-GGT-AGT-T-C-AGT-CGGGTAA--GGCTAA-CA-T-GA-ATGGACGGCGAGCAC
AATT-GT--CGGTACTGGCT-AGTGTT-GAGGT-GCCGC--G------TG-C-A--GCACCG--TTATAAG--CT-AAA-
-AACACT-TGGAGCACTACAG-C-A--GAAAG-A----CACAG-TCTCAT-AA-CCTGCATA--T--GC-AAGCGCCCCG
CAACGGTCCGTGTGA-GTAAC-CAC-GG-ACCAGAC-C-A-AGTAGCTTCG-ATGTAATAATAATTGGTGGTA-C--GA-
-CGCTG--TCACAAT-T---TTTAAACGG-CCCCCTA-GGATGACTCTGA---CACTGCTGA-ATCTCGTCTATA--T-G
C-A-AAT-CA-G-TA-ACGGA-GGCG-GAC-AATTCCAAACTACTTTCAA-GGCCCAATGG--AGAT-T-AGGTC-ACAT
---TGGGCTACA-ACT-ATTGCGAGATTTTCGACAAGGCT--AAGATAA-TCAATAGCTGCG-C--GA-ATCTCAGA--C
-T-C-GTGCGG-T---GGGCATGAT---CTAGTAC-CT--GAT--GTGGT-TAA-GAACAGCCA--G-TACA-GA---TT
AG-TT-GGTAGGAT-TAGA-TCAAGTT---GGG-GACAT-AATCTTTGGATC-GGAT-TG-CG-TGA-TAAG-CGCC-CG
-T-CT-C-CTCTCGTG--TC-CC-T--C--TAC-G-CC-G-CGATTT-TGAGATCG-GACATCG-GT--C--GAGCACAA
TA---CATCC-----TGCT-G-GC-------GG-CGCTGGAG-CCTTTCTCGA-GGT--AACTAAAC-T-TTCCTCA-GC
CTGGATAAC--ACAGCCTTG-GATAAACGTAAG--A-ATGT-TC-C-CACTA-ATCGA-C--C-TGCT--TATCGGTC-T
-CC-A-ACGCGATCC---AGGGTT-TC-CTCCTG-T-GCA-GT-G--G-ACGGCCC--TTGCGACG-TTAACG-GCGGGG
TT--CGGCTA-TT-AC--CGGTG-AGTCG-ATAC-A-GGCCTG--AGGTA-G--AGGAA-TACGGCAA-ACCACT--CTC
TCGGTGCG-CGCG-TCAA-TC-GTTCTG-A-GGCTCCTTTA-TGGAG---ATC-GC----ACAGTC-GAGATTTT-C---
-T--GTACCGG-ACCTTTGTATCACTCCTA-CGTCA-C-ACGG-GCGTCA-T-CACCATCT-TACAGATGCT-A--GAT-
---T-C-TCGGACG-T-ACCAA-C---GCCTCT-CAGCT-GGCTTCC--AG--AGG-AATTGCC---GC--TGTACTGG-
CTAAGA-AC-TTCAC-GAGAGGC-TCCAGG-GGTTC-ATG--ATGTAGT-CGAATC-GA-CAGGTC----GGGG-ATAAA
G-CGGT-T-A--C-C--TATCATT-C--AA-ACGCGA-G-TCTTTCTGT--CTG-----CCCC-AAGCCCACACTC-CGC
-GCGACGTGG-TG-ATTC-ACAC-CTGAACT-TGCTCCCTT-AAGCGAGT-A-C-AGGGACAAAG-AATCCGCCA-GTGG
GA-ATACATCGCCGGT-ACTGG-CTCCTTCC--T-GCCTATAC-G--A-GA-GGGCT-AT-A-GGCGCTAAATGCGCGT-
TTCC-AAACTTAGACCTGAG---AGAGT------A--AGGCGAGTA-CAG-GGCACAC-CGATAGA-AGACGA-GATC-G
TA-A-TC--TACTG-AGGCTGAC-GTCA-CG-GGACCGGT-CGAA--AC-CGCG-GGGC-GTTTAGC-TAG--C-G-A--
AT---T-AGA-TTC-T---CGCTA-G-AATCAGGC-GATAGCTGT-CGACG-AAA--CACATTTTCTA-TTAAAAGGTCT
ATAGTCCCAG-AAAGAC-TGA-TCTTA-GTTTG---GAGGTCTCA--CGATCC-TCT--AGCGCCAAAGTAG-AGC-TT-
-C-ATCTTCAG-GT-GCATTATGACAGC-A-----AGGATTAGA-A--TGCTTGGACTCTGC----T-TTTA-ATCACA-
--GTTACAGTTAAACTCC-CCCT---AAGACCGATG-AGCT-ATTA--GG--CATACGT-TTTG-GGACCTAGATACGGT
AGCCCTCAATC--G-CT-GT-TAAA-AC-TATG-A-GGAGC-A-TC-CATTTACGAACAAG--GGAGGTTTTAC-ATTTC
CGACCCACTTC-ACCC-TGT-CAGTCTAA--TG-TCCCCGAGCGAA-G-G-TC-CAC-TTC-G-G-CGG-TCCTTA-TAA
ACGACTCCACTG-AGCGGCGT-GA-ATAATA-ACCAC-TGGTAGGAGTTCTAATGT-ATCGG-T--CAA-GTCGATTTAC
AGCT--CA-CT-GTACACG-GTTCGGCC-C-TCATTTGA-CA-CC-ACTTCC---AGT---GCTCAGCTCACCAACGACA
AGA-GAGG-GAGAA-GACTCACC-G-CTCGCAATCTTATCT-AA-GGACC-AGAACTGAGCG-GA-AGCAAA-AA--G-T
GGCCCAACATTGC-AGTCGC-GATAA-CCGCTC-CTACGAAGT-CAGCG-T-AAGCT-ATGGAA-A-GCCCTCA-C-CCA
GTAATG-ACGCT-GTAA-GCGTC-GC-GATGTCTTGGTGTGC-GCTCGTTCTGACCGGG-C--AAACGAGTATTGAG---
ATCGA-CTCCGTC-TA-A---G-AAGTCCGAA-GTCCGCAT-TACCAAATTGAGCGTTCGTGATGGTGA-T-TA-T-G-C
TCACGTC-TCGTCACTTAAAGCCCTCAG-G-ATT-C-T--TTGCT-AAAAACGG-TAGT-C--TGC-GAA-AT-GT---C
-CGACAG-G-CG--GTTAT---C------------AT-TCACGAGAGCATCTA-AG--TT-CG-CGC-AAGGC-CTTATA
CTCC-TAACAGGTCAAAA--CTTCAAA----CC-GGGG--CTGGC-CAC-ATC--TGCCTTCG--AGTAAATACGCA-CA
GTAGTGT---TACTCCTAAT-TGAGTCGAT-GCACATAT-AA-CGAAG-TCTCC---CC-G-GTT-GGAA--GAGCTCTC
CTCAAAT-ACGCCG-GT-GTAG-GCA-CTAACC--C-GTA-C-TCGT-GGG-ATCGTT-ATG-C-GGCCA---AGT-CAA
TT-ACGGAC-G--C-TAC-TCCAAAGCA-TACCGAAACCAGTAA-TAGCTA-C-GTG-GTTCTTGGAGGTCCGTG--CTG
GACTTTCGGGCGTTGAGG-G-GTAACC-TGGTGCTTTGC-TC-GGTCG-C-CTATTGTAA-TAT-CCAC-GCTTACA-TG
TC-GC-GG-AGG--ATC-----CCCTAAT-T-GT-CCGCT-GGTACC---T--G-T-T-------GA---------GTCA
TCTCC---------GTCGTC-CTGAATGA--TGG-A----GCCTAGG-CTTGCCGTGG--G-CCC--TGCAT-CCGACTT
CGCGGTTAGGCCTGAGTCTGC--CACGTTCATACCTTGGACTCCGA-CATGC--GATTGACCGC--A-GCTTTT-GAGA-
CTCGGCTCT-AATTTCCCCCATGATTGTG-CCTG-ATCCC-CCTAAACGTGTA--AGA--CTGTCTCGGGA-TGCTCCC-
-GCTAGTC-GA-TGG-GGAAG-ACGCGGGG-AAAGC-TTG-TCAGC--CG-AAGCTGATCGGCGTCTTTCC-TCAA-CA-
-AGTGACACCGCGGATG-C-C--C-AGA-ATT--G-TGCAGAT-A--GATA-C-A-AT-G-CC-GC-TA--GGACATTAA
--TCGGCCATGGCTCTTGCA-A-A-CAAA-----------------------------T-----GCGCGA------GCGG
-TTAACGTTGCTTACGCCCGGGTTACAGATACGTTTTA---------G-TTT-T----GAA-GCCA-C------------
-------------G---A-CCC-------------C-GT-----------------------------GG---------T
-----------TA-----------------T-ACCC-AAA-AGAGGCTTTTTGTAT-CTGAGGC-G-GACCAC-CCTATT
-ATC--ACCG-CCCTCA-ACCAAG-GT-GTGGCAAGC-CA-AAGGATTATT-CG-AAT-GAG-TTAA-CCTTCCCGA-GA
TG---CCG-TCGCCCTAC--TGCCA-A-A-T-CGCGTCC-TCCAATCTTACCAGCTAGCAAAGCAAACGGACGCA-TTCG
AC-TCT--CC-GA-TG-CCCATA-G-GCC--A-C-GTC-AA-TCCAAATGCCATCCAGG---GTGAA-AGCGCGCCGGAA
TTGCG---GA-GGCCT-CACGACTAATC-GGC-AAT-AG--CAA---AAAGCTGCTT-T-AGTC-ATG-CACAGT--AAG
GGCC-AGGCCATC-CGCTATATGG-GA-CCGAGGCT--GTG---CGGGAGTAGC--CG-GTG-T-CG-GT-AA----CAC
TGG-TACTG-TCGT-AATC-TCGTACAGCGAG-GAT--A--C-T-TAATCCCATATCAAG--A-A--GAG-G-CTTAG--
CG-GTTC-G--G-TCAGCC-T-TCG-CGGATTA-TATAGT--TG-G-CGC-GAGGACCCA-GT-CGACA-CTCCTG-GGA
CAGCGCAA-ACTATCTGGTAATC---AC-AG--AG-T-TTCCAAATCG-T----TATGACCTCG-GAAGCAGTGG-T-TT
GGTCCAGTGTAGA--GAG-ATT--G--ACGCC-ATTT-A-ACGGGA-ACTCGTCAAACCG-GT-CGCCAGC-CCCTTGCC
AC--GAATTCT-CAG--TGCCTTGCACGGGGCA----A--TCA-TGGCTAGT-AGCAAAATGATACG-GCGCACTCTAAG
TACCGC-C-CACAAC-GCTATCCAGAAGA-C--ACGTAA----GCGGTGTG-CTTTCGT-CGTA-C-G-CCTTATTAG-C
AGATA-AAGCC-GA-TTTGGTA-G-ATGGATCGC-C-CGAAGCG-CG-TTG-CTCT-GTGATA-A--TTGCGTAAA-C-G
-ATGTCGG-CTT--T---TTAGTTC-GA--CTTATGGA-TCCCGTTACAA-AC-AACACC-TGCTG-AAAG-A---CCG-
T--AGTTT-T-TCAGCTA-G-CAAC--A-A-TGTGA-TCA-TGA-AT-GGAGT-GG---CTCCTA--GTA-ACCTCTGGT
CGT--AC-GCGG-A-GTGATTTACCATCCC-CA--TATT-AACTCCCTAT-GCGAAC--GC-GGGT-AAAGCGTA-GAGA
TCCTAG-G--GGAATATAT-TAGAG-A-GTG-TCC-T-GTAA--TGC-TAT-CCGAG-TCC--CCCT--AAGTTAAT-C-
-CTACTGTTGCGA-AGTAGGATGAGA-C-GCATCAGGATCGCACCTG-AGA--AA-GGAAGGTAGCTG-TAT---TGCAT
T---AT-TGG-TAAA--TACTATCG-TG-C-CGAGG-AACGCCCAACA-AG--T-GCA---G-GGGCGGGTTT-TC--CA
TTGGCTT-GTAG--C-T-AC----ATGA-GGGTATT-AA-GAGGT-CCGACACATA-CAGGCGTCCCCCGGGG--TTGCG
AGT-ATGT---CGAGTT-ACCTAA-AAC-AGCT-G-C--CA---------CA---G-G-GG-AACGATCT-CTCAATG-G
CGT-GC--TA-GTAA-AC--GG-TCG-ACCAGAGGCT--TTATCACTTC-CAGGAG-CA-AAAG-AAC--T-GGTC-CA-
--GC-GG-AAGGGT-GAGGTTTTC--GG-GT-ACCACCCTT-CT-C---CATTTATCTTG-CT-CCAAG-CATATCCT-C
GCAAC-TGTACCA----CA-CCTC-TC---ATGTGCC-CGCGT--TATATCA-GTA-TGGTCAGG-GGCCAGTACCGCCG
AG-G-GA-AGCTAG-TCCATCA-CGC-TT-A-CGAG-T-AGTCTAA-A-CACGTTGACGAACC--TTTA-TGGGCCGGCA
C-C--T-TCTC--AG-TCGCTAT-AAGCC-GTT-A--CTGGG-G-AATCACC-TC-CCCGTCACT-TCTTTGGTAG-ATT
ACTGTGGAG-GCT-T-GA-ATGGGTCCG-AGGAT--TGACGAA-T-GTCG-CTAG-C--CTCGCCA-ACTTCGCGTTATT
GG-AAC--GCCCGATGACGC-A-GTCAT-CCGGC--TAAA-A-G---TTGT-CTTGAACT-A-ACCGAGGTT-AACTAAC
CAT-GGATT--AA-C-AGCAG-GCCACT--TT-TGATA-CA-A-T-ACTAGT--GGC--CCAGGTGCT-A-AG-A-----
--CT-AAAGAGACG-AC-----CAAC-G----CT-GAAACGAGGAGGATACA-CTCG-CATCACGGT-GAGTG-TTTGA-
-TCTCTAT-TCA-TCC----TTCC-G--AGG-ACTCCTTG--G--C-CGCTCAC--CTTT-A-TCT-TC-CCGC-A-GA-
AACA-GTTC---C-ATAC-CAAGA-GT-GA-GTCT--CC-TT---G-CAGCA-TTTTG---G-GGG-CTTG--TA-GAGG
--GACA-TTC-GGGG-CTA---TTATT-AAA-TGATTG-CCCGTGT-GC-CTGGGACGGCAGGGCGATACG--A-AAC-T
AGATACTG-TGTC-CTTGGCACAAACAT-CATGCA--TATG---AAC-CAC--TAA-CTCGGT-CAT-CCTTGCTGTCAG
TGCAAGGGAGA-G--GAT--GCTGGCAA--CCC-ACACT---CA-TTCGCTGCT--TA--C---------TTAGA-TT-A
CAG-CAGGTG--TGG-GATCGCCCT-ACTT---ACGGTTAGGAGG--TATGCC-GGGG---GCCCATAATAGGCGGGAGG
TTCCGCAA-TTGATTA-CGTACA-AAGGTG-G--ACCAGTCTGAGTTAT-CTACTCGA-GTAACG-CACCCGA-GGGG-A
TAGTTA-CT-GCCTGACCTG--TGCT-GAA-CCGAG--AG-CTA-GATCATTC-ATCTGT-GCGGCAG--A-T--A-C-C
CCCGATGAG--TGTACGTAAGT--GC--TGCA-CGCT-CGTATCTATGGCGCGGGCGC-GGGCA-T-AAG-CT-G-CGAT
-GTGT---TAGG-GC--AGATAATGCCTCGACAAT-ACAAGGG-GATCAATGG-ACGGGACTGGAG-GTGGTAGAAT-TT
CGA-AGAGGGCGAATC-CGGCCGAACGA-GGGAAGAG-CGT--G-T-AGGAACA-T-CTACGGG-GT-A-C-TAGGTGAG
CGTTTG-G--CT-T-CAT-T-G--CAC-TCTGAGGAGCAGC-TC-A--CCCCGGACACCTTCTTAGT---GAATTTAGTC
AA-ACCTCTTAGTACG--CT-AG-A-AGTTCGGG-GC-AATGATACCT-TTAA-TC-CACCA-C-G--GAAGGCGACATC
ATCGCGACTCTGAG-GCCA-GGGTCGG-C-GTCGAGAATACCCATCCA-CGGC-GGGA-GAGAAAGACAAAAGACGGCG-
CCAT-GCATATTGAGGGGAGA-AATG-TTTGGAAAT-AATCCTGAGCCA-G-CG-G-GCA-TTGG-AA-CCGGCAGG-GA
CCA--ATCTCATGGGTGGCGGCCATGT--GTACAC-TTCGC-AGCTTCGGTC-TGAAGATGA-GTTAA-TGGGGGGGGAA
AGGGGAATAAACGGACGCAA-CTATCCCGTCTGACGCCA-GCGTTA-TGACTTACTGAACAGCTCTTCCT---CAGGAAG
G-AGCTCC-TCGCAACT-TA-TACTGAT--ATCTT-TCCC-T--ACATCGTACTCG-GAC-CACACG-TG-CG-TGT-GA
C-TAGGGTACTCC-TCTGCCGGAGCTAGGCCGTCAT-CGGCGGGGT-TCAGG-AGACAACACCTTGCATC-AATTACATC
GGTGT-GATAACAAGCTGTCGACTTG-G-C-CGGCC-T-GCCGTTATA-GTTCGG-TG----CAGGGGTA-TTGGCAAGC
GTGCCC-A-CAGACC-T-AAAG-TGGAAC-CAAACAACAATACCGCGGCTACTGGCG-GGCG-AGGA-GAAG-GGC---C
GCATATCAACTGTGG-CATCC--G-TGGGTTT-CGAGGC-A-TCTGC-TGGCTTGA-CCCGGCATG-CCA-GC-T----C
AGAATAA-G------G-TC---A-ATCGTAAGACCGCGCGAC-----T-CTT--AT--AAAAG--C-T-TAT---CG--C
ATTG---C---GG--CCG-T-GAG-ATCAT-T-GA-TTTTGT-TGTAGGCTTATGACGC-TTG-T-A--TG-AC-AAC-A
C-GTTAGGATGCGCGAGCG-GCAGCACGCGAACCCT-AAACGTGAGTGTCCACTCCAGAGAGTAAA-CAGTAGACAGGTC
TTGTTC-CAGACGC-CGCT-TCTT-TA-G-CTTG-TA-TCGC--CCCGAC-GCC-C-GGCC-TCTCGGTCCATCC---GT
--GG-ACCCAG-GATCGTATCTATATACCAA-GTA-AGGATA-GCCTCGC---GTTTGTCCTGAAACG-CGTTCGGGGCC
-TACTTGGA-ACTGGAAGGGCAGCGG-AGGT-CGGTG-AGA-C-TT-G-TGAAGTGGTAACCACGGGTGG-GGA-GAAGC
T-A--GGCCAAGTT-GTGACTCAAGGAGTACA--ACCTCTATCCC-CAGGAGCGGCGT-TA-AGGG-TGGGTTCACC-TT
--GAAGAACCATCAGCACATT-ATGGATGGCC--AAGA--CGCTAACGACCGTA-GGT-AAT--C-GTTGCCGGG-T-TG
-C-CCC-C-GG-TC-GACTCGGTGG-GTGGAG-TA-AGCAT-TCTAT---AT-GCAAAACGC-CTC--G---------G-
CTACGGATA-GCCCATATGGTT-G-CTAC-TGTCCGACGC-TTACGGCA-TTTCGCATGAAGA-GGTGT-GCATAA-GGA
TTT-GGA-GAGTGGTG-A-AA--AC--AGATT-TTTCCCCGTT-ATG-TGCC-GACCA-TA-CCAT-AT-GTTCTTTTGG
TGC--AGGACAGAGTGGGGT-GGTTGATGGGGAAGT-G-AAG-ACGCGCCTT-TCCTTGACTGATAGAAA-GG-ATAAGC
CTAACCGTTG-GCTGCA-GGGTG-CGCTCGCCGGATCCCTCT-AC-AGTCCCTAGCTA--AATGT-GAT-GAG-GACAGA
TA-CTAT--CTTG-CC-A-AGGGAAAA-GCCGAGGGTC-GGAG-GC-ATGAGCAC-GAT-CGGTC-CCC-T--AAC-ACT
GCT-AC-T---C--AACCC-CGGTAG-TAGAGAATCACCAAC--GCTTCCA-GT--CACTCGC-AGAAGTA-A--TCAAG
GT--GCGCTCCGTCGTCT-ATCGT--CGT-CT-C-GTGA---TG-TCTTGTGCGC-AGA-GC--G-CTCC-GATGGGT-G
AG-AACG-TA-CCCGGC-GAT-ATC--TTGCGCCAATGGT-GG-AG-CAGT-G-CTGTG-GGAT-TTTCCAAACGA-A-G
A--ATC--ACAC-ATCTATGCCG--AGTCA--CA--AG-CCGG-TACACTGC-CA---CGACAGTGCTGCCAT-G-ATGT
-TACTGAGA-CATGAGAC---TGATT-CAA-CGATCATAGACT-ACGCC-AGTCC--A-CA-CGGAG-TTCC-A-CGCGT
GC-GAT--TGCGG-GG-TGG-CGACAT-AGGCGCCCGA-GTGACCCGTCGT--CTAC-GG-ACG-C-A-GAGGGTATGAA
TG-CTCCAA-ACCCGGTAGTGC-CAC-T-ACTC-TG-AAGA--TG-CTTTTGGGAT-A-GTTGCATTTACTGT--CAGGG
TCTATGGTGAAT-CTTT-TTAAAAGATT-TGAGACTGTCGGGGC---G--GGTACAG--ATCAACG--ACAGAG-TAATG
ATCATTCGTT---CTGCTCCTT-CGTGAT-G-GGCCTTTT-G-AGCGA-G-TTT-AC--GGCTGC-T--GGCGACAAGAC
CCGC--C-GA-CTACCAAGAGTGGCTTG--A-GG--AACTGAA-ATA-GGGACGACCTGC-TTACTGC-A-GC--GGGA-
GGTGA-GTAACACA-CTA-TGT-GTTTTTGGCATGCGACC-GA-G-GCAA---T-GG-AGGC-A-ATGGAAA--GCGA--
CC--TTC-AATAACAGT---G-CCTGGGAG-TGCGACCGAGAATA-AA-CGGTACA-T--ATGG-GAGCCT-A-CTT-AC
CGCAA-TTTCCA---C-A--C----GGTGG--C--------TT-CCC---ATGA-GA-A----CC----G-CC-A-CCC-
------------GGAACTTAAT-A-A-C-GAT--C-CTCTAGAAA--AG--TCG-CGGTA-AAGA-ACAG--GTGGAT-A
TGAC--TGGA-GAGGCGCG-ATCCGCAACTT-CGCCAACAT-CT-CGGTCTGATCGGGTAAATG-CAG-GGCGGA-AGTG
T-C--CAC-T-CCTGG-AA-T-AGTTTCCCC-ACGACCACGGGGACTTTGTTCACATAT-T-CGCCGCCCC-C-A-GCGG
GCTCGTTCA-TCA-GCCGCGC-CG-GTT--TAACGTCACAAGCA-GCCAAAAT-A-CAATTGCTGTCAC-GGC-GA-ATC
TGT-GCGAGA-TTC-GGGACTGTAGAGG-ACAAGAA-TA-AT-CGGTGTAGCACCGGTTGTTCGTAGTA-CT--GGCTGT
GG-GGCAGACGCTT-G-TAT--A-GA-GGCAC--TT-GTAAT-GGTCATGAT-TCCC--CCGCGTGGGG-CCTGGCT-G-
--CCTGGA-TCC-G-GGAATTGACTCG-TCAA-AGACGCC-----CTAA--CC-----G--G--ACCCCGGGCGCGC--A
TC------TGG--CCAAGTTCCATA-A-GGGGTAGAGG--CC-GAATGATAGAGA--A-CGTTTGAG-G-A-GACCA-TT
GTTT--TGCGTGTTATC-T-GTTAAGGAA-CCC-CCAAAGA-TGA--ATCCG-TTACATG-G-CCAC--TG-AC-AG--A
TCA-AACCCTT-TTTT-GGTCTCA-C-CCACA-CGC-TTGTTGTT-GG-CCCTCT-T------------T----------
G-------------------------CC-G-----A------C-TAAAAG-T-A-A-GG--TAA--TCCATG-TAGTCAG
TCCTCTATG--AC-GC-ACATTAT---AATG--TTATT--AGAGACATTC--ACTC-GAA--CGGTC--------C----
------------T------CCGGA---CC-GT--GCGATCC-CA-TGCCTC--TTCAG----T-CCTG-AA-AGAATA-C
G-TAACAAAATGCGTG-C----------G-----------------------A---T----------GAGCTG-G-----
CCTAT-AA-TT-GCA-AT-CGGTTTT--A-G--GGGAT--------------------------C----GCAA-A-A-C-
GAGTTCTTTCAACGCTGC------------------A---------------GAAACCG-A-CTACGAA-----------
---C--C-T-GATT-CA--------------G------------GC----------G--A-C------------------
--G--------C--CG-------GCGTCTCCC-CAGTA---------------------------------ATGATGGTC
GATTGCTCA--GTACGA-AA-A------CATGT-GCATT-CT------------------AGATC--CCT--GCCG-GA-
-GTTTCTGGACTC-GCCACCGG--T--CCTCTCC--------------G-------TGTGTCTCTGT-GAATGC-CAGGT
AGTTTCAATA-TA-AA--CG-TCATT---G------------C---------CTTATAC-A-TGCTAGCTT-TACTAGGG
-TGAGAAAC-CTTGCA-TT-AGAACA-A-TACCTGCAAGA-AGGGTAGT-TTA-TCTTCCTGT-GGATCACCGGAAAGGT
T-GTTGTTCCTCAGGCT-G-CGCCTTTACGCCATACTC-CATG-TATTACTGAGGCGC-CA-TGG-T-ACCTGGC-----
-----AGACACA-TTTAG------------A------G--TGCTTGGTAGGTTCTC-ACT-CAGGCATTC-CATTGGA-G
AGGG-TC-CTGGG-AGACCCT-AAGCCCAGCGCG-CGAATGAGG--TTT-CAGGATA------A-GGACC-AAC------
------------------AG--------CAACT-GTC-CCTAC-TGTCGCCCGG-CAC--GGTCAGGTGAA-GCCC-GAT
GACGACCCATA-GC--GC-A-CCACCAGAAACTGC-C-G-GACGTTTAGCT-ACACTGC--TCAGCTCT-AT---ATAGC
ACCGAG-TCATT-CTC-GGG-TTACTGCGTA-CGGC---CTCGACCC-CTCATATTGTAG-CCCTATTTCAA-TC-ATC-
GT--TAGGT-CCACGGCGACACGCG-T-GACGTGCAGGC--C-CA-CTGC--G-TCAGCAAGTAAGTCGAAGACTACAAA
GACA-AGGG-CTCAGGATC-CTGACTGGTGAACACTTGTAG-G-TCTAAGGGCAGATA-GTC-ATC-AAGGCAAGG--GC
TT-CTTTATTCTG-AGT-GCAGA--GG-AGT-CT-AG---AACAT-TA-GT--T-CTC--A-TATC-CTG-CGAAG-ACA
CTCCCGA--CAACCGCCTG-GG-----GAT-G-------CGTCGGA--TCTACGAAT-C-CCGTGCGCTC-TACC-TCG-
-TCG-T----------C-A-GGCC--C-A--GCC--CCTAGA-A-GAC-CA--TCCCA-T--CTA-AG-AA--C-TCCTG
TG--TG-AGCCA---AAT-TACGTCAAATACCTTTGG-AAACTCTGCTGC-TTG-ACCA-CTAGATTT-CTTTACGATGG
CTAATCGAGC-CTAGGACCGAT-C-ATCT-CCA--C----GGATTT--TG-GT-AC-TCGA-C-CT-GAACCA-AAGTGA
GCTAATGT-T-CTGCTAAGAGGGACAAGAATACTGGGTCCCTTGTCGGTTT-CGGAG-C-TG--GCG--CGCCCTCT--G
GTCAGGGCGGTAGTATA-TAGCA-AA--G---G-GGT-ACACAG-GCG-CAT-CTCTAGTCAAC-AGAC-GGGTGTC-AC
-ACTG-----T-----C-GCGGATAAT-TGCA-TGCGCAGCGG-----C-----GGGC-GG----C---C---T-GCTA-
GC-A-AA-AAG--GACAC-G-TCTGGG-CGACCA-GTG-C-TGG--ACGTACGCGCACTGCG-TCCTCGCTGGCG-C--A
GA-AA-CGA--C-AACCGGCCCCCT-GTGG-G-TTGT-T-TGTG-GG--CGGACTT---C-CAA----CCT-ACGG--GA
AG-TACAAG-GGCG-GGTCG-GCTAGAGGG---ATGACGGA-GTTGG-TAACGTAACTGGAG-GATA-TAATTGAGT-CG
GATGTCTAC-TC-AACT-CG-AGTCAA-GGTTGTGTGTC-CTAATAACTTGGTAGAAG-GG-C-CTGCGTC-GG-ACTGG
-GTCTACTAAAGTTTA-TGTCCG-G-CGGCCT-TG-CA-AACAAAGTACGATGA-CTAGACTCTGGGTACATGTGT-AAT
ACCAA--TTAGGGGTGAGGCTGCATTACCAATG-GGAGTACAGA--GTA-AAGGATGCTG-GTAGTGACCCAGCCTAGAC
CCAGG-ACCGCCTTTGG-ACGGA-TGTCT--AA--AGCCT-C-TGCA-CC-AAG-C-AAACCGATTCGCAC-CT-AAAGT
A-CG--TT--GT--C--C-----------G-G--CG--AT-CATTTC--TA-GCAC-C-CGTTACCCCCCG-CAGCAT-T
GGCTTCTG-TCCGCACA-TCCAGCACT-TAAACG-CTCGCA-GGTAGC-GCCCTCCTACAG-TCCA-AG-TGGAGCC-CC
T----ACCGTTGG-AC--GA-CCT--CAGGAGTCGG-AATT--CT-GA-GAAGTACGGTGGACCCGGT-CATCGGA-GCA
TAGCAAT-CG-GA-T-GG-TA-TCCAAAGGTCT-ATG-A-GG-AGT-GTGCT-GTA--TCTGGAGA-A-TC-AGTTGTGT
A-AT---T-AACGAA-C-TAAAACGGCACGT-CGG-GTCTAGAGAT-C--G-TCATCGC-CAGGGCAT-A-ACA-A-ATC
ACA-CCTTGAG-TAC-AATAAGTGGGGTCTGTGG-T-GCC-GCTCATT-TATATTAGTAGCGACGT-AC--ATGATCGGT
ATGTAGGGG-GAA-CG-GACATGATCT-TT-GTCCTGGAGTTGTTGG-ATTC-GTT-CCGG-GGCTCGTATAG-AACT-C
CCTC-AGG-TAAGTA-ACT-TG-GCATG-AC-CGTGT-ATA-TT-GGGAGATACT-CGCTC-AGTGT-A-GCCC--AT-G
ACTTCCTACCCT-TCTGAAGAGGGGATTCCGGCTA-ACT-GTATTC-ATTC-ACTGAG-GAGCAC-TCCACG-TTCCA-G
CAGGGGCCTGGGCA-AC-A--CTCTAGCTGCGTTGATGG-ACCTC-CTTGAG-CATGCCTT-C--TC--TGGGT--GT-G
T-A-GACAGACTAA-G--ATCTGATATATCCTCTA-----GTATCTC--CCGAC--ACAGGG--GT-ATGAAG-ACGTTA
--GCGGC-GT-A-TTCGG--GATGC-ATC-C--CTGGGAGAAC-AAG-G-A-CACG-G-A-GA--AGCACACG--T--AG
ATTA-TTCCCTTCACAA-TCA--GAGGAA--A-AAGAA-TT-GCCGGGG-CTC-CC-ACGGCC-TGAGGGCGTAT---C-
AGACCA-CTA-AT-CAAA-GGCAG---TCC-T-AGAGTAAGGGGTCCGGTGCCCCTAAGAGTCG-CAA-AATTGGAC-AG
-CAAGT-CCAGG--G-GGCC--A-GCTGAAGGCC-GCCCT-AAATACTGCCA-CGCCG-TCTGATCTGCAG-TTAGA-CA
ATGTGCTTCTTCGTACA-CTAATCGGCAGAC--TATCAC--GT-CTTAAAACCC-AA-GGA-TC-CTCGGATAGGCG-G-
C-CACTC-TA-GTCGC--CAAAA-TCCG-C-A-CTTGT-TCA-GCAAACGGAC-GTCTCACGT-C-GGGGCA-TGACA-C
AT-GCGCTCTGA-AAAG-GGGATT-AA-CTGAA-T-CAGACTG-TCTAACAAGCCGGAATGTCATATT--TTGGTGGCTG
GCATAAA-GTAGCT-CAGGTATTATGGCGTGGTG-GACCCTGG-GACTCTAACATGTCCATTGCG-ACCCGACC-CGCC-
ATAGGGATCT-AGCAG-CC-C-C-G-CAG-CGGACAAAGGT-AGGGTGT-TGAAGCGGAGGAAGCA-CTCCCGCGAG-AC
TAGGAAAACAGCCC--CA-TCCCAG-TTACCGCTGGTAAGTG-TGCTCTACCCCGAGTAGACCATCGGG-CGG-CACAAG
CTA--TGGCACTT-AT-GGCTCGCCTAATTT-AAGGAGGGGGG-TCGCT-GTGACAGTGCCG--AGGAGCAC-GGAG-CA
TACC-AGAAAGTAAGGTAGACTGGTA-ACA-TGTCTGCCAGTC-TAACACAGGAAGCCTGAAC--A-ACC-TGGAA-GGG
-AGG-TCTGCCTCGTAGAGTGCGAG-GGTG-TCCGGGAAG-G-AGCGGATCTA-CAGTAC-GAGGATATG-AGTT-TAGA
--AAAAAGGTCGTGAG-ACGTCAG-TGACTCGAGTCCGATGC--A-T----A-TAAGTTCC-GAG-TTTG--GAA-TTGT
-T---A-GAC--T-AAGGCTCTAAT-GAC-GT-ATAACCCTCGACGCTACGGCCCAGTC-TGTCCGCGGGG-TCGGTG-A
TCGGGCCGAAGAGCGGTC-CTGCCGTAGCATCAAGCC-GTTAAGGAATCCATCAGTTATGC-T-CGCCG-G-TGACATTC
-C-GGGGTGACCGGGTAGT-GAAGGCCTTA-C-C-TAGAGCAATTTG-GAGGAACTGGAACCGAGCTA-GATCTCAAC-A
CGCGACC-CGGAGCGAGCAGTATGCCTTCACGTGTCA---C-GCTGGG---GGATGCTTATT-GGG-TCCTCTG--C-CA
GCTCGCAATGCAAA-CTATTGCGCAC--CCCACCCGGGGTCA--TGAGCGACAGTAAAGCTACTGCCT-T--CTA-TAGT
TC-G--GT-GCATGTTTAACCCCTC-ATAGA-T-C-CAACCATGCTGGGGTG-TCATGTCTACAACGCCAAGATCAT---
-CCACTGCTGTG-G-TCTA-TGTTGTACGCCCAAATGCAGGGGACA-AC-G--A--TT-AGTCGGAA-AAGCG-TGTG-A
CGGCAGCGCGCC-C--GCT-GCTCCG-AAGTAGAATGATCCAAGCGTCCGGTAGTT-AAG-GT-CCCT-GCAACGAATTA
G-GGCGGCGGA-C-CAGC-GGGATCCAC-GTA-GCGG--A--CGA--CATGCTAGAACA-GTG--AC-TC--GATTA---
-CGTCA--GGTCTAAACATTACACACTGCCTAGATATGCTTCA-T-CTAAAGCC-GCATA-TT-AAA-TCAAC-CTG-GT
-GAACACGGCCTATACAC-GTCGTCC-CGCCGG-G-CATACGG-TGCA-TGCCGG-ATGC-GGACGTGGCCCAGCGAAG-
GC-CTTGTACACCCCCAT-ATCATCC-ACGAG-GCACAGTTCATACGAAGCCGCGCGCAGGTTCCTC-CA-A-AAACTGA
GCG--T-CGAAAG-CAGTG-AGCAA-T-AT-GGGGTGT-GGTTGGCCTACTC-TTCCG--C-CAGCTTG-TTGG-AACCG
G-CACG-CGTTCGCGATAT-CTGCTGACAGATAA-GGGTGACC--GTCA-TCTGC-C-CATTGG-CT-CCGCCGTGGTGT
GTG-GTATCC-CACG-GAGTCCT-AGA--AGC-C-TACCA-G-G--ATTATCA-GCCAT-C-GAGCGTG--AC-GCACCG
GGCT--ATC-ATACG-GTTTC-A--TCCG-CCCCGACAGCTGACG-ATGG-TCAACAGTGGG-TGG-T-GACTTATGGGG
TCTGAAA-ACG-T-CG-CATGTGT-AG-CGT-C--ACAAGAC-TCGAAATTC-TGGGGGC-GGCTGTAT-T-GA-GCGAC
TACCGG-TA-GAAC-GA---AG---TA-TGCTGT-TTCG-AAACGT-CC-CC-CCCGCTTAGAACTGCACGA-GC-CTTG
ACGCGATA-GACGAATACTGGGGCCAAA-C-GGGT-GGACAAACGAT-AGGAGCCGGAT-GACCGTTCTAGT---AAC-T
AA-GG-AATGGATGTCGTTCCA-GTGACGGGCAGG-GCTG-GCCG-CATCGCA-CGAGAGAGAT-GTATCCTCC-G-G-A
AG-CC-CTTCATT-ATTGT-C-AA-ATCTG-A-TGGCC-TCTAG-AG-TAGCTCCAGTCCG-CCGT-CTTC-CATA-AGG
ACGTT-GGCCTTCGGGACACTTA-ACCA--CGTCAGGTAGGAATAT-ATC-GGGGCAAGAC---TGCCC--G--AAAGCA
C-AGA-TGA-C-ACCG-C--GCTCA-T-CTACT-AGA-GTG-T--A-ATTGACGTCATC--CGACCAG-AAT-GTGGCAA
-A-ACTTAAGG-CTA--CCGGA-AAC--G-G--AGGGT-CA-CTCCT-CA-CC-A-TCA--ACTACCGCCTGCCT-TCGC
-TCCGCAAGTAA-CAATACCAAGA-G-GGT-----ACCAGCTTCCTGAGCGGGCCGCCTCGACAGCGGCTTGATGA-ATG
ACGCATCAAAAGTATCACCGGCGT-CGA-A-ACATAGGGCAAACGGTGTGCGTATGGT--AAACAGTACG--AACCC--C
-GGCAGCCG-TGGCTCTAA-AC-CGTGAGCTGTA-TCAGCGTTT-C-GCGGAGGC-TT-TGC-ATT-TTA-C--AT-G-T
GGATTGCGGG-TGCGTCCGTTAA-CTCTAT-ATGAC--GAACATAGCTCTAGGCAGCAAG-CAGCC-TCCCAATTGGC-A
CGTCCGATT-CGAGCCCATG--GGAGGTA-CCCCATGTGTGGATGGA-GT-TGGATTGG-GTAATA-C-CT-CACC-TG-
TCTCT-TAATTCC-TACT-TCAGGGTAGCCCTCCCGAAG--TTCCTGTCCCCA-ATA-AGAT--TAAATAG-GTGGGC-C
AAGTAAACG-G-GCGTACC-TCCTCAA-CC-TCGA-T-AGCG-AGACG-AGAT-GGAGAAGTG-CGCA-ACC-GTTC-GG
C--CACTG--A-ATTAA-A-TCGG-G-CCAGG-CAA---AGTAC-TAT-TG-CGTTTAA-CAAAATACTGAGGCGTTCGG
TCTTGCAATCCC--AA-GGCGATGCAC-AG-GGCCAA-AGTT-ACCTT-GGC-GGG---ATAGCTTGTATC-GAACACAG
TCAAGGGCAG--G-TCTCTA-TGAC-AT-AC-GTCGT-GAG-GG-ATATCGTGCCTGCTCCAATGGG-TTCATATCC-GC
TCCCCGATATAAT-AACGG--ACCATGGAGGGACGATGTATCCCCAGCT-AAGA--GAAA-GGCGTCATAGATCTTCCAT
-GCT-TTCAAA-A-GGGCTCCCAG--CACGT-T-C--TGT-AACCGCCTTGA-GAA-T---CT-GT-CGTATCGG--GCC
GCA---G-CT-TAGCGGCA-CAAG-ACGT-TATCCAA-TT-CC--CGTTGG-CA-AGCATTTTTAAAGGTTTT-ACC---
GTGTTATAGGCTCCT-G-GA-A-CTG-CAGCTGCT-ATAC--TTTGTTCTAGCATTCCGCG-GAACCCCCCTAC-GCGTC
TTCCCTTCATCC-ATA-AGGCGGT-CCA-TCG-TTCACGA-CTGCGAC-CC-A-AAAGT-TGGC-TC-C-TGG-TACC-C
CGCACC--AGT-A-AACTTCTTGCATCGGCCCCG-AAT-GAAAGGGTCGTC-CCAGG-TTTCGCCGGGTT-TG-CCGTTT
CACGCCCTTCGCG-A-GAC-CCGGGC-GGA--GCCTCC-T-AGAGC-TAT-AGATCGACAG-GA-C--TT-TG-CCT---
A-C-AACTAGCACGCCACCCG-TCTCG-GGC-TACATGA-T--A-TGCA-A-----------------------------
-----------------------------------A-------------GG-------------------CA--AGT-TC
--G------A-----------CC-A---G-----------------------GG---A-G-TC--CC--T----------
------------------GTGAGTG------CG--T------------------------------------A-CTGTCC
ATCGGA-CT-A-TTCTCGGGTCCTTTAG-T-GTTGAATCAGACTGGTAC-GTCAA-TG-A--CG----------------
-TCGAC--AAA-TCC-AGG-CCC-TGCCAGT-----AATC---A---------------GCG-CAAATGCC--CAATGG-
CGGTGCAC-ATGA-AGC-GA-CGGAACAGCATA-CGG-A-TGA-GGC-T-CTG-AC-GAACG---GCCG---CA-GAC-C
T-TTT-ACAAGTGTTA-CGTA-C--C-CAGTC-GCT-CAC-ATGACTGGACCCC-A-G-CTGTACCGACC--A-CGGCGA
GC-ATCGTGACA-GGCC-G-AAGG-GGAG--GGAAGT---T-TG--GTTG-CTGCATCGGA-CACCGCGACAATGATCCG
-TG--C-TG-CTTC-C-TGA--GTCAGATACCAGCGGCAGGTG-AGCCA-AAGAA--TGGGAACAACTTCTA-GGTAACC
-G-GA-AC-A-GTTCGCATG--C-AATAGTTTGGC-ACTGGTAT-CAGCCCGTCTCAAC-ACTG--GG--CTG-GAGGAA
TCCGAAGCCA-T-CAC-CCA-ATGTTGAGAGAACTCCTGTCCG-G---ACCCTATCCT-GGGACGC-GAATCACCGATCG
CC-GCA-GATCAGC-GCCGC-GTGG-GAGCCT-C-GA-TAAA---GCTGCA-AACGGA-ACATGGAAAAGAGAGCGCCTG
CG-C--TGTGCA-CC-GACTA-C-GGCGTTACTCTCCGCG-G-GAGGG--GC-CCGG--GTTCAAG--TC-CAAGGAGG-
GGG-CTCTA-GTATTCCACTCCTGAAGGTGCCGGTACGTCA-TGGTA--TCTA-GAGCGTG--CTAT-TCTATTCTAAG-
-GA-GACCTC-ACGGCAAAGGCCGTCCGATCC-TG-AT-T-AACTGATCCGTCTG-G-T--GGGG-CGATCCAAGTGAGG
C-T--TC-GATGCACCGAGT-TATTCATTGGCTCAAC-C-CGCCAGTGCGCG-CAATTAGGGC-GTTAT-GCAT-AG-AA
GCCGAT-A-A-TAGC-GAAAAATGCAGTTGCCCGGGA-TCTTCCCTC-CCGGCAC-GAC--TC-C---GCCTAG-AAGG-
--G-TTAGA-T-GGACGC--GCGATCA-T-CACCATAA--CAAGATATA---ACCTCTAC--GCAT-TTC--TG-CGGG-
AGAGA-CAGACCATATAGACC-G-C-CGG-GTCGTTAAACTCTTTCACTGAC-AC--T-ATAGCCGCAAAT-TATAGTTG
CG--G-GCCACCAATAGAGG-GGGGCCGGG-CGTGGT-A-TTTTC-TC-CG-TTA--TCA-GAT-TTGGGTAAAA-GA-G
CCTACCA-TTTGACT--GACTAGA-GGAGACAAGATAGT-T---------------------------------------
---------------------T----------------------------------------------------------
C------------------------A--------------------------G-AC------------------------
---------------GGGT--CGTGGCAG--------------CG------------------AC-TTA-GAA-TATTCC
T-CCAATATA-CTCATATCCCGAATCTATCC-A-GTTA-GGGCTAG-GCATACACAGA----TACGGGG-CTCTTCAC--
AAGGGTAGCCCG--C----GACA-CCTAAGTCCA-TAA-ATTGCTCGTGCGA----------------------------
------------------G----T--------------------------------------------------------
----GA---------A------------------A-GTTT-------T-------AGAGCTGGGCA-ATA-CCG-CTTAG
CGAACGATCT-ACA-C-A-TA--AGGGG-G---TAC--------------------------------------------
------C---------------------------------------------------C-T-T-G---------------
----------------------------------------------------------------------G---------
--------------------------------------------------------------------------------
--------------------------------------------------------------------------------
-A------------------------------------------------------------------------------
-------------------C------------------------------------------------------------
-------------TA-----------------------------------------------------------------
---------------TA--TC------C-A--------------------------------------------------
------------------------------------------------------------------------C-AG-C-T
--A----G------------------------------------------------------------------------
------------------------------------------AAGAA--C-GAC-GC--TACGTG--GG-GATC-GCG--
-----------------A-CATATAACTCAGTC--T--------------------------------------------
--------------------------------------------------------------------------------
------------------------------------------T------C-CAAAA-C-G---G-CGA-G-TT-A-CGTA
TT-GG-ATCTCG-CAA-CGAGT-C---C-TA-----A----------------------------T--------------
------------------------C-------G-----------------------------------------------
-------------------------------GCGGG--G-TAGTGTCCAACACG-ATGCCGCG-TGGCAGC-GTGGA-AT
CGGGTCCAGG----GGATACACAACCGGGAACGATGCGCC-GGGT---G--ACG--CGGATATGTCCATGTCTCCTGGTT
TCTAGGACAGTGCGCACT--GTG---G-CG-C-G-GG-CCGACC-AGA-CGCAAGACGGC-CG---TCG------CG---
-TT-G-------A-CTTC-T-AGATCGCT-CATCTT-AGAA-CGCACGC-GT--GTC-GCCGGAGTTCGGA-CCGC-TCC
CGGG-CAAC-GG-AGTCA----------------------------TG--G-----------------------------
--------------------------------------------------------------------------------
-------------A--------------------------------------GA--TGGGACGC-GCTAAC---C--CG-
A-C-------------A--GGGG-AA---GGG-CCGGCCTAGTC---GT-CCCTTC-ACTGCTATACTTCGT-ATAGGGA
CG-CTATCGT--TGG-AACTCAGGA-G-T-AC-GG-GGGGGTC-----AGTTCGC-GACCGGTACACATAGAGTG-TGCG
TGTGACAA-GAGAAGAA-A-C----TTAGTCC-A----A-AC-----G----TT-GCTT-----GGGAACCCGGA-TGTG
A-CGT-----TC------------------GAGGCTGGA---GA---AG-C---------------------A-----CT
A--------------------------G----AA----------------------------------------------
----------------------------------------AAAA---TT---ACACAG-TTGCCGAGCGAA--TG-TGG-
A-CCGCA-TA-GTTATGAAAGTAAG-T-CCGGG-A------CCAA-GT-ATGCTG-TAAAAT-TT-ACGATCGAC-CACC
TTGAA--GAC-G---CTTTGCCC-CAACGCA-AGAAAGAATA--A-CC-ACATCGA-CCGACCT-TTG-GA-CGGCAATG
TATGA-T-G-GGA-G-AT-CT--CACC-G-CGA---TGGTA--GTAGCGCAATGAT-ACAGAGGCCAACC-CTTA-TCTA
GGTATT---C-A-GTTGGGCCTGCCTGACGTCTCA-CCT-A-CTCCTCAA-ATTTAGGCACG---ACC-AGTGA-ACAAG
TATGC--ATG--CCG-GGAACTGTGC-AGACATGCAA-TATAC-GCGGCCAGACCCCAAAG---T-C-AGTTGCCATAGG
CCG-GAGGCGA-CACA-TTT-CGAGGTC--TTA-T-TC-TGG-GCTCAGGCTA-CCAA-CGAGCGATGTGT------AGT
GGT--GACCGCC-G-GC-CATTC--TA-CTA-T-CAGCCTGGC--TTGACC--TAATAGATCGC-CTTGGAAA-TCA--G
ATCTCAATGC-GTAGAG-ACTGT-AGAGAGG-ATTG--GGACAAG-ACGAG--AGAAGGATCAGTC-AT-T-GGTTCCCG
AAC-CA---CTG-AG-GACGGCGGATGTCT-TCGCCCC-CTATAGGGCGCCAGTTT-CGGCTTGG-CGG-TACACTGTGC
-C--CA-GGT-GC-GGT----AC---TGCCG-CAG-----TTA--ACAG-TTT--TG--A-------A-C--A-TGCTG-
GGGGTTCCTCTAGCGCCA--A-TG-C-ACAGTTTGG--CGC--GC-TCGCTCA-CCAGAT-TATGATCGGTT-TAGAGA-
-T-TACTGTGCTATA-CAGACAGCTCACTC-TTGC--T-CTTG-TGGCGACG--GGC-CGCAA--CGAGGGGCC-CAATC
-TC-CC----G------C-----------G--------------CTTC---------------CCT-TAGACGCGTTGAC
ATCGAGGG-GCATACTTTTTTGAA--TTACG-----------------------------------------AGTCTGGA
T------------------------C--G---------------------------------------------------
-----------------------------------------------C--------------------------------
-TTTCT--TCC-TAC---G--T----TC----------------T---------------------AGTA--TA-AGATC
CCTC-CTACTTTT-G-A--CAACCG-CGGAG-G---A---G---------G-----T--CGGTCT---------A-T-GG
CGA-AGGTA------GATT-------GG--G-----CCTC--CTC-GTCAT-T--GCTGAAAGAAACGAG-G-CGAG-CC
ACCA--AACGT--TGC--CATGGCTTTACCACG-GTGG-T-TCG-CCCCCTCAGA-CT---CCGTC-TC-GGGA-GC-TT
AGCCCC-CGCCTTATAGA-T-TACCC--CCACA-AAAC----TGCTCGAGACCCGATAGGTTCGCA---ATCGACCA-A-
G-G-TGGCT-AACC-C-C-ATGCT-GGGGCGAAGTTACCA-GTGTCA-T--CTGGTT-CA-TGCCGGAGAGT-T-T-GA-
CGTGCCTGCTGTCCACGTCCAAGATG-AT-C-GTGCGAATCA---TGCC-AG-GCC-CT-CGTTA-C-TGAAA--TGCT-
AA-GTA----TTA-T--TTCCTG-AT--CTC-TGC--ACGATTTCGT-C---G-AGTA-GAAAC-AC--TTTCG-TT-CC
CCTGC--C--GA-GCTC-AAG-TTCTCT--TA--ATCTTCCACCCTGCA---------G--TTGAGA-AGTTCAGAGGGA
C--GTGC-TTCTGGACTCGA-GA-AA-ACATA--ATT--AGA-C-CCGGGAG-AGT-GCGC-GAAGATA---CAA-TC-T
AAGGT--GACTGCAT------CTC--TTG-A-GCT-CCGTGAG-C-TAGTATGTG-ACGAGTCTCTG-CTAGTGCA--AG
GG--GG-CGGG--CGTCCGA--CCGTGCTCCAT-GGGGGG--G-G-C-TTGGGGCGGG-TTGCCCC-T-GGTCCATGG-C
CTGCTC-GA---GT--G-TATATGTCGTTCGATTGGCT--GGTTCGTTA-TTGGAG-CTATGCCTGTGG-CC-C-GCGA-
CCTCTCAT--AGA-GTGCAGA--CAGTC--CTCGCG-GCCG-CG--TCTGAGTGG-GGGTCG-CGCGC-CGA-AACC-AG
TTT---A-TCCTT-TCCGCATTCCTCTCCGCGG-TCC--AG-T--ACCAA-ATATCACTACGGCCTAG--T-GCG-AACT
TCAG--GGC-G-G-A-------GT--C-GG-CTGTCGGGAGTA-T-TC-GCA---G-CT--GGTG-CG-ACA-CGC-CG-
GG-CCACAG-------C-GGTTAGG---------T-CG-AC-AT-ATA-A-AC-A----------G--AA-GTG-GA-CA
GAA--AG-G----------A-------------------AC------G-TT-TTT-----------------------G-
T--GGT----------------------G-G-AG----------------------------------------------
---------CCT-ATCC--C-GCGCGTGAAGATCTGACTCTCCTTC--ATAGC--TTTTGCGTAC-CGCCACATT-ATAG
GTTTG-C-T-CCCC-C-TAAATCCCGGGTG-CCC-ACTCC-GCGGGTCATCTAACC-TGTTCG-ACCATATGTTT-TGGA
AT-GCGT-ATCGG-ACGATCGT--CTCGT-CGCTAGTTGGTCATAAGCCGGCTCGACGCCACGCCGTCCTCCCTTGCTTA
AGGTCGGACTT-ACAAATGTGGTCTGTTCTGGC-CCACCGT--CCTAG-TCAGC-TCATCGAG-T-CTAC--CACAT-CT
C-TGCGCTACACAGTGGTAG-G--CC-CCTTCCC-CC-GGCGCGATACAGCTC-GTCT-G-TTACATGCTTGACCTGCA-
GG-GG-GT-TTACCGCTCA-CAAGGCAGGGT-CCCCGTCTG-GG-AGG--TCCGAAGCTCGT-GGTCGAGG-TCGTGGTA
CTACAGCGGTC--TGTTTTTGT-AT-GGGGCG-A-GT-ACCCA-CC-AGGAATTTTTCCCTGA--ATCGAGTT-CCCAGG
-GTCCC-C--T--CGT-AA-GGAGAGGCAGCTTGTAAG-CCTAAGAGG-AAATTCT-CTATCC-TCCG-T-G--ATCTTT
CAAAAAGG-CGAGCCAATTATTCTTGGACT---T-TGC-ACTGTCTA-TCCG-CGC-TCG-AGCAC-TT-------CGGC
-GGGGAAGTAC-TCGTA-CCTGCTAAC-TTG-CAACGGCGGC-TATCAA-TGG-AGT-TGC--TGACAG-GG-GC-CG-T
TCTCCTGCTTGCAGCGAATGCAGTC-GGGGTGCT-CATCAAGCTGTTA-GGT---GATAGGC-CGCTGCAC-TAC--GTT
ACA-GCGCGTC-TGGCCTT-GGATTCATCA-TTT-C--CG-GTTTA--AGA-CCGT-AA----ATA-TATT-GGATGG-G
AGCAGGT-C-TTACGGCTG--GTTTTTC-CG-TGACAT-GTGCC-CCTCT-CCTTAGGGAT-A-ACCGCCAATAT-AACT
-CTATGTGCCGA-GAGACACTTAGGGATACGTC--GCCTTACCCGTTCTGTCG-CTTGACTTTCCGTCG-TTATTGT-TG
CCA---GATAGATACCGGGCACCCTGACG-CTGTA-TCGTACGGTG--C-GTTTTTGATTCGGCACCCC-CTCT-C-TTG
CATCCCCATTGTT-ACA-GACC-GG-GCCA-GTTTGCAACTCTTGG--CGCTGC-CGAACGCAGGT-GCAAGTTGCACCG
ATCGCAGC-CG-GTTCG-CGG-T-ACCTCACCTTCCAGTGGA-CT--AG-GA-AGG--C--TTTCCCCATCCCCCCAGGA
-CCT-GGG-GCG-GTGGCCCTC-AATGTCT-GACTTGTTCCTG-T-GATCACGTCTT-CAATTGTC-ACGGCGGCC-GCA
CTGACTCTTGAAAGTAGC-TA-TACATACCG---TAAT--TG-TTT-GT-CGTGTCTGGTACAAC-TTA-ATT-G-GGCG
C--T-T-ACAA-C-CTAT-TGAC-GCT--CCGATAG-AGTAAACGACG---TGA-G-CCACACAGCT-ATCT-CGCG-C-
TCAC-ATATCCC-TCT-AGG-C-G-AAAACCGGG-AACT-CCACGTCGTCCTATTATGAG--GCGAGGTAGCCC-TGGTG
GCACCCCTC-TGGTG-TAC-TGTTC-CGGCAG-TGAA-A-TAACAT-AGGGA--GAGAACC-TGGG-A--GG-ATTC-CC
AGA-ACTG---CC-T--ACAA-TCCCCTCAGGTTG-ATATC-TT--ACCAAAGCTGCATGGGAAAAAATTCCATATACCT
G-CAAAGAAAACATC--C-ATTTC-CAGTCGG-CACT-GTGTCCCGTGCG-TC--CTGTACCGGTTGAGGTAGTCATCCG
-GAGGTAGCGCGCAAGGT-TC-TTGCCTCTC-CGAGT-ACTAA-AGTCCTTCACT-C-AACGGGCAG--AGA-GCACGCA
TAA-GGCATAAACGACGGGCGCTGCATT-GTCCC-CAACG-CATCA-TGCCATCC-TCCACGGACTCTACACCTAAAGCG
CACCT-GACGCGTATTCCGGGAA-GA-CGTGGCAAATGGTGCTAAGAGTCCT-GCGA-GCCAG-CGCCGGG--GACCCAG
ATGCTGAAGGGCGTG-GC-ACTAG-AGG-ACC-AAGGAACGTGGCCCA-CA-ATAACAC-TCA-ACCATATC-TAG--TT
CAACGCAACTGTAGACGA-ACTGGCTCCCGAACTATG-GG-A-CTC---C-AA-TC--GAGC-AC-GCGGACT-CA-TGG
GCC-TGC--CGTAGAG-GC-GGCCCCAGATGC-GTCGC-CA--AGAT-GG--GGTAAG-CAG-G-CGA--G--GG-AGTA
-GCCTTAAG-T-G-C-GGTCCG-G-CTACAACGGGACTC-TTCG--TGTT-AATCACTG-CAAA-C-TTTCCTA-CA-TA
AAT--TCAC-ATCCA-CGTAGGACCG-CGGG-GGCCGTAGACGGA-GACTAACTCACATGCCCTAGTACGACAAGGTTAT
GCAGCCTCG-GCCACGG-TCCTC--A---CGTCTA--TGGC-GGGCT-CGCAG-GA-ACGAC-CCT-TGACA-AAATACG
GGCAAGGTGGC-A--C-AGCCT-GCGAGGGGCGGTGA-CTC-A-GCCAATATACAA-GA-AA-TCTGTTAGAAT-AATA-
--CGGA-ATGAAGGGC-CAAG-GGAGA-TTTTACGGTGCGCGAGAATTAATGCGC-AAG-ATACAG--TCCCAC-C-TAT
AG-TAACA-TGGAAACG-CAC--CC-T-TGATTGA-CA-GAT-GA-GCCATGCA--CG-CC-TGGCTTCTGGG-ATCAGG
AGGTTCT-CGTAATCCGGAAG-CGT-CAGCCAGTGACCG--CCATGCAT-GCA-CTC-C-TATC-CATGTCGTGAGGGCT
GCGACCTGGCCTTGCAGCCC-ACATCG-GTAACCCAGAACGTAGATGACGGAGCGACCACTAGATTCGGC-CAAT-GT-G
CCGCTCTGTGCGACGGGAATC-ACCTCTG-CCAA-CAGT-GC-C-G-G-G-GAGGAGTGTT-AA-TACACGGGCACCCA-
CGGTTCGGT-TCTTGACGAGCCGCTCCGTGA-TGG-CTCCGAGTATCGTGC-GA--GACGCAC--GGGT-CCGCTCGG-G
-TCGTC-GGTACGCTCAAATTGAAACGATCTTTAGTACTATG-G-GA-GCG-GG-AGTCGTGCAGA-CTTA-TGGAAC-T
ATATGGGGC-C-C-AAA--C-C---GA-CTAGC-GCG--G-CTGGGTTT-ATAG-TTACGTTGTCCGCCAAAAT-AT-TG
GTCCAG-TCT--GCCTTCTAACACTAGTTTCCAAATCACG-T-A-TGTTCAAAGATGTCGGAAAGCACTAATTTAGGGCA
CTAACGTGACCCGCCCTAAGCCT-CCTAA-GGCACTCA-TACTTGGC-ATCA--T-CGC-AACT--CTTTATAT-TGC-T
TGGTC-CTCCG--AAATTGGG-TCC-GATCAGAGTG-C-TGGGACTCG-TA-GAAA-CCTGATCCGACCGAA-AAAG-CC
G-AGTCTGC-GATTAGGCGGTCGTGCTCAAGATCTCCG-TAGGAAA-GATAAGGGGGCCCCCC--GGGAAGCAACGGCCT
TGCGGCTTC-ACCATGGGGGTCCCCTGCGCCC-ATGGG-CCTTCACAC--GAAAC-T-CC-CT-GC--AAACA--T-CGT
G-ATCCACATCCCAA-TCG-T-CGTCCGC-CT-ACC-CCAAGCGGGCAAAGATGCGC-G-CACAAAC-T-C-CCTTGAGC
TCGGGTGTTCCCATGTT-CCCATC--CCATT-CC--T-AAGACCCA-TG-T------TC-T-GGC-CGA-T-CAGGGGGC
TCTCCGCCG-A-AC--GTCAGACCGCATCG-AAC-CTATATGGGA--CAG-CCAC--GAT-A-AAAGCGAAG-A-TGAGA
GC--TT-CAT--GGT-G-GT-CA-CGTCC-G-AGTCAGCACCCTAAATAGGAAAGC-CT-ATACGGACGATTA-A-CTGT
TCACAT-GTAA--GCGAT-TCAG-GT-TATTGATTCG-TGCT-AACTCAAGGCCAAGG-ACACT--CGATA--CCT-A--
-GTG-CAGCC--ATTC-TTC---AG-T-------------CCGTGCG-CAG-GCT-CGTC-TCTAGAGCTCGGATTAC--
-ACGG-T-GAAGGGACGTAGTAT---A----A--G---GAACTGGGCTTCAGCGTT-CTG-CACCTCTT--GTAGTGACG
--TCTG-AGGGATC-TACTGAGC-C--TG-TCAGACC-TCGTGTTTTTACACTGGCGGGCGCTG-AGT--G-G-ATGT-T
TTCTA-A-CTCCGCA-AGCGATGAGTC-A-ATACTA-GCGACTTGATGTCGCGAA--TCAG-ACC-C------TA-ATTG
CTCA-GCT-TTACTGCTTACTTCAT--TCCATGGC--ATTCTACCACTCCCACAGTCGGC-AGCT-TAGACACTAGC-GA
GCACAGC-GCT-CATAACATTACGCG-GGGCGCTAAGCAGTT-GTG-CCGGTCTTT-GCCGC-A-GATCCGAT-ACC-AC
-GCTCAGTTTAAGAATTGGCCAAGGTTCCCC-CCTATCA-GA-CGCTTAGC-AC-GC-TTCAAGGTTGGCCA-GTCGCAA
AGGCAG-GATGCTTGCAGAGCTACGCGGT-AG-CTAG-AAT-C-G-CAACACCTCG-GATCGTG-A-CTACTA-GGG--G
-T-GC-GCACTCCCCTTCCTATCCTT-GT-GC-TA-ATATATGAGGC--GACATCGG-CATGGGCTGCAAACAA-A-CTG
-TCTGATTATCTAAGGGT-T-TTGCCTCATC--CGCCAGG-CCA-AATAAGCGTG-TAGACAAC-CCCTACCGCTC-A-G
-A-ATCGGGTCGATCCT-CGCTGCAGCAT-GGCCGCC-GAATTTATGAACATGC--GCACGGACGACTAGG-TCGC-TAC
CC-CGCGG-T-CT-AG--TCTTTCC-AT--GCGAGGGC-AGAG--G-ATAGA-CCTGCAGG-GGCGC-TTCCCCTTGAGG
C-CAT-TCCACC--TCGGTAAGATGGCG-TCTTGTGAAGGGG-TT-GGC-T-GCC-A-AGCCAAGCATAATACGTCGCGC
CC-C-GTCCGGGTGGTCGCCCAGGTCTTGGCACAAGGGGATTGTCA-GGC--GGCTCCCAGTTGTTTTGCCTACACAT--
-------------CGATG-------AAC-C---------------GGTTCCG--TTC-GAAGG-AA-----TCT-G-GTC
GCT--TCACCTT--AGGAG-TATCA-CTGGAGATCCTG-TTGC-TTCGT-CTTAATAGTGG--T-G-TTTTT-CATCTAT
CA-GG-ACG-GGCTCGC-A-TGACAAGGAAAATTAAC-CAGCG-ACC--ATA-T-ACCTACATTATTG-CC--ACTAAGG
GCTG-AATCGTT------------------------------------------CCCAGT-TGA--CTTCC-A--GAT-T
GCAC-ACGT--CCAATATG---------------T-AGTA------------C--------------------------T
--------------AAGGTCTG---------C-------------CTGGAACAGTA-AACCGTCCA-G-C-ACG-AAGTC
ATA-GCCG-A------GCGTCTGAACT--CG-CCTCTC-C--------A------TT-----C-----G---CTAAA--C
A-CG-GCTGCTAG-CG-C-C-TTGCCC-T--TCTGCTCCG-GCCTACACGCACAGCCACAT-ACTGGAGGCAGTG-GTA-
CCGCG-ACCCGGT--ATCACAGCGGGCATCCTCCACCTATAGCG--GTAGCTCTCGTCATCTACC-CGCGAA-T-TAA--
-GG-CTATGC-C-CA-G-AGTCTA-TCACGGCAGGTGGATACGCGGGA--GTA--GTATA-GGT-TCTGTAG-TAACTAC
GTTT-GCG-----C---------CCAGGGCGCAGAG--GC-----A-G-----TG-AGTA--GGAGATA-CG-GTACAC-
---C-CA-CT-GTGGTCATCAC-GTAG-TATGTGCTGAAG-A--G--GGTGG-C-T---AGTCC-AAA--GTAGTG----
G-A-GTAGC-ATG-A-ACTAAA-AACCACAT-TAGCG-CGCGA--AACA-TCAGG-TATA-CG-AAATGGT-ACT-C-TG
ACGGACGGGTCTCCCGGA-CCTAAACGGTG-TA-CCTTAGGCTAGAAGACCGCCGGGACCTCG-AT-TCT-TTGTC-TTG
CTTTGTGAT-G-TCG-TCTATTGGTAGTTTCCTCGC--CC-ACA-GACG-GG-T-TCGAGC-CGT-TTAA-C--GATCGG
CTCGGC------A-TTTGTAATTCATGG--TAGATTTA-ATGCAGG-ACTTCCCTGGGCGGTTG-C-GCGTA-GAATATT
GGAC--C--GG-GTG-CGGCT--GTCTCT--T-TTGA-AAGATATCTT-CAGGGGTG-TCCG-TGCT-ATCGCA-A-GAG
-TCA-AA-ACA-AGCAGATGTCACACCAGGTGACCGCCCAC-G-CCA-CCTCA--T---AT-AACT-ATTAACT--CACT
-TCGCCT-CGGAC-GT-GAAGCTC-TGGTGCTAGTCGAA-CCGT-TGCGCGAGACCCGGGC-CTTTGGTCGCTTGGGG--
CC-GTA-TCGTACG--GCCCTAAG-CAGTCCCCCAGTCG-G-GATCC-ATTCGTG-ATC-CAGTCA-CACCTGGGA-T-C
ATC----TGGTG-A-A-A-CAAAGGGGCAGGGTTATGCCCCCCCGTCC-T-TCA-CTGGACGC-GGCGCA--TTATCGTT
G-ACA-AG-A-CGC-GGGGCA-TCG-GGG-GT-CCCG-CCGACCGCTTGC-CCCGGTACGATAGGG-AGTCTCGCACT-T
GTCTATCGT-GTTATGA-TAAG-GTTGC--TGCAAGGCCTGCAGA-TATGTACCGG-ACGTCC-TTCGTACATA-GGGGA
GTATGTATGCTG-TCTTACTCC--GCCTGCGC-CTACAGGAACGG-T-CC-TGCATCACCCCACCAC-TTAA-TGC-T-C
A-T-CGTTG-GG-GCGCG-GAA-T-TTCTGCAAGCACACAGC-CAA-G-GCGAAATCGTAGGATG-CATTGCCTGC-CTG
AAACAGCCCATTG-CCGGCTCCC-GACCACTCT--TGC-CGACT-GCGCTTCGTACCCTGTT-CCT-CGTGTGGTA-CTC
ACTTC-AG--GCC-TACATTTTTA-AGGCATCACCA-ACGC-TATACGG-GC-TTCTTTGTTTGAACATAAAGA--TACA
TACCT-GC-TA-GCGTAGTGAA-C-TAAAGGCGGGAATT--CGGTGTAGA---TCGG-AG-AAAG-CC--TTCGA-TGT-
-CGCCTGGGACGC-ATCAG-CC-TGC-CTAAGATGGA-TGTCTTTCCTTGTC---TGTAAG--TAGAA-GGGCGG-A-AC
C--TCGGAG-CTTCCGTATT-G--CAG----TA-AAGTT-TCAATCTA--C-CGGATAACTGGCCT--C-TCA-CTTGGC
-CA-GAATGGGACGC-TAT--GGCGTAC--T-AAGG-ACCT-GG-TGC-ATTCTG-GCGCTACCATCT-GCG-CTTGGTG
---ACATTGT---AGG-ATTAGC-A-CCCGGC-G-G-GCGGG-TA-AA----C-AC-A----CCC----TG-CG--GTCC
GC-CGG--GCGTTCG--TT---GT-ACT-CCCTAAC--A-G-G-GAC---C-T-CC--TCG--TATTGGG-AC-C-CCGG
GATCTCCATTTTC-CT-GTCTT-CGATGCCTGT-GGATTT--CCATCCGGAAG-GA--G-AAGAATTGCT-GAT-GGTAC
A-CGCC---AT-A-CCCGTAAACCGGGCTCC--GCCTAGAAGAGCACT--CGAGAAC-AC--GT-AAAAACGGGGCTTTG
ATAGA-GACTC-CAGG-C-T-----TCC-G-AC--G-T-TG-GAA-GG---ATAG---CTGG-AA-C-TC---TAAAGAC
C--T--T-AAG-G--CATAACT-T-C-A---GGAGTTCA-CT-TTGCGGAACA-AG-G-GAA-CGTGG-GCGC-TGAG-T
-TC-CTG---GTAA-AAC-ACCAC-TA-CGGG-ACCT-ACTACGTTTAGCAGTTCATACG-T-T-TCCAACGATA-T-TA
CT-CAC-TC-TT-GAT-CGAACCAAGGTTATTTTCAA-TAGGCGCA-GGCCAC-CTA-TTGTGCT-TTT---CAGT-AGC
TATATTGTTTGGGA-ACCA-AGAGGAAAAGCCG-AC-A-GGTAAGTT-AAGTTAC--AA-CTGG-CGAT-AC--TACTGC
-C-AC--TAGTCAA--A-GGTT-AGACAACCAAAGTG-CGTTGCGCGAGAC-C-ACA---GC-GA-AT-GTCGGA-AAAA
CAG-AA--GCCTAACGG-G-GC-CTG--CGC---GATAATG-----G-CCC-GA-CC-AGGT-GCCAATTAGG-ACG--A
GCG-TGA---TGCT-AC------------------GCTGC-A-A-TTT--AC-GCATA--TTA-A-----A---------
--G-----GAGGGCAGGGTCACGGCAGATTTCTCGCTGTGTGGGATGG----------G-T-CGTTATTGTATA-GCGGC
AA-GCGGACCTCTCGCCGGAAATCTA-A-ATAGG-GGGATAGGTACGCC-TCT-TAAG-CTTAGGCTC---TGCT--CG-
C-TA-T-GC-TTTAGTTAT-ATCCCT-GACGCTT-T--GCC-AGC-GATCCGG--GACCA--GA-TGATGGCTC-T-GCT
-TCT-AC--TCCGGGGG-CT-TG--CAG-GTATTA-TTGAC----GTCC-TTTCATATCA--GGGAATA--CA-AGT-A-
TG-ACGG-AAAATTTT-CTGGGAGC-AGT-CCCGGCGTG-GCATCCCGAT-----ATGATTC-CGACCCTCCTTTCT-TC
GT-T-CACGG-GGT---GT--CCAACC---T-CGAG-TGGGATTCGTTGGCGAAAAGCAATGTG-GA-AGTAAACTAC-T
GCTGAGATCGACTATG-TA-ATGCT---GACGGTA-CGGG-G-CCAGACAAA-A-------CCGCTC--AAC-C----GG
-AAGGGGCTCAAGTGAAT-CC--------GAG-TCA-AGCTATAT-CGCCGATTTG-AG-GGTTAGA-CATCCACGCC-A
TGCCAGGTCTC-CAGCAGCAAG--AAGTCAC-CGGCTACCAGG-AAGTGAGGGAACACGC-TGAGTCAC-T--CGAAAG-
CACCGAA-TTCCC-G--GG--AGCGAAGGAAATCATCCTTT-GAG-CAGGAGGC-TTTTGCA-GAGGCATA-CA-TT-GC
AGACTCAGG-AGGCC-AGGTCT-GCAGG-CATAGATGACTC-AGGC-CT-GTATTCAGAAGCCCCCATATGCAA-GA--A
CA-CGC-G--AA-T-T-CACTCGGAA-TGACAGGATCCGGAGT-CGGTAGGGACGCCCTTATCCCTG-CTTGAGGCTG-A
TCGG-CTTCAGCTC-T-GTGA-GTGTTATACCC-ACGAAT-GACTG--CCTGA-ATG-AATTTACCCG-ACGC-CTAGC-
CG-CCCTGAG-TATAAGCTGCTCAATCTATCCAC-A-TAC-GCT-CTAC-TTCTATTCA-AT-CGAATT-C--TGA-TTC
CCTCGCTC-TG-TTCGT-GG-TCATTAGG-TTCGGCAGTGACAA-ATGCAATTTCCTCCTGG-AGGTGG-AG-AATCC-G
CG-GCTCGCTGCCTCCGGTCCCGAATGGACTC-CGCACGAAGATACGGGTA-CC--CGCT-GCCTGAAT-GGCT-CACTG
TTG-CATGGTCTGACAACCCG-CGGCTGGCT--CGCTAGT-CCCGC-G-GATCGCG-TGCCCAT-GAACCCTG-CTGGT-
TCTA-CC-CTCCCCTCTTGC-GCTACTT-AAAAAAGT---CACA-GGCGGGTATGAA-GTTAA-AATCAGAC-TA-CAA-
GC-TGT--TACAC-TAC-C---AGGATCCGTT-A-CGGGTGACCCA-CCGCGA-GA-CTAAT-CGA-A-CGT-GC-AGTC
CGCTGCC-GG--C-AGTTGGA--CCTA-ATGA-A-AG-GGGTGTCGC-T-AT----TATAATACCT-TC-C-CGCCG-G-
-G--GACAGCCTTGT----T--TG-G-CCGGACCAAGT-ATGA-CCACATC--GC-ACA-CGTCAA-TATTTA-CGGC-A
G-CGTAC--C--C---GT-------TGGCTGCT-TC-TCAGAATTAAGC-CGC--ACC-CCCCCGTG-AAGAGTTTCCG-
ACCT-AAGG-C-GTT-ACAGC-TCCGGCCTGGCGACCGTC-T-GGGG-CAAAC---T--CGGGGT-CCTAGAG-CGAAGT
GTGTTGCT------A-CGC-CGATT-C-A---ACTA--CGACCA-TTATGAAC-AGTAAGTATCCGTT-CGGAC-G-TCG
GCTAAGCAC-CTT--ATGA-CATT-GGGGGGG-AACTC--TGG-ACTT-CCC-CAC-GCCTG--TGCCT--AACAAAGAA
ATATAAAC--TT-C--C---ATAGCTT-AACTTATACCTTTGGGCGCCGCTTGGCTCAA-ACACTATGTCGGGGTGG-GT
-TTCGGAT------CG------G---T--GCATG---AG-A--G-GGGT-TA-GTACAGC-ACGT-TG-TACG-------
--CATT-TC------T-AGAGGTTCCTCCTGCGT-A-A--GC-CTTG-TCC-GG-AA-G-CCGGGTCAGC-GCTCTG-CA
GCGCA-GAAGAA-TAA-------G-GTTTTCCTC-GCGAT-G-TTGCCAGGCCGTGGTAGCGCGAG-CCGTG-TACTGGA
AGTGG-GGG----G-AAG---------------AC-CTAGCTATAACCTAGC---------GGCACGACGA-GCTTAGGT
-----GCGG-AC-GTGGACCTT--G---------------TC-C----G-CA-TGAACGGA--CG-CGTAGCTTGC----
T---------T-GCTGGACC------------G-----------A--------------A---------A-G--------
---GA----T-TC-GT------A-AT--------------AGTAT-AGTTAGTGCCT--G--GCGGGTTGTG--------
-------GTTCC-CGT-C----C-T-TCAC-GC-GCTAA--TACCACCACAACA--------GCCGG-AATCTTTTA---
AGTCTT-CC-TGAG-G-----T-----------T---------------------TGTAGCCGCC-ACTATTAGAG-GGT
AAA----T----ATCG-T-C-C--GAAG-AA-A-AA-CGC-GTACGGG--T-G-GTTTTTAGACCTCGT--ACCACTGCC
CCGCGCAT-CCTCCTGCGTGTCC----C-TCAG---T-----AAGA-TTG-AGAACT-GACTGGAGG-CAGCTT-GCCAT
-TACT-CTGACTGGCTTGGCCG-GCC-TCGCCGTATTAA--TCATG------A-CTC------A--------------C-
-----ATGCGTAA-A-T-TACAGCCAACCA-CTGTGG-GACTCAAACAGGGAACGAG--A-ACTGCTAT-AGTC-TTGCA
TTAAAC-GGC-GATT-AGCTA-TGTTA-CGT-TCCGTAGATT-C--AG-GAGGGTCTCAG-TCG-TAAAGATA-TGGGTG
TAGGAATC-GGAGAACCGCGCCAGAGTCCTCTGTCTGGCCCAC-G-C-CGTC-T--ATCCAGAGGTT--GTCACACGA--
CTAGCGA-GT-C-ATGTCGAGGTGT-CTCGCGA-TAGGAGT-ACCCGATA-G---CTTCT-GCAAGTCAAACGCA-TGAG
CCGATTTCGC--TCG--CTGA-TATGTCA-ATCG--GGG-GCTGGGT-T-G---CCAGG--T--CTAACG-GAGACCAAA
CACAC-A-CAA---TA-CATCCT-TCG-CT--CCTAATGGG----GTA-GGAGTGGTACCGACGCCG-GATAACTCC-CC
GA-ATGCAG-TGGGAGGCTCGGAATCCA-TG-AGCGTC-GCACTAATGT-TG-TGATAGCGTC-GT-C-CTC-ATCCGCA
T-GTGTTAGCCAT--GGAG-T--CC-CTTCTGCT---TCACTCGTAG-TGCAGC--ACTCTAGTCCT--A---AAGT--C
GGG-ACGTAATGG-CG--CG--C--A----GAAACGGG-GCTCT----------A-TTCAAGA-------GG-AA-----
C-C---C--CGAAAGCTGCAATAGCA-AGCCACCCGCTG-CC-A-CACTTAGTATG-C-TGAC-CACCC-G-AGTATC--
GTGGAAT-TAGTGGT---A-GCGTG-TCGAATG-AG--ACAAAAACGGATC-G-GGG--CACACCTCG-AAAT-GA--GG
-GA--GGA--TG-G-CATATCGGTTCGGCTCC-TATTTCCGTTT-TA-TC--ACAG--CTACT-TC-CTTCGG-CGAAGA
TGGT-CGCATC-CTGTAGCG-GAACCTC-GGTC--ATGGTGTCC-CGTTCGTGT-GAGT-GC-AAGGCAC-AAGCATTC-
-TCTCACCTAGC--AACGTTATACTT-ACC-TAGT-TCGCTCTGAGC--C-TG-GTAGA-CCGAGCAAGGCTT-CTTCCC
-CCT--GCGTG-TATTAGGGTTCCG-CCGA-GTCC-C-GC-TGG--GCAG-G-GAATAAGCGGA---AGCCGTGCGACGC
ACCGGCT-CCACAGTAGT-T-GAGAGT--GC-AATGG-CCC--ACG-AA-CGCCCGTGCTCGAGCT-TA--TCATTGGCG
CAT-CG-GGAGCAGAGGGTTTCGGA-CTTCTG-GCTA-CCGAAT-GTTGGGACCCTT-CG-GGTTA-GCAC-CTTACATC
G--TCACGGAAGAGC-CG-CCTCAGGTCCACCG-ACAG-CGGCCATC-ATCCCCGGTCTTCG-CT-CGCGCTA-C-GA-A
CCGCG-CGTCCA-AG-GACTGTA-ACCT-ATGCACTTCTCTGTTTGTAGTC---TC-GCAA-TT-T-GTTCCGCCT-GTA
TTCGCAAATCTACGGATGAATCCACGC-T-GCG---C--A-ACCCGTA-CTGCT-T--CA-A-GAC-CA-AACT------
-TA-GTCAAAGAAT-CTGAT-CAT-TA-CTGAGTAACC-G-TTCG-TTAACTCTCCAA-GCCAAA--GGTTTCCCCGAC-
G---CCCAAGA-TA-ACGACAA--GCG-TCCTCCA---TC-GGGTGGG-C-A--GCTG--------A------G-AG-G-
AAT-CC-GA--ATCTTG---CAGTGTCTCTATCTGG-GTGTTCGA-TT-CGATGGAAA--CTTCAGGAG---G-AATTCT
AT--C-GTGT--CCAAGA-GGTATGCTA--GGCTAA-GGATGCCAA-GAAGCCATT-GG--AAT-G-AGTTTT--CCCTT
-T-TTGCATTGCCCCGGTCA-CG-GC-TTAACGCCACCCAAG-TGG-GG-GTGCC--GCGTG--AATCT-CA--G-C--C
A-C-C-CG-A-AAATCC-ATCGAT-TC-GCGCTGT-CC-GATAT-C-TGCATCCCTGGC-A-TCTA--GG-G-TGATA-A
-AGC--GGTCGC-TCA---G-CGACGGGCGCAGACTT--TAC-ACCCTT--TAGA-A-C-A-AG--CCA-A--ATTT-TA
TCAATGCC--GTAG-GA--TGAAC--CA-TCAA--CGAG-GAGTTCGTCTCCCC-GCATCGGCCGGCGCTGGTGCTGAGG
CTTT-T-CC-ATATAGGCGTGCTAGCC-GGTAGGGTTC--C-AGCAG-CCAA-TTGGCAGCTCCGCAC-GAG-TGCCGGT
G-A-CA-AC-C-AT--TGACGGCAGCTCGGAGTGAGAT-G-GCAC-AC-TCCATCGGC--AATTAGAGGC-AC-G-GTCG
C-GCTGCTTCC-GGGC-CGGG-CTGAAG-GG-GGACTTCCTT-ACTT-AGAAGCGC--CCTGC-ATGGTTCGACGG-ACG
GCAC-AAACTAA-TTG-GTTGGAA-TTACCGCATATGGGAAGCCTGGA-CTATC-TTTT-GGT-TGGC-AA-CATA-GCG
GACGAACCC---CTACGGGGAG-ACGGTGA-ACCGACCCGAGT--ATCAGGCAAGCG-GA--AAGA-GG-AGGTC--CCG
--TCGA-C-CG-TTATC-TG-CGA-GGAC--GTCGCAAGCA-GGAGGTACGATTGGATTG-ACTAGACCTGCCA-GGATG
GC-CCCTTAG-C-GCCAAG-CCCAAACACGAGCTCCATAATGCTCATATGTCATGT---CT-GCTCTAGT-C---GGAT-
TGGG-GAAGGTGGTACTCCGCCTACGAAACGCTACG-TCC-GCTGCAGTCGTGAATG-AAA-CCGCTACCG-CAACGGTA
TGCCTCAACACTC-CGAGACCATCAA--TCCAAGCCCT-AGGGCATG-TATCAA-G-CAA-TCTG-CTTGCTCCC-GAAG
TGGGCCTTCCCCTCCCGGAGAG-GCGCCCATAAG--C-TA-CAGGAACC-TCC-GGGAGCATGATGCG-ATAC--ATCTC
TA--CACCCCTCGCC-GGTACAAGCCTAAC-A-TCTCT--CCG-CG-GATACTCAAGAGCTTTATCGGAGCCG-TTC-AT
GATCGAGCTACAGA--GTCCGTGT-TG-GGTCC-GTCT-C-GTTTGCACCACGCGTCGAGC-AAA-GCAATCT-AAAAAA
GACTTT-C-AGGCGCC-AGAGCC--ACGATCCATTTCG-TGGGT--GAAGAAA-CGCGGCACTTCAAT-TTTGAGTC-AA
GC-CTGGCCT-ACCGCTTTAATT-TCTTA-GC-AACGTCGT-TGGGC-AAGTCACAGTCCGGCCGC-CACAATGA-TAGT
TTCGGCCGGACAAAGCCCCGTC-C-ATACTTATAG-CCTCC--ATGTCTACTGAA-G-ACCAGTACGGCTAGCTCTA-TC
CACCACGATTGAAGTAAGCGT-CTTAGGA--AAGCT-GAGT-CAAAAGC-TGTACCT-CACCCTAGTGCGGGTACG-ATC
-GACACTAAGT-ACCGCCC-GCT-TGCAA-C-AACGT-TCATTACTC-AGTT--CCTTAC-CCGTATCCGA-CGAGGGAT
G--AGGAGCAGC-G-TG---GT-AACCAGCT-CTGT-CCGTT-GCCT-AG-C-C-G--C-AC--G-ATACGTTGA-TTTG
CCCAGA-T--G-CGATG-AGC--ATACGT-TGTG-CTCGATTCAATAAAGGGG--AC-AT--CGTTTCTGACG-GG-T-A
TGGCATG-ATCCAA---TTTAGGGTTCGCCA-G-TAG-C-ATGTGCGTTCT--CT--GC---TTGC-GACG-CGCTCTGT
CAGACCTCCCAGA-ATCCCA-AAG-CTCTTGTC-GTCTAAACACCA-TGGT-GTTTTTGT--AATGCGGAAT-TATA-CA
-C-AT-CCC-TGAAAATTCGGTAGCGTG-GTCCATACCATTC-CTGCGG-CAGCCCT-GTCGGTCCGGTACGCAGG-GTT
--TTGGTG-GC-T-GGA-GCGACCG-CCGTA-GGATTC-CTGAGGGAACAGC-CACTAA-----CACCGG-ACGGA--G-
AGCACTACG-CCGGTATGCGGC-ATTG-GTCC-CATTCT-GGCAGG-C-TAAAC-AC-C-CGTTGCA-GTTGCCGCCGAG
ATACAAGGCATTGCGAGCT-GAACCCC-T-C-TAGAGCACA-GCTCT-CGGACCCGCT-TAATG-TGCC-TTAGG-GGTT
ATTTGCCCAAC-CCCACGG-GTTCG--GT-TGA-GGACCTT-C-AG--CCAATAAA--GGACGAATTGGAG-CGCTT-TT
-TTGAT-GGCAACTCTGCCT---CAA-TACAATGACCGGGGCTGACAG-AT-AGCATCAGGAGGCTCG-A-GGTATGC-G
GAATTGTGGACATGTACTGACTG--AGCGC-AA-T-CTAGTTGC-GA-A-TAACGC-CGAGGTCTGACCTC-ATGCC-C-
GGTCATGA--A--C--C--G-AACAG-G-CGGAAC-TTTCCTCT---AAT-CTCGTT-TTACCTCAAACTG---ATCGGC
AC-CAGTTGCTG-GCTG-GGTCAG-ACCAGGC-GG-GTGCCG-C-ATCGTTAG-GGG--TCTGC--G------GAG-GC-
AGCAT-GG-AATGGAA-ACAAC---GAG-GGTA-AGGT-----CTGA--CAACCA-----T----ACAAATGC---A---
-------------------------A----------CA-AGTCCCTAAA-C-C---G-------------------GTT-
GCTACC-TA-TGA-CGGA-CTGGTAG-C--CG-CACGTTTGTCCGC-CGTTAGCAG-AA-GAAGGACGT---GTGCAGGC
-CGAA-CGGTAA-AGACAAGGCGTGCGA-ATAAA-C-AGGAA---GAGC---CC-G----C-----------GCC-GATG
ACTTCACT-CGTCGTAGGCTAGACCGGCGCAGGTAT-GCG-G--ACGAGGGGG--CGGACCTT-AA-TG-T-GCCCCGGT
-GCGCGGTGGTC-AC-CT-GATACTCTCTCACGGGACT-TC-GTCCGTACCG-AAGCA-CAGGCATATGA-AATCGA-AG
TCTGTATT-CTAAGAGACTAATAAGGGCGTG-GAGATATC-GTACACGA-GCCCTGAGA-C---GCGGCT---TTGAC--
TGCCGCTACGG-TTG-AAAG--AAAACTGACGGCGA--T-GC-TAGTGCATTTGGC-GAATAGGATCTGAGAGAGCATCT
C--C-GCT--GAACCT-ACGCC----G-C-GGTCGCCCC-C-AAGTAA-CCC-GAC-ATCA-GATCAC-T-CTTTGATGC
CC-TCCAGTGGGGC-ACACGGC-CACCGTCCCTTAA-CG-GCAAAGAGAAAGCGGG-GGAGCCAG--ATGACTCTAGAG-
GTT-ACTATA-GA--------CT-GCAGC-AGGAGGAGTT-GAGTGA-GAGACAGGACGGGTT-CTGTGCCGAT-GTAGG
ACCAGCGCGC-AAAGCA--GGGGGACTTA--CAGACAA-C-ACC-GCTTGTCC-C-TA-T-CGTCAGGTTGTCACTT-GT
ATCACGGAATAGGTG-AAAT-AC-TAGACGATGG-CGAGGTG-AGGATA-T-CGAG-C-CTGTGAATA--CAA--G-TGC
ATGCCTTAGCTCGGCT--------TCGTCGCTTG--GAGTAAGGCCCGG---CG-A--C--GGC-CCTATCACCTGCAAA
AG-C--GAGCTAT--GACTGCAGAG-CTCCGCGAACCGGGACGCAGT-TCGTCTAC-TCCC-T-C-TATGA-CAGAAAAG
-GCTATT-T-GGGGC-CATGGA-GTACCGGACC-GCGACATG-A-CCT-TAACTGTACC-GGATTGTGT-GCG-GTCTAC
GGA-TCGT-T-AGTTAAGCGGAGGGC-GTC-TCT-CGGGGGGAACTC-GGTTGGGCGCGCGAGATCTT-GCCCT--CTCA
TCGG-TA-TATC-GG-TGT-TT-CCCG-CAATCCGGAGGTG-ACCCCGA-ATGATGCCA--ATCACAACCGAG-GCCGCT
AG-TGCTCGTTT--TGGTCATAGGA-CAACTCTGTC-AAC-ACCCGGACCCAGAT-AGC-TCCCTGTC-TTTCTA-C-AA
GGGCCGC-T-CT-TG--CCCTCAA-G-CTACCT-CCTGTGACCCGC-GGTGGCCGT-CTCAAACTCGGTTATGATCCAAT
CTGAG-TTCTGGTCG-GT-CGAGC-GCGACTCCTCTGTCGGT-CTTAG-CTACTGGCA--C----C-TTAGGGTTATAAT
-TCACCTTCG-TACG-T-AGTCAGTC-ATCTTTG-AACGTTAGTTTC-TAG-T-AAGGGAGCAGCT--ATGGTGCAGAAG
T-TTGTCTAAT-AA---GCGAA-GAA-AGC-ACGACAGCCGAAAGC-CA-GG-AAACCTGAAAGCGGT-TGGAA-TCATA
CACACGAAGCGCCCACA-TC--TGCCGGC-CGCCAAGA-TTTGG--T-AAGCA--CTTGT--A-TT-CAATGTG-GGTGC
-CGGCGA-CG-A-CTATC-GGACAAAG--G-GGCA-CGCAAGTGTAACGGATATTTCTAATTGCTGAAGC--GGTCCTCC
C-AC-TTATCGTAC-ACCAC-TTTAGTG-AGGA-AGA-TTCTGTC-TGGG-CTAAAAGGC--T-A-C--CTCG-CCAA--
GTCC-GCCTAGAG-GAAGTCA-CGG-G--GTC-TGCAGCC-GGGGTAGGCGGGCAGACG--C-CCTGAAGCA-A-AGTA-
GATC-T-C-AA-GATATT-TCATAG-TCTGG-TGA-T-CGC-C-CCTGGGTG-CT-TGATA--GAAAGTTCGGGA-TATC
C-GAGACGGC-G-TG-GACCTC-C--GCGCGTATACCGGGTGC-CCA-A-CCCTA-TC--AG-CGGACATATCCACCAG-
-TGTACGCAGAGT-C-TACTGAGCCGGTAG-CAT--GGTACAACTTGA-TTGATACCTCCGA-CCGGTTTAAACGTGTCT
--CGTCCCT-GTATTGAGGAA-GGAGCG-GCAAT-CTACCTCAGTG-GCCAGTGATTGA-CAACGTAACGTGCC-ACAAT
AGACTTCGA-AGTGTATAG-ATCAGGAATT-AAGCACTG-CA-TGA--GGTGCAACCTG-ATGG--GTTTAATCAT-GAA
GC-CG-GAGTGGTGTCT-TATATACGT-AGGT-TG---AT--AG-TTTGGAA-GGTAA--CC-TC-C-GG-GGAGA-TT-
GTG-T--G---GT--GCA-A-CG-TAATCCCAGATCGA-G-TCCTACGGTGA-CT-TCTGGCAA-TCTCAATGAAG--CC
G-GA-CTTG-CTTACT-TC-TTTCCCTCTATATCCATT-TTAGA-AAGTGTTCCG-CA-TCAGACTGTACGACGGATCGC
TGGCGTGATAAGCA-GCGTG--CTCAA-ATCG-TCGT-CTGCCA-G-CGCGGCCGACCGTAT-CGG-TGGTTCAT-ATAC
ACGG-TCGATGACACCAATTGGCTGGCGAAAGGCTGCGGAGGCTGCCAC-A-GGAGAGGCT--AATGGCCTACGGAGCTA
-CCTTACCGAA-AATT-ACTT-CAG-A-CGCGCTTGTCTC-CCCCAC-TGTCATC-TTCACCTCCTCCGGACCGT-GTTT
TCC-CGACCACACCGCGT-GGGTCT-C---TCGCGTTGCTCCTCT-T-TC-AC-GAGATA-TTGAC-T-G-A--TCTG-A
CG-AGTCA-ACATCAA-AGTCTGCACGTAAC-CGTAAAACTCGTTAA-A--ATCGC-CGGCC-AATGT--AA-T-G-AGT
GAGGATTGC-GGGCTAATCTGA-TAGTGTTT--GG-ATCCCGTGCTT-G-TCGAT-CGCATAGC--AT-CAACT-A-ACG
A-CCG-CTCGTGAACTGGAG-AAGCAACGA-AGAGG-GA-AGAGACAG-GGGGG-AT----C------------------
--------------------------C------------------------TCTAT------GC----------------
-------------C--T---GTCAATGG---------CTG---------------------------------------A
-G-T---AGCCGTGCG-GTCACTCACG-GG-------TC-TC---A-AGTTGC----TGTA-----G---G--AT-----
A---------C----CGCTGAA--AA---CG-AGCATTTTAGTGCCTA-AC--GG-GC-CATGGCATGACCCTTTG-CCG
TATTGCGGGTT-TCTACA-TTGGTTT----T--ATGGCA-G-GAGGT--AAGGGACG-GGACTGTGTGAAGAAT------
-C-T-C--------CC-----G---TT-------CTATCT-AGAC-AC-GCCTCA-AAGACGTCC--G-CC-CG-AGCCA
CAACTGG-ATT-AGGCGA-CTTGA-TTCCTC---CTGCC-G-TTAC-----TCCCGTGGC---ATTCC-TGTATCT-GAC
GGGTACCGTCAG-CGGC-CT-C---TGCAT-T-TC--GTCA-GAGGGTGAGG-GTT--G-GATAGCCCTATCGATAGT-T
AATTTGTTACC-A--GG------CGTTTTCCCTGTC-C--C-TAAATTAGCTCG---CC--CCTCTTA-TGCACGACAGA
C-GTTCTT-TGTT-ATTCCCAC--CCG-GTCAGTGA-GCGCAAG-CA-GG--GTCGTGCT-GAC-ATTGAGC-GG-GTT-
ACA--T-GAG-GACAACGTGGG-TA--ACCATACAAA-TGCGGTGTG--ACCCGTGGGT-TTGGATAAAGAAGCGGTTTA
-CTGCC-CT-TAT-CGGA-C-A--AT-TGT-AG--GA-CG-GCAT-AGCTGGC-C-TTAATTCT-CC-GG-CCCG-A-TC
GCCCTCATA-CTAGCA-G-CCGGCCATC-A-CACC-GCGCT-ACCAAGACTCCAAAGTGCTTCGTTGGCGTT-GC-CGAT
ATGTAAG-GCGG-GCG--AGTCCA--TC-C-G-ATTGTAGTCATCCCG-AGC-AA--TGTGGCGT----C---TCTATC-
----------------C---------------------------------------------------------------
----------------------------------------TGTACCGT-CG-----------------------------
--TA-CGCCGATCGAAGC-AGTAAAA-TAGG--TGGAC-GAC-CCATG---ATTAGAATAACAG-CAGT--AACC-CGA-
TCTCC-ACGCAC--TCG--GA----GTTC--C-----C---T-CTCAACC-TAATTGCGCGGCGCA-GT-AAGCATCCGA
CGTATAAAGGATTGAGC-CGGCT-CACGC-AC-GTCGTATGTCAGCT--ACCCACGCGTCCGGTCTTCTTCCAG-T-AGT
-ATA-TCTCCGGGG-TTTCTT--AAGA-T-TGGTTG-GTAGCTGA-CG-GCTCGA-TCA-G-CG-CAAA-GTTCTTA-C-
-GAGT-A--AGACT-AAGGAGCTCATGCTAGCA-CCCT-C-G--TATGG-GTCGCACAAGGCCAGGCATCC--CAAGC-A
GTTCCA-CTAGCAATCGGT-GCCA--CA-CACC-C-GGTGGAGC-CGCTATG--TC-CTAA--GTG-GCCCCCGGAA--T
C-TTTT-CGTTTCGGCC-AGCTGGTTCGCGG-GTC-GGGAC-G-TAA--AATGA-ATAACGCATCTGT-TT-GTC-CCC-
TACG-TGCCAAACTGGAAGGGT-GCTATTTG-GGT-G-C--GGC--GT--AG-C-ATTCG-CT-A---G-G-G-GTG-TT
TTC-CCCA-T---GGGC-ACA-TGGTGCAAGAGCCGGGTTTATT-GGGTTCACGAGGCTTATGG-ACAAC--G--A----
---------------------------------------------------A-----T----------------------
-----------A-----------------------------TG----C--------------------------C---GT
--ACTGC--GGA-TACT--------CGTCTCC-TACGCTAGAGAAATCCG-GTATA-GT--ACACCAT-GA-ACAAGTGG
CC-GCCGTAAACG-ATTTA-TA-TATATCGCTCGGAAAAG-TAAGCGATTT-G---------------------------
--------------------------------------------------------GGG---------------------
-----------CTTCG-CCCGC-------CGAACGATG-GTC---CTG-ACCCC---GCGTCC-GGCGAGGTGCT-ACTC
T-CGCCCCTCGTGTT-CTCATCG-AGGGCA-A-G----------------------------------------------
--------------------------------------------------CT--C------------G-C--GAAGG---
GACCTAAA-GTTA-CC-G--------------------------------------------------------------
---------------C-A-----------------T-TT---CGTAG-CT---T-CCA----------------------
-----------------------------------------------------CCG------------------------
--------------------------------G------TA------------------------------G--------
---------------------------G----------------------------------------------------
---------------------------G--------------------------GAC-----------------------
-----CCCT---G--ACCG-TTT--AAG-----------------A------------------------CCTCACA-GG
TCCGC-T-CATA-TGAG-ATG-ATGT-ATGAGA-ATGG-CGG-T----------CG-C-----GTAG-------------
------C--------------G-------------------------------------TGCGCACAC-CTATT-A-G-C
T--A-AAACGAAA-TTTGA-TTGGT-CGAGAT-TTCGCTGC--CGTCTCTTACCCCAGAGTGG-CA-CGTTG-AGGGTTG
-GACGCGACGTTC-GCTCGGCCG-CGAAAATAGTGCGCGACCG-AGCTC-TG-CG-AA--CCCA-TGGCACACGC-TAGC
TCGG-GAGT-CC-G-TCGTGA-T-T-----ATGT-TAATCGT-GTC-A-GAGGCC-C-TCTCTCACGG-C-CGGGTT-AT
GTG--CTCAACCGGTTCCACC-CACT-CCTCG-G-AAGTATCTCTGAATCGAAGGG-TTTTACCTA--CCACGGGCTGGA
-G-CT-CGTT--CC-TA-G-GG-ACAAAAT--TTGAC-CGCACCCT--GAGTGGGCTGCC-ATC------G-C-TCTCGC
-AC-ACA-TA-GCT--T-CAGGC-A-G-CC----T---C---CC-GG-GCAGTGTTCA-CCC-GCC-T--AGG-CCCACC
-A--TA-AGGGTGATC-TTCTCAATTGG-T-GAGGAAACT-TCT-GCCCAATGATA-AAG----------------A---
GATGCCGTC-----TTTGAAC-GA-------GA-ATACGA------A-----G-T---------A---------------
---------ACCGTTCA--GTA-C-C-AATTGCCT-AGTTATTTTTCCAG-GTGACCGCTTAGG--TCA-CCAAACC-G-
GTACGCATGG---AA--GCGT-GACTGAC-T-CGACG-GCTGT-GCC-AAGAGGGG-CGGGT-AGCCGTGC-TA-GTA-G
C-----G-TCATAGCACCAGACCTCTGTT--CTTTGTC-A-GGCCAG-A-A-A-ACGCGTT-CCTCGGGTCGGTGG-GC-
-ACC-CTGGAG--GACC-TAGGACCCTC-GGAG--GGACGG-TCATTAGC-CA-A-TTC-AA-TG-AACTAACGTC-TTC
-CTTC-T-ATG--T----CCTT-T-GC-T--AG-CACG-TCAGCGCAGGTCAGAGAA-GCG-CCAAGCGATATAATACAA
AAGGG---GTT-GGG-ATGG-ATGCA-CG--A--ACGGCGAACCGC---CGTC-G-CGATC-AGTT-CATCTA-TCATCA
---T-TACCT-GTA-CAACAACCCT-ATGATGCCC--AAAACA-ATTCTGGGGT--GTGAAA--GGCCT--ATGG-ATAT
A--CC-GTCATGGAGGGGGCCC--AACT-TCC-GCATGC-CGCGAGCT-GTTGTC-CTAT-CGCAGCACTAT-C-A-TGA
CTCACTGG--CGGG-GTC--GGATGGACGTCCA-GTAGGC-CTTTAATTGCGGGTGGGGGATTGTA--GATCC--CAAGC
ATA-AGA--TATGA-CTTAAG-TCTG---GTGC-TTA-----T--AC-ACG-TG-T-GTCCATGGAG-ATAAGAGGTCG-
---GCATACGATCGGT-AGCCCTACACCAC-AC-GAACACGCTTG--CC-CAGTCACGTTAAGGA-CGATCCGC-GA-T-
GC-GC-AAGG--T-GCCCGTGAGACCGT-GATCGGAGTG-A-CAATT-CAG-AGA-C-CTC-GGTGA---G-CCGGCTGA
ACTAGGG-TTCTTCGGGGTTTGCC--AATC-G-TG-GGA--ACCTTT-CC-AAAT-GATG-GACAATCCAAGCGCC-CGA
CGGTCACATAGC-TCAAGGCTAC-AGC-CTC-ACCTGGTATTGC-A-AGAA-CGAGTC-A-GTACCG-CC----AA-C-G
CGGCTTT-----A--GGAGAT----GT---------CA-GC--AG-A-AGTCACGTGTGCGGGCGCAAA-CGG-TAGC-C
AGCCAGAG-CCA-GAT-CGCT-CCC-GCAGCA-ACA--GGTTA-TCACAGAC-TTCACGGCGG-TG-CCCGG-CAGTATC
ATC-CCGG-C-GT-ATTG-GGCTT-AGG---C-GATA-C-TG--CG-T-CCCGTGAG-TTGGTCG-CGTAGACGTTACG-
CAGTGGG-C-CGGGAA-GA-GCG---TG-CAGCG-GT-CTTTGCGT-ACGAA--G-TT-AA---G-C---ATGAGAGCGG
ACGCTGA-CCTCCA-GCTGGGTCCGATACATT-GTC-A-CGGA-C-T----A-TAAATGGGCT-TATT--T--CCTCTT-
TTCTC-----GCTGTTT-GTGCTATCT-TCAACG--AA-TCGTTTAGGGCTCCTCGGC-TAT------------GTGCCA
CT-G-A----ATTAACACGA-AG-G-A------TC-AGCG----TT-TAGCT-----G--A---C-------------GA
-------ACACCC-CTA-------------CCCG-CC-CGCGTGGTGAAGA--A---------------T--TGTCGTTA
T----TCTGTAAAACCACCG--AAGC--A-C------G-------ATCCGTTT-TGC-TACAATTTGGC-CAGG-ATGTT
C-TCG--G-GC-TTCTTCTCC-T-CCATA-AGGAAGTC-TGGCC-GG-GGCTGGCGCCG---ATAC-CA-CCCTT-AG--
A-AGA-G-G-TT---ATATC------GACACGCGATCGTACTCACTGCGCGTAC-ACAA-G-CGACTCGACCAG-CGCTG
TGACC--AGC-TCTACTCCGATT-AGG-GTCACCTTA-TTGCTTG-CA-AACCG--A-CATTC--AC-G-----GGCT-C
-CCTCTTCATGG-TGT-CAACCGCAGAG-AAT--AAGACGATTT-ACGCGTATCAACAGTGC-T--ATGTCCACATT-AA
-CTGT-T-ACCGTGTTGCGCGTTGT--TG-CTT-GT-CC-GCA-GCGATTTAAACGCA-ATTTGAACAACACCCTGATA-
ATT-C-A-A-GTCTT-AATCTAGGT--G-G-TA--TTGCTGCGCACAGTC-G-AGGTCCTTTT-CGGG-GACTGCA-TGG
CCGTTGCCC-GTCTGGTA-GGTGAT-CAGCCCG-AGCGA-TCG--TAC-TTA--AGA-GGCAAG-C--TGAC-GAAG-CG
A-G-TT--TCGGT-GGGTGCTC-CC-C-TACTAA-CA-AGT-GA-CA-CG-ACCT-TT-CCTCCC-CCACGGATC-ATAA
AC--CTCT-AGGCACG-GC-CTGTGCAGGTATATACCTCG-TCG-C-T-A-A-A-ACGTTT--CCCTTGAC-GA-CGATC
--ATAGCC-ACAATGATTAC-C-TT--TGAAT---G-CAGC-T--CA-CCCCT--A-GC--T-AC-GTAT-GG--T--AT
AC-ATACGA-CC--GC--CAA-TGGAA-GCGAGCC-G-TAAG-AACTCACTTCTGTT-C-G-CCGT---A-TTGATATGC
CAT--GAA-C--CTC-C----GAAACC-GACC-TC-C-C-AATATCT-GT-CGTTC-C-G--GCGGACCCTACACGAA--
ATCTG-TT-ACG--GTC-GGCGC-AT----CTGAT---GC-CGGTG--A--ATCTC---GGT-TA-TC-TTCC-CGTGGA
CGAGGAGGT---TTC-C-GG--CCTGAC-GATTTCTTCTGTA-AAC-TAA-GCTAAAAGA-CC-G-TCATTTAAAAA-TC
CCCTTCCGCAGC-TGCGTGGT-G-GCACC-TAG-CA---CACTAAAC--GTCTATGCACGTG---GCGTC--AAGGCCCA
-TTGCGGT--TCG--AAG---GGC--AA-TTGCTCC--CC-TGGGAACAAT-AGGCTC--GCCCG-CGAGAGT-GTCG-G
CTTCTAAC-AGCTTCAGG-TTG-TTTACAGC--ACCAGCGTC-C-CCATCACTTAGT-TGAGATA-G---ACCGCAT-AC
-TGGATG-GTCTTGAGCGTAGTG--CG--C-GGCTATTCT-GGATATGTCTAA-CCTACGCA--A-A-CC-TC--CG-GG
G-A----TT--------------T--T--G----------TT--A------CTCGCG---A----AACGACG--------
---A-CC-TGC-GCCA-AA-TAA-CTGGA-G-ACGA-GTAG-A-CAAAGCC----GCGT-AC-CC-TTAAA----G-G--
GT-AGCT-TTCAGA---AT-CA--TA-CCCCA--TAGTCCTGGCAGC-G-C-CAG-C-G-TCC-TTTTGG-TG-TA--C-
TG---GCA-TTC-C-ACGG-ATG-TCT-A-TG-GT-CGTTGCA-ATATACT---C--TTTGACTTT-CTT-TCGTT-GGC
CTGCTGAAAT-AGC-GTATCCCAGCCAAGG--CA-AT-ACG-AGG--CACGT-TGGCCTGGCTAGATC-GTAACG-C--T
T-GTC--TGTT-AGA-----G--CAT-AACCGGTC-CTGC-G-ACCACT-A--AACTCACG-G-TC--A-GACT--ATGA
GCGCCT-A-TAT---AT-CA----A----CA-A--ACTAGTCCAAACCTCTAGACATC-C-AGCGCGTA-CTCG-C-AAC
-CCTTCACGCGGGG--C-CGT--GTCAACT-ACA-CTCGCTTG-ACAT--GTGAAG-GTGGG-AACCGCAC-T-C-TACA
CA-CTC-GCCGCGCGTAGGTAGAAGTCAGC-TT-G-ATTAGTC-TAACT-AAT-GTTTCATG-GGCAC-AGACGAGTACA
C---CGG-AA-CCCCAGTC-C-TCGGCTACCG-TGA-CCTGGTT-ACAACCT-GAAAGGG-TG-CCCGAC-TA-ACTAT-
TGT-AAC--TGAAA-TC-CTTTTTTA-ATGGA--ATGA-GGT-AGAAACA--GTGGCGA-CCCCCTCAATGG--G-ATCA
-TGG-TCG-TA-CAGCCCT-GTCCA-GTAG-GCCA----GCAGATTAGAA--A-CT---AGATCC-ACA-CCCCGT-CAC
AGTGTGTGAGGCT-GA-GCCCTCCAC-TCTTC--T-C-GATTCATGTAACCCG-TTAGGCTTGGCATATGCTCA-GA-G-
AGATG-ATT-CCCCCTA-TCC-AGC-GGT-AGGGGGTT-AGA-AGGTAT--GCGCAGGCTG--T-AC-CAC-ACAT-GCC
CTCA-CTGAT-CCCCGA-CGTA-GGCACATACCC-A-CGATA--G-CGCA--TCCCCTTTGA-AAGT-GCCACCCAGATC
GT-TGACCGG-GCGGT--TCGCCGG-CT-GG-CCC--G------T-C---CT-C---------A------C---------
-----------G------------AGTT-C------TTCG-GG-AAATGA------TCCAG-CG-TTT-----AGT--T-
-C-CTTGACGTCG-CT--CT-ATAAGAC-GGT-TC-TC---CAGGC---GG-GTGTCAGCTA-CA-GATGAACAAAACCG
GAGTCTATGGA----------------------AG--------------------------AG----------------T
--AC-CC--T---ACGCTT----TAGGGAGTGATATA-TTAAGTCCGTCAATTCCACAC-GGCTTCG-TGT-TTAT-T-T
TT--AAT---T-CTC-G-CCCC-GAGAG-ATTGGTTAACGCACTCGCG-GGACG-GT-T-T--GAACAGC-AATTT-T--
--------------------------A---------------------------CA--G-G-A---TTA-TAGCGCC-A-
CGAT-CTG-TGAGT-TGCGCGTTC-A-CGTTACC-A-ACCTATAGTACCACGAA-CCT--GTC-----------------
-------------------------------------C--C-TCATCAT-C---------G----G---------C----
-ATCT-TTAA--A-TGTCTA-AC-G-A--C-------------------------T-AGCTGGC----------G-----
---------------------------CT---------CAG------------GC-------------------------
------------------------------------
>SRR354016
---------------------------------------------------------------------------A----
--------------------------------------------------------------------------------
--------TA----------------------------------------------------------------------
---------------------T----GTATCA---------------------------------------A-TGCA-CC
G-A------------------------------------------------------------------------ACAGT
TCAC----------------------------------------------------------------------------
--G----T----GG-C-ATTTGC--AGACG--ACGGC-C-----AG---A--G---------------------------
----------------------------------ATTTTGTGATT--TTGT--GA-A---------G--CG---------
--------------------------------------------------------------------------------
-------TCA--AG-GTGGTT-TCT-CCGT-AC-----------------------------------------------
--------------------------------------------------------------------------------
-G-----------GA--G---AAG-CACGC-TC-AGACCATT--T--AGCTCGTTATGAACG-TCAA-AAC-CTGGT-AA
TTATCC-TCAAT----CATGGCAT-GCCTTC-ATGA-----CTA-T---------------------------C------
---------------------------------------------------------------------G-A-CGCGCTT
AATCGCCG-TTTATTAGGGTTTGGAAACGAAA--GCTATTG-CCATTCTGT-C-CAC-GCGCACGCTCCGTGC-A--TGG
-GGGAGTTT-CTATCA-TTC---------ATTA-------C-GT-----------------------G------------
----------------------------------------A---------------------------------------
-----------------------------GT-C---CGAT-CCA-GA-CT-A-CGCC-T-G-TA--TGAAAA-T-TATAT
GGAG-------------------A-A------------------------------------------------------
--------------------------------------------------------------------------------
---------------------------------------------AT-GC---------------------------AGG
CATCAG-TGATAAGGCCGT---------A---TGGCCG--ATA-GAG-AT--CTGAGT-TCCC-TA-GTGT-AAACGAGT
CGCCGGGGGCCGTC-GTCCATCGGCTGA-GTAT--GGCGTGATGTTGGCGAA-GC-AAG--CT-C--AT-GCAG-CTAGC
GGCCTTAGCCGACGTTCCAA-GAGGCCCTTTCCGCCT-C--GTATTTCTGCGG-CAACAT-A--AA-CTACGAGCTGG-C
TGTC--GCCG-AG-GTCGC-A-C-CTCGCGAA-AATTCTCCA-GGGGCTGAGCCC-TGCACCCTACTTATGTCCCA--GT
T-TTC-T-C--------------GTCAG---ACT-T---AA-------------------------------CG-T----
--------------------------------------------------------------------------------
--------------------------------------------G-GTTATACTAATTTTC-G-GC-TGCTTGG-GACCT
TAGGGC-GGATAGG--A-C-T-CTTCCGTGACGGTT-CCG--GG-TGATCTG-T--AG-TAAT-TTA-GGG--A-CGTAC
GATCT-ATCTC---ATCAGGC-ATACGTGCG-AATT-ATTTACCCGGACT-C-CAA-TA-GCA-TC-C-GCG-TGTT-TC
TCC-GTGCGCGAAAGGTC-GTAGC-ATTTTA-TAGTCAACTCGCG-T-----------CTCGACAAG--C----G-C-GA
GGA-T---------------------------TTGA--------------TA----------------------------
------------C-----------------------------------------------------A-------------
------------------------------------------------------------------------GCGC-GTC
--CGCC--CGTGTCC-C-CCCG-CG-TATCAGTGACCTGAGA-AG-AG-GGCGGGAGGACAGC-GC-GG-ACCCAGAGAG
C-TG-CGTCTTACTGCTCCATG-TC-CGC-TTCACT--C-AGCGTA-GTAAAAGGAC-----TA----AA--A--GTAAG
T-GGAGTGCT-CTGCCCTATGTC------------------------------G-------------------------C
--------------------------------------------------------------------------------
---------------------------------------------CTC--------------------------------
--------------------------AA----------------------------A---------------------A-
--TTC--G-GG-GGT----GTGTA-TG-----------------------TG---GGTTCG--AGCC-GGGT-GCAG--A
GCAGGT-CTGCTCCAG-G-GACGCCAGCAGAGATCGCACATGCTCGCAACCCGAA-G-GGACCGT-AA-ATCAATCG--C
AGCAATGCGCAAGGCCC--CAA--G-TGGGGTCGTA-T-TGTCTAACCTCC-CT-AGCATACTG-GACCAGTGA-GAGG-
ATG-CCCATAG-CAGGTCAGA-A-G-GAGTCGTGGAACAGCGCGC-C-CTCGTGC-AAAGGACCGG-GC-GTC-T-AG-T
AAAGA-GGT-GGGTACGCCCTGGTG-CCA-AAAGCGGCAGCGGGCTGAT-GG-G-CGGGC-GG-GCT-CT-GG-CAGTGA
A-ACTA-CAGCTTGCGG-GAG-GAGGG--ACGA-ATCCAA-ATATAGGGAAATGATCTGG-GGCCG-GAAG-GCCGC-AG
AG-A-AACGTCATGCAACGATG-AGTCT-TTGG-AGACTCATACCAA--ATACTAAGGTT-G-CTAA-GGCCGAATACAT
CACGACAC---GGGCG-G-CC-ACCCGGT-AGACGCCC-----TACTCCTGAGG-AGACCTATAGT-TCGGGGTTA-GTC
T-G-ACCAGGGAAGCAATCGGGGACTCAAGGTGC-GACC-GCCGCTTCA-CGACG-GGCTTA-GGC--C-ACGAG-ATAT
GG--TGCGC-AAT-AA---ATG--CA-GAAC-GTGTTC--GGTCC-GGCC-----------------G-AT--TCTGCGA
GATC--CCGTTCT-A-TT--------T------------------------------------------------GC-TT
---------------------G----------------------------------------------------------
--------------------------------------------------------------------------------
------------A-TTAGGT-GAC-TGCC-AC-AACGCCAGC-A-TA-ATCGTAGGTTATATG-CAATGG-TA-TATCCC
G-G--ACTAAGTG-AAT-GTGCACTGAACA-C-TCGGCCCTAGCACG--CTTCGAGAAGG-CCCTACCAAACCGA-CCTT
AGCATGCA-AG-AGTG-CA-GGT-ATCTAAC-AACCTACAGA--TTAAACCAAAG--CCCACTCGCG-TAAC-GGAC-AG
CTCCGCATCCCCGGGGCGTG-TA-CAAAG-GAGCG--CAATG-CCAG-TCTT--GTT-TC--CCGAA-TATGT--GAT-T
T-CCTATCTCGTAGCTTTTTGGT-AAC--C---AA-AATACGTGGC-C-CCGCCAGTA-TGAAGCTTTGGTTG--CCG--
TGC-CGTAGT-TTAG-CG--GGC----TAGTTT-G-TTTAGA-TCC--AG---AA-CCTT-CCTCTC-T-TGC-A-AAAC
AC-CAGA-TT--GA--TCACGTTCCGCCAGTACCC-TTA--CAAATTCCCCTC-TAACTAGGGTCCGCGGGTATAAA-GG
-TGGCTT-T-GC-GGTCCGTACCGGGT-TAAGGCGGA-GCATGTAAAATCGC-GT-GATACATACCCTATTCGC--TTA-
-----------------A---TCT-ACGGG-GACCC-GAGTCCTGCCTATTG-GA-AGCCAATAAGT-------------
--------GT-ACG-TTCGAAATTGC-TGC-------------------------A------------------------
------ATGCC--GGG----------------------------------------------------------------
-------GC-----A---------------------------C--CC---------------------------------
------------------------------------CG------------------------------------------
------------ACCGACGAGTTTGAAG-GA-GCGGATCATAG-CGTCAC-C---CGTCCCTGTAATGT-ACGCGACACA
-CAAGC-CGTT-AGC-CC--GAA-ATGTG-A-C-G--CCTAGGAAG-CA-ACCAG-GAT-ACCCGGGCAGG-ACG---GG
-CTT-AATGC-A--GT-GCATCGGTCTCTCCCGTCCT-TGAAAGCT-ATTCATCGACTGC--TCG-TGACTAAC-TTAC-
-CCCT-CCGA-CAATCTTGAC--GAGAA-GGCTAG-TCGAGAGGA-AACT-A-A-A-CTGCGA--AG-ATCACGC-GCTA
GCG-GGTC-GCTCTGATT-CATTCGC-AACATCCGCGGTC-T-ACGGAT-TGCG--A---A--TCCA----CGCG--AGC
----------C-GG------CGC-GT-AAGATCTCA-ATCA-G--CACCGGGTTGGAGCG-CTCCAA-CGGC-AGCCCTG
AAGACTTTTG-CCATACACAC-AG-CGTT-GA-CGATTGC-GC-AGCCAT------------------------------
---GGGGC-AAC-G-CCGCA--T-------------------------------T-------------------------
--------------------------------------------------------------------------------
--------------------------G----------------------------------------AA-C-ACA-----
--------------------------------------------------G--T-GTCAC-GTCTTCAG-----------
--------------------------------------CG--------------CTTAT--TC---TGTTTACTGGCATA
TG-A-CATCCGTGC-ATATCTTCGGATGACAG-TT-GTACTCGTAGC---CGGGCCCACCG-C-T----ACTGCACCGAG
GT-GCCAAATT-ATTA-GTAGTTATTCAGTACCC-CATGAT-AA----G--T---T--------------TGGCCGTGCC
--------------------CTC---TTCG-CGTGGTTTTT-C-C-CGGT-AGGAGTT-T-CCTA--ACCA-GCTG--GC
AAAAT-CCTTTGGAGTGTTT-GAGAT-GGGGT---CCTCT-GACAT-TGGCGGT-C-CCTACGAAGCAATATTG-A-G--
AAT-GAGATGTAGGTAACTTA-AGCGTGATTGCT-GTTCT-AGGAGCATCAGC--A-CGG-AATA---C-GGCGTA-AGT
G--GAAGAGGAAGAGGAAGAAGCTGTT--GAAACGG-GTCGAAT--GT-GGCTGCCACGCT-A-ACCATCGA-AT-CCCC
TCGCGG-CGCTAGATC-AATG-GGTCAGGGAATCCCTGCCGCGGACCAG--GAGATCGTAGGTTGAC-GACA-ACAGA-G
GA-GC--CCTGT-TATGCGCTGAACT--TGG-CTATCTG--TAACTATAGCAGGCCCGA-ACGTCGGG-A-TAATT-CCC
-AACTGCT-GCC-TAATCCAA-C-C-TAACTCCC-AAGAGCAA-GG-AAGTCC-C-C-ATACG-CTTAACATCGTAGTT-
C-GCC--C-TAATCCGACCATCTACAA-T--C-GAGGCCAGC-CTT-TACCGC-GC--C-TCAACGGTGAAGCTGACGCG
CGGC-GGTG-CTTC-A-AAC-CTCCT-TAGA-CGGTC-AA-G--CTTCCTTCCGTAGGGCACGTGGA-CTCA-GCTTG--
--CTGAG-GCG-CTTGAGTAACGGTG-CTCAAGGTTACGACT-CCGGGCAGGCCTGAGA-GTAT-CTTTT-TTCCG-G--
CATA--GCTTCCTCCATCGTCC-CA-CGTA--CTGCCCTC-ATG----T-A--CA-CA-AAGCCA-CTATG-GATACA-C
TAGAGTGAA-TTGCA--AGAAA-C-ACCA-GAA-CTAACCG-CA-TCCA-A-C-G-TG-TACTAGCA---GA-TGC-CAC
T-GCATACTCTC-TA-TT-A-GA--TCGC--GTCT-CTT-CCTA--A-TT-CC-TTC-AC-TT-GCGCTTTG-GGGGATT
AGGTTAGC-T-TGATTGATC-GTCT-TTTATTAACAGTCCAGGTCTTTTGAGG--GTA-GGAGTCCCTCGGTTATGTGGC
CCAG-TTAGTT-TAC--ATG-GTCA-TTTTCCCA-AGACATAGCTCATACGCCACCACTCTTG-A-TTGCT-A-A-TCAC
TGTGT-AGATA-CG-GA--AGCCGGTAAACGACGAGGTCAGTGA-CCG-TA---TT-GCTGTCTTGATCACAC--C-TAC
G--CGGATGACT-CA-TGCC-GCCCTGCGA-GTTT-A-GAGTGACCGCA-CTACGAAT-C-ATATTGA-CTCC-ATC-TC
C--TG-A-C--TCG-TATTCGGCGTGCATG-TCCGTGGT-TATATTGATGTAG-T-A-TTCAAG-CGTCCC-GCTCGGAT
AACAACGT-TAGTT---CCGGA-C-AG--TC--A-ACGAACC---AACA-TTAAAGA-TGAC--TAATCT-ATTC-GGGC
GTGTAGATATCGCTT-AACATATGGTT--AGATAACGG-GTATTGTC-TTTGACTA-TA-ATG-AATTC-GGAAC---C-
ATGTCTCGTC-CT-C-TCCGGC-AGC-C-TAG-CGCG-A-CTATC-ATCGCGCAGAA-TAG-AGGACGCC-CGAC-CAAT
CT---CCCGAAGTGCCT--TCCGTTATGGCT-GGTG-G--GGTG-TATGCCCAAGCTACGA-TG-CGAGTCGCTCGGGAA
GG-CAC-CCTAGCTT-G-CCAAAAA-GCCAC-GGG-T-GCCACATGCAGG-TG--G-TAAG-CCGAC-CG-TA-CAAAT-
-TGCATCACTACGTGCGT-ACAC-TGT-A-GAG-CACAAA----GTGAAAC--GTCC-GCTA--C--AAG-CG-CGTAAG
CTTACGCGACGGGC---TGTCTC-AA----AA--CC--------------TT-------CATAT-C---GTCCGG-CGAC
C-CATTGAT-GCCCTAC-AGATCTC-AA-G-GA-CTA---------A--GA---T-------------------------
-------------------------T------------GAT-TC-GAGC---------------------------ACC-
-----------------------TT-------------------------------------------------------
------------------------------------------------GTCGGAAGTGCGCTCAAACAC-T-TGTT--CC
A-CT-AAACGA-TGGC---CAAATCAACCTC--T-TA-CTAGAAGAGTAAG--ATTCT-AATG-AGGG-ATGTGT-TACG
CA-TT-T-GGGTCTCTAGCGCCTCGGCC-TGCA-GC----TTGCCTG-TAA-TGAATGCGTG-TTGA-GA-GAGT-CGTA
AA-C-TACTG-CCGA-CAC-TCAAAAACGA-ATG-C-CGAAC---G-TG-TGCGGTGGATCTCGACCA-TAGCA-T-GTT
-TCTTACTAGAGTGCGCG-GCCGCG--AGCCTA-GGCC-CTGACCGATGA---GGAAATCATGA-GGCG--GCTAGAGTC
----TCGACCTACGAGGGGTCT--GTTCCATGCCAA-GG-GCCGACACGTGA-C--GGAAAGATAC-CCT--AAAT-ACC
CA-CA--AGCCTG-TGGCAT-GTC-CAA-T-ACGG-TGTCTGCGTT-TGA-GCTCACTC-TCC-GCTCCAG-GAGTCAAT
CCT--CCTATCATGCGC-CGG--GA-GCA-TGG-CT-A-TGAGAGTAG--GAA---CTATTGG--CCTATATAATTATTC
-A-GCAGGCTCTCT--AAGAAAG-CC-ACATGC-CCAGG-CGG-C-CATA-GAGCAT-AAA-TGGGTAT-GGGTAAAT-A
GCTAAA--TTGC-C-TTG-AAC--ACTGGAAAAGTGC--CCAT--CCGT---G-G-CTGGGGAACTATACGTCGAG-G-C
AGTA---GCG--AGCGA-CGAACAGA-ATGGCACCGCAT-GCGCCA-GTTCATCTTGGA-G-ACATATTG-CATCCC-TG
--TA-TCCCA--TAG-TATGAA-TAA--AA-G-GCTGGGGTCA-CCAGATTCA--AGGT-GAGGAACTAATG-TT-GTGT
ATCGCTCAAGGGTAGA-CGTA-GCGTACT-ATC-AATCCACTAAGAT-AAGAAAGT-GGCGA-CCCCTCG-AGATGACC-
ACA--CGGGGGCAAGCA----------CGT-GATCTTAATTCCCGAGGTTC-A-TC-AGCATAGCGCA-GGGCAGCGGAC
AGGTGGACTCGGCAAATGCCT-GCTGGGTC-AGA-GGCCGATCATTCACGCAGTGCCCGGAGT-GTCCTAA-ACACGGC-
C-GCTGTAGCCT--AT-TGGG--GGA-G--A---AAGATGA--T-TAGC-CACGACATTCGATAGA---G-AGTGA-GTC
CTCAC--CCATAGA-TC-T-TCATTTAT-C--GACAACCGAGTTTAGAATT-CCTCCGCGGGATAGGTTATAATG-CAGC
TGG-TTTA-GCTTCGA-GT-TGTAGGGCCACA-ATTAGACTAGCTTC-CTG-GACCCACCCG-TCT-ACGAC-A-GTTT-
GGA-TC-CGGACA--GG-CCTTATGA-CGATAATGGTTACACAGAC--CCAGG-AGCAGGCACCCACCCAGCC-C--G-T
G--TA-TAT-ACGC-C---ATG-A--A-TTCGA-GCCAGAGT-TGTGCCTATAATGTAACT-GCCACGTTCTCACGCGGG
-TTGCATTGCG-AAGGGG-TAAGTAG-GTTCA-GCAGAAGCAAGTT--GG-ACGCTTCT--A-ATG-C--ATACCCTGCA
GC--CC--CTGCTGCAGGCTATCGGTGGCACGG-AAG-C-CTTATCACCTCT--GAGACCCT-------GGAGGGCGGTT
TGTCTTT-GCCC-C-CAGA-TGCC-AGCGCAA--ATACTGAGGG-TATTCGCGCACAAC--GT-GCGTGCCA-TGAACGA
-CGACCGTCCGCGGATACCCCTACCACATGGTCAGTACT--TGCTAATATCCCTTTAAGG-TAT-TAGTCCGCTC--GGC
GCGACGCGAACGAG-CCGGT-AGTTT-TAAACT-ATAAACGAGGGT-AGACCTGGG-CCTTT--ACGTAAACGACTCAA-
CTTTT-CATGGACGA-AT-GCTCCAAG---T-CG-CGGTCGGGCCGCTTTAAATG-CCC--A-GAC-GTT-T-TTTT-GG
CGA-A-CCTCTGAATTGCTGG-TAAAGTCGC-ATCC-A-GACACGGACCGGACT-CACG-A--C--TGGGG-G-TCGGGT
GGGAGTGAAGCGG-C-CTT-T-CAGCCGGAGCCCAGAGA-TAT-CTAGCGGTGCAG-GAATC--GCCGACAA-AAGTAAC
AGCGCCGCGT-CTCC--AGCT-CCGATAGAGCA-G-TTCCT-AGC--GCCGA-CTGCC-AA---GGTACCCTGTAG-C-C
CGA-CGC-CACACGTT-TATTA-GGT------C----------------------GTC-GGCGA-----------CG---
---AGTTT-TGGCGG--T-CC-AATCGC-ACAGCATCACGAG-CCAGGGGTC-TC--G-GCCCCGGACATACCTACCC-C
CTT-ACAATCT--TAAAGGGAGCAT-T-ATGCACC-AT--GG-G-----A------------C--ATC--CTGTTGGG--
GTA-CGACGAGCGA-C--T-GTCATAAGC-ATGGG-CATCAGGCGTATGT------------------------------
--A--------------C-----------------CCT---G--------A-TCAGAAAT-CGTC--C-T-CAATAGATG
AG-ATAATGCCGCCACGAGTC------------------------------------T------------C-GG---TG-
-A--ACTAGAACGCCGAAAAA-CTAGAC----------------------------------------------------
-----------------G-------A-TAATACGGA--GAGA--------------------------------C--AAA
GCTAA-CACC----------------------------------AAC-------------------CC------------
---------------------A---------------------------------------------G-T-TTAAA-GGT
TGCGCTC-CAAGATTAGAATTAGG-ACTAGGGGACGAC-TTGTTAGGAAGCA-CTCTTT-AATTG-A-CGTATCATA---
G--AG-GTT-TCGGGAGG-CTATCTC-GG-ATGG-GTT-CA--CCACAA-CGAA-CA-TCTG-TG-TGGCGCCGT-A-AC
AGGGCGC-GTCCTTGGG--TCTCGCCTCTG-TC--G-GTCACT-CCGTCCGCA-GGTATTTCAGCG--G-CCA--G--A-
GTAC-A-G-A-TCT--AGCT-GCCGGCG-CCTTC-ACGAATCAC-GTCGAAGGGA-A-TCGAACG-GTG-AG-G-GGTC-
--ACCCT-TAACAAA-CAAGTAAC-CA--AAGTGGGTCCAGG-CAATCACACA-CAGAAAATCGA-A-TGCTG-CTCGGG
T-AG-GCGT-CTGTTTCTT-AAAGATT-A-TG---CG-GTCCCG--CTGG-G--TGG-CGACTACTTCGCCT-GCCACGG
AG-ACTGCACG--GAG--TTGGCA-CGACCCTT-TA-AAT-GCT-G-GGGATGCTCT-CTATCATCATCGAGTCCCCTTA
GCACAACTG--TTA-TCCCAATATCGCCAG-CTAGCATCCA--CC-T-ATTACCATT-AGTTG-C-GAGTTTCACGTTCT
ATGAAATC--TG-TTTTGCCGCCAGCGTTATCCGGC-GCGT-GCCTC-CTCAGGGC-GCT-TATTTCCTCAG-CCAC-CT
ACGTA--TCAGCCGATGTAC---CC-ATCGGT-GGT-AGC-CAGCACCTAGTGATCGGAGGGCG-GCTTAC-TG-GT-GC
GTCC--CTGATAAGC-GCGA-CA-CGCTG-GAG-GGTGCCCTTCC--CC-G--AGGCC-GC--TTTTCACCTGCTTTAGC
TTGGCGC-GTATA-CAACCT-A--CCA-AAA-C-T--A-GTC--GTG-C---GTTCTA-C-AATT--AGT-C-TTATTTA
C--GGCTAGACATCGA-GCATCT--TCTG-GTTTCCGGTCTCCGCAAGAAA--C-GATCGC-CCGATAC-TCAGAG-TGC
CACC-TTGCTCTCAA-GGG-AAGGA--AGT-GCATG--CCTA---G--CTCCGAGAGTG-C-C-CGGCCAC-CCG--A-T
TCCG-GGA-ACAG--T-AGTGAG---G-GGG-TC-TGGTCCTT-GCATTT---AGA-----ACTGAG--GCCGC-A-C--
GTTG--G-GC-----C--GCAG-CAAAGG-GCGG-ATCG-A-G---TG-----CCGTCAGCA-CACGG-A-CTCCGAGG-
AG-C-CGGG-----AAGG-T-GACG-T-C--GA-CTCA-GC-GACACTGATCCG-C---TCGG-GGT-TTC-GA--G-GT
ACCACT-C-TA---TAG--TCGAG-AGG-TAAGGACTCATCCTCGA-TTTA-CCGTATGAGCCTTCAAT-GTT--A-GAT
A-ACAA--GGGCG-TT-CCGTC--A-C--GCCAGCTATACGGGCC-T-AATCT-CGCACAGGA-ACAGATCCCCC-CG-G
C-CGTCT-A-AAGCT-AC-CCACGG-CGGCCAGA----G--A-G------------T------AACCA--G--A-C----
G-GT-G--C-TC-C--GGTA--GGCCCGTG-GACCAT-A-C-C-AGC-GT--CCTATTGTCTAAAGGGGG-TC-G-----
-------------------G-CTCACTTTGA--------------------------------------A----------
--------------------------------------------------A---------------------------C-
-TAACA--A-TT----------------------------------------T----TA-C--GG-T-T-AG----ATC-
AAGG--C-AG--TA-TTGGGATGTTTCAACCGCGGG---CCCTGGCA-CGACCG-AT-----------------------
-------------GGG----G-G--G-GCGTG---GAGG-GGCG-T-G-ATGAGGT----TCGGTCACATT-TTG-GCGG
----GA-C--AGCC-GAGGAT-CGACGG-C-C-AACCT-C-C-GTAA-ACGCTTCGT-G-CCCC------G---------
-TA-GGTG-A---CGCCTCAT-C-G-GGA-GTACAAATCCAAAGTCCATACCTC-CC-TG-ATTATCA-CAGCAGA-GG-
A-AGCC-TGGGA-TGGTTTT-CCAGTCCGA--A---TCCATC-G-GG-C-CGTACTCCTTGACAAACCGGAT-AACCCG-
AC-GGAT--GGTCGGTCACCCTG-CTGAA-CCCAC-T--TGTAGG-AT-ACTT-TAACTT-TCACAGT-G-ATTGCT-CA
CG-GCACGG-GTATCACCC-GCTC-ACTGCTTCCGCGTATAAATGTACGGTTCCT-CGTTGGTAC-TC-ATC--AGCA-G
CGG-TGAAC-GCAAGATCAGT-TGG-ACAG-GAA------C-----A-CC--T------ACTA--TCA-A-CTAACGGAA
CC-G-GAGCTAAGCC--C----T-A---A-CCG-C--CG-ATATACCAC-G-GGTT---GC-AT-GA----CTCGA-CGT
TAGAAGC-TCTTGC--GGG-TACC-TGAATGGTTTTGGCATACGGTTTCCCCCCAG--AT-TTGCTATGTGTCTATAT-T
C-GT--CCG-CGTA-GA--CCA-A-AC---CGA-CG-TCAGAT-T-GAGC-GACTC-GCAC-G---AA-----TA-G-CG
-T-CGTTGG-AGT-TCCGGTGT-GGCGG-TACGTAGCAG-CGTT-A-ATGTC-GTAAC-AATCGTC-A-A-C-AGG-TGC
TCGG--ACGTTGG--TGGGC-T-CTTT-CG----T-TTCC--CCGTGCGC-GTATCGGAGTGGC-GTGCCGCATCGAC-G
TCC--CAAGG-T-T-ACG-GT-GAAAGCCCCCCTAAGAGCCCTGA--TTCA-AAAA-A-AGCT-A-G-A-T-T-GCA-AT
T-GAGGACA-TCTACCT-GGAGGCCCGCGGAGCGC-TGCGAAAAGGCGGAACGGCTACCCTCGTACAT--CTTTAC-ATG
T--G-TTT--CG-AGATTAGGT-C-GACG--AC--CATCA-A-GAG-CCG-GATGGGTTACCTCAAC-G-C-TGGT-TAC
A-AAC-CA-G-ACTTAAATCCTGT-GT-CGACTTCTGCAGA-A-C--GATGAAATTGTAAGC--CCTT-CAGACGACCTG
GCATCGGAGG-ATACGACGGGTTTG-CATTGGTTAATAACTATGGT--AGATC-TGTACCGG--GCA-CGGGCGATAAAG
A-GGAGATCAC--ACAGG--GGACACCTGAAGCGTTCCGACGCATGCTAAC-AAACTTCGG-C-AT-TA-CCT-TAGT--
GTAGCCCTATG--CG-C-C-TA-AG-GG-GTCTCCT--CGGAGCGGAT-AATG-T--TGGTAAAT-GATATCAGCA-AT-
ACA-AT-G--CA-AGG-CAGA-C-TACAGG-TAGGAC--CGGTTA-TT-CCGCAAA-TGT--T-G--ATGGCTCGTA-CC
AT-GAAACTCGAGG-CCGC-CG-ATCCTGTGGGT-ATCCGT--GGCCCAGGTGCCACTCATGTTAG-GAG-CACCTTCCT
CTT-AAGCCGC-CTTCG-GTCTCCT--CAATTC-CGTG-AGTT-T-GGG-GTA-CCA--A--C-T-GA-TA-TA-ATA--
T-CATGT-C-A-T-GAATACATCCGAGCGTAG-CGAATTCGATGTCCGACCAAGGTTC--AGGGC--A-GGGA-GTTAT-
TGG-TACAACGCCCTCA-TTGTCGGC-T-GTCGAACCACCGAGACATTGCT-GCC-TACGGG-GC-CTAC-TTACAG-G-
TTCCAGA-GAAAAGGCAGTATGTGGCCT-GGA-AT--TTG-TTCAGGCAGATAGCCCACGCGAGGCAGAACGGTAGG-AT
CT-AGAAGCTCTTA-GTTTC-TGGCATTCAC-CCCCCC-ATCA-ATGACGTTCCGT--TATC-GC--GGTGTT---CCTT
-ACT-ACCCTACCA-GCCA---AGT-TG-G-TGATGCT-GTG-GGAGCACTAAG-GTAAACAAC-ACTATA-CGCGCACT
GAATT-G-GTCAAGTT--GCGCGA-CTGCAAAACGGGGGC-ACC-CT--CACTCCCTC-CG-TGGCAAT-CTAA-ACTTT
--AGACGA-AAG-GGCTTGC-ACCCCTCTTTG---TC-GAGAGTATTA-CGGGATCG--ACGGT-TGAGTGGC--GTACT
TCTACGTACGAGAGCTTTACCAGCGCTTAA-ACGACGC-TCTTAGG-TA-T---G-AC-TCTACCA-CGCCGCTAGGACG
CG-TTG-TCGATCATT-C-TA-AT-AGCCGC-ATCGTGATTAGAT--CG-A-GCGAAGT----GA-TAGGC-ATTGAA-A
GCCGCA--G-TTCC-ATGCATTA-CGTTTGA--TCT-GTCCT-TGGTA-TGTGAT-CTTGCGCAT-GC-TG-G-TTAGG-
GTGCCGG-GG-TTCTA-A---T-TTGCT--TTA-CACGGA-CGC-TAGAAA-GG-G-A-GG-TGACCGGCGC-GGGCCCG
GGCCACACGCAAAAGGAACAGTCTGGG--A-G-AC-CC-TGGAACACC-TGGT-G-ATGAT-ATGACCG-G-CACGT-AC
GTAGCGCTCG-ACATAACCCGCG-TAA-C--GGTTGCGAA-C-AA---C--GA-C--GG--A-AAG-AGT-A-A--CTAC
TGGCAC-TG--G-----CGGG-G-TG-CCCCGA-GA--GAAAT----AAA-GGGCATG----GGGAAATT--TT---A--
CTT--AG-ATGC-TCTCT-CCCCAGCCCGAG-G-GA-AGAG-TA-G-CAGT-CCA-TT-G-TC-TTAGAACCCAT--T-T
AC--GT-TGGCCAG-A-T-TATTAGG-CACTAA-CTACCAAGTGGA-CCACCG-TT---CGG-CCC-CA--C-C-A-AGT
AATG-GAGCCT-T--ACCC-CACTTTCT-CTCCGGTGT-TTGACATT--CGTATG-CG-GG-GCAAATTGTAC-CC-ACT
CT--A-TCA-A-CAGGCGTC-TCGCATAAGGAAGCACTTC-A---ATGG-G---CA-GGCACC-GAACAGCGAC--TGTG
CTACGGCCC-TGC-GTCTGTTTGGCGCG-T--T-GTG-A-GTGT-ATTTTTTGAG-C-GC-GGGACGAGTGCACTA-CC-
CC-GA-GGTC-TGAT-ACGAAAAACGTA--AGTTCG-CGGCTT-A-GTACGACC-G-GC-ACGCGTGCCGTATTAG-TAA
ATTCAATCCA-AACTCAGTTTCGTGGTC-AA--TTTGTTGCTAC-CAAG--AA-CGA-A-ATTAGAGA-C-CGTCCTGCA
ATATATACCTGA-TTC-TCC-TGTGT-T-CAGC---AGA--AAGGC-TATTGGACT-CGAT-A-G--CA-GTTA-CAGCT
GC-AATGTCGACTGGACCGAACGG-GGT-AGT-T-C-AGT-CGGGTAA--GGCTAA-CA-T-GA-ATGGACGGCGAGCAC
AATT-GT--CGGTACTGGCT-AGTGTT-GAGGT-GCCGC--G------TG-C-A--GCACCG--TTATAAG--CT-AAA-
-AACACT-TGGAGCACTACAG-C-A--GAAAG-AA---CACAG-TCTCAT-AA-CCTGCATA--T--GC-AAGCGCCCCG
CAACGGTCCGTGTGA-GTAAC-CAC-GG-ACCAGAC-C-A-AGTAGCTTCG-ATGTAATAATAATTGGTGGTA-C--GA-
-CGCTG--TCACAAT-T---TTTAAACGG-CCCCCTA-GGATGACTCTGA-C-CACTGCTGA-ATCTCGTCTATA--T-G
C-A-AAT-CA-G-TA-ACGGA-GGCG-GAC-AATTCCAAACTACTTTCAA-GGCCCAATGG--AGAT-T-AGGTC-ACAT
---TGGGCTACA-ACT-ATTGCGAGATTTTCGACAAGGCT--AAGATAA-TCAATAGCTGCG-C--GATATCTCAGA--C
-T-C-GTGCGG-T---GGGCATGAT---CTAGTAC-CT--GAT--GTGGT-TAA-GAACAGCCA--G-TACA-GA---TT
AG-TT-GGTAGGAT-TAGA-TCAAGTT---GGG-GACAT-AATCTTTGGATC-GGAT-TG-CG-TGA-TAAG-CGCC-CG
-T-CT-C-CTCTCGTG--TC-CC-T--C--TAC-G-CC-G-CGATTT-TGAGATCG-GACATCG-GT--C--GAGCACAA
TA---CATCC-----TGCT-G-GC-------GG-CGCTGGAG-CCTTTCTCGA-GGT--AACTAAAC-T-TTCCTCA-GC
CTGGATAAC--ACAGCCTTG-GATAAACGTAAG--A-ATGT-TC-C-CACTA-ATCGA-C--C-TGCT--TATCGGTC-T
-CC-A-ACGCGATCC---AGGGTT-TC-CTCCTG-T-GCA-GT-G--G-ACGGCCC--TTGCGACG-TTAACG-GCGGGG
TT--CGGCTA-TT-AC-CCGGTG-AGTCG-ATAC-A-GGCCTG--AGGTAGG--AGGAA-TACGGCAA-ACCACT--CTC
TCGGTGCG-CGCG-TCAA-TC-GTTCTG-A-GGCTCCTTTA-TGGAG---ATC-GC----ACAGTC-GAGATTTT-C---
GT--GTACCGG-ACCTTTGTATCACTCCTA-CGTCA-C-ACGG-GCGTCA-T-CACCATCT-TACAGATGCT-A--GAT-
---T-C-TCGGACG-T-ACCAA-C---GCCTCT-CAGCT-GGCTTCC--AG--AGG-AATTGCC---GC--TGTACTGG-
CTAAGA-AC-TTCAC-GAGAGGC-TCCAGG-GGTTC-ATG--ATGTAGT-CGAATCG-A-CAGGTC----GGGG-ATAAA
G-CGGT-T-A--C-C--TATCATT-C--AA-ACGCGA-G-TCTTTCTGT--CTG-----CCCC-AAGCCCACACTC-CGC
-GCGACGTGG-TG-ATTC-ACAC-CTGAACT-TGCTCCCTT-AAGCGAGT-A-C-AGGGACAAAG-AATCCGCCA-GTGG
GA-ATACATCGCCGGT-ACTGG-CTCCTTCC--T-GCCTATAC-G--A-GA-GGGCT-AT-A-GGCGCTAAATGCGCGT-
TTCC-AAACTTAGACCTGAG---AGAGT------A--AGGCGAGTA-CAG-GGCACAC-CGATAGA-AGACGA-GATC-G
TA-A-TC--TACTG-AGGCTGAC-GTCA-CG-GGACCGGT-CGAA--AC-CGCG-GGGC-GTTTAGC-TAG--C-G-A--
AT---T-AGA-TTC-T---CGCTA-G-AATCAGGC-GATAGCTGT-CGACG-AAA--CACATTTTCTA-TTAAAAGGTCT
ATAGTCCC-G-AAAGAC-TGA-TCTTA-GTTTG---GAGGTCTCA--CGATCC--CT--AGCGCCAAAGTAG-AGC-TT-
-C-ATCTTCAG-GT-GCATTATGACAGC-A-----AGGATTAGA-A--TGCTTGGACTCTGC----T-TTTA-AT-ACA-
--GTTACAGTTAAACTCC-CCCT---AAGACCGATG-AGCT-ATTAG-GG--CATACGT-TTTG-GGACCTAGATACGGT
AGCCCTCAATC--G-CT-GT-TAAA-AC-TATG-A-GGAGC-A-TC-CATTTACGAACAAG--GGAGGTTTTAC-ATTTC
CGACCCACTTC-ACCCCTGT-CAGTCTAA--TG-TCCCCGAGCGAA-G-G-TC-CAC-TTC-G-G-CGG-TCCTTA-TAA
ACGACTCCACTG-AGCGGCGT-GA-ATAATA-ACCAC-TGGTAGGAGTTCTAATGT-ATCGG-T--CAA-GTCGATTTAC
AGCT--CA-CT-GTACACG-GTTCGGCC-C-TCATTTGA-CA-CC-ACTTCC---AGT---GCTCAGCTCACCAACGACA
AGA-GAGG-GAGAA-GACTCACC-G-CTCGCAATCTTATCT-AA-GGACC-AGAACTGAGCG-GA-AGCAAA-AA--G-T
GGCCCAACATTGC-AGTCGC-GATAA-CCGCTC-C-A-GAAGT-CAGCG-T-AAGCT-ATGGAA-A-GCCCTCA-C-CCA
GTAATG-ACGCT-GTAA-GCGTC-GC-GATGTCTTGGTGTGC-GCTCGTTCTGACCGGG-C--AAACGAGTATTGAG---
ATCGA-CTCCGTC-TA-A---G-AAGTCCGAA-GTCCGCAT-TACCAAATTGAGCGTTCGTGATGGTGA-T-TA-T-G-C
TCACGTC-TCGTCACTTAAAGCCCTCAG-G-ATT-C-T--TTGCT-AAAAACGG-TAGT-C--TGC-GAA-AT-GT---C
-CGACAG-G-CG--GTTAT---C------------AT-TCACGAGAGCATCTA-AG--TT-CG-CGC-AAGGC-CTTATA
CTCC-TAACAGGTCAAAA--CTTCAAA----CC-GGGG--CTGGC-CAC-ATC--TGCCTTCG--AGTAAATACGCA-CA
GTAGTGT---TACTCCTAAT-TGAGTCGAT-GCACATAT-AA-CGAAG-TCTCC---CC-G-GTT-GGAA--GAGCTCTC
CTCAAAT-ACGCCG-GT-GTAG-GCA-CTAACC--C-GTA-C-TCGT-GGG-ATCGTT-ATG-C-GGCCA---AGT-CAA
TT-ACGGAC-G--C-TAC-TCCAAAGCA-TACCGAAACCAGTAA-TAGCTA-C-GTG-GTTCTTGGAGGTCCGTG--CTG
GACTTTCGGGCGTTGAGG-G-GTAACC-TGGTGCTTTGC-TC-GGTCG-C-CTATTGTAA-TAT-CCAC-GCTTACA-TG
TC-GC-GG-AGG--ATC-----CCCTAAT-T-GT-CCGCT-GGTACC---T--G-T-T-------GA---------GTCA
TCTCC---------GTCGTC-CTGAATGA--TGG-A----GCCTAGG-CTTGCCGTGG--G-CCC--TGCAT-CCGACTT
CGCGGTTAGGCCTGAGTCTGC--CACGTTCATACCTTGGACTCCGA-CATGC--GATTGACCGC-GA-GCTTTT-GAGA-
CTCGGCTCT-AATTTCCCCCATGATT-TG-CCTG-ATCCC-CCTAAACGTGTA--AGA--CTGTCTCGGGA-TGCTCCC-
-GCTAGTC-GA-TGG-GGAAG-ACGCGGGG-AAAGC-TTG-TCAGC--CG-AAGCTGATCGGCGTCTTTCC-TCAA-CA-
-AGTGACACCGCGGATG-C-C--C-AGA-ATT--G-TGCAGAT-A--GATA-C-A-AT-G-CC-GC-TA--GGACATTAA
--TCGGCCATGGCTCTTGCA-A-A-CAAA-----------------------------T-----GCGCGA------GCGG
-TTAACGTTGCTTACGCCCGGGTTACAGATACGTTTTA---------G-TTT-T----GAA-GCCA-C------------
-------------G---A-CCC-------------C-GT-----------------------------GG---------T
-----------TA-----------------T-ACCC-AAA-AGAGGCTTTTTGTAT-CTGAGGC-G-GACCAC-CCTATT
-ATC--ACCG-CCCTCA-ACCAAG-GT-GTGGCAAGC-CA-AAGGATTATT-CG-AAT-GAG-TTAA-CCTTCCCGA-GA
TG---CCG-TCGCCCTAC--TGCCA-A-A-T-CGCGTCC-TCCAATCTTACCAGCTAGCAAAGCAAACGGACGCA-TTCG
AC-TCT--CC-GA-TG-CCCATA-G-GCC--A-C-GTC-AA-TCCAAATGCCATCCAGG---GTGAA-AGCGCGCCGGAA
TTGCG---GA-GGCCT-CACGACTAATC-GGC-AAT-AG--CAA---AAAGCTGCTT-T-AGTC-ATG-CACAGT--AAG
GGCC-AGGCCATC-CGCTATATGG-GA-CCGAGGCT--GTG---CGGGAGTAGC--CG-GTG-T-CG-GT-AA----CAC
TGG-TACTG-TCGT-AATC-TCGTACAGCGAG-GAT--A--C-T-TAATCCCATATCAAG--A-A--GAG-G-CTTAG--
CG-GTTC-G--G-TCAGCC-T-TCG-CGGATTA-TATAGT--TG-G-CGC-GAGGACCCA-GT-CGACA-CTCCTG-GGA
CAGCGCAA-ACTATCTGGTAATC---AC-AG--AG-T-TTCCAAATCG-T----TATGACCTCG-GAAGCAGTGG-T-TT
GGTCCAGTGTAGA--GAG-ATT--G--ACGCC-ATTT-A-ACGGGA-ACTCGTCAAACCG-GT-CGCCAGC-CCCTTGCC
AC--GAATTCT-CAG--TGCCTTGCACGGGGCA-C--A--TCA-TGGCTAGT-AGCAAAATGATACG-GCGCACTCTAAG
TACCGC-C-CACAAC-GCTATCCAGAAGA-C--ACGTAA----GCGGTGTG-CTTTCGT-CGTA-C-G-CCTTATTAG-C
AGATA-AAGCC-GA-TTTGGTA-G-ATGGATCGC-C-CGAAGCGTCG-TTG-CTCT-GTGATA-A--TTGCGTAAA-C-G
-ATGTCGG-CTT--T---TTAGTTC-GA--CTTATGGA-TCCCGTTACAA-AC-AACACC-TGCTG-AAAG-A---CCG-
T--AGTTT-T-TCAGCTA-G-CAAC--A-A-TGTGA-TCA-TGA-AT-GGAGT-GG---CTCCTA--GTA-ACCTCTGGT
CGT--AC-GCGGGA-GTGATTTACCATCCC-CA--TATT-AACTCCCTAT-GCGAAC--GC-GGGT-AAAGCGTA-GAGA
TCCTAG-G--GGAATATAT-TAGAG-A-GTG-TCC-T-GTAA--TGC-TAT-CCGAG-TCC--CCCT--AAGTTAAT-C-
-CTACTGTTGCGA-AGTAGGATGAGA-C-GCATCAGGATCGCACCTG-AGA--AA-GGAAGGTAGCTG-TAT---TGCAT
T---AT-TGG-TAAA--TACTATCG-TG-C-CGAGG-AACGCCCAACA-AG--T-GCA---G-GGGCGGGTTT-TC--CA
TTGGCTT-GTAG--C-T-AC----ATGA-GGGTATT-AA-GAGGT-CCGACACATA-CAGGCGTCCCCCGGGG--TTGCG
AGT-ATGT---CGAGTT-ACCTAA-AAC-AGCT-G-C--CA---------CA---G-G-GG-AACGATCT-CTCAATG-G
CGT-GC--TA-GTAA-AC--GG-TCG-ACCAGAGGCT--TTATCACTTC-CAGGAG-CA-AAAG-AAC--T-GGTC-CA-
--GC-GG-AAGGGT-GAGGTTTTC--GG-GT-ACCACCCTT-CT-C---CATTTATCTTG-CT-CCAAG-CATATCCT-C
GCAAC-TGTACC-----CA-CCTC-TC---ATGTGCC-CGCGT--TATATCA-GTA-TGGTCAGG-GGCCAGTACCGCCG
AG-G-GA-AGCTAG-TCCATCA-CGC-TT-A-CGAG-T-AGTCTAA-A-CACGTTGACGAACC--TTTA-TGGGCCGGCA
C-C--T-TCTC--AG-TCGCTAT-AAGCC-GTT-A--CTGGG-G-AATCACC-TC-CCCGTCACT-TCTTTGGTAG-ATT
ACTGTGGAG-GCT-T-GA-ATGGGTCCG-AGGAT--TGACGAA-T-GTCG-CTAG-C--CTCGCCA-ACTTCGCGTTATT
GG-AAC--GCCCGATGACGC-A-GTCAT-CCGGC--TAAA-A-G---TTGT-CTTGAACT-A-ACCGAGGTT-AACTAAC
CAT-GGATT--AA-C-AGCAG-GCCACT--TT-TGATA-CA-A-T-ACTAGT--GGC--CCAGGTGCT-A-AG-A-----
--CT-AAAGAGACG-AC-----CAAC-G--G-CT-GAAACGAGGAGGATACA-CTCG-CATCACGGT-GAGTG-TTTGA-
-TCTCTAT-TCA-TCC----TTCC-G--AGG-ACTCCTTG--G--C-CGCTCAC--CTTT-A-TCT-TC-CCGC-A-GA-
AACA-GTTC---C-ATAC-CAAGA-GT-GA-GTCT--CC-TT---G-CAGCA-TTTTG---G-GGG-CTTG--TA-GAGG
--GACA-TTC-GGGG-CTA---TTATT-AAA-TGATTG-CCCGTGT-GC-CTGGGACGGCAGGGCGATACG--A-AAC-T
AGATACTG-TGTC-CTTGGCACAAACAT-CATGCAT-TATG---AAC-CAC--TAA-CTCGGT-CAT-CCTTGCTGTCAG
TGCAAGGGAGA-G--GAT--GCTGGCAA--CCC-ACACT---CA-TTCGCTGCT--TA--C---------TTAGA-TT-A
CAG-CAGGTG--TGG-GATCGCCCT-ACTT---ACGGTTAGGAGG--TATGCC-GGGG---GCCCATAATAGGCGGGAGG
TTCCGCAA-TTGATTA-CGTACA-AAGGTG-G--ACCAGTCTGAGTTAT-CTACTCGA-GTAACG-CACCCGA-GGGG-A
TAGTTA-CT-GCCTGACCTG--TGCT-GAA-CCGAG--AG-CTA-GATCATTC-ATCTGT-GCGGCAG--A-T--A-C-C
CCCGATGAG--TGTACGTAAGT--GC--TGCA-CGCT-CGTATCTATGGCGCGGGCGC-GGGCA-T-AAG-CT-G-CGAT
-GTGT---TAGG-GC--AGATAATGCCTCGACAAT-ACAAGGG-GATCAATGG-ACGGGACTGGAG-GTGGTAGAAT-TT
CGA-AGAGGGCGAATC-CGGCCGAACGA-GGGAAGAG-CGT--G-T-AGGAACA-T-CTACGGG-GT-A-C-TAGGTGAG
CGTTTG-G--CT-T-CAT-T-G--CAC-TCTGAGGAGCAGC-TC-A--CCCCGGACACCTTCTTAGT---GAATTTAGTC
AA-ACCTCTTAGTACG--CT-AG-A-AGTTCGGG-GC-AATGATACCT-TTAA-TC-CACCA-C-G--GAAGGCGACATC
ATCGCGACTCTGAG-GCCA-GGGTCGG-C-GTCGAGAATACCCATCCA-CGGC-GGGA-GAGAAAGACAAAAGACGGCG-
CCAT-GCATATTGAGGGGAGA-AATG-TTTGGAAAT-AATCCTGAGCCA-G-CG-G-GCA-TTGG-AA-CCGGCAGG-GA
CCA--ATCTCATGGGTGGCGGCCATGT--GTACAC-TTCGC-AGCTTCGGTC-TGAAGATGA-GTTAA-TGGGGGGGGAA
AGGGGAATAAACGGACGCAA-CTATCCCGTCTGACGCCA-GCGTTA-TGACTTACTGAACAGCTCTTCCT---CAGGAAG
G-AGCTCC-TCGCAACT-TA-TACTGAT--ATCTT-TCCC-T--ACATCGTACTCG-GAC-CACACG-TG-CG-TGT-GA
C-TAGGGTACTCC-TCTGCCGGAGCTAGGCCGTCAT-CGGCGGGGT-TCAGG-AGACAACACCTTGCATC-AATTACATC
GGTGT-GATAACAAGCTGTCGACTTG-G-C-CGGCC-T-GCCGTTAT-GGTTCGG-TG----CAGGGGTA-TTGGCAAGC
GTGCCC-A-CAGACC-T-AAAG-TGGAAC-CAAACAACAATACCGCGGCTACTGGCG-GGCG-AGGA-GAAG-GGC---C
GCATATCAACTGTGG-CATCC--G-TGGGTTT-CGAGGC-A-TCTGC-TGGCTTGA-CCCGGCATG-CCA-GC-T----C
AGAATAA-G------G-TC---A-ATCGTAAGACCGCGCGAC-----T-CTT--AT--AAAAG--C-T-TAT---CG--C
ATTG---C---GG--CCG-T-GAG-ATCAT-T-GA-TTTTGT-TGTAGGCTTATGACGC-TTG-T-A--TG-AC-AAC-A
C-GTTAGGATGCGCGAGCG-GCAGCACGCGAACCCT-AAACGTGAGTGTCCACTCCAGAGAGTAAA-CAGTAGACAGGTC
TTGTTC-CAGACGC-CGCT-TCTT-TA-G-CTTG-TA-TCGC--CCCGAC-GCC-C-GGCC-TCTCGGTCCATCC---GT
--GG-ACCCAG-GATCGTATCTATATACCAA-GTA-AGGATA-GCCTCGC---GTTTGTCCTGAAACG-CGTTCGGGGCC
-TACTTGGA-ACTGGAAGGGCAGCGG-AGGT-CGGTG-AGA-C-TT-G-TGAAGTGGTAACCACGGGTGG-GGA-GAAGC
T-A--GGCCAAGTT-GTGACTCAAGGAGT-CA--ACCTCTATCCC-CAGGAGCGGCGT-TA-AGGG-TGGGTTCACC-TT
--GAAGAACCATCAGCACATT-ATGGATGGCC--AAGA--CGCTAACGACCGTA-GGT-AAT--C-GTTGCCGGG-T-TG
-C-CCC-C-GG-TC-GACTCGGTGG-GTGGAG-TA-AGCAT-TCTAT---AT-GCAAAACGC-CTC--G---------G-
CTACGGATA-GCCCATATGGTT-G-CTAC-TGTCCGACGC-TTACGGCA-TTTCGCATGAAGA-GGTGT-GCATAA-GGA
TTT-GGA-GAGTGGTG-A-AA--AC--AGATT-TTTCCCCGTT-ATG-TGCC-GACCA-TA-CCAT-AT-GTTCTTTTGG
TGC--AGGACAGAGTGGGGT-GGTTGATGGGGAAGT-G-AAG-ACGCGCCTT-TCCTTGACTGATAGAAA-GG-ATAAGC
CTAACCGTTG-GCTGCA-GGGTG-CGCTCGCCGGATCCCTCT-AC-AGTCCCCAGCTA--AATGT-GAT-GAG-GACAGA
TA-CTAT--CTTG-CC-A-AGGGAAAA-GCCGAGGGTC-GGAG-GC-ATGAGCAC-GAT-CGGTC-CCC-T--AAC-ACT
GCT-AC-T---C--AACCC-CGGTAG-TAGAGAATCACCAAC--GCTTCCA-GT--CACTCGC-AGAAGTA-A--TCAAG
GT--GCGCTCCGTCGTCT-ATCGT--CGT-CT-C-GTGA---TG-TCTTGTGCGC-AGA-GC--G-CTCC-GATGGGT-G
GG-AACG-TA-CCCGGC-GAT-ATC--TTGCGCCAATGGT-GG-AG-CAGT-G-CTGTG-GGAT-TTTCCAAACGA-A-G
A--ATC--ACAC-ATCTATGCCG--AGTCA--CA--AG-CCGG-TACACTGC-CA---CGACAGTGCTGCCAT-G-ATGT
-TACTGAGA-CATGAGAC---TGATT-CAA-CGATCATAGACT-ACGCC-AGTCC--A-CA-CGGAG-TTCC-A-CGCGT
GC-GAT--TGCGG-GG-TGG-CGACAT-AGGCGCCCGA-GTGACCCGTCGT--CTAC-GGGACG-C-A-GAGGGTATGAA
TG-CTCCAA-ACCCGGTAGTGC-CAC-T-ACTC-TG-AAGA--TG-CTTTTGGGAT-A-GTTGCATTTACTGT--CAGGG
TCTATGGTGAAT-CTTT-TTAAAAGATT-TGAGACTGTCGGGGC---G--GGTACAG--ATCAACG--ACAGAG-TAATG
ATCATTCGTT---CTGCTCCTT-CGTGAT-G-GGCCTTTT-G-AGCGA-G-TTT-AC--GGCT-C-T--GGCGACAAGAC
CCGC--C-GA-CTACCAAGAGTGGCTTG--A-GG--AACTGAA-ATA-GGGACGACCTGC-TTACTGC-A-GC--GGGA-
GGTGA-GTAACACA-CTA-TGT-GTTTTTGGCATGCGACC-GA-G-GCAA---T-GG-AGGC-A-ATGGAAA--GCGA--
CC--TTC-AATAACAGT---G-CCTGGGAG-TGCGACCGAGAATA-AA-CGGTACA-T--ATGG-GAGCCT-A-CTT-AC
CGCAA-TTTCCA---C-A--C----GGTGG--C--------TT-CCC---ATGA-GA-A----CC----G-CC-A-CCC-
------------GGAACTTAAT-A-A-C-GAT--C-CTCTAGAAA--AG--TCG-CGGTA-AAGA-ACAG--GTGGAT-A
TGAC--TGGA-GAGGCGCG-ATCCGCAACTT-CGCCAACAT-CT-CGGTCTGATCGGGTAAATG-CAG-GGCGGA-AGTG
T-C--CAC-T-CCTGG-AA-T-AGTTTCCCC-ACGACCACGGGGACTTTGTTCACATAT-T-CGCCGCCCC-C-A-GCGG
GCTCGTTCA-TCA-GCCGCGC-CG-GTT--TAACGTCACAAGCA-GCCAAAAT-A-CAATTGCTGTCAC-GGC-GA-ATC
TGT-GCGAGA-TTC-GGGACTGTAGAGG-ACAAGAA-TA-AT-CGGTGTAGCACCGGTTGTTCGTAGTA-CT--GGCTGT
GG-GGCAGACGCTT-G-TAT--A-GA-GGCAC--TT-GTAAT-GGTCATGAT-TCCC--CCGCGTGGGG-CCTGGCT-G-
--CCTGGA-TCC-G-GGAATTGACTCG-TCAA-AGACGCC-----CTAA--CC-----G--G--ACCCCGGGCGCGC--A
TC------TGG--CCAAGTTCCATA-A-GGGGTAGAGG--CC-GAATGATAGAGA--A-CGTTTGAG-G-A-GACCA-TT
GTTT--TGCGTGTTATC-T-GTTAAGGAA-CCC-CCAAAGA-TGA--ATCCG-TTACATG-G-CCAC--TG-AC-AG--A
TCA-AACCCTT-TTTT-GGTCTCA-C-CCACA-CGC-TTGTTGTT-GG-CCCTCT-T------------T----------
G-------------------------CC-G-----A------C-TAAAAG-T-A-A-GG--TAA--TCCATG-TAGTCAG
TCCTCTATG--AC-GC-ACATTAT---AATG--TTATT--AGAGACATTC--ACTC-GAA--CGGTC--------C----
------------T------CCGGA---CC-GT--GCGATCC-CA-TGCCTC--TTCAG----T-CCTG-AA-AGAATA-C
G-TAACAAAATGCGTG-C----------G-----------------------A---T----------GAGCTG-G-----
CCTAT-AA-TT-GCA-AT-CGGTTTT--A-G--GGGAT--------------------------C----GCAA-A-A-C-
GAGTTCTTTCAACGCTGC------------------A---------------GAAACCGT--CTACGAA-----------
---C--C-T-GATT-CA--------------G------------GC----------G--A-C------------------
--GC-------C--CG-------GCGTCTCCC-CAGTA---------------------------------ATGATGGTC
GATTGCTCA--GTACGA-AA-A------CATGT-GCATT-CT------------------AGATC--CCT--GCCG-GA-
-GTTTCTGGACTC-GCCACCGG--T--CCTCTCC--------------G-------TGTGTCTCTGT-GAATGC-CAGGT
AGTTTCAATA-TA-AA--CG-TCATT---G------------C---------CTTATAC-A-TGCTAGCTT-TACTAGGG
-TGAGAAAC-CTTGCA-TT-AGAACA-A-TACCTGCAAGA-AGGGTAGT-TTA-TCTTCCTGT-GGATCACCGGAAAGGT
T-GTTGTTCCTCAGGCT-G-CGCCTTTACGCCATACTC-CATG-TATTACTGAGGCGC-CA-TGG-T-ACCTGGC-----
-----AGACACA-TTTAG------------A------G--TGCTTGGTAGGTTCTC-ACT-CAGGCATTC-CATTGGA-G
AGGG-TC-CTGGG-AGACCCT-AAGCCCAGCGCG-CGAATGAGG--TTT-CAGGATA------A-GGACC-AAC------
-------------------G--------CAACT-GTC-CCTAC-TGTCGCCCGG-CAC--GGTCAGGTGAA-GCCC-GAT
GACGACCCATA-GC--GC-A-CCACCAGAAACTGC-C-G-GACGTTTAGCT-ACACTGC--TCAGCTCT-AT---ATAGC
ACCGAG-TCATT-CTC-GGG-TTACTGCGTA-CGGC---CTCGACCC-CTCATATTGTAG-CCCTATTTCAA-TC-ATC-
GT--TAGGT-CCACGGCGACACGCG-T-GACGTGCAGGC--C-CA-CTGC--G-TCAGCAAGTAAGTCGAAGACTACAAA
GACA-AGGG-CTCAGGATC-CTGACTGGTGAACACTTGTAG-G-TCTAAGGGCAGATA-GTC-ATC-AAGGCAAGG--GC
TT-CTTTATTCTG-AGT-GCAGA--GG-AGT-CT-AG---AACAT-TA-GT--T-CTC--A-TATC-CTG-CGAAG-ACA
CTCCCGA--CAACCGCCTG-GG-----GAT-G-------CGTCGGA--TCTACGAAT-C-CCGTGCGCTC-TACC-TCG-
-TCGAT----------C-A-GGCC--C-A--GCC--CCTAGA-A-GAC-CA--TCCCA-T--CTA-AG-AA--C-TCCTG
TG--TG-AGCCA---AAT-TACGTCAAATACCTTTGG-AAACTCTGCTGC-TTG-ACCA-CTAGATTT-CTTTACGATGG
CTAATCGAGC-CTAGGACCGAT-C-ATCT-CCA--C----GGATTT--TG-GT-AC-TCGA-C-CT-GAACCA-AAGTGA
GCTAATGT-T-CTGCTAAGAGGGACAAGAATACTGGGTCCCTTGTCGGTTT-CGGAG-C-TG--GCG--CGCCCTCTG-G
GTCAGGGCGGTAGTATA-TAGCA-AA--G---G-GGT-ACACAG-GCG-CAT-CTCTAGTCAAC-AGAC-GGGTGTC-AC
-ACTG-----T-----C-GCGGATAAT-TGCA-TGCGC-GCGG-----C-----GGGC-GG----C---C--CT-GCTA-
GC-A-AAAAAG--GACAC-G-TCTGGG-CGACCA-GTG-C-TGG--ACGTACGCGCACTGCG-T-CTCGCTGGCG-C--A
GA-AA-CGA--C-AACCGGCCCCCT-GTGG-G-TTGT-T-TGTG-GG--CGGACTT---C-CAA----CCT-ACGG--GA
AG-TACAAG-GGCG-GGTCG-GCTAGAGGG---ATGACGGA-GTTGG-TAACGTAACTGGAG-GATA-TAATTGAGT-CG
GATGTCTAC-TC-AACT-CG-AGTCAA-GGTTGTGTGTC-CTAATAACTTGGTAGAAG-GG-C-CTGCGTC-GG-ACTGG
-GTCTACTAAAGTTTA-TGTCCG-G-CGGCCT-TG-CA-AACAAAGTACGATGA-CTAGACTCTGGGTACATGTGT-AAT
ACCAA--TTAGGGGTGAGGCTGCATTACCAATG-GGAGTACAGA--GTA-AAGGATGCTG-GTAGTGACCCAGCCTAGAC
CCAGG-ACCGCCTTTGG-ACGGA-TGTCT--AA--AGCCT-C-TGCA-CC-AAG-C-AAACCGATTCGCAC-CT-AAAGT
A-CG--TT--GT--C--C-----------G-G--CG--AT-CATTTC--TA-GCAC-C-CGTTACCCCCCG-CAGCAT-T
GGCTTCTG-TCCGCACA-TCCAGCACT-TAAACG-CTCGCA-GGTAGC-GCCCTCCTACAG-TCCA-AG-TGGAGCC-CC
T----ACCGTTGG-AC--GA-CCT--CAGGAGTCGG-AATT--CT-GA-GAAGTACGGTGGACCCGGT-CATCGGA-GCA
TAGCAAT-CG-GA-T-GG-TA-TCCAAAGGTCT-ATG-A-GG-AGT-GTGCT-GTA--TCTGGAGA-A-TC-AGTTGTGT
A-AT---T-AACGAA-C-TAAAACGGCACGT-CGG-GTCTAGAGAT-C--G-TCATCGC-CAGGGCAT-A-ACA-A-ATC
ACA-CCTTGAG-TAC-AATAAGTGGGGTCTGTGG-T-GCC-GCTCATT-TATATTAGTAGCGACGT-AC--ATGATCGGT
ATGTAGGGG-GAA-CG-GACATGATCT-TT-GTCCTGGAGTTGTTGG-ATTC-GTT-CCGG-GGCTCGTATAG-AACT-C
CCTC-AGG-TAAGTA-ACT-TG-GCATG-AC-CGTGT-ATA-TT-GGGAGATACT-CGCTC-AGTGT-A-GCCC--AT-G
ACTTCCTACCCT-TCTGAAGAGGGGATTCCGGCTA-ACT-GTATTC-ATTC-ACTGAG-GAGCAC-TCCACG-TTCCA-G
CAGGGGCCTGGGCA-AC-A--CTCTAGCTGCGTTGATGG-ACCTC-CTTGAG-CATGCCTT-C--TC--TGGGT--GT-G
T-A-GACAGACTAA-G--ATCTGATATATCCTCTA-----GTATCTC--CCGAC--ACAGGGG-GT-ATGAAG-ACGTTA
--GCGGC-GT-A-TTCGG--GATGC-ATC-C--CTGGGAGAAC-AAG-G-A-CACG-G-A-GA--AGCACACG--T--AG
ATTA-TTCCCTTCACAA-TCA--GAGGAA--A-AAGAA-TT-GCCGGGG-CTC-CC-ACGGCC-TGAGGGCGTAT---C-
AGACCA-CTA-AT-CAAA-GGCAG---TCC-T-AGAGTAAGGGGTCCGGTGCCCCTAAGAGTCG-CAA-AATTGGAC-AG
-CAAGT-CCAGG--G-GGCC--A-GCTGAAGGCC-GCCCT-AAATACTGCCA-CGCCG-TCTGATCTGCAG-TTAGA-CA
ATGTGCTTCTTCGTACA-CTAATCGGCAGAC--TATCAC--GT-CTTAAAACCC-AA-GGA-TCTCTCGGATAGGCG-G-
C-CACTC-TA-GTCGC--CAAAA-TCCG-C-A-CTTGT-TCA-GCAAACGGAC-GTCTCACGT-C-GGGGCA-TGACA-C
AT-GCGCTCTGA-AAAG-GGGATT-AA-CTGAA-T-CAGACTG-TCTAACAAGCCGGAATGTCATATT--TTGGTGGCTG
GCATAAA-GTAGCT-CAGGTATTATGGCGTGGTG-GACCCTGG-GACTCTAACATGTCCATTGCG-ACCCGACC-CGCC-
ATAGGGATCT-AGCAG-CC-C-C-G-CAG-CGGACAAAGG--AGGGTGT-TGAAGCGGAGGAAGCA-CTCCCGCGAG-AC
TAGGAAAACAGCCC--CA-TCCCAG-TTACCGCTGGTAAGTG-TGCTCTACCCCGAGTAGACCATCGGG-CGG-CACAAG
CTA--TGGCACTT-AT-GGCTCGCCTAATTT-AAGGAGGGGGG-TCGCT-GTGACAGTGCCG--AGGAGCAC-GGAG-CA
TACC-AGAAAGTAAGGTAGACTGGTA-ACA-TGTCTGCCAGTC-TAACACAGGAAGCCTGAAC--A-ACC-TGGAA-GGG
-AGG-TCTGCCTCGTAGAGTGCGAG-GGTG-TCCGGGAAG-G-AGCGGATCTA-CAGTAC-GAGGATATG-AGTT-TAGA
--AAAAAGGTCGTGAG-ACGTCAG-TGACTCGAGTCCGATGC--A-T----A-TAAGTTCC-GAG-TTTG--GAA-TTGT
-T---A-GAC--T-AAGGCTCTAAT-GAC-GT-ATAACCCTCGACGCTACGGCCCAGTC-TGTCCGCGGGG-TCGGTG-A
TCGGGCCGAAGAGCGGTC-CTGCCGTAGCATCAAGCC-GTTAAGGAATCCATCAGTTATGC-T-CGCCG-G-TGACATTC
CC-GGGGTGACCGGGTAGT-GAAGGCCTTA-C-C-TAGAGCAATTTG-GAGGAACTGGAACCGAGCTA-GATCTCAAC-A
CGCGACC-CGGAGCGAGCAGTATGCCTTCACGTGTCA---C-GCTGGG---GGATGCTTATT-GGG-TCCTCTG--C-CA
GCTCGCAATGCAAA-CTATTGCGCAC--CCCACCCGGGGTCA--TGAGCGACAGTAAAGCTACTGCCT-T--CTA-TAGT
TC-G--GT-GCATGTTTAACCCCTC-ATAGA-T-C-CAACCATGCTGGGGTG-TCATGTCTACAACGCCAAGATCAT---
-CCACTGCTGTG-G-TCTA-TGTTGTACGCCCAAATGCAGGGGACA-AC-G--A--TT-AGTCGGAA-AAGCG-TGTG-A
CGGCAGCGCGCC-C--GCT-GCTCCG-AAGTAGAATGATCCAAGCGTCCGGTAGTT-AAG-GT-CCCT-GCAACGAATTA
G-GGCGGCGGA-C-CAGC-GGGATCCAC-GTA-GCGG--A--CGA--CATGCTAGAACA-GTG--AC-TC--GATTA---
-CGTCA--GGTCTAAACATTACACACTGCCTAGATATGCTTCA-T-CTAAAGCC-GCATA-TT-AAA-TCAAC-CTG-GT
-GAACACGGCCTATACAC-GTCGTCC-CGCCGG-G-CATACGG-TGCA-TGCCGG-ATGC-GGACGTGGCCCAGCGAAG-
GC-CTTGTACACCCCCAT-ATCATCC-ACGAG-GCACAGTTCATACGAAGCCGCGCGC--GTTCCTC-CA-A-AAACTGA
GCG--T-CGAAAG-CAGTG-AGCAA-T-AT-GGGGTGT-GGTTGGCCTACTC-TTCCG--C-CAGCTTG-TTGG-AACCG
G-CACG-CGTTCGCGATAT-CTGCTGACAGATAA-GGGTGACC--GTCA-TCTGC-C-CATTGG-CT-CCGCCGTGGTGT
GTG-GTATCC-CACG-GAGTCCT-AGA--AGC-C-TACCA-G-G--ATTATCA-GCCAT-C-GAGCGTG--AC-GCACCG
GGCT--ATC-ATACG-GTTTC-A--TCCG-CCCCGACAGCTGACG--TGG-TCAACAGTGGG-TGG-T-GACTTATGGGG
TCTGAAA-ACG-T-CG-CATGTGT-AG-CGT-C--ACAAGAC-TCGAAATTC-TGGGGGC-GGCTGTAT-T-GA-GCGAC
TACCGG-TA-GAAC-GA---AG---TA-TGCTGT-TTCG-AAACGT-CC-CC-CCCGCTTAGAACTGCACGA-GC-CTTG
ACGCGATA-GACGAATACTGGGGCCAAA-C-GGGT-GGACAAACGAT-AGGAGCCGGAT-GACCGTTCTAGT---AAC-T
AA-GG-AATGGATGTCGTTCCA-GTGACGGGCAGG-GCTG-GCCG-CATCGCA-CGAGAGAGAT-GTATCCTCC-G-G-A
AG-CC-CTTCATT-ATTGT-C-AA-ATCTG-A-TGGCC-TCTAG-AG-TAGCTCCAGTCCG-CCGT-CTTC-CATA-AGG
ACGTT-GGCCTTCGGGACACTTA-ACCA--CGTCAGGTAGGAATAT-ATC-GGGGCAAGACT--TGCCC--G--AAAGCA
C-AGA-TGA-C-ACCG-C--GCTCA-T-CTACT-AGA-GTG-T--A-ATTGACGTCATC--CGACCAG-AAT-GTGGCAA
-A-ACTTAAGG-CTA--CCGGA-AAC--G-G--AGGGT-CA-CTCCT-CA-CC-A-TTA-TACTACCGCCTGCCT-TCGC
-TCCGCAAGTAA-CAATACCAAGA-G-GGT-----ACCAGCTTCCTGAGCGGGCCGCCTCGACAGCGGCTTGATGA-ATG
ACGCATCAAAAGTATCACCGGCGT-CGA-A-ACATAGGGCAAACGGTGTGCGTATGGT--AAACAGTACG--AACCC--C
-GGCAGCCG-TGGCTCTAA-AC-CGTGAGCTGTA-TCAGCGTTT-C-GCGGAGGC-TT-TGC-ATT-TTA-C--AT-G-T
GGATTGCGGG-TGCGTCCGTTAA-CTCTAT-ATGAC--GAACATAGCTCTAGGCAGCAAG-CAGCC-TCCCAATTGGC-A
CGTCCGATT-CGAGCCCATG--GGAGGTA-CCCCATGTGTGGATGGA-GT-TGGATTGG-GTAATA-C-CT-CACC-TG-
TCTCT-TAATTCC-TACT-TCAGGGTAGCCCTCCCGAAG--TTCCTGTCCCCA-ATA-AGAT--TAAATAG-GTGGGC-C
AAGTAAACG-G-GCGTACC-TCCTCAA-CC-TCGA-T-AGCG-AGACG-AGAT-GGAGAAGTG-CGCA-ACC-GTTC-GG
C--CACTG--A-ATTAA-A-TCGG-G-CCAGG-CAA---AGTAC-TAT-TG-CGTTTAA-CAAAATACTGAGGCGTTCGG
TCTTGCAATCCC--AA-GGCGATGCAC-AG-GGCCAA-AGTT-ACCTT-GGC-GGG---ATAGCTTGTATC-GAACACAG
TCAAGGGCAG--G-TCTCTA-TGAC-AT-AC-GTCGT-GAG-GG-ATATCGTGCCTGCTCCAATGGG-TTCATATCC-GC
TCCCCGATATAAT-AACGG--ACCATGGAGGGACGATGTATCCCCAGCT-AAGA--GAAA-GGCGTCATAGATCTTCCAT
-GCT-TTCAAA-A-GGGCTCCCAG--CACGT-T-C--TGT-AACCGCCTTGA-GAA-T---CT-GT-CGTATCGG--GCC
GCA---G-CT-TAGCGGCA-CAAG-ACGT-TATCCAA-TT-CC--CGTTGG-CA-AGCATTTTTAAAGGTTTT-ACC---
GTGTTATAGGCTCCT-G-GA-A-CTG-CAGCTGCT-ATAC--TTTGTTCTAGCATTCCGCG-GAACCCCCCTAC-GCGTC
TTCCCTTCATCC-ATA-AGGCGGT-CCA-TCG-TTCACGA-CTGCGAC-CC-A-AAAGT-TGGC-TC-C-TGG-TACC-C
CGCACC--AGT-A-AACTTCTTGCATCGGCCCCG-AAT-GAAAGGGTCGTC-CCAGG-TTTCGCCGGGTT-TG-CCGTTT
CACGCCCTTCGCG-A-GAC-CCGGGC-GGA--GCCTCC-T-AGAGC-TAT-AGATCGACAG-GA-C--TT-TG-CCT---
A-C-AACTAGCACGCCACCCG-TCTCG-GGC-TACATGA----A-TGCA-A-----------------------------
-----------------------------------A-------------GG-------------------CA--AGT-TC
--G------A-----------CC-A---G-----------------------GG---A-G-TC--CC--T----------
------------------GTGAGTG------CG--T------------------------------------A-CTGTCC
ATCGGA-CT-A-TTCTCGGGTCCTTTAG-T-GTTGAATCAGACTGGTAC-GTCAA-TG-A--CG----------------
-TCGAC--AAA-TCC-AGG-CCC-TGCCA-T-----AATC---A---------------GCG-CAAATGCC--CAATGG-
CGGTGCAC-ATGA-AGC-GA-CGGAACAGCATA-CGG-A--GA-GGC-T-CTG-AC-GAACG---GCCG---CA-GAC-C
T-TTT-ACAAGTGTTA-CGTA-C--C-CAGTC-GCT-CAC-ATGACTGGACCCC-A-G-CTGTACCGACC--A-CGGCGA
GC-ATCGTGACA-GGCC-G-AAGG-GGAG--GGAAGT---T-TG--GTTG-CTGCATCGGA-CACCGCGACAATGATCCG
-TG--C-TG-CTTC-C-TGA--GTCAGATACCAGCGGCAGGTG-AGCCA-AAGAA--TGGGAACAACTTCTA-GGTAACC
-G-GA-AC-A-GTTCGCATG--C-AATAGTTTGGC-ACTGGTAT-CAGCCCGTCTCAAC-ACTG--GGA-CTG-GAGGAA
TCCGAAGCCA-T-CAC-CCA-ATGTTGAGAGAACTCCTGTCCG-G---ACCCTATCCT-GGGACGC-GAATCACCGATCG
CC-GCA-GATCAGC-GCCGC-GTGG-GAGCCT-C-GA-TAAAT--GCTGCA-AACGGA-ACATGGAAAAGAGAGCGCCTG
CG-C--TGTGCA-CC-GACTA-C-GGCGTTACTCTCCGCG-G-GAGGG--GC-CCGG--GTTCAAG--TC-CAAGGAGG-
GGG-CTCTA-GTATTCCACTCCTGAAGGTGCCGGTACGTCA-TGGTA--TCTA-GAGCGTG--CTAT-TCTATTCTAAG-
-GA-GACCTC-ACGGCAAAGGCCGTCCGATCC-TG-AT-T-AACTGATCCGTCTG-G-T--GGGG-CGATCCAAGTGAGG
C-T--TC-GATGCACCGAGT-TATTCATTGGCTCAAC-C-CGCCAGTGCGCG-CAATTAGGGC-GTTAT-GCAT-AG-AA
GCCGAT-A-A-TAGC-GAAAAATGCAGTTGCCCGGGA-TCTTCCCTC-CCGGCAC-GAC--TC-C---GCCTAG-AAGG-
--G-TTAGA-T-GGACGC--GCGATCA-T-CACCATAA--CAAGATATA---ACCTCTAC--GCAT-TTC--TG-CGGG-
AGAGA-CAGACCATATAGACC-G-C-CGG-GTCGTTAAACTCTTTCACTGAC-AC--T-ATAGCCGCAAAT-TATAGTTG
CG--G-GCCACCAATAGAGG-GGGGCCGGG-CGTGGT-A-TTTTC-TC-CG-TTA--TCA-GAT-TTGGGTAAAA-GA-G
CCTACCA-TTTGACT--GACTAGA-GGAGACAAGATAGT-T---------------------------------------
---------------------T----------------------------------------------------------
C------------------------A--------------------------G-AC------------------------
---------------GGGT--CGTGGCAG--------------CG------------------AC-TTA-GAA-TATTCC
T-CCAATATA-CTCATATCCCGAATCTATCC-A-GTTA-GGGCTAG-GCATACACAGA----TACGGGG-CTCTTCAC--
AAGGGTAGCCCG--C----GACA-CCTAAGTCCA-TAA-ATTGCTCGTGCGA----------------------------
------------------G----T--------------------------------------------------------
----GA---------A------------------A-GTTT-------T-------AGAGCTGGGCA-ATA-CCG-CTTAG
CGAACGATCT-ACA-C-A-TA--AGGGG-G---TAC--------------------------------------------
------C---------------------------------------------------C-T-T-G---------------
----------------------------------------------------------------------G---------
--------------------------------------------------------------------------------
--------------------------------------------------------------------------------
-A------------------------------------------------------------------------------
-------------------C------------------------------------------------------------
-------------TA-----------------------------------------------------------------
---------------TA--TC--------A--------------------------------------------------
------------------------------------------------------------------------C-AG-C-T
--A----G------------------------------------------------------------------------
------------------------------------------AAGAA--C-GAC-GC--TAC-TG--GG-GATC-GCG--
-----------------A-CATATAACTCAGTC--T--------------------------------------------
--------------------------------------------------------------------------------
------------------------------------------T------C-CAAAA-C-G---G-CGA-G-TT-A-CGTA
TT-GG-ATCTCG-CAA-CGAGT-C---C-TA-----A----------------------------T--------------
------------------------C-------G-----------------------------------------------
-------------------------------GCGGG--G-TAGTGTCCAACACG-ATGCCGCG-TGGCAGC-GTGGA-AT
CGGGTCCAGG----GGATACACAACCGGGAACGATGCGCC-GGGT---G--ACG--CGGATATGTCCATGTCTCCTGGTT
TCTAGGACAGTGCGCACT--GTG---G-CG-C-G-GG-CCGACC-AGA-CGCAAGACGGC-CG---TCG------CG---
-TT-G-------A-CTTC-T-AGATCGCT-CATCTT-AGAA-CGCACGC-GT--GTC-GCCGGAGTTCGGA-CCGC-TCC
CGGG-CAAC-GG-AGTCA----------------------------TG--G-----------------------------
--------------------------------------------------------------------------------
-------------A--------------------------------------GA--TGGGACGC-GCTAAC---C--CG-
A-C-------------A--GGGG-AA---GGG-CCGGCCTAGTC---GT-CCCTTC-ACTGCTATACTTCGT-ATAGGGA
CG-CTATCGT--TGG-AACTCAGGA-G-T-AC-GG-GGGGGTC-----AGTTCGC-GACCGGTACACATAGAGTG-TGCG
TGTGACAA-GAGAAGAA-A-C----TTAGTCC-A----A-AC-----G----TT-GCTT-----GGGAACCCGGA-TGTG
A-CGT-----TC------------------GAGGCTGGA---GA---AG-C---------------------A-----CT
A--------------------------G----AA----------------------------------------------
----------------------------------------AAAA---TT---ACACAG-TTGCCGAGCGAA--TG-TGG-
A-CCGCA-TA-GTTATGAAAGTAAG-T-CCGGG-A------CCAA-GT-ATGCTG-TAAAAT-TT-ACGATCGAC-CACC
TTGAA--GAC-G---CTTTGCCC-CAACGCA-AGAAAGAATA--A-CC-ACATCGA-CCGACCT-TTG-GA-CGGCAATG
TATGA-T-G-GGA-G-AT-CT--CACC-G-CGA---TGGTA--GTAGCGCAATGAT-ACAGAGGCCAACC-CTTA-TCTA
GGTATT---C-A-GTTGGGCCTGCCTGACGTCTCA-CCT-A-CTCCTCAA-ATTTAGGCACG---ACC-AGTGA-ACAAG
TATGC--ATG--CCG-GGAACTGTGC-AGACATGCAA-TATAC-GCGGCCAGACCCCAAAG---T-C-AGTTGCCATAGG
CCG-GAGGCGA-CACA-TTT-CGAGGTC--TTA-T-TC-TGG-GCTCAGGCTA-CCAA-CGAGCGATGTGT------AGT
GGT--GACCGCC-G-GC-CATTC--TA-CTA-T-CAGCCTGGC--TTGACC--TAATAGATCGC-CTTGGAAA-TC--CG
ATCTCAATGC-GTAGAG-ACTGT-AGAGAGG-ATTG--GGACAAG-ACGAG--AGAAGGATCAGTC-AT-T-GGTTCCCG
AAC-CA---CTG-AG-GACGGCGGATGTCT-TCGCCCC-CTATAGGGCGCCAGTTT-CGGCTTG--CGG-TACACTGTGC
-C--CA-GGT-GC-GGT----AC---TGCCG-CAG-----TTA--ACAG-TTT--TG--A-------A-C--A-TGCTG-
GGGGTTCCTCTAGCGCCA--A-TG-C-ACAGTTTGG--CGC--GC-TCGCTCA-CCAGAT-TATGATCGGTT-TAGAGA-
-T-TACTGTGCTATA-CAGACAGCTCACTC-TTGC--T-CTTG-TGGCGACG--GGC-CGCAA--CGAGGGGCC-CAATC
-TC-CC----G------C-----------G--------------CTTC---------------CCT-TAGACGCGTTGAC
ATCGAGGG-GCATACTTTTTTGAA--TTACG-----------------------------------------AGTCTGGA
T------------------------C--G-T-------------------------------------------------
-----------------------------------------------C--------------------------------
-TTTCT--TCC-TAC---G--T----TC----------------T---------------------AGTA--TA-AGATC
CCTC-CTACTTTT-G-A--CAACCG-CGGAG-G---A---G---------G-----T--CGGTCT---------A-T-GG
CGA-AGGTA------GATT-------GG--G-----CCTC--CTC-GTCAT-T--GCTGAAAGAAACGAG-G-CGAG-CC
ACCA--AACGT--TGC--CATGGCTTTACCACG-GTGG-T-TCG-CCCCCTCAGA-CT---CCGTC-TC-GGGA-GC-TT
AGCCCC-CGCCTTATAGA-T-TACCC--CCACA-AAAC----TGCTCGAGACCCGATAGGTTCGCA---ATCGACCA-A-
G-G-TGGCT-AACC-C-C-ATGCT-GGGGCGAAGTTACCA-GTGTCA-T--CTGGTT-CA-TGCCGGAGAGT-T-T-GA-
CGTGCCTGCTGTCCACGTCCAAGATG-AT-C-GTGCGAATCA---TGCC-AG-GCC-CT-CGTTA-C-TGAAA--TGCT-
AA-GTA----TTA-T--TTCCTG-AT--CTC-TGC--ACGATTTCGT-C---G-AGTA-GAAAC-AC--TTTCG-TT-CC
CCTGC--C--GA-GCTC-AAG-TTCTCT--TA--ATCTTCCACCCTGCA---------G--TTGAGA-AGTTCAGAGGGA
C--GTGC-TTCTGGACTCGA-GA-AA-ACATA--ATT--AGA-C-CCGGGAG-AGT-GCGC-GAAGATA---CAA-TC-T
AAGGT--GACTGCAT------CTC--TTG-A-GCT-CCGTGAG-C-TAGTATGTG-ACGAGTCTCTG-CTAGTGCA--AG
GG--GG-CGGG--CGTCCGA--CCGTGCTCCAT-GGGGGG--G-G-C-TTGGGGCGGG-TTGCCCC-TTGGTCCATGG-C
CTGCTC-GA---GT--G-TATATGTCGTTCGATTGGCT--GGTTCGTTA-TTGGAG-CTATGCCTGTGG-CC-C-GCGA-
CCTCTCAT--AGA-GTGCAGA--CAGTC--CTCGCG-GCCG-CG--TCTGAGTGG-GGGTCG-CGCGCTCGA-AACC-AG
TTT---A-TCCTT-TCCGCATTCCTCTCCGCGG-TCC--AG-T--ACCAA-ATATCACTACGGCCTAG--T-GCG-AACT
TCAG--GGC-G-G-A-------GT--C-GG-CTGTCGGGAGTA-T-TC-GCA---G-CT--GGTG-CG-ACA-CGC-CG-
GG-CCACAG-------C-GGTTAGG---------T-CG-AC-AT-ATA-A-AC-A----------G--AA-GTG-GA-CA
GAA--AG-G----------A-------------------AC------G-TTTTTT-----------------------G-
T--GGT----------------------G-G-AG----------------------------------------------
---------CCT-ATCC--C-GCGCGTGAAGATCTGACTCTCCTTC--ATAGC--TTTTGCGTAC-CGCCACATT-ATAG
GTTTG-C-T-CCCC-C-TAAATCCCGGGTG-CCC-ACTCC-GCGGGTCATCTAACC-TGTTCG-ACCATATGTTT-TGGA
AT-GCGT-ATCGG-ACGATCGT--CTCGT-CGCTAGTTGGTCATAAGCCGGCTCGACGCCACGCCGTCCTCCCTTGCTTA
AGGTCGGACTT-ACAAATGTGGTCTGTTCTGGC-CCACCGT--CCTAG-TCAGC-TCATCGAG-T-CTAC--CACAT-CT
C-TGCGCTACACAGTGGTAG-G--CC-CCTTCCC-CC-GGCGCGATACAGCTC-GTCT-G-TTACATGCTTGACCTGCA-
GG-GG-GT-TTACCGC-CA-CAAGGCAGGGT-CCCCGTCTG-GG-AGG--TCCGAAGCTCGT-GGTCGAGG-TCGTGGTA
CTACAGCGGTC--TGTTTTTGT-AT-GGGGCG-A-GT-ACCCA-CC-AGGAATTTTTCCCTGA--ATCGAGTT-CCCAGG
-GTCCC-C--T--CGT-AA-GGAGAGGCAGCTTGTAAG-CCTAAGAGG-AAATTCT-CTATCC-TCCG-T-G--ATCTTT
CAAAAAGG-CGAGCCAATTATTCTTGGACT---T-TGC-ACTGTCTA-TCCG-CGC-TCG-AGCAC-TT-------CGGC
-GGGGAAGTAC-TCGTA-CCTGCTAAC-TTG-CAACGGCGGC-TATCAA-TGG-AGT-TGC--TGACAG-GG-GC-CG-T
TCTCCTGCTTGCAGCGAATGCAGTC-GGGGTGCT-CATCAAGCTGTTA-GGT---GATAGGC-CGCTGCAC-TAC--GTT
ACA-GCGCGTC-TGGCCTT-GGATTCATCAATTT-C--CG-GTTTA--AGA-CCGT-AA----ATA-TATT-GGATGG-G
AGCAGGT-C-TTACGGCTG--GTTTTTC-CG-TGACAT-GTGCC-CCTCT-CCTTAGGGAT-A-ACCGCCAATAT-AACT
-CTATGTGCCGA-GAGACACTTAGGGATACGTC--GCCTTACCCGTTCTGTCG-CTTGACTTTCCGTCG-TTATTGT-TG
CCA---GATAGATACCGGGCACCCTGACG-CTGTA-TCGTACGGTG--C-GTTTTTGATTCGGCACCCC-CTCT-C-TTG
CATCCCCATTGTT-ACA-GACC-GG-GCCA-GTTTGCAACTCTTGG--CGCTGC-CGAACGCAGGT-GCAAGTTGCACCG
ATCGCAGC-CG-GTTCG-CGG-T-ACCTCACCTTCCAGTGGA-CT--AG-GA-AGG--C--TTTCCCCATCCCCCCAGGA
-CCT-GGG--CG-GTGGCCCTC-AATGTCT-GACTTGTTCCTG-T-GATCACGTCTT-CAATTGTC-ACGGCGGCC-GCA
CTGACTCTTGAAAGTAGC-TA-TACATACCG---TAAT--TG-TTT-GT-CGTGTCTGGTACAAC-TTA-ATT-G-GGCG
C--T-T-ACAA-C-CTAT-TGAC-GCT--CCGATAG-AGTAAACGACG---TGA-G-CCACACAGCT-ATCT-CGCG-C-
TCAC-ATATCCC-TCT-AGG-C-G-AAAACCGGG-AACT-CCACGTCGTCCTATTATGAG--GCGAGGTAGCCC-TGGTG
GCACCCCTC-TGGTG-TAC-TGTTC-CGGCAG-TGAA-A-TAACAT-AGGGAG-GAGAACC-TGGG-A--GG-ATTC-CC
AGA-ACTG---CC-T--ACAA-TCCCCTCAGGTTG-ATATC-TT--ACCAAAGCTGCATGGGAAAAAATTCCATATACCT
G-CAAAGAAAACATC--C-ATTTC-CAGTCGG-CACT-GTGTCCCGTGCG-TC--CTGTACCGGTTGAGGTAGTCATCCG
-GAGGTAGCGCGCAAGGT-TC-TTGCCTCTC-CGAGT-ACTAA-AGTCCTTCACT-C-AACGGGCAG--AGA-GCACGCA
TAA-GGCATAAACGACGGGCGCTGCATT-GTCCC-CAACG-CATCA-TGCCATCC-TCCACGGACTCTACACCTAAAGCG
CACCT-GACGCGTATTCCGGGAA-GA-CGTGGCAAATGGTGCTAAGAGTCCT-GCGA-GCCAG-CGCCGGG--GACCCAG
ATGCTGAAGGGCGTG-GC-ACTAG-AGG-ACC-AAGGAACGTGGCCCA-CA-ATAACAC-TCA-ACCATATC-TAG--TT
CAACGCAACTGTAGACGA-ACTGGCTCCCGAACTATG-GG-A-CTC---C-AA-TC--GAGC-AC-GCGGACT-CA-TGG
GCC-TGC--CGTAGAG-GC-GGCCCCAGATGC-GTCGC-CA--AGAT-GG--GGTAAG-CAG-G-CGA--G--GG-AGTA
-GCCTTAAG-T-G-C-GGTCCG-G-CTACAACGGGACTC-TTCG--TGTT-AATCACTG-CAAA-C-TTTCCTA-CA-TA
AAT--TCAC-ATCCA-CGTAGGACCG-CGGG-GGCCGTAGACGGA-GACTAACTCACATGCCCTAGTACGACAAGGTTAT
GCAGCCTCG-GCCACGG-TCCTC--A---CGTCTA--TGGC-GGGCT-CGCAG-GA-ACGAC-CCT-TGACA-AAATACG
GGCAAGGTGGC-A--C-AGCCT-GCGAGGGGCGGTGA-CTC-A-GCCAATATACAA-GA-AA-TCTGTTAGAAT-AATA-
--CGGA-ATGAAGGGC-CAAG-GGAGA-TTTTACGGTGCGCGAGAATTAATGCGC-AAG-ATACAG--TCCCAC-C-TAT
AG-TAACA-TGGAAACG-CAC--CC-T-TGATTGA-CA-GAT-GA-GCCATGCA--CG-CC-TGGCTTCTGGG-ATCAGG
AGGTTCT-CGTAATCCGGAAG-CGT-CAGCCAGTGACCG--CCATGCAT-GCA-CTCTC-TATC-CATGTCGTGAGGGCT
GCGACCTGGCCTTGCAGCCC-ACATCG-GTAACCCAGAACGTAGATGACGGAGCGACCACTAGATTCGGC-CAAT-GT-G
CCGCTCTGTGCGACGGGAATC-ACCTCTG-CCAA-CAGT-GC-C-G-G-G-GAGGAGTGTT-AA-TACACGGGCACCCA-
CGGTTCGGT-TCTTGACGAGCCGCTCCGTGA-TGG-CTCCGAGTATCGTGC-GA--GACGCAC--GGGT-CCGCTCGG-G
-TCGTC-GGTACGCTCAAATTGAAACGATCTTTAGTACTATG-G-GA-GCG-GG-AGTCGTGCAGA-CTTA-TGGAAC-T
ATATGGGGC-C-C-AAA--C-C---GA-CTAGC-GCG--G-CTGGGTTT-ATAG-TTACGTTGTCCGCCAAAAT-AT-TG
GTCCAG-TCT--GCCTTCTAACACTAGTTTCCAAATCACG-T-A-TGTTCAAAGATGTCGGAAAGCACTAATTTAGGGCA
CTAACGTGACCCGCCCTAAGCCT-CCTAA-GGCACTCA-TACTTGGC-ATCA--T-CGC-AACT--CTTTATAT-TGC-T
TGGTC-CTCCG--AAATTGGG-TCC-GATCAGAG-G-C-TGGGACTCG-TA-GAAA-CCTGATCCGACCGAA-AAAG-CC
G-AGTCTGC-GATTAGGCGGTCGTGCTCAAGATCTCCGGTAGGAAA-GATAAGGGGGCCCCCC--GGGAAGCAACGGCCT
TGCGGCTTCGACCATGGGGGTCCCCTGCGCCC-ATGGG-CCTTCACAC--GAAAC-T-CC-CT-GC--AAACA--T-CGT
G-ATCCACATCCCAA-TCG-T-CGTCCGC-CT-ACC-CCAAGCGGGCAAAGATGCGC-G-CACAAAC-T-C-CCTTGAGC
TCGGGTGTTCCCATGTT-CCCATC--CCATT-CC--T-AAGACCCA-TG-T------TC-T-GGC-CGA-T-CAGGGGGC
TCTCCGCCG-A-AC--GTCAGACCGCATCG-AAC-CTATATGGGA--CAG-CCAC--GAT-A-AAAGCGAAG-A-TGAGA
GC--TT-CAT--GGT-G-GT-CA-CGTCC-G-AGTCAGCACCCTAAATAGGAAAGC-CT-ATACGGACGATTA-A-CTGT
TCACAT-GTAA--GCGAT-TCAG-GT-TATTGATTCG-TGCT-AACTCAAGGCCAAGG-ACACT--CGATA--CCT-A--
-GTG-CAGCC--ATTC-TTC---AG-T-------------CCGTGCG-CAG-GCT-CGTC-TCTAGAGCTCGGATTAC--
-ACGG-T-GAAGGGACGTAGTAT---A----A--G---GAACTGGGCTTCAGCGTT-CTG-CACCTCTT--GTAGTGACG
--TCTG-AGGGATC-TACTGAGC-C--TG-TCAGACC-TCGTGTTTTTACACTGGCGGGCGCTG-AGT--G-G-ATGT-T
TTCTA-A-CTCCGCA-AGCGATGAGTC-A-ATACTA-GCGACTTGATGTCGCGAG--TCAG-ACC-C------TA-ATTG
CTCA-GCT-TTACTGCTTACTTCAT--TCCATGGC--ATTCTACCACTCCCACAGTCGGC-AGCT-TAGACACTAGC-GA
GCACAGC-GCT-CATAACATTACGCG-GGGCGCTAAGCAGTT-GTG-CCGGTCTTT-GCCGC-A-GATCCGAT-ACC-AC
-GCTCAGTTTAAGAATTGGCCAAGGTTCCCC-CCTATCA-GA-CGCTTAGC-AC-GC-TTCAAGGTTGGCCA-GTCGCAA
AGGCAG-GATGCTTGCAGAGCTACGCGGT-AG-CTAG-AAT-C-G-CAA-ACCTCG-GATCGTG-A-CTACTA-GGG--G
-T-GC-GCACTCCCCTTCCTATCCTT-GT-GC-TA-ATATATGAGGC--GACATCGG-CATGGGCTGCAAACAA-A-CTG
-TCTGATTATCTAAGGGT-T-TTGCCTCATC--CGCCAGG-CCA-AATAAGCGTG-TAGACAAC-CCCTACCGCTC-A-G
-A-ATCGGGTCGATCCT-CGCTGCAGCAT-GGCCGCC-GAATTTATGAACATGC--GCACGGACGACTAGG-TCGC-TAC
CC-CGCGG-T-CT-AG--TCTTTCC-AT--GCGAGGGC-AGAG--G-ATAGA-CCTGCAGG-GGCGC-TTCCCCTTGAGG
C-CAT-TCCACC--TCGGTAAGATGGCG-TCTTGTGAAGGGG-TT-GGC-T-GCC-A-AGCCAAGCATAATACGTCGCGC
CC-C-GTCCGGGTGGTCGCCCAGGTCTTGGCACAAGGGGATTGTCA-GGC--GGCTCCCAGTTGTTTTGCCTACACAT--
-------------CGATG-------AAC-C---------------GGTTCCG--TTC-GAAGG-AA-----TCT-G-GTC
GCT--TCACCTT--AGGAG-TATCA-CTGGAGATCCTG-TTGC-TTCGT-CTTAATAGTGG--T-G-TTTTT-CATCTAT
CA-GG-ACG-GGCTCGC-A-TGACAAGGAAAATTAAC-CAGCG-ACC--ATA-T-ACCTACATTATTG-CC--ACTAAGG
GCTG-AATCGTT------------------------------------------CCCAGT-TGA--CTTCC-A--GAT-T
GCAC-ACGT--CCAATATG---------------T-AGTA------------C--------------------------T
--------------AAGGTCTG---------C-------------CTGGAACAGTA-AACCGTCCA-G-C-ACG-AAGTC
ATA-GCCG-A------GCGTCTGAACT--CG-CCTCTC-C--------A------TT-----C-----G---CTAAA--C
A-CG-GCTGCTAG-CG-C-C-TTGCCC-T--TCTGCTCCG-GCCTACACGCACAGCCACAT-ACTGGAGGCAGTG-GTA-
CCGCG-ACCCGGT--ATCACAGCGGGCATCCTCCACCTATAGCG--GTAGCTCTCGTCATCTACC-CGCGAA-T-TAA--
-GG-CTATGC-C-CA-G-AGTCTA-TCACGGCAGGTGGATACGCGGGA--GTA--GTATA-GGT-TCTGTAG-TAACTAC
GTTT-GCG-----C---------CCAGGGCGCAGAG--GC-----A-G-----TG-AGTA--GGAGATA-CG-GTACAC-
---C-CA-CT-GTGGTCATCAC-GTAG-TATGTGCTGAAG-A--G--GGTGG-C-T---AGTCC-AAA--GTAGTG----
G-A-GTAGC-ATG-A-ACTAAA-AACCACAT-TAGCG-CGCGA--AACA-TCAGG-TATA-CG-AAATGGT-ACT-C-TG
ACGGACGGGTCTCCCGGA-CCTAAACGGTG-TA-CCTTAGGCTAGAAGACCGCCGGGACCTCG-AT-TCT-TTGTC-TTG
CTTTGTGAT-G-TCG-TCTATTGGTAGTTTCCTCGC--CC-ACA-GACG-GG-T-TCGAGC-CGT-TTAA-C--GATCGG
CTCGGC------A-TTTGTAATTCATGG--TAGATTTA-ATGCAGG-ACTTCCCTGGGCGGTTG-C-GCGTA-GAATATT
GGAC--C--GG-GTG-CGGCT--GTCTCT--T-TTGA-AAGATATCTT-CAGGGGTG-TCCG-TGCT-ATCGCA-A-GAG
-TCA-AA-ACA-AGCAGATGTCACACCAGGTGACCGCCCAC-G-CCA-CCTCA--T---AT-AACT-ATTAACT--CACT
-TCGCCT-CGGAC-GT-GAAGCTC-TGGTGCTAGTCGAA-CCGT-TGCGCGAGACCCGGGC-CTTTGGTCGCTTGGGG--
CC-GTA-TCGTACG--GCCCTAAG-CAGTCCCCCAGTCG-G-GATCC-ATTCGTG-ATC-CAGTCA-CACCTGGGA-T-C
ATC----TGGTG-A-A-A-CAAAGGGGCAGGGTTATGCCCCCCCGTCC-T-TCA-CTGGACGC-GGCGCA--TTATCGTT
G-ACA-AG-A-CGC-GGGGCA-TCG-GGG-GT-CCCG-CCGACCGCTTGC-CCCGGTACGATAGGG-AGTCTCGCACT-T
GTCTATCGT-GTTATGA-TAAG-GTTGC--TGCAAGGCCTGCAGA-TATGTACCGG-ACGTCC-TTCGTACATA-GGGGA
GTATGTATGCTG-TCTTACTCC--GCCTGCGC-CTACAGGAACGG-T-CC-TGCATCACCCCACCAC-TTAA-TGC-T-C
A-T-CGTTG-GG-GCGCG-GAA-T-TTCTGCAAGCACACAGC-CAA-G-GCGAAATCGTAGGATG-CATTGCCTGC-CTG
AAACAGCCCATTG-CCGGCTCCC-GACCACTCT--TGC-CGACT-GCGCTTCGTACCCTGTT-CCT-CGTGTGGTA-CTC
ACTTC-AG--GCC-TACATTTTTA-AGGCATCACCA-ACGC-TATACGG-GC-TTCTTTGTTTGAACATAAAGA--TACA
TACCT-GC-TA-GCGTAGTGAA-C-TAAAGGCGGGAATT--CGGTGTAGA---TCGG-AG-AAAG-CC--TTCGA-TGT-
-CGCCTGGGACGC-ATCAG-CC-TGC-CTAAGATGGA-TGTCTTTCCTTGTC---TGTAAG--TAGAA-GGGCGG-A-AC
C--TCGGAG-CTTCCGTATT-G--CAG----TA-AAGTT-TCAATCTA--C-CGGATAACTGGCCT--C-TCA-CTTGGC
-CA-GAATGGGACGC-TAT--GGCGTAC--T-AAGG-ACCT-GG-TGC-ATTCTG-GCGCTACCATCT-GCG-CTTGGTG
---ACATTGT---AGG-ATTAGC-A-CCCGGC-G-G-GCGGG-TA-AA----C-AC-A----CCC----TG-CG--GTCC
GC-CGG--GCGTTCG--TT---GT-ACT-CCCTAAC--A-G-G-GAC---C-T-CC--TCG--TATTGGG-AC-C-CCGG
GATCTCCATTTTC-CT-GTCTT-CGATGCCTGT-GGATTT--CCATCCGGAAG-GA--G-AAGAATTGCT-GAT-GGTAC
A-CGCC---AT-A-CCCGTAAACCGGGCTCC--GCCTAGAAGAGCACT--CGAGAAC-AC--GT-AAAAACGGGGCTTTG
ATAGA-GACTC-CAGG-C-T-----TCC-G-AC--G-T-TG-GAA-GG---ATAG---CTGG-AA-C-TC---TAAAGAC
C--T--T-AAG-G--CATAACT-T-C-A---GGAGTTCA-CT-TTGCGGAACAGAG-G-GAA-CGTGG-GCGC-TGAG-T
-TC-CTG---GTAA-AAC-ACCAC-TA-CGGG-ACCT-ACTACGTTTAGCAGTTCATACG-T-T-TCCAACGATA-T-TA
CT-CAC-TC-TT-GAT-CGAACCAAGGTTATTTTCAA-TAGGCGCA-GGCCAC-CTA-TTGTGCT-TTT---CAGT-AGC
TATATT-TTTGGGA-ACCA-AGAGGAAAAGCCG-AC-A-GGTAAGTT-AAGTTAC--AA-CTGG-CGAT-AC--TACTGC
-C-AC--TAGTCAA--A-GGTT-AGACAACCAAAGTG-CGTTGCGCGAGAC-C-ACA---GC-GA-AT-GTCGGA-AAAA
CAG-AA--GCCTAACGGAG-GC-CTG--CGC---GATAATG-----G-CCC-GA-CC-AGGT-GCCAATTAGG-ACG--A
GCG-TGA---TGCT-AC------------------GCTGC-A-A-TTT--AC-GCATA--TTA-A-----A---------
--G-----GAGGGCAGGGTCACGGCAGATTTCTCGCTGTGTGGGATGG----------G-T-CGTTATTGTATA-GCGGC
AA-GCGGACCTCTCGCCGGAAATCTA-A-ATAGG-GGGATAGGTACGCC-TCT-TAAG-CTTAGGCTC---TGCT--CG-
C-TA-T-GC-TTTAGTTAT-ATCCCT-GACGCTT-T--GCC-AGC-GATCCGG--GACCA--GA-TGATGGCTC-T-GCT
-TCT-AC--TCCGGGGG-CT-TG--CAG-GTATTA-TTGAC----GTCC-TTTCATATCA--GGGAATA--CA-AGT-A-
TG-ACGG-AAAATTTT-CTGGGAGC-AGT-CCCGGCGTG-GCATCCCGAT-----ATGATTC-CGACCCTCCTTTCT-TC
GT-T-CACGG-GGT---GT--CCAACC---T-CGAG-TGGGATTCGTTGGCGAAAAGCAATGTG-GA-AGTAAACTAC-T
GCTGAGATCGACTATG-TA-ATGCT---GACGGTA-CGGG-G-CCAGACAAA-A-------CCGCTC--AAC-C----GG
-AAGGGGCTCAAGTGAAT-CC--------GAG-TCA-AGCTATAT-CGCCGATTTG-AG-GGTTAGA-CATCCACGCC-A
TGCCAGGTCTC-CAGCAGCAAG--AAGTCAC-CGGCTACCAGG-AAGTGAGGGAACACGC-TGAGTCAC-T--CGAAAG-
CACCGAA-TTCCC-G--GG--AGCGAAGGAAATCATCCTTT-GAG-CAGGAGGC-TTTTGCA-GAGGCATA-CA-TT-GC
AGACTCAGG-AGGCC-AGGTCT-GCAGG-CATAGATGACTC-AGGC-CT-GTATTCAGAAGCCCCCATATGCAA-GA--A
CA-CGC-G--AA-T-T-CACTCGGAA-TGACAGGATCCGGAGT-CGGTAGGGACGCCCTTATCCCTG-CTTGAGGCTG-A
TCGG-CTTCAGCTC-T-GTGA-GTGTTATACCC-ACGAAT-GACTG--CCTGA-ATG-AATTTACCCG-ACGC-CTAGC-
CG-CCCTGAG-TATAAGCTGCTCAATCTATCCAC-A-TAC-GCT-CTAC-TTCTATTCA-AT-CGAATT-C--TGA-TTC
CCTCGCTC-TG-TTCGT-GG-TCATTAGG-TTCGGCAGTGACAA-ATGCAATTTCCTCCTGG-AGGTGG-AG-AATCC-G
CG-GCTCGCTGCCTCCGGTCCCGAATGGACTC-CGCACGAAGATACGGGTA-CC--CGCT-GCCTGAAT-GGCT-CACTG
TTG-CATGGTCTGACAACCCG-CGGCTGGCT--CGCTAGT-CCCGC-G-GATCGCG-TGCCCAT-GAACCCTG-CTGGT-
TCTA-CC-CTCCCCTCTTGC-GCTACTT-AAAAAAGT---CACA-GGCGGGTATGAA-GTTAA-AATCAGAC-TA-CAA-
GC-TGT--TACAC-TAC-C---AGGATCCGTT-A-CGGGTGACCCA-CCGCGA-GA-CTAAT-CGA-A-CGT-GC-AGTC
CGCTGCC-GG--C-AGTTGGA--CCTA-ATGA-A-AG-GGGTGTCGC-T-AT----TATAATACCT-TC-C-CGCCG-G-
-G--GACAGCCTTGT----T--TG---CCGGACCAAGT-ATGA-CCACATC--GC-ACA-CGTCAA-TATTTA-CGGC-A
G-CGTAC--C--C---GT-------TGGCTGCT-TC-TCAGAATTAAGC-CGC--ACC-CCCCCGTG-AAGAGTTTCCG-
ACCT-AAGG-C-GTT-ACAGC-TCCGGCCTGGCGACCGTC-T-GGGG-CAAAC---T--CGGGGT-CCTAGAG-CGAAGT
GTGTTGCT------A-CGC-CGATT-C-A---ACTA--CGACCA-TTATGAAC-AGTAAGTATCCGTT-CGGAC-G-TCG
GCTAAGCAC-CTT--ATGA-CATT-GGGGGGG-AACTC--TGG-ACTT-CCC-CAC-GCCTG--TGCCT--AACAAAGAA
ATATAAAC-ATT-C--C---ATAGCTT-AACTTATACCTTTGGGCGCCGCTTGGCTCAA-ACACTATGTCGGGGTGG-GT
-TTCGGAT------CG------G---T--GCATG---AG-A--G-GGGT-TA-GTACAGC-ACGT-TG-TACG-------
--CATT-TC------T-AGAGGTTCCTCCTGCGT-A-A--GC-CTTG-TCC-GG-AA-G-CCGGGTCAGC-GCTCTG-CA
GCGCA-GAAGAA-TAA-------G-GTTTTCCTC-GCGAT-G-TTGCCAGGCCGTGGTAGCGCGAG-CCGTG-TACTGGA
AGTGG-GGG----G-AAG---------------AC-CTAGCTATAACCTAGC---------GGCACGACGA-GCTTAGGT
-----GCGG-AC-GTGGACCTT--G---------------TC-C----G-CA-TGAACGGA--CG-CGTAGCTTGC----
T---------T-GCTGGACC------------G-----------A--------------A---------A-G--------
---GA----T-TC-GT------A-AT--------------AGTAT-AGTTAGTGCCT--G--GCGGGTTGTG--------
-------GTTCC-CGT-C----C-T-TCAC-GC-GCTAA--TACCACCACAACA--------GCCGG-AATCTTTTA---
AGTCTT-CC-TGAG-G-----T-----------T---------------------TGTAGCCGCC-ACTATTAGAG-GGT
AAA----T----ATCG-T-C-C--GAAG-AA-A-AA-CGC-GTACGGG--T-G-GTTTTTAGACCTCGT--ACCACTGCC
CCGCGCAT-CCTCCTGCGTGTCC----C-TCAG---T-----AAGA-TTG-AGAACT-GACTGGAGG-CAGCTT-GCCAT
-TACT-CTGACTGGCTTGGCCG-GCC-TCGCCGTATTAA--TCATG------A-CTC------A--------------C-
-----ATGCGTAA-A-T-TACAGCCAACCA-CTGTGG-GACTCAAACAGGGAACGAG--A-ACTGCTAT-AGTC-TTGCA
TTAAAC-GGC-GATT-AGCTA-TGTTA-CGT-TCCGTAGATT-C--AG-GAGGGTCTCAGGTCG-TAAAGATA-TGGGTG
TAGGAATC-GGAGAACCGCGCCAGAGTCCTCTGTCTGGCCCAC-G-C-CGTC-T--ATCCAGAGGTT--GTCACACGA--
CTAGCGA-GT-C-ATGTCGAGGTGT-CTCGCGA-TAGGAGT-ACCCGATA-G---CTTCT-GCAAGTCAAACGCA-TGAG
CCGATTTCGC--TCG--CTGA-TATGTCA-ATCG--GGG-GCTGGGT-T-G---CCAGG--T--CTAACG-GAGACCAAA
CACAC-A-CAA---TA-CATCCT-TCG-CT--CCTAATGGG----GTA-GGAGTGGTACCGACGCCG-GATAACTCC-CC
GA-ATGCAG-TGGGAGGCTCGGAATCCA-TG-AGCGTC-GCACTAATGT-TG-TGATAGCGTC-GT-C-CTC-ATCCGCA
T-GTGTTAGCCAT--GGAG-T--CC-CTTCTGCT---TCACTCGTAG-TGCAGC--ACTCTAGTCCT--A---AAGT--C
GGG-ACGTAATGG-CG--CGA-C--A----GAAACGGG-GCTCT----------A-TTCAAGA-------GG-AA-----
C-C---C--CGAAAGCTGCAATAGCA-AGCCACCCGCTG-CC-A-CACTTAGTATG-C-TGAC-CACCC-G-AGTATC--
GTGGAAT-TAGTGGT---A-GCGTG-TCGAATG-AG--ACAAAAACGGATC-G-GGG--CACACCTCG-AAAT-GA--GG
-GA--GGA--TG-G-CATATCGGTTCGGCTCC-TATTTCCGTTT-TA-TC--ACAG--CTACT-TC-CTTCGG-CGAAGA
TGGT-CGCATC-CTGTAGCG-GAACCTC-GGTC--ATGGTGTCC-CGTTCGTGT-GAGT-GC-AAGGCAC-AAGCATTC-
-TCTCACCTAGC--AACGTTATACTT-ACC-TAGT-TCGCTCTGAGC--C-TG-GTAGA-CCGAGCAAGGCTT-CTTCCC
-CCT--GCGTG-TATTAGGGTTCCG-CCGA-GTCC-C-GC-TGG--GCAG-G-GAATAAGCGGA---AGCCGTGCGACGC
ACCGGCT-CCACAGTAGT-T-GAGAGT--GC-AATGG-CCC--ACG-AA-CGCCCGTGCTCGAGCT-TA--TCATTGGCG
CAT-CG-GGAGCAGAGGGTTTCGGA-CTTCTG-GCTA-CCGAAT-GTTGGGACCCTT-CG-GGTTA-GCAC-CTTACATC
G--TCACGGAAGAGC-CG-CCTCAGGTCCACCG-ACAG-CGGCCATC-ATCCCCGGTCTTCG-CT-CGCGCTA-C-GA-A
CCGCG-CGTCCA-AG-GACTGTA-ACCT-ATGCACTTCTCTGTTTGTAGTC---TC-GCAA-TT-T-GTTCCGCCT-GTA
TTCGCAAATCTACGGATGAATCCACGC-T-GCG---C--A-ACCCGTA-CTGCT-T--CA-A-GAC-CA-AACT------
-TA-GTCAAAGAAT-CTGAT-CAT-TA-CTGAGTAACC-G-TTCG-TTAACTCTCCAA-GCCAAA--GGTTTCCCCGAC-
G---CCCAAGA-TA-ACGACAA--GCG-TCCTCCA---TC-GGGTGGG-C-A--GCTG--------A------G-AG-G-
AAT-CC-GA--ATCTTG---CAGTGTCTCTATCTGG-GTGTTCGA-TT-CGATGGAAA--CTTCAGGAG---G-AATTCT
AT--C-GTGT--CCAAGA-GGTATGCTA--GGCTAA-GGATGCCAA-GAAGCCATTCGG--AAT-G-AGTTTT--CCCTT
-T-TTGCATTGCCCCGGTCA-CG-GC-TTAACGCCACCCAAG-TGG-GG-GTGCC--GCGTG--AATCT-CA--G-C--C
AAC-C-CG-A-AAATCC-ATCGAT-TC-GCGCTGT-CC-GATAT-C-TGCATCCCTGGC-A-TCTA--GG-G-TGATA-A
-AGC--GGTCGC-TCA---G-CGACGGGCGCAGACTT--TAC-ACCCTT--TAGA-A-C-A-AG--CCA-A--ATTT-TA
TCAATGCC--GTAG-GA--TGAAC--CA-TCAA--CGAG-GAGTTCGTCTCCCC-GCATCGGCCGGCGCTGGTGCTGAGG
CTTT-T-CC-ATATAGGCGTGCTAGCC-GGTAGGGTTC--C-AGCAG-CCAA-TTGGCAGCTCCGCAC-GAG-TGCCGGT
G-A-CA-AC-C-AT--TGACGGCAGCTCGGAGTGAGAT-G-GCAC-AC-TCCATCGGC--AATTAGAGGC-AC-G-GTCG
C-GCTGCTTCC-GGGC-CGGG-CTGAAG-GG-GGACTTCCTT-ACTT-AGAAGCGC--CCTGC-ATGGTTCGACGG-ACG
GCAC-AAACTAA-TTG-GTTGGAA-TTACCGCATATGGGAAGCCTGGA-CTATC-TTTT-GGT-TGGC-AA-CATA-GCG
GACGAACCC---CTACGGGGAG-ACGGTGA-ACCGACCCGAGT--ATCAGGCAAGCG-GA--AAGA-GG-AGGTC--CCG
--TCGA-C-CG-TTATC-TG-CGA-GGAC--GTCGCAAGCA-GGAGGTACGATTGGATTG-ACTAGACCTGCCA-GGATG
GC-CCCTTAG-C-GCCAAG-CCCAAACACGAGCTCCATAATGCTCATATGTCATGT---CT-GCTCTAGT-C---GGAT-
TGGG-GAAGGTGGTACTCCGCCTACGAAACGCTACG-TCC-GCTGCAGTCGTGAATG-AAA-CCGCTACCG-CAACGGTA
TGCCTCAACACTC-CGAGACCATCAA--TCCAAGCCCT-AGGGCATG-TATCAA-G-CAA-TCTG-CTTGCTCCC-GAAG
TGGGCCTTCCCCTCCCGGAGAG-GCGCCCATAAG--C-TA-CAGGAACC-TCC-GGGAGCATGATGCG-ATAC--ATCTC
TA--CACCCCTCGCC-GGTACAAGCCTAAC-A-TCTCT--CCG-CG-GATACTCAAGAGCTTTATCGGAGCCG-TTC-AT
GATCGAGCTACAGA--GTCCGTGT-TG-GGTCC-GTCT-C-GTTTGCACCACGCGTCGAGC-AAA-GCAATCT-AAAAAA
GACTTT-C-AGGCGCC-AGAGCC--ACGATCCATTTCG-TGGGT--GAAGAAA-CGCGGCACTTCAAT-TTTGAGTC-AA
GC-CTGGCCT-ACCGCTTTAATT-TCTTA-GC-AACGTCGT-TGGGC-AAGTCACAGTCCGGCCGC-CACAATGA-TAGT
TTCGGCCGGACAAAGCCCCGTC-C-ATACTTATAG-CCTCC--ATGTCTACTGAA-G-ACCAGTACGGCTAGCTCTA-TC
CACCACGATTGAAGTAAGCGT-CTTAGGA--AAGCT-GAGT-C-AAAGC-TGTACCT-CACCCTAGTGCGGGTACG-ATC
-GACACTAAGT-ACCGCCC-GCT-TGCAA-C-AACGT-TCATTACTC-AGTT--CCTTAC-CCGTATCCGA-CGAGGGAT
G--AGGAGCAGC-G-TG---GT-AACCAGCT-CTGT-CCGTT-GCCT-AG-C-C-G--C-AC--G-ATACGTTGA-TTTG
CCCAGA-T--G-CGATG-AGC--ATACGT-TGTG-CTCGATTCAATAAAGGGG--AC-AT--CGTTTCTGACG-GG-T-A
TGGCATG-ATCCAAA--TTTAGGGTTCGCCA-G-TAG-C-ATGTGCGTTCT--CT--GC---TTGC-GACG-CGCTCTGT
CAGACCTCCCAGA-ATCCCA-AAG-CTCTTGTC-GTCTAAACACCA-TGGT-GTTTTTGTC-AATGCGGAAT-TATA-CA
-C-AT-CCC-TGAAAATTCGGTAGCGTG-GTCCATACCATTC-CTGCGG-CAGCCCT-GTCGGTCCGGTACGCAGG-GTT
--TTGGTG-GC-T-GGA-GCGACCG-CCGTA-GGATTC-CTGAGGGAACAGC-CACTAA-----CACCGG-ACGGA--G-
AGCACTACG-CCGGTATGCGGC-ATTG-GTCC-CATTCT-GGCAGG-C-TAAAC-AC-C-CGTTGCA-GTTGCCGCCGAG
ATACAAGGCATTGCGAGCT-GAACCCC-T-C-TAGAGCACA-GCTCT-CGGACCCGCT-TAATG-TGCC-TTAGG-GGTT
ATTTGCCCAAC-CCCACGG-GTTCG--GT-TGA-GGACCTT-C-AG--CCAATAAA--GGACGAATTGGAG-CGCTT-TT
-TTGAT-GGCAACTCTGCCT---CAA-TACAATGACCGGGGCTGACAG-AT-AGCATCAGGAGGCTCG-A-GGTATGC-G
GAATTGTGGACATGTACTGACTG--AGCGC-AA-T-CTAGTTGC-GA-A-TAACGC-CGAGGTCTGACCTC-ATGCC-C-
GGTCATGA--A--C--C--G-AACAG-G-CGGAAC-TTTCCTCT---AAT-CTCGTT-TTACCTCAAACTG---ATCGGC
AC-CAGTTGCTG-GCTG-GGTCAG-ACCAGGC-GG-GTGCCG-C-ATCGTTAG-GGG--TCTGC--G------GAG-GC-
AGCAT-GG-AATGGAA-ACAAC---GAG-GGTA-AGGT-----CTGA--CAACCA-----T----ACAAATGC---A---
-------------------------A----------CA-AGTCCCTAAA-C-C---G-------------------GTT-
GCTACC-TA-TGA-CGGA-CTGGTAG-C--CG-CACGTTTGTCCGC-CGTTAGCAG-AA-GAAGGACGT---GTGCAGGC
-CGAA-CGGTAA-AGACAAGGCGTGCGA-ATAAA-C-AGGAA---GAGC---CC-G----C-----------GCC-GATG
ACTTCACT-CGTCGTAGGCTAGACCGGCGCAGGTAT-GCG-G--ACGAGGGGG--CGGACCTT-AA-TG-T-GCCCCGGT
-GCGCGGCGGTC-AC-CT-GATACTCT-TCACGGGACT-TC-GTCCGTACCG-AAGCA-CAGGCATATGA-AATCGA-AG
TCTGTATT-CTAAGAGACTAATAAGGGCGTG-GAGATATC-GTACACGA-GCCCTGAGA-C-CGGCGGCT---TTGAC--
TGCCGCTACGG-TTG-AAAG--AAAACTGACGGCGA--T-GC-TAGTGCATTTGGC-GAATAGGATCTGAGAGAGCATCT
C--C-GCT--GAACCT-ACGCC----G-C-GGTCGCCCC-C-AAGTAA-CCC-GAC-ATCAAGATCAC-T-CTTTGATGC
CC-TCCAGTGGGGC-ACACGGC-CACCGTCCCTTAA-CG-GCAAAGAGAAAGCGGG-GGAGCCAG--ATGACTCTAGAG-
GTT-ACTATA-GA--------CT-GCAGC-AGGAGGAGTT-GAGTGA-GAGACAGGACGGGTT-CTGTGCCGAT-GTAGG
ACCAGCGCGC-AAAGCA--GGGGGACTTA--CAGACAA-C-ACC-GCTTGTCC-C-TA-T-CGTCAGGTTGTCACTT-GT
ATCACGGAATAGGTG-AAAT-AC-TAGACGATGG-CGAGGTG-AGGATA-T-CGAG-C-CTGTGAATA--CAA--G-TGC
ATGCCTTAGCTCGGCT--------TCGTCGCTTG--GAGTAAGGCCCGG---CG-A--C--GGC-CCTATCACCTGCAAA
AG-C--GAGCTAT--GACTGCAGAG-CTCCGCGAACCGGGACGCAGT-TCGTCTAC-TCCC-T-C-TATGA-CAGAAAAG
-GCTATT-T-GGGGC-CATGGA-GTACCGGACC-GCGACATG-A-CCT-TAACTGTACC-GGATTGTGT-GCG-GTCTAC
GGA-TCGT-T-AGTTAAGCGGAGGGC-GTC-TCT-CGGGGGGAACTC-GGTTGGGCGCGCGAGATCTT-GCCCT--CTCA
TCGG-TA-TATC-GG-TGT-TT-CCCG-CAATCCGGAGGTG-ACCCCGA-ATGATGCCA--ATCACAACCGAG-GCCGCT
AG-TGCTCGTTT--TGGTCATAGGA-CAACTCTGTC-AAC-ACCCGGACCCAGAT-AGC-TCCCTGTC-TTTCTA-C-AA
GGGCCGC-T-CT-TG--CCCTCAA-G-CTACCT-CCTGTGACCCGC-GGTGGCCGT-CTCAAACTCGGTTATGATCCAAT
CTGAG-TTCTGGTCG-GT-CGAGC-GCGACTCCTCTGTCGGT-CTTAG-CTACTGGCA--C----C-TTAGGGTTATAAT
-TCACCTTCG-TACG-T-AGTCAGTC-ATCTTTG-AACGTTAGTTTC-TAG-T-AAGGGAGCAGCT--ATGGTGCAGAAG
T-TTGTCTAAT-AA---GCGAA-GAA-AGC-ACGACAGCCGAAAGC-CA-GG-AAACCTGAAAGCGGT-TGGAA-TCATA
CACACGAAGCGCCCACA-TC--TGCCGGC-CGCCAAGA-TTTGG--T-AAGCA--CTTGT--A-TT-CAATGTG-GGTGC
-CGGCGA-CG-A-CTATC-GGACAAAG--G-GGCA-CGCAAGTGTAACGGATATTTCTAATTGCTGAAGC--GGTCCTCC
C-AC-TTATCGTAC-ACCAC-TTTAGTG-AGGA-AGA-TTCTGTC-TGGG-CTAAAAGGC--T-A-C--CTCG-CCAA--
GTCC-GCCTAGAG-GAAGTCA-CGG-G--GTC-TGCAGCC-GGGGTAGGCGGGCAGACG--C-CCTGAAGCA-A-AGTA-
GATC-T-C-AA-GATATT-TCATAG-TCTGG-TGA-T-CGC-C-CCTGGGTG-CT-TGATA--GAAAGTTCGGGA-TATC
C-GAGACGGC-G-TG-GACCTC-C--GCGCGTATACCGGGTGC-CCA-A-CCCTA-TC--AG-CGGACATATCCACCAG-
-TGTACGCAGAGT-C-TACTGAGCCGGTAG-CAT--GGTACAACTTGA-TTGATACCTCCGA-CCGGTTTAAACGTGTCT
--CGTCCCT-GTATTGAGGAA-GGAGCG-GCAAT-CTACCTCAGTG-GCCAGTGATTGA-CAACGTAACGTGCC-ACAAT
AGACTTCGA-AGTGTATAG-ATCAGGAATT-AAGCACTG-CA-TGA--GGTGCAACCTG-ATGG--GTTTAATCAT-GAA
GC-CG-GAGTGGTGTCT-TATATACGT-AGGT-TG---AT--AG-TTTGGAA-GGTAA--CC-TC-C-GG-GGAGACTT-
GTG-T--G---GT--GCA-A-CG-TAATCCCAGATCGA-G-TCCTACGGTGA-CT-TCTGGCAA-TCTCAATGAAG--CC
G-GA-CTTG-CTTACT-TC-TTTCCCTCTATATCCATT-TTAGA-AAGTGTTCCG-CA-TCAGACTGTACGACGGATCGC
TGGCGTGATAAGCA-GCGTG--CTCAA-ATCG-TCGT-CTGCCA-G-CGCGGCCGACCGTAT-CGG-TGGTTCAT-ATAC
ACGG-TCGATGACACCAATTGGCTGGCGAAAGGCTGCGGAGGCTGCCAC-A-GGAGAGGCT--AATGGCCTACGGAGCTA
-CCTTACCGAA-AATT-ACTT-CAG-A-CGCGCTTGTCTC-CCCCAC-TGTCATC-TTCACCTCCTCCGGACCGT-GTTT
TCC-CGACCACACCGCGT-GGGTCT-C---TCGCGTTGCTCCTCT-T-TC-AC-GAGATA-TTGAC-T-G-A--TCTG-A
CG-AGTCA-ACATCAA-AGTCTGCACGTAAC-CGTAAAACTCGTTAA-A--ATCGC-CGGCC-AATGT--AA-T-G-AGT
GAGGATTGC-GGGCTAATCTGA-TAGTGTTT--GG-ATCCCGTGCTT-G-TCGAT-CGCATAGC--AT-CAACT-A-ACG
A-CCG-CTCGTGAACTGGAGTAAGCAACGA-AGAGG-GA-AGAGACAG-GGGGG-AT----C------------------
--------------------------C------------------------TCTAT------GC----------------
-------------C--T---GTCAATGG---------CTG---------------------------------------A
-G-T---AGCCGTGCG-GTCACTCACG-GG-------TC-TC---A-AGTTGC----TGTA-----G---G--AT-----
A---------C----CGCTGAA--AA---CG-AGCATTTTAGTGCCTA-AC--GG-GC-CATGGCATGACCCTTTG-CCG
TATTGCGGGTT-TCTACA-TTGGTTT----T--ATGGCA-G-GAGGT--AAGGGACG-GGACTGTGTGAAGAAT------
-C-T-C--------CC-----G---TT-------CTATCT-AGAC-AC-GCCTCA-AAGACGTCC--G-CC-CG-AGCCA
CAACTGG-ATT-AGGCGA-CTTGA-TTCCTC---CTGCC-G-TTAC-----TCCCGTGGC---ATTCC-TGTATCT-GAC
GGGTACCGTCAG-CGGC-CT-C---TGCAT-T-TC--GTCA-GAGGGTGAGG-GTT--G-GATAGCCCTATCGATAGT-T
AATTTGTTACC-A--GG------CGTTTTCCCTGTC-C--C-TAAATTAGCTCG---CC--CCTCTTA-TGCACGACAGA
C-GTTCTT-TGTT-ATTCCCAC--CCG-GTCAGTGA-GCGCAAG-CA-GG--GTCGTGCT-GAC-ATTGAGC-GG-GT--
ACA--T-GAG-GACAACGTGGG-TA--ACCATACAAA-TGCGGTGTG--ACCCGTGGGT-TTGGATAAAGAAGCGGTTTA
-CTGCC-CT-TAT-CGGA-C-A--AT-TGT-AG--GA-CG-GCAT-AGCTGGC-C-TTAATTCT-CC-GG-CCCG-A-TC
GCCCTCATA-CTAGCA-G-CCGGCCATC-A-CACC-GCGCT-ACCAAGACTCCAAAGTGCTTCGTTGGCGTT-GC-CGAT
ATGTAAG-GCGG-GCG--AGTCCA--TC-CAG-ATTGTAGTCATCCCG-AGC-AA--TGTGGCGT----C---TCTATC-
----------------C---------------------------------------------------------------
----------------------------------------TGTACCGT-CG-----------------------------
--TA-CGCCGATCGAAGC-AGTAAAA-TAGG--TGGAC-GAC-CCATG---ATTAGAATAACAG-CAGT--AACC-CGA-
TCTCC-ACGCAC--TCG--GA----GTTC--C-----C---T-CTCAACC-TAATTGCGCGGCGCA-GT-AAGCATCCGA
CGTATAAAGGATTGAGC-CGGCT-CACGC-AC-GTCGTATGTCAGCT--ACCCACGCGTCCGGTCTTCTTCCAG-T-AGT
-ATA-TCTCCGGGG-TTTCTT--AAGA-T-TGGTTG-GTAGCTGA-CG-GCTCGA-TCA-G-CG-CAAA-GTTCTTA-C-
-GAGT-A--AGACT-AAGGAGCTCATGCTAGCA-CCCT-C-G--TATGG-GTCGCACAAGGCCAGGCATCC--C-AGC-A
GTTCCA-CTAGCAATCGGT-GCCA--CA-CACC-C-GGTGGAGC-CGCTATG--TC-CTAA--GTG-GCCCCCGGAA--T
C-TTTT-CGTTTCGGCC-AGCTGGTTCGCGG-GTC-GGGAC-G-TAA-AAATGA-ATAACGCATCTGT-TT-GTC-CCC-
TACG-TGCCAAACTGGAAGGGT-GCTATTTG-GGT-G-C--GGC--GT--AG-C-ATTCG-CT-A---G-G-G-GTG-TT
TTC-CCCA-T---GGGC-ACA-TGGTGCAAGAGCCGGGTTTATT-GGGTTCACGAGGCTTATGG-ACAAC--G--A----
---------------------------------------------------A-----T----------------------
-----------A-----------------------------TG----C--------------------------C---GT
--ACTGC--GGA-TACT--------CGTCTCC-TACGCTAGAGAAATCCG-GTATA-GT--ACACCAT-GA-ACAAGTGG
CC-GCCGTAAACG-ATTTA-TA-TATATCGCTCGGAAAAG-TAAGCGATTT-G---------------------------
--------------------------------------------------------GGG---------------------
-----------CTTCG-CCCGC-------CGAACGATG-GTC---CTG-ACCCC---GCGTCC-GGCGAGGTGCT-ACTC
T-CGCCCCTCGTGTT-CTCATCG-AGGGCA-A-G----------------------------------------------
--------------------------------------------------CT--C------------G-C--GAAGG---
GACCTAAA-GTTA-CC-G--------------------------------------------------------------
---------------C-A-----------------T-TT---CGTAG-CT---T-CCA----------------------
-----------------------------------------------------CCG------------------------
--------------------------------G------TA------------------------------G--------
---------------------------G----------------------------------------------------
---------------------------G--------------------------GAC-----------------------
-----CCCT---G--ACCG-TTT--AAG-----------------A------------------------CCTCACA-GG
TCCGC-T-CATA-TGAG-ATG-ATGT-ATGAGA-ATGG-CGG-T----------CG-C-----GTAG-------------
------C--------------G-------------------------------------TGCGCACAC-CTATT-A-G-C
T--A-AAACGAAA-TTTGA-TTGGT-CGAGAT-TTCGCTGC--CGTCTCTTACCCCAGAGTGG-CA-CGTTG-AGGGTTG
-GACGCGACGTTC-GCTCGGCCG-CGAAAATAGTGCGCGACCG-AGCTC-TG-CG-AA--CCCA-TGGCACACGC-TAGC
TCGG-GAGT-CC-G-TCGTGA-T-T-----ATGT-TAATCGT-GTC-A-GAGGCC-C-TCTCTCACGG-C-CGGGTT-AT
GTG--CTCAACCGGTTCCACC-CACT-CCTCG-G-AAGTATCTCTGAATCGAAGGG-TTTTACCTA--CCACGGGCTGGA
-G-CT-CGTT--CC-TAAG-GG-ACAAAAT--TTGAC-CGCACCCT--GAGTGGGCTGCC-ATC------G-C-TCTCGC
-AC-ACA-TA-GCT--T-CAGGC-A-G-CC----T---C---CC-GG-GCAGTGTTCA-CCC-GCC-T--AGG-CCCACC
-A--TA-AGGGTGATC-TTCTCAATTGG-T-GAGGAAACT-TCT-GCCCAATGATA-AAG----------------A---
GATGCCGTC-----TTTGAAC-GA-------GA-ATACGA------A-----G-T---------A---------------
---------ACCGTTCA--GTA-C-C-AATTGCCT-AGTTATTTTTCCAG-GTGACCGCTTAGG--TCA-CCAAACC-G-
GTACGCATGG---AA--GCGT-GACTGAC-T-CGACG-GCTGT-GCC-AAGAGGGG-CGGGT-AGCCGTGC-TA-GTA-G
C-----G-TCATAGCACCAGACCTCTGTT--CTTTGTC-A-GGCCAG-A-A-A-ACGCGTT-CCTCGGGTCGGTGG-GC-
-ACC-CTGGAG--GACC-TAGGACCCTC-GGAG--GGACGG-TCATTAGC-CA-A-TTC-AA-TG-AACTAACGTC-TTC
-CTTC-T-ATG--T----CCTT-T-GC-T--AG-CACG-TCAGCGCAGGTCAGAGAA-GCG-CCAAGCGATATAATACAA
AAGGG---GTT-GGG-ATGG-ATGCA-CG--A--ACGGCGAACCGC---CGTC-G-CGATC-AGTT-CATCTA-TCATCA
---T-TACCT-GTA-CAACAACCCT-ATGATGCCC--AAAACA-ATTCTGGGGT--GTGAAA--GGCCT--ATGG-ATAT
A--CC-GTCATGGAGGGGGCCC--AACT-TCC-GCATGC-CGCGAGCT-GTTGTC-CTAT-CGCAGCACTAT-C-A-TGA
CTCACTGG--CGGG-GTC--GGATGGACGTCCA-GTAGGC-CTTTAATTGCGGGTGGGGGATTGTA--GATCC--CAAGC
ATA-AGA--TATGA-CTTAAG-TCTG---GTGC-TTA-----T--AC-ACG-TG-T-GTCCATGGAG-ATAAGAGGTCG-
---GCATACGATCGGT-AGCCCTACACCAC-AC-GAACACGCTTG--CC-CAGTCACGTTAAGGA-CGATCCGC-GA-T-
GC-GC-AAGG--T-GCCCGTGAGACCGT-GATCGGAGTG-A-CAATT-CAG-AGA-C-CTC-GGTGA---G-CCGGCTGA
ACTAGGG-TTCTTCGGGGTTTGCC--AATC-G-TG-GGA--ACCTTT-CC-AAAT-GATG-GACAATCCAAGCGCC-CGA
CGGTCACATAGC-TCAAGGCTAC-AGC-CTC-ACCTGGTATTGC-A-AGAA-CGAGTC-A-GTACCG-CC----AATC-G
CGGCTTT-----A--GGAGAT----GT---------CA-GC--AG-A-AGTCACGTGTGCGGGCGCAAA-CGG-TAGC-C
AGCCAGAG-CCA-GAT-CGCT-CCC-GCAGCA-ACA--GGTTA-TCACAGAC-TTCACGGCGG-TG-CCCGG-CAGTATC
ATC-CCGG-C-GT-ATTG-GGCTT-AGG---C-GATA-C-TG--CG-T-CCCGTGAG-TTGGTCG-CGTAGACGTTACG-
CAGTGGG-C-CGGGAA-GA-GCG---TG-CAGCG-GT-CTTTGCGT-ACGAA--G-TT-AA---G-C---ATGAGAGCGG
ACGCTGA-CCTCCA-GCTGGGTCCGATACATT-GTC-ATCGGA-C-T----A-TAAATGGGCT-TATT--T--CCTCTT-
TTCTC-----GCTGTTT-GTGCTATCT-TCAACG--AA-TCGTTTAGGGCTCCTCGGC-TAT------------GTGCCA
CT-G-A----ATTAACACGA-AG-G-A------TC-AGCG----TT-TAGCT-----G--A---C-------------GA
-------ACACCC-CTA-------------CCCG-CC-CGCGTGGTGAAGA--A---------------T--TGTCGTTA
T----TCTGTAAAACCACCG--AAGC--A-C------G-------ATCCGTTT-TGC-TACAATTTGGC-CAGG-ATGTT
C-TCG--G-GC-TTCTTCTCC-T-CCATA-AGGAAGTC-TGGCC-GG-GGCTGGCGCCG---ATAC-CA-CCCTT-AG--
A-AGA-G-G-TT---ATATC------GACACGCGATCGTACTCACTGCGCGTAC-ACAA-G-CGACTCGACCAG-CGCTG
TGACC--AGC-TCTACTCCGATT-AGG-GTCACCTTA-TTGCTTG-CA-AACCG--A-CATTC--AC-G-----GGCT-C
-CCTCTTCATGGTTGT-CAACCGCAGAG-AAT--AAGACGATTT-ACGCGTATCAACAGTGC-T--ATGTCCACATT-AA
-CTGT-T-ACCGTGTTGCGCGTTGT--TG-CTT-GT-CC-GCA-GCGATTTAAACGCA-ATTTGAACAACACCCTGATA-
ATT-C-A-A-GTCTT-AATCTAGGT--G-G-TA--TTGCTGCGCACAGTC-G-AGGTCCTTTT-CGGG-GACTGCA-TGG
CCGTTGCCC-GTCTGGTA-GGTGAT-CAGCCCG-AGCGA-TCG--TAC-TTA--AGA-GGCAAG-C--TGAC-GAAG-CG
A-G-TT--TCGGT-GGGTGCTC-CC-C-TACTAA-CA-AGT-GA-CA-CG-ACCT-TT-CCTCCC-CCACGGATC-ATAA
AC--CTCT-AGGCACG-GC-CTGTGCAGGTATATACCTCG-TCG-C-T-A-A-A-ACGTTT--CCCTTGAC-GA-CGATC
--ATAGCC-ACAATGATTAC-C-TT--TGAAT---G-CAGC-T--CA-CCCCT--A-GC--T-AC-GTAT-GG--T--AT
AC-ATACGA-CC--GC--CAA-TGGAA-TCGAGCC-G-TAAG-AACTCACTTCTGTT-C-G-CCGT---A-TTGATATGC
CAT--GAA-C--CTC-C----GAAACC-GACC-TC-C-C-AATATCT-GT-CGTTC-C-G--GCGGACCCTACACGAA--
ATCTG-TT-ACG--GTC-GGCGC-AT----CTGAT---GC-CGGTG--A--ATCTC---GGT-TA-TC-TTCC-CGTGGA
CGAGGAGGT---TTC-C-GG--CCTGAC-GATTTCTTCTGTA-AAC-TAA-GCTAAAAGA-CC-G-TCATTTAAAAA-TC
CCCTTCCGCAGC-TGCGTGGT-G-GCACC-TAG-CA---CACTAAAC--GTCTATGCACGTG---GCGTC--AAGGCCCA
-TTGCGGT--TCG--AAG---GGC--AA-TTGCTCC--CC-TGGGAACAAT-AGGCTC--GCCCG-CGAGAGT-GTCG-G
CTTCTAAC-AGCTTCAGG-TTG-TTTACAGC--ACCAGCGTC-C-CCATCACTTAGT-TGAGATA-G---ACCGCAT-AC
-TGGATG-GTCTTGAGCGTAGTG--CG--C-GGCTATTCT-GGATATGTCTAA-CCTACGCA--A-A-CC-TC--CG-GG
G-A----TT--------------T--T--G----------TT--A------CTCGCG---A----AACGACG--------
---A-CC-TGC-GCCA-AA-TAA-CTGGA-G-ACGA-GTAG-A-CAAAGCC----GCGT-AC-CC-TTAAA----G-G--
GT-AGCT-TTCAGA---AT-CA--TA-CCCCA--TAGTCCTGGCAGC-G-C-CAG-C-G-TCC-TTTTGG-TG-TA--C-
TG---GCA-TTC-C-ACGG-ATG-TCT-A-TG-GT-CGTTGCA-ATATACT---C--TTTGACTTT-CTT-TCGTT-GGC
CTGCTGAAAT-AGC-GTATCCCAGCCAAGG--CA-AT-ACG-AGG--CACGT-TGGCCTGGCTAGATC-GTAACG-C--T
T-GTC--TGTT-AGA-----G--CAT-AACCGGTC-CTGC-G-ACCACT-A--AACTCACG-G-TC--A-GACT--ATGA
GCGCCT-A-TAT---AT-CA----A----CA-A--ACTAGTCCAAACCTCTAGACATC-C-AGCGCGTA-CTCG-C-AAC
-CCTTCACGCGGGG--C-CGT--GTCAACT-ACA-CTCGCTTG-ACAT--GTGAAG-GTGGG-AACCGCAC-T-C-TACA
CA-CTC-GCCGCGCGTAGGTAGAAGTCAGC-TT-G-ATTAGTC-TAACT-AAT-GTTTCATG-GGCAC-AGACGAGTACA
C---CGG-AA-CCCCAGTC-C-TCGGCTACCG-TGA-CCTGGTT-ACAACCT-GAAAGGG-TG-CCCGAC-TA-ACTAT-
TGT-AAC--TGAAA-TC-CTTTTTTA-ATGGA--ATGA-GGT-AGAAACA--GTGGCGA-CCCCCTCAATGG--G-ATCA
-TGG-TCG-TA-CAGCCCT-GTCCA-GTAG-GCCA----GCAGATTAGAA--A-CT---AGATCC-ACA-CCCCGT-CAC
AGTGTGTGAGGCT-GA-GCCCTCCAC-TCTTC--T-C-GATTCATGTAACCCG-TTAGGCTTGGCATATGCTCA-GA-G-
AGATG-ATT-CCCCCTA-TCC-AGC-GGT-AGGGGGTT-AGA-AGGTAT--GCGCAGGCTG--T-AC-CAC-ACAT-GCC
CTCA-CTGAT-CCCCGA-CGTA-GGCACATACCC-A-CGATA--G-CGCA--TCCCCTTTGA-AAGT-GCCACCCAGATC
GT-TGACCGG-GCGGT--TCGCCGG-CT-GG-CCC--G------T-C---CT-C---------A------C---------
-----------G------------AGTT-C------TTCG-GG-AAATGA------TCCAG-CG-TTT-----AGT--T-
-C-CTTGACGTCG-CT--CT-ATAAGAC-GGT-TC-TC---CAGGC---GG-GTGTCAGCTA-CA-GATGAACAAAACCG
GAGTCTATGGA----------------------AG--------------------------AG----------------T
--AC-CC--T---ACGCTT----TAGGGAGTGATATA-TTAAGTCCGTCAATTCCACAC-GGCTTCG-TGT-TTAT-T-T
TT--AAT---T-CTC-G-CCCC-GAGAG-ATTGGTTAACGCACTCGCG-GGACG-GT-T-T--GAACAGC-AATTT-T--
--------------------------A---------------------------CA--G-G-A---TTA-TAGCGCC-A-
CGAT-C-G-TGAGT-TGCGCGTTC-A-CGTTACC-A-ACCTATAGTACCACGAA-CCT--GTC-----------------
-------------------------------------C--C-TCATCAT-C---------G----G---------C----
-ATCT-TTAA--A-TGTCTA-AC-G-A--C-------------------------T-AGCTGGC----------G-----
---------------------------CT---------CAG------------GC-------------------------
------------------------------------
>SRR354017
---------------------------------------------------------------------------A----
--------------------------------------------------------------------------------
--------TA----------------------------------------------------------------------
---------------------T----GTATCA---------------------------------------A-TGCA-CC
G-A------------------------------------------------------------------------ACAGT
TCAC----------------------------------------------------------------------------
-TG----T----GG-C-ATTTGC--AGACG--ACGGC-C-----AG---A--G---------------------------
----------------------------------ATTTTGTGATT--TTGT--GA-A---------G--CG---------
--------------------------------------------------------------------------------
-------TCA--AG-GTGGTT-TCT-CCGT-AC-----------------------------------------------
--------------------------------------------------------------------------------
-G-----------GA--G---AAG-CACGC-TC-AGACCATT--T--AGCTCGTTATGAACG-TCAA-AAC-CTGGT-AA
TTATCC-TCAAT----CATGGCAT-GCCTTC-ATGA-----CTA-T---------------------------C------
---------------------------------------------------------------------G-A-CGCGCTT
AATCGCCG-TTTATTAGGGTTTGGAAACGAAA--GCTATTG-CCATTCTGT-C-CAC-GCGCACGCTCCGTGC-A--TGG
-GGGAGTTT-CTATCA-TTC---------ATTA-------C-GT-----------------------G------------
----------------------------------------A---------------------------------------
-----------------------------GT-C---CGAT-CCA-GA-CT-A-CGCC-T-G-TA--TGAAAA-T-TATAT
GGAG-------------------A-A------------------------------------------------------
--------------------------------------------------------------------------------
---------------------------------------------AT-GC---------------------------A-G
CATCAG-TGATAAGGCCGT---------A---TGGCCG--ATA-GAG-AT--CTGAGT-TCCC-TA-GTGT-AAACGAGT
CGCCGGGGGCCGTC-GTCCATCGGCTGA-GTAT--GGCGTGATGTTGGCGAA-GC-AAG--CT-C--AT-GCAG-CTAGC
GGCCTTAGCCGACGTTCCAA-GAGGCCCTTTCCGCCT-C--GTATTTCTGCGG-CAACAT-A--AA-CTACGAGCTGG-C
TGTC--GCCG-AG-GTCGC-A-C-CTCGCGAA-AATTCTCCA-GGGGCTGAGCCC-TGCACCCTACTTATGTCCCA--GT
T-TTC-T-C--------------GTCAG---ACT-T---AA-------------------------------CG-T----
--------------------------------------------------------------------------------
--------------------------------------------G-GTTATACTAATTTTC-G-GC-TGCTTGG-GACCT
TAGGGC-GGATAGG--A-C-T-CTTCCGTGACGGTT-CCG--GG-TGATCTG-T--AG-TAAT-TTA-GGG--A-CGTAC
GATCT-ATCTC---ATCAGGC-ATACGTGCG-AATT-ATTTACCCGGACT-C-CAA-TA-GCA-TC-C-GCG-TGTT-TC
TCC-GTGCGCGAAAGGTC-GTAGC-ATTTTA-TAGTCAACTCGCG-T-----------CTCGACAAG--C----G-C-GA
GGA-T---------------------------TTGA--------------TA----------------------------
------------C-----------------------------------------------------A-------------
------------------------------------------------------------------------GCGC-GTC
--CGCC--CGTGTCC-C-CCCG-CG-TATCAGTGACCTGAGA-AG-AG-GGCGGGAGGACAGC-GC-GG-ACCCAGAGAG
C-TG-CGTCTTACTGCTCCATG-TC-CGC-TTCACT--C-AGCGTA-GTAAAAGGAC-----TA----AA--A--GTAAG
T-GGAGTGCT-CTGCCCTATGTC------------------------------G-------------------------C
--------------------------------------------------------------------------------
---------------------------------------------CTC--------------------------------
--------------------------AA----------------------------A---------------------A-
--TTC--G-GG-GGT----GTGTA-TG-----------------------TG---GGTTCG--AGCC-GGGT-GCAG--A
GCAGGT-CTGCTCCAG-G-GACGCCAGCAGAGATCGCACATGCTCGCAACCCGAA-G-GGACCGT-AA-ATCAATCG--C
AGCAATGCGCAAGGCCC--CAA--G-TGGGGTCGTA-T-TGTCTAACCTCC-CT-AGCATACTG-GACCAGTGA-GAGG-
ATG-CCCATAG-CAGGTCAGA-A-G-GAGTCGTGGAACAGCGCGC-C-CTCGTGC-AAAGGACCGG-GC-GTC-T-AG-T
AAAGA-GGT-GGGTACGCCCTGGTG-CCA-AAAGCGGCAGCGGGCTGAT-GG-G-CGGGC-GG-GCT-CT-GG-CAGTGA
A-ACTA-CAGCTTGCGG-GAG-GAGGG--ACGA-ATCCAA-ATATAGGGAAATGATCTGG-GGCCG-GAAG-GCCGC-AG
AG-A-AACGTCATGCAACGATG-AGTCT-TTGG-AGACTCATACCAA--ATACTAAGGTT-G-CTAA-GGCCGAATACAT
CACGACAC---GGGCG-G-CC-ACCCGGT-AGACGCCC-----TACTCCTGAGG-AGACCTATAGT-TCGGGGTTA-GTC
T-G-ACCAGGGAAGCAATCGGGGACTCAAGGTGC-GACC-GCCGCTTCA-CGACG-GGCTTA-GGC--C-ACGAG-ATAT
GG--TGCGC-AAT-AA---ATG--CA-GAAC-GTGTTC--GGTCC-GGCC-----------------G-AT--TCTGCGA
GATC--CCGTTCT-A-TT--------T------------------------------------------------GC-TT
---------------------G----------------------------------------------------------
--------------------------------------------------------------------------------
------------A-TTAGGT-GAC-TGCC-AC-AACGCCAGC-A-TA-ATCGTAGGTTATATG-CAATGG-TA-TATCCC
G-G--ACTAAGTG-AAT-GTGCACTGAACA-C-TCGGCCCTAGCACG--CTTCGAGAAGG-CCCTACCAAACCGA-CCTT
AGCATGCA-AG-AGTG-CA-GGT-ATCTAAC-AACCTACAGA--TTAAACCAAAG--CCCACTCGCG-TAAC-GGAC-AG
CTCCGCATCCCCGGGGCGTG-TA-CAAAG-GAGCG--CAATG-CCAG-TCTT--GTT-TC--CCGAA-TATGT--GAT-T
T-CCTATCTCGTAGCTTTTTGGT-AAC--C---AA-AATACGTGGC-C-CCGCCAGTA-TGAAGCTTTGGTTG--CCG--
TGC-CGTAGT-TTAG-CG--GGC----TAGTTT-G-TTTAGA-TCC--AG---AA-CCTT-CCTCTC-T-TGC-A-AAAC
AC-CAGA-TT--GA--TCACGTTCCGCCAGTACCC-TTA--CAAATTCCCCTC-TAACTAGGGTCCGCGGGTATAAA-GG
-TGGCTT-T-GC-GGTCCGTACCGGGT-TAAGGCGGA-GCATGTAAAATCGC-GT-GATACATACCCTATTCGC--TTA-
-----------------A---TCT-ACGGG-GACCC-GAGTCCTGCCTATTG-GA-AGCCAATAAGT-------------
--------GT-ACG-TTCGAAATTGC-TGC-------------------------A------------------------
------ATGCC--GGG----------------------------------------------------------------
-------GC-----A---------------------------C--CC---------------------------------
------------------------------------CG------------------------------------------
------------ACCGACGAGTTTGAAG-GA-GCGGATCATAG-CGTCAC-C---CGTCCCTGTAATGT-ACGCGACACA
-CAAGC-CGTT-AGC-CC--GAA-ATGTG-A-C-G--CCTAGGAAG-CA-ACCAG-GAT-ACCCGGGCAGG-ACG---GG
-CTT-AATGC-A--GT-GCATCGGTCTCTCCCGTCCT-TGAAAGCT-ATTCATCGACTGC--TCG-TGACTAAC-TTAC-
-CCCT-CCGA-CAATCTTGAC--GAGAA-GGCTAG-TCGAGAGGA-AACT-A-A-A-CTGCGA--AG--TCACGC-GCTA
GCG-GGTC-GCTCTGATT-CATTCGC-AACATCCGCGGTC-T-ACGGAT-TGCG--A---A--TCCA----CGCG--AGC
----------C-GG------CGC-GT-AAGATCTCA-ATCA-G--CACCGGGTTGGAGCG-CTCCAA-CGGC-AGCCCTG
AAGACTTTTG-CCATACACAC-AG-CGTT-GA-CGATTGC-GC-AGCCAT------------------------------
---GGGGC-AAC-G-CCGCA--T-------------------------------T-------------------------
--------------------------------------------------------------------------------
--------------------------G----------------------------------------AA-C-ACA-----
--------------------------------------------------G--T-GTCAC-GTCTTCAG-----------
--------------------------------------CG--------------CTTAT--TC---TGTTTACTGGCATA
TG-A-CATCCGTGC-ATATCTTCGGATGACAG-TT-GTACTCGTAGC---CGGGCCCACCG-C-T----ACTGCACCGAG
GT-GCCAAATT-ATTA-GTAGTTATTCAGTACCC-CATGAT-AA----G--T---T--------------TGGCCGTGCC
--------------------CTC---TTCG-CGTGGTTTTT-C-C-CGGT-AGGAGTT-T-CCTA--ACCA-GCTG--GC
AAAAT-CCTTTGGAGTGTTT-GAGAT-GGGGT---CCTCT-GACAT-TGGCGGT-C-CCTACGAAGCAATATTG-A-G--
AAT-GAGATGTAGGTAACTTA-AGCGTGATTGCT-GTTC--AGGAGCATCAGC--A-CGG-AATA---C-GGCGTA-AGT
G--GAAGAGGAAGAGGAAGAAGCTGTT--GAAACGG-GTCGAAT--GT-GGCTGCCACGCT-A-ACCATCGA-AT-CCCC
TCGCGG-CGCTAGATC-AATG-GGTCAGGGAATCCCTGCCGCGGACCAG--GAGATCGTAGGTTGAC-GACA-ACAGA-G
GA-GC--CCTGT-TATGCGCTGAACT--TGG-CTATCTG--TAACTATAGCAGGCCCGA-ACGTCGGG-A-TAATT-CCC
-AACTGCT-GCC-TAATCCAA-C-C-TAACTCCCCAAGAGCAA-GG-AAGTCC-C-C-ATACG-CTTAACATCGTAGTT-
C-GCC--C-TAATCCGACCATCTACAA-T--C-GAGGCCAGC-CTT-TACCGC-GC--C-TCAACGGTGAAGCTGACGCG
CGGC-GGTG-CTTC-A-AAC-CTCCT-TAGA-CGGTC-AA-G--CTTCCTTCCGTAGGGCACGTGGA-CTCA-GCTTG--
--CTGAG-GCG-CTTGAGTAACGGTG-CTCAAGGTTACGACT-CCGGGCAGGCCTGAGA-GTAT-CTTTT-TTCCG-G--
CATA--GCTTCCTCCATCGTCC-CA-CGTA--CTGCCCTC-ATG----T-A--CA-CA-AAGCCA-CTATG-GATACA-C
TAGAGTGAA-TTGCA--AGAAA-C-ACCA-GAA-CTAACCG-CA-TCCA-A-C-G-TG-TACTAGCA---GA-TGC-CAC
T-GCATACTCTC-TA-TT-A-GA--TCGC--GTCT-CTT-CCTA--A-TT-CC-TTC-AC-TT-GCGCTTTG-GGGGATT
AGGTTAGC-T-TGATTGATC-GTCT-TTTATTAACAGTCCAGGTCTTTTGAGG--GTA-GGAGTCCCTCGGTTATGTGGC
CCAG-TTAGTT-TAC--ATG-GTCA-TTTTCCCA-AGACATAGCTCATACGCCACCACTCTTG-A-TTGCT-A-A-TCAC
TGTG--AGATA-CG-GA--AGCCGGTAAACGACGAGGTCAGTGA-CCG-TA---TT-GCTGTCTTGATCACAC--C-TAC
G--CGGATGACT-CA-TGCC-GCCCTGCGA-GTTT-A-GAGTGACCGCA-CTACGAAT-C-ATATTGA-CTCC-ATC-TC
C--TG-A-C--TCG-TATTCGGCGTGCATG-TCCGTGGT-TATATTGATGTAG-T-A-TTCAAG-CGTCCC-GCTCGGAT
AACAACGT-TAGTT---CCGGG-C-AG--TC--A-ACGAACC---AACA-TTAAAGA-TGAC--TAATCT-ATTC-GGGC
GTGTAGATATCGCTT-AACATATGGTT--AGATAACGG-GTATTGTC-TTTGACTA-TA-ATG-AATTC-GGAAC---C-
ATGTCTCGTC-CT-C-TCCGGC-AGC-C-TAG-CGCG-A-CTATC-ATCGCGCAGAA-TAG-AGGACGCC-CGAC-CAAT
CT---CCCGAAGTGCCT--TCCGTTATGGCT-GGTG-G--GGTG-TATGCCCAAG-TACGA-TG-CGAGTCGCTCGGGAA
GG-CAC-CCTAGCTT-G-CCAAAAA-GCCAC-GGG-T-GCCACATGCAGG-TG--G-TAAG-CCGAC-CG-TA-CAAAT-
-TGCATCACTACGTGCGT-ACAC-TGT-A-GAG-CACAAA----GTGAAAC--GTCC-GCTA--C--AAG-CG-CGTAAG
CTTACGCGACGGGC---TGTCTC-AA----AA--CC--------------TT-------CATAT-C---GTCCGG-CGAC
C-CATTGAT-GCCCTAC-AGATCTC-AA-G-GA-CTA---------A--GA---T-------------------------
-------------------------T------------GAT-TC-GAGC---------------------------ACC-
-----------------------TT-------------------------------------------------------
------------------------------------------------GTCGGAAGTGCGCTCAAACAC-T-TGTT--CC
A-CT-AAACGA-TGGC---CAAATCAACCTC--T-TA-CTAGAAGAGTAAG--ATTCT-AATG-AGGG-ATGTGT-TACG
CA-TT-T-GGGTCTCTAGCGCCTCGGCC-TGCA-GC----TTGCCTG-TAA-TGAATGCGTG-TTGA-GA-GAGT-CGTA
AA-C-TACTG-CCGA-CAC-TCAAAAACGA-ATG-C-CGAAC---G-TG-TGCGGTGGATCTCGACCA-TAGCA-T-GTT
-TCTTACTAGAGTGCGCG-GCCGCG--AGCCTA-GGCC-CTGACCGATGA---GGAAATCA-GA-GGCG--GCTAGAGTC
----TCGACCTACGAGGGGTCT--GTTCCATGCCAA-GG-GCCGACACGTGA-C--GGAAAGATAC-CCT--AAAT-ACC
CA-CA--AGCCTG-TGGCAT-GTC-CAA-T-ACGG-TGTCTGCGTT-TGA-GCTCACTC-TCC-GCTCCAG-GAGTCAAT
CCT--CCTATCATGCGC-CGG--GA-GCA-TGG-CT-A-TGAGAGTAG--GAA---CTATTGG--CCTATATAATTATTC
-A-GCAGGCTCTCT--AAGAAAG-CC-ACATGC-CCAGG-CGG-C-CATA-GAGCAT-AAA-TGGGTAT-GGGTAAAT-A
GCTAAA--TTGC-C-TTG-AAC--ACTGGAAAAGTGC--CCAT--CCGT---G-G-CTGGGGAACTATACGTCGAG-G-C
AGTA---GCG--AGCGA-CGAACAGA-ATGGCACCGCAT-GCGCCA-GTTCATCTTGGA-G-ACATATTG-CATCCC-TG
--TA-TCCCA--TAG-T-TGAA-TAA--AA-G-GCTGGGGTCA-CCAGATTCA--AGGT-GAGGAACTAATG-TT-GTGT
ATCGCTCAAGGGTAGA-CGTA-GCGTACT-ATC-AATCCACTAAGAT-AAGAAAGT-GGCGA-CCCCTCG-AGATGACC-
ACA--CGGGGGCAAGCA----------CGT-GATCTTAATTCCCGAGGTTC-A-TC-AGCATAGCGCA-GGGCAGCGGAC
AGGTGGACTCGGCAAATGCCT-GCTGGGTC-AGA-GGCCGATCATTCACGCAGTGCCCGGAGT-GTCCTAA-ACACGGC-
C-GC-GTAGCCT--AT-TGGG--GGA-G--A---AAGATGA--T-TAGC-CACGACATTCGATAGA---G-AGTGA-GTC
CTCAC--CCATAGA-TC-T-TCATTTAT-C--GACAACCGAGTTTAGAATT-CCTCCGCGGGATAGGTTATAATG-CAGC
TGG-TTTA-GCTTCGA-GT-TGTAGGGCCACA-ATTAGACTAGCTTC-CTG-GACCCACCCG-TCT-ACGAC-A-GTTT-
GGA-TC-CGGACA--GG-CCTTATGA-CGATAATGGTTACACAGAC--CCAGG-AGCAGGCACCCACCCAGCC-C--G-T
G--TA-TAT-ACGC-C---ATG-A--A-TTCGA-GCCAGAGT-TGTGCCTATAATGTAACT-GCCACGTTCTCACGCGGG
-TTGCATTGCG-AAGGGG-TAAGTAG-GTTCA-GCAGAAGCAAGTT--GG-ACGCTTCT--A-ATG-C--ATACCCTGCA
GC--CC--CTGCTGCAGGCTATCGGTGGCACGG-AAG-C-CTTATCACCTCT--GAGACCCT-------GGAGGGCGGTT
TGTCTTT-GCCC-C-CAGA-TGCC-AGCGCAA--ATACTGAGGG-TATTCGCGCACAAC--GT-GCGTGCCA-TGAACGA
-CGACCGTCCGCGGATACCCCTACCACATGGTCAGTACT--TGCTAATATCCCTTTAAGG-TAT-TAGTCCGCTC--GGC
GCGACGCGAACGAG-CCGGT-AGTTT-TAAACT-ATAAACGAGGGT-AGACCTGGG-CCTTT--ACGTAAACGACTCAA-
CTTTT-CATGGACGA-AT-GCTCCAAG---T-CG-CGGTCGGGCCGCTTTAAATG-CCC--A-GAC-GTT-T-TTTT-GG
CGA-A-CCTCTGAATTGCTGG-TAAAGTCGC-ATCC-A-GACACGGACCGGACT-CACG-A--C--TGGGG-G-TCGGGT
GGGAGTGAAGCGG-C-CTT-T-CAGCCGGAGCCCAGAGA-TAT-CTAGCGGTGCAG-GAATC--GCCGACAA-AAGTAAC
AGCGCCGCGT-CTCC--AGCT-CCGATAGAGCA-G-TTCCT-AGC--GCCGA-CTGCC-AA---GGTACCCTGTAG-C-C
CGA-CGC-CA-ACGTT-TATTA-GGT------C----------------------GTC-GGCGA-----------CG---
---AGTTT-TGGCGG--T-CC-AATCGC-ACAGCATCACGAG-CCAGGGGTC-TC--G-GCCCCGGACATACCTACCC-C
CTT-ACAATCT--TAAAGGGAGCAT-T-ATGCACC-AT--GG-G-----A------------C--ATC--CTGTTGGG--
GTA-CGACGAGCGA-C--T-GTCATAAGC-ATGGG-CATCAGGCGTATGT------------------------------
--A--------------C-----------------CCT---G--------A-TCAGAAAT-CGTC--C-T-CAATAGATG
AG-ATAATGCCGCCACGAGTC------------------------------------T------------C-G----TG-
-A--ACTAGAACGCCGAAAAA-CTAGAC----------------------------------------------------
-----------------G-------A-TAATACGGA--GAGA--------------------------------C--AAA
GCTAA-CACC----------------------------------AAC-------------------CC------------
---------------------A---------------------------------------------G-T-TTAAA-GGT
TGCGCTC-CAAGATTAAAATTAGG-ACTAGGGGACGAC-TTGTTAGGAAGCA-CTCTTT-AATTG-A-CGTATCATA---
G--AG-GTT-TCGGGAGG-CTATCTC-GG-ATGG-GTT-CA--CCACAA-CGAA-CA-TCTG-TG-TGGCGCCGT-A-AC
AGGGCGC-GTCCTTGGG--TCTCGCCTCTG-TC--G-GTCACT-CCGTCCGCA-GGTATTTCAGCG--G-CCA--G--A-
GTAC-A-G-A-TCT--AGCT-GCCGGCG-CCTTC-ACGAATCAC-GTCGAAGGGA-A-TCGAACG-GTG-AG-G-GGTC-
--ACCCT-TAACAAA-CAAGTAAC-CA--AAGTGGGTCCAGG-CAATCACACA-CAGAAAATCGA-A-TGCTG-CTCGGG
T-AG-GCGT-CTGTTTCTT-AAAGATT-A-TG---CG-GTCCCG--CTGG-G--TGG-CGACTACTTCGCCT-GCCACGG
AG-ACTGCACG--GAG--TTGGCA-CGACCCTT-TA-AAT-GCT-G-GGGATGCTCT-CTATCATCATCGAGTCCCCTTA
GCACAACTG--TTA-TCCCAATATCGCCAG-CTAGCATCCA--CC-T-ATTACCATT-AGTTG-C-GAGTTTCACGTTCT
ATGAAATC--TG-TTTTGCCGCCAGCGTTATCCGGC-GCGT-GCCTC-CTCAGGGC-GCT-TATTTCCTCAG-CCAC-CT
ACGTA--TCAGCCGATGTAC---CC-ATCGGT-GGT-AGC-CAGCACCTAGTGATCGGAGGGCG-GCTTAC-TG-GT-GC
GTCC--CTGATAAGC-GCGA-CA-CGCTG-GAG-GGTGCCCTTCC--CC-G--AGGCC-GC--TTTTCACCTGCTTTAGC
TTGGCGC-GTATA-CAACCT-A--CCA-AAA-C-T--A-GTC--GTG-C---GTTCTA-C-AATT--AGT-C-TTATTTA
C--GGCTAGACATCGA-GCATCT--TCTG-GTTTCCGGTCTCCGCAAGAAA--C-GATCGC-CCGATAC-TCAGAG-TGC
CACC-TTGCTCTCAA-GGG-AAGGA--AGT-GCATG--CCTA---G--CTCCGAGAGTG-C-C-CGGCCAC-CCG--A-T
TCCG-GGA-ACAG--T-AGTGAG---G-GGG-TC-TGGTCCTT-GCATTT---AGA-----ACTGAG--GCCGC-A-C--
GTTG--G-GC-----C--GCAG-CAAAGG-GCGG-ATCG-A-G---TG-----CCGTCAGCA-CACGG-A-CTCCGAGG-
AGTC-CGGG-----AAGG-T-GACG-T-C--GA-CTCA-GC-GAC-CTGATCCG-C---TCGG-GGT-TTC-GA--G-GT
ACCACT-C-TA---TAG--TCGAG-AGG-TAAGGACTCATCCTCGA-TTTA-CCGTATGAGCCTTCAAT-GTT--A-GAT
A-ACAA--GGGCG-TT-CCGTC--A-C--GCCAGCTATAC-GGCC-T-AATCT-CGCACAGGA-ACAGATCCCCC-CG-G
C-CG-CT-A-AAGCT-AC-CCACGG-CGGCCAGA----G--A-G------------T------AACCA--G--A-C----
G-GT-G--C-TC-C--GGTA--GGCCCGTG-GACCAT-A-C-C-AGC-GT--CCTATTGTCTAAAGGGGG-TC-G-----
-------------------G-CTCACTTTGA--------------------------------------A----------
--------------------------------------------------A---------------------------C-
-TAACA--A-TT----------------------------------------T----TA-C--GG-T-T-AG----ATC-
AAGG--C-AG--TA-TTGGGATGTTTCAACCGCGGG---CCCTGGCA-CGACCG-AT-----------------------
-------------GGG----G-G--G-GCGTG---GAGG-GGCG-T-G-ATGAGGT----TCGGTCACATT-TTG-GCGG
----GA-C--AGCC-GAGGAT-CGACGG-C-C-AACCT-C-C-GTAA-ACGCTTCGT-G-CCCC------G---------
-TA-GGTG-A---CGCCTCAT-C-G-GGA-GTACAAATCCAAAGTCCATACCTC-CC-TG-ATTATCA-CAGCAGA-GG-
A-AGCC-TGGGA-TGGTTTT-CCAGTCCGA--A---TCCATC-G-GG-C-CGTACTCCTTGACAAACCGGAT-AACCCG-
AC-GGAT--GGTCGGTCACCCTG-CTGAA-CCCAC-T--TGTAGG-AT-ACTT-TAACTT-TCACAGT-G-ATTGCT-CA
CG-GCACGG-GTATCACCC-GCTC-ACTGCTTCCGCGTATAAATGTACGGTTCCT-CGTTGGTAC-TC-ATC--AGCA-G
CGG-TGAAC-GCAAGATCAGT-TGG-ACAG-GAA------C-----A-CC--T------ACTA--TCA-A-CTAACGGAA
CC-G-GAGCTAAGCC--C----T-A---A-CCG-C--CG-ATATACCAC-G-GGTT---GC-AT-GA----CTCGA-CGT
TAGAAGC-TCTTGC--GGG-TACC-TGAATGGTTTTGGCATACGGTTTCCCCCCAG--AT-TTGCTATGTGTCTATAT-T
C-GT--CCG-CGTA-GA--CCA-A-AC---CGA-CG-TCAGAT-T-GAGC-GACTC-GCAC-G---AA-----TA-G-CG
-T-CGTTGG-AGT-TCCGGTGT-GGCGG-TACGTAGCAG-CGTT-A-ATGTC-GTAAC-AATCGTC-A-A-C-AGG-TGC
TCGG--ACGTTGG--TGGGC-T-CTTT-CG----T-TTCC--CCGTGCGC-GTATCGGAGTGGC-GTGCCGCATCGAC-G
TCC--CAAGG-T-T-ACG-GT-GAAAGCCCCCCTAAGAGCCCTGA--TTCA-AAAA-A-AGCT-A-G-A-T-T-GCA-AT
T-GAGGACA-TCTACCT-GGAGGCCCGCGGAGCGC-TGCGAAAAGGCGGAACGGCTACCCTCGTACAT--CTTTAC-ATG
T--G-TTT--CG-AGATTAGGT-C-GACG--AC--CATCA-A-GAG-CCG-GATGGGTTACCTCAAC-G-C-TGGT-TAC
A-AAC-CA-G-ACTTAAATCCTGT-GT-CGACTTCTGCAGA-A-C--GATGAAATTGTAAGC--CCTT-CAGACGACCTG
GCATCGGAGG-ATACGACGGGTTTG-CATTGGTTAATAACTATGGT--AGATC-TGTACCGG--GCA-CGGGCGATAAAG
A-GGAGATCAC--ACAGG--GGACACCTGAAGCGTTCCGACGCATGCTAAC-AAACTTCGG-C-AT-TA-CCT-TAGT--
GTAGCCCTATG--CG-C-C-TA-AG-GG-GTCTCCT--CGGAGCGGAT-AATG-T--TGGTAAAT-GATATCAGCA-AT-
ACA-AT-G--CA-AGG-CAGA-C-TACAGG-TAGGAC--CGGTTA-TT-CCGCAAA-TGT--T-G--ATGGCTCGTA-CC
AT-GAAACTCGAGG-CCGC-CG-ATCCTGTGGGT-ATCCGT--GGCCCAGGTGCCACTCATGTTAG-GAG-CACCTTCCT
CTT-AAGCCGC-CTTCG-GTCTCCT--CAATTC-CGTG-AGTT-T-GGG-GTA-CCA--A--C-T-GA-TA-TA-ATA--
T-CATGT-C-A-T-GAATACATCCGAGCGTAG-CGAATTCGATGTCCGACCAAGGTTC--AGGGC--A-GGGA-GTTAT-
TGG-TACAA-GCCCTCA-TTGTCGGC-T-GTCGAACCACCGAGACATTGCT-GCC-TACGGG-GC-CTAC-TTACAG-G-
TTCCAGA-GAAAAGGCAGTATGTGGCCT-GGA-AT--TTG-TTCAGGCAGATAGCCCACGCGAGGCAGAACGGTAGG-AT
CT-AGAAGCTCTTA-GTTTC-TGGCATTCAC-CCCCCC-ATCA-ATGACGTTCCGT--TATC-GC--GGTGTT---CCTT
-ACT-ACCCTACCA-GCCA---AGT-TG-G-TGATGCT-GTG-GGAGCACTAAG-GTAAACAAC-ACTATA-CGCGCACT
GAATT-G-GTCAAGTT--GCGCGA-CTGCAAAACGGGGGC-ACC-CT--CACTCCCTC-CG-TGGCAAT-CTAA-ACTTT
--AGACGA-AAG-GGCTTGC-ACCCCTCTTTG---TC-GAGAGTATTA-CGGGATCG--ACGGT-TGAGTGGC--GTACT
TCTACGTACGAGAGCTTTACCAGCGCTTAA-ACGACGC-TCTTAGG-TA-T---G-AC-TCTACCA-CGCCGCTAGGACG
CG-TTG-TCGATCATT-C-TA-AT-AGCCGC-ATCGTGATTAGAT--CG-A-GCGAAGT----GA-TAGGC-ATTGAA-A
GCCGCA--G-TTCC-ATGCATTA-CGTTTGA--TCT-GTCCT-TGGTA-TGTGAT-CTTGCGCAT-GC-TG-G-TTAGG-
GTGCCGG-GG-TTCTA-A---T-TTGCT--TTA-CACGGA-CGC-TAGAAA-GG-G-A-GG-TGACCGGCGC-GGGCCCG
GGCCACACGCAAAAGGAACAGTCTGGG--A-G-AC-CC-TGGAACACC-TGGT-G-ATGAT-ATGACCG-G-CACGT-AC
GTAGCGCTCG-ACATAACCCGCG-TAA-C--GGTTGCGAA-C-AA---C--GA-C--GG--A-AAG-AGT-A-A--CTAC
TGGCAC-TG--G-----CGGG-G-TG-CCCCGA-GA--GAAAT----AAA-GGGCATG----GGGAAATT--TT---A--
CTT--AG-ATGC-TCTCT-CCCCAGCCCGAG-G-GA-AGAG-TA-G-CAGT-CCA-TT-G-TC-TTAGAACCCAT--T-T
AC--GT-TGGCCAG-A-T-TATTAGG-CACTAA-CTACCAAGTGGA-CCACCG-TT---CGG-CCC-CA--C-C-A-AGT
AATG-GAGCCT-T--ACCC-CACTTTCT-CTCCGGTGT-TTGACATT--CGTATG-CG-GG-GCAAATTGTAC-CC-ACT
CT--A-TCA-A-CAGGCGTC-TCGCATAAGGAAGCACTTC-A---ATGG-G---CA-GGCACC-GAACAGCGAC--TGTG
CTACGGCCC-TGC-GTCTGTTTGGCGCG-T--T-GTG-A-GTGT-ATTTTTTGAG-C-GC-GGGACGAGTGCACTA-CC-
CC-GA-GGTC-TGAT-ACGAAAAACGTA--AGTTCG-CGGCTT-A-GTACGACC-G-GC-ACGCGTGCCGTATTAG-TAA
ATTCAATCCA-AACTCAGTTTCGTGGTC-AA--TTTGTTGCTAC-CAAG--AA-CGA-A-ATTAGAGA-C-CGTCCTGCA
ATATATACCTGA-TTC-TCC-TGTGT-T-CAGCA--AGA--AAGGC-TATTGGACT-CGAT-A-G--CA-GTTA-CAGCT
GC-AATGTCGACTGGACCGAACGG-GGT-AGT-T-C-AGT-CGGGTAA--GGCTAA-CA-T-GA-ATGGACGGCGAGCAC
AATT-GT--CGGTACTGGCT-AGTGTT-GAGGT-GCCGC--G------TG-C-A--GCACCG--TTATAAG--CT-AAA-
-AACACT-TGGAGCACTACAG-C-A--GAAAG-AA---CACAG-TCTCAT-AA-CCTGCATA--T--GC-AAGCGCCCCG
CAACGGTCCGTGTGA-GTAAC-CAC-GG-ACCAGAC-C-A-AGTAGCTTCG-ATGTAATAATAATTGGTGGTA-C--GA-
-CGCTG--TCACAAT-T---TTTAAACGG-CCCCCTA-GGATGACTCTGA-C-CACTGCTGA-ATCTCGTCTATA--T-G
C-A-AAT-CA-G-TA-ACGGA-GGCG-GAC-AATTCCAAACTACTTTCAA-GGCCCAATGG--AGAT-T-AGGTC-ACAT
---TGGGCTACA-ACT-ATTGCGAGATTTTCGACAAGGCT--AAGATAA-TCAATAGCTGCG-C--GA-ATCTCAGA--C
-T-C-GTGCGG-T--AGGGCATGAT---CTAGTAC-CT--GAT--GTGGT-TAA-GAACAGCCA--G-TACA-GA---TT
AG-TT-GGTAGGAT-TAGA-TCAAGTT---GGG-GACAT-AATCTTTGGATC-GGAT-TG-CG-TGA-TA-G-CGCC-CG
-T-CT-C-CTCTCGTG--TC-CC-T--C--TAC-G-CC-G-CGATTT-TGAGATCG-GACATCG-GT--C--GAGCACAA
TA---CATCC-----TGCT-G-GC-------GG-CGCTGGAG-CCTTTCTCGA-GGT--AACTAAAC-T-TTCCTCA-GC
CTGGATAAC--ACAGCCTTG-GATAAACGTAAG--A-ATGT-TC-C-CACTA-ATCGA-C--C-TGCT--TATCGGTC-T
-CC-A-ACGCGATCC---AGGGTT-TC-CTCCTG-T-GCA-GT-G--G-ACGGCCC--TTGCGACG-TTAACG-GCGGGG
TT--CGGCTA-TT-AC--CGGTG-AGTCG-ATAC-A-GGCCTG--AGGTAAG--AGGAA-TACGGCAA-ACCACT--CTC
TCGGTGCG-CGCG-TCAA-TC-GTTCTG-A-GGCTCCTTTA-TGGAG---ATC-GC----ACAGTC-GAGATTTT-C---
GT--GTACCGG-ACCTTTGTATCACTCCTA-CGTCA-C-ACGG-GCGTCA-T-CACCATCT-TACAGATGCT-A--GAT-
---T-C-TCGGACG-T-ACCAA-C---GCCTCT-CAGCT-GGCTTCC--AG--AGG-AATTGCC---GC--TGTACTGG-
CTAAGA-AC-TTCAC-GAGAGGC-TCCAGG-GGTTC-ATG--ATGTAGT-CGAATC--A-CAGGTC----GGGG-ATAAA
G-CGGT-T-A--C-C--TATCATT-C--AA-ACGCGA-G-TCTTTCTGT--CTG-----CCCC-AAGCCCACACTC-CGC
-GCGACGTGG-TG-ATTC-ACAC-CTGAACT-TGCTCCCTT-AAGCGAGT-A-C-AGGGACAAAG-AATCCGCCA-GTGG
GA-ATACATCGCCGGT-ACTGG-CTCCTTCC--T-GCCTATAC-G--A-GA-GGGCT-AT-A-GGCGCTAAATGCGCGT-
TTCC-AAACTTAGACCTGAG---AGAGT------A--AGG-GAGTA-CAG-GGCACAC-CGATAGA-AGACGA-GATC-G
TA-A-TC--TACTG-AGGCTGAC-GTCA-CG-GGACCGGT-CGAA--AC-CGCG-GGGC-GTTTAGC-TAG--C-G-A--
AT---T-AGA-TTC-T---CGCTA-G-AATCAGGC-GATAGCTGT-CGACG-AAA--CACATTTTCTA-TTAAAAGGTCT
ATAGTCCC-G-AAAGAC-TGA-TCTTA-GTTTG----AGGTCTCA--CGATCC--CT--AGCGCCAAAGTAG-AGC-TT-
-C-ATCTTCAG-GT-GCATTATGACAGC-A-----AGGATTAGA-A--TGCTTGGACTCTGC----T-TTTA-ATCACA-
--GTTACAGTTAAACTCC-CCCT---AAGACCGATG-AGCT-ATTAG-GG--CAT-CGT-TTTG-GGACCTAGATACGGT
AGCCCTCAATC--G-CT-GT-TAAA-AC-TATG-A-GGAGC-A-TC-CATTTACGAACAAG--GGAGGTTTTAC-ATTTC
CGACCCACTTC-ACCCCTGT-CAGTCTAA--TG-TCCCCGAGCGAA-G-G-TC-CAC-TTC-G-G-CGG-TCCTTA-TAA
ACGACTCCACTG-AGCGGCGT-GA-ATAATA-ACCAC-TGGTAGGAGTTCTAATGT-ATCGG-T--CAA-GTCGATTTAC
AGCT--CA-CT-GTACACG-GTTCGGCC-C-TCATTTGA-CA-CC-ACTTCC---AGT---GCTCAGCTCACCAACGACA
AGA-GAGG-GAGAA-GACTCACC-G-CTCGCAATCTTATCT-AA-GGACC-AGAACTGAGCG-GA-AGCAAA-AA--G-T
GGCCCAACATTGC-AGTCGC-GATAA-CCGCTC-CCA-GAAGT-CAGCG-T-AAGCT-ATGGAA-A-GCCCTCA-C-CCA
GTAATG-ACGCT-GTAA-GCGTC-GC-GATGTCTTGGTGTGC-GCTCGTTCTGACCGGG-C--AAACGAGTATTGAG---
ATCGA-CTCCGTC-TA-A---G-AAGTCCGAA-GTCCGCAT-TACCAAATTGAGCGTTCGTGATGGTGA-T-TA-T-G-C
TCACGTC-TCGTCACTTAAAGCCCTCAG-G-ATT-C-T--TTGCT-AAAAACGG-TAGT-C--TGC-GAA-AT-GTA--C
--GACAG-G-CG--GTTAT---C------------AT-TCACGAGAGCATCTA-AG--TT-CG-CGC-AAGGC-CTTATA
CTCC-TAACAGGTCAAAA--CTTCAAA----CC-GGGG--CTGGC-CAC-ATC--TGCCTTCG--AGTAAATACGCA-CA
GTAGTGT---TACTCCTAAT-TGAGTCGAT-GCACATAT-AA-CGAAG-TCTCC---CC-G-GTT-GGAA--GAGCTCTC
CTCAAAT-ACGCCG-GT-GTAG-GCA-CTAACC--C-GTA-C-TCGT-GGG-ATCGTT-ATG-C-GGCCA---AGT-CAA
TT-ACGGAC-G--C-TAC-TCCAAAGCA-TACCGAAACCAGTAA-TAGCTA-C-GTG-GTTCTTGGAGGTCCGTG--CTG
GACTTTCGGGCGTTGAGG-G-GTAACC-TGGTGCTTTGC-TC-GGTCG-C-CTATTGTAA-TAT-CCAC-GCTTACA-TG
TC-GC-GG-AGG--ATC-----CCCTAAT-T-GT-CCGCT-GGTACC---T--G-T-T-------GA---------GTCA
TCTCC---------GTCGTC-CTGAATGA--TGG-A----GCCTAGG-CTTGCCGTGG--G-CCC--TGCAT-CCGACTT
CGCGGTTAGGCCTGAGTCTGC--CACGTTCATACCTTGGACTCCGA-CATGC--GATTGACCGC-GA-GCTTTT-GAGA-
CTCGGCTCT-AATTTCCCCCATGATT-TG-CCTG-ATCCC-CCTAAACGTGTA--AGA--CTGTCTCGGGA-TGCTCCC-
-GCTAGTC-GA-TGG-GGAAG-ACGCGGGG-AAAGC-TTG-TCAGC--CG-AAGCTGATCGGCGTCTTTCC-TCAA-CA-
-AGTGACACCGCGGATG-C-C--C-AGA-ATT--G-TGCAGAT-A--GATA-C-A-AT-G-CC-GC-TA--GGACATTAA
--TCGGCCATGGCTCTTGCA-A-A-CAAA-----------------------------T-----GCGCGA------GCGG
-TTAACGTTGCTTACGCCCGGGTTACAGATACGTTTTA---------G-TTT-T----GAA-GCCA-C------------
-------------G---A-CCC-------------C-GT-----------------------------GG---------T
-----------TA-----------------T-ACCC-AAA-AGAGGCTTTTTGTAT-CTGAGGC-G-GACCAC-CCTATT
-ATC--ACCG-CCC-CA-ACCAAG-GT-GTGGCAAGC-CA-AAGGATTATT-CG-AAT-GAG-TTAA-CCTTCCCGA-GA
TG---CCG-TCGCCCTAC--TGCCA-A-A-T-CGCGTCC-TCCAATCTTACCAGCTAGCAAAGCAAACGGACGCA-TTCG
AC-TCT--CC-GA-TG-CCCATA-G-GCC--A-C-GTC-AA-TCCAAATG-CATCCAGG---GTGAA-AGCGCGCCGGAA
TTGCG---GA-GGCCT-CACGACTAATC-GGC-AAT-AG--CAA---AAAGCTGCTT-T-AGTC-ATG-CACAGT--AAG
GGCC-AGGCCATC-CGCTATATGG-GA-CCGAGGCT--GTG---CGGGAGTAGC--CG-GTG-T-CG-GT-AA----CAC
TGG-TACTG-TCGT-AATC-TCGTACAGCGAG-GAT--A--C-T-TAATCCCATATCAAG--A-A--GAG-G-CTTAG--
CG-GTTC-G--G-TCAGCC-T-TCG-CGGATTA-TATAGT--TG-G-CGC-GAGGACCCA-GT-CGACA-CTCCTG-GGA
CAGCGCAA-ACTATCTGGTAATC---AC-AG--AG-T-TTCCAAATCG-T----TATGACCTCG-GAAGCAGTGG-T-TT
GGTCCAGTGTAGA--GAG-ATT--G--ACGCC-ATTT-A-ACGGGA-ACTCGTCAAACCG-GT-CGCCAGC-CCCTTGCC
AC--GAATTCT-CAG--TGCCTTGCACGGGGCA-C--A--TCA-TGGCTAGT-AGCAAAATGATACG-GCGCACTCTAAG
TACCGC-C-CACAAC-GCTATCCAGAAGA-C--ACGTAA----GCGGTGTG-CTTTCGT-CGTA-C-G-CCTTATTAG-C
AGATA-AAGCC-GA-TTTGGTA-G-ATGGATCGC-C-CGAAGCG-CG-TTG-CTCT-GTGATA-A--TTGCGTAAA-C-G
-ATGTCGG-CTT--T---TTAGTTC-GA--CTTATGGA-TCCCGTTACAA-AC-AACACC-TGCTG-AAAG-A---CCG-
T--AGTTT-T-TCAGCTA-G-CAAC--A-A-TGTGA-TCA-TGA-AT-GGAGT-GG---CTCCTA--GTA-ACCTCTGGT
CGT--AC-GCGGGA-GTGATTTACCATCCC-CA--TATT-AACTCCCTAT-GCGAAC--GC-GGGT-AAAGCGTA-GAGA
TCCTAG-G--GGAATATAT-TAGAG-A-GTG-TCC-T-GTAA--TGC-TAT-CCGAG-TCC--CCCT--AAGTTAAT-C-
-CTACTGTTGCGA-AGTAGGATGAGA-C-GCATCAGGATCGCACCTG-AGA--AA-GGAAGGTAGCTG-TAT---TGCAT
T---AT-TGG-TAAA--TACTATCG-TG-C-CGAGG-AACGCCCAACA-AG--T-GCA---G-GGGCGGGTTT-TC--CA
TTGGCTT-GTAG--C-T-AC----ATGA-GGGTATT-AA-GAGGT-CCGACACATA-CAGGCGTCCCCCGGGG--TTGCG
AGT-ATGT---CGAGTT-ACCTAA-AAC-AGCT-G-C--CA---------CA---G-G-GG-AACGATCT-CTCAATG-G
CGT-GC--TA-GTAA-AC--GG-TCG-ACCAGAGGCT--TTATCACTTC-CAGGAG-CA-AAAG-AAC--T-GGTC-CA-
--GC-GG-AAGGGT-GAGGTTTTC--G--GT-ACCACCCTT-CT-C---CATTTATCTTG-CT-CCAAG-CATATCCT-C
GCAAC-TGTACC--G--CA-CCTC-TC---ATGTGCC-CGCGT--TATATCA-GTA-TGGTCAGG-GGCCAGTACCGCCG
AG-G-GA-AGCTAG-TCCATCA-CGC-TT-A-CGAG-T-AGTCTAA-A-CACGTTGACGAACC--TTTA-TGGGCCGGCA
C-C--T-TCTC--AG-TCGCTAT-AAGCC-GTT-A--CTGGG-G-AATCACC-TC-CCCGTCACT-TCTTTGGTAG-ATT
ACTGTGGAG-GCT-T-GA-ATGGGTCCG-AGGAT--TGACGAA-T-GTCG-CTAG-C--CTCGCCA-ACTTCGCGTTATT
GG-AAC--GCCCGATGACGC-A-GTCAT-CCGGC--TAAA-A-G---TTGT-CTTGAACT-A-ACCGAGGTT-AACTAAC
CAT-GGATT--AA-C-AGCAG-GCCACT---T-TGATA-CA-A-T-ACTAGT--GGC--CCAGGTGCT-A-AG-A-----
--CT-AAAGAGACG-AC-----CAAC-G----CT-GAAACGAGGAGGATACA-CTCG-CATCACGGT-GAGTG-TTTGA-
-TCTCTAT-TCA-TCC----TTCC-G--AGG-ACTCCTTG--G--C-CGCTCAC--CTTT-A-TCT-TC-CCGC-A-GA-
AACA-GTTC---C-ATAC-CAAGA-GT-GA-GTCT--CC-TT---G-CAGCA-TTTTG---G-GGG-CTTG--TA-GAGG
--GACA-TTC-GGGG-CTA---TTATT-AAA-TGATTG-CCCGTGT-GC-CTGGGACGGCAGGGCGATACG--A-AAC-T
AGATACTG-TGTC-CTTGGCACAAACAT-CATGCA--TATG---AAC-CAC--TAA-CTCGGT-CAT-CCTTGCTGTCAG
TGCAAGGGAGA-G--GAT--GCTGGCAA--CCC-ACACT---CA-TTCGCTGCT--TA--C---------TTAGA-TT-A
CAG-CAGGTG--TGG-GATCGCCCT-ACTT---ACGGTTAGGAGG--TATGCC-GGGG---GCCCATAATAGGCGGGAGG
TTCCGCAA-TTGATTA-CGTACA-AAGGTG-G--ACCAGTCTGAGTTAT-CTACTCGA-GTAACG-CACCCGA-GGGG-A
TAGTTA-CT-GCCTGACCTG--TGCT-GAA-CCGAG--AG-CTA-GATCATTC-ATCTGT-GCGGCAG--A-T--A-C-C
CCCGATGAG--TGTACGTAAGT--GC--TGCA-CGCT-CGTATCTATGGCGCGGGCGC-GGGCA-T-AAG-CT-G-CGAT
-GTGT---TAGG-GC--AGATAATGCCTCGACAAT-ACAAGGG-GATCAATGG-ACGGGACTGGAG-GTGGTAGAAT-TT
CGA-AGAGGGCGAATC-CGGCCGAACGA-GGGAAGAG-CGT--G-T-AGGAACA-T-CTACGGG-GT-A-C-TAGGTGAG
CGTTTG-G--CT-T-CAT-T-G--CAC-TCTGAGGAGCAGC-TC-A--CCCCGGACACCTTCTTAGT---GAATTTAGTC
AA-ACCTCTTAGTACG--CT-AG-A-AGTTCGGG-GC-AATGATACCT-TTAA-TC-CACCA-C-G--GAAGGCGACATC
ATCGCGACTCTGAG-GCCA-GGGTCGG-C-GTCGAGAATACCCATCCA-CGGC-GGGA-GAGAAAGACAAAAGACGGCG-
CCAT-GCATATTGAGGGGAGA-AATG-TTTGGAAAT-AATCCTGAGCCA-G-CG-G-GCA-TTGG-AA-CCGGCAGG-GA
CCA--ATCTCATGGGTGGCGGCCATGT--GTACAC-TTCGC-AGCTTCGGTC-TGAAGATGA-GTTAA-TGGGGGGGGAA
AGGGGAATAAACGGACGCAA-CTATCCCGTCTGACGCCA-GCGTTA-TGACTTACTGAACAGCTCTTCCT---CAGGAAG
G-AGCTCC-TCGCAACT-TA-TACTGAT--ATCTT-TCCC-T--ACATCGTACTCG-GAC-CACACG-TG-CG-TGT-GA
C-TAGGGTACTCC-TCTGCCGGAGCTAGGCCGTCAT-CGGCGGGGT-TCAGG-AGACAACACCTTGCATC-AATTACATC
GGTGT-GATAACAAGCTGTCGACTTG-G-C-CGGCC-T-GCCGTTATA-GTTCGG-TG----CAGGGGTA-TTGGCAAGC
GTGCCC-A-CAGACC-T-AAAG-TGGAAC-CAAACAACAATACCGCGGCTACTGGCG-GGCG-AGGA-GAAG-GGC---C
GCATATCAACTGTGG-CATCC--G-TGGGTTT-CGAGGC-A-TCTGC-TGGCTTGA-CCCGGCATG-CCA-GC-T----C
AGAATAA-G------G-TC---A-ATCGTAAGACCGCGCGAC-----T-CTT--AT--AAAAG--C-T-TAT---CG--C
ATTG---C---GG--CCG-T-GAG-ATCAT-T-GA-TTTTGT-TGTAGGCTTATGACGC-TTG-T-A--TG-AC-AAC-A
C-GTTAGGATGCGCGAGCG-GCAGCA-GCGAACCCT-AAACGTGAGTGTCCACTCCAGAGAGTAAA-CAGTAGACAGGTC
TTGTTC-CAGACGC-CGCT-TCTT-TA-G-CTTG-TA-TCGC--CCCGAC-GCC-C-GGCC-TCTCGGTCCATCC---GT
--GG-ACCCAG-GATCGTATCTATATACCAA-GTA-AGGATA-GCCTCGC---GTTTGTCCTGAAACG-CGTTCGGGGCC
-TACTTGGA-ACTGGAAGGGCAGCGGTAGGT-CGGTG-AGA-C-TT-G-TGAAGTGGTAACCACGGGTGG-GGA-GAAGC
T-A--GGCCAAGTT-GTGACTCAAGGAGT-CA--ACCTCTATCCC-CAGGAGCGGCGT-TA-AGGG-TGGGTTCACC-TT
--GAAGAACCATCAGCACATT-ATGGATGGCC--AAGA--CGCTAACGACCGTA-GGT-AAT--C-GTTGCCGGG-T-TG
-C-CCC-C-GG-TC-GACTCGGTGG-GTGGAG-TA-AGCAT-TCTAT---AT-GCAAAACGC-CTC--G---------G-
CTACGGATA-GCCCATATGGTT-G-CTAC-TGTCCGACGC-TTACGGCA-TTTCGCATGAAGA-GGTGT-GCATAA-GGA
TTT-GGA-GAGTGGTG-A-AA--AC--AGATT-TTTCCCCGTT-ATG-TGCC-GACCA-TA-CCAT-AT-GTTCTTTTGG
TGC--AGGACAGAGTGGGGT-GGTTGATGGGGAAGT-G-AAG-ACGCGCCTT-TCCTTGACTGATAGAAA-GG-ATAAGC
CTAACCGTTG-GCTGCA-GGGTG-CGCTCGCCGGATCCCTCT-AC-AGTCCCCAGCTA--AATGT-GAT-GAG-GACAGA
TA-CTAT--CTTG-CC-A-AGGGAAAA-GCCGAGGGTC-GGAG-GC-ATGAGCAC-GAT-CGGTC-CCC-T--AAC-ACT
GCT-AC-T---C--AACCC-CGGTAG-TAGAGAATCACCAAC--GCTTCCA-GT--CACTCGC-AGAAGTA-A--TCAAG
GT--GCGCTCCGTCGTCT-ATCGT--CGT-CT-C-GTGA---TG-TCTTGTGCGC-AGA-GC--G-CTCC-GATGGGT-G
GG-AACG-TA-CCCGGC-GAT-ATC--TTGCGCCAATGGT-GG-AG-CAGT-G-CTGTG-GGAT-TTTCCAAACGA-A-G
A--ATC--ACAC-ATCTATGCCG--AGTCA--CA--AG-CCGG-TACACTGC-CA---CGACAGTGCTGCCAT-G-ATGT
-TACTGAGA-CATGAGAC---TGATT-CAA-CGATCATAGACT-ACGCC-AGTCC--A-CA-CGGAG-TTCC-A-CGCGT
GC-GAT--TGCGG-GG-TGG-CGACAT-AGGCGCCCGA-GTGACCCGTCGT--CTAC-GGGACG-C-A-GAGGGTATGAA
TG-CTCCAA-ACCCGGTAGTGC-CAC-T-ACTC-TG-AAGA--TG-CTTTTGGGAT-A-GTTGCATTTACTGT--CAGGG
TCTATGGTGAAT-CTTT-TTAAAAGATT-TGAGACTGTCGGGGC---G--GGTACAG--ATCAACG--ACAGAG-TAATG
ATCATTCGTT---CTGCTCCTT-CGTGAT-G-GGCCTTTT-G-AGCGA-G-TTT-AC--GGCTGC-T--GGCGACAAGAC
CCGC--C-GA-CTACCAAGAGTGGCTTG--A-GG--AACTGAA-ATA-GGGACGACCTGC-TTACTGC-A-GC--GGGA-
GGTGA-GTAACACA-CTA-TGT-GTTTTTGGCATGCGACC-GA-G-GCAA---T-GG-AGGC-A-ATGGAAA--GCGA--
CC--TTC-AATAACAGT---G-CCTGGGAG-TGCGACCGAGAATA-AA-CGGTACA-T--ATGG-GAGCCT-A-CTT-AC
CGCAA-TTTCCA---C-A--C----GGTGG--C--------TT-CCC---ATGA-GA-A----CC----G-CC-A-CCC-
------------GGAACTTAAT-A-A-C-GAT--C-CTCTAGAAA--AG--TCG-CGGTA-AAGA-ACAG--GTGG-T-A
TGAC--TGGA-GAGGCGCG-ATCCGCAACTT-CGCCAACAT-CT-CGGTCTGATCGGGTAAATG-CAG-GGCGGA-AGTG
T-C--CAC-T-CCTGG-AA-T-AGTTTCCCC-ACGACCACGGGGACTTTGTTCACATAT-T-CGCCGCCCC-C-A-GCGG
GCTCGTTCA-TCA-GCCGCGC-CG-GTT--TAACGTCACAAGCA-GCCAAAAT-A-CAATTGCTGTCAC-GGC-GA-ATC
TGT-GCGAGA-TTC-GGGACTGTAGAGG-ACAAGAA-TA-AT-CGGTGTAGCACCGGTTGTTCGTAGTA-CT--GGCTGT
GG-GGCAGACGCTT-G-TAT--A-GA-GGCAC--TT-GTAAT-GGTCATGAT-TCCC--CCGCGTGGGG-CCTGGCT-G-
--CCTGGA-TCC-G-GGAATTGACTCG-TCAA-AGACGCC-----CTAA--CC-----G--G--ACCCCGGGCGCGC--A
TC------TGG--CCAAGTTCCATA-A-GGGGTAGAGG--CC-GAATGATAGAGA--A-CGTTTGAG-G-A-GACCA-TT
GTTT--TGCGTGTTATC-T-GTTAAGGAA-CCC-CCAAAGA-TGA--ATCCG-TTACATG-G-CCAC--TG-AC-AG--A
TCA-AACCCTT-TTTT-GGTCTCA-C-CCACA-CGC-TTGTTGTT-GG-CCCTCT-T------------T----------
G-------------------------CC-G-----A------C-TAAAAG-T-A-A-GG--TAA--TCCATG-TAGTCAG
TCCTCTATG--AC-GC-ACATTAT---AATG--TTATT-AAGAGACATTC--ACTC-GAA--CGGTC--------C----
------------T------CCGGA---CC-GT--GCGATCC-CA-TGCCTC--TTCAG----T-CCTG-AA-AGAATA-C
G-TAACAAAATGCGTG-C----------G-----------------------A---T----------GAGCTG-G-----
[truncated: 8,202,923 more chars]
