# Supplementary material for: An evaluation of alternative methods for constructing phylogenies from whole genome sequence data: a case study with Salmonella
Source: PeerJ. 2014 Oct 14;2:e620. doi: 10.7717/peerj.620 (PMC4201946; doi:10.7717/peerj.620)
Supplement: Supplemental Information 5 — See README file for further details. [file peerj-02-620-s005.zip › var194all.fasta]

>ERR045332 <unknown description>
-CTTGGACCCGCCCAGCTAATTCTCGTCCGGCTACCCGATTCGAAATAACCTACACCTTC
CAGAGGATTCTCCAGGATTCGAACGCTCGAGAGAGAGTAACGGGCCGTTTATAGACTCGC
TATGGGTTTCGGTTCTGCCGCCCTCCACTAGCGGATGCGTAACGTTCGACGGTTTTTTTA
ACTGTGTATGGCGATTCACTGGGATATTATGATCGTACGACGGGATCACAGAACTTGACC
ACCCTGTAGCGCAAACGCCGCGGGGACTAAGTTCATCTTTCAATTTTAACCCCCCCACCC
GTACGCTGCCCCACACGTCAGCCTATTTACGGGGTACCCTCCAATATTACAGCATGCACC
CCAGTAGTCTCCTCTCGGGCTTATTCGCTGATTTGTTTGGAAAGTTCGGATTACGCATCC
GCAATCACTAATCCATGGCAAAGGCGTTAGGCGATCCATTCGGGGCAGAATGATTAGCCC
TTTCCCGATTGGAGACATGTCTGGTCTCAACCCTGCGTGAATATGTTATGGAACCGCATT
CAGCGAACTGTAACCTGTTGGCAGCCCGGGAGCCAGCTTTCATCACCCCGTAGCTGAAAA
AGGTTCGTGAAGATATTCCGAGGGGGGCTGCGAGTATTGATACTCTCCAGGATGTTCTCA
AGAAATTGAATTAAAGCAGACTAGTAGGGAATCCAGTCAACCCCCGCCATAATACGAGGG
TTCACGCTGGCGCAGCCTTGTCTAAAGGCCGCCATATCGCACCATTCATCGCTCGGCTCG
ATGCACGCGTCTAAGACTTATTGAACCACTCGTCCGGTCGTGATTTTGTTCAGTTTTTTG
CTGTAATACGGACGGGCCTACAACAGGTCGGTAGAATTCAAAGTCACAGTGTGTTTGAAC
GTTCATACGCTCTGATAGCGACATGGCCACACGGTGACGGCTGTCATCTTTGAGGGAATG
CTGCATATCGAGGCTTTATCTGAAAAACAATTCGACCTTGTGGGGCGACTAGTTAATGAC
CACCTCACTGTGGCCGTCCCCACATGTTCCAGGGTCTCCCATAGTCCAAATAAATGACCC
TCCAGTCGCAACGTCTCGTAGAGACATTTGGCCGGTCCCGACTACGGCGTCGGCGCGGGG
AGCAAGAAAGCAAGAACCAGTATTACTTGAAATTACCTGCGGACTGAGGTCTAGCGTTAA
TGGACGTGTGGCACTGATCGCCGTCTATAGAAGTTGCGACACTTCGACCCGCGTGCGATA
TACTTCTATTCCCCAGCCCCACCTTAATTACAAGGCAATGGTGTCCAACGGAGGACAGTA
GCGACTGGAGCTAATTTCGAACGAGTACCGGAACCGCCCTCCTCCCAGCGCACCAAGTAC
CCGCATAGAGCACCCGTAGCTATTAAAAGTAGCAAGGCAAGTCGATTGGAATTCCCTCCG
ATGAGGCTCCTCCTACCAATGGAACGTGGCGTGGGGGTACGTGGTTCTGTAGCGCTGTAG
AGACGAGTTACGACTCAGTCGCGTCCACCCGAACCCGACGCATCATTTCATTCTCCCTGG
AGCGGGAGAAGCTGTTCTCGCTCCCAACGGAGGTGTTACGTGTAATCGCAGTCCAGAACG
ACTTCCGCTTCTTAATGTCAACTATGGCTCCCAACCCTCAGCTTTTCCAGTCCAGCCCCT
ACGCATACATCCGTGCCACGGGAAAACGAACTACATGCCTCGTCTATGCCGCACCGGAGC
ACTGCGCGTTCCATCGGGGACAAGTATAGTCGATCGCACGGCGGGCCAGACGAGAAATGT
TCATCCGGTTGCCGGCGTGCAAGTGACGTATGGTAGTGCGAAACAGCCAATAGGAATTGG
ATTACGAAATATGTGAGTCCCAAAGCCTCATTTTCTTTTTACAGTGTTGTGTCATGGGAC
TTCTGAAGAGGATGCCAGGACACCCTGACGAAAGTCTTACCACACAGACTCCGGTGAACT
ATTCCTATTCTCAGGCCCCCGTCGTGGACGTGTCCGACTTCTTTCACTCCCGTGTCCCCC
ACATACATGTTCAATAGAGCACACCAATCGCTCGCTGGTCCTCCCCTAGGCTCCGGAACG
GGGGTCATTTTTTCGGAAACTTGTGAATAGATCATTCCAGGGGAATACAAACGTTATACT
TCGGCCAACGCTCAACTTGATAGATGTAGGAGATAGACCTCTAAGCGCGGTTTTTAGATA
TACCTTCGCTGATCGTCCTTCACCTGAGTGAATAGTTTGCGCACACGCTGCGAAACT-TC
ATCAACTTTACCCCCGGGCTGCTAAGGTACCCGCCTCGCGATCTCAGCCCTG--ACCTAT
GG-TGGGCTCCGTAAAGCGCCCAGCAGGCT---------C---------TC-G--G-C--
----G---C------GT--T-TTT---G---CTTCTA---TG-ACACTGCAACTGCTAAA
AGCGCTTAACGCTCCTGATATGGAAATAACCTTCACCTTAGCTCGCCTTCGGGCAGACAG
GACCTGGGTGTCTCCAAGGAAGGATATCCGTCAAATTTCCGGCAAACAGCCGGGAGCAAA
GGTTAGTAGGTTTCGTTCTTTTTATCCTCACCCATTAAGGCTGGATCCCAGTTTAGTATG
ACCCTACGAGTGTCAGCTCGTCAACGATGAACATTCGGACACTAGCTTCGGGAGTTCGAG
GCACCCTAGCCAACAGGTTCCGTACAAGCTACCACTGACTTTTCGTGTTAGTCAAGATTG
TCTAATCGAGTCGATTGTCTATAGGGGTTAATCGTATATCTCCCCTGCTTGATTTCCCTT
AACCCACCCGGCATTCGCAGCCCAATATTACGTAATCGCCATAGCTCTGCACACTCCCAT
CAGGCCATGGCACCCCATTTGCTCTCGAGACGCTGCTAGTAAACGGGGCTTGGTCTAGGA
ATGCGCGCCCGCGGGGAAGGCCTGATTGAGATGCCCAGTCCCGGGTTCAGCTAAAATCCG
AGTACCGACGATATTAGCCTATACCAGAGCCACCGCAGACTTAAATGAGCGTTCGAAACT
TTCGCGACTGTTGGTTATGTGCTCGGGTCTATTGTCCCTACGTGAATTAGTTTTGTGGCG
AAGCAGGGCCTGAATGCGCCAATAAGCACCAGGCTCCGCCACCATTTGCAGTTCCTTTGT
AGCGCACGAGGGGACTTGTAGAAGTCCGCCCGCGCCGCGTTCGGCTGTTTATCCTGTCAC
GTGGGGAGCGTATTTCCCAGGTTCGAAGATCTACGTGATTGTACTTCGAATGTGGTTGTC
AGTTAGTGGCGTTCTCGAGTACTGGGAGGTGTTATCACGGGATCGTCCGATGGGCAGTTA
GCCATGTAGGGGGCATCGTCGTTTGCAACCAGCAGAAGGTAATCGAACCCGTGATCGAGG
TCCTCATGAATTTGCAGGAAAGATGAACCTAGGCGCGAAGCAACAGCGAAACCTTTGCAC
GTGAAGGTTGTAACCTAACAGCGACGAAATCGTTCGTCGTTATCAACCAGTATATCGCTC
ACCGTGCGTGCAGTTTTGGCACTCTGAATGGTCTCATCCCCGGGCCCAGAACTGTAGGGG
GTTCATTAACTCAAGGCAGCGCCAACTTGAGTGCGGTATACCAGAGAACCCGCAGCTGCG
TTATGTGCCTGAGGCGCTCTCTTACGAGCGGGTCCTTCGTGACGGTGACTGTACAGGGGC
TAGATTTAGACTTGGCGCGGGGCTCGGACCTCGAACCACAGAAGGAGTTCACCCGGAACG
ACAAGTCTGCCAGTACCTGACCGGCATCCTCCTAAAGGGAACGACGTAGTTTAGGCTGTT
ATCGTAGGAGCAGGCTGATCGGTGACCAGCTGCATGCTAAGCCCTTATGCTATATAGGGT
CTCAACGTTCTTCCCAACTACAAATGGCTTAGGAACCACATCAGTGGCATCGCTTCAGAA
TGATGGCAGATCCCGCTGGGCTGTCGTCCTCCTAAGGTCGCATGAAACTGGTACGACGGC
TCGCGCATATACATAAAGGGCCAGGGGAGGGGTGGTGATTGCCGGGGCAAGTCTACTTTA
CAGCCCGGAGAGGGAGGACGCAGCCGTTGGGACCTATACCGTACAGGTGTCGGGCTACAT
AAACCCAGGTCCCTCACTGACGATATTTTGCCGCTATCATACGTGCCCCCTAGGAACAGC
TGCAGAACGGGGCCCCGAGGTAGCAATCCTAGGCCGGACTCGTACGTCGCTGTGTGCGGT
CTTCACCCGTGGCACGAGGTGCGCGCAGGCACGGATTGACTCGCGAGTAGT----GGCTC
CCGGGGGTGGTTCAGAATTGACGCTTCCTACAGCACCACGGGTGCGTCCAATAGGACAGT
GCCGGCCACGGTCTGTCCCTCCTATCACGTGACCTCTTAACCTCATTCGATCCCTCGACT
GCTTTAAAACGATCTTGGGCAATCAGGATGACTGAACGTTCCATCAGTGGCCCATACCAA
ACGCAGGGTTGGCTACCGAGCCTATGGAATTATGCGGTTAATTGATTCGTTTACCCACGT
TCAAAGAATCATGCATTAGCATCGGATCGACAAAGTCGGGTTAAACATACTTGTTACGGA
CACGAAAATGCCGGTCTCCTAGACCTCGGACCTGTGAAGTTATGGTGCACCATTTACATA
CGGTTTTAGGGAAAGCACGAACGAGAACAACAATAGCACCATTAATCTCCGTGGTCTGAG
CCAAAAATCAGTCGTTCGTTT-CTGCCTCGCGGATCACTAACAGCGGGAGGCGTAAACCA
CATCCATAAGACCTGCGTACTGTAATCTTTGTGCGTCCAGCCCTCGTACGGCGGGTACCG
CCTGCAGAAGAATTCCACACGTCTAGCAAGATGGATTAGTAATCACCTACTAGCGTAACC
CTCTCGGCGACACTAGCTTCGGGTGTAGAAGGGGAATTGCTGCCGGTCGGACCAGATATG
CCAATACCCCGCGGCTGCCGCCAGGCTGCCTAAAGTGGTTATTGGTACCATGGAACCGTC
TTCTGAATGTTCCTCTGTTGATTCCGCCCTTCAGTACTCCATGCTGAGCTAACGTCTCGC
ATAACACAGACGAGGGGAGCCGGGGGTGCTTCGCTCGCACCAAGGTAGGCAATGTCCAGA
CATCATTACAATGTGAAGTAGGGAGAAGAGGGAAAGATGCGCGTCGTCGAGGCTATAGTT
CTCCGACG--TAAACTTAACGAATGTATGACCCTCCCCTCTTATTCGATGTGATCGCCTG
CTTATGCTGAGCTAGCGAGATCAAGACCTCTGTGGCTCTGCCGGGTGTGAGGCTCGGAGA
GTCCTCCTCGGGCGGCGCGCATCAGTCAGCGCCGATTGCACGATACATTTGTTTTTGGCA
TGATTTAGATTGGAACCCTGACCCCGCATTTTGCTTCGTCCTATGCTTGCTATGGATATA
GTCAGAGCGCGGGCAGAACTTTAGACACGTCCCGGTAATTTGCGCGTGGGTTCCACCTGC
CTCCTTACGCTGCAGGCCTGATATCCCAACCCCGTGCTACCGTTGCGTTTACACTTAAGG
CGTAGTCTGTCCCACCCGCGGTTCCCGAGCCATTTTTAGCGGAAGGGCTCGACTTGACGG
GAAGAGCTAGGTGTAAGAGAATCGCACCCGCGCTTTTGCTGGTATAGAGGCATAGGGTGG
CGAGATTTGGTAGCTTCTGTAAAAGGAGGGTGGCTCGGGAGCCGTAGAGCAGTTTAGAAG
CCAGTGGTTTTTACCAGTTCGCGCCCGCTTCGGTCGCTCGATCGATAATCGCTTAGCCGG
GATGCAGTAATAGAAATAACCCGGCACATCTTTCGCTTACGGACCCTGAAGCACCAAGCC
ATGGACGCAATTGCCGGGTGGAATACCGGATGTCGCCCCTGACCTTGCAACGACACCTCG
TTCTAGCGTGTATCTTCTCGTTCCGTCTTTCAGCCCTCCACCCCTATCCCCGGGGGCTAC
GGAGCAATGCTCTGAACTAAAAGGACTGTATTACACTTCGGAATTGACAACGAATACACC
CAGGGATCCAGGCATTGGTCCGTTCCCAGTCACGCGGACCATTAAGGGGACATCCAGCGT
TAGACATGACCCCGCACTTCCAACGAGTGAGATAACGTGAAAAGCCGGTCAATGGTCCCC
TGCGCCACGGATGTTTGCGAAGTCCCAGGACGCCTGCTTGCGCCTGGAACAGCATTTGAG
CAACAGCCCCTTATAGGCACAGCTGTCTCGACGATAAACTAGCACACGGAACTTCCTACA
TGGGGCGGGAACTACCTTTCAGCGCCAATTGGACAAGTTGGGACGGGGGAACATTGATAA
GCGCGGATGCGCGTCGCTCGCTGGGACTTGCATCAGACGACTTCACTCATCCCGTGCTCC
ACAGCGAGCTTATACTGACCGCTACCTGGGCCTGAAGCAGGAGTTACACATGCCCTGATC
CAGTGGCACGGAGAATACAAATTCTAGGTGCGAGGTGAACCGAGGCAACGTCCGCATGTT
CCAAGAAACAAAATATCCGCTAAGCGGACATGATGGCCATCTCAAGGCGCGGGTGGACAT
TGGCACGCTATCAATCGTCCGATATGTCATTCATGGGGAACACACCTTAGGACCGGATGT
ACCGGTCTAGACAAGAGACTTCCGTAGGAGATCCACGAACGCTCTACCTAGTATTAGATA
TAGTCCCCTAGCTTGCAGGGCCGAGATGGCAAGTCGGATGGCATCCCCTCGTCACCTGCT
ACCCGGGAACGCTAAACTACGGCGCCTGCGCAGTCGATATATCGTGGTTGTATGGGATGT
TGTATATGCCTAGGGCGGAAGGAGGGACGTTCTCAAAATGCACTGGCCCCATATGGGGAC
GCTGACGTCAAGCCCGCTCCGGCAGTTGGATTTTGCGGTCATTGTCACTTTTCGAAGCCC
CTCAATTTAGCTCCGACAGCTCACCTAAATAAATAACTCGCCTGTCGTGTCACCGTATGC
TGATCCTGAAGCTTAAGCCTATGATCCGTACGACCCCGAGCTAGTACCATGCGGTGCACC
GTAAATTTACCACCGCAGAAAGCCCATCATAGTCTAAGTGCCTAAGGGCTCATCTCATTG
TTGAATCCCTACAGTCTTATGGAAGGAGCTAATAGGGGAACATCTTAATTGCACTTGGAC
GAGATTTTCCTTACATTAGTTGAAATCAACCAAAGGCGGAGTTCCCACTTATAGTTGAAG
CGTAGTAACCATACGTTAAATACTGGAATATGCCGAGGCCTAGGCCAAAATATTGATACG
CTTCCTTTCGGCGTCAAATTCACGAGGCTGTACTATATAGCTCGTGACGGAGTGAAACTA
CTAGCTGGGACCCTAGGACTCGGCTGGACCTCAGCGCGCCTCGTCGCTCAAACTCGCCTT
TCTTGAGAGACATACTGATTGGGCGATCGTTGACGTGGCTTGTCCACTAGCAACTCCGAT
AAATGTCATTTATGGAGAAATATTAACCGCCAACCAAGACACAGTGCTCGTCACCTGGGC
TCACGAACGGTCGTGTCCTGCATTCTCATTCCGACACGCTTCTGTTCTGCGCTAGACCCC
AGCCGCTTGGTAACACTAACAGGTTTCTTTATCGTGAAAGGCTAGGTATGCCTGGCGTGC
TCAGTACATGGGCGACTCATGTAATACTGCATGGTACTGTCGGTGGCCGCTACATCGCTG
ATAGGACTAGCTGAGGGTCCAGAGGGGTTGGCGTATAGGCAAGTTGTCGCCGAAACGCGT
GTGCGCGAGTAGAGGGAGCGTTTTCCGCGTGACGGAAGGGACATATTAAGCGACGGGATT
GCGCGCCACCCGGCGTCCGGACCCGAGCAAGAGTCGGCTATGACTTGAGGCTTCCGCCCC
CCGGACGCCACTGGGACCTTCTTGTCCGGACCCAAATTTTTGGACCACCATTCCGCTTGA
TGCTCTATAGTGACCGAGGTAAATCCTCCCTTCTGTGGGAGATAGATCGGCATGAGACCC
CCGGGCCAAGTTTTAGGCCGTCTTTGTACACGTAGCTTTCTCACACGCCGAGCGTCCGTA
CCGCGATCCCCCAATCGGGCTCTACGAGGGTGTCACCGCCGTGTAGCCGATCATTAACCC
AGCATCGTTCCGCGTACGGTGGCGCCCAGGTGCTTACGAATTCCGTCGGAACCAGGGGCG
GGGTTTATACGTCCTGCTTTTGCCGCATAGAGGCACCTTCTACGCTAGTTCACGGAAGGC
ACCACAATATGTTTCTCAAAGATCACGATTATTGATTGCTTACGGCTTCAGCTGCAAATG
CTGTTGCGCATTAGTTCGTGGTTACGTCAACGCACCTAAGTGCTCCACCGTCTGAGTATG
CTTACACGGGATGGGGGGGGCGGAATGACATAAGGGCCATTGGTATTACCTATATGGCTT
TGGAGCAGAACTCTCACTTTACGACTACGGGCGCTCAGAAACACCTTATGGAAAGACTCT
CCTGGGATTAGGTCGCTTCGAGTTCTTATACGAGACTGTGGTCGGAACTGACTTGCGAGA
TATGGTCGCGTGACTTTTTCCATAATGGGTCATGTAAGGCACAGGAACTCCTCGTG-C--
-GCCTGCCCAACTTCCGTGGTATTACTAACTCTTGTCGACTAGTGGAAGGGGAGCTCTTG
CTGTGGGGGTCTACTCGACTGCCACCACCGTATACGTGAGCCCCCTTCCCGGGAGGGTTC
ACCCTACCACGTACCGCTCGTCTGGTGTGCGAGAGCCTGGAATCGAGTATTCCGAAATCC
CTTTGGTGTCCCATATCTACAACCCGGAAGGTGCCCGGGTTGCAAGGGAGGAGGGTCGAC
GTATGGGCGGGTCAGGATCAGCATAGTATACAGCCCCACTGCCTATACCGGGGAGAGTAT
GAATTGTGGCCCCACGACCCGAACGCACAAGACGGCTAGCAGACCGCGGAGCGGCGGAGA
TTATACAAGCTTGCTAGTGAAGAGAACCTTGGGGTGAGTGAGTTGGGGCTCAGCAGATGA
GGATCGTGCTCCGAAGGGGTTGGTGACGTCTAGTGTAAGCCGAGTTCAGGCATGACCATA
GGAGAGCACAATAATAACGGGCGCGAGTATGGCAGGGCCAGGGGTCCGTCAGTTCCTACC
CAGAGGGGAAAAATCGTAGAGACTTTACTTGGCACCCAAAACTGAACAACCTTAACCGGC
CCGTGCAAATATGGACGTTCTCACCCTCCCTACCCGGATCTGTCGCCCAGACGCGCTAAT
TTTCGGCATGCGACCCTGGTCAACGATCGGTGTCACCCCAACAAGGCGCCGGCATTGAGC
GGATCGCGGCGGTTTTCGCGGCTGTAGGACGTTCACGGCCAATGCTCCCTAATTATTGCG
CGTCCCCTTCCTCGACCGCAGCCCCTGTTATGGCAAGGATCCCAGATGACAGTCCCCCGG
GTGTTACCTAATATACACCCTGGCGTGGTCACATGAATATGCTCCGATTCACGTACATGG
GCGTCGTTTTCATCATCATGGTAGCGCAGACGGTGCGGAGGAGCGCGCCCAGGCGTACCT
CTTACGAATTACCTTGGTGCGCTGATGGGGTTTGTGATGCGCGGGTGTAGAAAATTGAAA
CGGAACCCCGCTCTTAGCACGATTAACCCCACCCCCGTACATCGGAGAATAATACGCACG
ATGAAACCGCGTGACGACATAGGTCGAGTATTTTCCGGGGTAACCTACTGGCCTAGAGGG
TACGTCAGCTTCTTCTCGTGCTGTATATAAACAAGATCCTGACTGGCGAGGGACGACGGA
TTGACACGGACAGGGGAGCTTGCCGTGTTCGGCCGATCGGGAATTTGGTATTGGCAACCG
GCGTCCTCGGCAGCTACCTTGGTCAGGGTCGCTGAGGGGGAACATAAAATTCCAACCGGT
TTCGAATCCCGGGGTCGAAGATGACTAGGTAGCAGCCCATCGAGTTCGGCAGTACAAGGA
CGGGCGTTTGGGAGGCAAGATAGTAGTCAAACTTGAGGTACCAGAGTGTTAAGGCGTAGG
CAATACAGCTCCTGTGCGCTGAGGTGGAGTGGCTGCCAAAAGTATGCACCAGTAGCTGGC
CAACGACGACTGGGGGATTTACTCGTACCTCGGCGCTCGCCGGGGCGTGGGATGCGGGGT
GGATTGGCAAACGAGTTTGATTGGAGAAGCCCGTGGTGAGAGTAGATGATGAATCCCGTA
GAAAAGGCCAGAACAATGCCAGGACGGGACTCTGGGAGCTAGGAAAATTGCCTCTTGCTG
AGAGGGTTGATCGTCGTCCATGGCCACCTCGACATGAACACTCACAGAACGCGTGAATGG
CGTGCTTGGACGGGTACGGACGTCCACAGGCCGGACCTTATGAGTCCCCCCCTTTTGATG
GACTTACGAGTTACAAGATGGGGCGGATAATGTTGACCCTTACCATCACGGCACCGGCCC
ACGTACTTGACGTTTGCGCGGCCGACAGTCTCCGGAATTCGCGTCGAGAACATTGGGGAC
ATTCTCTCTGTGTCGGCCACTACTGATAGGACGGACATCCTTCCAGTCCAGCGCCCCTTT
CGCCCATGACTAAGCGGCAGTCGTTTAGGAACTCGTAGAATCGTAAGCTTGATGTAACGT
GGCTCCGTGCAGCAGGGTCTCAGGGACCAAAGTGGCAGAGAGTACCAACTTCAAGAGAGG
AAACCAGGCGTATGCTATAGCTTTCAACACAGTGTGATTGAGTGGGATGGGGGATTAAGA
CAGGGAGAGGTTAATAGGTGCGCGGGAAACATAATACCGACAGAATTTATGAGCTCATCA
TCAGTCTCGCAACCCGGGAGGCTACTCTATGCCTCGGGGGGACCGGTCGACTATACGGGC
GCATCCGCGATCTTATCTAACGAGCTATAGTGAACGGTCCGATGACAATGGGAACGGGTG
GAGGGCCCTGGGAATGTAGAGCTCGGGCACTTCGCCCCAGTCTACATCTCGGTCTGGGGC
TTGAGGGATAGTACTGCGTCTTGACCTATGGAGCCCGTCTACGGTAAGGAGGCATTCCCG
AGTGAACCGGATCAGGGGGCTAGGGACCAACACCAAGCGATGCTTGGCCCGGTTAGTGTA
CAGGTAGCGAAGGCCCACATATACCTAGAGCCCGGCTATCCTGCGATTCGTTGCTTGCGA
ATACTTCTAGTGCGTAAGATCCAATAAAGCGCCAGATTCGCGAGTAGTAAGAGAGGTTCA
AGTAGAGGTAGGCCTATTAATGCTG-AATTGATATATGTTGCGAATACAGTCATAGTTTT
AATGGGTACGACCGCCCCCCTTCGGGTGGGATTCATCATCGAACGGTAACTTAGGTGAGG
GGGGACGTGAAGTGAAATCAATAATTGTAGAGAATACATGGTCACGGTCTTTGGGGCAGA
CGGATCGGACGTAAGCGGAATAAGTGCGGCTAATACCTACAGCGGGGGAAAGGTGGGCCG
GGCAGGAAACGGGAAATACGGATTGCAGAGTCGAAGGCGGTGGTTAGATAATAGGGATGA
GCAGTGAGACAAAGGACACGAGAGATATGCGCCGAGGGGACGGCTACGTGTGGGGGTATG
CACTGACCGAACTGGGCAGGGAAGAGGGAGGTGGGGCCGGGGCATAGGCGGGTAAATGCT
TGCAACGTGTTCCAACTGCACTCTTCAAAGCTACAAGCCTGGGGAAGCGCCGGGCTCACG
ATGTTACAGCGCGTCGAAGGAAAGAATGCATGCAGATCTACGAGTGGTCCCTACATCGGA
GTTAGACAGAATCCGCTGAGTGGTCCAGGGTGACGGGAAACAGGACCAATAAAATACTCC
CTGAGAACTATTAGCGTCGACCGTGCAAAGCCAAACGGGGTAGCGGAACTGAAGAGACAC
CGTTACGGCCAATGAACAGGCTTGGGGCGGGACAACGCGGAGTCAGACTAATCACGACGT
CTTGCGAGTTCGACGGGAATGCCATGTGGATAACGTGAAGGACGCCTGGCCCTAGTATCA
AGGCAAGACGTGGTGCACCAATAGTTATACACGGAGCTTCAACGTTCCAGCGACACGGCG
AAGGCGCAAGCCCAGCAGATGATGGGCCGACTCTCTGCAAGCCGGCTACTGACGCCAGTA
AACCCGATCACGCACAGAAGGGCACCCCGGGCGGACAAACGACGCTAGAAATGTGTGGTG
ATAATCAGCATTGACTTGGCCGTTCAGGCGCACAGACATTCGGATGACGATGCATGCCTT
CAGGCCCCGGGCCCGCCGATCTCTAGCTGGTGAATTGAACGGAGGGAGTCTCTCCATATA
GCTGAAAACGCTGGTACTCTGGCAGTGGTGTGTCCAACTATTATCGAGTGCGAATTTCAG
CATCAACCGAATACCCCGGGGGTCTTGCAAATCGGAGAACAGGATCCTCTTAATCGTTGT
GTACCCTGAGCA---------------CGAA--------------GG----------T--
------------------------------------TA----------------------
------------------------C-AT-------C------------------A--C--
---------AC----T-G---G--------------------------------------
-----------------------------GT----TGGCGAGATGCTATCAGTCCGACGC
GATGTCGCATGAATTGGA-ACCCGACCGG---T------------------------A-A
CATCCATGTAA-GGGCCCAAGTGCCCGTACTCTAGATAGGAGGA---------C---GGA
GGGC-AGTCGAAAGCACGTC----------------------------------------
-----------G--C-T-ACG-TGTACTTCCCAAGTTGGGACAGAGTTTAGTCATCAGTC
TATTATGATAAACTTCGCACAACTACAGGC---C-----CAGACAGTGCCACATGGTACG
TT--C-CGG-----AACCC----------------AGCGGCCTAGCATCTCGAACGACTC
GGTCATAAAGAGCAACGATTCGTTCAGGCCGGTTAGTGCCGCCTGATGAGTAGAAAGAAA
CGGCCTCTAGCCCTCGTTATAAGTAAGTGCCGCTCAGAGATTCATGCTCTGGCCGAAGGA
GGATCGGCAGCGTGAACTGTTACAAGGTTGCGCTGGTGTTCATCTAAATTCTACCCATAC
GCATCAACAGGCCGGCTTCGAGTCATTGACTAAGGGACAGGGACAGCCCGGTTAGGTGGT
CCCCCTACCGTGTTATGCGCAAGGTCAGGAGTACCCGACCACCTTACAGGTCGCTCTCGA
CAGGTATCGCGCCGCCTGCGAGGCAAACTTCCTGTTTAAGCACAACCGCCGGCTTCCACG
CCCAAAGGGAAAGAACAGGACCGTTCAACGCTCTGCCGTGTAACCCGCCTGTCTGGCACG
GCGTAGCGGTGTGGTGGAAGTCCTTATGGAGTGTTAGGTCTGCGTATCCGTGGCACCTAT
ATCTATTTTGTGCGTCGTGGACCGGATGTGGCGTGACACCCGGAAGTACCCCCAGTTGCG
ACAGGGTCTCGGAGGCAGCTATGGAATGCAGACGCTCATTGACACGGGAGATCACTAAAC
CTTTGTCATGGCGACTGAGAAAACCGGCTAGAGGAAATTGCCCATAGGGCTACCAACCCT
AAAGCACATCAGTGTATGAAGCTAGGTCGAAACGTACCAACCCTATCATGAAGCATTAGC
GGCGATGTGTATAGGCGATAATGACGTGAGAGGTTATGTACTGGACCGCTGCATCAAAAC
GAGCTAGGACCCGAAGTCCAGTATGCTTCACATAGTCGAGTGAGAAAGTAACATACCGGG
TTCGGGGGATGTGCGGCGAACAAGTTCCCGTCGTGCTAGCAGGTAGGATCACGAGTGTTG
CGCCAAGGTTTAGCGGTGGCTATGGACAGGAGAGACCAGCAAAGAGCCGGGTGCTTACAT
CGACAGGTTCAACGGGAAGATTGGGGATTGTCGAAAGATGGCAAGTTGCGGCGGCTAGCC
GGGTGCTACTGAAACTAATCATGAC-TGACTGGGGCCAATGGTACCGCCTAGGAGCCAGG
GCAGGTGTACGTCATGTAGAGTGGAGCATCAGGTTGTGGGGGGGTCCAGCCACCTTATGG
GCAGGGCAACCGCTCTGCGGAGAAGGCGCTTTGCTACGACTCGGCGTAGCCATCGGTTCT
GATGGGGTCTCAGGCCGCGAGGGGAAGTCGGAGCATTTAGTGGGATTAACCGACGTACGC
AGGAACAGGAGTAGACCGGAGCACGATAATCCCACGAACCCATTGCGACCACGATCGCCC
CCCTCCTAGGTTGCCAACGGCAGGAGCGCGCGGGGAGGGAACCGACAACAAACATGACTT
GCAGCTGCGACATAGTTGAGGGATCAACCGCAAGGCGGTCACGACGGAACCCCCACGGCT
CTGGGAAGCGAAGGTCGTTGGGGACTTACACTACCCTGCCCTCCTATCCCGGAGTCATGC
TACTGCGACTCGTCCAGAGCGGCGACGCCGGGTAACGATATTATGCGGCACACGGAACGA
AGGAACCGGGCGTAATCGGTGCGATGGATGTAGGCTTACATACCCTATACCGGGTGACTG
ATCATCATTTCACAGGGAGTGCGTCTACCAAGAAATGCGCCTTGGGGAAGTAACGACCCG
TTAACAGGAAGATGTCTTTCATGGGCATAGACAATTGGCTGAGTTAGCGTCCTAACTGCC
AGGTAGGGCGTATGGGATCGCAGATTACCTTACTGCCCAAGCAGTCGGAGTTAGGCCGGC
TTAGGTTTAACGACTCCGTGAGGGTATTCATGATAGCTTTTGGACGACAGAACGAGGGAG
ACTTGGGCACCACTGTGGTAGCTGGCGTCGGCATTCGTTTATGCGGGTTATATCGATCGG
AATGTTAATTAGATGATAAGAACCCCAAGCCTACAACGACGCAGTTCTCACCTAGGCCAG
AAGCCCAGTTGGAACATTATCCTCGGAACCGCCGTTGGGTGACCACTCAACGGATGTGTC
TGAAGTCCGGAGCCGGAAACGTTGGACTCAATTGAACCGCGTTCGCCGCATCTGCCGTTT
TGTGGGGCCAGGCTCTCATGGGAACCGCTTTCGGCGCAGGGAATCAGCCGGCCCGCCGTG
AGGACATAACGACGATTAGGGAGGGGTGAAAAAAACACCGGCTAGGCGAAGTTAACCAGT
CCCGTACGTCTCGCAGCCAGTCTGGATACTAGTGTGCCTACCCGGCCTGCGCCCCGTAAC
ATCTCCTGCCTCTCAGTTTAGGCACGCCCGGTCCCTCCCCACTCGACACAGCGGTGCTAC
AATCCGAGCGGGAAATAATTCAAGTAGAATCCCCATATCGAAGAAACGCGTGGAAACTTT
GACACCTCGGGACTGCGCACGTATAAGTACCCGGTCTGCGGGCACTTTCTCCCAGAACCG
TCATCGCGCGATCAGGGAGGCCACGGCGTCTAGTGGCGACATAATCCTCGGCGGAGGCGA
CCCGGGCGGCCGAACCGAATGGCGTTGACGAATCCGGGGGGTAAAATGAGAGTCATCAAA
GCACAGCGGCGATTGGGGTTGTAGCTAGGAGTTGACATAGGTGTGAGGAGTAAAAAAAGG
GTGAGCACCGCGTATGAGCAGCTTCTTCGAAGCCCCCAGAGAGTCTGGGTCACTGCCAAA
AAAGATGACCCGCAAAAGGGTAAGTTGGAACCAGACTCACCAGGGCCGAGCTTTAGAGTA
TTTACGACAGGCGACCGCGGACTCTACACTGCGGAGCTAGCTTATGCAACAACGTAGCGC
GAGTCTACGTGTAGCCCAGCCCGATTTGAATAGACCTTGCATATATGGCTTACATTGAGC
GCGCACTTAGTTACAGATCCACTCTCCAGGTCACCGGTGCCAACCACCTCCCAACGCGTG
CAGTACATACGTGCTGAAACGAAGATTGGTTGGGTGGCGGAGACTTTCCCTCTTTCTAGT
CGCTGTATCGCAAGACATTAGCACTTACTAGCCTCCCAGCTCTAATTAGGAGTACGGAGG
AACCTCACAGCTCGTGAGGGCAATGCG----GATGATCAGCGTGAGTGCAATTTGGTCAC
GGAAGCGGAGTAAAATCGGTTGAAGCTGTGAGGCTAAAGCCTAAGATCGCGGCCGAAAAC
CATGGCAAAGAAAGCAAGCACGGTTGATGCCCTACAGTCGTTTAGTGGGTTAGCTTCTAT
CTCCGTAAAATGCCAATGCTCCCGTGCCAGTCTGTTAAAACAACACCTTTGGCCCTGCAT
AAGCCCCCAATCCTCCCTTCCTGGAAAGTCCATGCCCGGGAGGGTTAGCGTGGGGCTATT
CAACACTGGCCGCGCGGGCGCCTGCGCTTGCCACCTATAATTATAGATGGCGTACGTGTG
ACCGAAGGACATACCTCCCGTAGAAATACGCGACGTGTAGTCACCCATCATCCGCCTTAT
CATACGCGACAAGGGTGGGGTCCCTTGTACGTTCGCGGACCGAGATATTCCATAGCTTGG
TCGCTTGCCCATCACTCAAGAGAGTGGCGCATGGTTACAGTCTGGAGTGATCCCGTCTAG
GAATGATCGTAATAGCCGAGTATTGTCCTCCCTGCCATATCCTGGTCGCTCCACCCATAC
GCCTAGCACGTCCAGCTCGCCAGGAGTGGGGCTCATTAAACCAAGATGGCAAGCATAAAA
TTGCAGCGGGGGGGGGCGCAATCGGCGTTTAAGACCTCAGGT-G-TTATAAGGTAAGCTG
CACGTTTTCTTATTGTAGTGGCGCACCCTAGAGACATAGGCTTCACGGCACATGATGAAT
ATTACATTTGAAGATCTGATGTTAGGGTTGTCCTAGCCGTTAGCGCATCCTCGGGAAGAG
CAGAAACAGGGTTGATTCAGAACCTCGGCCGCCTCGGCTGCGGCGGTG-AAACGTTGCAA
AGAGTGAACGGAAACATGGATCGAGCGAGATC-----TTCCCTCCCGGGATTCGGGGCTG
--TCACTGACAACACAACCCCGTGAAAATCCTCTTCCCAGGAATAGACGCAAGTTAGGGC
TAAGGAGTTATTACTAAGCGGGTCATGCCCGATTTAGGGGGAGGTCACGTATCGTGCTCG
TTCTGTGCAGGGTCTCCCACCAGTAACCAAGTTGG--GCATGGCACCTCGACGAAGCAGC
GTT---------GACACCGGA-GTCGTTCGTATCCACGTAGTTTCGCCCTCCCTGGGTCG
CAGCGCGCTCCCGAAGGAGGAGCAGGCGGTGGACGTTACCCTGGTAGAGCTCATCATAGG
TTAGCGCCGGCGATTTCTCCCCCTGGCGTGTTCCATGTAATCATGTCGCGATCTC-TAGG
ACCCGTGAGTGTACGATATAGGCATAGGCAGTG--GGAAGCG--ACACCAGTGGCCGTTA
GAGACTC---CGGGTAATGGGCACCAGTAGCTATACTA-------------CT-----G-
--AC---TCTACGGCAGATACAAC-------------GATTGCATAGCGACCCACGTAGC
CTCAAAGATACATCCCCTCAAGCTTGCACATGGCCGCTCGCCTTCACCTCGCCAACGGTT
TCAGGCGGTAAACGATGATCCCAACCGCTACGGCCAATGGTCCCACGCTAGTGTGGCGAG
AGTCCTCGCGCAGTCAGCAGTATCGACCAGCTGTAATCCCCTGCCGGAGATGCCTAGAGA
GCTGAAGCGCCCGCCGGCACCTCAACGATGTATAGGAACGGGGGGCGCTGGCCTGCTTGG
TTCGTGAATACTTATGGAAACTACGCTCGAATCATCTATGCCTCCCGTAGGGTAAGTCAT
GCGCGTTGCTACGAACCTCTCTGATGCGGTCCACTATGGTCTGAATCTCATGGCAACGAT
GGGGCTGACGCCGCCCTCCGATGTCCCCACACCGGCACGGCATCGTCCGTCTCCAGAGAA
GCTTCTTATGCTGAATTTTGTATCCTCTCTCCTGCCATATGTACTCCCCCCTGACATCTT
AGGCATGGGGCTTCCCAACTTGTTATGAAGTGAGCATACGTTGGCCACGACCGGGGTTCT
AT-CCCCCGAGGTCGTCGAGCGGCCCCCCGCAGAACGCGTTTGGCGCCCACCTCCGTTAT
GTTTCACGCGCAGGTCACGGCCCTAGCTGCATAGACGGCCTGGTAAAAATGAAATGCGCC
TGCCCAACACTCCCCGGGTGTAATATACACTCGATAGCCTCCAGTGCCGCCCGGAGCTGC
AGTGCGTTTATTGTTCGTTACGCCCCCAGTTCGCAAAATGCATCGTGGCGCATATAGCGA
GAAGCGTCGTTCTGCACTTTGCCCGGTGGAGGGGGGGGGGTCA----ACGAATGAGAGAC
TCGCTCGTACGAGGTTAAAACCACGTAGGAGGGAGAGGTCAATCTAGTCTGACGAACCCT
CCTCTCATAGTATTAAATGATATCAAGTGTTCGGTCGCCAGCCATTTCTTGATGGCCTTA
ACTCCTTGATATTGAGGTGTGTGGCCGAAGCGGGCCGTTTCTAGGACCTGCTCACCTGAA
GACTCCACTATTAAGTCACCGCCTGCGCTCTACCTAGGACGAACATGTTGTCCCGCTTCT
CCTCCCCCTCTGCGAGTACCACAGAATACGCCCTATTTAGCCGAACGTGGCGCTACAAGT
ATTCCGAGGGGATGTACGGGAGGAAAGACAGCATCCAGGTCAATGAGTGCCCCACGGGGG
GGTCAAAAAACGGCCGGTACTTCAGGACCCGGCCGACCGGAACCACGATCGACGGGGAGA
GCGTAGCAAATTACTTCAGGAATATACCCAGGAGGCGTCCGCACGCTCCAGCAAGAAAGG
GGCAGATTGAGGGGAGGAACATAGGGGCTAGGGAGACTTCAAAGCAACATCTATACCGTT
GGGGTGCGGTCCAAGATCGCCGAGCGGGTACACTCTAATCATGGGAACATGAAATCGGTG
CGCTCCGACGAGGGCACTTGGGCGTGTCTCGTGTGTCTAGTAGGTTACGCACGGGTAAGC
GTCATAAACCAGAGCGCACATCGGGACTCTTCGCC-GCGGTGTCTACGCAGCGTGAGCCT
AAAGACCCCCTATCTCGCCTCCAGTCACTCCAGTAAGCCCCCGATAGTCATGAGACCCCC
CAGAATACCCTCCGAGCATGTCCACATGTACCAAATTGGGTGCATTGATCGTCCCCCTAT
TACTTACAAGCCGTATCGCAATCGCAAATGCTCCAGCTGGGGGTTACCGAGTTGCCTTTC
GGTCGGTTTTGGCGCTCCTCCGACGCCGCCATAAACAACGCGTTCGTCATTGCCCCGCCT
GTTGTCCGGGCCAGGGGACCCCCTTGGTAACATTCAAGAGCATCCGCGATAAATGCTTAT
GACCGGGAAACCCATGATAGTTACGTCACTTGACGGGGGGTCGGTGTACTATAAGCGGAA
GATTTATCTGGGACTAGCGTCTCATCGGGCGCGTGTGGTAGATCGGCCGGTAGAGCATCA
TACTACCTAGTAAAACGACCTCATATAGAGGTTCAAGGCGTCCATCCGCGGGTGGATTTT
TAGTCTGCCCGGATGACGGTTCGACGGGGGAGTGCGAGTGGGGAGAAG-TCCACAGTGTC
TGATTAAAGTGCCCAGGAAGCTGGAAAGGGGTCGCGATATCACTGGCTCGACCAGACAAT
TCTTAGTCACGGGGGCAAGGTCACGCATTATCCGCGGGTGACCTGGAGTTAGTTACCGCA
CGATATCCGTCGCCGGACTGTGCGCCGGATATGTTCATACGCGTTAAGTCAACCCGCGAA
CACGGAACCAGCCGGCGCCACACAGGCATGTCCATACTACAGCGGGATTAGGAGTAAAAG
GGTTACTACT-CTATGGCCTAAGATGCC-AA--GATGGGTTTCAGCGGCAGATGACGACA
CACCTCACTACATTGTGCAGATCATGGGGAAGCATGTCGGTGGGATAAGGAAAATGTCTA
ACTGATTCGCAAGAGGGCAGAGATAAGTGAGGAGCGCGGACCGCGATTGCATGATCTACG
AGGAACAGGCGACCTAACTGAGAACAACCACCGAAGTACGTTGGGAACGGCATAGCGACG
CGTATCACGCCACGAACATACCGTGTAGATCCACAAAGGAGCTTTAGGGGGCCGTGACCA
CTGCGGTCGATGGACAAGGTTCCAATCAACGGATCTCCGAAAGGATCCTCCTAGTTTCGG
GAACTAGGTTTCAGACGTAAGAGCGCTATTCAAGCAGAACGATATATCGGAACTTTCAGA
GTTGTCCGCCCAGTCAAGAACAGCTAGGCTATGGCGGTTAGTGTGGGCCGGTATTTCAGT
TGGCTGGAGCCAGTGTTCTGTAAATAAGCTGAGTACCAGGTGTGGCCG---AT---G-TG
GAGATGAGCCTAGCACGTGGGAGTCGGTGTACAGCGGGAAGGGAGCACCGAGGATGCGCG
GGGGATCGGTAGACGGCCGTCTGACCTGTAGTAATCGCAGTATTGATACGTTTAGAGAGG
TCGGGCACCGATTAGACCGTTTGAGCTTTACGGACGGGCAGTGCTCCTCTGCAGCATGTT
TGCAGTAACTCCCACTTGTATGCGATTTTTATCCATTCTACCTACCGTAGTTCATTCACG
GACAGCCCTTACATTAGACTCTGGACGGACACAAGTCATGCGGAAATACGGCCACTTGGC
CGCGGCGTATAGCTCAAGATGTGGTCGAATGTGAGTACAGAATCGGTACCGTGGTGGTGA
GGGTACAGGTTTTCCCTGGTGAATAGAAATCACTCCATACGGGTTTCGACCCAAAGTAGA
AGCGCGGCACCACGTTGATGGGGTAGCCTGCTGCAGGTAACGGGTTAGGTCGGAAGTGGA
TACGGTTGCGGGGTACAGGGTAGTGAGCGTGTATGACGAGTAGCCGTAAAACAGATGACC
CCGACACCCCGGATAGGATCGCTTTAGCTCGGGAGTACGTGACTCGCCCACGAGTCCTAG
AAGGGACCCACGTGCGAAAGACAACATCTAGTTGTCATGACACTGGCCGGGTGATGGTAG
AGAAAAAGCGCGGAGATGAGTCCGTAGCATCTTATTCGGGTGGGTATAGTCCTCGGGGAT
GACAACAGTCCTAACAGGCTTAGATATGACCCCGGCATTTAGAAATCTGCCAGAACAAGG
CTCGTGTAACCAGCTAAAGCGCACACCAACTTTGGAATAAAATCAGTCGGTAGTCAACCA
GTCCCTGATCACAATTAGCCAGCATATGCCACGAGAGACAGCGATCCGTGAGTGGTAACA
CTCCTCCCGGTACTTGCCGTGTGCCCGTGCGCGGGCAGATCGGAGTCTACTGCCGGGCAC
CAGGTTGAGGAACCGGGCCCAGTTCCTCGGAAGACGACCTGGACAGCATATATTGTGAAA
----AAGCCGGATATTGATCTCGTTACAAATCATATTTCCCAGGCCATTAGTTCCCAACT
CGAATTTATATTCCTGGTCGACGGCAACGCTCCTAACCCGTTCAAAAGGCAAGGATGCCC
CGTGCGGAACCTCGACCCAGGTTTTCCCTCGCAAAGCACCTCCGTCAGGTTGGTTGACAG
ACCCCGAACTCGGTTAAATCAGGCTACACATTTGACGCGTTATTCGTGATACATTCGTAA
GGGTTGTTGCACCAAGCCGTGGAGAAGAAGAGTGAACGTAGCGGGAAGGTGGAGTCCAGA
GGGCAGGACCCAAATCTGAGCAGAACGAGGACCAC---AGTGATTTTTTACAGCCGAGAG
AGCGTTAATGTGGAGGTACCACAATATCTAGGCAACGGGGTAACATAACTAAAAGGGGAT
AAGCTAATGGCATTATAGAGCTTGGCACAACGACGCTCGGGTACGTGCCCACAGGGGCCG
CGGCTCGCAGGCGACTAATGGTGAGCGGCCAGCAGGTTGTTTTAACAGGGTTGCACAACG
GGTCACTAGAACGGTCGTGGCTCTTCAAGAATGCCGCTGAGGACATCTACTTACTCAAAA
ACTAATCTATCCAATAACTAATACAATATCGTACTTTCTCGATATGGATGCGCGGAGAAT
GAAGTGCGCAGTCATTACGCAAGCTGATCAAATTACCTATCGGGAGAGGGCTGACGTGGA
CGGGCAATTCGTGACAGTAGTCAGAGTCCAGTCCATCCACACCTTTTGGTCACGCCGAGG
CGCGGTCCTGCTTCTCCTATGGCCGGGTCTACTAGCCAAGACAGCGACGTGAATAGCTAG
TTTGTAGATTTAAGCGGGCGACATTCATGTCTCTCCACCACACTATTTGCATTTGTTCTC
ACCACAACCCGGTGCTAAACCACGGGGAATAGAGCTCTTGGAGAGGTTACAGAGATGAAG
GTCCCTAGCCAATATTCGTGCTTCTTGCCGGCTAACTTCTAAGTTACGGGTAGGAGAGCA
GAGCTGCCAAGGATTTCTGGGGATACTCAAGCGGGACCGTATGAACTGCAGGAGCCCGAC
TATTGTTGAGTAATACTAGGGGATTCAGGAGTTGGCGGAAATGTAAGCAGCAGGGTCCTG
ATCGCAAAATCCCGGGGCCAGAAACAACCTGTATAAGGTGCCACTTCCGCCGCAATAGGC
GGGGAGGCGCGAGAAACCTACAGTCGATCGGAAGCGGATCGGTGCGGGGCACCCCGGTGC
GTCCGATCGTTCTCGATAAACCGTCGGTAGATAATAAAACCTATTTTCCGTTCCTCTTCG
CTTCCCGTTTTTTAGTCAACTGGAATGTTACCCATATGGGTGGTCGATCAAGAGTTCTAC
GTCTTCAGTCGGGTTCCCTACTCGCCGTGTACCAGTCCGTACATCCTGTACGAGTAGTGC
GGTGCTGGTTTGACTAGGAAGCTAGCCATTACTGCGCGGGAGATGTGGTAACGTAGGAGT
AAGCATAATTTGACTGGCCGTGTACCGACTCTCTTCTTCCCACGAGTTTGAACGGAAGTG
GATGATGCAGGTGCCCTGGGGAGGAAAAGGACGTCAATGCAAGCCTATCCAACCGAACAC
TCCCGAGTCCTAATGCGCGATCATGTCGCCATTCGGAGGTGTTTCCTTAAACCGGTGGAG
TCAGAACCCCAACCTTGGAAGGATCAATAGAATAGACTGGGGGCCGCTGCTTAGCAGCAA
TCCTAGTGTAAGGCCAACACGTGAGCCGGAGCCCGATGACCATGGCCGGCGCGTCAGTGG
GTGCTTTGCGCATTAGGCCCCAACTAGGAGGTTCTTCAAACGACTCATATCCCCAAAGAG
TCAGCTTGTAACTTCTTACGTAGAACTCCGCAACACTTGTGTTGCGATAGCAAGCTCGAC
CCACCCTCGCTTCGGGGACAGCCTTCGAGCACGTGACAGTTACCGCCGTCTCATTTAAAT
TAGGAGCGGATGGTAATCTTGTGGCTCGCCTAATTCCTTTTTGCCTCGGGAAGGAGTTTC
GCAACGACGTCTGTAGATGGTCCCGGCGCCGAGTGATAGGCCAATCGTAAAACTCCGTTG
AACCCTTAAAAAGACGATCCGTAAATGGGGCATAAGTCACGTAATGGGCATGAATGTATG
AGCCCCTCGGGCCAACGCTGCACATGTGATCCTCACGGCGAGGAGATCGAAATTCCCGCG
GGATCCCTAGTGCCGCGCGTGAAATTTGTTTTATAACGGGAGACAGCCAGATCCAGCAAA
CATTTCCCGTTGTTCGCCCTAGTGAGAAGTCTACCTAAGTAGAGTTACCGCACTGTAATG
CAGGGTCGGCTGAACTCGCACCCAGACAGTTATCGGCTCCAAAGCAGGATCCGGCGCATT
TCAACCCTTCGGTTTGCCGCCTAATGCCAGCTCCTGCTTCAGCCCGCAATCCTAAGGGCA
CTGGGAGGATCTGGCGACGTAATACGCAGCGAGCAGTACGGTTGTATCCCCTACCGCGAT
ACTAGCAATGCAACGGGTAAGTCAAACGTAGGTGTAGGACCCACCCGTTCATCCGGGCTA
CCAGCTAAGTATCAAACGGGGTTTTCCGAAGACTCATGAACGCATAATGAATGAGGAGAC
GGGTGTAGATGCAGTATTCGTTCCTTACCACGTAGCACAAGAAAAACGGGAAGCTGCTAC
GCTTGACACAAGTATATACTCTACACTACGTTGGAGTGGATTTGTTCGCACGTGACCCGG
TCGCGGGTCCTTGAGCGGTGTTACGGTAACCGGCGGCTTATAGTCGTTAGCCGTCCTTGT
GCCCCATTCTATGGGGACTT-ACCAGGTAA-----CACTGAAATCT------------TG
AGTTCCCACTACCCCATCTGGACACGTGGCTTAGCCCCCGGCGACCTTGACAACCGCTAT
CGGTCTTAGGCTCCGTCGCGTTGTGAACCAGGCCAAAGACCACGACCTCAGGAACCGATG
GCGTACGTCCTCCCGTGTTCGAAAGGAAGGTAGTTCATTCCTCCCGTTAGTAGGATTGCT
GGCAACGGGTGAACTACGGGCATTGCCTGAGTCCTGTCTGCAGGACATAGGAGGGTATAA
CATCGGTGTGCACGCACCACGCGTGATATCAGAGAACACTGAAAGGGTGGGTGAAAGTGG
TAATCGACACCCACCGTTCGTTAGAGTCTACTCAATGACTTCGCTCTTATCAACGGAGCT
CAGGGCGTTGGTGTAGGAAACAGCCCATGGTTGTTAGGGCGCGTATATACGGAAACAGGA
TACAAGCTACACCGCTCTGAAGCTGTCTGGATCTAT-AGTACTCATCTGCAAACGCTAAG
ATGGGCAGAGCGCGTTTGAACAGCGGCGGGGCCGGCCGAGTAGCGCCAGAGCTCTGAGGG
GTCTACAAGCCCTAAGATGTGCGCCCTCACGACACTTCGAGTTCCTCCGAGCTTTACCCT
CATAACCTGATTTGGATTCCGCCCGCCATTGCTTCCCCTAGCGGTGCTCTT-CCCCATTC
TCTTCCTAGGAAGCCGGGTGGCTGGGGGTGTGCGCGGGGGAGCCCTGGTTGCTGAGTTTT
GATCTTACCCCTCGCGCTAAGTCT-----AAGGGGGCCTTTTTGCTGCACCCTCAGACTC
TTGGAGCTCACAGCGCAAAGCGCCGTACGCTTGGATTAACCCGCGAGAAGTCTCACCCCA
GAGTGGGCTCTCGAAGGGAATAACACGCGGACACGCTTGAGTTTAGGGTTCCCTCG-AGC
TTGGTTCCCCGCGGCCCCTTACGGGGGGGGGCGCTACCTATGACCGCTGGAAACCGGCC-
AGCAC-AGGCCGCTCATGCTCTCCCCTAACTACGCGTAAAGCGGCTCGGCTGGCGGTACG
CATGCATGTGCCTGAAGGTGAATAACGTACTCTCTGGACTGGTACTGTCGGTATACGACT
GCTTTCCATGGCGAAGGGACATGCGGCCCGGTACGGTTAGGGGAATAGGGGTAGTCGGGC
GCCCGGCAGCAAGAGCGGAACGAATCGACCGGGGAGGCAAACAGCCGAGACGAACGCGTC
TACCCGCTCTCGCCGCTCGCGTCGTTCTTTCTGGGCCCTAGGTCAAATGGAGGGGTGAAG
GGCCAGATACCTTTTTTTTAGTGAGGTACATGAAGCCATCCAGTTACCCCTCATACCCAA
TTTTCAAGGTATAGTACTGAAGGGGTGGAGTGCGCCCCTACGTCTTTGAAATGTTGTGTT
AAAGGGAGGTCCTATATTTTTTTGTCATTTTGCAGCGCGACCCGCGTATCCAGCTCGTTA
ATCAGGGTTGTGAAGAACATGTATATATAGAACTCTAGCCATTGAGGACAAAAAAATCAC
AAGAGGCCCTGTGAAAGAGACGCAGGAGGGGACCGCCCCTTGTCCAATAGCAACGGTACG
AGTCGAGAAGGTGGGG-AAGCTATCGCGTGGTGGGACGCCTTCGTTTGTCGTGCTATTAT
ATTAGCACGAGACTGTTTTGAGACTTCTACCCCACCGATGAGCCTAATTGCCTCACTTTA
CAATTCTTCGGCCACCAATATTTCAATCGTTTCTC--ATATAATCAGAGTTTTTCACACC
TCGCGAGTAGGATGGGGTCCGTAGCCAGTATTTCGTCTGTAGGCGTGTTGGGCTCCGGTT
AAGGGGAGTGAGGGTCGCCGCCTCGTTTGTCAAAGTACGTCAAAGAGAACATCTCCGTTT
CGGCTAATGTCCCGGAAGTACATGTTCTTGACCGGTTGCTCTTTCAGGGCAGGCTCGATG
GCCACAGCTAACCTCGGGCCGTGGTCGGATTCTCTTTATGTTCTTTGGCACGTGGCGGAA
GGCTTGGCAGACAAATCTTCTGATGTAGTCACTTGGTCGCCTATGATCACGTCCTACCAA
GATACACCCGGAACGTCTAACCGGATCTAAAATGCCTAGAACCGGTCTCAAAAGAGCGAG
GCCGTGACGACCCGGTTGGCAGGGTTCTCCCAGCCATCGCCGATTGTTAAGGGTATGATC
CTAACCTGGTTCTTACCACATATTGCTCTCACTAACGTCGTTAAAGGACAATGGTTCCAG
ATAACAATTAGGTGACGGCTGCAAGCAGCGTTCCGGCTTGGACGGGATTCGATCAGTCAC
TGTGTGCCGAAGGATCAAGCCGGGAGCTGAACGGGTGACACTACGGTCGACGGTCAG-CG
GCCGATGGGTTTCGCGCCCTATTCTTAAGGAGCTGGAGGTCTAGGTCGGAAAAATACCAA
GTGACTAACGAGACGAGGCCGGTGAGTTATAAAAAGCCGCAACGACCATATCCGACTCCG
TTCTCACAAGGAAGGTTAGTGAAGGCTAAGTGCCGCTGGCAGACTGGGAAACCCCACTGG
GGGCGCGAAAGCATGGGACAGGGAAGTCTGCGAATACGAACGCGTGGGGTGAGCATCTTT
GAACGCGAGGATCGTAAACTGAGGAAAAACACGGGAGTGTCAAAACGGTCAATGCCCGCC
ATAAGGTGAGAGATCTGTGGCGTCTTTCCAAAAGGAGGCAGGGGAATGGAGAGCACGGAC
GCACGGGGTGGCGGCCGACCACCTTCCCAGATAAACCCCGCGGGGGCGGGCGGTCTTTGA
GTGATGCGAAAGGGAGATCGCGAGGCGCTTGAAGAGTAGGTCTTATCCATGAGGATTCGA
TAAGAGAATTCGCACCTGGATAGCCCGTCCGTATTATGACGAGCGCAACGACCCCGTAAC
CGCGACCACCGCAGGTCGAGATCTGAGATTAGTCGGACGCCAACGGAGCTAGGTTCGTTC
AATTCGCTCACGGGCATTGGAGGCCGTCCGAATGATTCTAAAGCCCCGGGGGATGTCTGG
CACTGTACAAGGCGTGCATATTAAATACGCGGTCCACACGTTGT--T--G-G-C-T--GG
---AAA-GG-C--TCCAG-AGTG-G--GTTCA--GAAT-CCGT--GTT-G--C-CAGC--
GGCTGCTGG-C--CATAGATCCCGTGGCCGTGGTAACCTCCAAGACCAAGGTCCCGAATA
ATGCGGGCCCCGAGGATGGATGGCCGCCAAGGAGGAGAAGGATAATCATCTACCGCGTAG
AATAAAAACTGAAACGAACGAGTGGCGTCTGCTGCCCACTGGCGGATCCAGTGAGCAAGC
CAGCTTTAACTCGTCGTAAGTAAAGAAGCTGGCCCCGGAACCCGCCTTGTCATTCACTGG
TAGCGTTCCAGGTTGGGTCCAGGCGAATCCGTCACAGCTAAAGGCTTGTTGCTCAAGGTG
GGGACACGGGGATACTCGGAGTATTGTATGGGCGTTTCCAAAAAAGGGCACCATCTTAGT
TAGCCGCTTTGTGAGCACGCTGAACGAGAGCCGTGTTATAAAATGATGAGTTCGGAAAAA
GGATTTCCATAGTGTCGAGTGAGGAGCGGATTGTTGACCCCCCCGGATGGGCCATTGTAC
ACGCCGGTTATTCGAGGCTGGCGCTCGGGAATCATCTAGCGAAAACGGGAGATTAATGTA
TGGTCATCTTTGTAACAGAGAAGTTCTGGAGGCCCATGCGACGGCCCGACGGAAACTCGC
CTTCGAGCTTCGTGCTGTCGATCGTGAATGGGGATTAATGCAGTAACGAGACGGCCGGGG
ACTAACGATGCATGTGAGACTAATGGTGTGAATGTCGTCACCGGCTAACCGACCTACGAT
ACAGTCTACATAATCGCTAATCGATGTACGAAGGTTTATACCGTCGTGGGTCAGTGGTAG
AGGGTTGCGCACATTGGACAGGTGCTGGGGTGCTTTTGTGATGTATACGATGCTTCGGAC
CGAGTACATACACTTGAGAAAGCTCCTGAGGAGGACTCTCGAGACAAGGAACCAGAGCAA
ACTGAATGCTACTTACCGAACTCATAAACAAACGCGTTCGAGCCGTTGAGTGGCTTGGAA
AGAATTGCGCTGCAAGCTGGGGCGCCTGTTCCGTCCCATACGCAACCAGCATTTGGCGGT
CTAGGCTAAACAGTAGGTTCGATGGGGTCTCTCCTGGCCGCGGTCGAATTTGACGTATTC
CCGTTAAGCGAAATATCAACTCTCGGTCATCGCATAATGAGGGCCCGCTACTACATTCTC
CTTCCAGTTGGGAGCAGTGCCAGTTCGGACTTCTTCCCCCTAAGTAAGGGTCAGTTCGCT
TGAACACCGTTTCAAAAGCGTAGGCCCTCACGGCCACAACTCCTTTGCGAAGCCTAGACG
CGCATATGCGACTCCGTTCCACACCGCTTACCCGGAGAACCGTGGTGCGTTTTCCTAAAC
TGCAGTGCGCTACGATTTTCGACCGCAGTGTGGCGCTCGGCTTATAGGATGTGGGTCAGC
TTGAACTTAAACCCATCATGTGTAAGTCCGGGGCCCAGCCACCCTTGGGCGAATTTCGTC
GCGGCTCTCGCTACTGCACTCGGTCGGTCGGTCACACTACTAGCCTTTGCGGATTAACTT
ATACGTCAACCAGGGCAACTCTCAACTATTGCGAGCTGCGTGGGCGGAGGATCGGACCAG
GCGGCCGAAACTCCCTTCGCCTTTCCTCCCGACACATTTATTCGTTAGAAAGCCAATCCA
GCATATAACGTCTGAACCATGCAGCGGGTTTCAACGGCGACTC-CTCCTGTTTGGCTGCT
AAGTTGGCAGCCCGTAGGCATGGCCCCTGGAAATTTCGAAGCAATAAGGCCACGTTAGAG
CCCCGCAAGTGACCTGGGATAACTGTGCTTCATCGACCCCTTCCCAATAGGGCAGGCGAG
GGTATATAGGGGGGCTAGGGCGACCGGCTTCCCTCTTTCACACTGTTTGGAATAAATTTT
GCGTCAACTACTGATTAGTACCCCTTGCATGGGTGTGCCGGTCCGCAGAATCACAGACCT
AGAAGGTTCTGTCTGCTGATGGACTTCCCAAAGATTTGCACGTCTGAACTACAAGATCTA
GCATTAGGTAAATCAGAAGCGCTTCCTCTCGAAGGGCGTTTGACTCCGCGCCCGGCGTCA
GGGTGAGGCATGTTTTGTACCACAAGGCGCGGCGCAGGTTGCACAGGACGGCTCCGTGAA
CCACGCCCCCTCCCCCTAGCTTGTTTACTCCTCACGACCT-TTGCGGACACACCAGCGGA
CGGGTCCTGTAAAGCAAAAGGAGTAGGGTATCAGTCATTGACCACCTAAACTAGCTTTGA
AGGCCAAGAAAGTTAGCAACTAAATGTAGCGGTGGGCGAAGGGAATGTCGTGTGTGCACG
TGCCATCTAGTGCTACGTTAAGTGCACGAATTTTTTCCTTCAACTTAAAACGGTTCCCGC
CTGCAGTCGGTGAGGGGAGGCACGGTTTAATTTACTCGCTCGCGAAAGTGAAGGCCAGAG
GGACAGGTTATCTCTCTGAAGCGTATGCATACCCCTTTTGTACGCGGTTCAAGGTGGACG
GGGACTCGAGTACTACAGCACCAGAGAGGCGAGGTCAGACACTGGCCGTCCACCAACGCA
CATAACGGGTGCACTTATGACCAAGAGGTTCAGTGAATAGTGGGTTGGCGGAAGAACGGG
GTACAGAAACACGGAACAGGCCTGTCTGACGTAAGACACCAGGTAGGAAGTTCCGGCTGG
GTATTTTACTTGCAAGATCCGCATCAGGGAAGGGCGCAGAACGCCCTGAAAGGGTGTAGA
GACTGAACATCTCAGTGAGCAAGTAGGTGAGCGGGTAAAGGCGGGCAGTTATACCGGGGG
CCGAGCCGCACGCGGCTAAATATGGTGAAGCTAGTTGGTACCGGCCCAGTACTAAAGTCG
TTAAGGAACTCAGAATTCGTAAGCTTTGAAGTTAACGTGGCCGCCTGCTAGCAGGGCCAT
ACGGGACCAA-GGGTCGCGCCTTAACAGCCGAGACAGCACCCGCGATCAGCGAAGGAGGG
GAGGGCTTTAAAGAAGGTATGCAGAACAGGGCGGCTCCACGCGATGCTAAACTTCATGTG
CCAGCAGGCAGCACG-CTCTATTGGTTAGTCTCACCACTCATATTAGGAGCCTCCTGAAA
CGAGCTGTTTGTCAGGGGGAGCAAAGGGGCGCGAGAAGATGTGAGGTGGGGACGAGGGCT
GGGACGGCGGAACATGCCAGGATCCGCACCGGGATTGACGCAGCGATCTTCCGGGTTCGC
ACGTTCGACAAAGCTCAGGAGAGGTTGAAACTCGGCAAGAAACGAATAATGTCAGTCCAC
CAGATAAGTCACGCGGCGGGTACAGTAGATCCTGTACACAAGAGAGGGAAGAGATCCGAC
ATCGGCGCCGGGACGGGGCGTTAGTCCGTTGTTGAGACATGGTACAGCCCGCCCTTTGGA
GTGGTGAGGCAAAT-CCGCCCCTAAAACGCAGATGACCAAGAGCCGCTGTCTCTATTCAA
AGGATAGCCGACACCGTCCGAGCATATTCCCTCTCTAAAATGGGACGATAATGGGCATCG
GAAGAGGCACACAATCACGAAACCTGAACGCGCGGAATGAACGTGCACCTCACGACACGA
GCCCGACGGAGTAGTGAACCGTCCATACAGCGAAGGGTGTTTGTTGTCCGGGAGAGCTCT
GCGGCGATGGCAAAGTAGCTCAAGTGTGCTCTGGGCGAGGGACTGCTCATATAGAGAAAG
GATGATGCCATGTTCTGCCACGGTCAATGAGCAAATCGGAGAGTCATGTCAAGAAAGGGA
CGGGGCAACGGTGCCTTTCTGGAAATGGGGAACCGGTTTTTTTGGAATCTATAGCCCGAC
AATTTGTGAAGGTTGCCAGCGACGTTCCGGCTTGTATTGCCTTGTCGCCTAGTC-GTTTC
TGTCACACGCGCATCTCCCCAGACTTTGGCCCCTCTCGCGACCGGGCCTGCGGATTATGC
AAGCAGAATCACTCTGAACGCCTATGTTTAACCGAGGGTA--GAAACGGAAAGTTACTCT
CGACCGTGTTAGCGGGAGGGAGTGTCGCCTAGGAGTCACGTAGCCCCGCGGGGGCTGCGT
GTGAGTTGTTTCTCTCATTTGACCAAACGTTAATCGTTCGCCGGTTACCCTCGAGGTCCG
GTGCTACGTTGGCTTCGTGTGCCTAGCCGCAGGTCCAGGGATTTCAGAAGTCTACTGGGG
AGTTATAGATTTTTCTTTCTGGATGTTGCATTGGGTCGTTCTGTAAAACGTGTTGGCAGA
AGACTGCAGGACCCCAGCTCTTCCCGCTCGCTTCCAGGGCATTACGCACCTTACCTTTCT
CCGACCCCCCTACGGGTAGGGATTGCGTTCATCCCCTCCTCTACGTTCACGCTCAACATA
AAGAGCAGCGGCCCCTCCTTGATCCAAGCGCATGAATCCGGAACGGTGGGGTGAACGTGC
CACAGACCGGGCTAAACCGCCATGAACGACGTCCTCAATTACTAGCCGATCGTGGTGGTT
GCCTCAATTTTCTGAACTAGTTGATCACGATGATGAACGTGATGGACGCGCGTTACGCGT
GGCGGGCTCTCCATTCAACATGGCGTCCTGCACATCCGCGTATTTAGATCCATTTATCTC
CCGCCCAACCCTCAATGCCCCTGACTGCTGACCAAGCCCCACATCCGCGTCAGCCAAGCT
CTGTCCATTTTGGCAGGTCACTACCAAGGGTGTACCGTCTCTCCTCAGCTCACGTTCTCC
TCAATCCCCCGTCTGCATTGTCTGGCCCGAGGCTCGTCGGCCGTGTATGCTCAAGGCTCG
TAGCTTATTATTTCTCGTGGCAACTCCCTGTTCTCGTCTTACTGATGATCGTTCACGTAG
TCGTCGAACGAAAGAATCTGCGCCACTGGATTGTTGCCGCCTCGTAAAAGGGCCCCCTGA
ACATCAGG-CCAG-AGCCTCTCGTAGCAGTACT-CGCCATGTGGCCCGGTTCGGAGCTTC
CGAGGGCTGGATTTAAGGACGGTCAGTACGTAACTATGGCGGGAAGCCGTGCCTAATGGT
TCTTAGGTGAAGGTAACTA--CTTTCGCGAATTTGCG-TTCTGCGCTGTGTTCCCTCGCG
CGTGCTCTCATGCTGTACCTCCCGAGACTAGGTCTAGCATCGGGCGCAACTGCCCGAATC
CTCTGAAGTGATGATCCGTACCCACCTTCCTCTCGGACCGGGGTTTCTCTCCCTCTCAGT
GGAGCGCTTCTGAAGGCAATCGGTGCGAGGTGTGAGACTATGGTTTGGAATCACCTATTA
ATTCATTTTGCAGGGAAGCTATACCTCTCGACGTACTGGGCACGACCGCCGGGTGGCAGA
CGGGTTAGAGCTCCCGAAACCGAGATTAGCATGACTCGGTGGGATGCGAGACCAGCTGTC
GGGGATTCCGTGGTTGGTTCGTGGGTCGCGGGGGCGGAATCCCGTGCGCGCGGACCGAGT
CCAGTCGTACGTTTTACGTGGCCTTACTTACTCTCGTATATAATTCGCGGTTCGTGCCAC
CCGTGGAGAGCGGACCAGTCGACAATTTGCGGTAGAGATGATTATCGCGTGAGCTGCCCC
TTGGGGTACGCCCCCCGCTGGGTCCCATCTAAGGGAACGCCTGCAGGGGTTCATGTGGGA
CAAACAAGCGACTCGTCCGAGGGCTGATAGGGAGCTGGCATAGTAACTACCTCCCCAGGC
GGCCGCCTATGGGCAGCGCGATTAAGGAGCCATACTCCCGGCCATACTACGTCGCCGCGT
CGCGTCCATGCCGCTGAAAGACTAGCTCCGCGATACCAACTCCGCTTAAGGGGGACACCC
GCATATCAAGACACTCGATCAGGGACGTCTCTGACCGGTTCATTAGAATAAAGGTAATTG
AGGGCCCAATTTCCTTGCCTGGTAGTTTTAGGAGCTCCGGCTCCATATGCCGGGCAGTCT
CCCGCCAAGGGAAGCGGTGCACAGTCGCGCCGTCGAACCAGTCCTACTTTCACGGGCGAA
TGTACTAGTTACCGAGTATGGTCTTGCACACCTGGATTCCTGCGCCACGCTTCCATTGCC
GGAACCAAGCTATATACTAGCCGTTCCCGCTATAAGTTCTCTTCCTATAGGTCTTGATAG
CCTCCCAGTATCTTTGTTTTT-A-CCAGAGGGCGTATGATCATACGCCAGTACCAGTACG
AGGGCCTGACCTATTCCAGTCCATCTGATACCTTACAACCCTAGGGCGGATCACCCGGCC
ATGTAACCGGTAAGTTTAAGCTTTTTACCTCATGAACGTTCACTGACCTAGTTAGTCGGT
AGCCAATTCGATGTGGGACTGTCAGGTCATGGGTTCATGGACTTCGGCTTTCCCCCTAGC
GGCCGGCCCTGTAAAACGAAACAACAGTTCCACAGCCGACACATTCGAGTATACAGGCTA
GCGGGTACGTCCAGAAAGTTCGGTTTCAACGCGGCCAGACAACGTAGTCCGCCGCTCCAT
GTTCTTATGGAGAAACACCTAATGTTTGGGTCCACGGCCTCTCCCGCTCTCAGTCTCTAA
TATGTCCCGACTAGAGCTCGGCCCGATCCCCCCGGTGCGATCGTATACCCTTAGGTGCCA
CTATGCCCCATGCCAGTCATCGTGGCGTAAGATAGCGACATATACGCGCCCATCGAGACA
TGAAGTGCTAAGAAACTCGTAGGTAGCCGCAGCTTAATAGCACTAATTAGAGCGTCCCGA
CGCGTTGACGGCCAAGGTCGAATGCTTCGGGTGGCGGGTTTGCCTACCCCGGCGACTACT
CTGTCTAACGATTATGCGATGTCGTTTCCCTCTTGTGTTCCCGCATCTCCTTGGCGCTAA
AGACATGGGTGTGTGCCTCGTCAAATTCGTGGGAGAGTGAGAATCCTTTTCACACTCCCC
GGATAACCCATGCCGTAGGCTTCTGCTCGCTCTACTCGGTCCGGTGCCTTCGCTACTATA
CGGAGTGGCCAGGAACGCGCAATGCACCGACTAACCACTGTAAGCAGGTCGGGGGACAAC
GAACGGGTCGATTACGGCAGGTCGTCCCCCCTTAGG-----AGAGGGTGGTGATGCCGGT
CTTGTAACCCATGCAAGCCACCTACCTGCTCCGTTCGTGATAATACAGGCGAGACTTGTG
GTTCCCCTGTGCACATTGAAGATATAAGAGCCGCTTATATGTAACCGAACTGCAAAGTTA
TAAGCGCAGCCGTTCGCGGATAAGAAACAAAGACCTGGCCCGGCTTACTGTTGGCTTGAT
TAGGTCTTCCCTGTTTGCTTTCGATGTTCATCGGCAGAGTTCCATCAATCAGCGGTGGTT
CTGCACACGCGACCCCGAGAGAATAGGTAAATGTAGCTCCCGATTCTCTCGTCCCGACAG
TCGTCTTCCCCTTCATTGCCTCATGCGACCCCTGAAGTGCTTTCACTCCGCGGTACTGGG
TCTTGATGCCCTGCCATCTTGGCCACCAATGCGCGAAACCGCACTCACCTGGGCTCCAAC
CACCATCACCGTTTCCTCCCGGAAGCATCTTCCACGTTATCCAGTATCAGGTCTACGCGA
CCTGTCGCTGCCCGGCGAAGCAAAATATCTCCACGGATTCGGTACAGGGACGAGACTCGC
GTCGCCTCCCCTACGCGCGCCGGCTTGAGATCATTAGTGACACGCAATTTGTCCCTCTAC
CTCCCACTCTCAGCCGATCAACATGAGGAATGTGCCCCCCCCGACACGCCCCCGCCAAGG
AAGTTGCACAAGGTGAAGGTAAAAGAACGCCCCTACCTTCTTCAAATGTACCGGCTCAAC
ATCTTATAGCTATTCGAAAACGCACCGCACTGGAACCTTATCAGCGCTAAACTGCGACTG
AGGCGGCGTCGAGCCACTACGGAGTTGGCGACAAGGCTACGCATCGAAGTTTTGCGATGC
CTGTCATTACTCGATTTTGCTGGCTAGCAGCGAGCCAATGACGCCATGACTGATCGGGTC
GCGACTCCTTATCCCGGCACGCTGGTGACCCGTCTAAAATTGGCTTGTTCATAGTGGCAC
CATTTAACCTTACGTGCGTTGGTGTGTTCGTCAGATTGCAACAAGCGGGCTCAAATCTTC
CTACCGTTGCACGGTTCTCGTCGGTATTGTAGCCTGCCACATATGATCGTATTATTCCTC
AGCCCCACCCACGCTATGCATGAGTAAGATGAGACCAACTCCGATCATTTGGGCGAAAAA
TCATGATCTAAGTCTCCACGATTTTTGGGTCACACTGTGCGCCGACCTACTGGGGGGTAT
GGCGTCATGATCTTCTACGTGCCGCTATCGCTTACCCTTATCTCAACCAGACCTCAGCGG
GGGCCGGAGCAGCTTGCATCTGCATCCCACCGCTGACCGCTGGCCCCGCATAGTCTTTCG
CAGACAGATGCGGATCTTGGACTAGAGTTACTATAAGGATCTTTCACCGTCTTTTATATT
TGCCGTTGCCCGGGCTCCTTGTTGAATAGGCAAAGGAGGGGCGACCACAGATTCGAAAAA
CCGCAATTGGGAGGGTTGCGGCACCCCGCTATACCGTCAGGGCTAGCCTAATCCCAGTTC
TTGCGATGTCGTGCTACAGGCGGCAATATGACCTAGTTGTCCTAATGCACAAGCATACGG
ATAGGTAGTTGGAAAATTGAGGGCAATCCGGCGGCCCTGACAGTAAAGAATGCGGTTTTT
GGTAGGGCGTAATGGGGAAGACATTCGTCGGAGCGAGCGCTTTACCTGTTGTTGAGGACT
AGGCTTCGTAGCCGCATTCTACTAATTCTACTCCAGGCTGCTTGAGGGCGCCCGGACTTC
ACGCCTAATCGTTCACCTACCGTACCGCAGCAATCCAGCTCTGCTCCCTGTGTCGAGCCA
TGAAGGAGACGTTGGAACCCCGGGTGACAGATTGTAGCAAGCTACCGAGATATGGCAGGA
AGAGCCAGCAAAGTGTGGCCTGGTTAGGATCGACAGTCACCAACGAGATCATCCCTTCAG
ACGCTTCGACATTTGGGCTAACTCATGACAAATGCTGGGTTGACGGGTTCGAATTGCTTG
GAAGAGACCGGGCGGGTATCACAGCCGGGTAGGCCGGGACACTGGGAACGCCTCAGCAAG
AGATCGATTCATAACTATATGGGTCAGTACGTTCCACCCTCCATGATGACACCGACCCAA
TCGGTGGTCATCTCCCTGTGGTCGGGCTCACAAGATGGACGCCGCCGTTTGAGGGACTGG
CTTTACGTGTTTGAGAACCAAGATTCATCCAGAAACTGCCACAGTCGAGAGATTCGTGGG
ATCCCCCTGGCCAGCCACATCAACTACGTTCACACGCGCATTGCACTGACTGAGTGAGAA
AGCCTCAGAGTAGGGAACTAGGGTTACCTAAATAGGCGCCTTCATCTGGATGAGACAAGA
GCAGTCTA-AGGCTGCGCTGGGTTTGTGCCTTCATACTAGTGCCGCCTTCTCGGGGTGAA
ACGTGGTACCAAGTCGACACATATAGCCCGCGCGAGGAGAATCTCCGTCCCCTGAATAAA
TTGCGCCTAAGGTCGTTGTTGCTTAGTCTGCATGATCTTTTATCAGCTGGACCTTCTACT
CTTCCTGACCACTAGATCATTAGGCGCAAATGCACCCAAGCCAAATGGGACCCTCCTGGT
TA-ATCTCAAACTGACTCGTGTCCGTCAGCATCTTTCCACGCTCAACCTCCACACGAGTG
CGACGCTCGCCCTAGTTGCAACTTACAGAACTGGCGCGCCTAGTCACGAATCTAAGCCCC
CCCCGGATACACGCTCGGGCAAATGACCTGAGGACCAACCATCAGACGTTGCCGCCCGCT
CTCGCCTACTTCATGCGGTGTTCTGTAGGCCATCCTGGAGCCTCCTCTGGA---AGCGCC
CAGGTCATAGTCCCGCAATTCGCTC------------------------GGGAGACCGTG
CGATAGTAGAATACCATCGGACCTTCCTCTGTTGGCTGTTTATCTTCAACCCTTATCAGG
GTCCCATGTGTTGGCTTGGGAGTTAGCGGAAGTCAGATGCGCGGATCCCACAACACGGGG
CGCAACCTACCGTTCTACCACACGTCCAGCTATACGGTATACCGACCCGTGGTCCAATAA
TCAAATAAGATTTTTTAGCTCAATGCGTTCGGCGTAACTCACCTTTGGCTTCCACAGGGG
CGAGCTTTCTTTAGATTCCAGGGGGGGTCATGCGGGATCAAGTAGCATTCGAAAGAACAA
ATTTACTATGGTGCAGACCCCCGCAGGGGGACATCACTGCACCTGCTTTGTATGTCGCTC
-ACG-TGCTGAGTGGTTACCTCGGCCCTC-TCCAGATCCGTCCAACAGACTAGTGTTGAT
AAGCTACGCATCCAACACCTAGGGTGGGCTGTATTTATGCGGGCAAGTTTTGT--GGGGG
CTCACGCATACCGATGTAACAACCGCCGGAGATTCGACTTTATTAACCTA-----CCGCT
ACGATATTGGCGCCCTCCACATGCCGCCTGGTAGATATGGTACTCGCCGGTCCGGTTTGA
GCAACGCCTCGCAGGCCTAGGCCATC-ACACGCGCGCCTGCCTTAAGACCCTTCAATGAA
CGGAATGTGCGTGATAGTCGGGTGGCAATTCTGGTGGAGGCGGCTCGATTTTCCTGCTAT
GTCTCCGAACTCGGAACTCGAGGCAGTTATCCTTCTCCTACACGAGCCGGAGTTGCACCC
TCCAGCGGCACACAGTGTCTCACCTCATGTCCAAACGCCCGCATCGAACAGTGGCTATGA
GAATCATCGCTTCCAGGGGGATAGCCGGAAAGAGAGATTTTTTATGGCAGGGGGCGTAAG
ACCAAAGGTGGACTCCATGATAATTACCAAAACTTATCCCGGCAGGACCCTGCAGCTACG
GGGTGTCTGCGCCGGATTAGGTGCGGAGAAGAAGGAGTTAACGAGAAAAAGACTAGGATG
TTCCAGCTGAGTGACGACCGGCTGTTGCAAATCGGGCATACTCAAAGGGGACCCCGACTC
TTTTTGCCCGTGTTCGATAACTCCGAATTCCTGTTGACCTACTAAAGGAAGTAGCCTAGC
GTTTCGTCGTACCCTGTTTTCGCGGGCAGGCAGCCGACTATACATCTTGGCGTGTTGGGG
GCCCGCACGTTAAAGGCGATGCCAGTCGCGTGCCTTCGCTTGCGATTCCGCGCAACCTCG
TTTCAACCCATGCGTGATTCCTCCACGTAGGATGCCAGTTCGCCTCGGCATTGATGAATG
AATTAGACTAGTGGACACACTGCGTACGGATAGGAGCTTTTAGTTGTGACGTGGAGTGGC
CATTATCGAAGCGGCGGGTACTTAGACTTCACCCGACGACGTCACGTCGAAGCCTCCAGG
GAAGTAGAAGACTCAACTATTAAATAGGGCATGAATGAGGATACATCTGACACGTTCACT
CAGTTGAAACGTCTCAAGCACACTTTTATTCCTTCGCCGAGCGTTCGGCGGTTGTAGCCC
TGGCCGGATGCACTGCAACCCCTCGATAGGCTGATCGCGCCATACCATTGTTGTTGTGAG
ATAACGAACGGTGACGGGTATCTACGTAAATAGTGGAACTGGCAACACGCTGCTGGGCAA
CACCCCTGCACCTTCTGAAGTCCCACCCAGAGCTCATGTTTGCCATAATACGAGCAACAG
CACTCACAGCTGACATATTACTGAACCCGAGCGGCATTTAACCCTTTACGAGAATGTACT
GGCATTGGAGGAGTCCATACCCTGATTCTTCGTGTTGGTATGAGAGCTCTCCCGAGTCTT
ACAGCCCACCTCGCTGGTTCAAGACCGCGGTTTGGAACCCGTCGCGACGCCGGGTGGGGT
CTCGAATGATGGGTAGCTCGACCGTTGAACCGCCCAGGAATCGAAGAATACGGGAATACG
ATATGAGTTAACGCAGGGACGCGTAGTAGGGAATCCTTGCCTGGGAGCAGGGCCGTGTGT
CACTGAAGAATCTGAGATGGAAGCTAGGTGGTAAGGGTCCTTTTCGGCTAGGATCTTGCG
CACATACGGCGCCGCATTTACGCTGATACGCTCCCTCTAGCATAGTAGTCTACGCGAGTC
AGGCTCCTCTCCAATCCACGGGCCCTCGGGGAACCAACACTCAGCATGTCAGCCCCCTCG
TTGTCCGGCACATCTGTTTCATCATCTTGACAGGCCACGCGTACATCACTAAGCATCACA
TCGCGAGCAGCCGCAAGGGGAGTAGATTCAACTAGACACGAGCTGCGTAAACCCGCGTAT
TCACAGTCACTAGCCAGTTCTGTAACAAAAGGACCCGTATCTGTAAGCGGCCCGGTAAAC
CGCACTTTATAGCAACCCGCCTCGGCTACTCGCAGCCTCCTGGCACAACTAACTACCCTA
AGCTTATCCGCAGCAGACCTCTTGCTCTTTCCGGCTGAGCGGTCAGGAGCGTGGCGCCCG
CAGTCTCAAGGTGTAATGCGGAGTTTATCCCT-ATCACTCCTACGGCGTCCTGTCTTCGG
TTTGGGCTTCACCTCTCCACATCCGCTTCGCCCTGTCTTATGTGTACGCACGAATCCGGT
GGGACCTCGTCCACCCTGGAAGATACCAGTTACCAGAGCAGCAGGTTCAACAGTCTCGCT
TCCTTTAAGCTGTGTGGGGAATAGCGTTCCCTTCTGTAGCCCCACGCACACTGTTGCCCT
GCAGCAACTCAGCGGGACTTTCTACGGGATGGCTTATTTCTTGGCCGAATCCATCCTTGA
TGCGTGCCCCTGGTACACGGTACATGCCGCAGGCGCCTCCTAAACACTCGCCTCGGAAGC
CGAGCTGGGCCGCTTATGGCTTGACACAATGAGGTGCAGGATCGAACGAATAACGTGAGA
CCGCAGTAAAGGAGTCCCGGTGACGGGAGCCAAGCACCTACCTACTAGCTTGTACTGGTA
TCACACACTTGGAAGCGAATGTGTATGGCAATA-ACATGGGCCACTGGTCGAGTTCGCAT
CGTGATATAGTTTCGGTGATAAAGGAGGCGCAAACTTGGGATGCCACGTTTCACACCAAT
TTTAGCCTCAACAATCAGAATGCTAGTCCGCGGCTGTACGCTTGTTGACCGCAGTAAAAC
TAGCGTATACCCGCTCGTAACACTGGCTGGCCAAAGCCACGGTATGTGCGCGGATGGGAC
-CCTTAAACATGACCCAGTAAGAAAGTCTCACTCGGTAGTTTGGTCCTCTGCTGGGTTCG
CGGTTTTAGGAGAGTGGGTCGGGGGGTTACCTGACGAGCGGCCATACACAATCTAAAAAG
CCGGAATACCACCACTCCTGACCACGAGGGACTCCTGTAACATATTTCAATTAAAATACG
TGGCCCACGACAATCCGAACCAGAAAGTACCCCCTCGGTGTCTCTTATACTTGCCACAGC
CAAGGTGACGCGAGATGGATGTTTACCGACCATAGACCCGCGCACTTAATCTGTAAGGGC
TAACGTGACCGGTCAGGTGGCGCACTCCCTAAGAGTTTCAAATTTTGGGATTCCTGACCG
CCCTAGAGTCCCGCCCCCAGTAGACCTGAAAGGCTCGTATGCAGGAAGAGAGCAACCTTC
CACCCATATACGACGGTAGCGTCAACAGGTAGTACCAATTCTCCCAATGCAGGGTATTAT
CCCC-G-TCGTTCTACCTCAGCCCAAGCGACAGACGCCTGGCTTAGCAGGAGCACCGTTG
TACCGGGGGGCTCTTCGTA-AGGGGGGCTTACCGAAACGCGGAGCACAGGCCGCGCCCAT
TCGTAGGCAATGAGCT-GTTCCTCCAAGCGGGGGGCCGCG-AAAGAAGTCGTATGGGTCA
GTGCCGAACACGAGCTCCAGCATTATATGTAGTATGTCCCTATCAGTTAATCTGGGCATC
CATGATCAGAGCGATCACGTTGTA---GGAAAACCGTCAATCCGGGCGTTGCGGCGAGGT
ACTCACCTTAACCTTTCATCCATAGCCCCGTTCCCTCTACGTCCCCCTATTATTTCGCGC
CCGCTAGCAATGGATACCGTGCTGCTTTCTTTGGCTCATTAGGATATAATTCTCTTCCAA
TGAACGTCGTCGAAAAAGCGGAGCCCCCTAAATTCATCGAGTTAATTGGGTACAAGAACT
ACAGAAGATACCCCAAGACTGGAAGGCGCAGAGGACGAACACCCGGTTTCGGTACGCTGC
GGTCACAGGCACACGTCAGACTGGAGCAGTCACCGTCGTTAGTATTCGTCTCCATCCCCC
GAACCGCGCGTTGGTCATGATCCCTATATCATATTGTGTGGACTTTGATAAGTGCCCTTC
TAATTTCAAGCCGTCACGTATGATATATCCTACATATGCAGAGGCACCCCAGGTGACGGT
GTAATAACTCGCCCTTTGTAAACAGGGGCGCTGTATTTGGCAGTGCTGGTAAGTTCATGC
GGCGACCTTTAGAAATCGGGCACGTGCGCACCGTAAAACGCAGCTGCAGGGGGATGACCC
TGGAACGGCTTGCTAACCCTGGCGACTAGGTCCGGCCCCTGAATTCCGGCTGGTCATGTG
-AAGCGTAAGATCAGTCGGTATCCTCCATCAGCGTTTGCGGCAACGGTTGAGCTATCCGT
ACGCGAAAGGTAAAAGCGCAATCCATGTTTACTCGTAAAAAGATACCACTTTCCCTTACT
CCTCTGAATCCCCGACGTCGCGGTGCTTTCAGGTACGTGGCCACCTCGTCCTGCAAACGA
TCTAAATCTACGATTAGCGGGTTTATCGGTAGACTGTATTCCCGCATCCGGCGGCTGTTG
ATCGATGCGTATCAGTGCTGGACACTTACCATTTGGGATTGTTTCAATTCCTTTAACCCG
TCTACCAACCTGTTGTCTCCTCGGCATCCGATCTCTTTTGGTCTCGAGTAAGTACGGCCT
ATACCTCGACTCGTACCATACCACCAGTCATCCAACCCCCCCTTCTAACCCTTCCCTCTA
TAACTGTTAGTCCTGTGGGGAGCATGATCAACTGGTGCTTCCATTGCTTATGACAGGGGA
GAGCTGTATAGCCAATCACGGACTGCTGATATACGACTCCCCTGCTGGACGCCGTAAAGG
GAACTACCGCCTGCTTAGGCTGCCTAACTTCCGGGGGCCGTTTCGCGTGGGACGAGACTT
ATTCGGACCTGCTTGTCTTGATTCCCGCGAATTCCACCCGATAGTGCACACCGGCGATCA
CGTATGCCGCTTCCGCCGTCTTATAGGTCATTGCGCTGTGGTTTTTTTGCCGCCCTCCCG
GTTTGTTGTCTTGCGGTCCGTCTGCC-----CTGCGCTTTGCTCTCATGCTACCCTCACA
TGTTCGGGGCACAATCGCCCTGTACGCCCGACTATGCCTCGGCTCAACTGTGCAGTTGGG
CGTCCAGGACACGCGCCCCCGTGTCAGCTCGAGTCCTGACTCGGCTTAGCGTAACACTCT
CCACCTATCCCTAGGCGCATCGGAAAATTAGTATCTAAGAGGCTATTCCCAACGTACGTC
GGGTTGTGGGTAGGGCATGGGGATAAGTTCGCACCCAAATGGACCGAAGGCTGTTCGTAA
TAAGTCCCAAGTATTGGGGCGACATGCATCGAGTTTTTATGACAGGCCCGCACTCCACCA
GACTGATCACTGCTGCAGAGTATTGAGGTTTTGCTAACGCTGTTGGGTGCCACGCCTTCC
CCACTTGCAGAAGCCTGACCCATGTGATGCGCTTGCAGTATCGCAATAACTGCTCTATCA
TTGCGTGGGATAGGTCACGTATGTCAAACCAATCGAGTCACATCGGTTGTAGAGACGTTC
CTCCTAACGAGCAGCTCTGCCTCCTAACGGCGAGAATGCGCACCACTCGCTTCCAGAGAA
GGTCTTATGGAATCGAAGTTGGCCCTGCCAATCGCGAATTGCGTATGCTTTCGTCGCAAC
ACTGGATTTCAAAACGCAGGAATGCGTCTGCCGCCACTCAATCGGTTCGGCCATGCTGAC
CATTCTGCTTCTCGAGTCTTTTACGCTGTGTCAACAGAGTTCATAGCTCACCTAAGATCT
TGCTCTTCGTTACTGTTGTATTTCCTAATCAGGTAAGATTGTTCCTCGTTCCTTCACAAC
CACCCTTCGGTTCTGAGCCGTATGCACTGTTGGTCATGCCGTCTGGGCAATCGAGCACGC
CATAGCTTGTTGGGCCGTCAAAGATTCGAAAGCGATATTACGTATCCCAGTAACACCCCA
AGCGGGCCGCTTTTACATGTCGAGTCGCGTATACAG-GGTGCTCATCCGCTCTCGCATCC
CTCGTTAGTTTGCG-TTCGCCTCACCCCCTATCTTTGCTGACGCAACCAAGGTCATATAA
CGCCTATAATCTGAATGTCGCGGACTCGTTTTTGGAGGCATTGTTTTAGCTTATAACCGT
CTTGAAATACGG-AGT-ACAGAATCTTCTCC----G-----CCTGCCCCCTGCGACCATT
GAATACCAGCGGGCGCGTTTGGTGCTTTTGAATGTGCTAAGGTAAGTAGTCGTGTGACTC
GGTTGCCCCGTTCTTTCCCGCCCAGCTGCGCCGTCCTAGAATTGATGTAGTACGGACTTG
GACACAGGGAAAGGGATTTTCCAGTTGAAACGTATTCATACACGATAGAACGCGCGGCCC
CGTTTAGCGACACGGTCGGAGAATCGAGCTCCCGCCGGCTCGGCACATATTCTAACGACT
CTTTCGGCTTGAAGTGACTGCTTAACCCGTGCTTCACGAAGAAGCCCATTTATGTCCATT
CCCCTAGAACTACAGGAATCCTAACCAGGTGGTATCCGAGTAGGTGCGAACCAGGCGACC
ACTCTATGGTAACTTTAGAACAAGGCCACGGCATGCCCAGAAGGGAGGGCCTTATCAATC
AAATTTGGTAATCCCTTTAGGTAAGTCGGGCGGGACCTGCTAGGCTCCCACAGCGGTCAG
GCTTTGGGGCGCCCCAGTCCGGATTGGGGAGACCACGGTTTCCCGCGAATTTACGTGAAA
CCGTCTAAACGGTCAGCACAGTGGTCAAGCCGCGGCGCCTTATAACTGGGGGGGTACCCC
CCCTCACCGCGTTAATCCGCAATGGCGTCCTTGTTCTACATTGGTCCACTGTAGCCTGTT
TCAGTCCTCCAACCTATTGGTCTACAGCACAGAGCACGAAGTATAGTCCGGGCGTACCGG
TAACGGGCCGATTCGGGAACGGACATACGACAGCCAGCTCAGCGCTAGATCCAGGAACAC
TAGGTATTATTCCGATCCATAG-CGTTGAACGGA-G---GTTTCAGCAGTGGCACCGCCC
AGCAGTGCCCCCCCCTTAACTGTCGTCTTTCGGCTATCTTATCGCTCTTAAGGTTTTTTA
ACTCAACGCACGGGAAGTCAGGTTCAGATCACCAAGCGCTTGGTTGAATAAAGCGTGGTG
TTTGGTATTCACGAAAGTTCATGCATTTCGTGACCCCCCTGGTTAGCACACCCTGCACAT
ATTTCGGGAAGGAGCATTAGATCGCGAGCGGCGAATTCACATAGGAGGTAGCACACGGGC
TCGCCTTTTGTGATCAATCCTCCAGTTCGAACGCGCTGTTTTTATACTTTCAGACTTGCA
CACATCGACGTCGGGTGA--GGCTGGTCTGCAGAGACACACGAACTCTAGGCTCCGTAAA
ATCTAAGCAAGCCGAGCGGGTGATACCCAGTTAGCGCGAAACATGTAACGCGCCACCCGC
ACTTCCTACTAGGCTCAGGCTCTACATTTACCCATTGACGAAGTGTGCCGGACGCGGTGA
TGTGTGTAAAACCCATAGCCTTTGCTCCTGCCATGTCGGTAGATATCAACTACTACGTGG
GTACCGGGTGCTACATCCTGGTCCATTACTACTTAATCGTCTCTGTCTGTCTAACCTGCA
GCTCCGAAGGGGGGTCGCATGCCCGTGCCGATGAGGTCCACATAATTAACCTACCCACCG
TCATAGCCACAACGTGCCCTCTGAAGCATTATCGCGCGATTTAGGTTGCGATCGAAACCC
CCCCCTGGTCATCCGATCGGTAGTTGTGCTTAGAACACCGGGGGGAAGCGTCACGATATT
GACTAATGGAGACCCGTATCGTTAAAACCGGGATAACAGGTAGCGAGGTAGGAGACTCGA
GCCGAAAGGAGACAAAGCGGATGGGAGGTTCCGGTGTGGAGTGTGATAACCATCTATCGT
GGAGGAACCTATCACTAATCATACTAATTCCTTCAAACAGCAGGCACTCCCTACCTCTCT
ACCTGGGGGTGTTTTCGCCGGCCCACGCCCCTTGGGCTGTAGTGTTGGAACTTCCGGCCG
CTCAGTTTTCCGATGTTGTTTCCCCATCAACGATCGCCTGGCCCGGGAACCGCAGGGCTC
GCTCGCGTTGAGAGGAAACGGCCGTGCCACCCTGGTCTTGCTTTATACCCGCTAGCTGAT
ACTTGACGCACCAGGCGCCAGTGACGCATACGGC-TT-CCCCGTCTAGGTGGTGAACATC
CTTTGCCCTCATCTGGCCGCGTGATTTCGCTCGGACCGATTATAATCCTGATTGAGTATT
TGAGGATCTCTGGGGGAGCAATTACTTACGCCCAGCTTCCATCACTTCAC-AATGGAGGG
TGGTATTA-----------ATCAGCGGGAGAGAAGGTGAATGTAATGCACGGACACGATC
CACTGTGCAGTGGAAGTCATGGGGAGGCCTGACTCGCTTAATTCAAATCGTTGCGGGGGC
AGTGGTCACGTGTAATGACTGTCCCTATGCTTTTCAATTAGGTTACCGCAGATCCACTCG
CAGCTAACTCTTTAATAGATGTGCGGCCCGGCCCGACCAAGGGTAGTCTAGCCTTAGCTG
TTCTCCTCAAGTCGCTAATGTGATTTGGCGAAGCAAATGTTTTTCGGAGAAACTCCATTG
AGTCTCCGCTTCCGTCCCGGTCTTCATCCAAACCTACTTTCGCGCCATCCCTCCCTCGGA
CGACAGTGCTGCCGAGGTCTTTGCCACGTACCTACGAAAAGTACGCGCGAACCTCCGGTA
TAGTCTTCGTCTTCGCGGCTTCTTACCTTGACCCTCCAAAGTCCTCGGCGACCTGGATCA
TCAGCTGAGACTGACTCACTTCTCTCACCAGTCGCGCTGGAAACGAACACGTCCGGGCTG
GAGAAACTGTGGTATCTAAGATGGCGTAGTGCTCACGGGGGGGTCAAAGACTACGCCTCT
CTTTTTAGACATGCATCCCGCTAACGTTTGTCCGTTAGGCTCCAGCCAGGTCTCTTACTT
ACGCGAAATATCTCGAACCAGTGC-T--CGCGTACACGCGCCGCTCAACCTTGTGTCGCA
GAAGTGCGGTCCCGCGCGCCCCCCTGCCCATCCGCATACATGTTTCTACCCTGCGACACC
TAGACGGAAGCTGGTAGCTACGGCGGCACTGATTTCGGAGGCCCAATTTCCTGCATGGGT
AGCCTGAAGTCGTGATAAAGTTGCACAAGTATGTCTGCAGAGAGGTCCGCC-AGTG-AGA
GTTTGT-AACCGGGATTGTTCATCAGTGCCAGTACATCAGCCACCTCGACGGACCAAAGC
TTTTCTGCATCCGAGGGTGAGTCCGGTGGAAGCAAATATAGTGGAATGGTGGTCGTGCCT
CAGCCAGCTCGTGCCACGGACGCACCTAAGCGGGCGACCCTCTTGTTTTCGAATCGCGAA
AGTCGATACTCCGCCGGGGTTTGCTGCCGTCTGCTCTACCCCCTTCCCAGTCTAAGGTGG
CCTTCATACGTCGTGCAACAAGCTCGCAGGTAAATGTATTGACACTGGCATTCTGCGAGA
AAAAGAAAGTGAGTATACAGGCTCCACGGGGGTCGATTTAGCTCCCAGAGATCTTTGTTG
GCACCTCGGGAGCTACTGGCACGCGCAATGGACACGCAGTAATAAACAGCTGTTCTGGGA
TGGACAAAATATGAATTACATTGCCCACAGATTCAATCCTCGGGGTACCGTGTTGTCGTG
CTACAAGAAAAGAAAATTCTAGCTAACGGTTTCCAGTTAAGTGCAACATCGTTTGTTCCA
CTCCCCTGGTCCCTCTCTACACCCATCTGCCCCGCTGAATGAAAGCGCCTACCTAACTAT
GCCTCGAGCTTACAACGGTATCCTTCCGCGACAGGAGATTATGGTGTCGATTGACCGTCG
GACCCAGTATTGGGCGTCACCCCGTCGCAGGAGGGCTCAGATCGCGCTGTGGATGTGGTT
CTACAAAAAGGGTTTCGAGGCAATTCGTCGGTCCTTTTTGGGTGATGTAGTCTCCAGTGA
GCAGTGCCTTCCTATGTCCCACACGGGCACTCCGGCGCCCACGGCGGCCACGACGGGGCT
GCATTCTCGTTTGGTGGCCTGGGCCTTCATTCTAGCGAGTGCTTCGGACTACGTCGCTCT
AGCGCACAACGATTTAAAACTTATATGTGTTCCAGCGCTGCCGTCCACAGAGCGTAATGA
GCGCAAACGACTCTGCGCGAATCCCGCGTTGCTCCTTTTTGTTCACGTTATATCGAGTGT
TAGTCACAGCACGCATTTCCCAGGGCGCGGTGGTGAAGTTTATCCCTGAGTCCCGGTCAC
CCATAACTGTGTTTTCCCATGTCTAAAGGTTCGCGCCAAACGGTGGGCACCTGTAATGAA
GGTGGCAGCCAAACGTTGTAACAGCTGGCTACCCCGCTATTCCCGACTGCATGCACGCCT
CAGTGTGGGAAAATTCTAGCACCCAAAACGTGATACTAAATTGCCTAACAACAACTGATA
ATCTCGCTCCGGGCTTGTAGTGCGGCGGCTATTACGAACTCGCCGCTTTTTCCCCGGCAG
CGCAGGGCGCCGAGCATGCAATGTACTAGCCACGCGGGGGTACATTTCATGGCCAGGTTC
CTCTGCGGTGGGCGCACCCAAGACT-----------------------ACTGACGGAGGC
GATCGCAGCGATAGGCGCCGTTTAGATTCCTGAGCTGCTGGCGGTTTCCCAGCACGCATC
GATGTCTGACTATACACGTGCTTCCCGTCATTGAGACACGTAGGGTAGGAGGCCTGCCAG
GGTGATCCCCATCGTCACGATTAACCATATTCAAGAGATAATTGGTCCTCCTTCACCCTA
CGCAGTTTTGCCCGCTGCCTAGGAATTGGCGGTTAACTCTACCCTAGCAACAAGGTCACG
CGCCCACTTTTGTACCCGGCTCGAGGCAATTTAGCCCTATTTCACGCGATCCGACAAGTG
AGATACCCTATACACTGTTTTTCTGCTTTCCCCCGGAGTCGATCTCACGCTTATAATCCC
AATTGCCGGCGCAAGTGGGCAATGTTACTGATCTGTGATCTTCTCACCAGCTGACCACGT
GTCTACCGCCTCCTTGCTAATCCAAAGAGCGTTGAGGAAGGATGGGGTACATTCCCCCC-
CACGGA-GACGTGGCCCTTCAGTCCCACGACAGTGAATCAATCACATCCTCTTTTAGCCC
AGATGCCCTGCATGTCTTCTTAGGACTCACACCCATGATGTGTTATGCTAGCGCCTCAGA
ATGCTGGCGAGAAACCGCATTCGACGCTATCCGGGGTCTCCTCCTCAATGTTTATGTTGC
CCGAACGACCTTTGGCTAGGACCGTTACAGGATGACGTAGCGTCACCGACTACTTCCTGC
CGCGTCGGAGGAGCTGGCGTGATGCTTTTTTCTCGACAGGTCCGCCCGCTTTTCAGCCAG
GGGCCATCGGCTTGGCGGTCAGCAGCCAGGGGTTCGCTTGTATTAAGCTGGATTGCAAGC
ACTCACGGACTAGGTGGTTGTACATGCGCACAACGCGAATGACGTAGCGCGGGTTCTCGC
AGCCCTGTCACGCCGTTCCAGAGCACCTGTGCGTCTAAACCATTCGCCGGCAGAAGGTCG
TGCCGGTAGCAACAGGTCCCCATGCCAATTGTGCGACAGTCGTCAATCTCAGACGCACCA
CTCTGTCGCGTTTGCACACACACGGTGGGCTTGTTCGCATTGACCGATCCGCGTGAACTA
AGAAGGCGTTGTATAGTGGGCAATTGTCAGCAATGACCCTCGTACCCTAATTCTGCTGTA
TCTAAGCTGTCCGCCCCACCTTAACATTTTAGAGTCTGAAAATATCTCAGTCCTGTACGG
CATATGGCCCCTGGAAACTTATTTGCAATGCGCGCCCTCGGCTTCTTGGTGTAATAGGTC
TGTGGCTCGATCTCCATGCTGTAGTCGGGGTCCACACCGGGAAACCCCGGGACCGCGGCC
GTTGTAGTTAGGCGCTGAAACGCCTCATGCGTTGCGCGTTTCAATCCGCTCCTTTTTCAA
GTTTCG
>SRR349938 <unknown description>
-GCGTGGTATATAAATTGACTTCCTGCACGCCTACCCGTCCTAGAATAACCTACATCTAC
CGGAGATCCCTTAGGGCCCTAAATGCCTGAGAAAAAACGATAGATTAACCGTTAATCTAT
CGATAATTTTCCACTCGTTATCCATTGTCGAAATATATACCTAGCCCAGTAAGCTTCCCG
GCAGCACGTGAAGACTTATCAATGCGCCGCAGACACACAATGAAGCCACGAGGTCCAGTT
GCATCACGACGCAAGCACTCCCATGATTGGGGCTGCTCTTCAATTTTGACCCTCCCACCT
GCGTACTGCCCTGTGTAGCGAGTCGCACCTTAAGCGTTGGGCGACGCCTCGGTGCCAGTT
TCCGCTCCTCATTTCTCAATCCGCCTATCTGCCGATGGGAGTGGTTCAAGCGGACTGCCA
AGGGCTGTGGGTTCCCAACGCAAGTACCAAGTTCCTTCGTTAGGGTGGGGATCCTCGTTT
TCCTTTCGCAAAGGTCGCAATCAAGTCTGGTTACTTACAGGCAATCCTCATGAAAATCCC
TGACGGTTTACAACTCTCAACTAATTTAAAAGCCAACTTTCATCACCCCGTAGCTGAAAG
AGGTTTGTGAAAGGGACTTTGAAATATTGAGTGACGCCCATAAACGTTGAGAGGTTCTTT
GTGTCCCAGGCTCCGATGAGTTGGCGGAAAACCCAGTCAGCCGCTGCCATAATATGAAGG
TTCGCGTTATAGTGGCCTAGCCCAAAGGCTACTGCGATACGTTTCCTACCTGCTTGCGTG
GCAAGTATGTCGGGAGCCCGGTCCTTCGACGACTTCACAACAGCCTCACTCGACGCCCCA
GCACGTCGTAAACGGATCCGGGGCGAATAAACGACCCTTCTAGCCGTCATGTACTTGCGT
GCATGCGTGTCTCGGCGGTGTAGGAGCCATGCGGTCACAGCTGTCTTCCTTGAGGTAATG
CCCCGGGTCAAGGTTCCTCTTGGGGAGCGCCTCAGCCCCGTGGGGTGACTAGCTAATGAC
CACCTTACTGTGGCCGTCCCCACATATTTCAGGGTCTTGCGCGGTCCAAACACGTGACCC
TCCTGTCGCAACGTTTTGTAGAGACATTTGGCCGGCCCCGACTACGGCGTCGGCGCGGGG
AGCAAGAAAGCAAGAACCAGCATTACTTGAAATTACCTGCGGACTGAGGTCTAGCGTTAA
TGGAGATGTGGCGCTGATCATCGTCTATAGAAATTGCGACACTTTGACCCGCGTGCGGGA
TACTTCTATTCCCCAGCCCCACCTTAATTACAAGGCAATGGTGTCCAACGGAGGACAATA
ACGCCCGGAGCTAATGCCGCACGAGGACCGGAAGCACTCTCCCCCCCGGGCAGCAAGTGC
CCGTATGGGATGTCTTCGATCGCTGGGGACTATGCAAAGCGCCAACAGGAATTCCAGGGA
ACGAGAGCCTCTTCGTCGGGGATAGTCAAGTAAAGTACGTACAACCTTGGGATACCATAC
GGATGGACGGTAATGCGACTGCGTTCGACCGGGCCTTGTGTTCCGCCCTGCCTTCCCCGA
AATACGGAGTATCACTCTCACCCTTCGCAGGCAGACAGTTTGTATCCGCGGCTTGATGGT
GCCTCCGCTCTCCGGGCGCCGTAGCGGCTCCCAACCCTCAGCTCTTCCTATCCGGACTCC
ACACACCAGTTCGCAGTGAAGGAGGACAAATCGAGTACCCCGCCCCTGACGTCTTGGCAC
ATTGCTGACCCCATCGGAATTGGGTACGGGCGACGCTTAAGCGGGTAAGACGAGGAGCAT
TTAAGCAACCAACAATATAGGGCGCGTATGTTATTGTGTAGGGTCTCCGAAAGAAATTGA
ATTATTCAATACACGGAATTTGGCATCCCGCCCTGGTCTTATAGTGCTGTGTCATGGGAC
TTCTGAAGAGGATGCCAGGACAACCTGACGAAAGTCTTACTACACAGACCCCGGCGAACT
ATTCCTATTGCCGAGTTCTTGCCACAGGTACGCCAAATGATACTCACCCCTACATTTTTC
ACATATACGTTCAATAGACCACAATGATCTTTTACCAATTCCTTCATAAGCCTTGGCGTA
GGAAGCACGCCCTCGGAACTCAGCAAATGAATCACTCCAAAGGTGCGTGGGTACGGCGGC
CTAATTGGACACCGGTGCGGTAAGGACTAGAGACAGACTCCCTGGCGCGGACCTTGGCTG
GGATCCCGCTGATCGTCCTTCACCTGAGTGAATAGTTTGCGCACACGCTGCGAAATCACC
AGCGCCCCTACCCCCGAGCTGTTGAGACGTTCCGAGTATCGCCCTGAATTGAACTCTTAT
GGCCGACGACTTCAAAATAACTCGTGTGCTACTAAAGAACTTGTAGTCCTCGGTAACCAT
ATTCGTAATCTCAGTATCGTTGTTTCTGGTGCCCGTGTCCAATGTGCTGTCGTAGTTGGA
GATGTACGCTATGTTTGGCGCGGAGGCAACCTTAACCTTAGTTTATCCTCAGGCAAATAG
GGCCTTGATACTGCCGGAAGGATGCATCCACCAAATTTCTGCGAGGGCATTGTGGATGGA
GCCGAGGCGGCTTCGCCCTTCGCGTACCCACCCGCTTAGGTTAGGCTTTGACTTGACGCG
GCCCAGCGAGTGTCAGTCCGCTGCCGGCGAAAGCGGAAGTCTCGGACCTAAAGATTTCGA
ATATCCTAGCGAATATAGCCCTTGTAAGAGGATATACGTCCCACGCACAAGTACGGACCA
CCCAACTTGGTTACACGCCCGGGAGGGTTAATCGTATATCTCCCCTGCTTGATTTCCCTT
AACCCAATCGGAATTCGCAGTCTAGTACCGCAGGCCTATTGACCCCTCGCATGTCTCTGT
TAGATAGCAACGCTCGGGTCCTCCCTGAAGTGCCATCGATGCGTAGAGTCCAGGATGAGC
GCGGCGCCCTCTGAAAGAAGCCCGAGGGCGGCGCCCCATCTCGGGACCTGTCGCAACCCG
AACGCCGACATCGCGGGGAAGCGCGGGCATCGATAGAAGCTTAAATGAGCATCCGAAACT
TTCGCGACTGTTGGTTATGTGCTCGGGTCTATTGTCCCTACGTGAACGAGCCACACGGCA
TGGTAAAGCCCAGCAGCGCTTTCTGGTATCAGGATACGCCGTCGGCCGTGGCTCCTTTTC
GCCATTAGGGAAGACTCACGGGATTTTGTTTACATCGTTCTCGACTACCCGGCTAACTGT
GGAAAACGCGCATTCTTTGAGCCTAGAATTCTACGGGATTGTACTTCGAGTGCGGCATCA
GGCCAACAATACATCCAACCATTGGGAGGGAGAGTTGTAAACCTACTTAGCGGGCATTTA
ACCATGCGAGGGGGATAGTCGTTTGTGGCAAGCGAGTCAGGGCAAGGGTTACACATTGAA
CTTACTTCGGCACATCGAGAATATGAACATAGGCGCGAAGTAACGGCAAAATATTTGCAC
GTGAAAAGGACAACCCGGTGATGGCTGAATCGCTGACATTTATCAACTTTCGCTTTATTC
GTTTCATACATGACCCCTGCACTTCGTGCAGATCTGTCCCCACAGACGGAACCGCAAAAG
GCTCACCCGTGTAAGATAGCGGCGAGTAAACTGTTGCACGCCGGAGAACCGGTGACTACT
TGACGCACCTGTTACAAAGCCTTACAATCGACGTCCACATTGCGGTGAATGTACAAGGGT
CGCGTCTGACTCCAACACGGGTACTGAACTTTTAGCCGCAGAAGGGATCCAATATAGGAC
GCTGACCTGTATGCCCTGAGTTAATGCCCTCCCTACGGGAACGCCACACCCTAGGTTTTG
CTAGCTGAAATAAATCAGCTAGCAGTTGACAATCCAACACAATAGGGCTTCGCTGGAGAC
TCCACCGATCCACCCAATCGTTGGTGTCCCGAAGACTACACCCATGACGTCGCCTTTAAC
CGGTGGTAAGCATCACCGGGCCGCTACCTTTTTTGAACTACATAGCGCCTACGTAACGAT
CCGTATCCGCGGGCATCAAATCGAAAGAGAAGCCGTGGTCATTATAAAGCACGTACTTTA
CAATTGGGGGGACAGAAGGAAGATTTCCATAGTACCCGGTGTACAGATATCAGGCCGTAT
AAATTCGTACCTTCGATCAGCAGCGCTTTATCATCATTGTATATGCCCCCTAGGAACAGC
TGCAGAACAAATATTCGAGGCGATTGTCCGGGGTCAGGTCCGCGCGTCGCCATACTCGGT
CTTCACCCGTGGCACGATAGAAATGCGCATGTGGACGGACTAACGCGGGGCTCGTATCCC
CCGGGGGTGGCCTGCGACCATTTTCTATCGTGAGATTGTAAATGTGCCCAATCTAGTGAC
GTTAACCTCGACCTGTCCCTCCCAGCATTTGGATCTTTGGCCTCATCGTGCCTCCCGGCC
GCCCCAGAACCATCTTGCTCGAGTGGAGCTGCCGAACGTCCCGCTCACGGTCGCCGTTGG
GTAACACACTAGCACCTAGTTGTGATAGGCCGGAGAGTCAGCTGACCTACCCACTCACGC
AAAAATGATTGTGCACTAGCATTGGATTGGCAAAGTTGGGTTAAACATATTTGTCACGGA
CACGGAAATGCCGGTATTTCGATTTCACTTTTGCGAGGACAAGAACAAATTATCGGTGCT
CGTCCGTCGGCGGCATATATACGGAGGTAACAATGGCACCATTAGCTTCCGCGATGCAGG
CTAAAGGCGGTCTAAGCAACCGTCATCTCGCGGATAATCGATGGTGTGCAACACAAACCA
CATTCAGGGAACCTACGTGCCGTGATCTTTGCACATCCAGCCCTCAACCGGCAGGTACTA
CCTGCAGAAGATGCTGGTGTAATCCCTGTAGCCAATCAGTAACCACCTCCCTACGTACTT
CCCTCTGCGGTATTTAGCCTCAGCGCCAGTATGGCGCAGTCGCTGGTCGGGTAGAGCGCA
CTGATTCTTTGCAGCTGCCGCCAAGTCATGTGGATCGATCACTAGTACCATGGAACGGTC
CTTCGAGCACTATCCCATTGTACCCGCTTCCTAGTACCATGGGTCATATCAACGCCTCGC
ATACCACGGGTGAAAGGGGTCGAAGTTGCAATAGTTACGTAGCAGCGGGCAGGGTCTGGA
CACCCCAATGGGATAGGGCGAAAGAGGGGGAGTGGGGCACATACCACCGGCATAGCGGCG
TATTACTAAGCAAATGCGGTAAATATAAGACCCTGCCCTCTCGCCCGGCATGATTATTCT
CTGGCACCAGGTCAGTGAGATCAAGACATCCATGGCTCTGCCGGGTGTGAGGCCAAGGGA
GTCCTCTGAAGGTGGCGCGCGTCAGTCAGCGCCAGTCACGGACTTTATTCTCGCTAATCG
CAACCCCGGCCGAAGCTTCATCTATATGGTCGTCTTCATCTCGCACCCACTGCTACTGCG
ACTGGCGTGCAGGCAGAACGCCGGGCATATGCTAACGGTTTGCGCATAAGCTCCGGTCTT
TATTCCGAATATTGTGCCTGACGCTCTGCCTTCGTGCTATCGTTGCGTTTACGCTCAAGG
CGTAGTCTGTCCCACCCGCGATTCCCGAGCCCTTCTTAGCGGAAGGGCTAAACTTGACGG
GAAGAGCTAGGTGTAAGAGAATTGCACCCGCGCTTTTGCTGGTGTAGAGGCATAGAGTGG
CGAGATTTGGTAGCTTCTGTGAAAGGAGGGTGGCTCGAAAGCCGTAGAATAGTTCGGGGG
ACAACAGCCCCTT-CATTTTACGGTTAGCCTCACTGTTTGGGTGGCGGCTATCCGATTAA
GAGGTGATGATAGAAATAACGTGATTTGCTCCCTATTCGTAACTGTTACGATGTTTGAAT
GCGAGCGCAGCTGCCGGGTGGAACATCGGATGTCGTTCCTGACTTTGCAA-GACACCCCG
TTCTGGCGTGTATCTTCTCGTTCCGTCTTTCAGCCCTCCGTCCCTATCCCCGGGGGCTAC
GGGACAATGCTCTGAGCTAAAGGGAACGTATTACACTTCGGAATTGACAACGAATACACC
CAGGGATCTAGGCATTAGTCCGTTCCTAGTCACGCGGACCACTAAGGAAACATCCAGCGT
TAGACATGACCCCGCACTTCCAACGAGTGAGATAACGTGAAAAGCCGGTCAATGGTCCCC
TGCGCGACAGATAGTGACAGGCCCTCAAATTGTTTGCTCGTGCTCGAGGTGTTGCTTGAA
TGGCGATCACTTGCCAATGTGAGGACTCCGACGATAAGCCGGCGCGTGGAGTTCCCTGCA
TGGGGAGGAAATGAGCTCCTGATGTATGTCAGGCAAATTGGGACGGGGGAACATTGATAA
GCGCGGATGCGCGTCGCTCGCTGGGACTTGCATCAGACGACTTCACTCATCCCGTGCTCC
ACAGCGAGCCTATACTGACCGCTACCTGGGCCTGAGGCAGGAGTTACACATGCCCTGATC
CAGTGGCACGGAGAATACAAATTCTAGGTGCGAGGTGAACCGAGGCCAAATTCACGTGCC
TCAAGAAACGGAAAATCCGCTAAGCGGATATGATGGCCGTCTCAAGGTGCGGGTGGATAT
CGGAGTGTCGTTGAGTAAGGATCGCGTCGCGTGAAAAAGGTGCGATCCGAAGTTAGGTAC
GTTAATCTAGCCAGAAGGACCTTCGGAACAGCTGGTAGGTGTCTCGTTCGAAGCCCACTA
TAGTTTTTCGGTCCGTGTATAGTGAGCAACGGACTAAACGGAACCGTTATACCACTAGCC
AGCTGGGAACGCTGAACTACGGCGGCTATAGATCCAGTGCGCTACAACCGCGCAAGGCAG
AACGCGCACACCAGGCAGGGAGGAAACCGCTTCTTGGGCACGCTTGACCCATGGTAAAAC
ATCAGGATTGGGCTTGGTCCGATGAAAGAGCCCTGTTGCTGTTGTCAACCTCTAGGCTTT
TCTGGCTCGATCATGACAGCTCACCTAAATAAATAATCCGCCTAACATGGCACCGTATGC
TGATCGTGGAGGTTAAGTCGGTGATCAGCATGGCCCCGAGCTAGTACCATGTGGTGCACC
GTAAATTCATCACCGCAGAAAGCCCATCACAGTCCAGTGGCTGGAAGGTTCACCTCATTG
TCGTGCTAATATAGTTGTATGGAAGGAGCTAACAAAAGTACACCTTAATTGCACTTTGAC
AGTGCCAAGTGTGTGGCGGCCGGGGCTAGATGGGGATAAGTCAGTAGTATATAGAAGAAG
CGTAGTAACCATACGTTATGGACCAAGGCACTTCCGAGCTCGGAAGGCGACATTGATACG
CTCCTCTTCAGCGTCAAACTCGTGGAGTCATGACGCGCGATTTTCGATTAGACAGCTTGG
TCTAGCTCAGTTCGGGAGT-TGTTCAAGTTCTAGCATGCTTCGTCGCTCAAACTCGCCTT
TCCTGAGAGACATATGTGCCAATAAGCTACGAGTACCGCGTGCCCACTAGTAACTTCAAT
AAATGTCATTTATGGAGAAATATTAACCGCCAACCAAGACACGGTGCTCGTCATTGGAAA
CGATAAGTCACTACACGTGGCATATCCATCTAAACGAATTTCTGCTCTGTGCCAACTTTT
GCTGAGAGATCCGCGCTCACAGGTTTCTTTATCGTGAAAGGCTTGGTATGCTTGGCGCGT
TTAGCATACGTATTGTTTGCACGACAATGCTCGGCGCGGGCAACATTCGTAGCGTCGCCG
GCAAAGCTAGTGCGGGGTCCAAGCGAATTGGAGCACGTCTGTACCAATAGTATGGTATAC
ACATATAGACGATGGGGGCGTTTTCCGCGGAGCAAGGAAAGTGTGCTGCACGCTAACGCC
GTACCCGGTTTAATACCCGGACCCGAACAAGAATCGGCCATGACTTTGAACCCATATGTT
TCATGTGCACCCGAGGGACGTCCATCCGAACCTAAATTTTTGGACCACCATCCTACTTGG
TGATCTATAGTATTTCCTACAGGGTTCAACTTCTGTGTAGACCTACCTAATGGCTACTCC
CCGGGCCAAGCCCTATGTTACTTTTGCACACGTAGCTTTCTCACACGCCGAGCCTCCGTA
CCGCGATCCCCCAATCGGGCTCTACGGAAGCGTAGTCTCCGCGCTGCAGGCTGAGGACCC
AGCATGACCGTATATGCCACCACATCGGTCCTTCCCACGGGCGGACTGAGAATGATGATC
ACGCCAGCGCGTCTCGCCTTTGTCATACGGGTGTGTTTCTCGCACAGGTTCACTGAAGGC
ACCACAATATGTTTCTAAAAGATTACGATAACGGATTGCTTACGGCCTCAGCTGCAAATG
CTGTTGCGCATTAGTTCGTGGTTACGTCAGCGCAACTAAGTGCTCCACCGTCAGAATATG
CTTACATGGGATGGGGGGGGCGGAATAGCGCCGGAGCCACCAGTGTTACCTATATGGCTT
TGGAGCAGAACTCTCACTTTACGATTACGGGCGCTCAGACACACCTTATGGAAAGACTCT
CCTGGGATTAGGCTGCCCCAAACCTCGGCGTAGAGCCAAAGTTCAGGTGGATCGGTATAG
CGCGGTCACGTGACTTTTCCCACGGTACACTGTGTGGAATATGGAGGCCCCTCGTGACCA
TATTTATTTGGCTTCCACAAAACTAATAGCTTCCACCGGTCCTGGAGGAGAGGGCTCCGG
TCACCAGAGCTTGTCTGGTGGCCGCAACCGTATAAGCAGCCTTTTCGCTTGGAGTGAATC
GTCCTACTGCATGATTTCTATTCGGCAGGAGGAGTCCTAAGGCTGGGTATCTCACGGCTT
TCCCGACACTTTATACCCACAACCCGGAAGGGAATAAGGCCATAGGGAGGGGGATCTAAT
GCGCGGGTCAAATCGAGTTTATGCGGAGCGTGACTCTCTTATCTACGCCAAGAGAGATGC
GACTTTCAAGCCCGCAGCCAGAATACGCGGAAAGGCTGGCGGGCCGTGGGATAACGGGGG
CGATACAAACTTGCCGAGCGAGAAGGTCTCAAGGCAGACGGGCCAAGATCTGACAGATGA
GGATCCTGCTCCGAAGGGGTTGGTGACGTTTAGTGCGAGCCGGGTAAGGACACACCTATA
AGAAAGCACAATAATAACGGGCGCCAGCATGGCAGGGCTAGGGGCCCTTCGACCACCGCG
TAA-AGAGGGGAACCGTAGAGGATTTACTCGCCGTACAGAACCAAACAACCTTAACCGAC
CCGTGCCGACGCAAGCATTTCTGTCCTTCTGGAGTGAGTCGGCTGTCTGGGCGCACGGAC
TTTCGGCATGCGACCTCCAGCGGCGACCCTTACCGCCCTAGCGGGACGCCGGCGCTAGGT
GTTTCGCGACGGATTCCGTGGCCGTGAAGTACTCGTGGTTAGCATCTTTAGCGGACTATA
TACTATACCTTAAGGACGCAGCCCCTGTTGTGATGGAAGCTCTGGGCTCAGGCACATCAA
GTGCCGCCCCGCGCACACTCTAGCGCGACTTGCCTGGCGCACTCCGATTTGAAGGTCAAG
GTAGTTCCCTCGCCACCCTGGCAGCATGGGTAGTAGAGTGGAGCGCGCCCAGGCACGTTA
TACTTAAAGCGGTCTAGCGTACCAGCAGAGATTGTGATGCGCGGGTGTAGAAAGCTGAAA
CGATGTTCCGCTCTTAGCACGATTAACCCCACCCCCGTACATCGGAGAACAATGCGCACG
ACGGAACCGCGTGATAGTGCGGGTCAAGTGTCCCTCAGAACGGCCCGCCAATCCGAGAGG
TCTGCTAGTCTCCCACAGCACTGCACGTAGGTGGGGCCTGCACCGCTGGAAGGCGACAAA
TGATTACGGACAGGGGCCGTCGCTGCGCGTGGTTAACGGGGAATTTGGCACTGATGAGCG
ATTTATTTTGCGAGCATCACGGGCGATGTGATCGGGAAAGGGCGCGTACCTTGAGTCAGC
CCTGAGCACCTGGACGGAAAGCATCCGGACAACAGCCCGTCAAGTTCGGTAGTACGCAGG
AAAATGCCCGGGGCACGGAGCAATATCAGGGCTCGCGACGTCAGAGTGCTAGGGCGTAGA
TAGCGCGGTCTAGGCTCGCCAGCATATAGCGGTCGCCAGGGGTGATCGCGTATAGCTGGC
TCGTGGCGCCTCAAAAATTCGCTCGGATTTTGACATCCGGAAGGGGGTTGGGAATTAAGT
GGGTCGGTGGGCAGGGCTAATTAAAATGGTTTACAATAGAGGTGAGCGGCGGG-CTTACG
AGTAGAACTGAGACAATGCCAGGACGGGACCTCCAGCAACACCGAAGTCACTATCCGTCG
CGAGGGTTGATCGTCGTCCATGGCCACCTCGACATGAACACTCACAGAACGCGGGCATGG
CGTATTTGGACGGGTACGGGCACTTGCGACCTGTGGTCCGTGGTGTCGTCCCCGGCGGCA
CGCCCATAAACCGCCAGACCAAATGGACGGCAGCCCTTGACATTGCTGTAATGCCGGTCC
TCATTCCCAGTACTCATACAGTTGGCGACCCTTCAGGCTCGCATCGGTAGCATCGCGGGC
GGCTCCAATGGGCCCGCGACCACCGACGAAGTAGACGCCCCGCAGGCCCAGCGCCCCTTT
CGCCCATGACGAATCGGCAGTCGTTTAGGAACTCGTAAGGCTACGCGCTTGATGTAATGC
AACGCGGCT-GAGAGGATTCCAGGGTGCGGTA---GGGAGAGCACTAACTTCAAGAGAAG
AAACCAGGCGTATGCTATAGCTTTTAGTCTGACACAATTGCACGGTGCGGAGAACTGGGG
CCAGGAGGTATCATTAGGTGCGCAAGACACATGACGATAGCGAGCTGGGCAGGTCCGCCA
TCAGCTTTTTGGCCTAAAGGATCGCTCTGCATTCTAAAAGGGTTGATCGATCATGTGTAA
AAGCCAACGATTGAATTCTATAGCACGGCACCGGTTAAGCAATGATGATGGGAACGGGTG
GAGGGCTCTGGGAATGTAGAGCTCGAACGACTCGCCCCAACCCACATCTCGGTCTGGGGC
TTGAGGAATTGCGCTGCACTATTGTTTATGGGGTTTGTCTACGGTAAGGAGGCATTCACG
AGTGAACCGGGCCAGGGGGCCAAGAGCCAACACCAGGTCTTGTCCGACAAGGCAGGCACT
CGGCTAGCGAAGGTCTATGCGTGTCCGCGAATAGAGTACAACTAAGCCATCTATTTGCGA
GTCCGCGCAGTGCGTATAGACCAGTGAAGCGCTAGATTCGCGAGTAGTAAGAGAGGTCCA
AGTAGAGGTAGGCCTATTAATGCTGAAATTGATATATGTTGCGAATACAGTCATAGTTTT
CATGGGTACGAACGCCCCCCTTTGGGTGGGGCCTGCCGCTACGTAACGGTTCCAATAGAC
AAGCGGATCAAGTACGATAAATAATTGTAGAGAATACATGGTCACGGTCTTTGGGGCAGA
CGGATCGGACGCAAGCGGAATAAGTGCGGCTAATACTCACAGCGGAAATGGGGAAGACCA
GGCGGGAAACGGAAAATACGGACCATACGGCGTGGCAGAATGATCAGGCGGTGGAGACGA
GCGGTAAGACCAAGAGCACGAGAGATACACGCCAGGAGGGCGATTGCATACAATGACCCA
CATGGGCTAGGACGAATGAGAAGAAGAGAAGTAAGGTAAAGGCATAGACAGGTGAGAGTC
CTCGGTACACCTAGCTCCTTTGCCCCAAGAACTCGGATTCAGGACGGTGCCGTGCGTGTG
ATGTTACAGCGTGTCGAAGAAAAGAATGCATGCAGATCTACGAGTGGCGTTCGCGTCGAG
ATGGGGGGAGCACCATTAGGCAAGTCAGGGTGGTGAGATGTGGAGCCGACAAAATACTCC
CTGAGAACTATTAGCGTCGACCGTGCAAAGCCAAACGGGGTAGCGGAACTGAAGAGACAC
CGTTACGGCCAATGAACAGGCTTGGGGCGGGACAACGCGGAGTCAGACTAATCACGACGT
CTTGCGAGTTCGACGGGTATGCCATGCGGATAACGTGAAAGACGCCTGGCCCTAGTATCA
AGGCAAGACGTGGTGCACCAATAGTTATACACGGAACTTCAACGTTTCAGCGACACGGCG
AAGGCGCAAGCCCAGCAGATGATGGGCCGACTCTCTGCAGATCGATGGACTGTCTTGACG
GCAAAAGCCTTATGCAGGGAGAAGCTCTGGGCGAACAAACAACGCTAGAAATGTGTGGTG
ATAATCAGCATTGACTTGACAGGTTAGGCGCACAGACATTCGGATGACGATGCATGCCCC
CGGATTTAGGACTCGTTAGCTTTCCGTCGACAGAACGGGCTGCAGAAGTTTTCCAGCGCG
GGTGGGGGTACTAAGGTCACAGGGATAACGCAGCAGGGTGCTATTGGATGCAGGTTCTGA
AGCCAACCGAATACCCCGGGGGTCTGAGTGGCTGGGATGTGATGCTTTTCTGGTTGTTGT
GTACCCTGAGTATTTACAATGCTAACCCGGCGCCATAGTAAATATGGACGTTTCAGATAA
GGGCAGAATCCGCCGCTGCAGAGTAGATTTTTATGCTGGGTATATTTGAAAGCGAGGTCC
GACGGACGTAGCTAGAAAACAATTTGATCGGCGTCCAATCTGATAACGCCTTAAAGGCCT
GACGTTACGACCAGTTCGGGAGAATTGAGTTTTGTAAATCGCAGATTGCGGGGCTGCACC
GTTCCTGCCGGTACGGACTGGCCAAGGGGGTATAGCGAACCAGCATCGCTGAATCTAAGT
GCAATAGTATGAAGCGAGCGTCTAGTTAAGCATATGTGCCCGCCCTAAACGTCAAGGAGA
AGCTCACGTAAGGGATCCGTACTTCCATACTCTGAGATCAAGTGCGTGACCCACTCGGGA
GGGCATATCAGCGACGCAGTGCTACTAGTCGGACAACTACAGCTCAATAGAAAAGTAGAC
CATATAGGAGTGTAAGTAATAGGTAGAAGCCAGAGGTTGGATGGTACATAACTATGAAGC
TATTATACCCTACGGATCACCATAGTGGGCCTATACGCGGATCCGGTGCCATTGTGCGCG
TTATCACGGGTATAAGTCCACTGGGTAGCCCTTCCTACATCCTAGTGCCCTGGGTACTCG
GACCGCGGAAGACGGAGACCTCCCAAAATTAACCAGTGCCACTTGGTGGGTAGAAAGAAA
CGTCCTCTGACTCCTATCGTGTATGAATGCCATCCAAGAGTTCATGCTCTGGCCGAAGGA
GGATCGGCAGCGTGAACTGTTACAAGGTTGCGCTGGCGTTCATCTAAATTCTACCCATAC
GCATCAACAGACCGGCTTCGAGTCGCCTGCTAAATAGTGGGGACAGGTAGGTAGAATGAC
TTCTTCTTCACTTTGCACATGGGGTCTGGAGTGTCTGGTCGCCTAGAGAATTATCCATGA
CAAGTGACACGCCGCCTGCGAGGCAAACTTTCTTTTTGAGTGTGGTTATGTAAATTAAAA
TGACGAGAAAGGGCGTGAGGTCGTCTTGCTCTCTGCCGTAGTGTCTGCTCGGACCATCCG
GTGTAGTAGTGTGATGGAAATTCCGAAGAAGTACTAGGCCTGCGTATCCGTAGCGTTCGG
GCCTATTTTGTGCGTCGTGGACCGGATGTGGCGTGACACCCGGAAGTACCCCCAGTTGTG
ACAGGGTCTCAGAGGCAGCTATGGAATGCAGACGCTCATTGACACGGGAGATCACTAAAC
CTTTGTCATGGCGACTGAGAAAACCGATGATGGGAAACTGCTCATCGAGCTGTTGGTTTC
GGGGCGTATCAGTGGGTAGCATCCAACTGCGGTGCGTCAGAGACGCGGCGAGGCGCTGAT
GATAGCAGACGCGAGCAGCCACAATGGGGGGAATCGCACGTCAAGTCTTCATGCTCGGGT
AAGTCGAAGTCCGAGAATTGGGGTGCCCCACATAGTCGAGTGAGAAAGTAACGCGTACAA
CATGTAGGGCACATAAAAGGTGGACGCCCTTCGAGCCAATGTGCGGGATCACGGGGAGTG
CGCTAGGGTTCGGCGGGGGCTATGGGCGAAGAAGACCAGCAACAGACTGAGTGCTTGTGC
TAGCAGTCCTGATACAAAAGCACAAACTTGTCGAAGTCTGGCAAATCACACCGATCGATC
AAGCACCGCTGGAGTCGGCCGCAATG-CAACCTAACCACCAGAGCCACTCGAACCGTAGG
GCGAGCACATATTATGTAGAGTGGAGCATCAGGTTGTGGGGGGGTCCAGCCACCTTATGG
GCAGGGCAACCGCTCTGCGGAGAAGGCGCTTTGCTACGACTCGGCGTAGCCATCGGTTCT
GATGGGGTCTCAGGCCGCGAGGGGGAGTCGGAGCATTTAGTGGAGCCGACCGACGTACGC
CAGAACAGAGGCGAGACGAGGCGTTGCAGCTGCGCATGCTCGATGCGACCGCAACTATAC
TTCTTCTAAGCTGCCAATAGCAGGAGCTAATTATAACAGAAACGACAATCGGTATGGCTT
GCAGCTGTGACATAGTTGAGGGATCAACCGCAAGGCGGCCACGACGGAACCCCCACGGCT
TTGGGAAGCGAAGGTCGTCGGGGACTTACACTACCCTGCCCTCCTATCCCGGAGTCATGC
TACCATAGCTTGGCCGGAGCGGCGACGCCGGGTAACGATGATGTGCGGCACACGGAATAT
GGCTATGGGGCGTAGTTAATATAATGGATGTAGGCTTACATACCCTA--CCGGGTGATTG
ATCATCATTTCGCAGGGAGTGCGTCTACTAAGAAATGCGCCTTGGGGAAGTAACGACCCG
TTAATAGGAAGATGCCTCTCATGAACACAGATATTCGGCTGAGTTAGCGTCCTAACTGCT
GGATAGGGCGTATGGGATCGCAGATCGTCTTACTGCCCAA-CAGTCGGAGTTAGGCCGAC
TTAGGTTTAACGACCTTGTGAGGGTATTCATGACAGCTCTTGGACGACAGAACGAGGGAG
ACTTGGGCACCCCTGTGGTAGCTGGCGTCGGTATTCGTTCGCACAGGTTATATGGATCGG
AGTGTTAATTAGATGATAAGAACTCCAAGCCTACAACAACGCAGTTCTCACCTAGGCCAG
A-GCCCAGGTAGAACATTATCCTCGAAACCGCCGTTGGGTGACCACTCAATGGGTGCGTC
TGAAACCCGTAGCCGGAAACGTTGGATTCAATTGTACCACGTTCGCCGCATCTGCCGTTT
TGGGGGGCCAGGCTCTCACAGGAACCGTGTTCAGCGCAGGGAAGCAGCCGGCCCGCCGTG
AGGACATAACGACGATTAGGACAATCCATGGGGGGTGTTGGCCGAACAGGGGCAATTGAC
CTTAGTTTCTAAGTCACCAGCCCAAGTGATTGTGTGTTCGTTTAGTTTGCGGTTCGGAAC
CTCCTATATTCCCTGCCCTGACCACGCCCAATTTTCTTCTACCCGACACAGCGGCGTTGC
GGTTAAGGCAAGAGGCAGCCCGGATGGAGGCCCCGTATCGAAGAAACGCGTGGAAACTGC
GACGCCTCGAAACTGCGCACGTATAAGTACCCGGTCTGCGGGCACTTTCTCCCAGACCCG
TCATCGCGCGATCAGGGAGGCCACGGCGTCTAGTGGCGACATAGCTTCTTATGTAAGCAG
TCCGAACGGCCGGGTCGAGCGGTGCTGGCAAATCCACTAAAAGCGGCACAGGTCAGCGGG
ACATGATAAAAGTTGGGACCGTCATTGGGGAGCAGAGCGGGCGTGAGGAGTGGAGGAGGA
GCAGGCGTTTTGTATGAATGAGCCTCCTTGAATGCCTGTGAGACTCGGGTCACTGCCGGG
GGAGATAGCCCATAAAAGGGTAAGTCTAGGATAGGCTCGAAGGCTTAAAATGCGGGGATG
CTTGAACCAGGCGATCCTGGGATTCGCGTCGCGGAATTAGCTTGTGTAGAGATAGGACGT
AGATCAGCACACCACTTGGTTTGGCCCAGGCGGGCATCGCACACGTGGTCCGTCCTCAGC
GCGCACTTAGTTATGAGTCTATCTTCTCCGTTGCCAGCACTGGTCGCTCTTCACTGCGTG
CAATGCGTGACCAGCTCGGAAGGAGCCGATTAAGTGGCGGAGGCTTCCCACTCCTGGAGC
TATAACATCGCAAGGTGCCATTGTTCATCAACCTCCCAGCCTCGGTTAGGGACGTAGAAA
GGTCCTGTCGTTCGTAGAAGCAGGATACCAAAACCTCTAGTGTGAGTGCAATTTGGTCAC
GGAAGCGGGGTAAAACCGGCGGAAACCGTTACATCAAAGCCTAAGACCGCGGCCGAAAAC
CATGGAAAAGAAAGCAAGCACGGTTGATGCCCTACAACCGTTTAGTGGGTTAGCTTCTAT
CTCCGTAAAATGCCAATGCTCCCGTGCCAGTCTGTTAAAACAACACCTTTGGCCCTGCAT
AAGCCCCCAATCCTCCCTTCCTGGAAAGTCCATGCCCGGGAGGGTTAGCGCGGGGCTATT
CAACACTGGCCGCGCGGGCGCCTGCGCTTGCCACCTATAATTATAGATGGCGCACGTATG
ACCGAAGGACATACCTCCCATAGAAATACGCGACGTGTAGTCACTTGGTGCCCGCCTTAT
CACACGCGACAAAGGTGGGGTCACCCGTGTGCCCGCTGACCGGGGTATTCCACAGCTTGG
TCGATCGTTTACTACTCATGGGAGATTCTTACGGTTGCGGTCCTAAATCGTCCCGTCTGG
GAATACCATTGGTGGCCGAATATCATCCTTTTGATCGCGCATTGACTTCCTTCTACATGC
ATCTAATGTACCCGGCTTGTAGAAGACGGGGACTGGTTGGTTGGAGCAATGGGTGCGGTT
AGGATGCGAAGGATGGCGCGCCCGGCCCCCCGACTGCTGCTAAGTGGGCGGATCGGATCA
ACTACCCGAGCGAATACACCGGACGTTTGGGGAGTGCGTATCGCACGACACACACTACGT
GCCGCACCCACGTGCCTAGTGTCTACACCGATCGGCTTGCCCAAGCTATGGTTAAAGGAG
TGTCGCTAAGGTCAATTCAATGTTGTAAGTTTTCCATACACGAGAGCCGAGAGAGCAACG
GATTGCGATATGGGTGCGTCCTAGATTTAGCGTCAAGCGCTCCCTTCAGGGCTAAAAGGA
TAGTGATTTTCATGTGGTTTGAAATGCTAGTGGCCTTTGTTGGCGAGTATGGTCCGAAAG
CCTAAGACCGCCGGGGTATAAAATGAACGAAGGCCCAAAACGAACGGATCACTACATATA
CCGACCATCCAAGTAAGTGGGGCCTTTTGGAAGCACGTTTGTCAGCTCTCATAGGAGGAT
CCCCCGATATGTGACACCGGACGCATCCGCCCCTTCCACCACAGTAGTCCTTTGAAAGTT
TGATCTCTCCTTATGTTGACGATCTAATACCAGTGCCGTTCAAACAGTCTCTATACCGAA
GCCATAAAACTAGCCAGCAAGTTGATTCGTCCTAGCACCGCTGCTCTATACCTCCCCCCA
GAGAGAAGACCCTAATGGGGTACGGCACTCGAACCAATTGTAGAGTCGTGACGAAAACCT
AGAGCCTCATGAACGTGCAAAGGTAGCCGTGCGCGGTCGAGAAACCAATAACCCACCTCA
GGGGTCACGGTGAGCAGGCTGTATGAACTAACACGGAGTGCATGCCATAGTTTGCACGAT
TCTCGGACCGTGGATGTAACGAAGCATGTCCAATGACTGGTTCCCGTGACGCCGACGGTC
GGCAACGGCGGGTCGTAGTCCCGATTGTCGTAGTCAGCAATCCCACGCTACTAAGGCAGA
GTCCTCAGCGCGACCAACGACAGTAGTCAACCATTAACCTTCACTAGGACCATCTCGATA
GCTGAAGATGCTCTTAGCTTTCTGTTTCTAGATAAAGACAAAGAGTTAAACCGTGTTAAA
GGTACTGACCTCCTATAGTGTAGTATGCACGCTCCTCCGAGTCTTTACGCAACGGACTGC
TTTTCACATTGTATGTGGTCTCAGGGCCACCTGTAGTGAACGGGGATCCGTGACGACGAT
ACAGTCAGCATTGTTACGCGATGCCTTTGCGTTAATCATGTCTCATACATCCCCGGGGGG
GTCCTCCCGATCAAGCCCCAGTCTCCCCCCTCCATCGGGCGCACCTTTTGCGGGCGTCCT
AAGCGCGAGATCCTTCGTGCCACTCAAGGACAGACATACGGTGATTGTACCTGGGGTCTC
TTTTTTTAAGAAATTGTCGAGAGACTTCTGTCTGCCGCGCCTAGCGCTCGAACTTTCCAC
GCCCTTGGTGCGGACTCTGATTTCTATGATACGAGTAGCTTAGAGGAGGTATAGCAGGCC
TGTATGGTGCCTATAGGTCGCAACGTGTGTCTCGCTTTCTATGACACAAGTTAAGAACAT
GTCATACGTACCGATTACCTTGTTCTCGCCTCGCAGGGCTTGTCTCAATCAGCCTGATAA
GGAGCACTACCTAATGTCCCATTCAACACGAAGGGAAAAATTGAGTATTGAATGAGAAGC
CTGCCTAGGTGGGGTCAAAACTATGCGTGAGGGAGAGGTCGACTTAGTCTAGTCGTTAAG
ACCATTGCGGTACCGTCTGCCGCTGCGCGTTCGATCGCCAGTTTTTTCGCGGCGGTCCTA
ACTTTCTGGTATCGGAGGACACGGCCAAGACAAACTGTCCCCGGAGCTTATCAATTCGGG
AGTTTTACGGCTAATCCATCATCCCCATCTCGTCTGAAGTAAGGCTGCCACCTTATTCTT
TCCTTCCCTCTGCAGGTATTAGGTAACGTACTCTATTTGTTCGTGTGCCGCATTACACTA
GTTTTTCAAGAGGACCCGGGAACCGAAAAGACACTCGTATTCGAGCACCCTAGATAGGGG
GAGTGGGAACTGGGTACCGGGGGGAAGCTCGGTAAACCAGGGCCGTAGCTAGAGAGAGGA
GGGCGACGAATCAAGCTAGGAATATACGGGAAGGGTGCGTACACACTCCGATAGCGGGCA
CACAATCCGGAGGACGGGAAATAGGGACCAGGGAGGCTTCAAATCACCATTGGTGCCGGA
GGAACAAAAAAAAAGATCGCCAAACTACCGTGCTTTACGTAGGAAGGTACTGGCTCGCTG
CACCCCGACGAGGGTACTAAGGTGCGCCTCGTGTGTCAGGAGGACCCCGTGTCTCCAGGC
ACCGTGAGTCGTGTTACGCGGTAGAGCAGCACGGGTGCAAAGTTTACGCCACGTGCGTCA
GATGTTCCCCCGTCCAAGCCTCGACCCCCCTAGTAGGCCCCCGGTGAGTGGCGGACCCCC
TAGAGCGCTTCCTGCGTCAGCGCGCCAAAACCAACCCGAGCACTCTGAGTAGCCCTCGAC
GGTCTATCGGCCGCGCACTGACTGCCCGTGCCCTGGGCGAGTTCACTTAGGTTACTGGCT
CACCGGCCCCTGTTTTTCTCCAGTTCTAATGCGACAGTCGAACCTATTGTTACTGTGGTT
GCCAGCCGGGCTGAAGCGCCCCACCAACATCATCTGAGAGCATTCGGGATAAGCACCCCT
GGCTGGGAAGCCTACTGGGACGGAAACGTCCAGTGAGAGTCTGACACCTGCCGGATGAGG
GATCCGCTAGAACTCAAAACAACGTCGGTTATGCAGAACGAACCATCAAACGAGGTGCTG
TGTCGACTAGTAGAGGAGTCCGTTTCCTGACGCGGGAATACTTATCCGCGGGTGGATCCC
CGACCTCG-AAGATGACGGCTCGATGATGGGACATAGGCCAGGAACAACTTTCGCGTGCG
TGGTCAGAACGTCTGAAAGTCTAAGGCGGGCTCGTGGCTGTGTCAATGCAGTTAGGTGGA
CCCCGAACACAGATAGGAAGCCCCATGGCGTTTGTAGGCACTATGGAGCCCGCTGTTCTG
CGGGGTTCGTTATTAGACCGCGCGCCGGATATGTTCATACGCGTTAAGTCAACCCGCGAA
CACGGAACCAGCCGGCGCCACACAGGCATGTCCATACTACAGCGGGATTAGGAGTAAAGG
TGGCGTATTCCCTCAACTAAGACATACCTCATTAGCGAAGTCTAGCGACGGGTGACGCTA
CGCGTCGCCGTGCCCCGCAAGCCATGGAAGGGTACGCCGACCGAGTTTAAGGCGCATGAC
GTCCACGCGTGAAGAAAGGACACTAAGTGGGACTTACGGACGCTAGCCATACAGCTCGGA
GAAGGTAAATTTTAGGGGCAGCGGTGGCCATAAGGACGTCTCGCGAGTACAGCGCGACTA
GACGCTCGTTGCGAGGCATACCACAACAGCAGGCGCCATGTTCTCGGTAACCTGTGGCTA
CTATTACAGACAATTGGCTCAGTGGCAGCTAAGCGCTTATGAAGGCATTCCTAATGCTAA
AGGTTAAGCGTCAAGAACGGACACAACGCGTGGATTAGTCAGAGCGCCGCGGTTTCAAAA
GCCATCCACCCAGTCAAGAACATGAGGGCATCGGCGACTGTCGGGGGCTGATGCCCGAAC
CTGCCGAGTCTGACACCCCGCCGGCCGACCAAGCGTTGTGCACAATAGAACGCAACTCCG
AGAGCAGATACCATGAGAAAGAACCATCACGTGATAAAGGAGTAGCGCCGGGAATGCACG
AGGGGTCGGGATGCGACCGTTCTGCCGGTATCTGTAACAACGCCGATGCGCCTAGAGGGA
CCTAGCACCAGCCCGACTGTTGGAATTCTGTGGACGGGCAATACTGTCCCTCGGTTTGCA
AGTGAAGACTCCCACTTATGCATGGCCCCCGCGCTCTCTGTCCGTAACCACTCGCCTGGT
GGTAGCCCGCGTACTGAGATACAAGTGAGCGGGGACTGCACACAGGAGTAACGGGCAAAT
CACGATAGGCGATCTGGGCCATAACTAGGTGCAGGTACAGAATCGGTACCTTGGCGGCAG
AAATATGAATCCATCTCGGTGAGTCGAGATCATTAAAAGTAGGTCCCGGCCCGCAGCGGG
GACACAACGATGTGCCACCGTGGTGACCTATTGCAGGTAACGTGCCAAGCAAGAAGTGGA
CACCGGTTAATAGTGTAAAATAGGTAGCATGTATGCAGAGTACCAGTAAAACAGGTGACT
TTAGCGTCTCAAGCGGGGTCGGTTTAACTCGGGGATGTTGTATCTGCTTACGGGCCCCGA
GAGGGGCTAGTACACAAGGACAAATGTCTAAGCAGTACAAGGTGATCTAAACTACAGCGC
GAGGGGAGCGAAGGAACATACTTACGGTGCTCGGCCTAAAAAGATTCAGTCCTCGGGAAT
GACGGTAGTTCTGACAAGTTCGGGTCTTACCCCAATGCGCGAGGGCTTATTGAGGGAGAG
CTCAGATAATATGTTCACATACTTTATGGTGCCAAGGCGGGGCCAGTCAACGATTGGCCG
AAATACGGCTGAGGCCGAACGTCTCATGTTTTAGATACTGTTAGTCTACTCTGAACCGCC
TCTTCTTTAACGGGCCTTACATATTTACACGTAGACAGGCCGGGGTGCGACGTCGGAGGT
CAGGTTGAAAGGTTAGTCGAAATGATCCGGGGGGTAACCTGAACAGCATATGGCGCGAGA
CGGGGGATTTAGGGGAAGTTCTATTGCGACCCGTGCCTCTAAGGTTATTAGTTCCCAACT
CTACTCCGCGCCGTCAACTAGCGATCGCGTCCGTGGCCCACCCGTGCAATGGAGTCATTC
CACATGGGGTCCCGACTTGAGCGGCTTTCTTCGAAGCATTTCCGTCGGATTGGCTGACCA
GCCCCGAACCCTCCCGAGCTGGAATGTGCCCCCGGTAGACCGGTTGTGATGTGCCTACGT
GAAACTCCAGGTTGGGGAACCATGGGCGAGAACAGGCGTAGCGAAGGAACAAGACGGTAG
GGGCAGTACCCAGGCCGAGATGAGAAGGAACGAGACGTGCCAGCAACCCGACATGAGGAG
AGTGCAGGCACAAGGACCTTGTGGCGATCGAATGGTAAGGTAACATAGCTAAAAAGGGGC
TAACTAACGGCATCAGGAAGCTCGAAGCCGTAGTCCTCGGGCGCACGATTGTAGAAACGA
CGGCTCAGAGGCGACTAGTAATGAGCATCCAACGAGCCACCCTAACAGGGTTGCACAACG
GACAACTCTGGTTATAGCGGTCTCCCGGAGACATCATCAGTTGTGCCCCTTCGTCTGGAA
ATTAGCCTGCGCGGCCGCCAGCGTGGCGCTACTCTCCCCTGGCGCAAGCCTATAAGCAAC
AGAGCGCGTGACAGCTGTATGAGATATGCGGGACCTTCGATGGGAGAGAGCTAACACGAG
TGAGTAGTCATCATTAACGGCTCAGCCTAGACGCGGTCACGTTTACCCGTCCTGCTAGTG
CGTCACCCTGCTTCTCCTCCGGTCACAACCGTCGATTGAACTGACGATAAAAGTAGCCAG
CCCACGACCCCGGATGGGCAGCATCCTCATACTCCTGTCTTGTCGGCCATTCCGTCTACC
GTGGTGATCTGACCTGGGGATGTAACAGGGGAGGTATCCAAAAGTTCCGTAGGTACAGGA
ACTGTCGATTGCGCCCAACATTCTCCATTGATCGGTCCTCGAATTACGAACTAAGAAGCA
GGATCATTGGAGGCCCTCGCAACTGCCTGGATAAATTCACCCGGGTCACTGAAGCTTGCC
TCCCGCGGAATAATACTGGAGGATGCAGGGGCTGACGACAAAGCGGGTCACGAGGCCTTG
GCTACCAGACTCTACGCTTGAACGAGACTCGCATGGAACA---T--TTGCCGTAGCCAGT
AGAAGGACCCGGGGGGTCCGCGGTTGGTAAAGCTCGGATCGGGTCGAACACCTTCAGCGT
GCTTGACCGTTCTCGTTAAACCGTCGGTAGATGATAAACCCTATTTTCCGTTCCTTTTGG
CCTCCCATTTTTTAGTCAACTGGAATGTTACTTATATGGGAGGTTAATCGGAAATTCTAC
GTCTTCAGTCGGGTTCTTTACTCGCCGTGTAGCAGCCCGTACATCCTGTACGAGTAGTGC
GGTGCTGGTTTGGCTAGAAGGCCGACCATTACTGTACAGGGACCCGAGCGGCTCGGGAGT
GGGTGGGACCTGACTGGTCGGGTATGAGTTCCTTCGCTCTTACGGGTATTGCAAACA--G
GTCGGCGCCAACGCTTCAGAAAGAAAGAGGGCCCCAATGCGGTTTCAGGTATTTGACTGT
TCCCGAGCTATGACGTACAACGGCACTATTACCTAACTACATCCACTAGGGGTAACAAAG
TCA-GACCCCGGTTTCGAAAGGATCAATAGAATAGACTGGGGGCCGCTGCTTAGCGACGA
TTCCGGTGTAAGGCTAACATGGGGGTCGGATCCCGATATCCATATTTGGCGCGTTAGTGG
ATGCGGTTCGCCGTAGGCCCCAACTAGGAGGTGCTT-AAACGACTCGTATTCCCAGAAAG
TCGGTCCACGGCGCTCCACACGGAGCTCCGCGACACTTGTGTTGAGATAAAAAGACTGGT
ATCCTCCCGATCCAAAACTGACCCTACTCTGCGCGAACGTCGCTAGTTGTCAACTTGAAC
TGGAGGCGAGCCACGACTCCAGAGTCTGCTCGGCACTCCCCTGTTCCGATGGAGAACCCT
GTAAGAGTAGTTGTAGAAAGTCCCGGCGCCGAGTGACGAGCTGTCCGTAAAGCTCCGGCG
AACTCTTAAGAGGGCATCTTACATGCAGCGTGTAAGTTTTACGGCACACATGGGCTCGCA
TATTTCATCAATTGGTGTCCTGAGCACAGCTTCCATTGTAGGGGAGGTGCGGCCTCCACA
GGACCTTCGACATTTCACACGTAATCCACCCTGTGATAAGCGGAGAGCGGGGACAGTAAA
TACCCCTTATCATTCTTCCTGGCAGAGGGTTCATTCAGGCACAACCGCTGTGTCGTAGTG
GAGGATCAGTCAGGTCCACGCCTAGACAGCCGCTGACCTCGGAGAGAAGCCTAAAGCACA
TCAACTATTCGGCCGGTCGTTCAAAGCCAAACCCCATCTCCATTCACAGTCTTAACTGCC
TCAAGGAGGCCCAGTAGTACATTACGCAGCAAGCAGTGCGATTGTATCCCCTACCGCGAT
GTGCGCAGCACGGGAGATAAACTGTGCACGAGTGTCGGATCCACCCGCGAGCTTGGACGG
CCAATTGGGCGATAAATGGGACTTTCCGGGGACTCAGGGGCGCATAACAAGTGGGGGAGC
AGGCATGAATATGACATTCGTTCCTTGTTGCAGGGTCAGCATGAAGAAGGAGACGATTGT
ATCGTGTGTGGTTATGTGTCTCATACTGCGGGGGGATTAATTTTCCCATCTTATACCTAG
TCGAGGGCTAGCAGCCGTCGCCACTGCAGCCAACGGTTGGCAATCGTTAGCCGTCCTTGT
ATCCCGTGTCCCAAAAGCACGCAACAACTAGTCTGGCTCTTGGGTGTCTCGCGGATATTG
GATTCTTGGCAGTCTGGACCCTTGAACCATCGGACTCTTGGTGACTCTAGTAAGTAGTGC
CGGCCCAATATAATACTGAACCACAGGTTAAGTCAAATACTATGACTTCATAAATTACCA
ATAAGGACTTCTTTACGCTCAGGAGGGAGACAGCCTACTCCCCTTGTTGGTAGAATTGCT
GGCAACGGGTGAACTACGGGCATTGCCTGAGTCCTGTCTGCAGGAGGTAGCAGGGTACAA
CATCGGTGTGCACGCACCACGCGTGATATCAGAGGACACTGAAAGGGTGGGCGGAAGTGG
TAATTGACACCCACCGTTCGTTAGAGTCTACTCAATGACTTCGCTCTTACCAACGGAGCT
CAGGGCGTTGGTGTAGGAAACAGCCCATGGTTGTTAGGGCGCGTATATACGGAAACAGAA
TATAAGCTACACCGCTCTGAAGCTGTCCAGCCACACCGTTGTTTCGACATAAACGTGAAG
GTATATTATATCCACCCAAGGGATCCCAGAGGTAGTCATGTAGCACTGAAGACCCGAGGG
GTCTATGGACTTAGGAGTAAGCCCCCCTCTGGCACCCTTGTCCCTCTTGGAACCCTGTTT
CGCGGTTCAATCTAGCGCCCACCTGTTACTTTCCTTCTCGATAACCCCTCCAGTTGTGCC
CTCCTTCGGGAAACAGGGTGGCCAGAGATGTGCACGGGGAGTCTCCAACCATCAGGTCCC
ACGTGCACCCCTCGCGTCGCAAACTCCTTGGGCTAGCTCCCCATTAGCACCCTCAGATCC
CCGTGTCCCACAGTGCGGGACCTTTCGTTTGCCAGCCGGCTTGCAGGGGACTGTGTCTAG
CCATGGGCTCGCGAAGGGGACCCCGAATTGGTGCATGTAGGGCCCAGACCTTCTTCGAAG
TCCTCCCCGACCAGGGTCGCGTCGGGACCCGCATCAGCCGTGACAATCATGTTTGCGGTA
GTGGACGCCTGATAGGCAGCGAGGTGCGGCTACAGGCAGGCGAATGCAATGAAGAAAGGA
TGCACTCACTTACAAGAGTAGATAACGTACTCTCCGGACTGGTACTGACGGTATACCACT
GCTTTCCATGGCGAAGAGGCGAGCGGTCCGGCACAGCGGGGAGAGCGTAAGTAGTCGAGA
GCCCGGCAGCAGGAGCGAAACGAATTGACAAAGAGAATGGGTGATTTCAACGGATGCGCT
TATCTATTCCAATTGCCCATGCAACCTCCTCCGAATGCCGAAAGGGAAGGGATGATGAAG
CGCCAGATACCTTTTTTTTAGTGAGGTACATGAAGCCATCCAGTTACCCCTCATACCCGG
TTTTCAAGGTATAGTATAGAAGGGGTGGAGTGCGCCCCTACGTCTTTGAAATGTTGTGTT
AAAGGGAGGTCTCATATTTTTTTGTCGCCTTGCGGCGAGACCCGCATATTCAAATCTTCA
ACTGAGTCTACAAGGGTTAGGTATATACAGGCCTTTAGTTGCTGCGGACAAAAAGATCAC
AAGAGGCCCTGTGAAAAAGATGGAGGAGTGGACTGCCCCTTGTCCAATAGCAGCGATACA
CAGTAGTAGTAGTGTAGGAGCCGCTACGTGACAAAGTATTCCCACTTACTATTTTACCGC
TTTAGCACGAGGCTGCCCGCAAACTTCTACCCCACCGGTGGCTCTGATTGCCTCACTTTA
CAATTTTTCGGCCACTAATACTTCAATCATTTCTCCGATATAGATGGGGTTTTTGACACC
TCGCGAGTAGGATGGGGGTAGCGGCCAGTATTTCGCCTGTAGGTGTGTTGGGCTCCGGTT
AATGAGAATGAGGGTCGCCACCTCGTTTGTCGAAGCACGTCAAAAAGAACATCTTCGTTT
CGGCTAATGTCCCGGAATTACGTGCTCTTGACCGGTTGTTCTTTCAGGGCAAGCTCGACG
GCCACAGCTGGTTTTAAGCCACTATCGGATCCCTCCTATGGCCTCCGGGGCGTGGCAAGA
GGCTTGGCAGGCAAATCTTCTGATGTGTTCACTTGGTCGCCTAGGATCACGTCTCCCCAA
GATACACCCGGAACGTCTAACCAG--CTAAAACGCCTAGGACCGGTCTCAAAAGAGTGAG
GTCGTGACGACCTGGTTGGCAAGGCCTTTTTGGATCTGAGCGACCATTGGGGGTACGGCT
CCAATTGGGCGTGCGGTGTGCGGAAACTCTGCCCCAAATCGCGGGATGTGGGAACACCAG
ACAACAGCTAGGTAGAATTCATGGAGGCTACGTAAGACCGAGTAAAACTTGGCTGGTGGA
TTGACTACAGGAAGCTGAGTTCAAGATCAGCTAGAAAGCGTCGCAACTAGAGATTGAATT
ATCGGCGGGTTTTACACTCTATTCTTAAGGAACTGAAAATCCGATTCGGGGGGGTGCTAG
GTGACCCGGAGGACGAAAGGAACGGGGCGTAAAAAACTGTAATCGATGCAGAGAGCCTTA
GCTCTATTAGATATGTTGAGAGGGACCGAACGTTTCTGCCAGATCATAGACGTTTTTTGG
GGGCGCGAAAGCGTGGGACGGGGAGGTCTGCGAATACGAACGCGTGGGGTGAGCGTCTTT
GAACGCGAGGATCGTAAACCGAGGAAAAACACGGGAGCGTCAAAACGGTCAATGCCCGCC
ACAAGATGAGAGATC-GTGGCGTCTCCTCAAAAGGAGGCAGGGGAGTGGAAAGCACGGAT
GAGTGAAACGGTGATTGGATCCTCCTTTGACCGCCCCCCGCGGGGGCGGGTGTCCCTCCA
ATAGGGCGAGAGAAGAGCTACGGGGCGCCCAGAAAGCGAGCCTCACCCATGAGGACTCGA
TTAAGAAATCCACGCTCGGGTTGCTTGCCTACGTCGACACGAACGCGACGTCCTCGTAAC
CGCGACCGCCGCAGGTCGAGATCTAAAATCAGTTGGACGCCAATAAGAGCGAAGACGTCC
AGCCTATCTGCAAGCGTCGGGAGTAACTTACTTAGCCTCCGGGTTCCGAGAGCGACCCAG
CCCCACGTGAGACATTCGTAATGGGTACGCGACTTGTGCACCACGGCTAATAATGCTAAA
TGTGCGGACACCTCCTAGTATGGAATTG--CGCAGCACACCTGAAGGCCGCATCACATGA
AGTTATCAGTCGATGCGGGCCCCACGCTTACAACAGTTCCAAGAGATGATGTCCTGAATA
ATGCAGGTCCCGAGGATGGATGGCCGCCAAGGAGGAGAAGGATAATTGTCTACCGCGTAG
AATAAAGGTTGAAACGAACGAGTGGTGTTTATCGCCTACTGGCGGATCCAGTAAGCAAGC
CAGCTTTAACGCGTCGTAAGCAAAGAAGCCGGCTGTAAGGATAGAGTCACTGTTAACCGG
TGAGCCTCAGGGCGATGCCCGGGAGGCCTTATCACGAGTAAAGATCCACGACTCAAGGCG
GGAGTATGAGGGCGTTCGGAGCAGCACATGGGTATTCTTGGGGGGGAGCGCTACCCGGGT
CGAGCGCGGCGTGGACATACCGGACGAGGGCCGCGCCGTAAAATCGAGGACATAAAGGAA
GGATCCTCACGAGAGCAGACATAAGGTGGCCCACTGACCCCCCCGGATGGTCTATTATAC
ACGCCGGTTATTCGGGGCTGGCGCTCGGGGATCGTTGGATGAAAACGGGAGATTAATGTA
CGGTCATCTCGAGTGCGGAAGGACTACGAAGGTCCGCACGACAACTCGACGAGTGCTAAC
TCATTGACCACACGCTATCGATTGTGAGCTGGAGCCGAGATAGTAACGAAGTAATTAAAC
TTCGGCAGCACCCGTAAGGCCCGCGGCACAGATGTCGTCACCGGCTAACCGACCTACGAT
ACAGTCTACATAATCGCTAATC-ATGTACGAAGGTCTATACGGTCGCAAGCCGACGGTAG
AGGGTTGTGAAAGTTAGATAGGTACGAAGGCGTTTCTACGGCACATGCGATGCTTCGGAC
CAGGTGCGCGTGTCCAAAGGAATCTCCAGGAGAGACTCTCAGAGTCGCAGGTTAGCCTGG
GGCAGGCGCTATCCATTGAGGCTGTAGGCAGAGGTGTCCAAACTGCTGAGTGGCCTGGAA
GGCGTCTCACCGGGGGTCGGGGCACACGGTTCGCCTCGGGTTCGGCTAGCACTCGGCGAT
CTAGACCAAACAACAAGTTGGGCGAGGTACTCCTGGGCCGCAATCAGGCACACTGCATTC
CCGCCGGGCAGGAGATCGTCTCCCGACCGGTTTCCGGCCGTTTTTATCTACTGTGCTTCT
CTTCCAGTCGAGGGTGACTTACCCACAAGTCGCGCATTACCAGATTGAAACCAGTTCGCT
TGAACACTGTTTCCTGGATGCGGGCCTCGACGGCCACGGTCTTCGCACAGGATTCAGGCA
TACAGATGCGATGTTGCCTGCCGATCCCCGCACACGGGGTTCCAGCAACCTTTCCTAAAC
TGCAGTGCGCTACGATTTTCGGCCTGGACAGAGTATCTAATCCCTGAAGCAGCGGTCAGT
CTCACACTAAGTGTGCTGCACGCAGGCTCGGGGCCTAGCCATCCTTGGGCGAATTTCGTC
GCGGCTCTCGCTACTGCACTCGGTCGGTCGGACACACCACTAGCCTCTGCGGATTAACTT
ATACGTCAACCAGGGCAATTCTCAACTATTGCGAGCTGCGTGGGCGGAGGATCGGACCAG
GCGGCCGAAACTCCCTTCGCCTTTTTTCCCGGCACATTTACTCGTTAGAAAGCCAATCCA
GCATATAATGTCTGAACCATGCGGCGGGTTTCAATAATAGTCGTTCGTCCGCCATTTGCC
AGACTGGCGGCTTAGGGGCCCGGTTGTTGAGAACGTAAGAGTGGCGAAATCGCAACAAGA
CTTCGCAGACAGTTCGGAGCAGTTGTACTTGATCAAAATTCTTTTGACAAGACGGGCAAA
GGCACGCAAAGGGGCTAAGTCGACTGACTTCTTTCCCTTGTGCCAGCAGGAGCATGCCGT
ATGTTGGCCCCCGATCGGTGCTTTTTGCATGGGCGCTCCGGTTTGAAAGGCGGTGGATCC
AAGGAGTCTGACTGTTTGATAAGTCCTATTGGACCGCGCGTGCAGGAACTACAAGACCTG
GCGTTAAGTGAATTAGCGGCGCTCTGCCTTGGAAAACATTTTGTCGAATCTCAGGTACTG
GGATGAGGCATGTTTTATACCACAAAGCGCGGCGCAGGTTGAACAGGACAACTCCGCAAA
CCACGCCCCCTCCCCCTAGCTTGTTTACCTCTCCCGACCTTTTGCGAACACACCAGCGGA
TGGGTCCTGTAAAGCAAAAGGAGTAGGGTATCAGTCATTGACCACCTCAACTTATTCTGA
AGGCCAAGAAAGTTAGCAACTTAATGCAGCAGCGTTTTGGAGAGGTACCATCTATATGTA
CATTGTCTATCATAACTCACAGCATGGAGAATTATC-CTTCGGCTCGGCGTAGCCTATAT
TAATGAAATACTGGGAAGTGCGTAATTCGACTGACTCGCTCGCGAAAGTGAAGGCCAGAG
GGACAGGTTATCGCTCGGGAGCGTATGCATACCCCTTTTGTACGCAGTTCAAGGTGGACG
GGGACTCGAGTACCACAAGACCAGAGAGGCGAGGTCAGACACTGGCCGTCCACCAACGCA
CATAACGGGTGCACTTACGACCAAGGAATCCAACAGGAGATGGACCAATATCGAGGTGGG
GTGTGAGGGTATAAGGGGAAATCGGCCAGTACGGAATGTAGAAACAACCGCCTTGGTCAA
TTATTGTACTTGCAAGATTCGCATCAGGGAAGGGCGCAGAACGCCCGCAAAGGGTGTAGA
GACTGAATATCTCAGTAACCGAATAGGTGGGTGGATAAAGGCGGGCAGTTATACCGGGGA
CCGAGCCGCACGCGGCTAAATATGGTGAAGCTAGTTGGTACTGACCCAGTACCGGAGTCG
TTAAGGAACTCAAGGCCTACGCGCTTTGAAGCTAATGCAACCTCGCT-CGAGAGGATTGC
ATGGGCGC-GTA-ATCGGTCCTTAACGGCCGAGACAGCACTTGCGATCAGCGAAGGCGGG
GAGGGCTTTGTGAGGAGTACGCAAAACGAAGCGGCTCCACGCGATGCTAAATCTCATGTG
CCAGCAGGCAGCACGCACCCGCTGGTCAGTTTCATTAAATACATTAGGAGCCTCCTGAAA
CGAGCTGTTTGTCAGGGGGAGCAAAGGGGCGCGAGAGGATGTGAGGTGGAAACGAGGGTT
GGGATGGCGGAATATGTCAGTGCTTCCGCTGCAGGCGACGCAGTGATCTTCCGAGTTCGC
ACGTTCTACAAAGCTCAGGGTGAATTGGGTCATGTCGGTCGGCGGACGGGTCTTGCACGC
CAGGGGGACCGCACGGCGGGTACGACGGATCATACGGGTGGAATGGGTGAAAGATCCGGT
ATCGGAGCCGGGACGGGGCGTTAGTCCGTTCTCGCGACATGGTGTAGCACATTCTTTAGA
GTGGTAGAATTGGCGAAATTTTAGGGGAATTGGTGGCAGGGGGCCACCGCCCACGCACGA
GGAACGTCCAGTGTTATTCGGGTGCGCTCCCTCCCTAAAATGGGACGACAATGGGCATCA
GAAGAGAGGCGAGGTTGAACCACCTGAATGTGTAGGGATCGTGTGCAATTTGAACCACGC
ATTTGGAAAAATGACAAACCGTCCATACAGAAAGGGGCGACCTCCAACCAAAGGCCTTCC
GAGGCAAAAGTGAAGAGGCCCGAGCAGGTTCCGAGTATAAGGTCGCCTGCGAGAGAGGGA
GGGAGCGCTGCATTCTGTTGCTGGCGGTGAACGGGCGAAGAGATTAAACTGGGAGAAGAA
CAAGATGGCGATGTCTGTCGGGGAAAGGGGAACCGACGGTTCCATGGCCTATCTCCTGAC
GGTTGACAGGAACCTCTCATGACACCCCGACCTATCCCATTCCACCGTTGAACACACTTC
TGTCACGCGCGGCTCTCCCCAAACCTTAACCTCGCCTATTGTTGTATTCGCAAGGGAGCT
TCAAGAAACCGTCTCTGCAACCCATGCGCGCTCGAGGGTATGGGAACGGAAAGTTACTCT
CGACCGTGTTGGCGGGAGGGAGTGTCGCCTAGGAGTCACGTAGCCCCGCGGGGGCTGCGT
GTGAGTTGTTTCTCTCATTTGACCAAACGTTAATCGTTCGCCGGTTACCCTCGAGGTCCG
GTGCTACGCTGGCTTCGTGTGCCTAGCCGCAGGTCCAGGGATTTCAGAAGTCTACTGGGG
AGTTATAGATTTTTCTTTCTGGATGTTGCATTGAGTCGTTCTGTAAGGTTCGCAAGCAGG
ACATCATGGTAGCCCAGCTCTCCCAATCCACTCTTGAACCGCTATATACTCTGCGCGTCC
CCGGCCTTCTCGTGAGTAGCAGTTGCGTTCATACCCGTCCCCACGTCCGAATCTCGCACG
GCGAATAACAGTTCTTCTCTGGTTTGGACACACGAATCCGGAATAGTGGGGTGGACGGGT
CGTGAGTGAAGGGAGCTCGTTGCAGGCAGCACCCCCAGCGACTAGCCGATCGTGGTGGTT
ACTCCGGGCTTCTGGGCTAGCTGGTTGTAGCACCGCCGACAGGGAATATAAACCACGCGT
GGCGGGCTCTCCATTCGGCACAATAACCTGTATATCCGCATACCCGAACCCGCCTATCTC
CCGCATGATTTTCGACGTTTTCAGTCATCAGCTGGCCCTTGCATTCATACGGGTTAAGCG
TTGCTTGCTCCAATGCATCACCGGGGGAGACGAACCACTCCTCCTCGGCTCACGTTCTCC
TCAATCCCCCGTCTACATTGTCTGGCCCGAGGCTCGTCGGCCGTGTATGTTCAAGGCTCG
TAGCTTATTATTTCTCATGGTGATCTCTCAGCCCTGTCTCGCTGATGGTCATTCGCGTAG
TCATTAGGTAGCGATACTTGCTTCTCCTAGCAACTATTAATCTACCAAAGGGCCCTTTGA
CCGCCCAGGTTGCTGGTTCCCTGTAGTACTGCCCCACCATGTGGCCCGGTTCGGAGTGAA
GAGGGACCCGGTTTGAGAGCTACCGGGGCACGATCGAAATAGGAAGCCATGCCTAATGGT
CTTTAGGTGCGTGTAACCATTCTCTTGTAGACTTGCGGCCTAACGCGGTACCACCCTATG
CGCTGCTGTGTACTTCGTTCCCTAACACTGGAGCCGGAAGTAATTTCGATTATCTGGGCC
TTCAGAAGTGAGGATCCCGAACCACCTTCTCTGTAGAGTAAAACGCCTTTCACTCCCGGC
AATATATCCCCGAGAGCAGCTGAAATTGCACGCAAAGCCATGACCTGAGACTGTTCATCG
GGTTACCCCGTGAAGAAGCTATGTCTCTTGACGTGTCGGAGAGGACCGGTGGTTGGCGGA
CGGGTTAAAGCTCCCAGGGTTTCATTCGATACACTCTGGATAGGCGCATAGTTGGTCAGC
GAAAAGCCTACGCCCGGTTCGCGGGTTGCGGGGGCGGAGCCCCACGCGCGCGGACCCCAC
TCAGTCATGCACTCTTCTTAATTCGGTCCACCTCTTCCCGCAGCTCGCGCATCCCGCCAC
CCGTGAGAGGTTAATCAACTAAAGCACCCTAATGGAGGAGATTACTGTGCAGACCATCCC
TTCAGATACGCCTCCTGTTAGCCGGTCGGTGGAGGGACGCCTGCGGAAGTTTGCGGAGAG
GGGGCGGATGAACCGGCCGGGGGATAGCGAAGACTTGGAACGCTAACTACTATGTTCCCT
CCGTTTTCGGAAGCCAGATAATTGAGGAGCATCAACCTCGGCCATACTACGTTTTTATAG
CCTACCCACACCGCCGGGTTATCTATACCACAGCACGAGAATAACCTAGTTAGGACGCCT
GTGAGAGGTAGCATCCGGGTAGTGGCAGTCCCGGTTAACCTGCCGGAGCGAAGGTAACTT
GAGGCGTGATCCCCCTGCCTGGTAGCGTTGGCAGCCTCATCCCTATGGACCTAAAGATTG
CACTTTGCTGAAAGCGGCACGTGACTGTACCGTCGAGCCAGTCCTACTTTCACGGGCGAA
TGTATGGTCCGCCGAGGGCAGTCCCATATTATCGGGTCCTGGTATCGCGCCCTCATGGGT
CTGGGGTGGGCATATACTAACCGTTCCCGCTATGAGTTCTCTTCCTATAGGCACCCATGT
TTATTTGACGCTCGGTCCCCGAATGTGAGCACTCCGCCGCTACGTATTGACGCCAGTACG
AGGGCCTGACCTATTCCAGTCCATCTGATACCTTACAACCCTAGGGCGGCTCACCCGGCC
ATGTAACTGACCGGGCAGGGTTCCCCGACACGCGGACGTTCCCTGACCTGGTTAGTCGGT
AGCCAATTCGATGTGGGACTGTCAGGTCATGGGTTCATGTACTTCGGCTTTCCCCCTAGC
GGCCGGCCCTGTAAAACGAAACAACAGTTCCACAGCCAATGCGGCGAAACGTGCAGGCTA
GCGGGTACGTCCAGAAAGTTTGGCTTTGGCACAGCCAGGCCCCGTTACTTGCTGCCACAT
GTTCTTGTGAGAGGTTTTCTAGCGTTTACAATCACTGCCTCTCCCGCTCTCAGTCTCTAA
TATGTCCCGACTAGAGCTCGGCCCGATCCCCCCGGTGCGATCGTATACCCTTAGGTGCCA
CTATGCCCCACGCCAGTCATCGTGGCATAAGATAGCGACACATACGCGCCCATCGAGACA
TGAAGTGCTAAACGGTCTACGGGCGATCGCACTCAGGCGCTATCAGCCGAGGTATCCCGA
CACGTTGACGGCCAGGGTCGAATGCTTCGGGTGGCGGGTTTGTCTACCTCGGCGGCTACT
CTGTCTAACGATTATGCAATGTCGTTTCCCTCTTGTGTTCCCGCAGCTCCTTGGTGCTGA
AGATATAGGTGCGTGTCTCGTCAAATCCGTGGGAGAGTGAGAATCCTTTTCACACTCCCC
GGATAAACTATACCGTAGGCTTCTGCTCGCTCTACTCGGTCCGGTGCCTTCGCTACTATA
CGGAATGGCCAGGAACGCGCAATGCACCGACTAACCACTGGAAGCGGGTCGGGGGTCAAC
GAACGGGTCGATTACGGCAGGTCGTCCGGTACCGGAGACTGGGGAACGCAGAAGGTCAGT
TCCGGGGTAAACATGGGTCACCTACCTGCTCCGTTCGTGATAATACAAGCGGGACTTGTG
GCCCCTGCTCATGTATTAAAAGGATAAGAAGGATTGGTGCACGGAGAGACCAGGAGACCG
GACATGCTCTCGTTTGCGGATGAGAGACAAAGTCCGGATTTAATTCACTGTCGTTCTAGC
GGAGCTTCTCTCGGTTAATTCTAATGTTCATCCGCAGAGTTCCATCAATCAGCGGTGGTT
CTGCACACGCGACCCCGAGAGAATAGGTAAACATAGCTCCCGATTCTCTCGTCCCGACAG
TCGTGTTCTCCCCCCCCGCTCTATGCGATCCCCGGGATGTCTTCGCCCCATAGCGCCGAG
CCTAGGCAATCCGTCCTCCCTCTTGTCAATGCTTATGGTCATGTTTCTTCAAATGATCGC
CGTCGTTCTTCCTCCCCGAATTGGTTGCTCTTTGTGTCAACCGGGGTCAGGCTCAAATCA
CCGTCTATCGTCCGGTAAAGCACAATATCTCCACGAAATCGGCACGAGGATGAGACCAAT
ACTATTCCCCCGGCACGCACTGAACCAACATTACCAGTGACACGCAATTTGCCCCTCTAC
CTCCCACTTCCGGTCGATTGGTGCGAGGGATGTGCCTCTCTCAGCATGCCCCCGCTGGGG
GGTTCACACGGAACAGGTGTAAAAGAACGTCCCTACCTTCTTCAAATGTACCGGCTCAAC
ATCTTATAGCTATTCGAAAACGCACCGCACTGGAACCTTATCAGCGCTAAACTGCGACTG
AGGCAGTGTTAGATCGTCACAGAGCCATTAGTGGTGCTACGCATTAGGGCCCCACCCTTT
CTGTCATTACTCGATTTTGCTAGCTAGCAGCGAGCCAATGACGCCATGACTGATCGGGTC
GCGACTCCTTATCCCGGCACGCTGGTGACCCGTATAGAGGTGGCTTGTTCATAGTGGCAC
CATTTAACCCCGTGGGCGCTTATGCGTTTATCAGGTTGCAACAAATAAACCCGGATCCGC
CTACCGTCATACAACCTTCGTTAATATTGTAGCCTGCCATATATGGTCGTATTGTTTCCT
GATTTTGTTACCACAGGTTATAGTAGGTATGAGGCTGTTTCCGAGCACTTGGGCGAAAGG
TCATGATCCAGATTCTTGCAGCCTTTAAATAGAGTTATGCGCCGACCTACTAGGGGGCAT
GGCGTCATGATCTTCTACGTGTCGTCATCGCTTACCCTCGTTTCAACTCGAACCCAGCGG
GGACGTGGGCAGTTAGCGCCTGCACCCCGTCCTCAGTCGCCAGCTCCGCACGGTCTTTCG
CAGACAGATGCGGATCTAAAGTCGAGATCGCCCCCCTTGCTCCCTGTTTCTCCGCACGCC
CGTTACCATTTATATCTGT-ACCAGCCGCGTGGTGACGTAACTTCTGT-GGTCTATGGGG
TAACGATTGGAGGAGTTATAGCTTTCCATCATCCCACCAGGGACGGGCCTTTTCCGTCTC
CCAAAGCATTTCACAGGGCGTAATTGCGCACTTGGACTACTCCATCGTGAAGGCGTGTAA
GTGAGTGGCCAAGGAATCGAGGGCTGCTTGATGATTTCGGTTGTTGGGCTCACAGTTCCC
AAGGGAATTGGCGGAAAGCGAGGTCGGTCGGAGTGAACGCTTCGCTTATCGTCGAGGATT
GGGCCTCGTGGTTGTTCGCCGCTAATTCTACTCCAGGCTGCTTAAGGG-GCCCGGACTTC
ACGCCTAATCGTCCCTCGCCTGGACTATAACGACCTGACCCTGTCGCCCTCACTGAGCCA
TGAAGGAGACGCTGGAACCCCGGGTGACAGATTGTAGCAAGCTACCGAGATATGGCAGGA
AGAGCCAGCAAAGTGTGGCCTGGTTAGGATCGACAGTCATCAACGGAATCATCCCTTCAG
ACGCTTCGACATTTGGGCTAACTCATGACAAATGCTGGGTTGACGGGTTCGAGCTGCTTG
GAAGAGACCGGGCGGGTATCACAGCCGGGTAGGCCGGGACACTGGGAACGCCTCAGCAAG
AAGCAAATTTGCTCTCGTGCAGGCTGACGTGGCATGTTCCCTATACCCACATCGGGTTAT
ATGATGGCCTCCTTTCCAGAACTAAGCTCACAAGACGGACGCCGCCTTTCGAGGGACTGG
CTTAACGTGTTTGAGAACCAAGATTCATCCAGAAACTGCCACAGTCGAGAGATTCGTGGG
ATCCCACTGGCCAGCCACATCAACTAAGTTCAAACGGGCACCACGCCGGTAGCACAA-AT
GGCTTAATAATGCGGGCTTGTGGCCGCTTAAATAGGTACCCCTGCCTACACGGGACGGAG
ATATCGTGAGGGCCATACCAACTCCTTGCACCTGTACCGACGCTGTCCTCCTAGAACGCA
ACGCGGTAGTAGGTCGACACAGATAGCCCGCGCGAGGAGAATCTCCGTCCCCTGAATAAA
CTGCGCCTAAGGTCGTTGTTGCTTAGTCTGCATGATCTTTTATTGGCTAGGCCCCTTACT
CTTCCTGACCACTAGATCATTAAGCGACCGCACACTCAGGAAGAGTAGCGTCCCTCCATC
CGTGCCTTGGCTCAGTCCACGACTATCAACATTCCCTTATGTTCAGCCCTTGTGTGTACA
CTGCGTAATCCCTAGCCGTGACTTGCAGAATCGAAACGCTGGTCTGCAAGCTGGTGTTCC
CGGTAAACGTACGGTCAATTGGACGGCCCGGAATTCGAGCCTCATGTGACGTCGCGGAAC
TCTACTTCCTTCATGCGGTGTTCTGCGGGCTGCTTCCGGTTTCTTCTCCAGCTCGCTATA
ATTTTTATAGCCCCACGCCCAACCTTACGCGCTGGTAACTCGGAAATCAATCGAGGGACG
CGCCGACATAGAGCCATCGGACCTTCCTCCACCAGTTGTTTATCTCTGACTCCCGCTGAG
GTCCCATGTGTTGACTTGGGAGCTGGAGGGCGCGAGTTGTTCGGACCACGTGGTCTAAAA
TGTAGCTTGCCGTTCTATTGTGGCATTGACCGCGCAGTACACCGACCTGCAACCCTCGAA
CCAAATAAGATTTTTTAGCTCAATGCGTTCGACGCGGTTTACTGTCAGTTTTCATGAGAA
TGGTTCCATCCCAGACCCTAGAAAAAGGCATGCGGGATCAAGTAGTGACCAGGGAGGTCG
GCTCCTTCTGACGCGAACCTTCGCAATGAGGCGCTACCTTACTGATCCCT--TGGTATTC
GACGATGCCGAGCGGTTACCCCTGTCTTCCCCTGGATCCGTCCAACAGACCGACGTTGAT
GAGATAAATCCCCAAGCTTCGAGATATATCACACCCGCATACTCGCATCACACTTCTCTC
TCTGTGGGCGATTTCACGGCATCAATCGGAGATTCGACTTTACCGGCTCGTACGAGTATC
CAGATATTGGCGCCCTCCACACGCCGCCTGGTAGATATGGTACTCGTCGGTCCGGTTTGA
GCAACGTTCTATGGATTCAATCCACCTATGGATAAGCCGGTGCCGGGCTCGTTTGGCGGA
CGGAGCGCTTGAGATATCTAGGTGACCACTTTGACGAGTGCGGCTCGATAGGTCCGCTAT
GCCCCCGAGCTGAGAGACCGGAGTGGCTGCCTTTTCCCTAGGCAGGCGTAGGCCCTACTC
TCCACTAGTCCGTGACTGGTTGAAATGTGTCGGACCGCCTGTGTCATGCGACGACTGCAG
AGGCCACTACGCTCGGAGTAGTATCCTGAATGGAAGAGCTCGCCTTATGGGAGGCGCGGA
GTCAGGAACGGGTTTCATAGGAACTGCGGGGGTTGAATTGGGCGCAATTGAACGACCATG
GATTCCCTGCTCGCAGTTAAAGATGAGAGGACGAACGCCGGTCCAAGGGGAGTCGAACGA
CGCGGAGCAGACAGTAACCGGCCATTGTAAATCGGACGGGGCCGGGAAAGTCTCCGACTC
CTCATATTCGTGCTTACCGGCCTTGA-CGTTCGTTGTCCCTTCGTTGAAGGTGTTCCGAT
CTCTCAACATGCATTACTCTCGCGGACGAATAACCGTCCGAGCGTTCTACCAACTCAGGC
GCCCGCACGTGGCAGATGTCGTTGACCGTGCACCATTGCCTGTAGACCTATATCGTCCCA
TTTCAACCCGTGCGTTATTCCTCCCCGCAGGATACAAATTCGCCATATAGCCAGTGATCA
GGCTAGATTATTAAGCACAATACGGGTGAGGTAAGTTCCCCTATTGCAATATACAGTGGA
TACCGCTGAGACAGCAGGTACTTAGACTTTACCCACCGACAGAGTATCGGGGCTCCCAGG
GACTGGTGAGGCTCAACTATTAAATAGGGCATGAATGAGGATACATCTGATACGTTCATT
CAGTTGAAACGTCTCAAGCACACTTTTATTCCTTCGCCGAGCGTTCGGCGGTTGTAGCCC
TGGCCGGATGCACTGCAACCCCTCGATAGGCTGGTTCTGTCATACCATTACCGCCGCGGG
GTGACGGGTAGCACTGAAGGCTCTGACAGATAACCAGGTTGGTGGTGTGCCGCCAAGCAA
CACCCCTTCCCCTCCCGTAGCACTGCCTGAGATCTGCAGCCATGGAGATACGAGCAACAG
CACTCACAGCTGACATATTACTGAACCCGAGCGGCATTTAACCCTTTACGAGAATGTACT
GGCATTGGAGGAGTCCATACCCTGATTCTTCGTGTTGGTATGAGAGCTCTCCCGAGTCTT
ACAGCCCACCTCGCTGGTTCAAGACCGCGGTTTGGAACCCGTCGCGACGCCGGGTGGGGT
CTCGAATGATGGGTAGCTCGACCGTTGGACCGCCCAGGAATCGAAGAATACGGGAATACG
ATATGAGTTAACGCAGGGACGCGTAGTAGGGAATCCTTGCCTGGGAGCAGGGCCGTGTGT
CACTGAAGAATCTGAGACGGAAGCTGAGCGGCGGGGGCTCGCCCTGAATAAAGCTCTGAA
CGTGCATAAGATTATGCCCGTTACGATATATCGTGCTCCCCGTGGCAGGCTACGCGGTCT
GCGCACTTCCTTGGCTCCCTGTTTCCTATAGGGCTGCTGTGTTATGTGTCAATTATCCCA
CTTCTAAGTGTGCCTGTTTCATTGCTCGGGGCAAATGTTTACCGCCTGTCGGCCATCATA
CTATACCTAACCACAGGTAAGACTACACCGGTCAAACACGAGCTGCAGGGACTTGTACGT
CTGCGTCTACTAGACAGTCCTGTAATAAAAAAGTCCGCTCCTGGGAGCGACTTTAGAAAC
TACGGCCCGCGATGGCTTGCTCCGATTGACTACGGAACACTAACACGGCTCGCCGCTCTG
AGTTTATAGTCGGCAGGCCTCTGGCCCTCCCTGGCTGAGCGGTCAGGAGCGTGGTGTTCG
CGATCATAGAATGTAACGAGAACTTTGTCCTCGACTGTTCCCACAGTGCTTCGCGTTTAG
CCCGAGCTCCGTGCTTTCTCATCCGTGCCATGTGCCTCCGCAAGTATATGCTGTCTGAAC
AAACGTACACCTACCTTGAAAGATACCAGTTAGCAGTAGGTGGAACCCAGCCGTTCCGCC
CCCCCGGAGTCACTCCTCCGGCGATACCGCTCCTCACATTTTCGTCTTTCTTGCGACCCT
ACGATGGCCTGGCAAGTTCCTGGATATATTGATCAGCGCTCCAGTTACGGCTCCCTCCGG
TGCATGCTTCCACGAGACCGCGCGTACTACAGGTGCCTCTTAGACACACGCCTCGTCAGC
TAAGTCGAGTCAGCTCTGGCCCTAGGCTGCGGGCCGTGAAATCGGACGAACAGTGCGGGG
TCACGACGAGAACACTACACTGCTAGAAGCCGAGCCCACGGTTGCTAATCCACGTGGGCG
CTGCAAGTCTGAGAGCGAACAAGCATTGTAGAGTGCGTTGTCTACTCACTAGTTTCGCGC
CGCGGCGTAATTCCAGTCGACAAAGGGGTGTAAGTACACAGTGGTGTACCACGTGTCTGA
CCCGGCCTCAGTCACCAAAATGCGAGTCCGCGGCTGTGCACTTGGCGGCCGCAGTAAAAC
TAGCGTATACCCGCTCGTAACACTGGCTGGCCAAAGCCGTAATTTATGTATACGCAAGAT
GAGCACGGCATGCCCTGAGGGAGGCAGCCTGCTTAGCGTCCCATCCCCTCGTCAAGCCTG
TGGTTTTAGGAGAGTGGGTCGGGGGGTTACCTGACGAGCTACTATACACAATCTAAAAAG
CCGGAATACCACCGTTCGCAGTCATTTGGGCCTCCTGTCGCGTACACTAATCGAAGTATA
GGATCCACGATTATCCGAGTTAAGTGGTACCCTTCCGGTATCCCTTGTGCCTGTTCTGAT
TTCATCAGTGTAGGACAAGAATCCACCGACCATAAGTTAGTAAACCTAATCCGCGACAAT
CAACATAACCACGTCCATAACGTATTTTTCAAGAGTTTCAAATTTTAAATTCTTCACTGG
TCACAGAACTTCATTCCCTGCGGACGTGGGTTATTCGGACACGAGGTGTGGATGCCTCTT
TACCCATACGTAGTAGCCACATCAATCACCGACGCCGACCTCCTTGATATGATGCATTGG
TTTTATTTCGTTCTACCTCAACCCGGATCAGAGACACGCCTCCCCCGGCCGAGGGGGAGC
CGTCCGACCCTTTCCGCCAACCACTCCTCCGTGGGTTCAAGGGTGGAGCCTGATACCCAC
TCGTAGGCAATGAGGCGACAGGCTGGGATACCCAAGTAACGGGGAGAGTCGCGCAAATCA
GTGCCGAATGCTAAATTTGACACCGCGCGTTACGAGCTTTCACTCGCCAGCTCAAACATT
TGCTGCTGGAGCGATCGTACCAGGCATAAGTAGTTTCACCCTTTTGCGCCACGCCGGGAC
CTCAGGGCGGACTTTTCGCTTGCGTTCCTATTCCCTTCGTCACCCTCCTCCATTTTCTTC
TATCTAGCGACGGATACCGTGCTGCTTTCTTTGGCCCATTAGGATATAGTTCTCTTCCAA
TGAACGTCGTCGAAAAAGCGGAGCCCCCTAAATCCATCGAGTTAATTGGGTACAAGAACT
ACAGAAGATATCCCAAGACTGGAAGACGCAGAGGACGAACACCTGGTTTCGGTACACTGC
GGTCACAGGCACACGTCGGACTGGCGCAGTCACCGCCGTTAGTATTCGGCTCCATCCCCC
GAACCGCGCGTTGGTCATGATCTTCGCCCAGCAGTGTGGGGACCCTGGCCGTCGTCCCCC
CAATTATCAAACGCACCGTGTGATGCCCCCCGAGTTCGCGGAAGTGTCCTGAGTGGCGGT
GTGGCGGTCTATATCCCTTAGATGAGAGTGGCGGACTCAGCATCACTGGCGAACTTGCCC
GGCAACCTTTAACAACTAAACTTGCTTGCGCTTCGAAACGTGGCCGCAAGGAAGCAGCCT
CACGGCGAGTCGCCTGTTGCACGAGCGGAAGATAATTTTCGAGTCTCGCCTGCCTGCACA
ACGGCGTAAGATCAGTCGGTACATCCCGCTCATACCCAAAGTGGATAATGAGCTACCCAC
GTGTGAGGAGTAGGCATACGGCCTGCACTCATTCGCAAGACAGGGCTGTTCCTTTCCGTG
TTCTCAGGCTAACTGCACTATAACATTTCTGGGTGAGCTGCCACCCCACTCCAAGGGGAA
TGCCTCTCGGTAGTCTCTGGAACTACTACGAAGTAACGCGTTTATGCTCAATAATTGTTG
ATTAGCGTACACCGACGTTAAGTCTGCGCCATTTGGAAGCGTCCTGAGCTACCGGCTTTT
CCCGTTGGCTCATTGTCAACGTGCTATCCGGTCTGCCCCAACTCGAATAACGCTTAATTC
ATACCTAAGTCCACGTTGCGCCGTCGACTCTCCAGACCCCCCTTCTAACCCGTCTCTCTA
TAACTGTTGTTCCCATGGGGAGCATGATCAACTGGTGCTTCCATTGCTTATGACAGGGGA
AGGCTGTATGGCCAATCACAATAGATCAGCGCGTGGACTTACAATAGAGCAACACGAAGG
GAACTACCGCCTGCTTCGGCTGTTCGACTTCCGGGGGCCGCTTCGCGCAGGGCTAGACCC
GCCTTTGTTCATCCAGTCCGCCCCTTGTGGGTCTTGTCGGGTAGTATGTGCCGGTCACCA
TGCACGTCACCTCCTTTATTACTCAGGTCGCCCTGTTTCGGCCCCCACATCCCCACTTTT
AGCGACTCTTTCATGTCCTCCCCCTTCAACCTCACAGGGATTGCCTGCATCTCGAGTCCG
CATCCGTAAAGCAGACATTCTGCGTACATAATCCCTTCTCGACACAGCCGCACAGTTGAA
CGTCCAGGACACGCGCCCCCGTGTCAGCTCGAGTCCTGACTCGGTTTAGCGTAACACTCT
CCACCTATCCCTGGGCGCATCGGAAAATTAGTATCTAAGAGGTTATTCCCAACGTACGTC
GGGTAGTGGGTAGGGCACGGGGATAAGTACGCACCCAAATGGACCGAAGGCTGGCTGGAG
CAGAGTCCGAACGCTGCCGCGACATGCATCGAGTTTTTATGACAGGCCCGCACTCCACCA
GACTGATCACTGCTGCAGGATCTCGGAGCCCCTTCGTTGTTGGAAGGCGCTGTACTCCTT
TTGTCCTTGGCAGTTTAGCCAGGTCAGCTTATCCAGGGTATCGCGGCACTTCTCTTGCTG
CTGTGCATATCGAACCGTACGCACAGAGGTGCCAGGCCCGCGCTGACCACGAGGGTGTTC
TTGCCGACAGATCCTCCTGACTCCTGGTGTTAAAGATACGTGTGCTCCGCTTCCAGAGAT
GACTCCATAGAGTCGAAGTTGGTCCTGTCAATTGTGAATCGCGTACGCCTTCGTCGCAAC
ACCGGACTTCAAGACATGGAAGAGTACAGATTACCCTTCAACTAACTTGGCTGCACCGAC
CATTCTGCCCTCTACGGCCCCCGTATTGTGTCAACAGAGTTCATAGCTCACCTAGTATCT
TGCTCTCCGTCGTCACCGTACCGTCCAACAGAGTGCGGCCTAGCACTGTGTCTCCGCGGC
CCCTCCCTATCCATTGAGGGCACATACCACAAGCTGCATCGCCCAGGCAATCAAGTATAT
TGCAGTCTGCCGAGCCGTTAGGAGGCCAGGCTTCGGGCCCTGCACTTCGGCCACATCATG
CACAGACTACGTTTACATGTCGATTCGCACCCGCGACAACCGCTAGTTGTCTCTATGCTT
TCTACCGTCCCATATCCCGCTCTGTTCTTCGGTTCCATCTGTTGTGGGGGGGGCTCGTAC
TTTTCGCGCTTCAGGTGTCGCACATTCGTTTTCGAAGATGCTACCCCAATCCGTCGAAAG
GCCAGGGCGTAACGACTGTGTC-CACCTACTCCCTGAACCATTCGATTTTCGTGATTGCG
GGGCACCAAACACAATTTTCGGGACTTCCGCGCAAAAAAAGGTAAGTAGCCATGGGGTCT
GGCCATCTTACCATTCCCCCTTGGATAATAATACTCCAGAATTGATGTAGTACGGACTTG
GACACAGGGAAAGGGATTTTCCAGTTAAAACGTATTCATACACGATAGAACGCGCGGCCC
CGTCTAGCGACATAGTCGGAGAATCGAGCTCCCACCGACCCAACAAGTATTCTAACGACT
CTTTCGGCTTGAAGTGACTGCTTAACTCGCACTTGGTGCAGAAGCCCATTTATGTCCGGT
TTTTCGGAGCCGTAAACGCCTTGACCAAGGACCAAATAGGCGTGGAACGGCCAAGTAGTT
GCCTCGTTACGGTTTCAGAACAAGGCCACGGCATGCCCAGAAGGGAGGCTTCCGCCAATC
AATTTTGACTCATTTCCCGGACGGTTCGAGCGCGGTCCACTAGGCTCCCCCAGAGACTAG
ATCGCAGCGCGGCTTAAGCCGGATCGAGGAGGCTGCGGTTTCCTGCGAGTTTACGTGAAA
CTACACGAAGGGATGATCTGTGATCGGATTCGTGACGCCCCGCGGCCAACATAACGGCCT
TTCCTGTCACACCCATACGTGGCAACTGTTCCACCTCGTGCCAATCTGCTGTAATTCATC
CTGACTTCTTGGCCCCTCGGCTTACAGCGCGAAGCGCAGCATATAGTTCAAGTGCCCTGA
TCAGAGATTGGCCTGGAGACGGAGATACGACAGCCAGCCTAGTGCCTGGCCAAAAAGTTT
TATGTACCGCCCCAATTTTCGGGGTCGGAACGGGCACATTCCCTGATGCCGGGTTTGCCT
GCGGAGGCCCAACCTCCGATCGCTATTTTTCGGTTACCTTACTATTTTTGGAAGGCCCTA
GTGTAGCATATGAACGTCTGAATTCGAATCGTCTGGTATTCAACTGAATGGAGTTCGGCA
CCCGATACGCATACAGCCCCGTATATCCCGTAACTCCCCAGACTAGCAAGCATCGCTTAC
GCCCTGAACGGAGATGGTGAACTGCAAGCGGTGGGATCACGGCAGAGGCACTCCGTAAAC
GCTCTGCCGACAGCCGGCCCCTTGAGTTAGGCGAAGCGCCCCCGTGTTTCTGAGTCGGGA
TATGCTAAGGTTAAACTAGTGACGAGGCCGCAGAGACACACAAGTCCCGAAAACCGCAAG
GTCCGTGCAAACCGAGCGGCCGGATTCCAGTTAGCGCGGAACATGTGATAAAGCGTCTGT
GCCTCCCGCCGGATTTTGATATCGGGCGTATTGGTTGAAAGAGTGTGCTAAGTATACAAG
AACACACAGCCCCCCCAACCCCCGTCTCCTTTGTAGCAGCAACCGCTGGTGGTGCTACGA
GCTATAAATGCCGTGACTTGGTCCACGGACACTCACCCGTCTCTGTCTGTTTGACCCGGG
GCCCCGAAGGGCAACTGTATCCTAACACTGACATAAATCGCCCAACTGACCTGCCTGCTG
TCACGCTCGTGACGCTCCTTCTGGGACACGATCACATAGCTTAAACAGTGGCTCGAACCT
GTTTACAGCTGCCCGGCCGACGACCACACCAGGAACCCTGGGGGGCGGTACCTAGGCGTT
GGTCAATAAGAGTTTGGATCATCAAAACCGGAATAACAGGTAGCGAGGTAGGATACCCGA
GCCGAAAGGTGGTGAGGCCGGCAAGGGGGCCTAACACAAGGGGTAGTCACTGCTCCCTAC
AGGGAGGTTCGATGTTGCCCGTGTCGCTTCCTTCAGGCAGCAGGCGTCTCTTCCTCCCTC
TCCTGGGGGTGCCTTAGTTAGTCCACACCCCTTGGGCTGGGAGGGCGGAATTTCCGGTAA
GCTACCTCTCCGATGCCACTTCCCTACTGGCGGCAACTTAAACTTAAGGCTGCGGGGCTC
GCTCGT-TCGAGAGGAAGTAATCGTGCTCTCTTAACTGGATTTCACGTCTGCTAGCCTGT
ACTTAACTCGTCAGGCACAGTCGGCGCGCGTAGTTCTGCCCCGTCTAGGTGGTGAACACC
CCCCACCCCCGGGCGGTTGGGTGACCCAAGCCTGGCTGGTTGTGACCTCGGCTGGGCGCC
CAAGGGATCCTGGAGGGATCCCTATCTGCCTCTGACCTCTGTCACTTAATAGGCAACAAC
AATCGGGGGGCACTACCGGCATGATGGGGGGGGAAACACGGATAGCACGCAAGCATGGTC
CACCGCGCAACGGAAGGTGCGGGAAGACCCGGCCCGTCGGGCTCAGGCCGTCGCGCTGGC
GATGATCGCGCGCAATGTCTGCCCTCTTGCCTTTCGATTAGGTCACCGTATGCCCACTTA
TGACAGCTTCCCCGGGGGATTTTTGGTTCGGTTCGGCTGATAGTGGTTCGACCTTTGCTG
TCTCTTCCAAGTCGCTAATTCAATTTCAAGGAGTGAATCACCGCTCGAGAAACCCCATTG
AATCTCCGCTTCCGTCTCGGCTCTCGTCCAAACTCGGCGTCTTACAATCTCTCTCCCTAA
CGGCAGCGCTGCCAAACTTTTCGCCCCCCACCTACGGAGAACGCGAATAGACCCCTGACA
CGAGTTTCACCTCCACGTTCGTGCACCTGCGTTTCTTAGAGTCCTCTACGATCCACGTCA
TTGGGTGGAGTTAGTCATTTTCTTTCACCAGTCGTAAAAACGGAGATTGCGTCTGGGTCA
AGAGGGTCACAAGCCTCGCAGCCATGCTGCAGCTGTAAGGAGTGCCGGCGTCGTATTCTC
TCCTTTAAATATATGGTCTATAGCTGCTCACCGACTGAGATCCGTTCAGGTTAATAGTTC
ATATTGGTCGCTGAAGGTTACCGTATGGTGCGTATATGTATCGTCCAGTTCCACGTGTCG
GGGACGCGATTCCGTATACCCTCTTGGTCACCTACGGCTGTTTGGTGATCCTACGGCGCC
GGGAGGGAGACCAGTGACTGTAATGGTGCTAGACCCAACGACCCAATCCTGCACCTGGAT
AACTGGGGATCGCAGTAAAATTGCACAAGTATGTCTACAGCGAAGCCTATCAGAGGCGGG
ACCGACGGGTTATGGGTGTCTTTTGACAGCGACGTGCTCACAGCCCTGGTGGGTTCCAGT
CCTCTTATGACCCCGCTTAAGTTTAGCGACTCAGTACGAGACGGGGAAATAACTGTGCTT
CAGCCAGCTCGTGCCACGGACGCGCCTAAGCAGGCGACCCTCTTGTTTTCGAATCGCGAA
AGTCAATACTCCGCCGGGGTTTGCTGCCGTCTGCTCTACCCCCTTCCCAATCTAAGGTGG
TCTTCATACGTCGTGCAACAAGCCTGCAGGTAAATGTATTGACACTGGCATTCTGCGAGA
AAAATAATGTGGGTATACAGACTCCACGGGGGTCAATTTAGCTCCAAAAGATCTTTGTTG
GCGTTTCGGGAGCACTTGACATGCGCAACGGCCACGCAGTAGTAAACAACTGTTCTGGGA
TGAACGAAATATGAATTGCTTTTCCCACAGATTCAATCCTCGGGGCACCGTGTTGTCGTA
CTGCAAGAGAAGAAAGTTCCAGCTAACGGTTTCTAGTTAAGCGCAACATCGTTTATTCCA
CACCCCTGGTCCCTCTCTATGTTTGCTCACTTTTCCAAGCGCGGAGACCCGTTTAACCGT
GCCTCGAGCTTACAACGGTATCCTTCTACAACGAAAAATCGTGATGTCAGACGGACCTTG
GACCCGGTGCCAATCAGTGATCCATCACGTAGTAGTCTAGACCTCATGACAAGTGGAGCT
CCTCCAGAGCAGTTTCGAGGCGGCTCACTATCCTCCCCCGAATGATTTCACCTTCGACAC
ATGGTATCGTCCTACACTATTGGTAATTTTACTAGTATACGTAGCGGCCGTTGTCTATTC
ATACCTCTACGCGTCCACGCAGATTCTCATTCTAGCGAGTGCTTCGGAATACGTCGCCAT
AGCGCACAGCAGGCCGATGTCCGAGCATACCTCGATATATCTGCCCACGAAGCGTAATGA
GCGCAAACAGCGTCGCGTAACTCAAGCACCATCTCTTTTCCTCTGTACGAGGCTATGGGC
CGATCATGACACATCCTCTTCAGGGTTCAGCGAGAAGTTCCACCGCTGAGTCCCGGTCAC
CCATAACTATGCCCCCCCATGCTCGGGAACTTACGCTGAGTAGCAAGTACGTGTAATGAG
AGTGGTGATCGGCTACCAGGTTCAACGCACGGCTTATCCGTCCCAACGGCGCACTAATTC
CAGCTCGAAGGGGTTTCGGAGTTCAGGGAACGGCGCTGGACCGTCCGGCGGGGATCACCA
GGCCTACCGCAAGTCCACGACATGATGGCGATTACGAGTCTGTGAGCCCCCCCCGATTGG
TAAGAAATACTACATGCAGGGCTTCACGATTGAGTAGACACGTACCCCATGGCCGACCCC
CCCTGCCATGAGCGTGAATGCACGGATAAAGACTGACACGAGCACGGCGTCAGACAGTTC
AGCTACGGATGCGAATGTTACCACAGCATTTAAATCAGTAGCGATTCCCCAGCACGCATC
GATGCCTGACTATACACGTGCTTCCCGTCATTGAGACAAGTAGGGTAGGAGGCTTGCAAG
GGAGATCCTTATCGTCACGATTGACCATATTCGAGAGATGTGTGGTCCTCCCTCACCCTA
TGCAGCTTTGCCCGCTGCCTAGGAATTGGCTGTTAAGTCTACCCCAGCAACAGAGTCAGG
CGTCCACTTTGGTACCCGGCTCGAGGCAATTTAGCCCTATTTCACGCGATCCGACAAGTT
AGACACCTTATACACTGCTTTTCTGCTTTCCCGCAGAGTCGATCTCATGCTTATAATCCC
AATTGCCAGCGCAAGTAAGTAACGTTAACAATCTGCGATCCTCCCACCAGTTGATCATGC
ACTGACCGCCTCCTTGCTTATCCAAAGAGTACTAGAAGGAGACAAACCTTGGCATGCTTG
CCCGGATGCTACGATTTAGTGACTCTATACTCGCGACTCAGACACGTTATCTTCCGATTA
GATTGCCCTACACATTCCATAGGGGCCTTCACTCTCAGCCTGCCGCGCCGTCAACGGAGA
ATGTCAATGGCGGATCATGACTGGTATTGTCCGTAGCCTTCCCCCCGGCGGGCGCAGCAT
TACAGCAGTCCCCGGCTCAGGACATCACGGACTGGTGCGGCATCACCGACTACTTCCTGC
CGCGTCAGGAGGACTGATACGTCAATTCACCCCGATTCGACTTGTCCACCCTTCGGGGGG
ACGTAATTAACTTAGTAGCTAGCAGTTGAGGGTTCGATTGTGTCGAGCTGGGCCTTAAAT
AACTGGGGGTCAGGCGACCATGCGCGCATGAGGCATATGCAGTATGATAAAGGCTCTCTC
ACTTTAACGCTGTTGCCTTAAAGCGCTCCCATACTCAGGCCATTCGTCGGCAGAAGGCCC
CGTCAACGTCTGTGAACTCTTCCGATGGCTATGTACTGACTGGCCGCTTCAGGCGTACCG
CCTCACTGTACCCGTACGTACGCGACAAACCAACCTGAATTGAACATCCTACGCGAACTA
AGAAGGCGTTGTATAGTGGGCAATTGTCAGCAGTGACTCTTACATTTCGGTTTCGCTGTA
TTCAGATCGGTTACTATTTTTTAGAGCTTTAGAGTGCAGAGTCGCCGTGGCCTCATACGA
TGCGCATCCCCTGCGGTTCCGCCCATGGTGTACATGTCCAATCCCTCGAGACTTCAGACT
TTCGGCTCAATCCTCACCACGTGACAAAGATCTGTATAGGACGTCCCCGGGGTTACAAAT
ACTAAGGATAGGCGTCGAAACGTACTGAACAACCGATACGCCGGCTTATTCCTATTTCAA
GCCCCT
>SRR349943 <unknown description>
-GCGTGGTATATAAATTGACTTCCTGCACGCCTACCCGTCCTAGAATAACCTACATCTAC
CGGAGATCCCTTAGAGCCCTAAATGCCTGAGAAAAAACGATAGATTAACCGTTAATCTAT
CGATAATTTTCCACTCGTTATCCATTGTCGAAATATATACCTAGCCCAGTAAGCTTCCCG
GCAGCACGTGAAGACTTATCAATGCGCCGCAGACACACAATGAAGCCACGAGGTCCAGTT
GCATCACGACGCAAGCACTCCCATGATTGGGGCTGCTCTTCAATTTTGACCCTCCCACCT
GCGTACTGCCCTGTGTAGCGAGTCGCACCTTAAGCGTTGGGCGACGCCTCGGTGCCAGTT
TCCGCTCCTCATTTCTCAATCCGCCTATCTGCCGATGGGAGTGGTTCAAGCGGACTGCCA
AGGGCTGTGGGTTCCCAACGCAAGTACCAAGTTCCTTCGTTAGGGTGGGGATCCTCGTTT
TCCTTTCGCAAAGGTCGCAATCAAGTCTGGTTACTTACAGGCAATCCTCATGAAAATCCC
TGACGGTTTACAACTCTCAACTAATTTAAAAGCCAACTTTCATCACCCCGTAGCTGAAAG
AGGTTTGTGAAAGGGACTTTGAAATATTGAGTGACGCCCATAAACGTTGAGAGGTTCTTT
GTGTCCCAGGCTCCGATGAGTTGGCGGAAAACCCAGTCAGCCGCTGCCATAATATGAAGG
TTCGCGTTATAGTGGCCTAGCCCAAAGGCTACTGCGATACGTTTCCTACCTGCTTGCGTG
GCAAGTATGTCGGGAGCCCGGTCCTTCGACGACTTCACAACAGCCTCACTCGACGCCCCA
GCACGTCGTAAACGGATCCGGGGCGAATAAACGACCCTTCTAGCCGTCATGTACTTGCGT
GCATGCGTGTCTCGGCGGTGTAGGAGCCATGCGGTCACAGCTGTCTTCCTTGAGGTAATG
CCCCGGGTCAAGGTTCCTCTTGGGGAGCGCCTCAGCCCCGTGGGGTGACTAGCTAATGAC
CACCTTACTGTGGCCGTCCCCACATATTTCAGGGTCTTGCGCGGTCCAAACACGTGACCC
TCCTGTCGCAACGTTTTGTAGAGACATTTGGCCGGCCCCGACTACGGCGTCGGCGCGGGG
AGCAAGAAAGCAAGAACCAGCATTACTTGAAATTACCTGCGGACTGAGGTCTAGCGTTAA
TGGAGATGTGGCGCTGATCATCGTCTATAGAAATTGCGACACTTTGACCCGCGTGCGGGA
TACTTCTATTCCCCAGCCCCACCTTAATTACAAGGCAATGGTGTCCAACGGAGGACAATA
ACGCCCGGAGCTAATGCCGCACGAGGACCGGAAGCACTCTCCCCCCCGGGCAGCAAGTGC
CCGTATGGGATGTCTTCGATCGCTGGGGACTATGCAAAGCGCCAACAGGAATTCCAGGGA
ACGAGAGCCTCTTCGTCGGGGATAGTCAAGTAAAGTACGTACAACCTTGGGATACCATAC
GGATGGACGGTAATGCGACTGCGTTCGACCGGGCCTTGTGTTCCGCCCTGCCTTCCCCGA
AATACGGAGTATCACTCTCACCCTTCGCAGGCAGACAGTTTGTATCCGCGGCTTGATGGT
GCCTCCGCTCTCCGGGCGCCGTAGCGGCTCCCAACCCTCAGCTCTTCCTATCCGGACTCC
ACACACCAGTTCGCAGTGAAGGAGGACAAATCGAGTACCCCGCCCCTGACGTCTTGGCAC
ATTGCTGACCCCATCGGAATTGGGTACGGGCGACGCTTAAGCGGGTAAGACGAGGAGCAT
TTAAGCAACCAACAATATAGGGCGCGTATGTTATTGTGTAGGGTCTCCGAAAGAAATTGA
ATTATTCAATACACGGAATTTGGCATCCCGCCCTGGTCTTATAGTGCTGTGTCATGGGAC
TTCTGAAGAGGATGCCAGGACAACCTGACGAAAGTCTTACTACACAGACCCCGGCGAACT
ATTCCTATTGCCGAGTTCTTGCCACAGGTACGCCAAATGATACTCACCCCTACATTTTTC
ACATATACGTTCAATAGACCACAATGATCTTTTACCAATTCCTTCATAAGCCTTGGCGTA
GGAAGCACGCCCTCGGAACTCAGCAAATGAATCACTCCAAAGGTGCGTGGGTACGGCGGC
CTAATTGGACACCGGTGCGGTAAGGACTAGAGACAGACTCCCTGGCACGGACCTTGGCTG
GGATCCCGCTGATCGTCCTTCACCTGAGTGAATAGTTTGCGCACACGCTGCGAAATCACC
AGCGCCCCTACCCCCGAGCTGTTGAGACGTTCCGAGTATCGCCCTGAATTGAACTCTTAT
GGCCGACGACTTCAAAATAACTCGTGTGCTACTAAAGAACTTGTAGTCCTCGGTAACCAT
ATTCGTAATCTCAGTATCGTTGTTTCTGGTGCCCGTGTCCAATGTGCTGTCGTAGTTGGA
GATGTACGCTATGTTTGGCGCGGAGGCAACCTTAACCTTAGTTTATCCTCAGGCAAATAG
GGCCTTGATACTGCCGGAAGGATGCATCCACCAAATTTCTGCGAGGGCATTGTGGATGGA
GCCGAGGCGGCTTCGCCCTTCGCGTACCCACCCGCTTAGGTTAGGCTTTGACTTGACGCG
GCCCAGCGAGTGTCAGTCCGCTGCCGGCGAAAGCGGAAGTCTCGGACCTAAAGATTTCGA
ATATCCTAGCGAATATAGCCCTTGTAAGAGGATATACGTCCCACGCACAAGTACGGACCA
CCCAACTTGGTTACACGCCCGGGAGGGTTAATCGTATATCTCCCCTGCTTGATTTCCCTT
AACCCAATCGGAATTCGCAGTCTAGTACCGCAGGCCTATTGACCCCTCGCATGTCTCTGT
TAGATAGCAACGCTCGGGTCCTCCCTGAAGTGCCATCGATGCGTAGAGTCCAGGATGAGC
GCGGCGCCCTCTGAAAGAAGCCCGAGGGCGGCGCCCCATCTCGGGACCTGTCGCAACCCG
AACGCCGACATCGCGGGGAAGCGCGGGCATCGATAGAAGCTTAAATGAGCATCCGAAACT
TTCGCGACTGTTGGTTATGTGCTCGGGTCTATTGTCCCTACGTGAACGAGCCACACGGCA
TGGTAAAGCCCAGCAGCGCTTTCTGGTATCAGGATACGCCGTCGGCCGTGGCTCCTTTTC
GCCATTAGGGAAGACTCACGGGATTTTGTTTACATCGTTCTCGACTACCCGGCTAACTGT
GGAAAACGCGCATTCTTTGAGCCTAGAATTCTACGGGATTGTACTTCGAGTGCGGCATCA
GGCCAACAATACATCCAACCATTGGGAGGGAGAGTTGTAAACCTACTTAGCGGGCATTTA
ACCATGCGAGGGGGATAGTCGTTTGTGGCAAGCGAGTCAGGGCAAGGGTTACACATTGAA
CTTACTTCGGCACATCGAGAATATGAACATAGGCGCGAAGTAACGGCAAAATATTTGCAC
GTGAAAAGGACAACCCGGTGATGGCTGAATCGCTGACATTTATCAACTTTCGCTTTATTC
GTTTCATACATGACCCCTGCACTTCGTGCAGATCTGTCCCCACAGACGGAACCGCAAAAG
GCTCACCCGTGTAAGATAGCGGCGAGTAAACTGTTGCACGCCGGAGAACCGGTGACTACT
TGACGCACCTGTTACAAAGCCTTACAATCGACGTCCACATTGCGGTGAATGTACAAGGGT
CGCGTCTGACTCCAACACGGGTACTGAACTTTTAGCCGCAGAAGGGATCCAATATAGGAC
GCTGACCTGTATGCCCTGAGTTAATGCCCTCCCTACGGGAACGCCACACCCTAGGTTTTG
CTAGCTGAAATAAATCAGCTAGCAGTTGACAATCCAACACAATAGGGCTTCGCTGGAGAC
TCCACCGATCCACCCAATCGTTGGTGTCCCGAAGACTACACCCATGACGTCGCCTTTAAC
CGGTGGTAAGCATCACCGGGCCGCTACCTTTTTTGAACTACATAGCGCCTACGTAACGAT
CCGTATCCGCGGGCATCAAATCGAAAGAGAAGCCGTGGTCATTATAAAGCACGTACTTTA
CAATTGGGGGGACAGAAGGAAGATTTCCATAGTACCCGGTGTACAGATATCAGGCCGTAT
AAATTCGTACCTTCGATCAGCAGCGCTTTATCATCATTGTATATGCCCCCTAGGAACAGC
TGCAGAACAAATATTCGAGGCGATTGTCCGGGGTCAGGTCCGCGCGTCGCCATACTCGGT
CTTCACCCGTGGCACGATAGAAATGCGCATGTGGACGGACTAACGCGGGGCTCGTATCCC
CCGGGGGTGGCCTGCGACCATTTTCTATCGTGAGATTGTAAATGTGCCCAATCTAGTGAC
GTTAACCTCGACCTGTCCCTCCCAGCATTTGGATCTTTGGCCTCATCGTGCCTCCCGGCC
GCCCCAGAACCATCTTGCTCGAGTGGAGCTGCCGAACGTCCCGCTCACGGTCGCCGTTGG
GTAACACACTAGCACCTAGTTGTGATAGGCCGGAGAGTCAGCTGACCTACCCACTCACGC
AAAAATGATTGTGCACTAGCATTGGATTGGCAAAGTTGGGTTAAACATATTTGTCACGGA
CACGGAAATGCCGGTATTTCGATTTCACTTTTGCGAGGACAAGAACAAATTATCGGTGCT
CGTCCGTCGGCGGCATATATACGGAGGTAACAATGGCACCATTAGCTTCCGCGATGCAGG
CTAAAGGCGGTCTAAGCAACCGTCATCTCGCGGATAATCGATGGTGTGCAACACAAACCA
CATTCAGGGAACCTACGTGCCGTGATCTTTGCACATCCAGCCCTCAACCGGCAGGTACTA
CCTGCAGAAGATGCTGGTGTAATCCCTGTAGCCAATCAGTAACCACCTCCCTACGTACTT
CCCTCTGCGGTATTTAGCCTCAGCGCCAGTATGGCGCAGTCGCTGGTCGGGTAGAGCGCA
CTGATTCTTTGCAGCTGCCGCCAAGTCATGTGGATCGATCACTAGTACCATGGAACGGTC
CTTCGAGCACTATCCCATTGTACCCGCTTCCTAGTACCATGGGTCATATCAACGCCTCGC
ATACCACGGGTGAAAGGGGTCGAAGTTGCAATAGTTACGTAGCAGCGGGCAGGGTCTGGA
CACCCCAATGGGATAGGGCGAAAGAGGGGGAGTGGGGCACATACCACCGGCATAGCGGCG
TATTACTAAGCAAATGCGGTAAATATAAGACCCTGCCCTCTCGCCCGGCATGATTATTCT
CTGGCACCAGGTCAGTGAGATCAAGACATCCATGGCTCTGCCGGGTGTGAGGCCAAGGGA
GTCCTCTGAAGGTGGCGCGCGTCAGTCAGCGCCAGTCACGGACTTTATTCTCGCTAATCG
CAACCCCGGCCGAAGCTTCATCTATATGGTCGTCTTCATCTCGCACCCACTGCTACTGCG
ACTGGCGTGCAGGCAGAACGCCGGGCATATGCTAACGGTTTGCGCATAAGCTCCGGTCTT
TATTCCGAATATTGTGCCTGACGCTCTGCCTTCGTGCTATCGTTGCGTTTACGCTCAAGG
CGTAGTCTGTCCCACCCGCGATTCCCGAGCCCTTCTTAGCGGAAGGGCTAAACTTGACGG
GAAGAGCTAGGTGTAAGAGAATTGCACCCGCGCTTTTGCTGGTGTAGAGGCATAGAGTGG
CGAGATTTGGTAGCTTCTGTGAAAGGAGGGTGGCTCGAAAGCCGTAGAATAGTTCGGGGG
ACAACAGCCCCTTCCATTTTACGGTTAGCCTCACTGTTTGGGTGGCGGCTATCCGATTAA
GAGGTGATGATAGAAATAACGTGATTTGCTCCCTATTCGTAACTGTTACGATGTTTGAAT
GCGAGCGCAGCTGCCGGGTGGAACATCGGATGTCGTTCCTGACTTTGCAACGACACCCCG
TTCTGGCGTGTATCTTCTCGTTCCGTCTTTCAGCCCTCCGTCCCTATCCCCGGGGGCTAC
GGGACAATGCTCTGAGCTAAAGGGAACGTATTACACTTCGGAATTGACAACGAATACACC
CAGGGATCTAGGCATTAGTCCGTTCCTAGTCACGCGGACCACTAAGGAAACATCCAGCGT
TAGACATGACCCCGCACTTCCAACGAGTGAGATAACGTGAAAAGCCGGTCAATGGTCCCC
TGCGCGACAGATAGTGACAGGCCCTCAAATTGTTTGCTCGTGCTCGAGGTGTTGCTTGAA
TGGCGATCACTTGCCAATGTGAGGACTCCGACGATAAGCCGGCGCGTGGAGTTCCCTGCA
TGGGGAGGAAATGAGCTCCTGATGTATGTCAGGCAAATTGGGACGGGGGAACATTGATAA
GCGCGGATGCGCGTCGCTCGCTGGGACTTGCATCAGACGACTTCACTCATCCCGTGCTCC
ACAGCGAGCCTATACTGACCGCTACCTGGGCCTGAGGCAGGAGTTACACATGCCCTGATC
CAGTGGCACGGAGAATACAAATTCTAGGTGCGAGGTGAACCGAGGCCACATTCACGTGCC
TCAAGAAACGGAAAATCCGCTAAGCGGATATGATGGCCGTCTCAAGGTGCGGGTGGATAT
CGGAGTGTCGTTGAGTAAGGATCGCGTCGCGTGAAAAAGGTGCGATCCGAAGTTAGGTAC
GTTAATCTAGCCAGAAGGACCTTCGGAACAGCTGGTAGGTGTCTCGTTCGAAGCCCACTA
TAGTTTTTCGGTCCGTGTATAGTGAGCAACGGACTAAACGGAACCGTTATACCACTAGCC
AGCTGGGAACGCTGAACTACGGCGGCTATAGATCCAGTGCGCTACAACCGCGCAAGGCAG
AACGCGCACACCAGGCAGGGAGGAAACCGCTTCTTGGGCACGCTTGACCCATGGTAAAAC
ATCAGGATTGGGCTTGGTCCGATGAAAGAGCCCTGTTGCTGTTGTCAACCTCTAGGCTTT
TCTGGCTCGATCATGACAGCTCACCTAAATAAATAATCCGCCTAACATGGCACCGTATGC
TGATCGTGGAGGTTAAGTCGGTGATCAGCATGGCCCCGAGCTAGTACCATGTGGTGCACC
GTAAATTCATCACCGCAGAAAGCCCATCACAGTCCAGTGGCTGGAAGGTTCACCTCATTG
TCGTGCTAATATAGTTGTATGGAAGGAGCTAACAAAAGTACACCTTAATTGCACTTTGAC
AGTGCCAAGTGTGTGGCGGCCGGGGCTAGATGGGGATAAGTCAGTAGTATATAGAAGAAG
CGTAGTAACCATACGTTATGGACCAAGGCACTTCCGAGCTCGGAAGGCGACATTGATACG
CTCCTCTTCAGCGTCAAACTCGTGGAGTCATGACGCGCGATTTTCGATTAGACAGCTTGG
TCTAGCTCAGTTCGGGAGTTTGTTCAAGTTCTAGCATGCTTCGTCGCTCAAACTCGCCTT
TCCTGAGAGACATATGTGCCAATAAGCTACGAGTACCGCGTGCCCACTAGTAACTTCAAT
AAATGTCATTTATGGAGAAATATTAACCGCCAACCAAGACACGGTGCTCGTCATTGGAAA
CGATAAGTCACTACACGTGGCATATCCATCTAAACGAATTTCTGCTCTGTGCCAACTTTT
GCTGAGAGATCCGCGCTCACAGGTTTCTTTATCGTGAAAGGCTTGGTATGCTTGGCGCGT
TTAGCATACGTATTGTTTGCACGACAATGCTCGGCGCGGGCAACATTCGTAGCGTCGCCG
GCAAAGCTAGTGCGGGGTCCAAGCGAATTGGAGCACGTCTGTACCAATAGTATGGTATAC
ACATATAGACGATGGGGGCGTTTTCCGCGGAGCAAGGAAAGTGTGCTGCACGCTAACGCC
GTACCCGGTTTAATACCCGGACCCGAACAAGAATCGGCCATGACTTTGAACCCATATGTT
TCATGTGCACCCGAGGGACGTCCATCCGAACCTAAATTTTTGGACCACCATCCTACTTGG
TGATCTATAGTATTTCCTACAGGGTTCAACTTCTGTGTAGACCTACCTAATGGCTACTCC
CCGGGCCAAGCCCTATGTTACTTTTGCACACGTAGCTTTCTCACACGCCGAGCCTCCGTA
CCGCGATCCCCCAATCGGGCTCTACGGAAGCGTAGTCTCCGCGCTGCAGGCTGAGGACCC
AGCATGACCGTATATGCCACCACATCGGTCCTTCCCACGGGCGGACTGAGAATGATGATC
ACACCAGCGCGTCTCGCCTTTGTCATACGGGTGTGTTTCTCGCACAGGTTCACTGAAGGC
ACCACAATATGTTTCTAAAAGATTACGATAACGGATTGCTTACGGCCTCAGCTGCAAATG
CTGTTGCGCATTAGTTCGTGGTTACGTCAGCGCAACTAAGTGCTCCACCGTCAGAATATG
CTTACATGGGATGGGGGGGGCGGAATAGCGCCGGAGCCACCAGTGTTACCTATATGGCTT
TGGAGCAGAACTCTCACTTTACGATTACGGGCGCTCAGACACACCTTATGGAAAGACTCT
CCTGGGATTAGGCTGCCCCAAACCTCGGCGTAGAGCCAAAGTTCAGGTGGATCGGTATAG
CGCGGTCACGTGACTTTTCCCACGGTACACTGTGTGGAATATGGAGGCCCCTCGTGACCA
TATTTATTTGGCTTCCACAAAACTAATAGCTTCCACCGGTCCTGGAGGAGAGGGCTCCGG
TCACCAGAGCTTGTCTGGTGGCCGCAACCGTATAAGCAGCCTTTTCGCTTGGAGTGAATC
GTCCTACTGCATGATTTCTATTCGGCAGGAGGAGTCCTAAGGCTGGGTATCTCACGGCTT
TCCCGACACTTTATACCCACAACCCGGAAGGGAATAAGGCCATAGGGAGGGGGATCTAAT
GCGCGGGTCAAATCGAGTTTATGCGGAGCGTGACTCTCTTATCTACGCCAAGAGAGATGC
GACTTTCAAGCCCGCAGCCAGAATACGCGGAAAGGCTGGCGGGCCGTGGGATAACGGGGG
CGATACAAACTTGCCGAGCGAGAAGGTCTCAAGGCAGACGGGCCAAGATCTGACAGATGA
GGATCCTGCTCCGAAGGGGTTGGTGACGTTTAGTGCGAGCCGGGTAAGGACACACCTATA
AGAAAGCACAATAATAACGGGCGCCAGCATGGCAGGGCTAGGGGCCCTTCGACCACCGCG
TAAGAGAGGGGAACCGTAGAGGATTTACTCGCCGTACAGAACCAAACAACCTTAACCGAC
CCGTGCCGACGCAAGCATTTCTGTCCTTCTGGAGTGAGTCGGCTGTCTGGGCGCACGGAC
TTTCGGCATGCGACCTCCAGCGGCGACCCTTACCGCCCTAGCGGGACGCCGGCGCTAGGT
GTTTCGCGACGGATTCCGTGGCCGTGAAGTACTCGTGGTTAGCATCTTTAGCGGACTATA
TACTATACCTTAAGGACGCAGCCCCTGTTGTGATGGAAGCTCTGGGCTCAGGCACATCAA
GTGCCGCCCCGCGCACACTCTAGCGCGACTTGCCTGGCGCACTCCGATTTGAAGGTCAAG
GTAGTTCCCTCGCCACCCTGGCAGCATGGGTAGTAGAGTGGAGCGCGCCCAGGCACGTTA
TACTTAAAGCGGTCTAGCGTACCAGCAGAGATTGTGATGCGCGGGTGTAGAAAGCTGAAA
CGATGTTCCGCTCTTAGCACGATTAACCCCACCCCCGTACATCGGAGAACAATGCGCACG
ACGGAACCGCGTGATAGTGCGGGTCAAGTGTCCCTCAGAACGGCCCGCCAATCCGAGAGG
TCTGCTAGTCTCCCACAGCACTGCACGTAGGTGGGGCCTGCACCGCTGGAAGGCGACAAA
TGATTACGGACAGGGGCCGTCGCTGCGCGTGGTTAACGGGGAATTTGGCACTGATGAGCG
ATTTATTTTGCGAGCATCACGGGCGATGTGATCGGGAAAGGGCGCGTACCTTGAGTCAGC
CCTGAGCACCTGGACGGAAAGCATCCGGACAACAGCCCGTCAAGTTCGGTAGTACGCAGG
AAAATGCCCGGGGCACGGAGCAATATCAGGGCTCGCGACGTCAGAGTGCTAGGGCGTAGA
TAGCGCGGTCTAGGCTCGCCAGCATATAGCGGTCGCCAGGGGTGATCGCGTATAGCTGGC
TCGTGGCGCCTCAAAAATTCGCTCGGATTTTGACATCCGGAAGGGGGTTGGGAATTAAGT
GGGTCGGTGGGCAGGGCTAATTAAAATGGTTTACAATAGAGGTGAGCGGCGGG-CTTACG
AGTAGAACTGAGACAATGCCAGGACGGGACCTCCAGCAACACCGAAGTCACTATCCGTCG
CGAGGGTTGATCGTCGTCCATGGCCACCTCGACATGAACACTCACAGAACGCGGGCATGG
CGTATTTGGACGGGTACGGGCACTTGCGACCTGTGGTCCGTGGTGTCGTCCCCGGCGGCA
CGCCCATAAACCGCCAGACCAAATGGACGGCAGCCCTTGACATTGCTGTAATGCCGGTCC
TCATTCCCAGTACTCATACAGTTGGCGACCCTTCAGGCTCGCATCGGTAGCATCGCGGGC
GGCTCCAATGGGCCCGCGACCACCGACGAAGTAGACGCCCCGCAGGCCCAGCGCCCCTTT
CGCCCATGACGAATCGGCAGTCGTTTAGGAACTCGTAAGGCTACGCGCTTGATGTAATGC
AACGCGGCTCGAGAGGATTCCAGGGTGCGGTACAAGGGAGAGCACTAACTTCAAGAGAAG
AAACCAGGCGTATGCTATAGCTTTTAGTCTGACACAATTGCACGGTGCGGAGAACTGGGG
CCAGGAGGTATCATTAGGTGCGCAAGACACATGACGATAGCGAGCTGGGCAGGTCCGCCA
TCAGCTTTTTGGCCTAAAGGATCGCTCTGCATTCTAAAAGGGTTGATCGATCATGTGTAA
AAGCCAACGATTGAATTCTATAGCACGGCACCGGTTAAGCAATGATGATGGGAACGGGTG
GAGGGCTCTGGGAATGTAGAGCTCGAACGACTCGCCCCAACCCACATCTCGGTCTGGGGC
TTGAGGAATTGCGCTGCACTATTGTTTATGGGGTTTGTCTACGGTAAGGAGGCATTCACG
AGTGAACCGGGCCAGGGGGCCAAGAGCCAACACCAGGTCTTGTCCGACAAGGCAGGCACT
CGGCTAGCGAAGGTCTATGCGTGTCCGCGAATAGAGTACAACTAAGCCATCTATTTGCGA
GTCCGCGCAGTGCGTATAGACCAGTGAAGCGCTAGATTCGCGAGTAGTAAGAGAGGTCCA
AGTAGAGGTAGGCCTATTAATGCTGAAATTGATATATGTTGCGAATACAGTCATAGTTTT
CATGGGTACGAACGCCCCCCTTTGGGTGGGGCCTGCCGCTACGTAACGGTTCCAATAGAC
AAGCGGATCAAGTACGATAAATAATTGTAGAGAATACATGGTCACGGTCTTTGGGGCAGA
CGGATCGGACGCAAGCGGAATAAGTGCGGCTAATACTCACAGCGGAAATGGGGAAGACCA
GGCGGGAAACGGAAAATACGGACCATACGGCGTGGCAGAATGATCAGGCGGTGGAGACGA
GCGGTAAGACCAAGAGCACGAGAGATACACGCCAGGAGGGCGATTGCATACAATGACCCA
CATGGGCTAGGACGAATGAGAAGAAGAGAAGTAAGGTAAAGGCATAGACAGGTGAGAGTC
CTCGGTACACCTAGCTCCTTTGCCCCAAGAACTCGGATTCAGGACGGTGCCGTGCGTGTG
ATGTTACAGCGTGTCGAAGAAAAGAATGCATGCAGATCTACGAGTGGCGTTCGCGTCGAG
ATGGGGGGAGCACCATTAGGCAAGTCAGGGTGGTGAGATGTGGAGCCGACAAAATACTCC
CTGAGAACTATTAGCGTCGACCGTGCAAAGCCAAACGGGGTAGCGGAACTGAAGAGACAC
CGTTACGGCCAATGAACAGGCTTGGGGCGGGACAACGCGGAGTCAGACTAATCACGACGT
CTTGCGAGTTCGACGGGTATGCCATGCGGATAACGTGAAAGACGCCTGGCCCTAGTATCA
AGGCAAGACGTGGTGCACCAATAGTTATACACGGAACTTCAACGTTTCAGCGACACGGCG
AAGGCGCAAGCCCAGCAGATGATGGGCCGACTCTCTGCAGATCGATGGACTGTCTTGACG
GCAAAAGCCTTATGCAGGGAGAAGCTCTGGGCGAACAAACAACGCTAGAAATGTGTGGTG
ATAATCAGCATTGACTTGACAGGTTAGGCGCACAGACATTCGGATGACGATGCATGCCCC
CGGATTTAGGACTCGTTAGCTTTCCGTCGACAGAACGGGCTGCAGAAGTTTTCCAGCGCG
GGTGGGGGTACTAAGGTCACAGGGATAACGCAGCAGGGTGCTATTGGATGCAGGTTCTGA
AGCCAACCGAATACCCCGGGGGTCTGAGTGGCTGGGATGTGATGCTTTTCTGGTTGTTGT
GTACCCTGAGTATTTACAATGCTAACCCGGCGCCATAGTAAATATGGACGTTTCAGATAA
GGGCAGAATCCGCCGCTGCAGAGTAGATTTTTATGCTGGGTATATTTGAAAGCGAGGTCC
GACGGACGTAGCTAGAAAACAATTTGATCGGCGTCCAATCTGATAACGCCTTAAAGGCCT
GACGTTACGACCAGTTCGGGAGAATTGAGTTTTGTAAATCGCAGATTGCGGGGCTGCACC
GTTCCTGCCGGTACGGACTGGCCAAGGGGGTATAGCGAACCAGCATCGCTGAATCTAAGT
GCAATAGTATGAAGCGAGCGTCTAGTTAAGCATATGTGCCCGCCCTAAACGTCAAGGAGA
AGCTCACGTAAGGGATCCGTACTTCCATACTCTGAGATCAAGTGCGTGACCCACTCGGGA
GGGCATATCAGCGACGCAGTGCTACTAGTCGGACAACTACAGCTCAATAGAAAAGTAGAC
CATATAGGAGTGTAAGTAATAGGTAGAAGCCAGAGGTTGGATGGTACATAACTATGAAGC
TATTATACCCTACGGATCACCATAGTGGGCCTATACGCGGATCCGGTGCCATTGTGCGCG
TTATCACGGGTATAAGTCCACTGGGTAGCCCTTCCTACATCCTAGTGCCCTGGGTACTCG
GACCGCGGAAGACGGAGACCTCCCAAAATTAACCAGTGCCACTTGGTGGGTAGAAAGAAA
CGTCCTCTGACTCCTATCGTGTATGAATGCCATCCAAGAGTTCATGCTCTGGCCGAAGGA
GGATCGGCAGCGTGAACTGTTACAAGGTTGCGCTGGCGTTCATCTAAATTCTACCCATAC
GCATCAACAGACCGGCTTCGAGTCGCCTGCTAAATAGTGGGGACAGGTAGGTAGAATGAC
TTCTTCTTCACTTTGCACATGGGGTCTGGAGTGTCTGGTCGCCTAGAGAATTATCCATGA
CAAGTGACACGCCGCCTGCGAGGCAAACTTTCTTTTTGAGTGTGGTTATGTAAATTAAAA
TGACGAGAAAGGGCGTGAGGTCGTCTTGCTCTCTGCCGTAGTGTCTGCTCGGACCATCCG
GTGTAGTAGTGTGATGGAAATTCCGAAGAAGTACTAGGCCTGCGTATCCGTAGCGTTCGG
GCCTATTTTGTGCGTCGTGGACCGGATGTGGCGTGACACCCGGAAGTACCCCCAGTTGTG
ACAGGGTCTCAGAGGCAGCTATGGAATGCAGACGCTCATTGACACGGGAGATCACTAAAC
CTTTGTCATGGCGACTGAGAAAACCGATGATGGGAAACTGCTCATCGAGCTGTTGGTTTC
GGGGCGTATCAGTGGGTAGCATCCAACTGCGGTGCGTCAGAGACGCGGCGAGGCGCTGAT
GATAGCAGACGCGAGCAGCCACAATGGGGGGAATCGCACGTCAAGTCTTCATGCTCGGGT
AAGTCGAAGTCCGAGAATTGGGGTGCCCCACATAGTCGAGTGAGAAAGTAACGCGTACAA
CATGTAGGGCACATAAAAGGTGGACGCCCTTCGAGCCAATGTGCGGGATCACGGGGAGTG
CGCTAGGGTTCGGCGGGGGCTATGGGCGAAGAAGACCAGCAACAGACTGAGTGCTTGTGC
TAGCAGTCCTGATACAAAAGCACAAACTTGTCGAAGTCTGGCAAATCACACCGATCGATC
AAGCACCGCTGGAGTCGGCCGCAATG-CAACCTAACCACCAGAGCCACTCGAACCGTAGG
GCGAGCACATATTATGTAGAGTGGAGCATCAGGTTGTGGGGGGGTCCAGCCACCTTATGG
GCAGGGCAACCGCTCTGCGGAGAAGGCGCTTTGCTACGACTCGGCGTAGCCATCGGTTCT
GATGGGGTCTCAGGCCGCGAGGGGGAGTCGGAGCATTTAGTGGAGCCGACCGACGTACGC
CAAAACAGAGGCGAGACGAGGCGTTGCAGCTGCGCATGCTCGATGCGACCGCAACTATAC
TTCTTCTAAGCTGCCAATAGCAGGAGCTAATTATAACAGAAACGACAATCGGTATGGCTT
GCAGCTGTGACATAGTTGAGGGATCAACCGCAAGGCGGCCACGACGGAACCCCCACGGCT
TTGGGAAGCGAAGGTCGTCGGGGACTTACACTACCCTGCCCTCCTATCCCGGAGTCATGC
TACCATAGCTTGGCCGGAGCGGCGACGCCGGGTAACGATGATGTGCGGCACACGGAATAT
GGCTATGGGGCGTAGTTAATATAATGGATGTAGGCTTACATACCCTATACCGGGTGATTG
ATCATCATTTCGCAGGGAGTGCGTCTACTAAGAAATGCGCCTTGGGGAAGTAACGACCCG
TTAATAGGAAGATGCCTCTCATGAACACAGATATTCGGCTGAGTTAGCGTCCTAACTGCT
GGATAGGGCGTATGGGATCGCAGATCGTCTTACTGCCCAAGCAGTCGGAGTTAGGCCGAC
TTAGGTTTAACGACCTTGTGAGGGTATTCATGACAGCTCTTGGACGACAGAACGAGGGAG
ACTTGGGCACCCCTGTGGTAGCTGGCGTCGGTATTCGTTCGCACAGGTTATATGGATCGG
AGTGTTAATTAGATGATAAGAACTCCAAGCCTACAACAACGCAGTTCTCACCTAGGCCAG
AAGCCCAGGTAGAACATTATCCTCGAAACCGCCGT-GGGTGACCACTCAATGGGTGCGTC
TGAAACCCGTAGCCGGAAACGTTGGATTCAATTGTACCACGTTCGCCGCATCTGCCGTTT
TGGGGGGCCAGGCTCTCACAGGAACCGTGTTCAGCGCAGGGAAGCAGCCGGCCCGCCGTG
AGGACATAACGACGATTAGGACAATCCATGGGGGGTGTTGGCCGAACAGGGGCAATTGAC
CTTAGTTTCTAAGTCACCAGCCCAAGTGATTGTGTGTTCGTTTAGTTTGCGGTTCGGAAC
CTCCTATATTCCCTGCCCTGACCACGCCCAATTTTCTTCTACCCGACACAGCGGCGTTGC
GGTTAAGGCAAGAGGCAGCCCGGATGGAGGCCCCGTATCGAAGAAACGCGTGGAAACTGC
GACGCCTCGAAACTGCGCACGTATAAGTACCCGGTCTGCGGGCACTTTCTCCCAGACCCG
TCATCGCGCGATCAGGGAGGCCACGGCGTCTAGTGGCGACATAGCTTCTTATGTAAGCAG
TCCGAACGGCCGGGTCGAGCGGTGCTGGCAAATCCACTAAAAGCGGCACAGGTCAGCGGG
ACATGATAAAAGTTGGGACCGTCATTGGGGAGCAGAGCGGGCGTGAGGAGTGGAGGAGGA
GCAGGCGTTTTGTATGAATGAGCCTCCTTGAATGCCTGTGAGACTCGGGTCACTGCCGGG
GGAGATAGCCCATAAAAGGGTAAGTCTAGGATAGGCTCGAAGGCTTAAAATGCGGGGATG
CTTGAACCAGGCGATCCTGGGATTCGCGTCGCGGAATTAGCTTGTGTAGAGATAGGACGT
AGATCAGCACACCACTTGGTTTGGCCCAGGCGGGCATCGCACACGTGGTCCGTCCTCAGC
GCGCACTTAGTTATGAGTCTATCTTCTCCGTTGCCAGCACTGGTCGCTCTTCACTGCGTG
CAATGCGTGACCAGCTCGGAAGGAGCCGATTAAGTGGCGGAGGCTTCCCACTCCTGGAGC
TATAACATCGCAAGGTGCCATTGTTCATCAACCTCCCAGCCTCGGTTAGGGACGTAGAAA
GGTCCTGTCGTTCGTAGAAGCAGGATACCAAAACCTCTAGTGTGAGTGCAATTTGGTCAC
GGAAGCGGGGTAAAACCGGCGGAAACCGTTACATCAAAGCCTAAGACCGCGGCCGAAAAC
CATGGAAAAGAAAGCAAGCACGGTTGATGCCCTACAACCGTTTAGTGGGTTAGCTTCTAT
CTCCGTAAAATGCCAATGCTCCCGTGCCA-TCTGTTAAAACAACACCTTTGGCCCTGCAT
AAGCCCCCAATCCTCCCTTCCTGGAAAGTCCATGCCCGGGAGGGTTAGCGCGGGGCTATT
CAACACTGGCCGCGCGGGCGCCTGCGCTTGCCACCTATAATTATAGATGGCGCACGTATG
ACCGAAGGACATACCTCCCATAGAAATACGCGACGTGTAGTCACTTGGTGCCCGCCTTAT
CACACGCGACAAAGGTGGGGTCACCCGTGTGCCCGCTGACCGGGGTATTCCACAGCTTGG
TCGATCGTTTACTACTCATGGGAGATTCTTACGGTTGCGGTCCTAAATCGTCCCGTCTGG
GAATACCATTGGTGGCCGAATATCATCCTTTTGATCGCGCATTGACTTCCTTCTACATGC
ATCTAATGTACCCGGCTTGTAGAAGACGGGGACTGGTTGGTTGGAGCAATGGGTGCGGTT
AGGATGCGAAGGATGGCGCGCCCGGCCCCCCGACTGCTGCTAAGTGGGCGGATCGGATCA
ACTACCCGAGCGAATACACCGGACGTTTGGGGAGTGCGTATCGCACGACACACACTACGT
GCCGCACCCACGTGCCTAGTGTCTACACCGATCGGCTTGCCCAAGCTATGGTTAAAGGAG
TGTCGCTAAGGTCAATTCAATGTTGTAAGTTTTCCATACACGAGAGCCGAGAGAGCAACG
GATTGCGATATGGGTGCGTCCTAGATTTAGCGTCAAGCGCTCCCTTCAGGGCTAAAAGGA
TAGTGATTTTCATGTGGTTTGAAATGCTAGTGGCCTTTGTTGGCGAGTATGGTCCGAAAG
CCTAAGACCGCCGGGGTATAAAATGAACGAAGGCCCAAAACGAACGGATCACTACATATA
CCGACCATCCAAGTAAGTGGGGCCTTTTGGAAGCACGTTTGTCAGCTCTCATAGGAGGAT
CCCCCGATATGTGACACCGGACGCATCCGCCCCTTCCACCACAGTAGTCCTTTGAAAGTT
TGATCTCTCCTTATGTTGACGATCTAATACCAGTGCCGTTCAAACAGTCTCTATACCGAA
GCCATAAAACTAGCCAGCAAGTTGATTCGTCCTAGCACCGCTGCTCTATACCTCCCCCCA
GAGAGAAGACCCTAATGGGGTACGGCACTCGAACCAATTGTAGAGTCGTGACGAAAACCT
AGAGCCTCATGAACGTGCAAAGGTAGCCGTGCGCGGTCGAGAAACCAATAACCCACCTCA
GGGGTCACGGTGAGCAGGCTGTATGAACTAACACGGAGTGCATGCCATAGTTTGCACGAT
TCTCGGACCGTGGATGTAACGAAGCATGTCCAATGACTGGTTCCCGTGACGCCGACGGTC
GGCAACGGCGGGTCGTAGTCCCGATTGTCGTAGTCAGCAATCCCACGCTACTAAGGCAGA
GTCCTCAGCGCGACCAACGACAGTAGTCAACCATTAACCTTCACTAGGACCATCTCGATA
GCTGAAGATGCTCTTAGCTTTCTGTTTCTAGATAAAGACAAAGAGTTAAACCGTGTTAAA
GGTACTGACCTCCTATAGTGTAGTATGCACGCTCCTCCGAGTCTTTACGCAACGGACTGC
TTTTCACATTGTATGTGGTCTCAGGGCCACCTGTAGTGAACGGGGATCCGTGACGACGAT
ACAGTCAGCATTGTTACGCGATGCCTTTGCGTTAATCATGTCTCATACATCCCCGGGGGG
GTCCTCCCGATCAAGCCCCAGTCTCCCCCCTCCATCGGGCGCACCTTTTGCGGGCGTCCT
AAGCGCGAGATCCTTCGTGCCACTCAAGGACAGACATACGGTGATTGTACCTGGGGTCTC
TTTTTTTAAGAAATTGTCGAGAGACTTCTGTCTGCCGCGCCTAGCGCTCGAACTTTCCAC
GCCCTTGGTGCGGACTCTGATTTCTATGATACGAGTAGCTTAGAGGAGGTATAGCAGGCC
TGTATGGTGCCTATAGGTCGCAACGTGTGTCTCGCTTTCTATGACACAAGTTAAGAACAT
GTCATACGTACCGTTTACCTTGTTCTCGCCTCGCAGGGCTTGTCTCAATCAGCCTGATAA
GGAGCACTACCTAATGTCCCATTCAACACGAAGGGAAAAATTGAGTATTGAATGAGAAGC
CTGCCTAGGTGGGGTCAAAACTATGCGTGAGGGAGAGGTCGACTTAGTCTAGTCGTTAAG
ACCATTGCGGTACCGTCTGCCGCTGCGCGTTCGATCGCCAGTTTTTTCGCGGCGGTCCTA
ACTTTCTGGTATCGGAGGACACGGCCAAGACAAACTGTCCCCGGAGCTTATCAATTCGGG
AGTTTTACGGCTAATCCATCATCCCCATCTCGTCTGAAGTAAGGCTGCCACCTTATTCTT
TCCTTCCCTCTGCAGGTATTAGGTAACGTACTCTATTTGTTCGTGTGCCGCATTACACTA
GTTTTTCAAGAGGACCCGGGAACCGAAAAGACACTCGTATTCGAGCACCCTAGATAGGGG
GAGTGGGAACTGGGTACCGGGGGGAAGCTCGGTAAACCAGGGCCGTAGCTAGAGAGAGGA
GGGCGACGAATCAAGCTAGGAATATACGGGAAGGGTGCGTACACACTCCGATAGCGGGCA
CACAATCCGGAGGACGGGAAATAGGGACCAGGGAGGCTTCAAATCACCATTGGTGCCGGA
GGAACAAAAAAAAAGATCGCCAAACTACCGTGCTTTACGTAGGAAGGTACTGGCTCGCTG
CACCCCGACGAGGGTACTAAGGTGCGCCTCGTGTGTCAGGAGGACCCCGTGTCTCCAGGC
ACCGTGAGTCGTGTTACGCGGTAGAGCAGCACGGGTGCAAAGTTTACGCCACGTGCGTCA
GATGTTCCCCCGTCCAAGCCTCGACCCCCCTAGTAGGCCCCCGGTGAGTGGCGGACCCCC
TAGAGCGCTTCCTGCGTCAGCGCGCCAAAACCAACCCGAGCACTCTGAGTAGCCCTCGAC
GGTCTATCGGCCGCGCACTGACTGCCCGTGCCCTGGGCGAGTTCACTTAGGTTACTGGCT
CACCGGCCCCTGTTTTTCTCCAGTTCTAATGCGACAGTCGAACCTATTGTTACTGTGGTT
GCCAGCCGGGCTGAAGCGCCCCACCAACATCATCTGAGAGCATTCGGGATAAGCACCCCT
GGCTGGGAAGCCTACTGGGACGGAAACGTCCAGTGAGAGTCTCACACCTGCCGGATGAGG
GATCCGCTAGAACTCAAAACAACGTCGGTTATGCAGAACGAACCATCAAACGAGGTGCTG
TGTCGCCTAGTAGAGGAGTCCGTTTCCTGACGCGGGAATACTTATCCGCGGGTGGATCCC
CGACCTCGGAAGATGACGGCTCGATGATGGGACATAGGCCAGGAACAACTTTCGCGTGCG
TGGTCAGAACGTCTGAAAGTCTAAGGCGGGCTCGTGGCTGTGTCAATGCAGTTAGGTGGA
CCCCGAACACAGATAGGAAGCCCCATGGCGTTTGTAGGCACTATGGAGCCCGCTGTTCTG
CGGGGTTCGTTATTAGACCGCGCGCCGGATATGTTCATACGCGTTAAGTCAACCCGCGAA
CACGGAACCAGCCGGCGCCACACAGGCATGTCCATACTACAGCGGGATTAGGAGTAAAGG
TGGCGTATTCCCTCAACTAAGACATACCTCATTAGCGAAGTCTAGCGACGGGTGACGCTA
CGCGTCGCCGTGCCCCGCAAGCCATGGAAGGGTACGCCGACCGAGTTTAAGGCGCATGAC
GTCCACGCGTGAAGAAAGGACACTAAGTGGGACTTACGGACGCTAGCCATACAGCTCGGA
GAAGGTAAATTTTAGGGGCAGCGGTGGCCATAAGGACGTCTCGCGAGTACAGCGCGACTA
GACGCTCGTTGCGAGGCATACCACAACAGCAGGCGCCATGTTCTCGGTAACCTGTGGCTA
CTATTACAGACAATTGGCTCAGTGGCAGCTAAGCGCTTATGAAGGCATTCCTAATGCTAA
AGGTTAAGCGTCAAGAACGGACACAACGCGTGGATTAGTCAGAGCGCCGCGGTTTCAAAA
GCCATCCACCCAGTCAAGAACATGAGGGCATCGGCGACTGTCGGGGGCTGATGCCCGAAC
CTGCCGAGTCTGACACCCCGCCGGCCGACCAAGCGTTGTGCACAATAGAACGCAACTCCG
AGAGCAGATACCATGAGAAAGAACCATCACGTGATAAAGGAGTAGCGCCGGGAATGCACG
AGGGGTCGGGATGCGACCGTTCTGCCGGTATCTGTAACAACGCCGATGCGCCTAGGGGGA
CCTAGCACCAGCCCGACTGTTGGAATTCTGTGGACGGGCAATACTGTCCCTCGGTTTGCA
AGTGAAGACTCCCACTTATGCATGGCCCCCGCGCTCTCTGTCCGTAACCACTCGCCTGGT
GGTAGCCCGCGTACTGAGATACAAGTGAGCGGGGACTGCACACAGGAGTAACGGGCAAAT
CACGATAGGCGATCTGGGCCATAACTAGGTGCAGGTACAGAATCGGTACCTTGGCGGCAG
AAATATGAATCCATCTCGGTGAGTCGAGATCATTAAAAGTAGGTCCCGGCCCGCAGCGGG
GACACAACGATGTGCCACCGTGGTGACCTATTGCAGGTAACGTGCCAAGCAAGAAGTGGA
CACCGGTTAATAGTGTAAAATAGGTAGCATGTATGCAGAGTACCAGTAAAACAGGTGACT
TTAGCGTCTCAAGCGGGGTCGGTTTAACTCGGGGATGTTGTATCTGCTTACGGGCCCCGA
GAGGGGCTAGTACACAAGGACAAATGTCTAAGCAGTACAAGGTGATCTAAACTACAGCGC
GAGGGGAGCGAAGGAACATACTTACGGTGCTCGGCCTAAAAAGATTCAGTCCTCGGGAAT
GACGGTAGTTCTGACAAGTTCGGGTCTTACCCCAATGCGCGAGGGCTTATTGAGGGAGAG
CTCAGATAATATGTTCACATACTTTATGGTGCCAAGGCGGGGCCAGTCAACGATTGGCCG
AAATACGGCTGAGGCCGAACGTCTCATGTTTTAGATACTGTTAGTCTACTCTGAACCGCC
TCTTCTTTAACGGGCCTTACATATTTACACGTAGACAGGCCGGGGTGCGACGTCGGAGGT
CAGGTTGAAAGGTTAGTCGAAATGATCCGGGGGGTAACCTGAACAGCATATGGCGCGAGA
CGGGGGATTTAGGGGAAGTTCTATTGCGACCCGTGCCTCTAAGGTTATTAGTTCCCAACT
CTACTCCGCGCCGTCAACTAGCGATCGCGTCCGTGGCCCACCCGTGCAATGGAGTCATTC
CACATGGGGTCCCGACTTGAGCGGCTTTCTTCGAAGCATTTCCGTCGGATTGGCTGACCA
GCCCCGAACCCTCCCGAGCTGGAATGTGCCCCCGGTAGACCGGTTGTGATGTGCCTACGT
GAAACTCCAGGTTGGGGAACCATGGGCGAGAACAGGCGTAGCGAAGGAACAAGACGGTAG
GGGCAGTACCCAGGCCGAGATGAGAAGGAACGAGACGTGCCAGCAACCCGACATGAGGAG
AGTGCAGGCACAAGGACCTTGTGGCGATCGAATGGTAAGGTAACATAGCTAAAAAGGGGC
TAACTAACGGCATCAGGAAGCTCGAAGCCGTAGTCCTCGGGCGCACGATTGTAGAAACGA
CGGCTCAGAGGCGACTAGTAATGAGCATCCAACGAGCCACCCTAACAGGGTTGCACAACG
GACAACTCTGGTTATAGCGGTCTCCCGGAGACATCATCAGTTGTGCCCCTTCGTCTGGAA
ATTAGCCTGCGCGGCCGCCAGCGTGGCGCTACTCTCCCCTGGCGCAAGCCTATAAGCAAC
AGAGCGCGTGACAGCTGTATGAGATATGCGGGACCTTCGATGGGAGAGAGCTAACACGAG
TGAGTAGTCATCATTAACGGCTCAGCCTAGACGCGGTCACGTTTACCCGTCCTGCTAGTG
CGTCACCCTGCTTCTCCTCCGGTCACAACCGTCGATTGAACTGACGATAAAAGTAGCCAG
CCCACGACCCCGGATGGGCAGCATCCTCATACTCCTGTCTTGTCGGCCATTCCGTCTACC
GTGGTGATCTGACCTGGGGATGTAACAGGGGAGGTATCCAAAAGTTCCGTAGGTACAGGA
ACTGTCGATTGCGCCCAACATTCTCCATTGATCGGTCCTCGAATTACGAACTAAGAAGCA
GGATCATTGGAGGCCCTCGCAACTGCCTGGATAAATTCACCCGGGTCACTGAAGCTTGCC
TCCCGCGGAATAATACTGGAGGATGCAGGGGCTGACGACAAAGCGGGTCACGAGGCCTTG
GCTACCAGACTCTACGCTTGAACGAGACTCGCATGGAACATTCT--TTGCCGTAGCCAGT
AGAAGGACCCGGGGGGTCCGCGGTTGGTAAAGCTCGGATCGGGTCGAACACCTTCAGCGT
GCTTGACCGTTCTCGTTAAACCGTCGGTAGATGATAAACCCTATTTTCCGTTCCTTTTGG
CCTCCCATTTTTTAGTCAACTGGAATGTTACTTATATGGGAGGTTAATCGGAAATTCTAC
GTCTTCAGTCGGGTTCTTTACTCGCCGTGTAGCAGCCCGTACATCCTGTACGAGTAGTGC
GGTGCTGGTTTGGCTAGAAGGCCGACCATTACTGTACAGGGACCCGAGCGGCTCGGGAGT
GGGTGGGACCTGACTGGTCGGGTATGAGTTCCTTCGCTCTTACGGGTATTGCAAACAGCG
GTCGGCGCCAACGCTTCAGAAAGAAAGAGGGCCCCAATGCGGTTTCAGGTATTTGACTGT
TCCCGAGCTATGACGTACAACGGCACTATTACCTAACTACATCCACTAGGGGTAACAAAG
TCAAGACCCCGGTTTCGAAAGGATCAATAGAATAGACTGGGGGCCGCTGCTTAGCGACGA
TTCCGGTGTAAGGCTAACATGGGGGTCGGATCCCGATATCCATATTTGGCGCGTTAGTGG
ATGCGGTTCGCCGTAGGCCCCAACTAGGAGGTGCTTCAAACGACTCGTATTCCCAGAAAG
TCGGTCCACGGCGCTCCACACGGAGCTCCGCGACACTTGTGTTGAGATAAAAAGACTGGT
ATCCTCCCGATCCAAAACTGACCCTACTCTGCGCGAACGTCGCTAGTTGTCAACTTGAAC
TGGAGGCGAGCCACGACTCCAGAGTCTGCTCGGCACTCCCCTGTTCCGATGGAGAACCCT
GTAAGAGTAGTTGTAGAAAGTCCCGGCGCCGAGTGACGAGCTGTCCGTAAAGCTCCGGCG
AACTCTTAAGAGGGCATCTTACATGCAGCGTGTAAGTTTTACGGCACACATGGGCTCGCA
TATTTCATCAATTGGTGTCCTGAGCACAGCTTCCATTGTAGGGGAGGTGCGGCCTCAACA
GGACCTTCGACATTTCACACGTAATCCACCCTGTGATAAGCGGAGAGCGGGGACAGTAAA
TACCCCTTATCATTCTTCCTGGCAGAGGGTTCATTCAGGCACAACCGCTGTGTCGTAGTG
GAGGATCAGTCAGGTCCACGCCTAGACAGCCGCTGACCTCGGAGAGAAGCCTAAAGCACA
TCAACTATTCGGCCGGTCGTTCAAAGCCAAACCCCATCTCCATTCACAGTCTTAACTGCC
TCAAGGAGGCCCAGTAGTACATTACGCAGCAAGCAGTGCGATTGTATCCCCTACCGCGAT
GTGCGCAGCACGGGAGATAAACTGTGCACGAGTGTCGGATCCACCCGCGAGCTTGGACGG
CCAATTGGGCGATAAATGGGACTTTCCGGGGACTCAGGGGCGCATAACAAGTGGGGGAGC
AGGCATGAATATGACATTCGTTCCTTGTTGCAGGGTCAGCATGAAGAAGGAGACGATTGT
ATCGTGTGTGGTTATGTGTCTCATACTGCGGGGGGATTAATTTTCCCATCTTATACCTAG
TCGAGGGCTAGCAGCCGTCGCCACTGCAGCCAACGGTTGGCAATCGTTAGCCGTCCTTGT
ATCCCGTGTCCCAAAAGCACGCAACAACTAGTCTGGCTCTTGGGTGTCTCGCGGATATTG
GATTCTTGGCAGTCTGGACCCTTGAACCATCGGACTCTTGGTGACTCTAGTAAGTAGTGC
CGGCCCAATATAATACTGAACCACAGGTTAAGTCAAATACTATGACTTCATAAATTACCA
ATAAGGACTTCTTTACGCTCAGGAGGGAGACAGCCTACTCCCCTTGTTGGTAGAATTGCT
GGCAACGGGTGAACTACGGGCATTGCCTGAGTCCTGTCTGCAGGAGGTAGCAGGGTACAA
CATCGGTGTGCACGCACCACGCGTGATATCAGAGGACACTGAAAGGGTGGGCGGAAGTGG
TAATTGACACCCACCGTTCGTTAGAGTCTACTCAATGACTTCGCTCTTGCCAACGGAGCT
CAGGGCGTTGGTGTAGGAAACAGCCCATGGTTGTTAGGGCGCGTATATACGGAAACAGAA
TATAAGCTACACCGCTCTGAAGCTGTCCAGCCACACCGTTGTTTCGACATAAACGTGAAG
GTATATTATATCCACCCAAGGGATCCCAGAGGTAGTCATGTAGCACTGAAGACCCGAGGG
GTCTATGGACTTAGGAGTAAGCCCCCCTCTGGCACCCTTGTCCCTCTTGGAACCCTGTTT
CGCGGTTCAATCTAGCGCCCACCTGTTACTTTCCTTCTCGATAACCCCTCCAGTTGTGCC
CTCCTTCGGGAAACAGGGTGGCCAGAGATGTGCACGGGGAGTCTCCAACCATCAGGTCCC
ACGTGCACCCCTCGCGTCGCAAACTCCTTGGGCTAGCTCCCCATTAGCACCCTCAGATCC
CCGTGTCCCACAGTGCGGGACCTTTCGTTTGCCAGCCGGCTCGCAGGGGACTGTGTCTAG
CCATGGGCTCGCGAAGGGGACCCCGAATTGGTGCATGTAGGGCCCAGACCTTCTTCGAAG
TCCTCCCCGACCAGGGTCGCGTCGGGACCCGCATCAGCCGTGACAATCATGTTTGCGGTA
GTGGACGCCTGATAGGCAGCGAGGTGCGGCTACAGGCAGGCGAATGCAATGAAGAAAGGA
TGCACTCACTTACAAGAGTAGATAACGTACTCTCCGGACTGGTACTGACGGTATACCACT
GCTTTCCATGGCGAAGAGGCGAGCGGTCCGGCACAGCGGGGAGAGCGTAAGTAGTCGAGA
GCCCGGCAGCAGGAGCGAAACGAATTGACAAAGAGAATGGGTGATTTCAACGGATGCGCT
TATCTATTCCAATTGCCCATGCAACCTCCTCCGAATGCCGAAAGGGAAGGGATGATGAAG
CGCCAGATACCTTTTTTTTAGTGAGGTACATGAAGCCATCCAGTTACCCCTCATACCCGG
TTTTCAAGGTATAGTATAGAAGGGGTGGAGTGCGCCCCTACGTCTTTGAAATGTTGTGTT
AAAGGGAGGTCTCATATTTTTTTGTCGCCTTGCGGCGAGACCCGCATATTCAAATCTTCA
ACTGAGTCTACAAGGGTTAGGTATATACAGGCCTTTAGTTGCTGCGGACAAAAAGATCAC
AAGAGGCCCTGTGAAAAAGATGGAGGAGTGGACTGCCCCTTGTCCAATAGCAGCGATACA
CAGTAGTAGTAGTGTAGGAGCCGCTACGTGACAAAGTATTCCCACTTACTATTTTACCGC
TTTAGCACGAGGCTGCCCGCAAACTTCTACCCCACCGGTGGCTCTGATTGCCTCACTTTA
CAATTTTTCGGCCACTAATACTTCAATCATTTCTCCGATATAGATGGGGTTTTTGACACC
TCGCGAGTAGGATGGGGGTAGCGGCCAGTATTTCGCCTGTAGGTATGTTGGGCTCCGGTT
AATGAGAATGAGGGTCGCCACCTCGTTTGTCGAAGCACGTCAAAAAGAACATCTTCGTTT
CGGCTAATGTCCCGGAATTACGTGCTCTTGACCGGTTGTTCTTTCAGGGCAAGCTCGACG
GCCACAGCTGGTTTTAAGCCACTATCGGATCCCTCCTATGGCCTCCGGGGCGTGGCAAGA
GGCTTGGCAGGCAAATCTTCTGATGTGTTCACTTGGTCGCCTAGGATCACGTCTCCCCAA
GATACACCCGGAACGTCTAACCAGATCTAAAACGCCTAGGACCGGTCTCAAAAGAGTGAG
GTCGTGACGACCTGGTTGGCAAGGCCTTTTTGGATCTGAGCGACCATTGGGGGTACGGCT
CCAATTGGGCGTGCGGTGTGCGGAAACTCTGCCCCAAATCGCGGGATGTAGGAACACCAG
ACAACAGCTAGGTAGAATTCATGGAGGCTACGTAAGACCGAGTAAAACTTGGCTGGTGGA
TTGACTACAGGAAGCTGAGTTCAAGATCAGCTAGAAAGCGTCGCAACTAGAGATTGAATT
ATCGGCGGGTTTTACACTCTATTCTTAAGGAACTGAAAATCCGATTCGGGGGGGTGCTAG
GTGACCCGGAGGACGAAAGGAACGGGGCGTAAAAAACTGTAATCGATGCAGAGAGCCTTA
GCTCTATTAGATATGTTGAGAGGGACCGAACGTTTCTGCCAGATCATAGACGTTTTTTGG
GGGCGCGAAAGCGTGGGACGGGGAGGTCTGCGAATACGAACGCGTGGGGTGAGCGTCTTT
GAACGCGAGGATCGTAAACCGAGGAAAAACACGGGAGCGTCAAAACGGTCAATGCCCGCC
ACAAGATGAGAGATC-GTGGCGTCTCCTCAAAAGGAGGCAGGGGAGTGGAAAGCACGGAT
GAGTGAAACGGTGATTGGATCCTCCTTTGACCGCCCCCCGCGGGGGCGGGTGTCCCTCCA
ATAGGGCGAGAGAAGAGCTACGGGGCGCCCAGAAAGCGAGCCTCACCCATGAGGACTCGA
TTAAGAAATCCACGCTCGGGTTGCTTGCCTACGTCGACACGAACGCGACGTCCTCGTAAC
CGCGACCGCCGCAGGTCGAGATCTAAAATCAGTTGGACGCCAATAAGAGCGAAGACGTCC
AGCCTATCTGCAAGCGTCGGGAGTAACTTACTTAGCCTCCGGGTTCCGAGAGCGACCCAG
CCCCACGTGAGACATTCGTAATGGGTACGCGACTTGTGCACCACGGCTAATAATGCTAAA
TGTGCGGACACCTCCTAGTATGGAATTG-CCGCAGCACACCTGAAGGCCGCATCACATGA
AGTTATCAGTCGATGCGGGCCCCACGCTTACAACAGTTCCAAGAGATGATGTCCTGAATA
ATGCAGGTCCCGAGGATGGATGGCCGCCAAGGAGGAGAAGGATAATTGTCTACCGCGTAG
AATAAAGGTTGAAACGAACGAGTGGTGTTTATCGCCTACTGGCGGATCCAGTAAGCAAGC
CAGCTTTAACGCGTCGTAAGCAAAGAAGCCGGCTGTAAGGATAGAGTCACTGTTAACCGG
TGAGCCTCAGGGCGATGCCCGGGAGGCCTTATCACGAGTAAAGATCCACGACTCAAGGCG
GGAGTATGAGGGCGTTCGGAGCAGCACATGGGTATTCTTGGGGGGGAGCGCTACCCGGGT
CGAGCGCGGCGTGGACATACCGGACGAGGGCCGCGCCGTAAAATCGAGGACATAAAGGAA
GGATCCTCACGAGAGCAGACATAAGGTGGCCCACTGACCCCCCCGGATGGTCTATTATAC
ACGCCGGTTATTCGGGGCTGGCGCTCGGGGATCGTTGGATGAAAACGGGAGATTAATGTA
CGGTCATCTCGAGTGCGGAAGGACTACGAAGGTCCGCACGACAACTCGACGAGTGCTAAC
TCATTGACCACACGCTATCGATTGTGAGCTGGAGCCGAGATAGTAACGAAGTAATTAAAC
TTCGGCAGCACCCGTAAGGCCCGCGGCACAGATGTCGTCACCGGCTAACCGACCTACGAT
ACAGTCTACATAATCGCTAATCGATGTACGAAGGTCTATACGGTCGCAAGCCGACGGTAG
AGGGTTGTGAAAGTTAGATAGGTACGAAGGCGTTTCTACGGCACATGCGATGCTTCGGAC
CAGGTGCGCGTGTCCAAAGGAATCTCCAGGAGAGACTCTCAGAGTCGCAGGTTAGCCTGG
GGCAGGCGCTATCCATTGAGGCTGTAGGCAGAGGTGTCCAAACTGCTGAGTGGCCTGGAA
GGCGTCTCACCGGGGGTCGGGGCACACGGTTCGCCTCGGGTTCGGCTAGCACTCGGCGAT
CTAGACCAAACAACAAGTTGGGCGAGGTACTCCTGGGCCGCAATCAGGCACACTGCATTC
CCGCCGGGCAGGAGATCGTCTCCCGACCGGTTTCCGGCCGTTTTTATCTACTGTGCTTCT
CTTCCAGTCGAGGGTGACTTACCCACAAGTCGCGCATTACCAGATTGAAACCAGTTCGCT
TGAACACTGTTTCCTGGATGCGGGCCTCGACGGCCACGGTCTTCGCACAGGATTCAGGCA
TACAGATGCGATGTTGCCTGCCGATCCCCGCACACGGGGTTCCAGCAACCTTTCCTAAAC
TGCAGTGCGCTACGATTTTCGGCCTGGACAGAGTATCTAATCCCTGAAGCAGCGGTCAGT
CTCACACTAAGTGTGCTGCACGCAGGCTCGGGGCCTAGCCATCCTTGGGCGAATTTCGTC
GCGGCTCTCGCTACTGCACTCGGTCGGTCGGACACACCACTAGCCTCTGCGGATTAACTT
ATACGTCAACCAGGGCAATTCTCAACTATTGCGAGCTGCGTGGGCGGAGGATCGGACCAG
GCGGCCGAAACTCCCTTCGCCTTTTTTCCCGGCACATTTACTCGTTAGAAAGCCAATCCA
GCATATAATGTCTGAACCATGCGGCGGGTTTCAATAATAGTCGTTCGTCCGCCATTTGCC
AGACTGGCGGCTTAGGGGCCCGGTTGTTGAGAACGTAAGAGTGGCGAAATCGCAACAAGA
CTTCGCAGACAGTTCGGAGCAGTTGTACTTGATCAAAATTCTTTTGACAAGACGGGCAAA
GGCACGCAAAGGGGCTAAGTCGACTGACTTCTTTCCCTTGTGCCAGCAGGAGCATGCCGT
ATGTTGGCCCCCGATCGGTGCTTTTTGCATGGGCGCTCCGGTTTGAAAGGCGGTGGATCC
AAGGAGTCTGACTGTTTGATAAGTCCTATTGGACCGCGCGTGCAGGAACTACAAGACCTG
GCGTTAAGTGAATTAGCGGCGCTCTGCCTTGGAAAACATTTTGTCGAATCTCAGGTACTG
GGATGAGGCATGTTTTATACCACAAAGCGCGGCGCAGGTTGAACAGGACAACTCCGCAAA
CCACGCCCCCTCCCCCTAGCTTGTTTACCTCTCCCGACCTTTTGCGAACACACCAGCGGA
TGGGTCCTGTAAAGCAAAAGGAGTAGGGTATCAGTCATTGACCACCTCAACTTATTCTGA
AGGCCAAGAAAGTTAGCAACTTAATGCAGCAGCGTTTTGGAGAGGTACCATCTATATGTA
CATTGTCTATCATAACTCACAGCATGGAGAATTATCCCTTCGGCTCGGCGTAGCCTATAT
TAATGAAATACTGGGAAGTGCGTAATTCGACTGACTCGCTCGCGAAAGTGAAGGCCAGAG
GGACAGGTTATCGCTCGGGAGCGTATGCATACCCCTTTTGTACGCAGTTCAAGGTGGACG
GGGACTCGAGTACCACAAGACCAGAGAGGCGAGGTCAGACACTGGCCGTCCACCAACGCA
CATAACGGGTGCACTTACGACCAAGGAATCCAACAGGAGATGGACCAATATCGAGGTGGG
GTGTGAGGGTATAAGGGGAAATCGGCCAGTACGGAATGTAGAAACAACCGCCTTGGTCAA
TTATTGTACTTGCAAGATTCGCATCAGGGAAGGGCGCAGAACGCCCGCAAAGGGTGTAGA
GACTGAATATCTCAGTAACCGAATAGGTGGGTGGATAAAGGCGGGCAGTTATACCGGGGA
CCGAGCCGCACGCGGCTAAATATGGTGAAGCTAGTTGGTACTGACCCAGTACCGGAGTCG
TTAAGGAACTCAAGGCCTACGCGCTTTGAAGCTAATGCAACCTCGCTCCGAGAGGATTGC
ATGGGCGCGGTAAATCGGTCCTTAACGGCCGAGACAGCACTTGCGATCAGCGAAGGCGGG
GAGGGCTTTGTGAGGAGTACGCAAAACGAAGCGGCTCCACGCGATGCTAAATCTCATGTG
CCAGCAGGCAGCACGCACCCGCTGGTCAGTTTCATTAAATACATTAGGAGCCTCCTGAAA
CGAGCTGTTTGTCAGGGGGAGCAAAGGGGCGCGAGAGGATGTGAGGTGGAAACGAGGGTT
GGGATGGCGGAATATGTCAGTGCTTCCGCTGCAGGCGACGCAGTGATCTTCCGAGTTCGC
ACGTTCTACAAAGCTCAGGGTGAATTGGGTCATGTCGGTCGGCGGACGGGTCTTGCACGC
CAGGGGGACCGCACGGCGGGTACGACGGATCATACGGGTGGAATGGGTGAAAGATCCGGT
ATCGGAGCCGGGACGGGGCGTTAGTCCGTTCTCGCGACATGGTGTAGCACATTCTTTAGA
GTGGTAGAATTGGCGAAATTTTAGGGGAATTGGTGGCAGGGGGCCACCGCCCACGCACGA
GGAACGTCCAGTGTTATTCGGGTGCGCTCCCTCCCTAAAATGGGACGACAATGGGCATCA
GAAGAGAGGCGAGGTTGAACCACCTGAATGTGTAGGGATCGTGTGCAATTTGAACCACGC
ATTTGGAAAAATGACAAACCGTCCATACAGAAAGGGGCGACCTCCAACCAAAGGCCTTCC
GAGGCAAAAGTGAAGAGGCCCGAGCAGGTTCCGAGTATAAGGTCGCCTGCGAGAGAGGGA
GGGAGCGCTGCATTCTGTTGCTGGCGGTGAACGGGCGAAGAGATTAAACTGGGAGAAGAA
CAAGATGGCGATGTCTGTCGGGGAAAGGGGAACCGACGGTTCCATGGCCTATCTCCTGAC
GGTTGACAGGAACCTCTCATGACACCCCGACCTATCCCATTCCACCGTTGAACACACTTC
TGTCACGCGCGGCTCTCCCCAAACCTTAACCTCGCCTATTGTTGTATTCGCAAGGGAGCT
TCAAGAAACCGTCTCTGCAACCCATGCGCGCTCGAGGGTATGGGAACGGAAAGTTACTCT
CGACCGTGTTGGCGGGAGGGAGTGTCGCCTAGGAGTCACGTAGCCCCGCGGGGGCTGCGT
GTGAGTTGTTTCTCTCATTTGACCAAACGTTAATCGTTCGCCGGTTACCCTCGAGGTCCG
GTGCTACGCTGGCTTCGTGTGCCTAGCCGCAGGTCCAGGGATTTCAGAAGTCTACTGGGG
AGTTATAGATTTTTCTTTCTGGATGTTGCATTGAGTCGTTCTGTAAGGTTCGCAAGCAGG
ACATCATGGTAGCCCAGCTCTCCCAATCCACTCTTGAACCGCTATATACTCTGCGCGTCC
CCGGCCTTCTCGTGAGTAGCAGTTGCGTTCATACCCGTCCCCACGTCCGAATCTCGCACG
GCGAATAACAGTTCTTCTCTGGTTTGGACACACGAATCCGGAATAGTGGGGTGGACGGGT
CGTGAGTGAAGGGGGCTCGTTGCAGGCAGCACCCCCAGCGACTAGCCGATCGTGGTGGTT
ACTCCGGGCTTCTGGGCTAGCTGGTTGTAGCACCGCCGACAGGGAATATAAACCACGCGT
GGCGGGCTCTCCATTCGGCACAATAACCTGTATATCCGCATACCCGAACCCGCCTATCTC
CCGCATGATTTTCGACGTTTTCAGTCATCAGCTGGCCCTTGCATTCATACGGGTTAAGCG
TTGCTTGCTCCAATGCATCACCGGGGGAGACGAACCACTCCTCCTCGGCTCACGTTCTCC
TCAATCCCCCGTCTACATTGTCTGGCCCGAGGCTCGTCGGCCGTGTATGTTCAAGGCTCG
TAGCTTATTATTTCTCATGGTGATCTCTCAGCCCTGTCTCGCTGATGGTCATTCGCGTAG
TCATTAGGTAGCGATACTTGCTTCTCCTAGCAACTATTAATCTACCAAAGGGCCCTTTGA
CCGCCCAGGTTGCTGGTTCCCTGTAGTACTGCCCCACCATGTGGCCCGGTTCGGAGTGAA
GAGGGACCCGGTTTGAGAGCTACCGGGGCACGATCGAAATAGGAAGCCATGCCTAATGGT
CTTTAGGTGCGTGTAACCATTCTCTTGTAGACTTGCGGCCTAACGCGGTACCACCCTATG
CGCTGCTGTGTACTTCGTTCCCTAACACTGGAGCCGGAAGTAATTTCGATTATCTGGGCC
TTCAGAAGTGAGGATCCCGAACCACCTTCTCTGTAGAGTAAAACGCCTTTCACTCCCGGC
AATATATCCCCGAGAGCAGCTGAAATTGCACGCAAAGCCATGACCTGAGACTGTTCATCG
GGTTACCCCGTGAAGAAGCTATGTCTCTTGACGTGTCGGAGAGGACTGGTGGTTGGCGGA
CGGGTTAAAGCTCCCAGGGTTTCATTCGATACACTCTGGATAGGCGCATAGTTGGTCAGC
GAAAAGCCTACGCCCGGTTCGCGGGTTGCGGGGGCGGAGCCCCACGCGCGCGGACCCCAC
TCAGTCATGCACTCTTCTTAATTCGGTCCACCTCTTCCCGCAGCTCGCGCATCCCGCCAC
CCGTGAGAGGTTAATCAACTAAAGCACCCTAATGGAGGAGATTACTGTGCAGACCATCCC
TTCAGATACGCCTCCTGTTAGCCGGTCGGTGGAGGGACGCCTGCGGAAGTTTGCGGAGAG
GGGGCGGATGAACCGGCCGGGGGATAGCGAAGACTTGGAACGCTAACTACTATGTTCCCT
CCGTTTTCGGAAGCCAGATAATTGAGGAGCATCAACCTCGGCCATACTACGTTTTTATAG
CCTACCCACACCGCCGGGTTATCTATACCACAGCACGAGAATAACCTAGTTAGGACGCCT
GTGAGAGGTAGCATCCGGGTAGTGGCAGTCCCGGTTAACCTGCCGGAGCGAAGGTAACTT
GAGGCGTGATCCCCCTGCTTGGTAGCGTTGGCAGCCTCATCCCTATGGACCTAAAGATTG
CACTTTGCTGAAAGCGGCACGTGACTGTACCGTCGAGCCAGTCCTACTTTCACGGGCGAA
TGTATGGTCCGCCGAGGGCAGTCCCATATTATCGGGTCCTGGTATCGCGCCCTCATGGGT
CTGGGGTGGGCATATACTAACCGTTCCCGCTATGAGTTCTCTTCCTATAGGCACCCATGT
TTATTTGACGCTCGGTCCCCGAATGTGAGCACTCCGCCGCTACGTATTGACGCCAGTACG
AGGGCCTGACCTATTCCAGTCCATCTGATACCTTACAACCCTAGGGCGGCTCACCCGGCC
ATGTAACTGACCGGGCAGGGTTCCCCGACACGCGGACGTTCCCTGACCTGGTTAGTCGGT
AGCCAATTCGATGTGGGACTGTCAGGTCATGGGTTCATGTACTTCGGCTTTCCCCCTAGC
GGCCGGCCCTGTAAAACGAAACAACAGTTCCACAGCCAATGCGGCGAAACGTGCAGGCTA
GCGGGTACGTCCAGAAAGTTTG-CTTTGGCACAGCCAGGCCCCGTTACTTGCTGCCACAT
GTTCTTGTGAGAGGTTTTCTAGCGTTTACAATCACTGCCTCTCCCGCTCTCAGTCTCTAA
TATGTCCCGACTAGAGCTCGGCCCGATCCCCCCGGTGCGATCGTATACCCTTAGGTGCCA
CTATGCCCCACGCCAGTCATCGTGGCATAAGATAGCGACACATACGCGCCCATCGAGACA
TGAAGTGCTAAACGGTCTACGGGCGATCGCACTCAGGCGCTATCAGCCGAGGTATCCCGA
CACGTTGACGGCCAGGGTCGAATGCTTCGGGTGGCGGGTTTGTCTACCTCGGCGGCTACT
CTGTCTAACGATTATGCAATGTCGTTTCCCTCTTGTGTTCCCGCAGCTCCTTGGTGCTGA
AGATATAGGTGCGTGTCTCGTCAAATCCGTGGGAGAGTGAGAATCCTTTTCACACTCCCC
GGATAAACTATACCGTAGGCTTCTGCTCGCTCTACTCGGTCCGGTGCCTTCGCTACTATA
CGGAATGGCCAGGAACGCGCAATGCACCGACTAACCACTGGAAGCGGGTCGGGGGTCAAC
GAACGGGTCGATTACGGCAGGTCGTCCGGTACCGGAGACTGGGGAACGCAGAAGGTCAGT
TCCGGGGTAAACATGGGTCACCTACCTGCTCCGTTCGTGATAATACAAGCGGGACTTGTG
GCCCCTGCTCATGTATTAAAAGGATAAGAAGGATTGGTGCACGGAGAGACCAGGAGACCG
GACATGCTCTCGTTTGCGGATGAGAGACAAAGTCCGGATTTAATTCACTGTCGTTCTAGC
GGAGCTTCTCTCGGTTAATTCTAATGTTCATCCGCAGAGTTCCATCAATCAGCGGTGGTT
CTGCACACGCGACCCCGAGAGAATAGGTAAACATAGCTCCCGATTCTCTCGTCCCGACAG
TCGTGTTCTCCCCCCCCGCTCTATGCGATCCCCGGGATGTCTTCGCCCCATAGCGCCGAG
CCTAGGCAATCCGTCCTCCCTCTTGTCAATGCTTATGGTCATGTTTCTTCAAATGATCGC
CGTCGTTCTTCCTCCCCGAATTGGTTGCTCTTTGTGTCAACCGGGGTCAGGCTCAAATCA
CCGTCTATCGTCCGGTAAAGCACAATATCTCCACGAAATCGGCACGAGGATGAGACCAAT
ACTATTCCCCCGGCACGCACTGAACCAACATTACCAGTGACACGCAATTTGCCCCTCTAC
CTCCCACTTCCGGTCGATTGGTGCGAGGGATGTGCCTCTCTCAGCATGCCCCCGCTGGGG
GGTTCACACGGAACAGGTGTAAAAGAACGTCCCTACCTTCTTCAAATGTACCGGCTCAAC
ATCTTATAGCTATTCGAAAACGCACCGCACTGGAACCTTATCAGCGCTAAACTGCGACTG
AGGCAGTGTTAGATCGTCACAGAGCCATTAGTGGTGCTACGCATTAGGGCCCCACCCTTT
CTGTCATTACTCGATTTTGCTAGCTAGCAGCGAGCCAATGACGCCATGACTGATCGGGTC
GCGACTCCTTATCCCGGCACGCTGGTGACCCGTATAGAGGTGGCTTGTTCATAGTGGCAC
CATTTAACTCCGTGGGCGCTTATACGTTTATCAGGTTGCAACAAATAAACCCGGATCCGC
CTACCGTCATACAACCTTCGTTAATATTGTAGCCTGCCATATATGGTCGTATTGTTTCCT
GATTTTGTTACCACAGGTTATAGTAGGTATGAGGCTGTTTCCGAGCACTTGGGCGAAAGG
TCATGATCCAGATTCTTGCAGCCTTTAAATAGAGTTATGCGCCGACCTACTAGGGGGCAT
GGCGTCATGATCTTCTACGTGTCGTCATCGCTTACCCTCGTTTCAACTCGAACCCAGCGG
GGACGTGGGCAGTTAGCGCCTGCACCCCGTCCTCAGTCGCCAGCTCCGCACGGTCTTTCG
CAGACAGATGCGGATCTAAAGTCGAGATCACCCCCCTTGCTCCCTGTTTCTCCGCACGCC
CGTTACCATTTATATCTGT-ACCAGCCGCGTGGTGACGTAACTTCTGTGGGTCTATGGGG
TAACGATTGGAGGAGTTATAGCTTTCCATCATCCCACCAGGGACGGGCCTTTTCCGTCTC
CCAAAGCATTTCACAGGGCGTAATTGCGCACTTGGACTACTCCATCGTGAAGGCGTGTAA
GTGAGTGGCCAAGGAATCGAGGGCTGCTTGATGATTTCGGTTGTTGGGCTCACAGTTCCC
AAGGGAATTGGCGGAAAGCGAGGTCGGTCGGAGTGAACGCTTCGCTTATCGTCGAGGATT
GGGCCTCGTGGTTGTTCGCCGCTAATTCTACTCCAGGCTGCTTAAGGGCGCCCGGACTTC
ACGCCTAATCGTCCCTCGCCTGGACTATAACGACCTGACCCTGTCGCCCTCACTGAGCCA
TGAAGGAGACGCTGGAACCCCGGGTGACAGATTGTAGCAAGCTACCGAGATATGGCAGGA
AGAGCCAGCAAAGTGTGGCCTGGTTAGGATCGACAGTCATCAACGGAATCATCCCTTCAG
ACGCTTCGACATTTGGGCTAACTCATGACAAATGCTGGGTTGACGGGTTCGAGCTGCTTG
GAAGAGACCGGGCGGGTATCACAGCCGGGTAGGCCGGGACACTGGGAACGCCTCAGCAAG
AAGCAAATTTGCTCTCGTGCAGGCTGACGTGGCATGTTCCCTATACCCACATCGGGTTAT
ATGATGGCCTCCTTTCCAGAACTAAGCTCACAAGACGGACGCCGCCTTTCGAGGGACTGG
CTTAACGTGTTTGAGAACCAAGATTCATCCAGAAACTGCCACAGTCGAGAGATTCGTGGG
ATCCCACTGGCCAGCCACATCAACTAAGTTCAAACGGGCACCACGCCGGTAGCACAAAAT
GGCTTAATAATGCGGGCTTGTGGCCGCTTAAATAGGTACCCCTGCCTACACGGGACGGAG
ATATCGTGAGGGCCATACCAACTCCTTGCACCTGTACCGACGCTGTCCTCCTAGAACGCA
ACGCGGTAGTAGGTCGACACAGATAGCCCGCGCGAGGAGAATCTCCGTCCCCTGAATAAA
CTGCGCCTAAGGTCGTTGTTGCTTAGTCTGCATGATCTTTTATTGGCTAGGCCCCTTACT
CTTCCTGACCACTAGATCATTAAGCGACCGCACACTCAGGAAGAGTAGCGTCCCTCCATC
CGTGCCTTGGCTCAGTCCACGACTATCAACATTCCCTTATGTTCAGCCCTTGTGTGTACA
CTGCGTAATCCCTAGCCGTGACTTGCAGAATCGAAACGCTGGTCTGCAAGCTGGTGTTCC
CGGTAAACGTACGGTCAATTGGACGGCCCGGAATTCGAGCCTCATGTGACGTCGCGGAAC
TCTACTTCCTTCATGCGGTGTTCTGCGGGCTGCTTCCGGTTTCTTCTCCAGCTCGCTATA
ATTTTTATAGCCCCACGCCCAACCTTACGCGCTGGTAACTCGGAAATCAATCGAGGGACG
CGCCGACATAGAGCCATCGGACCTTCCTCCACCAGTTGTTTATCTCTGACTCCCGCTGAG
GTCCCATGTGTTGACTTGGGAGCTGGAGGGCGCGAGTTGTTCGGACCACGTGGTCTAAAA
TGTAGCTTGCCGTTCTATTGTGGCATTGACCGCGCAGTACACCGACCTGCAACCCTCGAA
CCAAATAAGATTTTTTAGCTCAATGCGTTCGACGCGGTTTACTGTCAGTTTTCATGAGAA
TGGTTCCATCCCAGACCCTAGAAAAAGGCATGCGGGATCAAGTAGTGACCAGGGAGGTCG
GCTCCTTCTGACGCGAACCTTCGCAATGAGGCGCTACCTTACTGATCCCTCTTGGTATTC
GACGATGCCGAGCGGTTACCCCTGTCTTCCCCTGGATCCGTCCAACAGACCGACGTTGAT
GAGATAAATCCCCAAGCTTCGAGATATATCACACCCGCATACTCGCATCACACTTCTCTC
TCTGTGGGCGATTTCACGGCATCAATCGGAGATTCGACTTTACCGGCTCGTACGAGTATC
CAGATATTGGCGCCCTCCACACGCCGCCTGGTAGATATGGTACTCGTCGGTCCGGTTTGA
GCAACGTTCTATGGATTCAATCCACCCATGGATAAGCCGGTGCCGGGCTCGTTTGGCGGA
CGGAGCGCTTGAGATATCTAGGTGACCACTTTGACGAGTGCGGCTCGATAGGTCCGCTAT
GCCCCCGAGCTGAGAGACCGGAGTGGCTGCCTTTTCCCTAGGCAGGCGTAGGCCCTACTC
TCCACTAGTCCGTGACTGGTTGAAATGTGTCGGACCGCCTGTGTCATGCGACGACTGCAG
AGGCCACTACGCTCGGAGTAGTATCCTGAATGGAAGAGCTCGCCTTATGGGAGGCGCGGA
GTCAGGAACGGGTTTCATAGGAACTGCGGGGGTTGAATTGGGCGCAATTGAACGACCATG
GATTCCCTGCTCGCAGTTAAAGATGAGAGGACGAACGCCGGTCCAAGGGGAGTCGAACGA
CGCGGAGCAGACAGTAACCGGCCATTGTAAATCGGACGGGGCCGGGAAAGTCTCCGACTC
CTCATATTCGTGCTTACCGGCCTTGAACGTTCGTTGTCCCTTCGTTGAAGGTGTTCCGAT
CTCTCAACATGCATTACTCTCGCGGACGAATAACCGTCCGAGCGTTCTACCAACTCAGGC
GCCCGCACGTGGCAGATGTCGTTGACCGTGCACCATTGCCTGTAGACCTATATCGTCCCA
TTTCAACCCGTGCGTTATTCCTCCCCGCAGGATACAAATTCGCCATATAGCCAGTGATCA
GGCTAGATTATTAAGCACAATACGGGTGAGGTAAGTTCCCCTATTGCAATATACAGTGGA
TACCGCTGAGACAGCAGGTACTTAGACTTTACCCACCGACAGAGTATCGGGGCTCCCAGG
GACTGGTGAGGCTCAACTATTAAATAGGGCATGAATGAGGATACATCTGATACGTTCATT
CAGTTGAAACGTCTCAAGCACACTTTTATTCCTTCGCCGAGCGTTCGGCGGTTGTAGCCC
TGGCCGGATGCACTGCAACCCCTCGATAGGCTGGTTCTGTCATACCATTACCGCCGCGGG
GTGACGGGTAGCACTGAAGGCTCTGACAGATAACCAGGTTGGTGGTGTGCCGCCAAGCAA
CACCCCTTCCCCTCCCGTAGCACTGCCTGAGATCTGCAGCCATGGAGATACGAGCAACAG
CACTCACAGCTGACATATTACTGAACCCGAGCGGCATTTAACCCTTTACGAGAATGTACT
GGCATTGGAGGAGTCCATACCCTGATTCTTCGTGTTGGTATGAGAGCTCTCCCGAGTCTT
ACAGCCCACCTCGCTGGTTCAAGACCGCGGTTTGGAACCCGTCGCGACGCCGGGTGGGGT
CTCGAATGATGGGTAGCTCGACCGTTGGACCGCCCAGGAATCGAAGAATACGGGAATACG
ATATGAGTTAACGCAGGGACGCGTAGTAGGGAATCCTTGCCTGGGAGCAGGGCCGTGTGT
CACTGAAGAATCTGAGACGGAAGCTGAGCGGCGGGGGCTCGCCCTGAATAAAGCTCTGAA
CGTGCATAAGATTATGCCCGTTACGATATATCGTGCTCCCCGTGGCAGGCTACGCGGTCT
GCGCACTTCCTTGGCTCCCTGTTTCCTATAGGGCTGCTGTGTTATGTGTCAATTATCCCA
CTTCTAAGTGTGCCTGTTTCATTGCTCGGGGCAAATGTTTACCGCCTGTCGGCCATCATA
CTATACCTAACCACAGGTAAGACTACACCGGTCAAACACGAGCTGCAGGGACTTGTACGT
CTGCGTCTACTAGACAGTCCTGTAATAAAAAAGTCCGCTCCTGGGAGCGACTTTAGAAAC
TACGGCCCGCGATGGCTTGCTCCGATTGACTACGGAACACTAACACGGCTCGCCGCTCTG
AGTTTATAGTCGGCAGGCCTCTGGCCCTCCCTGGCTGAGCGGTCAGGAGCGTGGTGTTCG
CGATCATAGAATGTAACGAGAACTTTGTCCTCGACTGTTCCCACAGTGCTTCGCGTTTAG
CCCGAGCTCCGTGCTTTCTCATCCGTGCCATGTGCCTCCGCAAGTATATGCTGTCTGAAC
AAACGTACACCTACCTTGAAAGATACCAGTTAGCAGTAGGTGGAACCCAGCCGTTCCGCC
CCCCCGGAGTCACTCCTCCGGCGATACCGCTCCTCACATTTTCGTCTTTCTTGCGACCCT
ACGATGGCCTGGCAAGTTCCTGGATATATTGATCAGCGCTCCAGTTACGGCTCCCTCCGG
TGCATGCTTCCACGAGACCGCGCGTACTACAGGTGCCTCTTAGACACACGCCTCGTCAGC
TAAGTCGAGTCAGCTCTGGCCCTAGGCTGCGGGCCGTGAAATCGGACGAACAGTGCGGGG
TCACGACGAGAACACTACACTGCTAGAAGCCGAGCCCACGGTTGCTAATCCACGTGGGCG
CTGCAAGTCTGAGAGCGAACAAGCATTGTAGAGTGCGTTGTCTACTCACTAGTTTCGCGC
CGCGGCGTAATTCCAGTCGACAAAGGGGTGTAAGTACACAGTGGTGTACCACGTGTCTGA
CCCGGCCTCAGTCACCAAAATGCGAGTCCGCGGCTGTGCACTTGGCGGCCGCAGTAAAAC
TAGCGTATACCCGCTCGTAACACTGGCTGGCCAAAGCCGTAATTTATGTATACGCAAGAT
GAGCACGGCATGCCCTGAGGGAGGCAGCCTGCTTAGCGTCCCATCCCCTCGTCAAGCCTG
TGGTTTTAGGAGAGTGGGTCGGGGGGTTACCTGACGAGCTACTATACACAATCTAAAAAG
CCGGAATACCACCGTTCGCAGTCATTTGGGCCTCCTGTCGCGTACACTAATCGAAGTATA
GGATCCACGATTATCCGAGTTAAGTGGTACCCTTCCGGTATCCCTTGTGCCTGTTCTGAT
TTCATCAGTGTAGGACAAGAATCCACCGACCATAAGTTAGTAAACCTAATCCGCGGCAAT
CAACATAACCACGTCCATAACGTATTTTTCAAGAGTTTCAAATTTTAAATTCTTCACTGG
TCACAGAACTTCATTCCCTGCGGACGTGGGTTATTCGGACACGAGGTGTGGATGCCTCTT
TACCCATACGTAGTAGCCACATCAATCACCGACGCCGACCTCCTTGATATGATGCATTGG
TTTTATTTCGTTCTACCTCAACCCGGATCAGAGACACGCCTCCCCCGGCCGAGGGGGAGC
CGTCCGACCCTTTCCGCCAACCACTCCTCCGTGGGTTCAAGGGTGGAGCCTGATACCCAC
TCGTAGGCAATGAGGCGACAGGCTGGGATACCCAAGTAACGGGGAGAGTCGCGCAAATCA
GTGCCGAATGCTAAATTTGACACCGCGCGTTACGAGCTTTCACTCGCCAGCTCAAACATT
TGCTGCTGGAGCGATCGTACCAGGC-TAAGTAGTTTCACCCTTTTGCGCCACGCCGGGAC
CTCAGGGCGGACTTTTCGCTTGCGTTCCTATTCCCTTCGTCACCCTCCTCCATTTTCTTC
TATCTAGCGACGGATACCGTGCTGCTTTCTTTGGCCCATTAGGATATAGTTCTCTTCCAA
TGAACGTCGTCGAAAAAGCGGAGCCCCCTAAATCCATCGAGTTAATTGGGTACAAGAACT
ACAGAAGATATCCCAAGACTGGAAGACGCAGAGGACGAACACCTGGTTTCGGTACACTGC
GGTCACAGGCACACGTCGGACTGGCGCAGTCACCGCCGTTAGTATTCGGCTCCATCCCCC
GAACCGCGCGTTGGTCATGATCTTCGCCCAGCAGTGTGGGGACCCTGGCCGTCGTCCCCC
CAATTATCAAACGCACCGTGTGATGCCCCCCGAGTTCGCGGAAGTGTCCTGAGTGGCGGT
GTGGCGGTCTATATCCCTTAGATGAGAGTGGCGGACTCAGCATCACTGGCGAACTTGCCC
GGCAACCTTTAACAACTAAACTTGCTTGCGCTTCGAAACGTGGCCGCAAGGAAGCAGCCT
CACGGCGAGTCGCCTGTTGCACGAGCGGAAGATAATTTTCGAGTCTCGCCTGCCTGCACA
ACGGCGTAAGATCAGTCGGTACATCCCGCTCATACCCAAAGTGGATAATGAGCTACCCAC
GTGTGAGGAGTAGGCATACGGCTTGCACTCATTCGCAAGACAGGGCTGTTCCTTTCCGTG
TTCTCAGGCTAACTGCACTATAACATTTCTGGGTGAGCTGCCACCCCACTCCAAGGGGAA
TGCCTCTCGGTAGTCTCTGGAACTACTACGAAGTAACGCGTTTATGCTCAATAATTGTTG
ATTAGCGTACACCGACGTTAAGTCTGCGCCATTTGGAAGCGTCTTGAGCTACCGGCTTTT
CCCGTTGGCTCATTGTCAACGTGCTATCCGGTCTGCCCCAACTCGAATAACGCTTAATTC
ATACCTAAGTCCACGTTGCGCCGTCGACTCTCCAGACCCCCCTTCTAACCCGTCTCTCTA
TAACTGTTGTTCCCATGGGGAGCATGATCAACTGGTGCTTCCATTGCTTATGACAGGGGA
AGGCTGTATGGCCAATCACAATAGATCAGCGCGTGGACTTACAATAGAGCAACACGAAGG
GAACTACCGCCTGCTTCGGCTGTTCGACTTCCGGGGGCCGCTTCGCGCAGGGCTAGACCC
GCCTTTGTTCATCCAGTCCGCCCCTTGTGGGTCTTGTCGGGTAGTATGTGCCGGTCACCA
TGCACGTCACCTCCTTTATTACTCAGGTCGCCCTGTTTCGGCCCCCACATCCCCACTTTT
AGCGACTCTTTCATGTCCTCCCCCTTCAACCTCACAGGGATTGCCTGCATCTCGAGTCCG
CATCCGTAAAGCAGACATTCTGCGTACATAATCCCTTCTCGACACAGCCGCACAGTTGAA
CGTCCAGGACACGCGCCCCCGTGTCAGCTCGAGTCCTGACTCGGCTTAGCGTAACACTCT
CCACCTATCCCTGGGCGCATCGGAAAATTAGTATCTAAGAGGTTATTCCCAACGTACGTC
GGGTAGTGGGTAGGGCACGGGGATAAGTACGCACCCAAATGGACCGAAGGCTGGCTGGAG
CAGAGTCCGAACGCTACCGCGACATGCATCGAGTTTTTATGACAGGCCCGCACTCCACCA
GACTGATCACTGCTGCAGGATCTCGGAGCCCCTTCGTTGTTGGAAGGCGCTGTACTCCTT
TTGTCCTTGGCAGTTTAGCCAGGTCAGCTTATCCAGGGTATCGCGGCACTTCTCTTGCTG
CTGTGCATATCGAACCGTACGCACAGAGGTGCCAGGCCCGCGCTGACCACGAGGGTGTTC
TTGCCGACAGATCCTCCTGACTCCTGGTGTTAAAGATACGTGTGCTCCGCTTCCAGAGAT
GACTCCATAGAGTCGAAGTTGGTCCTGTCAATTGTGAATCGCGTACGCCTTCGTCGCAAC
ACCGGACTTCAAGACATGGAAGAGTACAGATTACCCTTCAACTAACTTGGCTGCACCGAC
CATTCTGCCCTCTACGGCCCCCGTATTGTGTCAACAGAGTTCATAGCTCACCTAGTATCT
TGCTCTCCGTCGTCACCGTACCGTCCAACAGAGTGCGGCCTAGCACTGTGTCTCCGCGGC
CCCTCCCTATCCATTGAGGGCACATACCACAAGCTGCATCGCCCAGGCAATCAAGTATAT
TGCAGTCTGCCGAGCCGTTAGGAGGCCAGGCTTCGGGCCCTGCACTTCGGCCACATCATG
CACAGACTACGTTTACATGTCGATTCGCACCCGCGACAACCGCTAGTTGTCTCTATGCTT
TCTACCGTCCCATATCCCGCTCTGTTCTTCGGTTCCATCTGTTGTGGGGGGGGCTCGTAC
TTTTCGCGCTTCAGGTGTCGCACATTCGTTTTCGAAGATGCTACCCCAATCCGTCGAAAG
GCCAGGGCGTAACGACTGTG-CCCACCTACTCCCTGAACCATTCGATTTTCGTGATTGCG
GGGCACCAAACACAATTTTCGGGACTTCCGCGCAAAAAAAGGTAAGTAGCCATGGGGTCT
GGCCATCTTACCATTCCCCCTTGGATAATAATACTCCAGAATTGATGTAGTACGGACTTG
GACACAGGGAAAGGGATTTTCCAGTTAAAACGTATTCATACACGATAGAACGCGCGGCCC
CGTCTAGCGACATAGTCGGAGAATCGAGCTCCCACCGACCCAACAAG-ATTCTAACGACT
CTTTCGGCTTGAAGTGACTGCTTAACTCGCACTTGGTGCAGAAGCCCATTTATGTCCGGT
TTTTCGGAGCCGTAAACGCCTTGACCAAGGACCAAATAGGCGTGGAACGGCCAAGTAGTT
GCCTCGTTACGGTTTCAGAACAAGGCCACGGCATGCCCAGAAGGGAGGCTTCCGCCAATC
AATTTTGACTCATTTCCCGGACGGTTCGAGCGCGGTCCACTAGGCTCCCCCAGAGACTAG
ATCGCAGCGCGGCTTAAGCCGGATCGAGGAGGCTGCGGTTTCCTGCGAGTTTACGTGAAA
CTACACGAAGGGATGATCTGTGATCGGATTCGTGACGCCCCGCGGCCAACATAACGGCCT
TTCCTGTCACACCCATACGTGGCAACTGTTCCACCTCGTGCCAATCTGCTGTAATTCATC
CTGACTTCTTGGCCCCTCGGCTTACAGCGCGAAGCGCAGCATATAGTTCAAGTGCCCTGA
TCAGAGATTGGCCTGGAGACGGAGATACGACAGCCAGCCTAGTGCCTGGCCAAAAAGTTT
TATGTACCGCCCCAATTTTCGGGGTCGGAACGGGCACATTCCCTGATGCCGGGTTTGCCT
GCGGAGGCCCAACCTCCGATCGCTATTTTTCGGTTACCTTACTATTTTTGGAAGGCCCTA
GTGTAGCATATGAACGTCTGAATTCGAATCGTCTGGTATTCAACTGAATGGAGTTCGGCA
CCCGATACGCATACAGCCCCGTATATCCCGTAACTCCCCAGACTAGCAAGCATCGCTTAC
GCCCTGAACGGAGATGGTGAACTGCAAGCGGTGGGATCACGGCAGAGGCACTCCGTAAAC
GCTCTGCCGACAGCCGGCCCCTTGAGTTAGGCGAAGCGCCCCCGTGTTTCTGAGTCGGGA
TATGCTAAGGTTAAACTAGTGACGAGGCCGCAGAGACACACAAGTCCCGAAAACCGCAAG
GTCCGTGCAAACCGAGCGGCCGGATTCCAGTTAGCGCGGAACATGTGATAAAGCGTCTGT
GCCTCCCGCCGGATTTTGATATCGGGCGTATTGGTTGAAAGAGTGTGCTAAGTATACAAG
AACACACAGCCCCCCCAACCCCCGTCTCCTTTGTAGCAGCAACCGCTGGTGGTGCTACGA
GCTATAAATGCCGTGACTTGGTCCACGGACACTCACCCGTCTCTGTCTGTTTGACCCGGG
GCCCCGAAGGGCAACTGTATCCTAACACTGACATAAATCGCCCAACTGACCTGCCTGCTG
TCACGCTCGTGACGCTCCTTCTGGGACACGATCACATAGCTTAAACAGTGGCTCGAACCT
GTTTACAGCTGCCCGGCCGACGACCACACCAGGAACCCTGGGGGGCGGTACCTAGGCGTT
GGTCAATAAGAGTTTGGATCATCAAAACCGGAATAACAGGTAGCGAGGTAGGATACCCGA
GCCGAAAGGTGGTGAGGCCGGCAAGGGGGCCTAACACAAGGGGTAGTCACTGCTCCCTAC
AGGGAGGTTCGATGTTGCCCGTGTCGCTTCCTTCAGGCAGCAGGCGTCTCTTCCTCCCTC
TCCTGGGGGTGCCTTAGTTAGTCCACACCCCTTGGGCTGGGAGGGCGGAATTTCCGGTAA
GCTACCTCTCCGATGCCACTTCCCTACTGGCGGCAACTTAAACTTAAGGCTGCGGGGCTC
GCTCGTGTCGAGAGGAAGTAATCGTGCTCTCTTAACTGGATTTCACGTCTGCTAGCCTGT
ACTTAACTCGTCAGGCACAGTCGGCGCGCGTAGTTCTGCCCCGTCTAGGTGGTGAACACC
CCCCACCCCCGGGCGGTTGGGTGACCCAAGCCTGGCTGGTTGTGACCTCGGCTGGGCGCC
CAAGGGATCCTGGAGGGATCCCTATCTGCCTCTGACCTCTGTCACTTAATAGGCAACAAC
AATCGGGGGGCACTACCGGCATGATGGGGGGGGAAACACGGATAGCACGCAAGCATGGTC
CACCGCGCAACGGAAGGTGCGGGAAGACCCGGCCCGTCGGGCTCAGGCCGTCGCGCTGGC
GATGATCGCGCGCAATGTCTGCCCTCTTGCCTTTCGATTAGGTCACCGTATGCCCACTTA
TGACAGCTTCCCCGGGGGATTTTTGGTTCGGTTCGGCTGATAGTGGTTCGACCTTTGCTG
TCTCTTCCAAGTCGCTAATTCAATTTCAAGGAGTGAATCACCGCTCGAGAAACCCCATTG
AATCTCCGCTTCCGTCTCGGCTCTCGTCCAAACTCGGCGTCTTACAATCTCTCTCCCTAA
CGGCAGCGCTGCCAAACTTTTCGCCCCCCACCTACGGAGAACGCGAATAGACCCCTGACA
CGAGTTTCACCTCCACGTTCGTGCACCTGCGTTTCTTAGAGTCCTCTACGATCCACGTCA
TTGGGTGGAGTTAGTCATTTTCTTTCACCAGTCGTAAAAACGGAGATTGCGTCTGGGTCA
AGAGGGTCACAAGCCTCGCAGCCATGCTGCAGCTGTAAGGAGTGCCGGCGTCGTATTCTC
TCCTTTAAATATATGGTCTATAGCTGCTCACCGACTGAGATCCGTTCAGGTTAATAGTTC
ATATTGGTCGCTGAAGGTTACCGTATGGTGCGTATATGTATCGTCCAGTTCCACGTGTCG
GGGACGCGATTCCGTATACCCTCTTGGTCACCTACGGCTGTTTGGTGATCCTACGGCGCC
GGGAGGGAGACCAGTGACTGTAATGGTGCTAGACCCAACGACCCAATCCTGCACCTGGAT
AACTGGGGATCGCAGTAAAATTGCACAAGTATGTCTACAGCGAAGCCTATCAGAGGCGGG
ACCGACGGGTTATGGGTGTCTTTTGACAGCGACGTGCTCACAGCCCTGGTGGGTTCCAGT
CCTCTTATGACCCCGCTTAAGTTTAGCGACTCAGTACGAGACGGGGAAATAACTGTGCTT
CAGCCAGCTCGTGCCACGGACGCGCCTAAGCAGGCGACCCTCTTGTTTTCGAATCGCGAA
AGTCAATACTCCGCCGGGGTTTGCTGCCGTCTGCTCTACCCCCTTCCCAATCTAAGGTGG
TCTTCATACGTCGTGCAACAAGCCTGCAGGTAAATGTATTGACACTGGCATTCTGCGAGA
AAAATAATGTGGGTATACAGACTCCACGGGGGTCAATTTAGCTCCAAAAGATCTTTGTTG
GCGTTTCGGGAGCACTTGACATGCGCAACGGCCACGCAGTAGTAAACAACTGTTCTGGGA
TGAACGAAATATGAATTGCTTTTCCCACAGATTCAATCCTCGGGGCACCGTGTTGTCGTA
CTGCAAGAGAAGAAAGTTCCAGCTAACGGTTTCTAGTTAAGCGCAACATCGTTTATTCCA
CACCCCTGGTCCCTCTCTATGTTTGCTCACTTTTCCAAGCGCGGAGACCCGTTTAACCGT
GCCTCGAGCTTACAACGGTATCCTTCTACAACGAAAAATCGTGATGTCAGACGGACCTTG
GACCCGGTGCCAATCAGTGATCCATCACGTAGTAGTCTAGACCTCATGACAAGTGGAGCT
CCTCCAGAGCAGTTTCGAGGCGGCTCACTATCCTCCCCCGAATGATTTCACCTTCGACAC
ATGGTATCGTCCTACACTATTGGTAATTTTACTAGTATACGTAGCGGCCGTTGTCTATTC
ATACCTCTACGCGTCCACGCAGATTCTCATTCTAGCGAGTGCTTCGGAATACGTCGCCAT
AGCGCACAGCAGGCCGATGTCCGAGCATACCTCGATATATCTGCCCACGAAGCGTAATGA
GCGCAAACAGCGTCGCGTAACTCAAGCACCATCTCTTTTCCTCTGTACGAGGCTATGGGC
CGATCATGACACATCCTCTTCAGGGTTCAGCGAGAAGTTCCACCGCTGAGTCCCGGTCAC
CCATAACTATGCCCCCCCATGCTCGGGAACTTACGCTGAGTAGCAAGTACGTGTAATGAG
AGTGGTGATCGGCTACCAGGTTCAACGCACGGCTTATCCGTCCCAACGGCGCACTAATTC
CAGCTCGAAGGGGTTTCGGAGTTCAGGGAACGGCGCTGGACCGTCCGGCGGGGATCACCA
GGCCTACCGCAAGTCCACGACATGATGGCGATTATGAGTCTGTGAGCCCCCCCCGATTGG
TAAGAAATACTACATGCAGGGCTTCACGATTGAGTAGACACGTACCCCATGGCCGACCCC
CCCTGCCATGAGCGTGAATGCACGGATAAAGACTGACACGAGCACGGCGTCAGACAGTTC
AGCTACGGATGCGAATGTTACCACAGCATTTAAATCAGTAGCGATTCACCAGCACGCATC
GATGCCTGACTATACACGTGCTTCCCGTCATTGAGACAAGTAGGGTAGGAGGCTTGCAAG
GGAGATCCTTATCGTCACGATTGACCATATTCGAGAGATGTGTGGTCCTCCCTCACCCTA
TGCAGCTTTGCCCGCTGCCTAGGAATTGGCTGTTAAGTCTACCCCAGCAACAGAGTCAGG
CGTCCACTTTGGTACCCGGCTCGAGGCAATTTAGCCCTATTTCACGCGATCCGACAAGTT
AGACACCTTATACACTGCTTTTCTGCTTTCCCGCAGAGTCGATCTCATGCTTATAATCCC
AATTGCCAGCGCAAGTAAGTAACGTTAACAATCTGCGATCCTCCCACCAGTTGATCATGC
ACTGACCGCCTCCTTGCTTATCCAAAGAGTACTAGAAGGAGACAAACCTTGGCATGCTTG
CCCGGATGCTACGATTTAGTGACTCTATACTCGCGACTCAGACACGTTATCTTCCGATTA
GATTGCCCTACACATTCCATAGGGGCCTTCACTCTCAGCCTGCCGCGCCGTCAACGGAGA
ATGTCAATGGCGGATCATGACTGGTATTGTCCGTAGCCTTCCCCCCGGCGGGCGCAGCAT
TACAGCAGTCCCCGGCTCAGGACATCACGGACTGGTGCGGCATCACCGACTACTTCCTGC
CGCGTCAGGAGGACTGATACGTCAATTCACCCCGATTCGACTTGTCCACCCTTCGGGGGG
ACGTAATTAACTTAGTAGCTAGCAGTTGAGGGTTCGATTGTGTCGAGCTGGGCCTTAAAT
AACTGGGGGTCAGGCGACCATGCGCGCATGAGGCATATGCAGTATGATAAAGGCTCTCTC
ACTTTAACGCTGTTGCCTTAAAGCGCTCCCATACTCAGGCCATTCGTCGGCAGAAGGCCC
CGTCAACGTCTGTGAACTCTTCCGATGGCTATGTACTGACTGGCCGCTTCAGGCGTACCG
CCTCACTGTACCCGTACGTACGCGACAAACCAACCTGAATTGAACATCCTACGCGAACTA
AGAAGGCGTTGTATAGTGGGCAATTGTCAGCAGTGACTCTTACATTTCGGTTTCGCTGTA
TTCAGATCGGTTACTATTTTTTAGAGCTTTAGAGTGCAGAGTCGCCGTGGCCTCATACGA
TGCGCATCCCCTGCGGTTCCGCCCATGGTGTACATGTCCAATCCCTCGAGACTTCAGACT
TTCGGCTCAATCCTCACCACGTGACAAAGATCTGTATAGGACGTCCCCGGGGTTACAAAT
ACTAAGGATAGGCGTCAAAACGTACTGAACAACCGATACGCCGGCTTATTCCTATTTCAA
GCCCCT
>SRR349944 <unknown description>
-GCGTGGTATATAAATTGACTTCCTGCACGCCTACCCGTCCTAGAATAACCTACATCTAC
CGGAGATCCCTTAGAGCCCTAAATGCCTGAGAAAAAACGATAGATTAACCGTTAATCTAT
CGATAATTTTCCACTCGTTATCCATTGTCGAAATATATACCTAGCCCAGTAAGCTTCCCG
GCAGCACGTGAAGACTTATCAATGCGCCGCAGACACACAATGAAGCCACGAGGTCCAGTT
GCATCACGACGCAAGCACTCCCATGATTGGGGCTGCTCTTCAATTTTGACCCTCCCACCT
GCGTACTGCCCTGTGTAGCGAGTCGCACCTTAAGCGTTGGGCGACGCCTCGGTGCCAGTT
TCCGCTCCTCATTTCTCAATCCGCCTATCTGCCGATGGGAGTGGTTCAAGCGGACTGCCA
AGGGCTGTGGGTTCCCAACGCAAGTACCAAGTTCCTTCGTTAGGGTGGGGATCCTCGTTT
TCCTTTCGCAAAGGTCGCAATCAAGTCTGGTTACTTACAGGCAATCCTCATGAAAATCCC
TGACGGTTTACAACTCTCAACTAATTTAAAAGCCAACTTTCATCACCCCGTAGCTGAAAG
AGGTTTGTGAAAGGGACTTTGAAATATTGAGTGACGCCCATAAACGTTGAGAGGTTCTTT
GTGTCCCAGGCTCCGATGAGTTGGCGGAAAACCCAGTCAGCCGCTGCCATAATATGAAGG
TTCGCGTTATAGTGGCCTAGCCCAAAGGCTACTGCGATACGTTTCCTACCTGCTTGCGTG
GCAAGTATGTCGGGAGCCCGGTCCTTCGACGACTTCACAACAGCCTCACTCGACGCCCCA
GCACGTCGTAAACGGATCCGGGGCGAATAAACGACCCTTCTAGCCGTCATGTACTTGCGT
GCATGCGTGTCTCGGCGGTGTAGGAGCCATGCGGTCACAGCTGTCTTCCTTGAGGTAATG
CCCCGGGTCAAGGTTCCTCTTGGGGAGCGCCTCAGCCCCGTGGGGTGACTAGCTAATGAC
CACCTTACTGTGGCCGTCCCCACATATTTCAGGGTCTTGCGCGGTCCAAACACGTGACCC
TCCTGTCGCAACGTTTTGTAGAGACATTTGGCCGGCCCCGACTACGGCGTCGGCGCGGGG
AGCAAGAAAGCAAGAACCAGCATTACTTGAAATTACCTGCGGACTGAGGTCTAGCGTTAA
TGGAGATGTGGCGCTGATCATCGTCTATAGAAATTGCGACACTTTGACCCGCGTGCGGGA
TACTTCTATTCCCCAGCCCCACCTTAATTACAAGGCAATGGTGTCCAACGGAGGACAATA
ACGCCCGGAGCTAATGCCGCACGAGGACCGGAAGCACTCTCCCCCCCGGGCAGCAAGTGC
CCGTATGGGATGTCTTCGATCGCTGGGGACTATGCAAAGCGCCAACAGGAATTCCAGGGA
ACGAGAGCCTCTTCGTCGGGGATAGTCAAGTAAAGTACGTACAACCTTGGGATACCATAC
GGATGGACGGTAATGCGACTGCGTTCGACCGGGCCTTGTGTTCCGCCCTGCCTTCCCCGA
AATACGGAGTATCACTCTCACCCTTCGCAGGCAGACAGTTTGTATCCGCGGCTTGATGGT
GCCTCCGCTCTCCGGGCGCCGTAGCGGCTCCCAACCCTCAGCTCTTCCTATCCGGACTCC
ACACACCAGTTCGCAGTGAAGGAGGACAAATCGAGTACCCCGCCCCTGACGTCTTGGCAC
ATTGCTGACCCCATCGGAATTGGGTACG-GCGACGCTTAAGCGGGTAAGACGAGGAGCAT
TTAAGCAACCAACAATATAGGGCGCGTATGTTATTGTGTAGGGTCTCCGAAAGAAATTGA
ATTATTCAATACACGGAATTTGGCATCCCGCCCTGGTCTTATAGTGCTGTGTCATGGGAC
TTCTGAAGAGGATGCCAGGACAACCTGACGAAAGTCTTACTACACAGACCCCGGCGAACT
ATTCCTATTGCCGAGTTCTTGCCACAGGTACGCCAAATGATACTCACCCCTACATTTTTC
ACATATACGTTCAATAGACCACAATGATCTTTTACCAATTCCTTCATAAGCCTTGGCGTA
GGAAGCACGCCCTCGGAACTCAGCAAATGAATCACTCCAAAGGTGCGTGGGTACGGCGGC
CTAATTGGACACCGGTGCGGTAAGGACTAGAGACAGACTCCCTGGCACGGACCTTGGCTG
GGATCCCGCTGATCGTCCTTCACCTGAGTGAATAGTTTGCGCACACGCTGCGAAATCACC
AGCGCCCCTACCCCCGAGCTGTTGAGACGTTCCGAGTATCGCCCTGAATTGAACTCTTAT
GGCCGACGACTTCAAAATAACTCGTGTGCTACTAAAGAACTTGTAGTCCTCGGTAACCAT
ATTCGTAATCTCAGTATCGTTGTTTCTGGTGCCCGTGTCCAATGTGCTGTCGTAGTTGGA
GATGTACGCTATGTTTGGCGCGGAGGCAACCTTAACCTTAGTTTATCCTCAGGCAAATAG
GGCCTTGATACTGCCGGAAGGATGCATCCACCAAATTTCTGCGAGGGCATTGTGGATGGA
GCCGAGGCGGCTTCGCCCTTCGCGTACCCACCCGCTTAGGTTAGGCTTTGACTTGACGCG
GCCCAGCGAGTGTCAGTCCGCTGCCGGCGAAAGCGGAAGTCTCGGACCTAAAGATTTCGA
ATATCCTAGCGAATATAGCCCTTGTAAGAGGATATACGTCCCACGCACAAGTACGGACCA
CCCAACTTGGTTACACGCCCGGGAGGGTTAATCGTATATCTCCCCTGCTTGATTTCCCTT
AACCCAATCGGAATTCGCAGTCTAGTACCGCAGGCCTATTGACCCCTCGCATGTCTCTGT
TAGATAGCAACGCTCGGGTCCTCCCTGAAGTGCCATCGATGCGTAGAGTCCAGGATGAGC
GCGGCGCCCTCTGAAAGAAGCCCGAGGGCGGCGCCCCATCTCGGGACCTGTCGCAACCCG
AACGCCGACATCGCGGGGAAGCGCGGGCATCGATAGAAGCTTAAATGAGCATCCGAAACT
TTCGCGACTGTTGGTTATGTGCTCGGGTCTATTGTCCCTACGTGAACGAGCCACACGGCA
TGGTAAAGCCCAGCAGCGCTTTCTGGTATCAGGATACGCCGTCGGCCGTGGCTCCTTTTC
GCCATTAGGGAAGACTCACGGGATTTTGTTTACATCGTTCTCGACTACCCGGCTAACTGT
GGAAAACGCGCATTCTTTGAGCCTAGAATTCTACGGGATTGTACTTCGAGTGCGGCATCA
GGCCAACAATACATCCAACCATTGGGAGGGAGAGTTGTAAACCTACTTAGCGGGCATTTA
ACCATGCGAGGGGGATAGTCGTTTGTGGCAAGCGAGTCAGGGCAAGGGTTACACATTGAA
CTTACTTCGGCACATCGAGAATATGAACATAGGCGCGAAGTAACGGCAAAATATTTGCAC
GTGAAAAGGACAACCCGGTGATGGCTGAATCGCTGACATTTATCAACTTTCGCTTTATTC
GTTTCATACATGACCCCTGCACTTCGTGCAGATCTGTCCCCACAGACGGAACCGCAAAAG
GCTCACCCGTGTAAGATAGCGGCGAGTAAACTGTTGCACGCCGGAGAACCGGTGACTACT
TGACGCACCTGTTACAAAGCCTTACAATCGACGTCCACATTGCGGTGAATGTACAAGGGT
CGCGTCTGACTCCAACACGGGTACTGAACTTTTAGCCGCAGAAGGGATCCAATATAGGAC
GCTGACCTGTATGCCCTGAGTTAATGCCCTCCCTACGGGAACGCCACACCCTAGGTTTTG
CTAGCTGAAATAAATCAGCTAGCAGTTGACAATCCAACACAATAGGGCTTCGCTGGAGAC
TCCACCGATCCACCCAATCGTTGGTGTCCCGAAGACTACACCCATGACGTCGCCTTTAAC
CGGTGGT--GCATCACCGGGCCGCTACCTTTTTTGAACTACATAGCGCCTACGTAACGAT
CCGTATCCGCGGGCATCAAATCGAAAGAGAAGCCGTGGTCATTATAAAGCACGTACTTTA
CAATTGGGGGGACAGAAGGAAGATTTCCATAGTACCCGGTGTACAGATATCAGGCCGTAT
AAATTCGTACCTTCGATCAGCAGCGCTTTATCATCATTGTATATGCCCCCTAGGAACAGC
TGCAGAACAAATATTCGAGGCGATTGTCCGGGGTCAGGTCCGCGCGTCGCCATACTAGGT
CTTCACCCGTGGCACGATAGAAATGCGCATGTGGACGGACTAACGCGGGGCTCGTATCCC
CCGGGGGTGGCCTGCGACCATTTTCTATCGTGAGATTGTAAATGTGCCCAATCTAGTGAC
GTTAACCTCGACCTGTCCCTCCCAGCATTTGGATCTTTGGCCTCATCGTGCCTCCCGGCC
GCCCCAGAACCATCTTGCTCGAGTGGAGCTGCCGAACGTCCCGCTCACGGTCGCCGTTGG
GTAACACACTAGCACCTAGTTGTGATAGGCCGGAGAGTCAGCTGACCTACCCACTCACGC
AAAAATGATTGTGCACTAGCATTGGATTGGCAAAGTTGGGTTAAACATATTTGTCACGGA
CACGGAAATGCCGGTATTTCGATTTCACTTTTGCGAGGACAAGAACAAATTATCGGTGCT
CGTCCGTCGGCGGCATATATACGGAGGTAACAATGGCACCATTAGCTTCCGCGATGCAGG
CTAAAGGCGGTCTAAGCAACCGTCATCTCGCGGATAATCGATGGTGTGCAACACAAACCA
CATTCAGGGAACCTACGTGCCGTGATCTTTGCACATCCAGCCCTCAACCGGCAGGTACTA
CCTGCAGAAGATGCTGGTGTAATCCCTGTAGCCAATCAGTAACCACCTCCCTACGTACTT
CCCTCTGCGGTATTTAGCCTCAGCGCCAGTATGGCGCAGTCGCTGGTCGGGTAGAGCGCA
CTGATTCTTTGCAGCTGCCGCCAAGTCATGTGGATCGATCACTAGTACCATGGAACGGTC
CTTCGAGCACTATCCCATTGTACCCGCTTCCTAGTACCATGGGTCATATCAACGCCTCGC
ATACCACGGGTGAAAGGGGTCGAAGTTGCAATAGTTACGTAGCAGCGGGCAGGGTCTGGA
CACCCCAATGGGATAGGGCGAAAGAGGGGGAGTGGGGCACATACCACCGGCATAGCGGCG
TATTACTAAGCAAATGCGGTAAATATAAGACCCTGCCCTCTCGCCCGGCATGATTATTCT
CTGGCACCAGGTCAGTGAGATCAAGACATCCATGGCTCTGCCGGGTGTGAGGCCAAGGGA
GTCCTCTGAAGGTGGCGCGCGTCAGTCAGCGCCAGTCACGGACTTTATTCTCGCTAATCG
CAACCCCGGCCGAAGCTTCATCTATATGGTCGTCTTCATCTCGCACCCACTGCTACTGCG
ACTGGCGTGCAGGCAGAACGCCGGGCATATGCTAACGGTTTGCGCATAAGCTCCGGTCTT
TATTCCGAATATTGTGCCTGACGCTCTGCCTTCGTGCTATCGTTGCGTTTACGCTCAAGG
CGTAGTCTGTCCCACCCGCGATTCCCGAGCCCTTCTTAGCGGAAGGGCTAAACTTGACGG
GAAGAGCTAGGTGTAAGAGAATTGCACCCGCGCTTTTGCTGGTGTAGAGGCATAGAGTGG
CGAGATTTGGTAGCTTCTGTGAAAGGAGGGTGGCTCGAAAGCCGTAGAATAGTTCGGGGG
ACAACAGCCCCTTCCATTTTACGGTTAGCCTCACTGTTTGGGTGGCGGCTATCCGATTAA
GAGGTGATGATAGAAATAACGTGATTTGCTCCCTATTCGTAACTGTTACGATGTTTGAAT
GCGAGCGCAGCTGCCGGGTGGAACATCGGATGTCGTTCCTGACTTTGCAACGACACCCCG
TTCTGGCGTGTATCTTCTCGTTCCGTCTTTCAGCCC-CCGTCCCTATCCCCGGGGGCTAC
GGGACAATGCTCTGAGCTAAAGGGAACGTATTACACTTCGGAA-TGACAACGAATACACC
CAG-GATCTAGGCATTAGTCCGTTCCTAGTCACGCGGACCACTAAGGAAACATCCAGCGT
TAGACATGACCCCGCACTTCCAACGAGTGAGATAACGTGAAAAGCCGGTCAATGGTCCCC
TGCGCGACAGATAGTGACAGGCCCTCAAATTGTTTGCTCGTGCTCGAGGTGTTGCTTGAA
TGGCGATCACTTGCCAATGTGAGGACTCCGACGATAAGCCGG-GCGTGGAGTTCCCTGCA
TGGGGAGGAAATGAGCTCCTGATGTATGTCAGGCAAATTGGGACGGGGGAACATTGATAA
GCGCGGATGCGCGTCGCTCGCTGGGACTTGCATCAGACGACTTCACTCATCCCGTGCTCC
ACAGCGAGCCTATACTGACCGCTACCTGGGCCTGAGGCAGGAGTTACACATGCCCTGATC
CAGTGGCACGGAGAATACAAATTCTAGGTGCGAGGTGAACCGAGGCCACATTCACGTGCC
TCAAGAAACGGAAAATCCGCTAAGCGGATATGATGGCCGTCTCAAGGTGCGGGTGGATAT
CGGAGTGTCGTTGAGTAAGGATCGCGTCGCGTGAAAAAGGTGCGATCCGAAGTTAGGTAC
GTTAATCTAGCCAGAAGGACCTTCGGAACAGCTGGTAGGTGTCTCGTTCGAAGCCCACTA
TAGTTTTTCGGTCCGTGTATAGTGAGCAACGGACTAAACGGAACCGTTATACCACTAGCC
AGCTGGGAACGCTGAACTACGGCGGCTATAGATCCAGTGCGCTACAACCGCGCAAGGCAG
AACGCGCACACCAGGCAGGGAGGAAACCGCTTCTTGGGCACGCTTGACCCATGGTAAAAC
ATCAGGATTGGGCTTGGTCCGATGAAAGAGCCCTGTTGCTGTTGTCAACCTCTAGGCTTT
TCTGGCTCGATCATGACAGCTCACCTAAATAAATAATCCGCCTAACATGGCACCGTATGC
TGATCGTGGAGGTTAAGTCGGTGATCAGCATGGCCCCGAGCTAGTACCATGTGGTGCACC
GTAAATTCATCACCGCAGAAAGCCCATCACAGTCCAGTGGCTGGAAGGTTCACCTCATTG
TCGTGCTAATATAGTTGTATGGAAGGAGCTAACAAAAGTACACCTTAATTGCACTTTGAC
AGTGCCAAGTGTGTGGCGGCCGGGGCTAGATGGGGATAAGTCAGTAGTATATAGAAGAAG
CGTAGTAACCATACGTTATGGACCAAGGCACTTCCGAGCTCGGAAGGCGACATTGATACG
CTCCTCTTCAGCGTCAAACTCGTGGAGTCATGACGCGCGATTTTCGATTAGACAGCTTGG
TCTAGCTCAGTTCGGGAGTTTGTTCAAGTTCTAGCATGCTTCGTCGCTCAAACTCGCCTT
TCCTGAGAGACATAT--GCCAATAAGCTACGAGTACCGCGTGCCCACTAGTAACTTCAAT
AAATGTCATTTATGGAGAAATATTAACCGCCAACCAAGACACGGTGCTCGTCATTGGAAA
CGATAAGTCACTACACGTGGCATATCCATCTAAACGAATTTCTGCTCTGTGCCAACTTTT
GCTGAGAGATCCGCGCTCACAGGTTTCTTTATCGTGAAAGGCTTGGTATGCTTGGCGCGT
TTAGCATACGTATTGTTTGCACGACAATGCTCGGCGCGGGCAACATTCGTAGCGTCGCCG
GCAAAGCTAGTGCGGGGTCCAAGCGAATTGGAGCACGTCTGTACCAATAGTATGGTATAC
ACATATAGACGATGGGGGCGTTTTCCGCGGAGCAAGGAAAGTGTGCTGCACGCTAACGCC
GTACC-GGTTTAATACCCGGACCCGAACAAGAATCGGCCATGACTTTGAACCCATATGTT
TCATGTGCACCCGAGGGACGTCCATCCGAACCTAAATTTTTGGACCACCATCCTACTTGG
TGATCTATAGTATTTCCTACAGGGTTCAACTTCTGTGTAGACCTACCTAATGGCTACTCC
CCGGGCCAAGCCCTATGTTACTTTTGCACACGTAGCTTTCTCACACGCCGAGCCTCCGTA
CCGCGATCCCCCAATCGGGCTCTACGGAAGCGTAGTCTCCGCGCTGCAGGCTGAGGACCC
AGCATGACCGTATATGCCACCACATCGGTCCTTCCCACGGGCGGACTGAGAATGATGATC
ACACCAGCGCGTCTCGCCTTTGTCATACGGGTGTGTTTCTCGCACAGGTTCACTGAAGGC
ACCACAATATGTTTCTAAAAGATTACGATAACGGATTGCTTACGGCCTCAGCTGCAAATG
CTGTTGCGCATTAGTTCGTGGTTACGTCAGCGCAACTAAGTGCTCCACCGTCAGAATATG
CTTACATGGGATGGGGGGGGCGGAATAGCGCCGGAGCCACCAGTGTTACCTATATGGCTT
TGGAGCAGAACTCTCACTTTACGATTACGGGCGCTCAGACACACCTTATGGAAAGACTCT
CCTGGGATTAGGCTGCCCCAAACCTCGGCGTAGAGCCAAAGTTCAGGTGGATCGGTATAG
CGCGGTCACGTGACTTTTCCCACGGTACACTGTGTGGAATATGGAGGCCCCTCGTGACCA
TATTTATTTGGCTTCCACAAAACTAATAGCTTCCACCGGTCCTGGAGGAGAGGGCTCCGG
TCACCAGAGCTTGTCTGGTGGCCGCAACCGTATAAGCAGCCTTTTCGCTTGGAGTGAATC
GTCCTACTGCATGATTTCTATTCGGCAGGAGGAGTCCTAAGGCTGGGTATCTCACGGCTT
TCCCGACACTTTATACCCACAACCCGGAAGGGAATAAGGCCATAGGGAGGGGGATCTAAT
GCGCGGGTCAAATCGAGTTTATGCGGAGCGTGACTCTCTTATCTACGCCAAGAGAGATGC
GACTTTCAAGCCCGCAGCCAGAATACGCGGAAAGGCTGGCGGGCCGTGGGATAACGGGGG
CGATACAAACTTGCCGAGCGAGAAGGTCTCAAGGCAGACGGGCCAAGATCTGACAGATGA
GGATCCTGCTCCGAAGGGGTTGGTGACGTTTAGTGCGAGCCGGGTAAGGACACACCTATA
AGAAAGCACAATAATAACGGGC--CAGCATGGCA-GGCTAGGGGCCCTTCGACCACCGCG
TAAGAGAGGGGAACCGTAGAGGATT-ACTCGCCGTACAGAACCAAACAACCTTAACCGAC
CCGTGCCGACGCAAGCATTTCTGTCCTTCTGGAGTGAGTCGGCTGTCTGGGCGCACGGAC
TTTCGGCATGCGACCTCCAGCGGCGACCCTTACCGCCCTAGCGGGACGCCGGCGCTAGGT
GTTTCGCGACGGATTCCGTGGCCGTGAAGTACTCGTGGTTAGCATCTTTAGCGGACTATA
TACTATACCTTAAGGACGCAGCCCCTGTTGTGATGGAAGCTCTGGGCTCAGGCACATCAA
GTGCCGCCCCGCGCACACTCTAGCGCGACTTGCCTGGCGCACTCCGATTTGAAGGTCAAG
GTAGTTCCCTCGCCACCCTGGCAGCATGGGTAGTAGAGTGGAGCGCGCCCAGGCACGTTA
TACTTAAAGCGGTCTAGCGTACCAGCAGAGATTGTGATGCGCGGGTGTAGAAAGCTGAAA
CGATGTTCCGCTCTTAGCACGATTAACCCCACCCCCGTACATCGGAGAACAATG-GCACG
ACGGAACCGCGTGATAGTGCGGGTCAAGTGTCCCTCAGAACG-CCCGCCAATCCGAGAGG
TCTGCTAGTCTCCCACAGCACTGCACGTAGGTGGGGCCTGCACCGCTGGAAGGCGACAAA
TGATTACGGACAGGGGCCGTCGCTGCGCGTGGTTAACGGGGAATTTGGCACTGATGAGCG
ATTTATTTTGCGAGCATCACGGGCGATGTGATCGGGAAAGGGCGCGTACCTTGAGTCAGC
CCTGAGCACCTGGACGGAAAGCATCCGGACAACAGCCCGTCAAGTTCGGTAGTACGCAGG
AAAATGCCCGGGGCACGGAGCAATATCAGGGCTCGCGACGTCAGAGTGCTAGGGCGTAGA
TAGCGCGGTCTAGGCTCGCCAGCATATAGCGGTCGCCAGGGGTGATCGCGTATAGCTGGC
TCGTGGCGCCTCAAAAATTCGCTCGGATTTTGACATCCGGAAGGGGGTTGGGAATTAAGT
GGGTCGGTGGGCAGGGCTAATTAAAATGGTTTACAATAGAGGTGAGCGGCGGGTCTTACG
AGTAGAACTGAGACAATGCCAGGACGGGACCTCCAGCAACACCGAAGTCACTATCCGTCG
CGAGGGTTGATCGTCGTCCATGGCCACCTCGACATGAACACTCACAGAACGCGGGCATGG
CGTATTTGGACGGGTACGGGCACTTGCGACCTGTGGTCCGTGGTGTCGTCCCCGGCGGCA
CGCCCATAAACCGCCAGACCAAATGGACGGCAGCCCTTGACATTGCTGTAATGCCGGTCC
TCATTCCCAGTACTCATACAGTTGGCGACCCTTCAGGCTCGCATCGGTAGCATCGCGGGC
GGCTCCAATGGGCCCGCGACCACCGACGAAGTAGACGCCCCGCAGGCCCAGCGCCCCTTT
CGCCCATGACGAATCGGCAGTCGTTTAGGAACTCGTAAGGCTACGCGCTTGATGTAAT-C
AACGCGGCTCGAG-GGAT-CCAGGGTGC-GTA---GGGAGAGCACTAACTTCAAGAGAAG
AAACCAG-CGTATGCTATAGCTTTTAGTCTGACACAATTGCACGGTGCGGAGAACTGGGG
CCAGGAGGTATCATTAGGTGCGCAAGACACATGACGATAGCGAGCTGGGCAGGTCCGCCA
TCAGCTTTTTGGCCTAAAGGATCGCTCTGCATTCTAAAAGGGTTGATCGATCATGTGTAA
AAGCCAACGATTGAATTCTATAGCACGGCACCGGTTAAGCAATGATGATGGGAACGGGTG
GAGGGCTCTGGGAATGTAGAGCTCGAACGACTCGCCCCAACCCACATCTCGGTCTGGGGC
TTGAGGAATTGCGCTGCACTATTGTTTATGGGGTTTGTCTACGGTAAGGAGGCATTCACG
AGTGAACCGGGCCAGGGGGCCAAGAGCCAACACCAGGTCTTGTCCGACAAGGCAGGCACT
CGGCTAGCGAAGGTCTATGCGTGTCCGCGAATAGAGTACAACTAAGCCATCTATTTGCGA
GTCCGCGCAGTGCGTATAGACCAGTGAAGCGCTAGATTCGCGAGTAGTAAGAGAGGTCCA
AGTAGAGGTAGGCCTATTAATGCTGAAATTGATATATGTTGCGAATACAGTCATAGTTTT
CATGGGTACGAACGCCCCCCTTTGGGTGGGGCCTGCCGCTACGTAACGGTTCCAATAGAC
AAGCGGATCAAGTACGATAAATAATTGTAGAGAATACATGGTCACGGTCTTTGGGGCAGA
CGGATCGGACGCAAGCGGAATAAGTGCGGCTAATACTCACAGCGGAAATGGGGAAGACCA
GGCGGGAAACGGAAAATACGGACCATACGGCGTGGCAGAATGATCAGGCGGTGGAGACGA
GCGGTAAGACCAAGAGCACGAGAGATACACGCCAGGAGGGCGATTGCATACAATGACCCA
CATGGGCTAGGACGAATGAGAAGAAGAGAAGTAAGGTAAAGGCATAGACAGGTGAGA-TC
CTCGGTACACCTAGCTCC-TTGCCCCAAGAACTCGGATTCAGGACGGTGCCGTGCGTGTG
ATGTTACAGCGTGTCGAAGAAAAGAATGCATG-AGATCTACGAGTGGCGTTCGCGTCGAG
ATGGGGGGAGCACCATTAGGCAAGTCAGGGTGGTGAGATGTGGAGCCGACAAAATACTCC
CTGAGAACTATTAGCGTCGACCGTGCAAAGCCAAACGGGGTAGCGGAACTGAAGAGACAC
CGTTACGGCCAATGAACAGGCTTGGGGCGGGACAACGCGGAGTCAGACTAATCACGACGT
CTTGCGAGTTCGACGGGTATGCCATGCGGATAACGTGAAAGACGCCTGGCCCTAGTATCA
AGGCAAGACGTGGTGCACCAATAGTTATACACGGAACTTCAACGTTTCAGCGACACGGCG
AAGGCGCAAGCCCAGCAGATGATGGGCCGACTCTCTGCAGATCGATGGACTGTCTTGACG
GCAAAAGCCTTATGCAGGGAGAAGCTCTGGGCGAACAAACAACGCTAGAAATGTGTGGTG
ATAATCAGCATTGACTTGACAGGTTAGGCGCACAGACATTCGGATGACGATGCATGCCCC
CGGATTTAGGACTCGTTAGCTTTCCGTCGACAGAACGGGCTGCAGAAGTTTTCCAGCGCG
GGTGGGGGTACTAAGGTCACAGGGATAACGCAGCAGGGTGCTATTGGATGCAGGTTCTGA
AGCCAACCGAATACCCCGGGGGTCTGAGTGGCTGGGATGTGATGCTTTTCTGGTTGTTGT
GTACCCTGAGTATTTACAATGCTAACCCGGCGCCATAGTAAATATGGACGTTTCAGATAA
GGGCAGAATCCGCCGCTGCAGAGTAGATTTTTATGCTGGGTATATTTGAAAGCGAGGTCC
GACGGACGTAGCTAGAAAACAATTTGATCGGCGTCCAATCTGATAACGCCTTAAAGGCCT
GACGTTACGACCAGTTCGGGAGAATTGAGTTTTGTAAATCGCAGATTGCGGGGCTGCACC
GTTCCTGCCGGTACGGACTGGCCAAGGGGGTATAGCGAACCAGCATCGCTGAATCTAAGT
GCAATAGTATGAAGCGAGCGTCTAGTTAAGCATATGTGCCCGCCCTAAACGTCAAGGAGA
AGCTCACGTAAGGGATCCGTACTTCCATACTCTGAGATCAAGTGCGTGACCCACTCGGGA
GGGCATATCAGCGACGCAGTGCTACTAGTCGGACAACTACAGCTCAATAGAAAAGTAGAC
CATATAGGAGTGTAAGTAATAGGTAGAAGCCAGAGGTTGGATGGTACATAACTATGAAGC
TATTATACCCTACGGATCACCATAGTGGGCCTATACGCGGATCCGGTGCCATTGTGCGCG
TTATCACGGGTATAAGTCCACTGGGTAGCCCTTCCTACATCCTAGTGCCCTGGGTACTCG
GACCGCGGAAGACGGAGACCTCCCAAAATTAACCAGTGCCACTTGGTGGGTAGAAAGAAA
CGTCCTCTGACTCCTATCGTGTATGAATGCCATCCAAGAGTTCATGCTCTGGCCGAAGGA
GGATCGGCAGCGTGAACTGTTACAAGGTTGCGCTGGCGTTCATCTAAATTCTACCCATAC
GCATCAACAGACCGGCTTCGAGTCGCCTGCTAAATAGTGGGGACAGGTAGGTAGAATGAC
TTCTTCTTCACTTTGCACATGGGGTCTGGAGTGTCTGGTCGCCTAGAGAATTATCCATGA
CAAGTGACACGCCGCCTGCGAGGCAAACTTTCTTTTTGAGTGTGGTTATGTAAATTAAAA
TGACGAGAAAGGGCGTGAGGTCGTCTTGCTCTCTGCCGTAGTGTCTGCTCGGACCATCCG
GTGTAGTAGTGTGATGGAAATTCCGAAGAAGTACTAGGCCTGCGTATCCGTAGCGTTCGG
GCCTATTTTGTGCGTCGTGGA-CGGATGTGGCGTGACACCCGGAAGTACCCCCAGTTGTG
ACAGGGTCTCAGAGGCAGCTATGGAATGCAGACGCTCATTGACACGGGAGATCACTAAAC
CTTTGTCATGGCGACTGAGAAAACCGATGATGGGAAACTGCTCATCGAGCTGTTGGTTTC
GGGGCGTATCAGTGGGTAGCATCCAACTGCGGTGCGTCAGAGACGCGGCGAGGCGCTGAT
GATAGCAGACG----CAGCCACAATGGGGGGAATCGCACGTCAAGTCTTCATGCTCGGGT
AAGTCGAAGTCCGAGAATTGGGGTGCCCCACATAGTCGAGTGAGAAAGTAACGCGTACAA
CATGTAGGGCACATAAAAGGTGGACGCCCTTCGAGCCAATGTGCGGGATCACGGGGAGTG
CGCTAGGGTTCGGCGGGGGCTATGGGCGAAGAAGACCAGCAACAGACTGAGTGCTTGTGC
TAGCAGTCCTGATACAAAAGCACAAACTTGTCGAAGTCTGGCAAATCACACCGATCGATC
AAGCACCGCTGGAGTCGGCCGCAATG-CAACCTAACCACCAGAGCCACTCGAACCGTAGG
GCGAGCACATATTATGTAGAGTGGAGCATCAGGTTGTGGGGGGGTCCAGCCACCTTATGG
GCAGGGCAACCGCTCTGCGGAGAAGGCGCTTTGCTACGACTCGGCGTAGCCATCGGTTCT
GATGGGGTCTCAGGCCGCGAGG-GGAGTCGGAGCATTTAGTGGAGCCGACCGACGTACGC
CAAAACAGAGGCGAGACGAGGCGTTGCAGCTGCGCATGCTCGATGCGACCGCAACTATAC
TTCTTCTAAGCTGCCAATAGCAGGAGCTAATTATAACAGAAACGACAATCGGTATGGCTT
GCAGCTGTGACATAGTTGAGGGATCAACCGCAAGGCGGCCACGACGGAACCCCCACGGCT
TTGGGAAGCGAAGGTCGTCGGGGACTTACACTACCCTGCCCTCCTATCCCGGAGTCATGC
TACCATAGCTTGGCCGGAGCGGCGACGCCGGGTAACGATGATGTGCGGCACACGGAATAT
GGCTATGGGGCGTAGTTAATATAATGGATGTAGGCTTACATACCC----CCGGGTGATTG
ATCATCATTTCGCAGGGAGTGCGTCTACTAAGAAATGCGCCTTGGGGAAGTAACGACCCG
TTAATAGGAAGATGCCTCTCATGAACACAGATATTCGGCTGAGTTAGCGTCCTAACTGCT
GGATAGGGCGTATGGGATCGCAGATCGTCTTACTGCCCAA-CAGTCGGAGTTAGGCCGAC
TTAGGTTTAACGACCTTGTGAGGGTATTCATGACAGCTCTTGGACGACAGAACGAGGGAG
ACTTGGGCACCCCTGTGGTAGCTGGCGTCGGTATTCGTTCGCACAGGTTATATGGATCGG
AGTGTTAATTAGATGATAAGAACTCCAAGCCTACAACAACGCAGTTCTCACCTAGGCCAG
AAGCCCAGGTAGAACATTATCCTCGAAACCGC---TGGGTGACCACTCAATGGGTGCGTC
TGAAACCCGTAGCCGGAAACGTTGGATTCAATTGTACCACGTTCGCCGCATCTGCCGTTT
TGGGGGGCCAGGCTCTCACAGGAACCGTGTTCAGCGCAGGGAAGCAGCCGGCCCGCCGTG
AGGACATAACGACGATTAGGACAATCCATGGGGGGTGTTGGCCGAACAGGGGCAATTGAC
CTTAGTTTCTAAGTCACCAGCCCAAGTGATTGTGTGTTCGTTTAGTTTGCGGTTCGGAAC
CTCCTATATTCCCTGCCCTGACCACGCCCAATTTTCTTCTACCCGACACAGCGGCGTTGC
GGTTAAGGCAAGAGGCAGCCCGGATGGAGGCCCCGTATCGAAGAAACGCGTGGAAACTGC
GACGCCTCGAAACTGCGCACGTATA---ACCCGGTCTGCGGGCACTTTCTCCCAGACCCG
TCATCGCGCGATCAGGGAGGCCACGGCGTCTAGTGGCGACATAGCTTCTTATGTAAGCAG
TCCGAACGGCCGGGTCGAGCGGTGCTGGCAAATCCACTAAAAGCGGCACAGGTCAGCGGG
ACATGATAAAAGTTGGG--CGTCATTGGGGAGCAGAGCGGGCGTGAGGAGTGGAGGAGGA
GCAGGCGTTTTGTATGAATGAGCCTCCTTGAATGCCTGTGAGACTCGGGTCACTGCCGGG
GGAGATAGCCCATAAAAGGGTAAGTCTAGGATAGGCTCGAAGGCTTAAAATGCGGGGATG
CTTGAACCAGGCGATCCTGGGATTCGCGTCGCGGAATTAGCTTGTGTAGAGATAGGACGT
AGATCAGCACACCACTTGGTTTGGCCCAGGCGGGCATCGCACACGTGGTCCGTCCTCAGC
GCGCACTTAGTTATGAGTCTATCTTCTCCGTTGCCAGCACTGGTCGCTCTTCACTGCGTG
CAATGCGTGACCAGCTCGGAAGGAGCCGATTAAGTGGCGGAGGCTTCCCACTCCTGGAGC
TATAACATCGCAAGGTGCCATTGTTCATCAACCTCCCAGCCTCGGTTAGGGACGTAGAAA
GGTCCTGTCGTTCGTAGAAGCAGGATACCAAAACCTCTAGTGTGAGTGCAATTTGGTCAC
GGAAGCGGGGTAAAACCGGCGGAAACCGTTACATCAAAGCCTAAGACCGCGGCCGAAAAC
CATGGAAAAGAAAGCAAGCACGGTTGATGCCCTACAACCGTTTAGTGGGTTAGCTTCTAT
CTCCGTAAAATGCCAATGCTCCCGTGCCA-TCTGTTAAAACAACACCTTTGGCCCTGCAT
AAGCCCCCAATCCTCCCTTCCTGGAAAGTCCATGCCCGGGAGGGTTAGCGCGGGGCTATT
CAACACTGGCCGCGCGGGCGCCTGCGCTTGCCACCTATAATTATAGATGGCGCACGTATG
ACCGAAGGACATACCTCCCATAGAAATACGCGACGTGTAGTCACTTGGTGCCCGCCTTAT
CACACGCGACAAAGGTGGGGTCACCCGTGTGCCCGCTGACCGGGGTATTCCACAGCTTGG
TCGATCGTTTACTACTCATGGGAGATTCTTACGGTTGCGGTCCTAAATCGTCCCGTCTGG
GAATACCATTGGTGGCCGAATATCATCCTTTTGATCGCGCATTGACTTCCTTCTACATGC
ATCTAATGTACCCGGCTTGTAGAAGACGGGGACTGGTTGGTTGGAGCAATGGGTGCGGTT
AGGATGCGAAGGATGGCGCGCCCGGCCCCCCGACTGCTGCTAAGTGGGCGGATCGGATCA
ACTACCCGAGCGAATACACCGGACGTTTGGGGAGTGCGTATCGCACGACACACACTACGT
GCCGCACCCACGTGCCTAGTGTCTACACCGATCGGCTTGCCCAAGCTATGGTTAAAGGAG
TGTCGCTAAGGTCAATTCAATGTTGTAAGTTTTCCATACACGAGAGCCGAGAGAGCAACG
GATTGCGATATGGGTGCGTCCTAGATTTAGCGTCAAGCGCTCCCTTCAGGGCTAAAAGGA
TAGTGATTTTCATGTGGTTTGAAATGCTAGTGGCCTTTGTTGGCGAGTATGGTCCGAAAG
CCTAAGACCGCCGGGGTATAAAATGAACGAAGGCCCAAAACGAACGGATCACTACATATA
CCGACCATCCAAGTAAGTGGGGCCTTTTGGAAGCACGTTTGTCAGCTCTCATAGGAGGAT
CCCCCGATATGTGACACCGGACGCATCCGCCCCTTCCACCACAGTAGTCCTTTGAAAGTT
TGATCTCTCCTTATGTTGACGATCTAATACCAGTGCCGTTCAAACAGTCTCTATACCGAA
GCCATAAAACTAGCCAGCAAGTTGATTCGTCCTAGCACCGCTGCTCTATACCTCCCCCCA
GAGAGAAGACCCTAATGGGGTACGGCACTCGAACCAATTGTAGAGTCGTGACGAAAACCT
AGAGCCTCATGAACGTGCAAAGGTAGCCGTGCGCGGTCGAGAAACCAATAACCCACCTCA
GGGGTCACGGTGAGCAGGCTGTATGAACTAACACGGAGTGCATGCCATAGTTTGCACGAT
TCTCGGACCGTGGATGTAACGAAGCATGTCCAATGACTGGTTCCCGTGACGCCGACGGTC
GGCAACGGCGGGTCGTAGTCCCGATTGTCGTAGTCAGCAATCCCACGCTACTAAGGCAGA
GTCCTCAGCGCGACCAACGACAGTAGTCAACCATTAACCTTCACTAGGACCATCTCGATA
GCTGAAGATGCTCTTAGCTTTCTGTTTCTAGATAAAGACAAAGAGTTAAACCGTGTTAAA
GGTACTGACCTCCTATAGTGTAGTATGCACGCTCCTCCGAGTCTTTACGCAACGGACTGC
TTTTCACATTGTATGTGGTCTCAGGGCCACCTGTAGTGAACGGGGATCCGTGACGACGAT
ACAGTCAGCATTGTTACGCGATGCCTTTGCGTTAATCATGTCTCATACATCCCCGGGGGG
GTCCTCCCGATCAAGCCCCAGTCTCCCCCCTCCATCGGGCGCACCTTTTGCGGGCGTCCT
AAGCGCGAGATCCTTCGTGCCACTCAAGGACAGACATACGGTGATTGTACCTGGGGTCTC
TTTTTTTAAGAAATTGTCGAGAGACTTCTGTCTGCCGCGCCTAGCGCTCGAACTTTCCAC
GCCCTTGGTGCGGACTCTGATTTCTATGATACGAGTAGCTTAGAGGAGGTATAGCAGGCC
TGTATGGTGCCTATAGGTCGCAACGTGTGTCTCGCTTTCTATGACACAAGTTAAGAACAT
GTCATACGTACCGTTTACCTTGTTCTCGCCTCGCAGGGCTTGTCTCAATCAGCCTGATAA
GGAGCACTACCTAATGTCCCATTCAACACGAAGGGAAAAATTGAGTATTGAATGAGAAGC
CTGCCTAGGTGGGGTCAAAACTATGCGTGAGGGAGAGGTCGACTTAGTCTAGTCGTTAAG
ACCATTGCGGTACCGTCTGCCGCTGCGCGTTCGATCGCCAGTTTTTTCGCGGCGGTCCTA
ACTTTCTGGTATCGGAGGACACGGCCAAGACAAACTGTCCCCGGAGCTTATCAATTCGGG
AGTTTTACGGCTAATCCATCATCCCCATCTCGTCTGAAGTAAGGCTGCCACCTTATTCTT
TCCTTCCCTCTGCAGGTATTAGGTAACGTACTCTATTTGTTCGTGTGCCGCATTACACTA
GTTTTTCAAGAGGACCCGGGAACCGAAAAGACACTCGTATTCGAGCACCCTAGATAGGGG
GAGTGGGAACTGGGTACCGGGGGGAAGCTCGGTAAACCAGGGCCGTAGCTAGAGAGAGGA
GGGCGACGAATCAAGCTAGGAATATACGGGAAGGGTGCGTACACACTCCGATAGCGGGCA
CACAATCCGGAGGACGGGAAATAGGGACCAGGGAGGCTTCAAATCACCATTGGTGCCGGA
GGAACAAAAAAAAAGATCGCCAAACTACCGTGCTTTACGTAGGAAGGTACTGGCTCGCTG
CACCCCGACGAGGGTACTAAGGTGCGCCTCGTGTGTCAGGAGGACCCCGTGTCTCCAGGC
ACCGTGAGTCGTGTTACGCGGTAGAGCAGCACGGGTGCAAAGTTTACGCCACGTGCGTCA
GATGTTCCCCCGTCCAAGCCTCGACCCCCCTAGTAGGCCCCCGGTGAGTGGCGGACCCCC
TAGAGCGCTTCCTGCGTCAGCGCGCCAAAACCAACCCGAGCACTCTGAGTAGCCCTCGAC
GGTCTATCGGCCGCGCACTGACTGCCCGTGCCCTGGGCGAGTTCACTTAGGTTACTGGCT
CACCGGCCCCTGTTTTTCTCCAGTTCTAATGCGACAGTCGAACCTATTGTTACTGTGGTT
GCCAGCCGGGCTGAAGCGCCCCACCAACATCATCTGAGAGCATTCGGGATAAGCACCCCT
GGCTGGGAAGCCTACTGGGACGGAAACGTCCAGTGAGAGTCTGACACCTGCCGGATGAGG
GATCCGCTAGAACTCAAAACAACGTCGGTTATGCAGAACGAACCATCAAACGAGGTGCTG
TGTCGCCTAGTAGAGGAGTCCGTTTCCTGACGCGGGAATACTTATCCGCGGGTGGATCCC
CGACCTCGGAAGATGACGGCTCGATGATGGGACATAGGCCAGGAACAACTTTCGCGTGCG
TGGTCAGAACGTCTGAAAGTCTAAGGCGGGCTCGTGGCTGTGTCAATGCAGTTAGGTGGA
CCCCGAACACAGATAGGAAGCCCCATGGCGTTTGTAGGCACTATGGAGCCCGCTGTTCTG
CGGGGTTCGTTATTAGACCGCGCGCCGGATATGTTCATACGCGTTAAGTCAACCCGCGAA
CACGGAACCAGCCGGCGCCACACAGGCATGTCCATACTACAGCGGGATTAGGAGTAAAGG
TGGCGTATTCCCTCAACTAAGACATACCTCATTAGCGAAGTCTAGCGACGGGTGACGCTA
CGCG--GCCGTGCCCCGCAAGCCATGGAAGGGTACGCCGACCGAGTTTAAGGCGCATGAC
GTCCACGCGTGAAGAAAGGACACTAAGTGGGACTTACGGACGCTAGCCATACAGCTCGGA
GAAGGTAAATTTTAGGGGCAGCGGTGGCCATAAGGACGTCTCGCGAGTACAGCGCGACTA
GACGCTCGTTGCGAGGCATACCACAACAGCAGGCGCCATGTTCTCGGTAACCTGTGGCTA
CTATTACAGACAATTGGCTCAGTGGCAGCTAAGCGCTTATGAAGGCATTCCTAATGCTAA
AGGTTAAGCGTCAAGAACGGACACAACGCGTGGATTAGTCAGAGCGCCGCGGTTTCAAAA
GCCATCCACCCAGTCAAGAACATGAGGGCATCGGCGACTGTCGGGGGCTGATGCCCGAAC
CTGCCGAGTCTGACACCCCGCCGGCCGACCAAGCGTTGTGCACAATAGAACGCAACTCCG
AGAGCAGATACCATGAGAAAGAACCATCACGTGATAAAGGAGTAGCGCCGGGAATGCACG
AGGGGTCGGGATGCGACCGTTCTGCCGGTATCTGTAACAACGCCGATGCGCCTAGAGGGA
CCTAGCACCAGCCCGACTGTTGGAATTCTGTGGACGGGCAATACTGTCCCTCGGTTTGCA
AGTGAAGACTCCCACTTATGCATGGCCCCCGCGCTCTCTGTCCGTAACCACTCGCCTGGT
GGTAGCCCGCGTACTGAGATACAAGTGAGCGGGGACTGCACACAGGAGTAACGGGCAAAT
CACGATAGGCGATCTGGGCCATAACTAGGTGCAGGTACAGAATCGGTACCTTGGCGGCAG
AAATATGAATCCATCTCGGTGAGTCGAGATCATTAAAAGTAGGTCCCGGCCCGCAGCGGG
GACACAACGATGTGCCACCGTGGTGACCTATTGCAGGTAACGTGCCAAGCAAGAAGTGGA
CACCGGTTAATAGTGTAAAATAGGTAGCATGTATGCAGAGTACCAGTAAAACAGGTGACT
TTAGCGTCTCAAGCGGGGTCGGTTTAACTCGGGGATGTTGTATCTGCTTACGGGCCCCGA
GAGGGGCTAGTACACAAGGACAAATGTCTAAGCAGTACAAGGTGATCTAAACTACAGCGC
GAGGGGAGCGAAGGAACATACTTACGGTGCTCGGCCTAAAAAGATTCAGTCCTCGGGAAT
GACGGTAGTTCTGACAAGTTCGGGTCTTACCCCAATGCGCGAGGGCTTATTGAGGGAGAG
CTCAGATAATATGTTCACATACTTTATGGTGCCAAGGCGGGGCCAGTCAACGATTGGCCG
AAATACGGCTGAGGCCGAACGTCTCATGTTTTAGATACTGTTAGTCTACTCTGAACCGCC
TCTTCTTTAACGGGCCTTACATATTTACACGTAGACAGGCCGGGGTGCGACGTCGGAGGT
CAGGTTGAAAGGTTAGTCGAAATGATCCGGGGGGTAACCTGAACAGCATATGGCGCGAGA
CGGGGGATTTAGGGGAAGTTCTATTGCGACCCGTGCCTCTAAGGTTATTAGTTCCCAACT
CTACTCCGCGCCGTCAACTAGCGATCGCGTCCGTGGCCCACCCGTGCAATGGAGTCATTC
CACATGGGGTCCCGACTTGAGCGGCTTTCTTCGAAGCATTTCCGTCGGATTGGCTGACCA
GCCCCGAACCCTCCCGAGCTGGAATGTGCCCCCGGTAGACCGGTTGTGATGTGCCTACGT
GAAACTCCA-GTTGGGGAACCATGGGCGAGAACAGGCGTAGCGAAGGAACAAGACGGTAG
GGGCAGTACCCAGGCCGAGATGAGAAGGAACGAGACGTGCCAGCAACCCGACATGAGGAG
AGTGCAGGCACAAGGACCTTGTGGCGATCGAATGGTAAGGTAACATAGCTAAAAAGGGGC
TAACTAACGGCATCAGGAAGCTCGAAGCCGTAGTCCTCGGGCGCACGATTGTAGAAACGA
CGGCTCAGAGGCGACTAGTAATGAGCATCCAACGAGCCACCCTAACAGGGTTGCACAACG
GACAACTCTGGTTATAGCGGTCTCCCGGAGACATCATCAGTTGTGCCCCTTCGTCTGGAA
ATTAGCCTGCGCGGCCGCCAGCGTGGCGCTACTCTCCCCTGGCGCAAGCCTATAAGCAAC
AGAGCGCGTGACAGCTGTATGAGATATGCGGGACCTTCGATGGGAGAGAGCTAACACGAG
TGAGTAGTCATCATTAACGGCTCAGCCTAGACGCGGTCACGTTTACCCGTCCTGCTAGTG
CGTCACCCTGCTTCTCCTCCGGTCACAACCGTCGATTGAACTGACGATAAAAGTAGCCAG
CCCACGACCCCGGATGGGCAGCATCCTCATACTCCTGTCTTGTCGGCCATTCCGTCTACC
GTGGTGATCTGACCTGGGGATGTAACAGGGGAGGTATCCAAAAGTTCCGTAGGTACAGGA
ACTGTCGATTGCGCCCAACATTCTCCATTGATCGGTCCTCGAATTACGAACTAAGAAGCA
GGATCATTGGAGGCCCTCGCAACTGCCTGGATAAATTCACCCGGGTCACTGAAGCTTGCC
TCCCGCGGAATAATACTGGAGGATGCAGGGGCTGACGACAAAGCGGGTCACGAGGCCTTG
GCTACCAGACTCTACGCTTGAACGAGACTCGCATGGAACA---T--TTGCCGTAGCCAGT
AGAAGGACCCGGGGGGTCCGCGGTTGGTAAAGCTCGGATCGGGTCGAACACCTTCAGCGT
GCTTGACCGTTCTCGTTAAACCGTCGGTAGATGATAAACCCTATTTTCCGTTCCTTTTGG
CCTCCCATTTTTTAGTCAACTGGAATGTTACTTATATGGGAGGTTAATCGGAAATTCTAC
GTCTTCAGTCGGGTTCTTTACTCGCCGTGTAGCAGCCCGTACATCCTGTACGAGTAGTGC
GGTGCTGGTTTGGCTAGAAGGCCGACCATTACTGTACAGGGACCCGAGCGGCTCGGGAGT
GGGTGGGACCTGACTGGTCGGGTATGAGTTCCTTCGCTCTTACGGGTATTGCAAACAGCG
GTCGGCGCCAACGCTTCAGAAAGAAAGAGGGCCCCAATGCGGTTTCAGGTATTTGACTGT
TCCCGAGCTATGACGTACAACGGCACTATTACCTAACTACATCCACTAGGGGTAACAAAG
TCAAGACCCCGGTTTCGAAAGGATCAATAGAATAGACTGGGGGCCGCTGCTTAGCGACGA
TTCCGGTGTAAGGCTAACATGGGGGTCGGATCCCGATATCCATATTTGGCGCGTTAGTGG
ATGCGGTTCGCCGTAGGCCCCAACTAGGAGGTGCTT-AAACGACTCGTATTCCCAGAAAG
TCGGTCCACGGCGCTCCACACGGAGCTCCGCGACACTTGTGTTGAGATAAAAAGACTGGT
ATCCTCCCGATCCAAAACTGACCCTACTCTGCGCGAACGTCGCTAGTTGTCAACTTGAAC
TGGAGGCGAGCCACGACTCCAGAGTCTGCTCGGCACTCCCCTGTTCCGATGGAGAACCCT
GTAAGAGTAGTTGTAGAAAGTCCCGGCGCCGAGTGACGAGCTGTCCGTAAAGCTCCGGCG
AACTCTTAAGAGGGCATCTTACATGCAGCGTGTAAGTTTTACGGCACACATGGGCTCGCA
TATTTCATCAATTGGTGTCCTGAGCACAGCTTCCATTGTAGGGGAGGTGCGGCCTCAACA
GGACCTTCGACATTTCACACGTAATCCACCCTGTGATAAGCGGAGAGCGGGGACAGTAAA
TACCCCTTATCATTCTTCCTGGCAGAGGGTTCATTCAGGCACAACCGCTGTGTCGTAGTG
GAGGATCAGTCAGGTCCACGCCTAGACAGCCGCTGACCTCGGAGAGAAGCCTAAAGCACA
TCAACTATTCGGCCGGTCGTTCAAAGCCAAACCCCATCTCCATTCACAGTCTTAACTGCC
TCAAGGAGGCCCAGTAGTACATTACGCAGCAAGCAGTGCGATTGTATCCCCTACCGCGAT
GTGCGCAGCACGGGAGATAAACTGTGCACGAGTGTCGGATCCACCCGCGAGCTTGGACGG
CCAATTGGGCGATAAATGGGACTTTCCGGGGACTCAGGGGCGCATAACAAGTGGGGGAGC
AGGCATGAATATGACATTCGTTCCTTGTTGCAGGGTCAGCATGAAGAAGGAGACGATTGT
ATCGTGTGTGGTTATGTGTCTCATACTGCGGGGGGATTAATTTTCCCATCTTATACCTAG
TCGAGGGCTAGCAGCCGTCGCCACTGCAGCCAACGGTTGGCAATCGTTAGCCGTCCTTGT
ATCCCGTGTCCCAAAAGCACGCAACAACTAGTCTGGCTCTTGGGTGTCTCGCGGATATTG
GATTCTTGGCAGTCTGGACCCTTGAACCATCGGACTCTTGGTGACTCTAGTAAGTAGTGC
CGGCCCAATATAATACTGAACCACAGGTTAAGTCAAATACTATGACTTCATAAATTACCA
ATAAGGACTTCTTTACGCTCAGGAGGGAGACAGCCTACTCCCCTTGTTGGTAGAATTGCT
GGCAACGGGTGAACTACGGGCATTGCCTGAGTCCTGTCTGCAGGAGGTAGCAGGGTACAA
CATCGGTGTGCACGCACCACGCGTGATATCAGAGGACACTGAAAGGGTGGGCGGAAGTGG
TAATTGACACCCACCGTTCGTTAGAGTCTACTCAATGACTTCGCTCTTGCCAACGGAGCT
CAGGGCGTTGGTGTAGGAAACAGCCCATGGTTGTTAGGGCGCGTATATACGGAAACAGAA
TATAAGCTACACCGCTCTGAAGCTGTCCAGCCACACCGTTGTTTCGACATAAACGTGAAG
GTATATTATATCCACCCAAGGGATCCCAGAGGTAGTCATGTAGCACTGAAGACCCGAGGG
GTCTATGGACTTAGGAGTAAGCCCCCCTCTGGCACCCTTGTCCCTCTTGGAACCCTGTTT
CGCGGTTCAATCTAGCGCCCACCTGTTACTTTCCTTCTCGATAACCCCTCCAGTTGTGCC
CTCCTTCGGGAAACAGGGTGGCCAGAGATGTGCACGGGGAGTCTCCAACCATCAGGTCCC
ACGTGCACCCCTCGCGTCGCAAACTCCTTGGGCTAGCTCCCCATTAGCACCCTCAGATCC
CCGTGTCCCACAGTGCGGGACCTTTCGTTTGCCAGCCGGCTCGCAGGGGACTGTGTCTAG
CCATGGGCTCGCGAAGGGGACCCCGAATTGGTGCATGTAGGGCCCAGACCTTCTTCGAAG
TCCTCCCCGACCAGGGTCGCGTCG--ACCCGCATCAGCCGTGACAATCATGTTTGCGGTA
GTGGACGCCTGATAGGCAGCGAGGTGCGGCTACAGGCAGGCGAATGCAATGAAGAAAGGA
TGCACTCACTTACAAGAGTAGATAACGTACTCTCCGGACTGGTACTGACGGTATACCACT
GCTTTCCATGGCGAAGAGGCGAGCGGTCCGGCACAGCGGGGAGAGCGTAAGTAGTCGAGA
GCCCGGCAGCAGGAGCGAAACGAATTGACAAAGAGAATGGGTGATTTCAACGGATGCGCT
TATCTATTCCAATTGCCCATGCAACCTCCTCCGAATGCCGAAAGGGAAGGGATGATGAAG
CGCCAGATACCTTTTTTTTAGTGAGGTACATGAAGCCATCCAGTTACCCCTCATACCCGG
TTTTCAAGGTATAGTATAGAAGGGGTGGAGTGCGCCCCTACGTCTTTGAAATGTTGTGTT
AAAGGGAGGTCTCATATTTTTTTGTCGCCTTGCGGCGAGACCCGCATATTCAAATCTTCA
ACTGAGTCTACAAGGGTTAGGTATATACAGGCCTTTAGTTGCTGCGGACAAAAAGATCAC
AAGAGGCCCTGTGAAAAAGATGGAGGAGTGGACTGCCCCTTGTCCAATAGCAGCGATACA
CAGTAGTAGTAGTGTAGGAGCCGCTACGTGACAAAGTATTCCCACTTACTATTTTACCGC
TTTAGCACGAGGCTGCCCGCAAACTTCTACCCCACCGGTGGCTCTGATTGCCTCACTTTA
CAATTTTTCGGCCACTAATACTTCAATCATTTCTCCGATATAGATGGGGTTTTTGACACC
TCGCGAGTAGGATGGGGGTAGCGGCCAGTATTTCGCCTGTAGGTATGTTGGGCTCCGGTT
AATGAGAATGAGGGTCGCCACCTCGTTTGTCGAAGCACGTCAAAAAGAACATCTTCGTTT
CGGCTAATGTCCCGGAATTACGTGCTCTTGACCGGTTGTTCTTTCAGGGCAAGCTCGACG
GCCACAGCTGGTTTTAAGCCACTATCGGATCCCTCCTATGGCCTCCGGGGCGTGGCAAGA
GGCTTGGCAGGCAAATCTTCTGATGTGTTCACTTGGTCGCCTAGGATCACGTCTCCCCAA
GATACACCCGGAACGTCTAACCAGATCTAAAACGCCTAGGACCGGTCTCAAAAGAGTGAG
GTCGTGACGACCTGGTTGGCAAGGCCTTTTTGGATCTGAGCGACCATTGGGGGTACGGCT
CCAATTGGGCGTGCGGTGTGCGGAAACTCTGCCCCAAATCGCGGGATGTAGGAACACCAG
ACAACAGCTAGGTAGAATTCATGGAGGCTACGTAAGACCGAGTAAAACTTGGCTGGTGGA
TTGACTACAGGAAGCTGAGTTCAAGATCAGCTAGAAAGCGTCGCAACTAGAGATTGAATT
ATCGGCGGGTTTTACACTCTATTCTTAAGGAACTGAAAATCCGATTCGGGGGGGTGCTAG
GTGACCCGGAGGACGAAAGGAACGGGGCGTAAAAAACTGTAATCGATGCAGAGAGCCTTA
GCTCTATTAGATATGTTGAGAGGGACCGAACGTTTCTGCCAGATCATAGACGTTTTTTGG
GGGCGCGAAAGCGTGGGACGGGGAGGTCTGCGAATACGAACGCGTGGGGTGAGCGTCTTT
GAACGCGAGGATCGTAAACCGAGGAAAAACACGGGAGC-TCAAAACGGTCAATGCCCGCC
ACAAGATGAGAGAT--GTGGCGTCTCCTCAAAAGGAGGCAGGGGAGTGGAAAGCACGGAT
GAGTGAAACGGTGATTGGATCCTCCTTTGACCGCCCCCCGCGGGGGCGGGTGTCCCTCCA
ATAGGGCGAGAGAAGAGCTACGGGGCGCCCAGAAAGCGAGCCTCAC-CATGAGGACTCGA
TTAAGAAATCCACGCTCGGGTTGCTTGCCTACGTCGACACGAACGCGACGTCCTCGTAAC
CGCGACCGCCGCAGGTCGAGATCTAAAATCAGTTGGACGCCAATAAGAGCGAAGACGTCC
AGCCTATCTGCAAGCGTCGGGAGTAACTTACTTAGCCTCCGGGTTCCGAGAGCGACCCAG
CCCCACGTGAGACATTCGTAATGGGTACGCGACTTGTGCACCACGGCTAATAATGCTAAA
TGTGCGGACACCTCCTAGTATGGAATTG-CCGCAGCACACCTGAAGGCCGCATCACATGA
AGTTATCAGTCGATGCGGGCCCCACGCTTACAACAGTTCCAAGAGATGATGTCCTGAATA
ATGCAGGTCCCGAGGATGGATGGCCGCCAAGGAGGAGAAGGATAATTGTCTACCGCGTAG
AATAAAGGTTGAAACGAACGAGTGGTGTTTATCGCCTACTGGCGGATCCAGTAAGCAAGC
CAGCTTTAACGCGTCGTAAGCAAAGAAGCCGGCTGTAAGGATAGAGTCACTGTTAACCGG
TGAGCCTCAGGGCGATGCCCGGGAGGCCTTATCACGAGTAAAGATCCACGACTCAAGGCG
GGAGTATGAGGGCGTTCGGAGCAGCACATGGGTATTCTTGGGGGGGAGCGCTACCCGGGT
CGAGCGCGGCGTGGACATACCGGACGAGGGCCGCGCCGTAAAATCGAGGACATAAAGGAA
GGATCCTCACGAGAGCAGACATAAGGTGGCCCACTGACCCCCCCGGATGGTCTATTATAC
ACGCCGGTTATTCGGGGCTGGCGCTCGGGGATCGTTGGATGAAAACGGGAGATTAATGTA
CGGTCATCTCGAGTGCGGAAGGACTACGAAGGTCCGCACGACAACTCGACGAGTGCTAAC
TCATTGACCACACGCTATCGATTGTGAGCTGGAGCCGAGATAGTAACGAAGTAATTAAAC
TTCGGCAGCACCCGTAAGGCCCGCGGCACAGATGTCGTCACCGGCTAACCGACCTACGAT
ACAGTCTACATAATCGCTAATCGAT-TACGAAGGTCTATACGGTCGCAAGCCGACGGTAG
AGGGTTGTGAAAGTTAGATAGGTACGAAGGCGTTTCTACGGCACATGCGATGCTTCGGAC
CAGGTGCGCGTGTCCAAAGGAATCTCCAGGAGAGACTCTCAGAGTCGCAGGTTAGCCTGG
GGCAGGCGCTATCCATTGAGGCTGTAGGCAGAGGTGTCCAAACTGCTGAGTGGCCTGGAA
GGCGTCTCACCGGGGGTCGGGGCACACGGTTCGCCTCGGGTTCGGCTAGCACTCGGCGAT
CTAGACCAAACAACAAGTTGGGCGAGGTACTCCTGGGCCGCAATCAGGCACACTGCATTC
CCGCCGGGCAGGAGATCGTCTCCCGACCGGTTTCCGGCCGTTTTTATCTACTGTGCTTCT
CTTCCAGTCGAGGGTGACTTACCCACAAGTCGCGCATTACCAGATTGAAACCAGTTCGCT
TGAACACTGTTTCCTGGATGCGGGCCTCGACGGCCACGGTCTTCGCACAGGATTCAGGCA
TACAGATGCGATGTTGCCTGCCGATCCCCGCACACGGGGTTCCAGCAACCTTTCCTAAAC
TGCAGTGCGCTACGATTTTCGGCCTGGACAGAGTATCTAATCCCTGAAGCAGCGGTCAGT
CTCACACTAAGTGTGCTGCACGCAGGCTCGGGGCCTAGCCATCCTTGGGCGAATTTCGTC
GCGGCTCTCGCTACTGCACTCGGTCGGT-GGACACACCACTAGCCTCTGCGGATTAACTT
ATACGTCAACCAGGGCAATTCTCAACTATTGCGAGCTGCGTGGGCGGAGGATCGGACCAG
GCGGCCGAAACTCCCTTCGCCTTTTTTCCCGGCACATTTACTCGTTAGAAAGCCAATCCA
GCATATAATGTCTGAACCATGCGGCGGGTTTCAATAATAGTCGTTCGTCCGCCATTTGCC
AGACTGGCGGCTTAGGGGCCCGGTTGTTGAGAACGTAAGAGTGGCGAAATCGCAACAAGA
CTTCGCAGACAGTTCGGAGCAGTTGTACTTGATCAAAATTCTTTTGACAAGACGGGCAAA
GGCACGCAAAGGGGCTAAGTCGACTGACTTCTTTCCCTTGTGCCAGCAGGAGCATGCCGT
ATGTTGGCCCCCGATCGGTGCTTTTTGCATGGGCGCTCCGGTTTGAAAGGCGGTGGATCC
AAGGAGTCTGACTGTTTGATAAGTCCTATTGGACCGCGCGTGCAGGAACTACAAGACCTG
GCGTTAAGTGAATTAGCGGCGCTCTGCCTTGGAAAACATTTTGTCGAATCTCAGGTACTG
GGATGAGGCATGTTTTATACCACAAAGCGCGGCGCAGGTTGAACAGGACAACTCCGCAAA
CCACGCCCCCTCCCCCTAGCTTGTTTACCTCTCCCGACCTTTTGCGAACACACCAGCGGA
TGGGTCCTGTAAAGCAAAAGGAGTAGGGTATCAGTCATTGACCACCTCAACTTATTCTGA
AGGCCAAGAAAGTTAGCAACTTAATGCAGCAGCGTTTTGGAGAGGTACCATCTATATGTA
CATTGTCTATCATAACTCACAGCATGGAGAATTATCCCTTCGGCTCGGCGTAGCCTATAT
TAATGAAATACTGGGAAGTGCGTAATTCGACTGACTCGCTCGCGAAAGTGAAGGCCAGAG
GGACAGGTTATCGCTCGGGAGCGTATGCATACCCCTTTTGTACGCAGTTCAAGGTGGACG
GGGACTCGAGTACCACAAGACCAGAGAGGCGAGGTCAGACACTGGCCGTCCACCAACGCA
CATAACGGGTGCACTTACGACCAAGGAATCCAACAGGAGATGGACCAATATCGAGGTGGG
GTGTGAGGGTATAAGGGGAAATCGGCCAGTACGGAATGTAGAAACAACCGCCTTGGTCAA
TTATTGTACTTGCAAGATTCGCATCAGGGAAGGGCGCAGAACGCCCGCAAAGGGTGTAGA
GACTGAATATCTCAGTAACCGAATAGGTGGGTGGATAAAGGCGGGCAGTTATACCGGGGA
CCGAGCCGCACGCGGCTAAATATGGTGAAGCTAGTTGGTACTGACCCAGTACCGGAGTCG
TTAAGGAACTCAAGGCCTACGCGCTTTGAAGCTAATGCAACCTCGCTCCGAGAGGATTGC
ATGGGCGCGGTA-ATCGGTCCTTAACGGCCGAGACAGCACTTGCGATCAGCGAAGGCGGG
GAGGGCTTTGTGAGGAGTACGCAAAACGAAGCGGCTCCACGCGATGCTAAATCTCATGTG
CCAGCAGGCAGCACGCACCCGCTGGTCAGTTTCATTAAATACATTAGGAGCCTCCTGAAA
CGAGCTGTTTGTCAGGGGGAGCAAAGGGGCGCGAGAGGATGTGAGGTGGAAACGAGGGTT
GGGATGGCGGAATATGTCAGTGCTTCCGCTGCAGGCGACGCAGTGATCTTCCGAGTTCGC
ACGTTCTACAAAGCTCAGGGTGAATTGGGTCATGTCGGTCGGCGGACGGGTCTTGCACGC
CAGGGGGACCGCACGGCGGGTACGACGGATCATACGGGTGGAATGGGTGAAAGATCCGGT
ATCGGAGCCGGGACGGGGCGTTAGTCCGTTCTCGCGACATGGTGTAGCACATTCTTTAGA
GTGGTAGAATTGGCGAAATTTTAGGGGAATTGGTGGCAGGGGGCCACCGCCCACGCACGA
GGAACGTCCAGTGTTATTCGGGTGCGCTCCCTCCCTAAAATGGGACGACAATGGGCATCA
GAAGAGAGGCGAGGTTGAACCACCTGAATGTGTAGGGATCGTGTGCAATTTGAACCACGC
ATTTGGAAAAATGACAAACCGTCCATACAGAAAGGGGCGACCTCCAACCAAAGGCCTTCC
GAGGCAAAAGTGAAGAGGCCCGAGCAGGTTCCGAGTATAAGGTCGCCTGCGAGAGAGGGA
GGGAGCGCTGCATTCTGTTGCTGGCGGTGAACGGGCGAAGAGATTAAACTGGGAGAAGAA
CAAGATGGCGATGTCTGTCGGGGAAAGGGGAACCGACGGTTCCATGGCCTATCTCCTGAC
GGTTGACAGGAACCTCTCATGACACCCCGACCTATCCCATTCCACCGTTGAACACACTTC
TGTCACGCGCGGCTCTCCCCAAACCTTAACCTCGCCTATTGTTGTATTCGCAAGGGAGCT
TCAAGAAACCGTCTCTGCAACCCATGCGCGCTCGAGGGTATGGGAACGGAAAGTTACTCT
CGACCGTGTTGGCGGGAGGGAGTGTCGCCTAGGAGTCACGTAGCCCCGCGGGGGCTGCGT
GTGAGTTGTTTCTCTCATTTGACCAAACGTTAATCGTTCGCCGGTTACCCTCGAGGTCCG
GTGCTACGCTGGCTTCGTGTGCCTAGCCGCAGGTCCAGGGATTTCAGAAGTCTACTGGGG
AGTTATAGATTTTTCTTTCTGGATGTTGCATTGAGTCGTTCTGTAAGGTTCGCAAGCAGG
ACATCATGGTAGCCCAGCTCTCCCAATCCACTCTTGAACCGCTATATACTCTGCGCGTCC
CCGGCCTTCTCGTGAGTAGCAGTTGCGTTCATACCCGTCCCCACGTCCGAATCTCGCACG
GCG-ATAACAGTTCTTCTCTGGTTTGGACACACGAATCCGGAATAGTGGGGTGGACGGGT
CGTGAGTGAAGGGGGCTCGTTGCAGGCAGCACCCCCAGCGACTAGCCGATCGTGGTGGTT
ACTCCGGGCTTCTGGGCTAGCTGGTTGTAGCACCGCCGACAGGGAATATAAACCACGCGT
GGCGGGCTCTCCATTCGGCACAATAACCTGTATATCCGCATACCCGAACCCGCCTATCTC
CCGCATGATTTTCGACGTTTTCAGTCATCAGCTGGCCCTTGCATTCATACGGGTTAAGCG
TTGCTTGCTCCAATGCATCACCGGGGGAGACGAACCACTCCTCCTCGGCTCACGTTCTCC
TCAATCCCCCGTCTACATTGTCTGGCCCGAGGCTCGTCGGCCGTGTATGTTCAAGGCTCG
TAGCTTATTATTTCTCATGGTGATCTCTCAGCCCTGTCTCGCTGATGGTCATTCGCGTAG
TCATTAGGTAGCGATACTTGCTTCTCCTAGCAACTATTAATCTACCAAAGGGCCCTTTGA
CCGCCCAGGTTGCTGGTTCCCTGTAGTACTGCCCCACCATGTGGCCCGGTTCGGAGTGAA
GAGGGACCCGGTTTGAGAGCTACCGGGGCACGATCGAAATAGGAAGCCATGCCTAATGGT
CTTTAGGTGCGTGTAACCATTCTCTTGTAGACTTGCGGCCTAACGCGGTACCACCCTATG
CGCTGCTGTGTACTTCGTTCCCTAACACTGGAGCCGGAAGTAATTTCGATTATCTGGGCC
TTCAGAAGTGAGGATCCCGAACCACCTTCTCTGTAGAGTAAAACGC-TTTCACTCCCGGC
AATATATCCCCGAGAGCAGCTGAAATTGCACGCAAAGCCATGACCTGAGACTGTTCATCG
GGTTACCCCGTGAAGAAGCTATGTCTCTTGACGTGTCGGAGAGGACTGGTGGTTGGCGGA
CGGGTTAAAGCTCCCAGGGTTTCATTCGATACACTCTGGATAGGCGCATAGTTGGTCAGC
GAAAAGCCTACGCCCGGTTCGCGGGTTGCGGGGGCGGAGCCCCACGCGCGCGGACCCCAC
TCAGTCATGCACTCTTCTTAATTCGGTCCACCTCTTCCCGCAGCTCGCGCATCCCGCCAC
CCGTGAGAGGTTAATCAACTAAAGCACCCTAATGGAGGAGATTACTGTGCAGACCATCCC
TTCAGATACGCCTCCTGTTAGCCGGTCGGTGGAGGGACGCCTGCGGAAGTTTGCGGAGAG
GGGGCGGATGAACCGGCCGGGGGATAGCGAAGACTTGGAACGCTAACTACTATGTTCCCT
CCGTTTTCGGAAGCCAGATAATTGAGGAGCATCAACCTCGGCCATACTACGTTTTTATAG
CCTACCCACACCGCCGGGTTATCTATACCACAGCACGAGAATAACCTAGTTAGGACGCCT
GTGAGAGGTAGCATCCGGGTAGTGGCAGTCCCGGTTAACCTGCCGGAGCGAAGGTAACTT
GAGGCGTGATCCCCCTGCCTGGTAGCGTTGGCAGCCTCATCCCTATGGACCTAAAGATTG
CACTTTGCTGAAAGCGGCACGTGACTGTACCGTCGAGCCAGTCCTACTTTCACGGGCGAA
TGTATGGTCCGCCGAGGGCAGTCCCATATTATCGGGTCCTGGTATCGCGCCCTCATGGGT
CTGGGGTGGGCATATACTAACCGTTCCCGCTATGAGTTCTCTTCCTATAGGCACCCATGT
TTATTTGACGCTCGGTCCCCGAATGTGAGCACTCCGCCGCTACGTATTGACGCCAGTACG
AGGGCCTGACCTATTCCAGTCCATCTGATACCTTACAACCCTAGGGCGGCTCACCCGGCC
ATGTAACTGACCGGGCAGGGTTCCCCGACACGCGGACGTTCCCTGACCTGGTTAGTCGGT
AGCCAATTCGATGTGGGACTGTCAGGTCATGGGTTCATGTACTTCGGCTTTCCCCCTAGC
GGCCGGCCCTGTAAAACGAAACAACAGTTCCACAGCCAATGCGGCGAAACGTGCAGGCTA
GCGGGTACGTCCAGAAAGTTTGGCTTTGGCACAGCCAGGCCCCGTTACTTGCTGCCACAT
GTTCTTGTGAGAGGTTTTCTAGCGTTTACAATCACTGCCTCTCCCGCTCTCAGTCTCTAA
TATGTCCCGACTAGAGCTCGGCCCGATCCCCCCGGTGCGATCGTATACCCTTAGGTGCCA
CTATGCCCCACGCCAGTCATCGTGGCATAAGATAGCGACACATACGCGCCCATCGAGACA
TGAAGTGCTAAACGGTCTACGGGCGATCGCACTCAGGCGCTATCAGCCGAGGTATCCCGA
CACGTTGACGGCCAGGGTCGAATGCTTCGGGTGGCGGGTTTGTCTACCTCGGCGGCTACT
CTGTCTAACGATTATGCAATGTCGTTTCCCTCTTGTGTTCCCGCAGCTCCTTGGTGCTGA
AGATATAGGTGCGTGTCTCGTCAAATCCGTGGGAGAGTGAGAATCCTTTTCACACTCCCC
GGATAAACTATACCGTAGGCTTCTGCTCGCTCTACTCGGTCCGGTGCCTTCGCTACTATA
CGGAATGGCCAGGAACGCGCAATGCACCGACTAACCACTGGAAGCGGGTCGGGGGTCAAC
GAACGGGTCGATTACGGCAGGTCGTCCGGTACCGGAGACTGGGGAACGCAGAAGGTCAGT
TCCGGGGTAAACATGGGTCACCTACCTGCTCCGTTCGTGATAATACAAGCGGGACTTGTG
GCCCCTGCTCATGTATTAAAAGGATAAGAAGGATTGGTGCACGGAGAGACCAGGAGACCG
GACATGCTCTCGTTTGCGGATGAGAGACAAAGTCCGGATTTAATTCACTGTCGTTCTAGC
GGAGCTTCTCTCGGTTAATTCTAATGTTCATCCGCAGAGTTCCATCAATCAGCGGTGGTT
CTGCACACGCGACCCCGAGAGAATAGGTAAACATAGCTCCCGATTCTCTCGTCCCGACAG
TCGTGTTCTCCCCCCCCGCTCTATGCGATCCCCGGGATGTCTTCGCCCCATAGCGCCGAG
CCTAGGCAATCCGTCCTCCCTCTTGTCAATGCTTATGGTCATGTTTCTTCAAATGATCGC
CGTCGTTCTTCCTCCCCGAATTGGTTGCTCTTTGTGTCAACCGGGGTCAGGCTCAAATCA
CCGTCTATCGTCCGGTAAAGCACAATATCTCCACGAAATCGGCACGAGGATGAGACCAAT
ACTATTCCCCCGGCACGCACTGAACCAACATTACCAGTGACACGCAATTTGCCCCTCTAC
CTCCCACTTCCGGTCGATTGGTGCGAGGGATGTGCCTCTCTCAGCATGCCCCCGCTGGGG
GGTTCACACGGAACAGGTGTAAAAGAACGTCCCTACCTTCTTCAAATGTACCGGCTCAAC
ATCTTATAGCTATTCGAAAACGCACCGCACTGGAACCTTATCAGCGCTAAACTGCGACTG
AGGCAGTGTTAGATCGTCACAGAGCCATTAGTGGTGCTACGCATTAGGGCCCCACCCTTT
CTGTCATTACTCGATTTTGCTAGCTAGCAGCGAGCCAATGACGCCATGACTGATCGGGTC
GCGACTCCTTATCCCGGCACGCTGGTGACCCGTATAGAGGTGGCTTGTTCATAGTGGCAC
CATTTAACTCCGTGGGCGCTTATACGTTTATCAGGTTGCAACAAATAAACCCGGATCCGC
CTACCGTCATACAACCTTCGTTAATATTGTAGCCTGCCATATATGGTCGTATTGTTTCCT
GATTTTGTTACCACAGGTTATAGTAGGTATGAGGCTGTTTCCGAGCACTTGGGCGAAAGG
TCATGATCCAGATTCTTGCAGCCTTTAAATAGAGTTATGCGCCGACCTACTAGGGGGCAT
GGCGTCATGATCTTCTACGTGTCGTCATCGCTTACCCTCGTTTCAACTCGAACCCAGCGG
GGACGTGGGCAGTTAGCGCCTGCACCCCGTCCTCAGTCGCCAGCTCCGCACGGTCTTTCG
CAGACAGATGCGGATCTAAAGTCGAGATCACCCCCCTTGCTCCCTGTTTCTCCGCACGCC
CGTTACCATTTATATCTGTCACCAGCCGCGTGGTGACGTAACTTCTGTGGGTCTATGGGG
TAACGATTGGAGGAGTTATAGCTTTCCATCATCCCACCAGGGACGGGCCTTTTCCGTCTC
CCAAAGCATTTCACAGGGCGTAATTGCGCACTTGGACTACTCCATCGTGAAGGCGTGTAA
GTGAGTGGCCAAGGAATCGAGGGCTGCTTGATGATTTCGGTTGTTGGGCTCACAGTTCCC
AAGGGAATTGGCGGAAAGCGAGGTCGGTCGGAGTGAACGCTTCGCTTATCGTCGAGGATT
GGGCCTCGTGGTTGTTCGCCGCTAATTCTACTCCAGGCTGCTTAAGGGCGCCCGGACTTC
ACGCCTAATCGTCCCTCGCCTGGACTATAACGACCTGACCCTGTCGCCCTCACTGAGCCA
TGAAGGAGACGCTGGAACCCCGGGTGACAGATTGTAGCAAGCTACCGAGATATGGCAGGA
AGAGCCAGCAAAGTGTGGCCTGGTTAGGATCGACAGTCATCAACGGAATCATCCCTTCAG
ACGCTTCGACATTTGGGCTAACTCATGACAAATGCTGGGTTGACGGGTTCGAGCTGCTTG
GAAGAGACCGGGCGGGTATCACAGCCGGGTAGGCCGGGACACTGGGAACGCCTCAGCAAG
AAGCAAATTTGCTCTCGTGCAGGCTGACGTGGCATGTTCCCTATACCCACATCGGGTTAT
ATGATGGCCTCCTTTCCAGAACTAAGCTCACAAGACGGACGCCGCCTTTCGAGGGACTGG
CTTAACGTGTTTGAGAACCAAGATTCATCCAGAAACTGCCACAGTCGAGAGATTCGTGGG
ATCCCACTGGCCAGCCACATCAACTAAGTTCAAACGGGCACCACGCCGGTAGCACAAAAT
GGCTTAATAATGCGGGCTTGTGGCCGCTTAAATAGGTACCCCTGCCTACACGGGACGGAG
ATATCGTGAGGGCCATACCAACTCCTTGCACCTGTACCGACGCTGTCCTCCTAGAACGCA
ACGCGGTAGTAGGTCGACACAGATAGCCCGCGCGAGGAGAATCTCCGTCCCCTGAATAAA
CTGCGCCTAAGGTCGTTGTTGCTTAGTCTGCATGATCTTTTATTGGCTAGGCCCCTTACT
CTTCCTGACCACTAGATCATTAAGCGACCGCACACTCAGGAAGAGTAGCGTCCCTCCATC
CGTGCCTTGGCTCAGTCCACGACTATCAACATTCCCTTATGTTCAGCCCTTGTGTGTACA
CTGCGTAATCCCTAGCCGTGACTTGCAGAATCGAAACGCTGGTCTGCAAGCTGGTGTTCC
CGGTAAACGTACGGTCAATTGGACGGCCCGGAATTCGAGCCTCATGTGACGTCGCGGAAC
TCTACTTCCTTCATGCGGTGTTCTGCGGGCTGCTTCCGGTTTCTTCTCCAGCTCGCTATA
ATTTTTATAGCCCCACGCCCAACCTTACGCGCTGGTAACTCGGAAATCAATCGAGGGACG
CGCCGACATAGAGCCATCGGACCTTCCTCCACCAGTTGTTTATCTCTGACTCCCGCTGAG
GTCCCATGTGTTGACTTGGGAGCTGGAGGGCGCGAGTTGTTCGGACCACGTGGTCTAAAA
TGTAGCTTGCCGTTCTATTGTGGCATTGACCGCGCAGTACACCGACCTGCAACCCTCGAA
CCAAATAAGATTTTTTAGCTCAATGCGTTCGACGCGGTTTACTGTCAGTTTTCATGAGAA
TGGTTCCATCCCAGACCCTAGAAAAAGGCATGCGGGATCAAGTAGTGACCAGGGAGGTCG
GCTCCTTCTGACGCGAACCTTCGCAATGAGGCGCTACCTTACTGATCCCTCTTGGTATTC
GACGATGCCGAGCGGTTACCCCTGTCTTCCCCTGGATCCGTCCAACAGACCGACGTTGAT
GAGATAAATCCCCAAGCTTCGAGATATATCACACCCGCATACTCGCATCACACTTCTCTC
TCTGTGGGCGATTTCACGGCATCAATCGGAGATTCGACTTTACCGGCTCGTACGAGTATC
CAGATATTGGCGCCCTCCACACGCCGCCTGGTAGATATGGTACTCGTCGGTCCGGTTTGA
GCAACGTTCTATGGATTCAATCCACCCATGGATAAGCCGGTGCCGGGCTCGTTTGGCGGA
CGGAGCGCTTGAGATATCTAGGTGACCACTTTGACGAGTGCGGCTCGATAGGTCCGCTAT
GCCCCCGAGCTGAGAGACCGGAGTGGCTGCCTTTTCCCTAGGCAGGCGTAGGCCCTACTC
TCCACTAGTCCGTGACTGGTTGAAATGTGTCGGACCGCCTGTGTCATGCGACGACTGCAG
AGGCCACTACGCTCGGAGTAGTATCCTGAATGGAAGAGCTCGCCTTATGGGAGGCGCGGA
GTCAGGAACGGGTTTCATAGGAACTGCGGGGGTTGAATTGGGCGCAATTGAACGACCATG
GATTCCCTGCTCGCAGTTAAAGATGAGAGGACGAACGCCGGTCCAAGGGGAGTCGAACGA
CGCGGAGCAGACAGTAACCGGCCATTGTAAATCGGACGGGGCCGGGAAAGTCTCCGACTC
CTCATATTCGTGCTTACCGGCCTTGAACGTTCGTTGTCCCTTCGTTGAAGGTGTTCCGAT
CTCTCAACATGCATTACTCTCGCGGACGAATAACCGTCCGAGCGTTCTACCAACTCAGGC
GCCCGCACGTGGCAGATGTCGTTGACCGTGCACCATTGCCTGTAGACCTATATCGTCCCA
TTTCAACCCGTGCGTTATTCCTCCCCGCAGGATACAAATTCGCCATATAGCCAGTGATCA
-GCTAGATTATTAAGCA-AATACGGGTGAGGTAAGTTCCCCTATTGCAATATACAGTGGA
TACCGCTGAGACAGCAGGTACTTAGACTTTACCCACCGACAGAGTATCGGGGCTCCCAGG
GACTGGTGAGGCTCAACTATTAAATAGGGCATGAATGAGGATACATCTGATACGTTCATT
CAGTTGAAACGTCTCAAGCACACTTTTATTCCTTCGCCGAGCGTTCGGCGGTTGTAGCCC
TGGCCGGATGCACTGCAACCCCTCGATAGGCTGGTTCTGTCATACCATTACCGCCGCGGG
GTGACGGGTAGCACTGAAGGCTCTGACAGATAACCAGGTTGGTGGTGTGCCGCCAAGCAA
CACCCCTTCCCCTCCCGTAGCACTGCCTGAGATCTGCAGCCATGGAGATACGAGCAACAG
CACTCACAGCTGACATATTACTGAACCCGAGCGGCATTTAACCCTTTACGAGAATGTACT
GGCATTGGAGGAGTCCATACCCTGATTCTTCGTGTTGGTATGAGAGCTCTCCCGAGTCTT
ACAGCCCACCTCGCTGGTTCAAGACCGCGGTTTGGAACCCGTCGCGACGCCGGGTGGGGT
CTCGAATGATGGGTAGCTCGACCGTTGGACCGCCCAGGAATCGAAGAATACGGGAATACG
ATATGAGTTAACGCAGGGACGCGTAGTAGGGAATCCTTGCCTGGGAGCAGGGCCGTGTGT
CACTGAAGAATCTGAGACGGAAGCTGAGCGGCGGGGGCTCGCCCTGAATAAAGCTCTGAA
CGTGCATAAGATTATGCCCGTTACGATATATCGTGCTCCCCGTGGCAGGCTACGCGGTCT
GCGCACTTCCTTGGCTCCCTGTTTCCTATAGGGCTGCTGTGTTATGTGTCAATTATCCCA
CTTCTAAGTGTGCCTGTTTCATTGCTCGGGGCAAATGTTTACCGCCTGTCGGCCATCATA
CTATACCTAACCACAGGTAAGACTACACCGGTCAAACACGAGCTGCAGGGACTTGTACGT
CTGCGTCTACTAGACAGTCCTGTAATAAAAAAGTCCGCTCCTGGGAGCGACTTTAGAAAC
TACGGCCCGCGATGGCTTGCTCCGATTGACTACGGAACACTAACACGGCTCGCCGCTCTG
AGTTTATAGTCGGCAGGCCTCTGGCCCTCCCTGGCTGAGCGGTCAGGAGCGTGGTGTTCG
CGATCATAGAATGTAACGAGAACTTTGTCCTCGACTGTTCCCACAGTGCTTCGCGTTTAG
CCCGAGCTCCGTGCTTTCTCATCCGTGCCATGTGCCTCCGCAAGTATATGCTGTCTGAAC
AAACGTACACCTACCTTGAAAGATACCAGTTAGCAGTAGGTGGAACCCAGCCGTTCCGCC
CCCCCGGAGTCACTCCTCCGGCGATACCGCTCCTCACATTTTCGTCTTTCTTGCGACCCT
ACGATGGCCTGGCAAGTTCCTGGATATATTGATCAGCGCTCCAGTTACGGCTCCCTCCGG
TGCATGCTTCCACGAGACCGCGCGTACTACAGGTGCCTCTTAGACACACGCCTCGTCAGC
TAAGTCGAGTCAGCTCTGGCCCTAGGCTGCGGGCCGTGAAATCGGACGAACAGTGCGGGG
TCACGACGAGAACACTACACTGCTAGAAGCCGAGCCCACGGTTGCTAATCCACGTGGGCG
CTGCAAGTCTGAGAGCGAACAAGCATTGTAGAGTGCGTTGTCTACTCACTAGTTTCGCGC
CGCGGCGTAATTCCAGTCGACAAAGGGGTGTAAGTACACAGTGGTGTACCACGTGTCTGA
CCCGGCCTCAGTCACCAAAATGCGAGTCCGCGGCTGTGCACTTGGCGGCCGCAGTAAAAC
TAGCGTATACCCGCTCGTAACACTGGCTGGCCAAAGCCGTAATTTATGTATACGCAAGAT
GAGCACGGCATGCCCTGAGGGAGGCAGCCTGCTTAGCGTCCCATCCCCTCGTCAAGCCTG
TGGTTTTAGGAGAGTGGGTCGGGGGGTTACCTGACGAGCTACTATACACAATCTAAAAAG
CCGGAATACCACCGTTCGCAGTCATTTGGGCCTCCTGTCGCGTACACTAATCGAAGTATA
GGATCCACGATTATCCGAGTTAAGTGGTACCCTTCCGGTATCCCTTGTGCCTGTTCTGAT
TTCATCAGTGTAGGACAAGAATCCACCGACCATAAGTTAGTAAACCTAATCCGCGACAAT
CAACATAACCACGTCCATAACGTATTTTTCAAGAGTTTCAAATTTTAAATTCTTCACTGG
TCACAGAACTTCATTCCCTGCGGACGTGGGTTATTCGGACACGAGGTGTGGATGCCTCTT
TACCCATACGTAGTAGCCACATCAATCACCGACGCCGACCTCCTTGATATGATGCATTGG
TTTTATTTCGTTCTACCTCAACCCGGATCAGAGACACGCCTCCCCCGGCCGAGGGGGAGC
CGTCCGACCCTTTCCGCCAACCACTCCTCCGTGGGTTCAAGGGTGGAGCCTGATACCCAC
TCGTAGGCAATGAGGCGACAGGCTGGGATACCCAAGTAACGGGGAGAGTCGCGCAAATCA
GTGCCGAATGCTAAATTTGACACCGCGCGTTACGAGCTTTCACTCGCCAGCTCAAACATT
TGCTGCTGGAGCGATCGTACCAGGCATAAGTAGTTTCACCCTTTTGCGCCACGCCGGGAC
CTCAGGGCGGACTTTTCGCTTGCGTTCCTATTCCCTTCGTCACCCTCCTCCATTTTCTTC
TATCTAGCGACGGATACCGTGCTGCTTTCTTTGGCCCATTAGGATATAGTTCTCTTCCAA
TGAACGTCGTCGAAAAAGCGGAGCCCCCTAAATCCATCGAGTTAATTGGGTACAAGAACT
ACAGAAGATATCCCAAGACTGGAAGACGCAGAGGACGAACACCTGGTTTCGGTACACTGC
GGTCACAGGCACACGTCGGACTGGCGCAGTCACCGCCGTTAGTATTCGGCTCCATCCCCC
GAACCGCGCGTTGGTCATGATCTTCGCCCAGCAGTGTGGGGACCCTGGCCGTCGTCCCCC
CAATTATCAAACGCACCGTG--ATGCCCCCCGAGTTCGCGGAAGTGTCCTGAGTGGC-GT
GTGGCGGTCTATATCCCTTAGATGAGAGTGGCGGACTCAGCATCACTGGCGAACTTGCCC
GGCAACCTTTAACAACTAAACTTGCTTGCGCTTCGAAACGTGGCCGCAAGGAAGCAGCCT
CACGGCGAGTCGCCTGTTGCACGAGCGGAAGATAATTTTCGAGTCTCGCCTGCCTGCACA
ACGGCGTAAGATCAGTCGGTACATCCCGCTCATACCCAAAGTGGATAATGAGCTACCCAC
GTGTGAGGAGTAGGCATACGGCTTGCACTCATTCGCAAGACAGGGCTGTTCCTTTCCGTG
TTCTCAGGCTAACTGCACTATAACATTTCTGGGTGAGCTGCCACCCCACTCCAAGGGGAA
TGCCTCTCGGTAGTCTCTGGAACTACTACGAAGTAACGCGTTTATGCTCAATAATTGTTG
ATTAGCGTACACCGACGTTAAGTCTGCGCCATTTGGAAGCGTCTTGAGCTACCGGCTTTT
CCCGTTGGCTCATTGTCAACGTGCTATCCGGTCTGCCCCAACTCGAATAACGCTTAATTC
ATACCTAAGTCCACGTTGCGCCGTCGACTCTCCAGACCCCCCTTCTAACCCGTCTCTCTA
TAACTGTTGTTCCCATGGGGAGCATGATCAACTGGTGCTTCCATTGCTTATGACAGGGGA
AGGCTGTATGGCCAATCACAATAGATCAGCGCGTGGACTTACAATAGAGCAACACGAAGG
GAACTACCGCCTGCTTCGGCTGTTCGACTTCCGGGGGCCGCTTCGCGCAGGGCTAGACCC
GCCTTTGTTCATCCAGTCCGCCCCTTGTGGGTCTTGTCGGGTAGTATGTGCCGGTCACCA
TGCACGTCACCTCCTTTATTACTCAGGTCGCCCTGTTTCGGCCCCCACATCCCCACTTTT
AGCGACTCTTTCATGTCCTCCCCCTTCAACCTCACAGGGATTGCCTGCATCTCGAGTCCG
CATCCGTAAAGCAGACATTCTGCGTACATAATCCCTTCTCGACACAGCCGCACAGTTGAA
CGTCCAGGACACGCGCCCCCGTGTCAGCTCGAGTCCTGACTCGGCTTAGCGTAACACTCT
CCACCTATCCCTGGGCGCATCGGAAAATTAGTATCTAAGAGGTTATTCCCAACGTACGTC
GGGTAGTGGGTAGGGCACGGGGATAAGTACGCACCCAAATGGACCGAAGGCTGGCTGGAG
CAGAGTCCGAACGCTACCGCGACATGCATCGAGTTTTTATGACAGGCCCGCACTCCACCA
GACTGATCACTGCTGCAGGATCTCGGAGCCCCTTCGTTGTTGGAAGGCGCTGTACTCCTT
TTGTCCTTGGCAGTTTAGCCAGGTCAGCTTATCCAGGGTATCGCGGCACTTCTCTTGCTG
CTGTGCATATCGAACCGTACGCACAGAGGTGCCAGGCCCGCGCTGACCACGAGGGTGTTC
TTGCCGACAGATCCTCCTGACTCCTGGTGTTAAAGATACGTGTGCTCCGCTTCCAGAGAT
GACTCCATAGAGTCGAAGTTGGTCCTGTCAATTGTGAATCGCGTACGCCTTCGTCGCAAC
ACCGGACTTCAAGACATGGAAGAGTACAGATTACCCTTCAACTAACTTGGCTGCACCGAC
CATTCTGCCCTCTACGGCCCCCGTATTGTGTCAACAGAGTTCATAGCTCACCTAGTATCT
TGCTCTCCGTCGTCACCGTACCGTCCAACAGAGTGCGGCCTAGCACTGTGTCTCCGCGGC
CCCTCCCTATCCATTGAGGGCACATACCACAAGCTGCATCGCCCAGGCAATCAAGTATAT
TGCAGTCTGCCGAGCCGTTAGGAGGCCAGGCTTCGGGCCCTGCACTTCGGCCACATCATG
CACAGACTACGTTTACATGTCGATTCGCACCCGCGA-AACCGCTAGTTGTCTCTATGCTT
TCTACCGTCCCATATCCCGCTCTGTTCTTCGGTTCCATCTGTTGTGGGGGGGGCTCGTAC
TTTTCGCGCTTCAGGTGTCGCACATTCGTTTTCGAAGATGCTACCCCAATCCGTCGAAAG
GCCAGGGCGTAACGACTGTGTCCCACCTACTCCCTGAACCATTCGATTTTCGTGATTGCG
GGGCACCAAACACAATTTTCGGGACTTCCGCGCAAAAAAAGGTAAGTAGCCATGGGGTCT
GGCCATCTTACCATTCCCCCTTGGATAATAATACTCCAGAATTGATGTAGTACGGACTTG
GACACAGGGAAAGGGATTTTCCAGTTAAAACGTATTCATACACGATAGAACGCGCGGCCC
CGTCTAGCGACATAGTCGGAGAATCGAGCTCCCACCGACCCAACAAGTATTCTAACGACT
CTTTCGGCTTGAAGTGACTGCTTAACTCGCACTTGGTGCAGAAGCCCATTTATGTCCGGT
TTTTCGGAGCCGTAAACGCCTTGACCAAGGACCAAATAGGCGTGGAACGGCCAAGTAGTT
GCCTCGTTACGGTTTCAGAACAAGGCCACGGCATGCCCAGAAGGGAGGCTTCCGCCAATC
AATTTTGACTCATTTCCCGGACGGTTCGAGCGCGGTCCACTAGGCTCCCCCAGAGACTAG
ATCGCAGCGCGGCTTAAGCCGGATCGAGGAGGCTGCGGTTTCCTGCGAGTTTACGTGAAA
CTACACGAAGGGATGATCTGTGATCGGATTCGTGACGCCCCGCGGCCAACATAACGGCCT
TTCCTGTCACACCCATACGTGGCAACTGTTCCACCTCGTGCCAATCTGCTGTAATTCATC
CTGACTTCTTGGCCCCTCGGCTTACAGCGCGAAGCGCAGCATATAGTTCAAGTGCCCTGA
TCAGAGATTGGCCTGGAGACGGAGATACGACAGCCAGCCTAGTGCCTGGCCAAAAAGTTT
TATGTACCGCCCCAATTTTCGGGGTCGGAACGGGCACATTCCCTGATGCCGGGTTTGCCT
GCGGAGGCCCAACCTCCGATCGCTATTTTTCGGTTACCTTACTATTTTTGGAAGGCCCTA
GTGTAGCATATGAACGTCTGAATTCGAATCGTCTGGTATTCAACTGAATGGAGTTCGGCA
CCCGATACGCATACAGCCCCGTATATCCCGTAACTCCCCAGACTAGCAAGCATCGCTTAC
GCCCTGAACGGAGATGGTGAACTGCAAGCGGTGGGATCACGGCAGAGGCACTCCGTAAAC
GCTCTGCCGACAGCCGGCCCCTTGAGTTAGGCGAAGCGCCCCCGTGTTTCTGAGTCGGGA
TATGCTAAGGTTAAACTAGTGACGAGGCCGCAGAGACACACAAGTCCCGAAAACCGCAAG
GTCCGTGCAAACCGAGCGGCCGGATTCCAGTTAGCGCGGAACATGTGATAAAGCGTCTGT
GCCTCCCGCCGGATTTTGATATCGGGCGTATTGGTTGAAAGAGTGTGCTAAGTATACAAG
AACACACAGCCCCCCCAACCCCCGTCTCCTTTGTAGCAGCAACCGCTGGTGGTGCTACGA
GCTATAAATGCCGTGACTTGGTCCACGGACACTCACCCGTCTCTGTCTGTTTGACCCGGG
GCCCCGAAGGGCAACTGTATCCTAACACTGACATAAATCGCCCAACTGACCTGCCTGCTG
TCACGCTCGTGACGCTCCTTCTGGGACACGATCACATAGCTTAAACAGTGGCTCGAACCT
GTTTACAGCTGCCCGGCCGACGACCACACCAGGAACCCTGGGGGGCGGTACCTAGGCGTT
GGTCAATAAGAGTTTGGATCATCAAAACCGGAATAACAGGTAGCGAGGTAGGATACCCGA
GCCGAAAGGTGGTGAGGCCGGCAAGGGGGCCTAACACAAGGGGTAGTCACTGCTCCCTAC
AGGGAGGTTCGATGTTGCCCGTGTCGCTTCCTTCAGGCAGCAGGCGTCTCTTCCTCCCTC
TCCTGGGGGTGCCTTAGTTAGTCCACACCCCTTGGGCTGGGAGGGCGGAATTTCCGGTAA
GCTACCTCTCCGATGCCACTTCCCTACTGGCGGCAACTTAAACTTAAGGCTGCGGGGCTC
GCTCGTGTCGAGAGGAAGTAATCGTGCTCTCTTAACTGGATTTCACGTCTGCTAGCCTGT
ACTTAACTCGTCAGGCACAGTCGGCGCGCGTAGTTCTGCCC--TCTAGGTGGTGAACACC
CCCCACCCCCGGGCGGTTGGGTGACCCAAGCCTGGCTGGTTGTGACCTCGGCTGGGCGCC
CAAGGGATCCTGGAGGGATCCCTATCTGCCTCTGACCTCTGTCACTTAATAGGCAACAAC
AATCGGGGGGCACTACCGGCATGATGGGGGGGGAAACACGGATAGCACGCAAGCATGGTC
CACCGCGCAACGGAAGGTGCGGGAAGACCCGGCCCGTCGGGCTCAGGCCGTCGCGCTGGC
GATGATCGCGCGCAATGTCTGCCCTCTTGCCTTTCGATTAGGTCACCGTA-GCCCACTTA
TGACAGCTTCCCCGGGGGATTTTTGGTTCGGTTCGGCTGATAGTGGTTCGACCTTTGCTG
TCTCTTCCAAGTCGCTAATTCAATTTCAAGGAGTGAATCACCGCTCGAGAAACCCCATTG
AATCTCCGCTTCCGTCTCGGCTCTCGTCCAAACTCGGCGTCTTACAATCTCTCTCCCTAA
CGGCAGCGCTGCCAAACTTTTCGCCCCCCACCTACGGAGAACGCGAATAGACCCCTGACA
CGAGTTTCACCTCCACGTTCGTGCACCTGCGTTTCTTAGAGTCCTCTACGATCCACGTCA
TTGGGTGGAGTTAGTCATTTTCTTTCACCAGTCGTAAAAACGGAGATTGCGTCTGGGTCA
AGAGGGTCACAAGCCTCGCAGCCATGCTGCAGCTGTAAGGAGTGCCGGCGTCGTATTCTC
TCCTTTAAATATATGGTCTATAGCTGCTCACCGACTGAGATCCGTTCAGGTTAATAGTTC
ATATTGGTCGCTGAAGGTTACCGTATGGTGCGTATATGTATCGTCCAGTTCCACGTGTCG
GGGACGCGATTCCGTATACCCTCTTGGTCACCTACGGCTGTTTGGTGATCCTACGGCGCC
GGGAGGGAGACCAGTGACTGTAATGGTGCTAGACCCAACGACCCAATCCTGCACCTGGAT
AACTGGGGATCGCAGTAAAATTGCACAAGTATGTCTACAGCGAAGCCTATCAGAGGCGGG
ACCGACGGGTTATGGGTGTCTTTTGACAGCGACGTGCTCACAGCCCTGGTGGGTTCCAGT
CCTCTTATGACCCCGCTTAAGTTTAGCGACTCAGTACGAGACGGGGAAATAACTGTGCTT
CAGCCAGCTCGTGCCACGGACGCGCCTAAGCAGGCGACCCTCTTGTTTTCGAATCGCGAA
AGTCAATACTCCGCCGGGGTTTGCTGCCGTCTGCTCTACCCCCTTCCCAATCTAAGGTGG
TCTTCATACGTCGTGCAACAAGCCTGCAGGTAAATGTATTGACACTGGCATTCTGCGAGA
AAAATAATGTGGGTATACAGACTCCACGGGGGTCAATTTAGCTCCAAAAGATCTTTGTTG
GCGTTTCGGGAGCACTTGACATGCGCAACGGCCACGCAGTAGTAAACAACTGTTCTGGGA
TGAACGAAATATGAATTGCTTTTCCCACAGATTCAATCCTCGGGGCACCGTGTTGTCGTA
CTGCAAGAGAAGAAAGTTCCAGCTAACGGTTTCTAGTTAAGCGCAACATCGTTTATTCCA
CACCCCTGGTCCCTCTCTATGTTTGCTCACTTTTCCAAGCGCGGAGACCCGTTTAACCGT
GCCTCGAGCTTACAACGGTATCCTTCTACAACGAAAAATCGTGATGTCAGACGGACCTTG
GACCCGGTGCCAATCAGTGATCCATCACGTAGTAGTCTAGACCTCATGACAAGTGGAGCT
CCTCCAGAGCAGTTTCGAGGCGGCTCACTATCCTCCCCCGAATGATTTCACCTTCGACAC
ATGGTATCGTCCTACACTATTGGTAATTTTACTAGTATACGTAGCGGCCGTTGTCTATTC
ATACCTCTACGCGTCCAC-CAGATTCTCATTCTAGCGAGTGCTTCGGAATACGTCGCCAT
AGCGCACAGCAGGCCGATGTCCGAGCATACCTCGATATATCTGCCCACGAAGCGTAATGA
GCGCAAACAGCGTCGCGTAACTCAAGCACCATCTCTTTTCCTCTGTACGAGGCT-TGGGC
CGATCATGACACATC--CTTCAGGGTTCAGCGAGAAGTTCCACCGCTGAGTCCCGGTCAC
CCATAACTATGCCCCCCCATGCTCGGGAACTTACGCTGAGTAGCAAGTACGTGTAATGAG
AGTGGTGATCGGCTACC--GTTCAACGCACGGCTTATCCGTCCCAACGGCGCACTAATTC
CAGCTCGAAGGGGTTTCGGAGTTCAGGGAACGGCGCTGGACCGTCCGGCGGGGATCACCA
GGCCTACCGCAAGTCCACGACATGATGGCGATTATGAGTCTGTGAGCCCCCCCCGATTGG
TAAGAAATACTACATGCAGGGCTTCACGATTGAGTAGACACGTACCCCATGGCCGACCCC
CCCTGCCATGAGCGTGAATGCACGGATAAAGACTGACACGAGCACGGCGTCAGACAGTTC
AGCTACGGATGCGAATGTTACCACAGCATTTAAATCAGTAGCGATTCACCAGCACGCATC
GATGCCTGACTATACACGTGCTTCCCGTCATTGAGACAAGTAGGGTAGGAGGCTTGCAAG
GGAGATCCTTATCGTCACGATTGACCATATTCGAGAGATGTGTGGTCCTCCCTCACCCTA
TGCAGCTTTGCCCGCTGCCTAGGAATTGGCTGTTAAGTCTACCCCAGCAACAGAGTCAGG
CGTCCACTTTGGTACCCGGCTCGAGGCAATTTAGCCCTATTTCACGCGATCCGACAAGTT
AGACACCTTATACACTGCTTTTCTGCTTTCCCGCAGAGTCGATCTCATGCTTATAATCCC
AATTGCCAGCGCAAGTAAGTAACGTTAACAATCTGCGATCCTCCCACCAGTTGATCATGC
ACTGACCGCCTCCTTGCTTATCCAAAGAGTACTAGAAGGAGACAAACCTTGGCATGCTTG
CCCGGATGCTACGATTTAGTGACTCTATACTCGCGACTCAGACACGTTATCTTCCGATTA
GATTGCCCTACACATTCCATAGGGGCCTTCACTCTCAGCCTGCCGCGCCGTCAACGGAGA
ATGTCAATGGCGGATCATGACTGGTATTGTCCGTAGCCTTCCCCCCGGCGGGCGCAGCAT
TACAGCAGTCCCCGGCTCAGGACATCACGGACTGGTGCGGCATCACCGACTACTTCCTGC
CGCGTCAGGAGGACTGATACGTCAATTCACCCCGATTCGACTTGTCCACCCTTCGGGGGG
ACGTAATTAACTTAGTAGCTAGCAGTTGAGGGTTCGATTGTGTCGAGCTGGGCCTTAAAT
AACTGGGGGTCAGGCGACCATGCGCGCATGAGGCATATGCAGTATGATAAAGGCTCTCTC
ACTTTAACGCTGTTGCCTTAAAGCGCTCCCATACTCAGGCCATTCGTCGGCAGAAGGCCC
CGTCAACGTCTGTGAACTCTTCCGATGGCTATGTACTGACTGGCCGCTTCAGGCGTACCG
CCTCACTGTACCCGTACGTACGCGACAAACCAACCTGAATTGAACATCCTACGCGAACTA
AGAAGGCGTTGTATAGTGGGCAATTGTCAGCAGTGACTCTTACATTTCGGTTTCGCTGTA
TTCAGATCGGTTACTATTTTTTAGAGCTTTAGAGTGCAGAGTCGCCGTGGCCTCATACGA
TGCGCATCCCCTGCGGTTCCGCCCATGGTGTACATGTCCAATCCCT-GAGACTTCAGACT
TTCGGCTCAATCCTCACCACGTGACAAAGATCTGTATAGGACGTCCCCGGGGTTACAAAT
ACTAAGGATAGGCGTCAAAACGTACTGAACAACCGATACGCCGGCTTATTCCTATTTCAA
GCCCCT
>SRR349945 <unknown description>
-GCGTGGTATATAAATTGACTTCCTGCACGCCTACCCGTCCTAGAATAACCTACATCTAC
CGGAGATCCCTTAGAGCCCTAAATGCCTGAGAAAAAACGATAGATTAACCGTTAATCTAT
CGATAATTTTCCACTCGTTATCCATTGTCGAAATATATACCTAGCCCAGTAAGCTTCCCG
GCAGCACGTGAAGACTTATCAATGCGCCGCAGACACACAATGAAGCCACGAGGTCCAGTT
GCATCACGACGCAAGCACTCCCATGATTGGGGCTGCTCTTCAATTTTGACCCTCCCACCT
GCGTACTGCCCTGTGTAGCGAGTCGCACCTTAAGCGTTGGGCGACGCCTCGGTGCCAGTT
TCCGCTCCTCATTTCTCAATCCGCCTATCTGCCGATGGGAGTGGTTCAAGCGGACTGCCA
AGGGCTGTGGGTTCCCAACGCAAGTACCAAGTTCCTTCGTTAGGGTGGGGATCCTCGTTT
TCCTTTCGCAAAGGTCGCAATCAAGTCTGGTTACTTACAGGCAATCCTCATGAAAATCCC
TGACGGTTTACAACTCTCAACTAATTTAAAAGCCAACTTTCATCACCCCGTAGCTGAAAG
AGGTTTGTGAAAGGGACTTTGAAATATTGAGTGACGCCCATAAACGTTGAGAGGTTCTTT
GTGTCCCAGGCTCCGATGAGTTGGCGGAAAACCCAGTCAGCCGCTGCCATAATATGAAGG
TTCGCGTTATAGTGGCCTAGCCCAAAGGCTACTGCGATACGTTTCCTACCTGCTTGCGTG
GCAAGTATGTCGGGAGCCCGGTCCTTCGACGACTTCACAACAGCCTCACTCGACGCCCCA
GCACGTCGTAAACGGATCCGGGGCGAATAAACGACCCTTCTAGCCGTCATGTACTTGCGT
GCATGCGTGTCTCGGCGGTGTAGGAGCCATGCGGTCACAGCTGTCTTCCTTGAGGTAATG
CCCCGGGTCAAGGTTCCTCTTGGGGAGCGCCTCAGCCCCGTGGGGTGACTAGCTAATGAC
CACCTTACTGTGGCCGTCCCCACATATTTCAGGGTCTTGCGCGGTCCAAACACGTGACCC
TCCTGTCGCAACGTTTTGTAGAGACATTTGGCCGGCCCCGACTACGGCGTCGGCGCGGGG
AGCAAGAAAGCAAGAACCAGCATTACTTGAAATTACCTGCGGACTGAGGTCTAGCGTTAA
TGGAGATGTGGCGCTGATCATCG-CTATAGAAATTGCGACACTTTGACCCGCGTGCGGGA
TACTTCTATTCCCCAGCCCCACCTTAATTACAAGGCAATGGTGTCCAACGGAGGACAATA
ACGCCCGGAGCTAATGCCGCACGAGGACCGGAAGCACTCTCCCCCCCGGGCAGCAAGTGC
CCGTATGGGATGTCTTCGATCGCTGGGGACTATGCAAAGCGCCAACAGGAATTCCAGGGA
ACGAGAGCCTCTTCGTCGGGGATAGTCAAGTAAAGTACGTACAACCTTGGGATACCATAC
GGATGGACGGTAATGCGACTGCGTTCGACCGGGCCTTGTGTTCCGCCCTGCCTTCCCCGA
AATACGGAGTATCACTCTCACCCTTCGCAGGCAGACAGTTTGTATCCGCGGCTTGATGGT
GCCTCCGCTCTCCGGGCGCCGTAGCGGCTCCCAACCCTCAGCTCTTCCTATCCGGACTCC
ACACACCAGTTCGCAGTGAAGGAGGACAAATCGAGTACCCCGCCCCTGACGTCTTGGCAC
ATTGCTGACCCCATCGGAATTGGGTACGGGCGACGCTTAAGCGGGTAAGACGAGGAGCAT
TTAAGCAACCAACAATATAGGGCGCGTATGTTATTGTGTAGGGTCTCCGAAAGAAATTGA
ATTATTCAATACACGGAATTTGGCATCCCGCCCTGGTCTTATAGTGCTGTGTCATGGGAC
TTCTGAAGAGGATGCCAGGACAACCTGACGAAAGTCTTACTACACAGACCCCGGCGAACT
ATTCCTATTGCCGAGTTCTTGCCACAGGTACGCCAAATGATACTCACCCCTACATTTTTC
ACATATACGTTCAATAGACCACAATGATCTTTTACCAATTCCTTCATAAGCCTTGGCGTA
GGAAGCACGCCCTCGGAACTCAGCAAATGAATCACTCCAAAGGTGCGTGGGTACGGCGGC
CTAATTGGACACCGGTGCGGTAAGGACTAGAGACAGACTCCCTGGCACGGACCTTGGCTG
GGATCCCGCTGATCGTCCTTCACCTGAGTGAATAGTTTGCGCACACGCTGCGAAATCACC
AGCGCCCCTACCCCCGAGCTGTTGAGACGTTCCGAGTATCGCCCTGAATTGAACTCTTAT
GGCCGACGACTTCAAAATAACTCGTGTGCTACTAAAGAACTTGTAGTCCTCGGTAACCAT
ATTCGTAATCTCAGTATCGTTGTTTCTGGTGCCCGTGTCCAATGTGCTGTCGTAGTTGGA
GATGTACGCTATGTTTGGCGCGGAGGCAACCTTAACCTTAGTTTATCCTCAGGCAAATAG
GGCCTTGATACTGCCGGAAGGATGCATCCACCAAATTTCTGCGAGGGCATTGTGGATGGA
GCCGAGGCGGCTTCGCCCTTCGCGTACCCACCCGCTTAGGTTAGGCTTTGACTTGACGCG
GCCCAGCGAGTGTCAGTCCGCTGCCGGCGAAAGCGGAAGTCTCGGACCTAAAGATTTCGA
ATATCCTAGCGAATATAGCCCTTGTAAGAGGATATACGTCCCACGCACAAGTACGGACCA
CCCAACTTGGTTACACGCCCGGGAGGGTTAATCGTATATCTCCCCTGCTTGATTTCCCTT
AACCCAATCGGAATTCGCAGTCTAGTACCGCAGGCCTATTGACCCCTCGCATGTCTCTGT
TAGATAGCAACGCTCGGGTCCTCCCTGAAGTGCCATCGATGCGTAGAGTCCAGGATGAGC
GCGGCGCCCTCTGAAAGAAGCCCGAGGGCGGCGCCCCATCTCGGGACCTGTCGCAACCCG
AACGCCGACATCGCGGGGAAGCGCGGGCATCGATAGAAGCTTAAATGAGCATCCGAAACT
TTCGCGACTGTTGGTTATGTGCTCGGGTCTATTGTCCCTACGTGAACGAGCCACACGGCA
TGGTAAAGCCCAGCAGCGCTTTCTGGTATCAGGATACGCCGTCGGCCGTGGCTCCTTTTC
GCCATTAGGGAAGACTCACGGGATTTTGTTTACATCGTTCTCGACTACCCGGCTAACTGT
GGAAAACGCGCATTCTTTGAGCCTAGAATTCTACGGGATTGTACTTCGAGTGCGGCATCA
GGCCAACAATACATCCAACCATTGGGAGGGAGAGTTGTAAACCTACTTAGCGGGCATTTA
ACCATGCGAGGGGGATAGTCGTTTGTGGCAAGCGAGTCAGGGCAAGGGTTACACATTGAA
CTTACTTCGGCACATCGAGAATATGAACATAGGCGCGAAGTAACGGCAAAATATTTGCAC
GTGAAAAGGACAACCCGGTGATGGCTGAATCGCTGACATTTATCAACTTTCGCTTTATTC
GTTTCATACATGACCCCTGCACTTCGTGCAGATCTGTCCCCACAGACGGAACCGCAAAAG
GCTCACCCGTGTAAGATAGCGGCGAGTAAACTGTTGCACGCCGGAGAACCGGTGACTACT
TGACGCACCTGTTACAAAGCCTTACAATCGACGTCCACATTGCGGTGAATGTACAAGGGT
CGCGTCTGACTCCAACACGGGTACTGAACTTTTAGCCGCAGAAGGGATCCAATATAGGAC
GCTGACCTGTATGCCCTGAGTTAATGCCCTCCCTACGGGAACGCCACACCCTAGGTTTTG
CTAGCTGAAATAAATCAGCTAGCAGTTGACAAT-CAACACAATAGGGCTTCGCTGGAGAC
TCCACCGATCC-CCCAATCGTTGGTGTCCCGAAGACTACACCCATGACGTCGCCTTTAAC
CGGTGGTAAGCATCACCGGGCCGCTACCTTTTTTGAACTACATAGCGCCTACGTAACGAT
CCGTATCCGCGGGCATCAAATCGAAAGAGAAGCCGTGGTCATTATAAAGCACGTACTTTA
CAATTGGGGGGACAGAAGGAAGATTTCCATAGTACCCGGTGTACAGATATCAGGCCGTAT
AAATTCGTACCTTCGATCAGCAGCGCTTTATCATCATTGTATATGCCCCCTAGGAACAGC
TGCAGAACAAATATTCGAGGCGATTGTCCGGGGTCAGGTCCGCGCGTCGCCATACTAGGT
CTTCACCCGTGGCACGATAGAAATGCGCA-GTGGACGGACTAACGCGGGGCTCGTATCCC
CCGGGGGTGGCCTGCGACCATTTTCTATCGTGAGATTGTAAATGTGCCCAATCTAGTGAC
GTTAACCTCGACCTGTCCCTCCCAGCATTTGGATCTTTGGCCTCATCGTGCCTCCCGGCC
GCCCCAGAACCATCTTGCTCGAGTGGAGCTGCCGAACGTCCCGCTCACGGTCGCCGTTGG
GTAACACACTAGCACCTAGTTGTGATAGGCCGGAGAGTCAGCTGACCTACCCACTCACGC
AAAAATGATTGTGCACTAGCATTGGATTGGCAAAGTTGGGTTAAACATATTTGTCACGGA
CACGGAAATGCCGGTATTTCGATTTCACTTTTGCGAGGACAAGAACAAATTATCGGTGCT
CGTCCGTCGGCGGCATATATACGGAGGTAACAATGGCACCATTAGCTTCCGCGATGCAGG
CTAAAGGCGGTCTAAGCAACCGTCATCTCGCGGATAATCGATGGTGTGCAACACAAACCA
CATTCAGGGAACCTACGTGCCGTGATCTTTGCACATCCAGCCCTCAACCGGCAGGTACTA
CCTGCAGAAGATGCTGGTGTAATCCCTGTAGCCAATCAGTAACCACCTCCCTACGTACTT
CCCTCTGCGGTATTTAGCCTCAGCGCCAGTATGGCGCAGTCGCTGGTCGGGTAGAGCGCA
CTGATTCTTTGCAGCTGCCGCCAAGTCATGTGGATCGATCACTAGTACCATGGAACGGTC
CTTCGAGCACTATCCCATTGTACCCGCTTCCTAGTACCATGGGTCATATCAACGCCTCGC
ATACCACGGGTGAAAGGGGTCGAAGTTGCAATAGTTACGTAGCAGCGGGCAGGGTCTGGA
CACCCCAATGGGATAGGGCGAAAGAGGGGGAGTGGGGCACATACCACCGGCATAGCGGCG
TATTACTAAGCAAATGCGGTAAATATAAGACCCTGCCCTCTCGCCCGGCATGATTATTCT
CTGGCACCAGGTCAGTGAGATCAAGACATCCATGGCTCTGCCGGGTGTGAGGCCAAGGGA
GTCCTCTGAAGGTGGCGCGCGTCAGTCAGCGCCAGTCACGGACTTTATTCTCGCTAATCG
CAACCCCGGCCGAAGCTTCATCTATATGGTCGTCTTCATCTCGCACCCACTGCTACTGCG
ACTGGCGTGCAGGCAGAACGCCGGGCATATGCTAACGGTTTGCGCATAAGCTCCGGTCTT
TATTCCGAATATTGTGCCTGACGCTCTGCCTTCGTGCTATCGTTGCGTTTACGCTCAAGG
CGTAGTCTGTCCCACCCGCGATTCCCGAGCCCTTCTTAGCGGAAGGGCTAAACTTGACGG
GAAGAGCTAGGTGTAAGAGAATTGCACCCGCGCTTTTGCTGGTGTAGAGGCATAGAGTGG
CGAGATTTGGTAGCTTCTGTGAAAGGAGGGTGGCTCGAAAGCCGTAGAATAGTTCGGGGG
ACAACAGCCCCTTCCATTTTACGGTTAGCCTCACTGTTTGGGTGGCGGCTATCCGATTAA
GAGGTGATGATAGAAATAACGTG-TTTGCTCCCTATTCGTAACTGTTACGATGTTTGAAT
GCGAGCGCAGCTGCCGGGTGGAACATCGGATGTCGTTCCTGACTTTGCAACGACACCCCG
TTCTGGCGTGTATCTTCTCGTTCCGTCTTTCAGCCCTCCGTCCCTATCCCCGGGGGCTAC
GGGACAATGCTCTGAGCTAAAGGGAACGTATTACACTTCGGAATTGACAACGAATACACC
CAGGGATCTAGGCATTAGTCCGTTCCTAGTCACGCGGACCACTAAGGAAACATCCAGCGT
TAGACATGACCCCGCACTTCCAACGAGTGAGATAACGTGAAAAGCCGGTCAATGGTCCCC
TGCGCGACAGATAGTGACAGGCCCTCAAATTGTTTGCTCGTGCTCGAGGTGTTGCTTGAA
TGGCGATCACTTGCCAATGTGAGGACTCCGACGATAAGCCGGCGCGTGGAGTTCCCTGCA
TGGGGAGGAAATGAGCTCCTGATGTATGTCAGGCAAATTGGGACGGGGGAACATTGATAA
GCGCGGATGCGCGTCGCTCGCTGGGACTTGCATCAGACGACTTCACTCATCCCGTGCTCC
ACAGCGAGCCTATACTGACCGCTACCTGGGCCTGAGGCAGGAGTTACACATGCCCTGATC
CAGTGGCACGGAGAATACAAATTCTAGGTGCGAGGTGAACCGAGGCCACATTCACGTGCC
TCAAGAAACGGAAAATCCGCTAAGCGGATATGATGGCCGTCTCAAGGTGCGGGTGGATAT
CGGAGTGTCGTTGAGTAAGGATCGCGTCGCGTGAAAAAGGTGCGATCCGAAGTTAGGTAC
GTTAATCTAGCCAGAAGGACCTTCGGAACAGCTGGTAGGTGTCTCGTTCGAAGCCCACTA
TAGTTTTTCGGTCCGTGTATAGTGAGCAACGGACTAAACGGAACCGTTATACCACTAGCC
AGCTGGGAACGCTGAACTACGGCGGCTATAGATCCAGTGCGCTACAACCGCGCAAGGCAG
AACGCGCACACCAGGCAGGGAGGAAACCGCTTCTTGGGCACGCTTGACCCATGGTAAAAC
ATCAGGATTGGGCTTGGTCCGATGAAAGAGCCCTGTTGCTGTTGTCAACCTCTAGGCTTT
TCTGGCTCGATCATGACAGCTCACCTAAATAAATAATCCGCCTAACATGGCACCGTATGC
TGATCGTGGAGGTTAAGTCGGTGATCAGCATGGCCCCGAGCTAGTACCATGTGGTGCACC
GTAAATTCATCACCGCAGAAAGCCCATCACAGTCCAGTGGCTGGAAGGTTCACCTCATTG
TCGTGCTAATATAGTTGTATGGAAGGAGCTAACAAAAGTACACCTTAATTGCACTTTGAC
AGTGCCAAGTGTGTGGCGGCCGGGGCTAGATGGGGATAAGTCAGTAGTATATAGAAGAAG
CGTAGTAACCATACGTTATGGACCAAGGCACTTCCGAGCTCGGAAGGCGACATTGATACG
CTCCTCTTCAGCGTCAAACTCGTGGAGTCATGACGCGCGATTTTCGATTAGACAGCTTGG
TCTAGCTCAGTTCGGGAGTTTGTTCAAGTTCTAGCATGCTTCGTCGCTCAAACTCGCCTT
TCCTGAGAGACATATGTGCCAATAAGCTACGAGTACCGCGTGCCCACTAGTAACTTCAAT
AAATGTCATTTATGGAGAAATATTAACCGCCAACCAAGACACGGTGCTCGTCATTGGAAA
CGATAAGTCACTACACGTGGCATATCCATCTAAACGAATTTCTGCTCTGTGCCAACTTTT
GCTGAGAGATCCGCGCTCACAGGTTTCTTTATCGTGAAAGGCTTGGTATGCTTGGCGCGT
TTAGCATACGTATTGTTTGCACGACAATGCTCGGCGCGGGCAACATTCGTAGCGTCGCCG
GCAAAGCTAGTGCGGGGTCCAAGCGAATTGGAGCACGTCTGTACCAATAGTATGGTATAC
ACATATAGACGATGGGGGCGTTTTCCGCGGAGCAAGGAAAGTGTGCTGCACGCTAACGCC
GTACCCGGTTTAATACCCGGACCCGAACAAGAATCGGCCATGACTTTGAACCCATATGTT
TCATGTGCACCCGAGGGACGTCCATCCGAACCTAAATTTTTGGACCACCATCCTACTTGG
TGATCTATAGTATTTCCTACAGGGTTCAACTTCTGTGTAGACCTACCTAATGGCTACTCC
CCGGGCCAAGCCCTATGTTACTTTTGCACACGTAGCTTTCTCACACGCCGAGCCTCCGTA
CCGCGATCCCCCAATCGGGCTCTACGGAAGCGTAGTCTCCGCGCTGCAGGCTGAGGACCC
AGCATGACCGTATATGCCACCACATCGGTCCTTCCCACGGGCGGACTGAGAATGATGATC
ACACCAGCGCGTCTCGCCTTTGTCATACGGGTGTGTTTCTCGCACAGGTTCACTGAAGGC
ACCACAATATGTTTCTAAAAGATTACGATAACGGATTGCTTACGGCCTCAGCTGCAAATG
CTGTTGCGCATTAGTTCGTGGTTACGTCAGCGCAACTAAGTGCTCCACCGTCAGAATATG
CTTACATGGGATGGGGGGGGCGGAATAGCGCCGGAGCCACCAGTGTTACCTATATGGCTT
TGGAGCAGAACTCTCACTTTACGATTACGGGCGCTCAGACACACCTTATGGAAAGACTCT
CCTGGGATTAGGCTGCCCCAAACCTCGGCGTAGAGCCAAAGTTCAGGTGGATCGGTATAG
CGCGGTCACGTGACTTTTCCCACGGTACACTGTGTGGAATATGGAGGCCCCTCGTGACCA
TATTTATTTGGCTTCCACAAAACTAATAGCTTCCACCGGTCCTGGAGGAGAGGGCTCCGG
TCACCAGAGCTTGTCTGGTGGCCGCAACCGTATAAGCAGCCTTTTCGCTTGGAGTGAATC
GTCCTACTGCATGATTTCTATTCGGCAGGAGGAGTCCTAAGGCTGGGTATCTCACGGCTT
TCCCGACACTTTATACCCACAACCCGGAAGGGAATAAGGCCATAGGGAGGGGGATCTAAT
GCGCGGGTCAAATCGAGTTTATGCGGAGCGTGACTCTCTTATCTACGCCAAGAGAGATGC
GACTTTCAAGCCCGCAGCCAGAATACGCGGAAAGGCTGGCGGGCCGTGGGATAACGGGGG
CGATACAAACTTGCCGAGCGAGAAGGTCTCAAGGCAGACGGGCCAAGATCTGACAGATGA
GGATCCTGCTCCGAAGGGGTTGGTGACGTTTAGTGCGAGCCGGGTAAGGACACACCTATA
AGAAAGCACAATAATAACGGGCGCCAGCATGGCAGGGCTAGGGGCCCTTCGACCACCGCG
TAAGAGAGGGGAACCGTAGAGGATTTACTCGCCGTACAGAACCAAACAACCTTAA-CGAC
CCGTGCCGACGCAAGCATTTCTGTCCTTCTGGAGTGAGTCGGCTGTCTGGGCGCACGGAC
TTTCGGCATGCGACCTCCAGCGGCGACCCTTACCGCCCTAGCGGGACGC-GGCGCTAGGT
GTTTCGCGACGGATTCCGTGGCCGTGAAGTACTCGTGGTTAGCATCTTTAGCGGACTATA
TACTATACCTTAAGGACGCAGCCCCTGTTGTGATGGAAGCTCTGGGCTCAGGCACATCAA
GTGCCGCCCCGCGCACACTCTAGCGCGACTTGCCTGGCGCACTCCGATTTGAAGGTCAAG
GTAGTTCCCTCGCCACCCTGGCAGCATGGGTAGTAGAGTGGAGCGCGCCCAGGCACGTTA
TACTTAAAGCGGTCTAGCGTACCAGCAGAGATTGTGATGCGCGGGTGTAGAAAGCTGAAA
CGATGTTCCGCTCTTAGCACGATTAACCCCACCCCCGTACATCGGAGAACAATG-GCACG
ACGGAACCGCGTGATAGTGCGGGTCAAGTGTCCCTCAGAACGGCCCGCCAATCCGAGAGG
TCTGCTAGTCTCCCACAGCACTGCACGTAGGTGGGGCCTGCACCGCTGGAAGGCGACAAA
TGATTACGGACAGGGGCCGTCGCTGCGCGTGGTTAACGGGGAATTTGGCACTGATGAGCG
ATTTATTTTGCGAGCATCACGGGCGATGTGATCGGGAAAGGGCGCGTACCTTGAGTCAGC
CCTGAGCACCTGGACGGAAAGCATCCGGACAACAGCCCGTCAAGTTCGGTAGTACGCAGG
AAAATGCCCGGGGCACGGAGCAATATCAGGGCTCGCGACGTCAGAGTGCTAGGGCGTAGA
TAGCGCGGTCTAGGCTCGCCAGCATATAGCGGTCGCCAGGGGTGATCGCGTATAGCTGGC
TCGTGGCGCCTCAAAAATTCGCTCGGATTTTGACATCCGGAAGGGGGTTGGGAATTAAGT
GGGTCGGTGGGCAGGGCTAATTAAAATGGTTTACAATAGAGGTGAGCGGCGGG-CTTACG
AGTAGAACTGAGACAATGCCAGGACGGGACCTCCAGCAACACCGAAGTCACTATCCGTCG
CGAGGGTTGATCGTCGTCCATGGCCACCTCGACATGAACACTCACAGAACGCGGGCATGG
CGTATTTGGACGGGTACGGGCACTTGCGACCTGTGGTCCGTGGTGTCGTCCCCGGCGGCA
CGCCCATAAACCGCCAGACCAAATGGACGGCAGCCCTTGACATTGCTGTAATGCCGGTCC
TCATTCCCAGTACTCATACAGTTGGCGACCCTTCAGGCTCGCATCGGTAGCATCGCGGGC
GGCTCCAATGGGCCCGCGACCACCGACGAAGTAGACGCCCCGCAGGCCCAGCGCCCCTTT
CGCCCATGACGAATCGGCAGTCGTTTAGGAACTCGTAAGGCTACGCGCTTGATGTAATGC
AACGCGGCTCGAGAGGATTCCAGGGTGCGGTA--AGGGAGAGCACTAACTTCAAGAGAAG
AAACCAGGCGTATGCTATAGCT-TTAGTCTGACACAATTGCACGGTGCGGAGAACTGGGG
CCAGGAGGTATCATTAGGTGCGCAAGACACATGACGATAGCGAGCTGGGCAGGTCCGCCA
TCAGCTTTTTGGCCTAAAGGATCGCTCTGCATTCTAAAAGGGTTGATCGATCATGTGTAA
AAGCCAACGATTGAATTCTATAGCACGGCACCGGTTAAGCAATGATGATGGGAACGGGTG
GAGGGCTCTGGGAATGTAGAGCTCGAACGACTCGCCCCAACCCACATCTCGGTCTGGGGC
TTGAGGAATTGCGCTGCACTATTGTTTATGGGGTTTGTCTACGGTAAGGAGGCATTCACG
AGTGAACCGGGCCAGGGGGCCAAGAGCCAACACCAGGTCTTGTCCGACAAGGCAGGCACT
CGGCTAGCGAAGGTCTATGCGTGTCCGCGAATAGAGTACAACTAAGCCATCTATTTGCGA
GTCCGCGCAGTGCGTATAGACCAGTGAAGCGCTAGATTCGCGAGTAGTAAGAGAGGTCCA
AGTAGAGGTAGGCCTATTAATGCTGAAATTGATATATGTTGCGAATACAGTCATAGTTTT
CATGGGTACGAACGCCCCCCTTTGGGTGGGGCCTGCCGCTACGTAACGGTTCCAATAGAC
AAGCGGATCAAGTACGATAAATAATTGTAGAGAATACATGGTCACGGTCTTTGGGGCAGA
CGGATCGGACGCAAGCGGAATAAGTGCGGCTAATACTCACAGCGGAAATGGGGAAGACCA
GGCGGGAAACGGAAAATACGGACCATACGGCGTGGCAGAATGATCAGGCGGTGGAGACGA
GCGGTAAGACCAAGAGCACGAGAGATACACGCCAGGAGGGCGATTGCATACAATGACCCA
CATGGGCTAGGACGAATGAGAAGAAGAGAAGTAAGGTAAAGGCATAGACAGGTGAGAGTC
CTCGGTACACCTAGCTCCTTTGCCCCAAGAACTCGGATTCAGGACGGTGCCGTGCGTGTG
ATGTTACAGCGTGTCGAAGAAAAGAATGCATGCAGATCTACGAGTGGCGTTCGCGTCGAG
ATGGGGGGAGCACCATTAGGCAAGTCAGGGTGGTGAGATGTGGAGCCGACAAAATACTCC
CTGAGAACTATTAGCGTCGACCGTGCAAAGCCAAACGGGGTAGCGGAACTGAAGAGACAC
CGTTACGGCCAATGAACAGGCTTGGGGCGGGACAACGCGGAGTCAGACTAATCACGACGT
CTTGCGAGTTCGACGGGTATGCCATGCGGATAACGTGAAAGACGCCTGGCCCTAGTATCA
AGGCAAGACGTGGTGCACCAATAGTTATACACGGAACTTCAACGTTTCAGCGACACGGCG
AAGGCGCAAGCCCAGCAGATGATGGGCCGACTCTCTGCAGATCGATGGACTGTCTTGACG
GCAAAAGCCTTATGCAGGGAGAAGCTCTGGGCGAACAAACAACGCTAGAAATGTGTGGTG
ATAATCAGCATTGACTTGACAGGTTAGGCGCACAGACATTCGGATGACGATGCATGCCCC
CGGATTTAGGACTCGTTAGCTTTCCGTCGACAGAACGGGCTGCAGAAGTTTTCCAGCGCG
GGTGGGGGTACTAAGGTCACAGGGATAACGCAGCAGGGTGCTATTGGATGCAGGTTCTGA
AGCCAACCGAATACCCCGGGGGTCTGAGTGGCTGGGATGTGATGCTTTTCTGGTTGTTGT
GTACCCTGAGTATTTACAATGCTAACCCGGCGCCATAGTAAATATGGACGTTTCAGATAA
GGGCAGAATCCGCCGCTGCAGAGTAGATTTTTATGCTGGGTATATTTGAAAGCGAGGTCC
GACGGACGTAGCTAGAAAACAATTTGATCGGCGTCCAATCTGATAACGCCTTAAAGGCCT
GACGTTACGACCAGTTCGGGAGAATTGAGTTTTGTAAATCGCAGATTGCGGGGCTGCACC
GTTCCTGCCGGTACGGACTGGCCAAGGGGGTATAGCGAACCAGCATCGCTGAATCTAAGT
GCAATAGTATGAAGCGAGCGTCTAGTTAAGCATATGTGCCCGCCCTAAACGTCAAGGAGA
AGCTCACGTAAGGGATCCGTACTTCCATACTCTGAGATCAAGTGCGTGACCCACTCGGGA
GGGCATATCAGCGACGCAGTGCTACTAGTCGGACAACTACAGCTCAATAGAAAAGTAGAC
CATATAGGAGTGTAAGTAATAGGTAGAAGCCAGAGGTTGGATGGTACATAACTATGAAGC
TATTATACCCTACGGATCACCATAGTGGGCCTATACGCGGATCCGGTGCCATTGTGCGCG
TTATCACGGGTATAAGTCCACTGGGTAGCCCTTCCTACATCCTAGTGCCCTGGGTACTCG
GACCGCGGAAGACGGAGACCTCCCAAAATTAACCAGTGCCACTTGGTGGGTAGAAAGAAA
CGTCCTCTGACTCCTATCGTGTATGAATGCCATCCAAGAGTTCATGCTCTGGCCGAAGGA
GGATCGGCAGCGTGAACTGTTACAAGGTTGCGCTGGCGTTCATCTAAATTCTACCCATAC
GCATCAACAGACCGGCTTCGAGTCGCCTGCTAAATAGTGGGGACAGGTAGGTAGAATGAC
TTCTTCTTCACTTTGCACATGGGGTCTGGAGTGTCTGGTCGCCTAGAGAATTATCCATGA
CAAGTGACACGCCGCCTGCGAGGCAAACTTTCTTTTTGAGTGTGGTTATGTAAATTAAAA
TGACGAGAAAGGGCGTGAGGTCGTCTTGCTCTCTGCCGTAGTGTCTGCTCGGACCATCCG
GTGTAGTAGTGTGATGGAAATTCCGAAGAAGTACTAGGCCTGCGTATCCGTAGCGTTCGG
GCCTATTTTGTGCGTCGTGGACCGGATGTGGCGTGACACCCGGAAGTACCCCCAGTTGTG
ACAGGGTCTCAGAGGCAGCTATGGAATGCAGACGCTCATTGACACGGGAGATCACTAAAC
CTTTGTCATGGCGACTGAGAAAACCGATGATGGGAAACTGCTCATCGAGCTGTTGGTTTC
GGGGCGTATCAGTGGGTAGCATCCAACTGCGGTGCGTCAGAGACGCGGCGAGGCGCTGAT
GATAGCAGACGCGAGCAGCCACAATGGGGGGAATCGCACGTCAAGTCTTCATGCTCGGGT
AAGTCGAAGTCCGAGAATTGGGGTGCCCCACATAGTCGAGTGAGAAAGTAACGCGTACAA
CATGTAGGGCACATAAAAGGTGGACGCCCTTCGAGCCAATGTGCGGGATCACGGGGAGTG
CGCTAGGGTTCGGCGGGGGCTATGGGCGAAGAAGACCAGCAACAGACTGAGTGCTTGTGC
TAGCAGTCCTGATACAAAAGCACAAACTTGTCGAAGTCTGGCAAATCACACCGATCGATC
AAGCACCGCTGGAGTCGGCCGCAATG-CAACCTAACCACCAGAGCCACTCGAACCGTAGG
GCGAGCACATATTATGTAGAGTGGAGCATCAGGTTGTGGGGGGGTCCAGCCACCTTATGG
GCAGGGCAACCGCTCTGCGGAGAAGGCGCTTTGCTACGACTCGGCGTAGCCATCGGTTCT
GATGGGGTCTCAGGCCGCGAGGGGGAGTCGGAGCATTTAGTGGAGCCGACCGACGTACGC
CAAAACAGAGGCGAGACGAGGCGTTGCAGCTGCGCATGCTCGATGCGACCGCAACTATAC
TTCTTCTAAGCTGCCAATAGCAGGAGCTAATTATAACAGAAACGACAATCGGTATGGCTT
GCAGCTGTGACATAGTTGAGGGATCAACCGCAAGGCGGCCACGACGGAACCCCCACGGCT
TTGGGAAGCGAAGGTCGTCGGGGACTTACACTACCCTGCCCTCCTATCCCGGAGTCATGC
TACCATAGCTTGGCCGGAGCGGCGACGCCGGGTAACGATGATGTGCGGCACACGGAATAT
GGCTATGGGGCGTAGTTAATATAATGGATGTAGGCTTACATACCCTATA--GGGTGATTG
ATCATCATTTCGCAGGGAGTGCGTCTACTAAGAAATGCGCCTTGGGGAAGTAACGACCCG
TTAATAGGAAGATGCCTCTCATGAACACAGATATTCGGCTGAGTTAGCGTCCTAACTGCT
GGATAGGGCGTATGGGATCGCAGATCGTCTTACTGCCCAAGCAGTCGGAGTTAGGCCGAC
TTAGGTTTAACGACCTTGTGAGGGTATTCATGACAGCTCTTGGACGACAGAACGAGGGAG
ACTTGGGCACCCCTGTGGTAGCTGGCGTCGGTATTCGTTCGCACAGGTTATATGGATCGG
AGTGTTAATTAGATGATAAGAACTCCAAGCCTACAACAACGCAGTTCTCACCTAGGCCAG
AAGCCCAGGTAGAACATTATCCTCGAAACCGCCGTTGGGTGACCACTCAATGGGTGCGTC
TGAAACCCGTAGCCGGAAACGTTGGATTCAATTGTACCACGTTCGCCGCATCTGCCGTTT
TGGGGGGCCAGGCTCTCACAGGAACCGTGTTCAGCGCAGGGAAGCAGCCGGCCCGCCGTG
AGGACATAACGACGATTAGGACAATCCATGGGGGGTGTTGGCCGAACAGGGGCAATTGAC
CTTAGTTTCTAAGTCACCAGCCCAAGTGATTGTGTGTTCGTTTAGTTTGCGGTTCGGAAC
CTCCTATATTCCCTGCCCTGACCACGCCCAATTTTCTTCTACCCGACACAGCGGCGTTGC
GGTTAAGGCAAGAGGCAGCCCGGATGGAGGCCCCGTATCGAAGAAACGCGTGGAAACTGC
GACGCCTCGAAACTGCGCACGTATAAGTACCCGGTCTGCGGGCACTTTCTCCCAGACCCG
TCATCGCGCGATCAGGGAGGCCACGGCGTCTAGTGGCGACATAGCTTCTTATGTAAGCAG
TCCGAACGGCCGGGTCGAGCGGTGCTGGCAAATCCACTAAAAGCGGCACAGGTCAGCGGG
ACATGATAAAAGTTGGGACCGTCATTGGGGAGCAGAGCGGGCGTGAGGAGTGGAGGAGGA
GCAGGCGTTTTGTATGAATGAGCCTCCTTGAATGCCTGTGAGACTCGGGTCACTGCCGGG
GGAGATAGCCCATAAAAGGGTAAGTCTAGGATAGGCTCGAAGGCTTAAAATGCGGGGATG
CTTGAACCAGGCGATCCTGGGATTCGCGTCGCGGAATTAGCTTGTGTAGAGATAGGACGT
AGATCAGCACACCACTTGGTTTGGCCCAGGCGGGCATCGCACACGTGGTCCGTCCTCAGC
GCGCACTTAGTTATGAGTCTATCTTCTC-GTTGCCAGCACTGGTCGCTCTTCACTGCGTG
CAATGCGTGACCAGCTCGGAAGGAGCCGATTAAGTGGCGGAGGCTTCCCACTCCTGGAGC
TATAACATCGCAAGGTGCCATTGTTCATCAACCTCCCAGCCTCGGTTAGGGACGTAGAAA
GGTCCTGTCGTTCGTAGAAGCAGGATACCAAAACCTCTAGTGTGAGTGCAATTTGGTCAC
GGAAGCGGGGTAAAACCGGCGGAAACCGTTACATCAAAGCCTAAGACCGCGGCCGAAAAC
CATGGAAAAGAAAGCAAGCACGGTTGATGCCCTACAACCGTTTAGTGGGTTAGCTTCTAT
CTCCGTAAAATGCCAATGCTCCCGTGCCAGTCTGTTAAAACAACACCTTTGGCCCTGCAT
AAGCCCCCAATCCTCCCTTCCTGGAAAGTCCATGCCCGGGAGGGTTAGCGCGGGGCTATT
CAACACTGGCCGCGCGGGCGCCTGCGCTTGCCACCTATAATTATAGATGGCGCACGTATG
ACCGAAGGACATACCTCCCATAGAAATACGCGACGTGTAGTCACTTGGTGCCCGCCTTAT
CACACGCGACAAAGGTGGGGTCACCCGTGTGCCCGCTGACCGGGGTATTCCACAGCTTGG
TCGATCGTTTACTACTCATGGGAGATTCTTACGGTTGCGGTCCTAAATCGTCCCGTCTGG
GAATACCATTGGTGGCCGAATATCATCCTTTTGATCGCGCATTGACTTCCTTCTACATGC
ATCTAATGTACCCGGCTTGTAGAAGACGGGGACTGGTTGGTTGGAGCAATGGGTGCGGTT
AGGATGCGAAGGATGGCGCGCCCGGCCCCCCGACTGCTGCTAAGTGGGCGGATCGGATCA
ACTACCCGAGCGAATACACCGGACGTTTGGGGAGTGCGTATCGCACGACACACACTACGT
GCCGCACCCACGTGCCTAGTGTCTACACCGATCGGCTTGCCCAAGCTATGGTTAAAGGAG
TGTCGCTAAGGTCAATTCAATGTTGTAAGTTTTCCATACACGAGAGCCGAGAGAGCAACG
GATTGCGATATGGGTGCGTCCTAGATTTAGCGTCAAGCGCTCCCTTCAGGGCTAAAAGGA
TAGTGATTTTCATGTGGTTTGAAATGCTAGTGGCCTTTGTTGGCGAGTATGGTCCGAAAG
CCTAAGACCGCCGGGGTATAAAATGAACGAAGGCCCAAAACGAACGGATCACTACATATA
CCGACCATCCAAGTAAGTGGGGCCTTTTGGAAGCACGTTTGTCAGCTCTCATAGGAGGAT
CCCCCGATATGTGACACCGGACGCATCCGCCCCTTCCACCACAGTAGTCCTTTGAAAGTT
TGATCTCTCCTTATGTTGACGATCTAATACCAGTGCCGTTCAAACAGTCTCTATACCGAA
GCCATAAAACTAGCCAGCAAGTTGATTCGTCCTAGCACCGCTGCTCTATACCTCCCCCCA
GAGAGAAGACCCTAATGGGGTACGGCACTCGAACCAATTGTAGAGTCGTGACGAAAACCT
AGAGCCTCATGAACGTGCAAAGGTAGCCGTGCGCGGTCGAGAAACCAATAACCCACCTCA
GGGGTCACGGTGAGCAGGCTGTATGAACTAACACGGAGTGCATGCCATAGTTTGCACGAT
TCTCGGACCGTGGATGTAACGAAGCATGTCCAATGACTGGTTCCCGTGACGCCGACGGTC
GGCAACGGCGGGTCGTAGTCCCGATTGTCGTAGTCAGCAATCCCACGCTACTAAGGCAGA
GTCCTCAGCGCGACCAACGACAGTAGTCAACCATTAACCTTCACTAGGACCATCTCGATA
GCTGAAGATGCTCTTAGCTTTCTGTTTCTAGATAAAGACAAAGAGTTAAACCGTGTTAAA
GGTACTGACCTCCTATAGTGTAGTATGCACGCTCCTCCGAGTCTTTACGCAACGGACTGC
TTTTCACATTGTATGTGGTCTCAGGGCCACCTGTAGTGAACGGGGATCCGTGACGACGAT
ACAGTCAGCATTGTTACGCGATGCCTTTGCGTTAATCATGTCTCATACATCCCCGGGGGG
GTCCTCCCGATCAAGCCCCAGTCTCCCCCCTCCATCGGGCGCACCTTTTGCGGGCGTCCT
AAGCGCGAGATCCTTCGTGCCACTCAAGGACAGACATACGGTGATTGTACCTGGGGTCTC
TTTTTTTAAGAAATTGTCGAGAGACTTCTGTCTGCCGCGCCTAGCGCTCGAACTTTCCAC
GCCCTTGGTGCGGACTCTGATTTCTATGATACGAGTAGCTTAGAGGAGGTATAGCAGGCC
TGTATGGTGCCTATAGGTCGCAACGTGTGTCTCGCTTTCTATGACACAAGTTAAGAACAT
GTCATACGTACCGTTTACCTTGTTCTCGCCTCGCAGGGCTTGTCTCAATCAGCCTGATAA
GGAGCACTACCTAATGTCCCATTCAACACGAAGGGAAAAATTGAGTATTGAATGAGAAGC
CTGCCTAGGTGGGGTCAAAACTATGCGTGAGGGAGAGGTCGACTTAGTCTAGTCGTTAAG
ACCATTGCGGTACCGTCTGCCGCTGCGCGTTCGATCGCCAGTTTTTTCGCGGCGGTCCTA
ACTTTCTGGTATCGGAGGACACGGCCAAGACAAACTGTCCCCGGAGCTTATCAATTCGGG
AGTTTTACGGCTAATCCATCATCCCCATCTCGTCTGAAGTAAGGCTGCCACCTTATTCTT
TCCTTCCCTCTGCAGGTATTAGGTAACGTACTCTATTTGTTCGTGTGCCGCATTACACTA
GTTTTTCAAGAGGACCCGGGAACCGAAAAGACACTCGTATTCGAGCACCCTAGATAGGGG
GAGTGGGAACTGGGTACCGGGGGGAAGCTCGGTAAACCAGGGCCGTAGCTAGAGAGAGGA
GGGCGACGAATCAAGCTAGGAATATACGGGAAGGGTGCGTACACACTCCGATAGCGGGCA
CACAATCCGGAGGACGGGAAATAGGGACCAGGGAGGCTTCAAATCACCATTGGTGCCGGA
GGAACAAAAAAAAAGATCGCCAAACTACCGTGCTTTACGTAGGAAGGTACTGGCTCGCTG
CACCCCGACGAGGGTACTAAGGTGCGCCTCGTGTGTCAGGAGGACCCCGTGTCTCCAGGC
ACCGTGAGTCGTGTTACGCGGTAGAGCAGCACGGGTGCAAAGTTTACGCCACGTGCGTCA
GATGTTCCCCCGTCCAAGCCTCGACCCCCCTAGTAGGCCCCCGGTGAGTGGCGGACCCCC
TAGAGCGCTTCCTGCGTCAGCGCGCCAAAACCAACCCGAGCACTCTGAGTAGCCCTCGAC
GGTCTATCGGCCGCGCACTGACTGCCCGTGCCCTGGGCGAGTTCACTTAGGTTACTGGCT
CACCGGCCCCTGTTTTTCTCCAGTTCTAATGCGACAGTCGAACCTATTGTTACTGTGGTT
GCCAGCCGGGCTGAAGCGCCCCACCAACATCATCTGAGAGCATTCGGGATAAGCACCCCT
GGCTGGGAAGCCTACTGGGACGGAAACGTCCAGTGAGAGTCTGACACCTGCCGGATGAGG
GATCCGCTAGAACTCAAAACAACGTCGGTTATGCAGAACGAACCATCAAACGAGGTGCTG
TGTCGCCTAGTAGAGGAGTCCGTTTCCTGACGCGGGAATACTTATCCGCGGGTGGATCCC
CGACCTCG-AAGATGACGGCTCGATGATGGGACATAGGCCAGGAACAACTTTCGCGTGCG
TGGTCAGAACGTCTGAAAGTCTAAGGCGGGCTCGTGGCTGTGTCAATGCAGTTAGGTGGA
CCCCGAACACAGATAGGAAGCCCCATGGCGTTTGTAGGCACTATGGAGCCCGCTGTTCTG
CGGGGTTCGTTATTAGACCGCGCGCCGGATATGTTCATACGCGTTAAGTCAACCCGCGAA
CACGGAACCAGCCGGCGCCACACAGGCATGTCCATACTACAGCGGGATTAGGAGTAAAGG
TGGCGTATTCCCTCAACTAAGACATACCTCATTAGCGAAGTCTAGCGACGGGTGACGCTA
CGCG--GCCGTGCCCCGCAAGCCATGGAAGGGTACGCCGACCGAGTTTAAGGCGCATGAC
GTCCACGCGTGAAGAAAGGACACTAAGTGGGACTTACGGACGCTAGCCATACAGCTCGGA
GAAGGTAAATTTTAGGGGCAGCGGTGGCCATAAGGACGTCTCGCGAGTACAGCGCGACTA
GACGCTCGTTGCGAGGCATACCACAACAGCAGGCGCCATGTTCTCGGTAACCTGTGGCTA
CTATTACAGACAATTGGCTCAGTGGCAGCTAAGCGCTTATGAAGGCATTCCTAATGCTAA
AGGTTAAGCGTCAAGAACGGACACAACGCGTGGATTAGTCAGAGCGCCGCGGTTTCAAAA
GCCATCCACCCAGTCAAGAACATGAGGGCATCGGCGACTGTCGGGGGCTGATGCCCGAAC
CTGCCGAGTCTGACACCCCGCCGGCCGACCAAGCGTTGTGCACAATAGAACGCAACTCCG
AGAGCAGATACCATGAGAAAGAACCATCACGTGATAAAGGAGTAGCGCCGGGAATGCACG
AGGGGTCGGGATGCGACCGTTCTGCCGGTATCTGTAACAACGCCGATGCGCCTAGAGGGA
CCTAGCACCAGCCCGACTGTTGGAATTCTGTGGACGGGCAATACTGTCCCTCGGTTTGCA
AGTGAAGACTCCCACTTATGCATGGCCCCCGCGCTCTCTGTCCGTAACCACTCGCCTGGT
GGTAGCCCGCGTACTGAGATACAAGTGAGCGGGGACTGCACACAGGAGTAACGGGCAAAT
CACGATAGGCGATCTGGGCCATAACTAGGTGCAGGTACAGAATCGGTACCTTGGCGGCAG
AAATATGAATCCATCTCGGTGAGTCGAGATCATTAAAAGTAGGTCCCGGCCCGCAGCGGG
GACACAACGATGTGCCACCGTGGTGACCTATTGCAGGTAACGTGCCAAGCAAGAAGTGGA
CACCGGTTAATAGTGTAAAATAGGTAGCATGTATGCAGAGTACCAGTAAAACAGGTGACT
TTAGCGTCTCAAGCGGGGTCGGTTTAACTCGGGGATGTTGTATCTGCTTACGGGCCCCGA
GAGGGGCTAGTACACAAGGACAAATGTCTAAGCAGTACAAGGTGATCTAAACTACAGCGC
GAGGGGAGCGAAGGAACATACTTACGGTGCTCGGCCTAAAAAGATTCAGTCCTCGGGAAT
GACGGTAGTTCTGACAAGTTCGGGTCTTACCCCAATGCGCGAGGGCTTATTGAGGGAGAG
CTCAGATAATATGTTCACATACTTTATGGTGCCAAGGCGGGGCCAGTCAACGATTGGCCG
AAATACGGCTGAGGCCGAACGTCTCATGTTTTAGATACTGTTAGTCTACTCTGAACCGCC
TCTTCTTTAACGGGCCTTACATATTTACACGTAGACAGGCCGGGGTGCGACGTCGGAGGT
CAGGTTGAAAGGTTAGTCGAAATGATCCGGGGGGTAACCTGAACAGCATATGGCGCGAGA
CGGGGGATTTAGGGGAAGTTCTATTGCGACCCGTGCCTCTAAGGTTATTAGTTCCCAACT
CTACTCCGCGCCGTCAACTAGCGATCGCGTCCGTGGCCCACCCGTGCAATGGAGTCATTC
CACATGGGGTCCCGACTTGAGCGGCTTTCTTCGAAGCATTTCCGTCGGATTGGCTGACCA
GCCCCGAACCCTCCCGAGCTGGAATGTGCCCCCGGTAGACCGGTTGTGATGTGCCTACGT
GAAACTCCAGGTTGGGGAACCATGGGCGAGAACAGGCGTAGCGAAGGAACAAGACGGTAG
GGGCAGTACCCAGGCCGAGATGAGAAGGAACGAGACGTGCCAGCAACCCGACATGAGGAG
AGTGCAGGCACAAGGACCTTGTGGCGATCGAATGGTAAGGTAACATAGCTAAAAAGGGGC
TAACTAACGGCATCAGGAAGCTCGAAGCCGTAGTCCTCGGGCGCACGATTGTAGAAACGA
CGGCTCAGAGGCGACTAGTAATGAGCATCCAACGAGCCACCCTAACAGGGTTGCACAACG
GACAACTCTGGTTATAGCGGTCTCCCGGAGACATCATCAGTTGTGCCCCTTCGTCTGGAA
ATTAGCCTGCGCGGCCGCCAGCGTGGCGCTACTCTCCCCTGGCGCAAGCCTATAAGCAAC
AGAGCGCGTGACAGCTGTATGAGATATGCGGGACCTTCGATGGGAGAGAGCTAACACGAG
TGAGTAGTCATCATTAACGGCTCAGCCTAGACGCGGTCACGTTTACCCGTCCTGCTAGTG
CGTCACCCTGCTTCTCCTCCGGTCACAACCGTCGATTGAACTGACGATAAAAGTAGCCAG
CCCACGACCCCGGATGGGCAGCATCCTCATACTCCTGTCTTGTCGGCCATTCCGTCTACC
GTGGTGATCTGACCTGGGGATGTAACAGGGGAGGTATCCAAAAGTTCCGTAGGTACAGGA
ACTGTCGATTGCGCCCAACATTCTCCATTGATCGGTCCTCGAATTACGAACTAAGAAGCA
GGATCATTGGAGGCCCTCGCAACTGCCTGGATAAATTCACCCGGGTCACTGAAGCTTGCC
TCCCGCGGAATAATACTGGAGGATGCAGGGGCTGACGACAAAGCGGGTCACGAGGCCTTG
GCTACCAGACTCTACGCTTGAACGAGACTCGCATGGAACA---TCCTTGCCGTAGCCAGT
AGAAGGACCCGGGGGGTCCGCGGTTGGTAAAGCTCGGATCGGGTCGAACACCTTCAGCGT
GCTTGACCGTTCTCGTTAAACCGTCGGTAGATGATAAACCCTATTTTCCGTTCCTTTTGG
CCTCCCATTTTTTAGTCAACTGGAATGTTACTTATATGGGAGGTTAATCGGAAATTCTAC
GTCTTCAGTCGGGTTCTTTACTCGCCGTGTAGCAGCCCGTACATCCTGTACGAGTAGTGC
GGTGCTGGTTTGGCTAGAAGGCCGACCATTACTGTACAGGGACCCGAGCGGCTCGGGAGT
GGGTGGGACCTGACTGGTCGGGTATGAGTTCCTTCGCTCTTACGGGTATTGCAAAC---G
GTCGGCGCCAACGCTTCAGAAAGAAAGAGGGCCCCAATGCGGTTTCAGGTATTTGACTGT
TCCCGAGCTATGACGTACAACGGCACTATTACCTAACTACATCCACTAGGGGTAACAAAG
TCAAGACCCCGGTTTCGAAAGGATCAATAGAATAGACTGGGGGCCGCTGCTTAGCGACGA
TTCCGGTGTAAGGCTAACATGGGGGTCGGATCCCGATATCCATATTTGGCGCGTTAGTGG
ATGCGGTTCGCCGTAGGCCCCAACTAGGAGGTGCTT-AAACGACTCGTATTCCCAGAAAG
TCGGTCCACGGCGCTCCACACGGAGCTCCGCGACACTTGTGTTGAGATAAAAAGACTGGT
ATCCTCCCGATCCAAAACTGACCCTACTCTGCGCGAACGTCGCTAGTTGTCAACTTGAAC
TGGAGGCGAGCCACGACTCCAGAGTCTGCTCGGCACTCCCCTGTTCCGATGGAGAACCCT
GTAAGAGTAGTTGTAGAAAGTCCCGGCGCCGAGTGACGAGCTGTCCGTAAAGCTCCGGCG
AACTCTTAAGAGGGCATCTTACATGCAGCGTGTAAGTTTTACGGCACACATGGGCTCGCA
TATTTCATCAATTGGTGTCCTGAGCACAGCTTCCATTGTAGGGGAGGTGCGGCCTCAACA
GGACCTTCGACATTTCACACGTAATCCACCCTGTGATAAGCGGAGAGCGGGGACAGTAAA
TACCCCTTATCATTCTTCCTGGCAGAGGGTTCATTCAGGCACAACCGCTGTGTCGTAGTG
GAGGATCAGTCAGGTCCACGCCTAGACAGCCGCTGACCTCGGAGAGAAGCCTAAAGCACA
TCAACTATTCGGCCGGTCGTTCAAAGCCAAACCCCATCTCCATTCACAGTCTTAACTGCC
TCAAGGAGGCCCAGTAGTACATTACGCAGCAAGCAGTGCGATTGTATCCCCTACCGCGAT
GTGCGCAGCACGGGAGATAAACTGTGCACGAGTGTCGGATCCACCCGCGAGCTTGGACGG
CCAATTGGGCGATAAATGGGACTTTCCGGGGACTCAGGGGCGCATAACAAGTGGGGGAGC
AGGCATGAATATGACATTCGTTCCTTGTTGCAGGGTCAGCATGAAGAAGGAGACGATTGT
ATCGTGTGTGGTTATGTGTCTCATACTGCGGGGGGATTAATTTTCCCATCTTATACCTAG
TCGAGGGCTAGCAGCCGTCGCCACTGCAGCCAACGGTTGGCAATCGTTAGCCGTCCTTGT
ATCCCGTGTCCCAAAAGCACGCAACAACTAGTCTGGCTCTTGGGTGTCTCGCGGATATTG
GATTCTTGGCAGTCTGGACCCTTGAACCATCGGACTCTTGGTGACTCTAGTAAGTAGTGC
CGGCCCAATATAATACTGAACCACAGGTTAAGTCAAATACTATGACTTCATAAATTACCA
ATAAGGACTTCTTTACGCTCAGGAGGGAGACAGCCTACTCCCCTTGTTGGTAGAATTGCT
GGCAACGGGTGAACTACGGGCATTGCCTGAGTCCTGTCTGCAGGAGGTAGCAGGGTACAA
CATCGGTGTGCACGCACCACGCGTGATATCAGAGGACACTGAAAGGGTGGGCGGAAGTGG
TAATTGACACCCACCGTTCGTTAGAGTCTACTCAATGACTTCGCTCTTGCCAACGGAGCT
CAGGGCGTTGGTGTAGGAAACAGCCCATGGTTGTTAGGGCGCGTATATACGGAAACAGAA
TATAAGCTACACCGCTCTGAAGCTGTCCAGCCACACCGTTGTTTCGACATAAACGTGAAG
GTATATTATATCCACCCAAGGGATCCCAGAGGTAGTCATGTAGCACTGAAGACCCGAGGG
GTCTATGGACTTAGGAGTAAGCCCCCCTCTGGCACCCTTGTCCCTCTTGGAACCCTGTTT
CGCGGTTCAATCTAGCGCCCACCTGTTACTTTCCTTCTCGATAACCCCTCCAGTTGTGCC
CTCCTTCGGGAAACAGGGTGGCCAGAGATGTGCACGGGGAGTCTCCAACCATCAGGTCCC
ACGTGCACCCCTCGCGTCGCAAACTCCTTGGGCTAGCTCCCCATTAGCACCCTCAGATCC
CCGTGTCCCACAGTGCGGGACCTTTCGTTTGCCAGCCGGCTCGCAGGGGACTGTGTCTAG
CCATGGGCTCGCGAAGGGGACCCCGAATTGGTGCATGTAGGGCCCAGACCTTCTTCGAAG
TCCTCCCCGACCAGGGTCGCGTCGGGACCCGCATCAGCCGTGACAATCATGTTTGCGGTA
GTGGACGCCTGATAGGCAGCGAGGTGCGGCTACAGGCAGGCGAATGCAATGAAGAAAGGA
TGCACTCACTTACAAGAGTAGATAACGTACTCTCCGGACTGGTACTGACGGTATACCACT
GCTTTCCATGGCGAAGAGGCGAGCGGTCCGGCACAGCGGGGAGAGCGTAAGTAGTCGAGA
GCCCGGCAGCAGGAGCGAAACGAATTGACAAAGAGAATGGGTGATTTCAACGGATGCGCT
TATCTATTCCAATTGCCCATGCAACCTCCTCCGAATGCCGAAAGGGAAGGGATGATGAAG
CGCCAGATACCTTTTTTTTAGTGAGGTACATGAAGCCATCCAGTTACCCCTCATACCCGG
TTTTCAAGGTATAGTATAGAAGGGGTGGAGTGCGCCCCTACGTCTTTGAAATGTTGTGTT
AAAGGGAGGTCTCATATTTTTTTGTCGCCTTGCGGCGAGACCCGCATATTCAAATCTTCA
ACTGAGTCTACAAGGGTTAGGTATATACAGGCCTTTAGTTGCTGCGGACAAAAAGATCAC
AAGAGGCCCTGTGAAAAAGATGGAGGAGTGGACTGCCCCTTGTCCAATAGCAGCGATACA
CAGTAGTAGTAGTGTAGGAGCCGCTACGTGACAAAGTATTCCCACTTACTATTTTACCGC
TTTAGCACGAGGCTGCCCGCAAACTTCTACCCCACCGGTGGCTCTGATTGCCTCACTTTA
CAATTTTTCGGCCACTAATACTTCAATCATTTCTCCGATATAGATGGGGTTTTTGACACC
TCGCGAGTAGGATGGGGGTAGCGGCC-GTATTTCGCCTGTAGGTATGTTGGGCTCCGGTT
AATGAGAATGAGGGTCGCCACCTCGTTTGTCGAAGCACGTCAAAAAGAACATCTTCGTTT
CGGCTAATGTCCCGGAATTACGTGCTCTTGACCGGTTGTTCTTTCAGGGCAAGCTCGACG
GCCACAGCTGGTTTTAAGCCACTATCGGATCCCTCCTATGGCCTCCGGGGCGTGGCAAGA
GGCTTGGCAGGCAAATCTTCTGATGTGTTCACTTGGTCGCCTAGGATCACGTCTCCCCAA
GATACACCCGGAACGTCTAACCAGATCTAAAACGCCTAGGACCGGTCTCAAAAGAGTGAG
GTCGTGACGACCTGGTTGGCAAGGCCTTTTTGGATCTGAGCGACCATTGGGGGTACGGCT
CCAATTGGGCGTGCGGTGTGCGGAAACTCTGCCCCAAATCGCGGGATGTAGGAACACCAG
ACAACAGCTAGGTAGAATTCATGGAGGCTACGTAAGACCGAGTAAAACTTGGCTGGTGGA
TTGACTACAGGAAGCTGAGTTCAAGATCAGCTAGAAAGCGTCGCAACTAGAGATTGAATT
ATCGGCGGGTTTTACACTCTATTCTTAAGGAACTGAAAATCCGATTCGGGGGGGTGCTAG
GTGACCCGGAGGACGAAAGGAACGGGGCGTAAAAAACTGTAATCGATGCAGAGAGCCTTA
GCTCTATTAGATATGTTGAGAGGGACCGAACGTTTCTGCCAGATCATAGACGTTTTTTGG
GGGCGCGAAAGCGTGGGACGGGGAGGTCTGCGAATACGAACGCGTGGGGTGAGCGTCTTT
GAACGCGAGGATCGTAAACCGAGGAAAAACACGGGAGCGTCAAAACGGTCAATGCCCGCC
ACAAGATGAGAGAT--GTGGCGTCTCCTCAAAAGGAGGCAGGGGAGTGGAAAGCACGGAT
GAGTGAAACGGTGATTGGATCCTCCTTTGACCGCCCCCCGCGGGGGCGGGTGTCCCTCCA
ATAGGGCGAGAGAAGAGCTACGGGGCGCCCAGAAAGCGAGCCTCACCCATGAGGACTCGA
TTAAGAAATCCACGCTCGGGTTGCTTGCCTACGTCGACACGAACGCGACGTCCTCGTAAC
CGCGACCGCCGCAGGTCGAGATCTAAAATCAGTTGGACGCCAATAAGAGCGAAGACGTCC
AGCCTATCTGCAAGCGTCGGGAGTAACTTACTTAGCCTCCGGGTTCCGAGAGCGACCCAG
CCCCACGTGAGACATTCGTAATGGGTACGCGACTTGTGCACCACGGCTAATAATGCTAAA
TGTGCGGACACCTCCTAGTATGGAATTGTCCGCAGCACACCTGAAGGCCGCATCACATGA
AGTTATCAGTCGATGCGGGCCCCACGCTTACAACAGTTCCAAGAGATGATGTCCTGAATA
ATGCAGGTCCCGAGGATGGATGGCCGCCAAGGAGGAGAAGGATAATTGTCTACCGCGTAG
AATAAAGGTTGAAACGAACGAGTGGTGTTTATCGCCTACTGGCGGATCCAGTAAGCAAGC
CAGCTTTAACGCGTCGTAAGCAAAGAAGCCGGCTGTAAGGATAGAGTCACTGTTAACCGG
TGAGCCTCAGGGCGATGCCCGGGAGGCCTTATCACGAGTAAAGATCCACGACTCAAGGCG
GGAGTATGAGGGCGTTCGGAGCAGCACATGGGTATTCTTGGGGGGGAGCGCTACCCGGGT
CGAGCGCGGCGTGGACATACCGGACGAGGGCCGCGCCGTAAAATCGAGGACATAAAGGAA
GGATCCTCACGAGAGCAGACATAAGGTGGCCCACTGACCCCCCCGGATGGTCTATTATAC
ACGCCGGTTATTCGGGGCTGGCGCTCGGGGATCGTTGGATGAAAACGGGAGATTAATGTA
CGGTCATCTCGAGTGCGGAAGGACTACGAAGGTCCGCACGACAACTCGACGAGTGCTAAC
TCATTGACCACACGCTATCGATTGTGAGCTGGAGCCGAGATAGTAACGAAGTAATTAAAC
TTCGGCAGCACCCGTAAGGCCCGCGGCACAGATGTCGTCACCGGCTAACCGACCTACGAT
ACAGTCTACATAATCGCTAATCGATGTACGAAGGTCTATACGGTCGCAAGCCGACGGTAG
AGGGTTGTGAAAGTTAGATAGGTACGAAGGCGTTTCTACGGCACATGCGATGCTTCGGAC
CAGGTGCGCGTGTCCAAAGGAATCTCCAGGAGAGACTCTCAGAGTCGCAGGTTAGCCTGG
GGCAGGCGCTATCCATTGAGGCTGTAGGCAGAGGTGTCCAAACTGCTGAGTGGCCTGGAA
GGCGTCTCACCGGGGGTCGGGGCACACGGTTCGCCTCGGGTTCGGCTAGCACTCGGCGAT
CTAGACCAAACAACAAGTTGGGCGAGGTACTCCTGGGCCGCAATCAGGCACACTGCATTC
CCGCCGGGCAGGAGATCGTCTCCCGACCGGTTTCCGGCCGTTTTTATCTACTGTGCTTCT
CTTCCAGTCGAGGGTGACTTACCCACAAGTCGCGCATTACCAGATTGAAACCAGTTCGCT
TGAACACTGTTTCCTGGATGCGGGCCTCGACGGCCACGGTCTTCGCACAGGATTCAGGCA
TACAGATGCGATGTTGCCTGCCGATCCCCGCACACGGGGTTCCAGCAACCTTTCCTAAAC
TGCAGTGCGCTACGATTTTCGGCCTGGACAGAGTATCTAATCCCTGAAGCAGCGGTCAGT
CTCACACTAAGTGTGCTGCACGCAGGCTCGGGGCCTAGCCATCCTTGGGCGAATTTCGTC
GCGGCTCTCGCTACTGCACTCGGTCGGTCGGACACACCACTAGCCTCTGCGGATTAACTT
ATACGTCAACCAGGGCAATTCTCAACTATTGCGAGCTGCGTGGGCGGAGGATCGGACCAG
GCGGCCGAAACTCCCTTCGCCTTTTTTCCCGGCACATTTACTCGTTAGAAAGCCAATCCA
GCATATAATGTCTGAACCATGCGGCGGGTTTCAATAATAGTCGTTCGTCCGCCATTTGCC
AGACTGGCGGCTTAGGGGCCCGGTTGTTGAGAACGTAAGAGTGGCGAAATCGCAACAAGA
CTTCGCAGACAGTTCGGAGCAGTTGTACTTGATCAAAATTCTTTTGACAAGACGGGCAAA
GGCACGCAAAGGGGCTAAGTCGACTGACTTCTTTCCCTTGTGCCAGCAGGAGCATGCCGT
ATGTTGGCCCCCGATCGGTGCTTTTTGCATGGGCGCTCCGGTTTGAAAGGCGGTGGATCC
AAGGAGTCTGACTGTTTGATAAGTCCTATTGGACCGCGCGTGCAGGAACTACAAGACCTG
GCGTTAAGTGAATTAGCGGCGCTCTGCCTTGGAAAACATTTTGTCGAATCTCAGGTACTG
GGATGAGGCATGTTTTATACCACAAAGCGCGGCGCAGGTTGAACAGGACAACTCCGCAAA
CCACGCCCCCTCCCCCTAGCTTGTTTACCTCTCCCGACCTTTTGCGAACACACCAGCGGA
TGGGTCCTGTAAAGCAAAAGGAGTAGGGTATCAGTCATTGACCACCTCAACTTATTCTGA
AGGCCAAGAAAGTTAGCAACTTAATGCAGCAGCGTTTTGGAGAGGTACCATCTATATGTA
CATTGTCTATCATAACTCACAGCATGGAGAATTATCCCTTCGGCTCGGCGTAGCCTATAT
TAATGAAATACTGGGAAGTGCGTAATTCGACTGACTCGCTCGCGAAAGTGAAGGCCAGAG
GGACAGGTTATCGCTCGGGAGCGTATGCATACCCCTTTTGTACGCAGTTCAAGGTGGACG
GGGACTCGAGTACCACAAGACCAGAGAGGCGAGGTCAGACACTGGCCGTCCACCAACGCA
CATAACGGGTGCACTTACGACCAAGGAATCCAACAGGAGATGGACCAATATCGAGGTGGG
GTGTGAGGGTATAAGGGGAAATCGGCCAGTACGGAATGTAGAAACAACCGCCTTGGTCAA
TTATTGTACTTGCAAGATTCGCATCAGGGAAGGGCGCAGAACGCCCGCAAAGGGTGTAGA
GACTGAATATCTCAGTAACCGAATAGGTGGGTGGATAAAGGCGGGCAGTTATACCGGGGA
CCGAGCCGCACGCGGCTAAATATGGTGAAGCTAGTTGGTACTGACCCAGTACCGGAGTCG
TTAAGGAACTCAAGGCCTACGCGCTTTGAAGCTAATGCAACCTCGCTCCGAGA-GATTGC
ATGGGCGCGGTAAATCGGTCCTTAACGGCCGAGACAGCACTTGCGATCAGCGAAGGCGGG
GAGGGCTTTGTGAGGAGTACGCAAAACGAAGCGGCTCCACGCGATGCTAAATCTCATGTG
CCAGCAGGCAGCACGCACCCGCTGGTCAGTTTCATTAAATACATTAGGAGCCTCCTGAAA
CGAGCTGTTTGTCAGGGGGAGCAAAGGGGCGCGAGAGGATGTGAGGTGGAAACGAGGGTT
GGGATGGCGGAATATGTCAGTGCTTCCGCTGCAGGCGACGCAGTGATCTTCCGAGTTCGC
ACGTTCTACAAAGCTCAGGGTGAATTGGGTCATGTCGGTCGGCGGACGGGTCTTGCACGC
CAGGGGGACCGCACGGCGGGTACGACGGATCATACGGGTGGAATGGGTGAAAGATCCGGT
ATCGGAGCCGGGACGGGGCGTTAGTCCGTTCTCGCGACATGGTGTAGCACATTCTTTAGA
GTGGTAGAATTGGCGAAATTTTAGGGGAATTGGTGGCAGGGGGCCACCGCCCACGCACGA
GGAACGTCCAGTGTTATTCGGGTGCGCTCCCTCCCTAAAATGGGACGACAATGGGCATCA
GAAGAGAGGCGAGGTTGAACCACCTGAATGTGTAGGGATCGTGTGCAATTTGAACCACGC
ATTTGGAAAAATGACAAACCGTCCATACAGAAAGGGGCGACCTCCAACCAAAGGCCTTCC
GAGGCAAAAGTGAAGAGGCCCGAGCAGGTTCCGAGTATAAGGTCGCCTGCGAGAGAGGGA
GGGAGCGCTGCATTCTGTTGCTGGCGGTGAACGGGCGAAGAGATTAAACTGGGAGAAGAA
CAAGATGGCGATGTCTGTCGGGGAAAGGGGAACCGACGGTTCCATGGCCTATCTCCTGAC
GGTTGACAGGAACCTCTCATGACACCCCGACCTATCCCATTCCACCGTTGAACACACTTC
TGTCACGCGCGGCTCTCCCCAAACCTTAACCTCGCCTATTGTTGTATTCGCAAGGGAGCT
TCAAGAAACCGTCTCTGCAACCCATGCGCGCTCGAGGGTATGGGAACGGAAAGTTACTCT
CGACCGTGTTGGCGGGAGGGAGTGTCGCCTAGGAGTCACGTAGCCCCGCGGGGGCTGCGT
GTGAGTTGTTTCTCTCATTTGACCAAACGTTAATCGTTCGCCGGTTACCCTCGAGGTCCG
GTGCTACGCTGGCTTCGTGTGCCTAGCCGCAGGTCCAGGGATTTCAGAAGTCTACTGGGG
AGTTATAGATTTTTCTTTCTGGATGTTGCATTGAGTCGTTCTGTAAGGTTCGCAAGCAGG
ACATCATGGTAGCCCAGCTCTCCCAATCCACTCTTGAACCGCTATATACTCTGCGCGTCC
CCGGCCTTCTCGTGAGTAGCAGTTGCGTTCATACCCGTCCCCACGTCCGAATCTCGCACG
GCGAATAACAGTTCTTCTCTGGTTTGGACACACGAATCCGGAATAGTGGGGTGGACGGGT
CGTGAGTGAAGGGGGCTCGTTGCAGGCAGCACCCCCAGCGACTAGCCGATCGTGGTGGTT
ACTCCGGGCTTCTGGGCTAGCTGGTTGTAGCACCGCCGACAGGGAATATAAACCACGCGT
GGCGGGCTCTCCATTCGGCACAATAACCTGTATATCCGCATACCCGAACCCGCCTATCTC
CCGCATGATTTTCGACGTTTTCAGTCATCAGCTGGCCCTTGCATTCATACGGGTTAAGCG
TTGCTTGCTCCAATGCATCACCGGGGGAGACGAACCACTCCTCCTCGGCTCACGTTCTCC
TCAATCCCCCGTCTACATTGTCTGGCCCGAGGCTCGTCGGCCGTGTATGTTCAAGGCTCG
TAGCTTATTATTTCTCATGGTGATCTCTCAGCCCTGTCTCGCTGATGGTCATTCGCGTAG
TCATTAGGTAGCGATACTTGCTTCTCCTAGCAACTATTAATCTACCAAAGGGCCCTTTGA
CCGCCCAGGTTGCTGGTTCCCTGTAGTACTGCCCCACCATGTGGCCCGGTTCGGAGTGAA
GAGGGACCCGGTTTGAGAGCTACCGGGGCACGATCGAAATAGGAAGCCATGCCTAATGGT
CTTTAGGTGCGTGTAACCATTCTCTTGTAGACTTGCGGCCTAACGCGGTACCACCCTATG
CGCTGCTGTGTACTTCGTTCCCTAACACTGGAGCCGGAAGTAATTTCGATTATCTGGGCC
TTCAGAAGTGAGGATCCCGAACCACCTTCTCTGTAGAGTAAAACGCCTTTCACTCCCGGC
AATATATCCCCGAGAGCAGCTGAAATTGCACGCAAAGCCATGACCTGAGACTGTTCATCG
GGTTACCCCGTGAAGAAGCTATGTCTCTTGACGTGTCGGAGAGGACTGGTGGTTGGCGGA
CGGGTTAAAGCTCCCAGGGTTTCATTCGATACACTCTGGATAGGCGCATAGTTGGTCAGC
GAAAAGCCTACGCCCGGTTCGCGGGTTGCGGGGGCGGAGCCCCACGCGCGCGGACCCCAC
TCAGTCATGCACTCTTCTTAATTCGGTCCACCTCTTCCCGCAGCTCGCGCATCCCGCCAC
CCGTGAGAGGTTAATCAACTAAAGCACCCTAATGGAGGAGATTACTGTGCAGACCATCCC
TTCAGATACGCCTCCTGTTAGCCGGTCGGTGGAGGGACGCCTGCGGAAGTTTGCGGAGAG
GGGGCGGATGAACCGGCCGGGGGATAGCGAAGACTTGGAACGCTAACTACTATGTTCCCT
CCGTTTTCGGAAGCCAGATAATTGAGGAGCATCAACCTCGGCCATACTACGTTTTTATAG
CCTACCCACACCGCCGGGTTATCTATACCACAGCACGAGAATAACCTAGTTAGGACGCCT
GTGAGAGGTAGCATCCGGGTAGTGGCAGTCCCGGTTAACCTGCCGGAGCGAAGGTAACTT
GAGGCGTGATCCCCCTGCCTGGTAGCGTTGGCAGCCTCATCCCTATGGACCTAAAGATTG
CACTTTGCTGAAAGCGGCACGTGACTGTACCGTCGAGCCAGTCCTACTTTCACGGGCGAA
TGTATGGTCCGCCGAGGGCAGTCCCATATTATCGGGTCCTGGTATCGCGCCCTCATGGGT
CTGGGGTGGGCATATACTAACCGTTCCCGCTATGAGTTCTCTTCCTATAGGCACCCATGT
TTATTTGACGCTCGGTCCCCGAATGTGAGCACTCCGCCGCTACGTATTGACGCCAGTACG
AGGGCCTGACCTATTCCAGTCCATCTGATACCTTACAACCCTAGGGCGGCTCACCCGGCC
ATGTAACTGACCGGGCAGGGTTCCCCGACACGCGGACGTTCCCTGACCTGGTTAGTCGGT
AGCCAATTCGATGTGGGACTGTCAGGTCATGGGTTCATGTACTTCGGCTTTCCCCCTAGC
GGCCGGCCCTGTAAAACGAAACAACAGTTCCACAGCCAATGCGGCGAAACGTGCAGGCTA
GCGGGTACGTCCAGAAAGTTTGGCTTTGGCACAGCCAGGCCCCGTTACTTGCTGCCACAT
GTTCTTGTGAGAGGTTTTCTAGCGTTTACAATCACTGCCTCTCCCGCTCTCAGTCTCTAA
TATGTCCCGACTAGAGCTCGGCCCGATCCCCCCGGTGCGATCGTATACCCTTAGGTGCCA
CTATGCCCCACGCCAGTCATCGTGGCATAAGATAGCGACACATACGCGCCCATCGAGACA
TGAAGTGCTAAACGGTCTACGGGCGATCGCACTCAGGCGCTATCAGCCGAGGTATCCCGA
CACGTTGACGGCCAGGGTCGAATGCTTCGGGTGGCGGGTTTGTCTACCTCGGCGGCTACT
CTGTCTAACGATTATGCAATGTCGTTTCCCTCTTGTGTTCCCGCAGCTCCTTGGTGCTGA
AGATATAGGTGCGTGTCTCGTCAAATCCGTGGGAGAGTGAGAATCCTTTTCACACTCCCC
GGATAAACTATACCGTAGGCTTCTGCTCGCTCTACTCGGTCCGGTGCCTTCGCTACTATA
CGGAATGGCCAGGAACGCGCAATGCACCGACTAACCACTGGAAGCGGGTCGGGGGTCAAC
GAACGGGTCGATTACGGCAGGTCGTCCGGTACCGGAGACTGGGGAACGCAGAAGGTCAGT
TCCGGGGTAAACATGGGTCACCTACCTGCTCCGTTCGTGATAATACAAGCGGGACTTGTG
GCCCCTGCTCATGTATTAAAAGGATAAGAAGGATTGGTGCACGGAGAGACCAGGA-ACCG
GACATGCTCTCGTTTGCGGATGAGAGACAAAGTCCGGATTTAATTCACTGTCGTTCTAGC
GGAGCTTCTCTCGGTTAATTCTAATGTTCATCCGCAGAGTTCCATCAATCAGCGGTGGTT
CTGCACACGCGACCCCGAGAGAATAGGTAAACATAGCTCCCGATTCTCTCGTCCCGACAG
TCGTGTTCTCCCCCCCCGCTCTATGCGATCCCCGGGATGTCTTCGCCCCATAGCGCCGAG
CCTAGGCAATCCGTCCTCCCTCTTGTCAATGCTTATGGTCATGTTTCTTCAAATGATCGC
CGTCGTTCTTCCTCCCCGAATTGGTTGCTCTTTGTGTCAACCGGGGTCAGGCTCAAATCA
CCGTCTATCGTCCGGTAAAGCACAATATCTCCACGAAATCGGCACGAGGATGAGACCAAT
ACTATTCCCCCGGCACGCACTGAACCAACATTACCAGTGACACGCAATTTGCCCCTCTAC
CTCCCACTTCCGGTCGATTGGTGCGAGGGATGTGCCTCTCTCAGCATGCCCCCGCTGGGG
GGTTCACACGGAACAGGTGTAAAAGAACGTCCCTACCTTCTTCAAATGTACCGGCTCAAC
ATCTTATAGCTATTCGAAAACGCACCGCACTGGAACCTTATCAGCGCTAAACTGCGACTG
AGGCAGTGTTAGATCGTCACAGAGCCATTAGTGGTGCTACGCATTAGGGCCCCACCCTTT
CTGTCATTACTCGATTTTGCTAGCTAGCAGCGAGCCAATGACGCCATGACTGATCGGGTC
GCGACTCCTTATCCCGGCACGCTGGTGACCCGTATAGAGGTGGCTTGTTCATAGTGGCAC
CATTTAACTCCGTGGGCGCTTATACGTTTATCAGGTTGCAACAAATAAACCCGGATCCGC
CTACCGTCATACAACCTTCGTTAATATTGTAGCCTGCCATATATGGTCGTATTGTTTCCT
GATTTTGTTACCACAGGTTATAGTAGGTATGAGGCTGTTTCCGAGCACTTGGGCGAAAGG
TCATGATCCAGATTCTTGCAGCCTTTAAATAGAGTTATGCGCCGACCTACTAGGGGGCAT
GGCGTCATGATCTTCTACGTGTCGTCATCGCTTACCCTCGTTTCAACTCGAACCCAGCGG
GGACGTGGGCAGTTAGCGCCTGCACCCCGTCCTCAGTCGCCAGCTCCGCACGGTCTTTCG
CAGACAGATGCGGATCTAAAGTCGAGATCACCCCCCTTGCTCCCTGTTTCTCCGCACGCC
CGTTACCATTTATATCTGT-ACCAGCCGCGTGGTGACGTAACTTCTGTGGGTCTATGGGG
TAACGATTGGAGGAGTTATAGCTTTCCATCATCCCACCAGGGACGGGCCTTTTCCGTCTC
CCAAAGCATTTCACAGGGCGTAATTGCGCACTTGGACTACTCCATCGTGAAGGCGTGTAA
GTGAGTGGCCAAGGAATCGAGGGCTGCTTGATGATTTCGGTTGTTGGGCTCACAGTTCCC
AAGGGAATTGGCGGAAAGCGAGGTCGGTCGGAGTGAACGCTTCGCTTATCGTCGAGGATT
GGGCCTCGTGGTTGTTCGCCGCTAATTCTACTCCAGGCTGCTTAAGGGCGCCCGGACTTC
ACGCCTAATCGTCCCTCGCCTGGACTATAACGACCTGACCCTGTCGCCCTCACTGAGCCA
TGAAGGAGACGCTGGAACCCCGGGTGACAGATTGTAGCAAGCTACCGAGATATGGCAGGA
AGAGCCAGCAAAGTGTGGCCTGGTTAGGATCGACAGTCATCAACGGAATCATCCCTTCAG
ACGCTTCGACATTTGGGCTAACTCATGACAAATGCTGGGTTGACGGGTTCGAGCTGCTTG
GAAGAGACCGGGCGGGTATCACAGCCGGGTAGGCCGGGACACTGGGAACGCCTCAGCAAG
AAGCAAATTTGCTCTCGTGCAGGCTGACGTGGCATGTTCCCTATACCCACATCGGGTTAT
ATGATGGCCTCCTTTCCAGAACTAAGCTCACAAGACGGACGCCGCCTTTCGAGGGACTGG
CTTAACGTGTTTGAGAACCAAGATTCATCCAGAAACTGCCACAGTCGAGAGATTCGTGGG
ATCCCACTGGCCAGCCACATCAACTAAGTTCAAACGGGCACCACGCCGGTAGCACAAAAT
GGCTTAATAATGCGGGCTTGTGGCCGCTTAAATAGGTACCCCTGCCTACACGGGACGGAG
ATATCGTGAGGGCCATACCAACTCCTTGCACCTGTACCGACGCTGTCCTCCTAGAACGCA
ACGCGGTAGTAGGTCGACACAGATAGCCCGCGCGAGGAGAATCTCCGTCCCCTGAATAAA
CTGCGCCTAAGGTCGTTGTTGCTTAGTCTGCATGATCTTTTATTGGCTAGGCCCCTTACT
CTTCCTGACCACTAGATCATTAAGCGACCGCACACTCAGGAAGAGTAGCGTCCCTCCATC
CGTGCCTTGGCTCAGTCCACGACTATCAACATTCCCTTATGTTCAGCCCTTGTGTGTACA
CTGCGTAATCCCTAGCCGTGACTTGCAGAATCGAAACGCTGGTCTGCAAGCTGGTGTTCC
CGGTAAACGTACGGTCAATTGGACGGCCCGGAATTCGAGCCTCATGTGACGTCGCGGAAC
TCTACTTCCTTCATGCGGTGTTCTGCGGGCTGCTTCCGGTTTCTTCTCCAGCTCGCTATA
ATTTTTATAGCCCCACGCCCAACCTTACGCGCTGGTAACTCGGAAATCAATCGAGGGACG
CGCCGACATAGAGCCATCGGACCTTCCTCCACCAGTTGTTTATCTCTGACTCCCGCTGAG
GTCCCATGTGTTGACTTGGGAGCTGGAGGGCGCGAGTTGTTCGGACCACGTGGTCTAAAA
TGTAGCTTGCCGTTCTATTGTGGCATTGACCGCGCAGTACACCGACCTGCAACCCTCGAA
CCAAATAAGATTTTTTAGCTCAATGCGTTCGACGCGGTTTACTGTCAGTTTTCATGAGAA
TGGTTCCATCCCAGACCCTAGAAAAAGGCATGCGGGATCAAGTAGTGACCAGGGAGGTCG
GCTCCTTCTGACGCGAACCTTCGCAATGAGGCGCTACCTTACTGATCCCTCTTGGTATTC
GACGATGCCGAGCGGTTACCCCTGTCTTCCCCTGGATCCGTCCAACAGACCGACGTTGAT
GAGATAAATCCCCAAGCTTCGAGATATATCACACCCGCATACTCGCATCACACTTCTCTC
TCTGTGGGCGATTTCACGGCATCAATCGGAGATTCGACTTTACCGGCTCGTACGAGTATC
CAGATATTGGCGCCCTCCACACGCCGCCTGGTAGATATGGTACTCGTCGGTCCGGTTTGA
GCAACGTTCTATGGATTCAATCCACCCATGGATAAGCCGGTGCCGGGCTCGTTTGGCGGA
CGGAGCGCTTGAGATATCTAGGTGACCACTTTGACGAGTGCGGCTCGATAGGTCCGCTAT
GCCCCCGAGCTGAGAGACCGGAGTGGCTGCCTTTTCCCTAGGCAGGCGTAGGCCCTACTC
TCCACTAGTCCGTGACTGGTTGAAATGTGTCGGACCGCCTGTGTCATGCGACGACTGCAG
AGGCCACTACGCTCGGAGTAGTATCCTGAATGGAAGAGCTCGCCTTATGGGAGGCGCGGA
GTCAGGAACGGGTTTCATAGGAACTGCGGGGGTTGAATTGGGCGCAATTGAACGACCATG
GATTCCCTGCTCGCAGTTAAAGATGAGAGGACGAACGCCGGTCCAAGGGGAGTCGAACGA
CGCGGAGCAGACAGTAACCGGCCATTGTAAATCGGACGGGGCCGGGAAAGTCTCCGACTC
CTCATATTCGTGCTTACCGGCCTTGAACGTTCGTTGTCCCTTCGTTGAAGGTGTTCCGAT
CTCTCAACATGCATTACTCTCGCGGACGAATAACCGTCCGAGCGTTCTACCAACTCAGGC
GCCCGCACGTGGCAGATGTCGTTGACCGTGCACCATTGCCTGTAGACCTATATCGTCCCA
TTTCAACCCGTGCGTTATTCCTCCCCGCAGGATACAAATTCGCCATATAGCCAGTGATCA
GGCTAGATTATTAAGCACAATACGGGTGAGGTAAGTTCCCCTATTGCAATATACAGTGGA
TACCGCTGAGACAGCAGGTACTTAGACTTTACCCACCGACAGAGTATCGGGGCTCCCAGG
GACTGGTGAGGCTCAACTATTAAATAGGGCATGAATGAGGATACATCTGATACGTTCATT
CAGTTGAAACGTCTCAAGCACACTTTTATTCCTTCGCCGAGCGTTCGGCGGTTGTAGCCC
TGGCCGGATGCACTGCAACCCCTCGATAGGCTGGTTCTGTCATACCATTACCGCCGCGGG
GTGACGGGTAGCACTGAAGGCTCTGACAGATAACCAGGTTGGTGGTGTGCCGCCAAGCAA
CACCCCTTCCCCTCCCGTAGCACTGCCTGAGATCTGCAGCCATGGAGATACGAGCAACAG
CACTCACAGCTGACATATTACTGAACCCGAGCGGCATTTAACCCTTTACGAGAATGTACT
GGCATTGGAGGAGTCCATACCCTGATTCTTCGTGTTGGTATGAGAGCTCTCCCGAGTCTT
ACAGCCCACCTCGCTGGTTCAAGACCGCGGTTTGGAACCCGTCGCGACGCCGGGTGGGGT
CTCGAATGATGGGTAGCTCGACCGTTGGACCGCCCAGGAATCGAAGAATACGGGAATACG
ATATGAGTTAACGCAGGGACGCGTAGTAGGGAATCCTTGCCTGGGAGCAGGGCCGTGTGT
CACTGAAGAATCTGAGACGGAAGCTGAGCGGCGGGGGCTCGCCCTGAATAAAGCTCTGAA
CGTGCATAAGATTATGCCCGTTACGATATATCGTGCTCCCCGTGGCAGGCTACGCGGTCT
GCGCACTTCCTTGGCTCCCTGTTTCCTATAGGGCTGCTGTGTTATGTGTCAATTATCCCA
CTTCTAAGTGTGCCTGTTTCATTGCTCGGGGCAAATGTTTACCGCCTGTCGGCCATCATA
CTATACCTAACCACAGGTAAGACTACACCGGTCAAACACGAGCTGCAGGGACTTGTACGT
CTGCGTCTACTAGACAGTCCTGTAATAAAAAAGTCCGCTCCTGGGAGCGACTTTAGAAAC
TACGGCCCGCGATGGCTTGCTCCGATTGACTACGGAACACTAACACGGCTCGCCGCTCTG
AGTTTATAGTCGGCAGGCCTCTGGCCCTCCCTGGCTGAGCGGTCAGGAGCGTGGTGTTCG
CGATCATAGAATGTAACGAGAACTTTGTCCTCGACTGTTCCCACAGTGCTTCGCGTTTAG
CCCGAGCTCCGTGCTTTCTCATCCGTGCCATGTGCCTCCGCAAGTATATGCTGTCTGAAC
AAACGTACACCTACCTTGAAAGATACCAGTTAGCAGTAGGTGGAACCCAGCCGTTCCGCC
CCCCCGGAGTCACTCCTCCGGCGATACCGCTCCTCACATTTTCGTCTTTCTTGCGACCCT
ACGATGGCCTGGCAAGTTCCTGGATATATTGATCAGCGCTCCAGTTACGGCTCCCTCCGG
TGCATGCTTCCACGAGACCGCGCGTACTACAGGTGCCTCTTAGACACACGCCTCGTCAGC
TAAGTCGAGTCAGCTCTGGCCCTAGGCTGCGGGCCGTGAAATCGGACGAACAGTGCGGGG
TCACGACGAGAACACTACACTGCTAGAAGCCGAGCCCACGGTTGCTAATCCACGTGGGCG
CTGCAAGTCTGAGAGCGAACAAGCATTGTAGAGTGCGTTGTCTACTCACTAGTTTCGCGC
CGCGGCGTAATTCCAGTCGACAAAGGGGTGTAAGTACACAGTGGTGTACCACGTGTCTGA
CCCGGCCTCAGTCACCAAAATGCGAGTCCGCGGCTGTGCACTTGGCGGCCGCAGTAAAAC
TAGCGTATACCCGCTCGTAACACTGGCTGGCCAAAGCCGTAATTTATGTATACGCAAGAT
GAGCACGGCATGCCCTGAGGGAGGCAGCCTGCTTAGCGTCCCATCCCCTCGTCAAGCCTG
TGGTTTTAGGAGAGTGGGTCGGGGGGTTACCTGACGAGCTACTATACACAATCTAAAAAG
CCGGAATACCACCGTTCGCAGTCATTTGGGCCTCCTGTCGCGTACACTAATCGAAGTATA
GGATCCACGATTATCCGAGTTAAGTGGTACCCTTCCGGTATCCCTTGTGCCTGTTCTGAT
TTCATCAGTGTAGGACAAGAATCCACCGACCATAAGTTAGTAAACCTAATCCGCGACAAT
CAACATAACCACGTCCATAACGTATTTTTCAAGAGTTTCAAATTTTAAATTCTTCACTGG
TCACAGAACTTCATTCCCTGCGGACGTGGGTTATTCGGACACGAGGTGTGGATGCCTCTT
TACCCATACGTAGTAGCCACATCAATCACCGACGCCGACCTCCTTGATATGATGCATTGG
TTTTATTTCGTTCTACCTCAACCCGGATCAGAGACACGCCTCCCCCGGCCGAGGGGGAGC
CGTCCGACCCTTTCCGCCAACCACTCCTCCGTGGGTTCAAGGGTGGAGCCTGATACCCAC
TCGTAGGCAATGAGGCGACAGGCTGGGATACCCAAGTAACGGGGAGAGTCGCGCAAATCA
GTGCCGAATGCTAAATTTGACACCGCGCGTTACGAGCTTTCACTCGCCAGCTCAAACATT
TGCTGCTGGAGCGATCGTACCAGGCATAATTAGTTTCACCCTTTTGCGCCACGCCGGGAC
CTCAGGGCGGACTTTTCGCTTGCGTTCCTATTCCCTTCGTCACCCTCCTCCATTTTCTTC
TATCTAGCGACGGATACCGTGCTGCTTTCTTTGGCCCATTAGGATATAGTTCTCTTCCAA
TGAACGTCGTCGAAAAAGCGGAGCCCCCTAAATCCATCGAGTTAATTGGGTACAAGAACT
ACAGAAGATATCCCAAGACTGGAAGACGCAGAGGACGAACACCTGGTTTCGGTACACTGC
GGTCACAGGCACACGTCGGACTGGCGCAGTCACCGCCGTTAGTATTCGGCTCCATCCCCC
GAACCGCGCGTTGGTCATGATCTTCGCCCAGCAGTGTGGGGACCCTGGCCGTCGTCCCCC
CAATTATCAAACGCACCGTGTGATGCCCCCCGAGTTCGCGGAAGTGTCCTGAGTGGCGGT
GTGGCGGTCTATATCCCTTAGATGAGAGTGGCGGACTCAGCATCACTGGCGAACTTGCCC
GGCAACCTTTAACAACTAAACTTGCTTGCGCTTCGAAACGTGGCCGCAAGGAAGCAGCCT
CACGGCGAGTCGCCTGTTGCACGAGCGGAAGATAATTTTCGAGTCTCGCCTGCCTGCACA
ACGGCGTAAGATCAGTCGGTACATCCCGCTCATACCCAAAGTGGATAATGAGCTACCCAC
GTGTGAGGAGTAGGCATACGGCTTGCACTCATTCGCAAGACAGGGCTGTTCCTTTCCGTG
TTCTCAGGCTAACTGCACTATAACATTTCTGGGTGAGCTGCCACCCCACTCCAAGGGGAA
TGCCTCTCGGTAGTCTCTGGAACTACTACGAAGTAACGCGTTTATGCTCAATAATTGTTG
ATTAGCGTACACCGACGTTAAGTCTGCGCCATTTGGAAGCGTCTTGAGCTACCGGCTTTT
CCCGTTGGCTCATTGTCAACGTGCTATCCGGTCTGCCCCAACTCGAATAACGCTTAATTC
ATACCTAAGTCCACGTTGCGCCGTCGACTCTCCAGACCCCCCTTCTAACCCGTCTCTCTA
TAACTGTTGTTCCCATGGGGAGCATGATCAACTGGTGCTTCCATTGCTTATGACAGGGGA
AGGCTGTATGGCCAATCACAATAGATCAGCGCGTGGACTTACAATAGAGCAACACGAAGG
GAACTACCGCCTGCTTCGGCTGTTCGACTTCCGGGGGCCGCTTCGCGCAGGGCTAGACCC
GCCTTTGTTCATCCAGTCCGCCCCTTGTGGGTCTTGTCGGGTAGTATGTGCCGGTCACCA
TGCACGTCACCTCCTTTATTACTCAGGTCGCCCTGTTTCGGCCCCCACATCCCCACTTTT
AGCGACTCTTTCATGTCCTCCCCCTTCAACCTCACAGGGATTGCCTGCATCTCGAGTCCG
CATCCGTAAAGCAGACATTCTGCGTACATAATCCCTTCTCGACACAGCCGCACAGTTGAA
CGTCCAGGACACGCGCCCCCGTGTCAGCTCGAGTCCTGACTCGGCTTAGCGTAACACTCT
CCACCTATCCCTGGGCGCATCGGAAAATTAGTATCTAAGAGGTTATTCCCAACGTACGTC
GGGTAGTGGGTAGGGCACGGGGATAAGTACGCACCCAAATGGACCGAAGGCTGGCTGGAG
CAGAGTCCGAACGCTACCGCGACATGCATCGAGTTTTTATGACAGGCCCGCACTCCACCA
GACTGATCACTGCTGCAGGATCTCGGAGCCCCTTCGTTGTTGGAAGGCGCTGTACTCCTT
TTGTCCTTGGCAGTTTAGCCAGGTCAGCTTATCCAGGGTATCGCGGCACTTCTCTTGCTG
CTGTGCATATCGAACCGTACGCACAGAGGTGCCAGGCCCGCGCTGACCACGAGGGTGTTC
TTGCCGACAGATCCTCCTGACTCCTGGTGTTAAAGATACGTGTGCTCCGCTTCCAGAGAT
GACTCCATAGAGTCGAAGTTGGTCCTGTCAATTGTGAATCGCGTACGCCTTCGTCGCAAC
ACCGGACTTCAAGACATGGAAGAGTACAGATTACCCTTCAACTAACTTGGCTGCACCGAC
CATTCTGCCCTCTACGGCCCCCGTATTGTGTCAACAGAGTTCATAGCTCACCTAGTATCT
TGCTCTCCGTCGTCACCGTACCGTCCAACAGAGTGCGGCCTAGCACTGTGTCTCCGCGGC
CCCTCCCTATCCATTGAGGGCACATACCACAAGCTGCATCGCCCAGGCAATCAAGTATAT
TGCAGTCTGCCGAGCCGTTAGGAGGCCAGGCTTCGGGCCCTGCACTTCGGCCACATCATG
CACAGACTACGTTTACATGTCGATTCGCACCCGCGACAACCGCTAGTTGTCTCTATGCTT
TCTACCGTCCCATATCCCGCTCTGTTCTTCGGTTCCATCTGTTGTGGGGGGGGCTCGTAC
TTTTCGCGCTTCAGGTGTCGCACATTCGTTTTCGAAGATGCTACCCCAATCCGTCGAAAG
GCCAGGGCGTAACGACTGTGTCCCACCTACTCCCTGAACCATTCGATTTTCGTGATTGCG
GGGCACCAAACACAATTTTCGGGACTTCCGCGCAAAAAAAGGTAAGTAGCCATGGGGTCT
GGCCATCTTACCATTCCCCCTTGGATAATAATACTCCAGAATTGATGTAGTACGGACTTG
GACACAGGGAAAGGGATTTTCCAGTTAAAACGTATTCATACACGATAGAACGCGCGGCCC
CGTCTAGCGACATAGTCGGAGAATCGAGCTCCCACCGACCCAACAAGTATTCTAACGACT
CTTTCGGCTTGAAGTGACTGCTTAACTCGCACTTGGTGCAGAAGCCCATTTATGTCCGGT
TTTTCGGAGCCGTAAACGCCTTGACCAAGGACCAAATAGGCGTGGAACGGCCAAGTAGTT
GCCTCGTTACGGTTTCAGAACAAGGCCACGGCATGCCCAGAAGGGAGGCTTCCGCCAATC
AATTTTGACTCATTTCCCGGACGGTTCGAGCGCGGTCCACTAGGCTCCCCCAGAGACTAG
ATCGCAGCGCGGCTT-AGCCGGATCGAGGAGGCTGCGGTTTCCTGCGAGTTTACGTGAAA
CTACACGAAGGGATGATCTGTGATCGGATTCGTGACGCCCCGCGGCCAACATAACGGCCT
TTCCTGTCACACCCATACGTGGCAACTGTTCCACCTCGTGCCAATCTGCTGTAATTCATC
CTGACTTCTTGGCCCCTCGGCTTACAGCGCGAAGCGCAGCATATAGTTCAAGTGCCCTGA
TCAGAGATTGGCCTGGAGACGGAGATACGACAGCCAGCCTAGTGCCTGGCCAAAAAGTTT
TATGTACCGCCCCAATTTTCGGGGTCGGAACGGGCACATTCCCTGATGCCGGGTTTGCCT
GCGGAGGCCCAACCTCCGATCGCTATTTTTCGGTTACCTTACTATTTTTGGAAGGCCCTA
GTGTAGCATATGAACGTCTGAATTCGAATCGTCTGGTATTCAACTGAATGGAGTTCGGCA
CCCGATACGCATACAGCCCCGTATATCCCGTAACTCCCCAGACTAGCAAGCATCGCTTAC
GCCCTGAACGGAGATGGTGAACTGCAAGCGGTGGGATCACGGCAGAGGCACTCCGTAAAC
GCTCTGCCGACAGCCGGCCCCTTGAGTTAGGCGAAGCGCCCCCGTGTTTCTGAGTCGGGA
TATGCTAAGGTTAAACTAGTGACGAGGCCGCAGAGACACACAAGTCCCGAAAACCGCAAG
GTCCGTGCAAACCGAGCGGCCGGATTCCAGTTAGCGCGGAACATGTGATAAAGCGTCTGT
GCCTCCCGCCGGATTTTGATATCGGGCGTATTGGTTGAAAGAGTGTGCTAAGTATACAAG
AACACACAGCCCCCCCAACCCCCGTCTCCTTTGTAGCAGCAACCGCTGGTGGTGCTACGA
GCTATAAATGCCGTGACTTGGTCCACGGACACTCACCCGTCTCTGTCTGTTTGACCCGGG
GCCCCGAAGGGCAACTGTATCCTAACACTGACATAAATCGCCCAACTGACCTGCCTGCTG
TCACGCTCGTGACGCTCCTTCTGGGACACGATCACATAGCTTAAACAGTGGCTCGAACCT
GTTTACAGCTGCCCGGCCGACGACCACACCAGGAACCCTGGGGGGCGGTACCTAGGCGTT
GGTCAATAAGAGTTTGGATCATCAAAACCGGAATAACAGGTAGCGAGGTAGGATACCCGA
GCCGAAAGGTGGTGAGGCCGGCAAGGGGGCCTAACACAAGGGGTAGTCACTGCTCCCTAC
AGGGAGGTTCGATGTTGCCCGTGTCGCTTCCTTCAGGCAGCAGGCGTCTCTTCCTCCCTC
TCCTGGGGGTGCCTTAGTTAGTCCACACCCCTTGGGCTGGGAGGGCGGAATTTCCGGTAA
GCTACCTCTCCGATGCCACTTCCCTACTGGCGGCAACTTAAACTTAAGGCTGCGGGGCTC
GCTCGTGTCGAGAGGAAGTAATCGTGCTCTCTTAACTGGATTTCACGTCTGCTAGCCTGT
ACTTAACTCGTCAGGCACAGTCGGCGCGCGTAGTTCTGCCCCGTCTAGGTGGTGAACACC
CCCCACCCCCGGGCGGTTGGGTGACCCAAGCCTGGCTGGTTGTGACCTCGGCTGGGCGCC
CAAGGGATCCTGGAGGGATCCCTATCTGCCTCTGACCTCTGTCACTTAATAGGCAACAAC
AATCGGGGGGCACTACCGGCATGATGGGGGGGGAAACACGGATAGCACGCAAGCATGGTC
CACCGCGCAACGGAAGGTGCGGGAAGACCCGGCCCGTCGGGCTCAGGCCGTCGCGCTGGC
GATGATCGCGCGCAATGTCTGCCCTCTTGCCTTTCGATTAGGTCACCGTATGCCCACTTA
TGACAGCTTCCCCGGGGGATTTTTGGTTCGGTTCGGCTGATAGTGGTTCGACCTTTGCTG
TCTCTTCCAAGTCGCTAATTCAATTTCAAGGAGTGAATCACCGCTCGAGAAACCCCATTG
AATCTCCGCTTCCGTCTCGGCTCTCGTCCAAACTCGGCGTCTTACAATCTCTCTCCCTAA
CGGCAGCGCTGCCAAACTTTTCGCCCCCCACCTACGGAGAACGCGAATAGACCCCTGACA
CGAGTTTCACCTCCACGTTCGTGCACCTGCGTTTCTTAGAGTCCTCTACGATCCACGTCA
TTGGGTGGAGTTAGTCATTTTCTTTCACCAGTCGTAAAAACGGAGATTGCGTCTGGGTCA
AGAGGGTCACAAGCCTCGCAGCCATGCTGCAGCTGTAAGGAGTGCCGGCGTCGTATTCTC
TCCTTTAAATATATGGTCTATAGCTGCTCACCGACTGAGATCCGTTCAGGTTAATAGTTC
ATATTGGTCGCTGAAGGTTACCGTATGGTGCGTATATGTATCGTCCAGTTCCACGTGTCG
GGGACGCGATTCCGTATACCCTCTTGGTCACCTACGGCTGTTTGGTGATCCTACGGCGCC
GGGAGGGAGACCAGTGACTGTAATGGTGCTAGACCCAACGACCCAATCCTGCACCTGGAT
AACTGGGGATCGCAGTAAAATTGCACAAGTATGTCTACAGCGAAGCCTAT-AGAGGCGGG
ACCGACGGGTTATGGGTGTCTTTTGACAGCGACGTGCTCACAGCCCTGGTGGGTTCCAGT
CCTCTTATGACCCCGCTTAAGTTTAGCGACTCAGTACGAGACGGGGAAATAACTGTGCTT
CAGCCAGCTCGTGCCACGGACGCGCCTAAGCAGGCGACCCTCTTGTTTTCGAATCGCGAA
AGTCAATACTCCGCCGGGGTTTGCTGCCGTCTGCTCTACCCCCTTCCCAATCTAAGGTGG
TCTTCATACGTCGTGCAACAAGCCTGCAGGTAAATGTATTGACACTGGCATTCTGCGAGA
AAAATAATGTGGGTATACAGACTCCACGGGGGTCAATTTAGCTCCAAAAGATCTTTGTTG
GCGTTTCGGGAGCACTTGACATGCGCAACGGCCACGCAGTAGTAAACAACTGTTCTGGGA
TGAACGAAATATGAATTGCTTTTCCCACAGATTCAATCCTCGGGGCACCGTGTTGTCGTA
CTGCAAGAGAAGAAAGTTCCAGCTAACGGTTTCTAGTTAAGCGCAACATCGTTTATTCCA
CACCCCTGGTCCCTCTCTATGTTTGCTCACTTTTCCAAGCGCGGAGACCCGTTTAACCGT
GCCTCGAGCTTACAACGGTATCCTTCTACAACGAAAAATCGTGATGTCAGACGGACCTTG
GACCCGGTGCCAATCAGTGATCCATCACGTAGTAGTCTAGACCTCATGACAAGTGGAGCT
CCTCCAGAGCAGTTTCGAGGCGGCTCACTATCCTCCCCCGAATGATTTCACCTTCGACAC
ATGGTATCGTCCTACACTATTGGTAATTTTACTAGTATACGTAGCGGCCGTTGTCTATTC
ATACCTCTACGCGTCCACGCAGATTCTCATTCTAGCGAGTGCTTCGGAATACGTCGCCAT
AGCGCACAGCAGGCCGATGTCCGAGCATACCTCGATATATCTGCCCACGAAGCGTAATGA
GCGCAAACAGCGTCGCGTAACTCAAGCACCATCTCTTTTCCTCTGTACGAGGCTATGGGC
CGATCATGACACATCCTCTTCAGGGTTCAGCGAGAAGTTCCACCGCTGAGTCCCGGTCAC
CCATAACTATGCCCCCCCATGCTCGGGAACTTACGCTGAGTAGCAAGTACGTGTAATGAG
AGTGGTGATCGGCTACCAGGTTCAACGCACGGCTTATCCGTCCCAACGGCGCACTAATTC
CAGCTCGAAGGGGTTTCGGAGTTCAGGGAACGGCGCTGGACCGTCCGGCGGGGATCACCA
GGCCTACCGCAAGTCCACGACATGATGGCGATTATGAGTCTGTGAGCCCCCCCCGATTGG
TAAGAAATACTACATGCAGGGCTTCACGATTGAGTAGACACGTACCCCATGGCCGACCCC
CCCTGCCATGAGCGTGAATGCACGGATAAAGACTGACACGAGCACGGCGTCAGACAGTTC
AGCTACGGATGCGAATGTTACCACAGCATTTAAATCAGTAGCGATTCACCAGCACGCATC
GATGCCTGACTATACACGTGCTTCCCGTCATTGAGACAAGTAGGGTAGGAGGCTTGCAAG
GGAGATCCTTATCGTCACGATTGACCATATTCGAGAGATGTGTGGTCCTCCCTCACCCTA
TGCAGCTTTGCCCGCTGCCTAGGAATTGGCTGTTAAGTCTACCCCAGCAACAGAGTCAGG
CGTCCACTTTGGTACCCGGCTCGAGGCAATTTAGCCCTATTTCACGCGATCCGACAAGTT
AGACACCTTATACACTGCTTTTCTGCTTTCCCGCAGAGTCGATCTCATGCTTATAATCCC
AATTGCCAGCGCAAGTAAGTAACGTTAACAATCTGCGATCCTCCCACCAGTTGATCATGC
ACTGACCGCCTCCTTGCTTATCCAAAGAGTACTAGAAGGAGACAAACCTTGGCATGCTTG
CCCGGATGCTACGATTTAGTGACTCTATACTCGCGACTCAGACACGTTATCTTCCGATTA
GATTGCCCTACACATTCCATAGGGGCCTTCACTCTCAGCCTGCCGCGCCGTCAACGGAGA
ATGTCAATGGCGGATCATGACTGGTATTGTCCGTAGCCTTCCCCCCGGCGGGCGCAGCAT
TACAGCAGTCCCCGGCTCAGGACATCACGGACTGGTGCGGCATCACCGACTACTTCCTGC
CGCGTCAGGAGGACTGATACGTCAATTCACCCCGATTCGACTTGTCCACCCTTCGGGGGG
ACGTAATTAACTTAGTAGCTAGCAGTTGAGGGTTCGATTGTGTCGAGCTGGGCCTTAAAT
AACTGGGGGTCAGGCGACCATGCGCGCATGAGGCATATGCAGTATGATAAAGGCTCTCTC
ACTTTAACGCTGTTGCCTTAAAGCGCTCCCATACTCAGGCCATTCGTCGGCAGAAGGCCC
CGTCAACGTCTGTGAACTCTTCCGATGGCTATGTACTGACTGGCCGCTTCAGGCGTACCG
CCTCACTGTACCCGTACGTACGCGACAAACCAACCTGAATTGAACATCCTACGCGAACTA
AGAAGGCGTTGTATAGTGGGCAATTGTCAGCAGTGACTCTTACATTTCGGTTTCGCTGTA
TTCAGATCGGTTACTATTTTTTAGAGCTTTAGAGTGCAGAGTCGCCGTGGCCTCATACGA
TGCGCATCCCCTGCGGTTCCGCCCATGGTGTACATGTCCAATCCCTCGAGACTTCAGACT
TTCGGCTCAATCCTCACCACGTGACAAAGATCTGTATAGGACGTCCCCGGGGTTACAAAT
ACTAAGGATAGGCGTCAAAACGTACTGAACAACCGATACGCCGGCTTATTCCTATTTCAA
GCCCCT
>SRR349946 <unknown description>
-GCGTGGTATATAAATTGACTTCCTGCACGCCTACCCGTCCTAGAATAACCTACATCTAC
CGGAGATCCCTTAGAGCCCTAAATGCCTGAGAAAAAACGATAGATTAACCGTTAATCTAT
CGATAATTTTCCACTCGTTATCCATTGTCGAAATATATACCTAGCCCAGTAAGCTTCCCG
GCAGCACGTGAAGACTTATCAATGCGCCGCAGACACACAATGAAGCCACGAGGTCCAGTT
GCATCACGACGCAAGCACTCCCATGATTGGGGCTGCTCTTCAATTTTGACCCTCCCACCT
GCGTACTGCCCTGTGTAGCGAGTCGCACCTTAAGCGTTGGGCGACGCCTCGGTGCCAGTT
TCCGCTCCTCATTTCTCAATCCGCCTATCTGCCGATGGGAGTGGTTCAAGCGGACTGCCA
AGGGCTGTGGGTTCCCAACGCAAGTACCAAGTTCCTTCGTTAGGGTGGGGATCCTCGTTT
TCCTTTCGCAAAGGTCGCAATCAAGTCTGGTTACTTACAGGCAATCCTCATGAAAATCCC
TGACGGTTTACAACTCTCAACTAATTTAAAAGCCAACTTTCATCACCCCGTAGCTGAAAG
AGGTTTGTGAAAGGGACTTTGAAATATTGAGTGACGCCCATAAACGTTGAGAGGTTCTTT
GTGTCCCAGGCTCCGATGAGTTGGCGGAAAACCCAGTCAGCCGCTGCCATAATATGAAGG
TTCGCGTTATAGTGGCCTAGCCCAAAGGCTACTGCGATACGTTTCCTACCTGCTTGCGTG
GCAAGTATGTCGGGAGCCCGGTCCTTCGACGACTTCACAACAGCCTCACTCGACGCCCCA
GCACGTCGTAAACGGATCCGGGGCGAATAAACGACCCTTCTAGCCGTCATGTACTTGCGT
GCATGCGTGTCTCGGCGGTGTAGGAGCCATGCGGTCACAGCTGTCTTCCTTGAGGTAATG
CCCCGGGTCAAGGTTCCTCTTGGGGAGCGCCTCAGCCCCGTGGGGTGACTAGCTAATGAC
CACCTTACTGTGGCCGTCCCCACATATTTCAGGGTCTTGCGCGGTCCAAACACGTGACCC
TCCTGTCGCAACGTTTTGTAGAGACATTTGGCCGGCCCCGACTACGGCGTCGGCGCGGGG
AGCAAGAAAGCAAGAACCAGCATTACTTGAAATTACCTGCGGACTGAGGTCTAGCGTTAA
TGGAGATGTGGCGCTGATCATCGTCTATAGAAATTGCGACACTTTGACCCGCGTGCGGGA
TACTTCTATTCCCCAGCCCCACCTTAATTACAAGGCAATGGTGTCCAACGGAGGACAATA
ACGCCCGGAGCTAATGCCGCACGAGGACCGGAAGCACTCTCCCCCCCGGGCAGCAAGTGC
CCGTATGGGATGTCTTCGATCGCTGGGGACTATGCAAAGCGCCAACAGGAATTCCAGGGA
ACGAGAGCCTCTTCGTCGGGGATAGTCAAGTAAAGTACGTACAACCTTGGGATACCATAC
GGATGGACGGTAATGCGACTGCGTTCGACCGGGCCTTGTGTTCCGCCCTGCCTTCCCCGA
AATACGGAGTATCACTCTCACCCTTCGCAGGCAGACAGTTTGTATCCGCGGCTTGATGGT
GCCTCCGCTCTCCGGGCGCCGTAGCGGCTCCCAACCCTCAGCTCTTCCTATCCGGACTCC
ACACACCAGTTCGCAGTGAAGGAGGACAAATCGAGTACCCCGCCCCTGACGTCTTGGCAC
ATTGCTGACCCCATCGGAATTGGGTACGGGCGACGCTTAAGCGGGTAAGACGAGGAGCAT
TTAAGCAACCAACAATATAGGGCGCGTATGTTATTGTGTAGGGTCTCCGAAAGAAATTGA
ATTATTCAATACACGGAATTTGGCATCCCGCCCTGGTCTTATAGTGCTGTGTCATGGGAC
TTCTGAAGAGGATGCCAGGACAACCTGACGAAAGTCTTACTACACAGACCCCGGCGAACT
ATTCCTATTGCCGAGTTCTTGCCACAGGTACGCCAAATGATACTCACCCCTACATTTTTC
ACATATACGTTCAATAGACCACAATGATCTTTTACCAATTCCTTCATAAGCCTTGGCGTA
GGAAGCACGCCCTCGGAACTCAGCAAATGAATCACTCCAAAGGTGCGTGGGTACGGCGGC
CTAATTGGACACCGGTGCGGTAAGGACTAGAGACAGACTCCCTGGCGCGGACCTTGGCTG
GGATCCCGCTGATCGTCCTTCACCTGAGTGAATAGTTTGCGCACACGCTGCGAAATCACC
AGCGCCCCTACCCCCGAGCTGTTGAGACGTTCCGAGTATCGCCCTGAATTGAACTCTTAT
GGCCGACGACTTCAAAATAACTCGTGTGCTACTAAAGAACTTGTAGTCCTCGGTAACCAT
ATTCGTAATCTCAGTATCGTTGTTTCTGGTGCCCGTGTCCAATGTGCTGTCGTAGTTGGA
GATGTACGCTATGTTTGGCGCGGAGGCAACCTTAACCTTAGTTTATCCTCAGGCAAATAG
GGCCTTGATACTGCCGGAAGGATGCATCCACCAAATTTCTGCGAGGGCATTGTGGATGGA
GCCGAGGCGGCTTCGCCCTTCGCGTACCCACCCGCTTAGGTTAGGCTTTGACTTGACGCG
GCCCAGCGAGTGTCAGTCCGCTGCCGGCGAAAGCGGAAGTCTCGGACCTAAAGATTTCGA
ATATCCTAGCGAATATAGCCCTTGTAAGAGGATATACGTCCCACGCACAAGTACGGACCA
CCCAACTTGGTTACACGCCCGGGAGGGTTAATCGTATATCTCCCCTGCTTGATTTCCCTT
AACCCAATCGGAATTCGCAGTCTAGTACCGCAGGCCTATTGACCCCTCGCATGTCTCTGT
TAGATAGCAACGCTCGGGTCCTCCCTGAAGTGCCATCGATGCGTAGAGTCCAGGATGAGC
GCGGCGCCCTCTGAAAGAAGCCCGAGGGCGGCGCCCCATCTCGGGACCTGTCGCAACCCG
AACGCCGACATCGCGGGGAAGCGCGGGCATCGATAGAAGCTTAAATGAGCATCCGAAACT
TTCGCGACTGTTGGTTATGTGCTCGGGTCTATTGTCCCTACGTGAACGAGCCACACGGCA
TGGTAAAGCCCAGCAGCGCTTTCTGGTATCAGGATACGCCGTCGGCCGTGGCTCCTTTTC
GCCATTAGGGAAGACTCACGGGATTTTGTTTACATCGTTCTCGACTACCCGGCTAACTGT
GGAAAACGCGCATTCTTTGAGCCTAGAATTCTACGGGATTGTACTTCGAGTGCGGCATCA
GGCCAACAATACATCCAACCATTGGGAGGGAGAGTTGTAAACCTACTTAGCGGGCATTTA
ACCATGCGAGGGGGATAGTCGTTTGTGGCAAGCGAGTCAGGGCAAGGGTTACACATTGAA
CTTACTTCGGCACATCGAGAATATGAACATAGGCGCGAAGTAACGGCAAAATATTTGCAC
GTGAAAAGGACAACCCGGTGATGGCTGAATCGCTGACATTTATCAACTTTCGCTTTATTC
GTTTCATACATGACCCCTGCACTTCGTGCAGATCTGTCCCCACAGACGGAACCGCAAAAG
GCTCACCCGTGTAAGATAGCGGCGAGTAAACTGTTGCACGCCGGAGAACCGGTGACTACT
TGACGCACCTGTTACAAAGCCTTACAATCGACGTCCACATTGCGGTGAATGTACAAGGGT
CGCGTCTGACTCCAACACGGGTACTGAACTTTTAGCCGCAGAAGGGATCCAATATAGGAC
GCTGACCTGTATGCCCTGAGTTAATGCCCTCCCTACGGGAACGCCACACCCTAGGTTTTG
CTAGCTGAAATAAATCAGCTAGCAGTTGACAATCCAACACAATAGGGCTTCGCTGGAGAC
TCCACCGATCCACCCAATCGTTGGTGTCCCGAAGACTACACCCATGACGTCGCCTTTAAC
CGGTGGTAAGCATCACCGGGCCGCTACCTTTTTTGAACTACATAGCGCCTACGTAACGAT
CCGTATCCGCGGGCATCAAATCGAAAGAGAAGCCGTGGTCATTATAAAGCACGTACTTTA
CAATTGGGGGGACAGAAGGAAGATTTCCATAGTACCCGGTGTACAGATATCAGGCCGTAT
AAATTCGTACCTTCGATCAGCAGCGCTTTATCATCATTGTATATGCCCCCTAGGAACAGC
TGCAGAACAAATATTCGAGGCGATTGTCCGGGGTCAGGTCCGCGCGTCGCCATACTCGGT
CTTCACCCGTGGCACGATAGAAATGCGCATGTGGACGGACTAACGCGGGGCTCGTATCCC
CCGGGGGTGGCCTGCGACCATTTTCTATCGTGAGATTGTAAATGTGCCCAATCTAGTGAC
GTTAACCTCGACCTGTCCCTCCCAGCATTTGGATCTTTGGCCTCATCGTGCCTCCCGGCC
GCCCCAGAACCATCTTGCTCGAGTGGAGCTGCCGAACGTCCCGCTCACGGTCGCCGTTGG
GTAACACACTAGCACCTAGTTGTGATAGGCCGGAGAGTCAGCTGACCTACCCACTCACGC
AAAAATGATTGTGCACTAGCATTGGATTGGCAAAGTTGGGTTAAACATATTTGTCACGGA
CACGGAAATGCCGGTATTTCGATTTCACTTTTGCGAGGACAAGAACAAATTATCGGTGCT
CGTCCGTCGGCGGCATATATACGGAGGTAACAATGGCACCATTAGCTTCCGCGATGCAGG
CTAAAGGCGGTCTAAGCAACCGTCATCTCGCGGATAATCGATGGTGTGCAACACAAACCA
CATTCAGGGAACCTACGTGCCGTGATCTTTGCACATCCAGCCCTCAACCGGCAGGTACTA
CCTGCAGAAGATGCTGGTGTAATCCCTGTAGCCAATCAGTAACCACCTCCCTACGTACTT
CCCTCTGCGGTATTTAGCCTCAGCGCCAGTATGGCGCAGTCGCTGGTCGGGTAGAGCGCA
CTGATTCTTTGCAGCTGCCGCCAAGTCATGTGGATCGATCACTAGTACCATGGAACGGTC
CTTCGAGCACTATCCCATTGTACCCGCTTCCTAGTACCATGGGTCATATCAACGCCTCGC
ATACCACGGGTGAAAGGGGTCGAAGTTGCAATAGTTACGTAGCAGCGGGCAGGGTCTGGA
CACCCCAATGGGATAGGGCGAAAGAGGGGGAGTGGGGCACATACCACCGGCATAGCGGCG
TATTACTAAGCAAATGCGGTAAATATAAGACCCTGCCCTCTCGCCCGGCATGATTATTCT
CTGGCACCAGGTCAGTGAGATCAAGACATCCATGGCTCTGCCGGGTGTGAGGCCAAGGGA
GTCCTCTGAAGGTGGCGCGCGTCAGTCAGCGCCAGTCACGGACTTTATTCTCGCTAATCG
CAACCCCGGCCGAAGCTTCATCTATATGGTCGTCTTCATCTCGCACCCACTGCTACTGCG
ACTGGCGTGCAGGCAGAACGCCGGGCATATGCTAACGGTTTGCGCATAAGCTCCGGTCTT
TATTCCGAATATTGTGCCTGACGCTCTGCCTTCGTGCTATCGTTGCGTTTACGCTCAAGG
CGTAGTCTGTCCCACCCGCGATTCCCGAGCCCTTCTTAGCGGAAGGGCTAAACTTGACGG
GAAGAGCTAGGTGTAAGAGAATTGCACCCGCGCTTTTGCTGGTGTAGAGGCATAGAGTGG
CGAGATTTGGTAGCTTCTGTGAAAGGAGGGTGGCTCGAAAGCCGTAGAATAGTTCGGGGG
ACAACAGCCCCTTCCATTTTACGGTTAGCCTCACTGTTTGGGTGGCGGCTATCCGATTAA
GAGGTGATGATAGAAATAACGTGATTTGCTCCCTATTCGTAACTGTTACGATGTTTGAAT
GCGAGCGCAGCTGCCGGGTGGAACATCGGATGTCGTTCCTGACTTTGCAACGACACCCCG
TTCTGGCGTGTATCTTCTCGTTCCGTCTTTCAGCCCTCCGTCCCTATCCCCGGGGGCTAC
GGGACAATGCTCTGAGCTAAAGGGAACGTATTACACTTCGGAATTGACAACGAATACACC
CAGGGATCTAGGCATTAGTCCGTTCCTAGTCACGCGGACCACTAAGGAAACATCCAGCGT
TAGACATGACCCCGCACTTCCAACGAGTGAGATAACGTGAAAAGCCGGTCAATGGTCCCC
TGCGCGACAGATAGTGACAGGCCCTCAAATTGTTTGCTCGTGCTCGAGGTGTTGCTTGAA
TGGCGATCACTTGCCAATGTGAGGACTCCGACGATAAGCCGGCGCGTGGAGTTCCCTGCA
TGGGGAGGAAATGAGCTCCTGATGTATGTCAGGCAAATTGGGACGGGGGAACATTGATAA
GCGCGGATGCGCGTCGCTCGCTGGGACTTGCATCAGACGACTTCACTCATCCCGTGCTCC
ACAGCGAGCCTATACTGACCGCTACCTGGGCCTGAGGCAGGAGTTACACATGCCCTGATC
CAGTGGCACGGAGAATACAAATTCTAGGTGCGAGGTGAACCGAGGCCACATTCACGTGCC
TCAAGAAACGGAAAATCCGCTAAGCGGATATGATGGCCGTCTCAAGGTGCGGGTGGATAT
CGGAGTGTCGTTGAGTAAGGATCGCGTCGCGTGAAAAAGGTGCGATCCGAAGTTAGGTAC
GTTAATCTAGCCAGAAGGACCTTCGGAACAGCTGGTAGGTGTCTCGTTCGAAGCCCACTA
TAGTTTTTCGGTCCGTGTATAGTGAGCAACGGACTAAACGGAACCGTTATACCACTAGCC
AGCTGGGAACGCTGAACTACGGCGGCTATAGATCCAGTGCGCTACAACCGCGCAAGGCAG
AACGCGCACACCAGGCAGGGAGGAAACCGCTTCTTGGGCACGCTTGACCCATGGTAAAAC
ATCAGGATTGGGCTTGGTCCGATGAAAGAGCCCTGTTGCTGTTGTCAACCTCTAGGCTTT
TCTGGCTCGATCATGACAGCTCACCTAAATAAATAATCCGCCTAACATGGCACCGTATGC
TGATCGTGGAGGTTAAGTCGGTGATCAGCATGGCCCCGAGCTAGTACCATGTGGTGCACC
GTAAATTCATCACCGCAGAAAGCCCATCACAGTCCAGTGGCTGGAAGGTTCACCTCATTG
TCGTGCTAATATAGTTGTATGGAAGGAGCTAACAAAAGTACACCTTAATTGCACTTTGAC
AGTGCCAAGTGTGTGGCGGCCGGGGCTAGATGGGGATAAGTCAGTAGTATATAGAAGAAG
CGTAGTAACCATACGTTATGGACCAAGGCACTTCCGAGCTCGGAAGGCGACATTGATACG
CTCCTCTTCAGCGTCAAACTCGTGGAGTCATGACGCGCGATTTTCGATTAGACAGCTTGG
TCTAGCTCAGTTCGGGAGTTTGTTCAAGTTCTAGCATGCTTCGTCGCTCAAACTCGCCTT
TCCTGAGAGACATATGTGCCAATAAGCTACGAGTACCGCGTGCCCACTAGTAACTTCAAT
AAATGTCATTTATGGAGAAATATTAACCGCCAACCAAGACACGGTGCTCGTCATTGGAAA
CGATAAGTCACTACACGTGGCATATCCATCTAAACGAATTTCTGCTCTGTGCCAACTTTT
GCTGAGAGATCCGCGCTCACAGGTTTCTTTATCGTGAAAGGCTTGGTATGCTTGGCGCGT
TTAGCATACGTATTGTTTGCACGACAATGCTCGGCGCGGGCAACATTCGTAGCGTCGCCG
GCAAAGCTAGTGCGGGGTCCAAGCGAATTGGAGCACGTCTGTACCAATAGTATGGTATAC
ACATATAGACGATGGGGGCGTTTTCCGCGGAGCAAGGAAAGTGTGCTGCACGCTAACGCC
GTACCCGGTTTAATACCCGGACCCGAACAAGAATCGGCCATGACTTTGAACCCATATGTT
TCATGTGCACCCGAGGGACGTCCATCCGAACCTAAATTTTTGGACCACCATCCTACTTGG
TGATCTATAGTATTTCCTACAGGGTTCAACTTCTGTGTAGACCTACCTAATGGCTACTCC
CCGGGCCAAGCCCTATGTTACTTTTGCACACGTAGCTTTCTCACACGCCGAGCCTCCGTA
CCGCGATCCCCCAATCGGGCTCTACGGAAGCGTAGTCTCCGCGCTGCAGGCTGAGGACCC
AGCATGACCGTATATGCCACCACATCGGTCCTTCCCACGGGCGGACTGAGAATGATGATC
ACACCAGCGCGTCTCGCCTTTGTCATACGGGTGTGTTTCTCGCACAGGTTCACTGAAGGC
ACCACAATATGTTTCTAAAAGATTACGATAACGGATTGCTTACGGCCTCAGCTGCAAATG
CTGTTGCGCATTAGTTCGTGGTTACGTCAGCGCAACTAAGTGCTCCACCGTCAGAATATG
CTTACATGGGATGGGGGGGGCGGAATAGCGCCGGAGCCACCAGTGTTACCTATATGGCTT
TGGAGCAGAACTCTCACTTTACGATTACGGGCGCTCAGACACACCTTATGGAAAGACTCT
CCTGGGATTAGGCTGCCCCAAACCTCGGCGTAGAGCCAAAGTTCAGGTGGATCGGTATAG
CGCGGTCACGTGACTTTTCCCACGGTACACTGTGTGGAATATGGAGGCCCCTCGTGACCA
TATTTATTTGGCTTCCACAAAACTAATAGCTTCCACCGGTCCTGGAGGAGAGGGCTCCGG
TCACCAGAGCTTGTCTGGTGGCCGCAACCGTATAAGCAGCCTTTTCGCTTGGAGTGAATC
GTCCTACTGCATGATTTCTATTCGGCAGGAGGAGTCCTAAGGCTGGGTATCTCACGGCTT
TCCCGACACTTTATACCCACAACCCGGAAGGGAATAAGGCCATAGGGAGGGGGATCTAAT
GCGCGGGTCAAATCGAGTTTATGCGGAGCGTGACTCTCTTATCTACGCCAAGAGAGATGC
GACTTTCAAGCCCGCAGCCAGAATACGCGGAAAGGCTGGCGGGCCGTGGGATAACGGGGG
CGATACAAACTTGCCGAGCGAGAAGGTCTCAAGGCAGACGGGCCAAGATCTGACAGATGA
GGATCCTGCTCCGAAGGGGTTGGTGACGTTTAGTGCGAGCCGGGTAAGGACACACCTATA
AGAAAGCACAATAATAACGGGCGCCAGCATGGCAGGGCTAGGGGCCCTTCGACCACCGCG
TAAGAGAGGGGAACCGTAGAGGATTTACTCGCCGTACAGAACCAAACAACCTTAACCGAC
CCGTGCCGACGCAAGCATTTCTGTCCTTCTGGAGTGAGTCGGCTGTCTGGGCGCACGGAC
TTTCGGCATGCGACCTCCAGCGGCGACCCTTACCGCCCTAGCGGGACGCCGGCGCTAGGT
GTTTCGCGACGGATTCCGTGGCCGTGAAGTACTCGTGGTTAGCATCTTTAGCGGACTATA
TACTATACCTTAAGGACGCAGCCCCTGTTGTGATGGAAGCTCTGGGCTCAGGCACATCAA
GTGCCGCCCCGCGCACACTCTAGCGCGACTTGCCTGGCGCACTCCGATTTGAAGGTCAAG
GTAGTTCCCTCGCCACCCTGGCAGCATGGGTAGTAGAGTGGAGCGCGCCCAGGCACGTTA
TACTTAAAGCGGTCTAGCGTACCAGCAGAGATTGTGATGCGCGGGTGTAGAAAGCTGAAA
CGATGTTCCGCTCTTAGCACGATTAACCCCACCCCCGTACATCGGAGAACAATGCGCACG
ACGGAACCGCGTGATAGTGCGGGTCAAGTGTCCCTCAGAACGGCCCGCCAATCCGAGAGG
TCTGCTAGTCTCCCACAGCACTGCACGTAGGTGGGGCCTGCACCGCTGGAAGGCGACAAA
TGATTACGGACAGGGGCCGTCGCTGCGCGTGGTTAACGGGGAATTTGGCACTGATGAGCG
ATTTATTTTGCGAGCATCACGGGCGATGTGATCGGGAAAGGGCGCGTACCTTGAGTCAGC
CCTGAGCACCTGGACGGAAAGCATCCGGACAACAGCCCGTCAAGTTCGGTAGTACGCAGG
AAAATGCCCGGGGCACGGAGCAATATCAGGGCTCGCGACGTCAGAGTGCTAGGGCGTAGA
TAGCGCGGTCTAGGCTCGCCAGCATATAGCGGTCGCCAGGGGTGATCGCGTATAGCTGGC
TCGTGGCGCCTCAAAAATTCGCTCGGATTTTGACATCCGGAAGGGGGTTGGGAATTAAGT
GGGTCGGTGGGCAGGGCTAATTAAAATGGTTTACAATAGAGGTGAGCGGCGGG-CTTACG
AGTAGAACTGAGACAATGCCAGGACGGGACCTCCAGCAACACCGAAGTCACTATCCGTCG
CGAGGGTTGATCGTCGTCCATGGCCACCTCGACATGAACACTCACAGAACGCGGGCATGG
CGTATTTGGACGGGTACGGGCACTTGCGACCTGTGGTCCGTGGTGTCGTCCCCGGCGGCA
CGCCCATAAACCGCCAGACCAAATGGACGGCAGCCCTTGACATTGCTGTAATGCCGGTCC
TCATTCCCAGTACTCATACAGTTGGCGACCCTTCAGGCTCGCATCGGTAGCATCGCGGGC
GGCTCCAATGGGCCCGCGACCACCGACGAAGTAGACGCCCCGCAGGCCCAGCGCCCCTTT
CGCCCATGACGAATCGGCAGTCGTTTAGGAACTCGTAAGGCTACGCGCTTGATGTAATGC
AACGCGGCTCGAGAGGATTCCAGGGTGCGGTACAAGGGAGAGCACTAACTTCAAGAGAAG
AAACCAGGCGTATGCTATAGCTTTTAGTCTGACACAATTGCACGGTGCGGAGAACTGGGG
CCAGGAGGTATCATTAGGTGCGCAAGACACATGACGATAGCGAGCTGGGCAGGTCCGCCA
TCAGCTTTTTGGCCTAAAGGATCGCTCTGCATTCTAAAAGGGTTGATCGATCATGTGTAA
AAGCCAACGATTGAATTCTATAGCACGGCACCGGTTAAGCAATGATGATGGGAACGGGTG
GAGGGCTCTGGGAATGTAGAGCTCGAACGACTCGCCCCAACCCACATCTCGGTCTGGGGC
TTGAGGAATTGCGCTGCACTATTGTTTATGGGGTTTGTCTACGGTAAGGAGGCATTCACG
AGTGAACCGGGCCAGGGGGCCAAGAGCCAACACCAGGTCTTGTCCGACAAGGCAGGCACT
CGGCTAGCGAAGGTCTATGCGTGTCCGCGAATAGAGTACAACTAAGCCATCTATTTGCGA
GTCCGCGCAGTGCGTATAGACCAGTGAAGCGCTAGATTCGCGAGTAGTAAGAGAGGTCCA
AGTAGAGGTAGGCCTATTAATGCTGAAATTGATATATGTTGCGAATACAGTCATAGTTTT
CATGGGTACGAACGCCCCCCTTTGGGTGGGGCCTGCCGCTACGTAACGGTTCCAATAGAC
AAGCGGATCAAGTACGATAAATAATTGTAGAGAATACATGGTCACGGTCTTTGGGGCAGA
CGGATCGGACGCAAGCGGAATAAGTGCGGCTAATACTCACAGCGGAAATGGGGAAGACCA
GGCGGGAAACGGAAAATACGGACCATACGGCGTGGCAGAATGATCCGGCGGTGGAGACGA
GCGGTAAGACCAAGAGCACGAGAGATACACGCCAGGAGGGCGATTGCATACAATGACCCA
CATGGGCTAGGACGAATGAGAAGAAGAGAAGTAAGGTAAAGGCATAGACAGGTGAGAGTC
CTCGGTACACCTAGCTCCTTTGCCCCAAGAACTCGGATTCAGGACGGTGCCGTGCGTGTG
ATGTTACAGCGTGTCGAAGAAAAGAATGCATGCAGATCTACGAGTGGCGTTCGCGTCGAG
ATGGGGGGAGCACCATTAGGCAAGTCAGGGTGGTGAGATGTGGAGCCGACAAAATACTCC
CTGAGAACTATTAGCGTCGACCGTGCAAAGCCAAACGGGGTAGCGGAACTGAAGAGACAC
CGTTACGGCCAATGAACAGGCTTGGGGCGGGACAACGCGGAGTCAGACTAATCACGACGT
CTTGCGAGTTCGACGGGTATGCCATGCGGATAACGTGAAAGACGCCTGGCCCTAGTATCA
AGGCAAGACGTGGTGCACCAATAGTTATACACGGAACTTCAACGTTTCAGCGACACGGCG
AAGGCGCAAGCCCAGCAGATGATGGGCCGACTCTCTGCAGATCGATGGACTGTCTTGACG
GCAAAAGCCTTATGCAGGGAGAAGCTCTGGGCGAACAAACAACGCTAGAAATGTGTGGTG
ATAATCAGCATTGACTTGACAGGTTAGGCGCACAGACATTCGGATGACGATGCATGCCCC
CGGATTTAGGACTCGTTAGCTTTCCGTCGACAGAACGGGCTGCAGAAGTTTTCCAGCGCG
GGTGGGGGTACTAAGGTCACAGGGATAACGCAGCAGGGTGCTATTGGATGCAGGTTCTGA
AGCCAACCGAATACCCCGGGGGTCTGAGTGGCTGGGATGTGATGCTTTTCTGGTTGTTGT
GTACCCTGAGTATTTACAATGCTAACCCGGCGCCATAGTAAATATGGACGTTTCAGATAA
GGGCAGAATCCGCCGCTGCAGAGTAGATTTTTATGCTGGGTATATTTGAAAGCGAGGTCC
GACGGACGTAGCTAGAAAACAATTTGATCGGCGTCCAATCTGATAACGCCTTAAAGGCCT
GACGTTACGACCAGTTCGGGAGAATTGAGTTTTGTAAATCGCAGATTGCGGGGCTGCACC
GTTCCTGCCGGTACGGACTGGCCAAGGGGGTATAGCGAACCAGCATCGCTGAATCTAAGT
GCAATAGTATGAAGCGAGCGTCTAGTTAAGCATATGTGCCCGCCCTAAACGTCAAGGAGA
AGCTCACGTAAGGGATCCGTACTTCCATACTCTGAGATCAAGTGCGTGACCCACTCGGGA
GGGCATATCAGCGACGCAGTGCTACTAGTCGGACAACTACAGCTCAATAGAAAAGTAGAC
CATATAGGAGTGTAAGTAATAGGTAGAAGCCAGAGGTTGGATGGTACATAACTATGAAGC
TATTATACCCTACGGATCACCATAGTGGGCCTATACGCGGATCCGGTGCCATTGTGCGCG
TTATCACGGGTATAAGTCCACTGGGTAGCCCTTCCTACATCCTAGTGCCCTGGGTACTCG
GACCGCGGAAGACGGAGACCTCCCAAAATTAACCAGTGCCACTTGGTGGGTAGAAAGAAA
CGTCCTCTGACTCCTATCGTGTATGAATGCCATCCAAGAGTTCATGCTCTGGCCGAAGGA
GGATCGGCAGCGTGAACTGTTACAAGGTTGCGCTGGCGTTCATCTAAATTCTACCCATAC
GCATCAACAGACCGGCTTCGAGTCGCCTGCTAAATAGTGGGGACAGGTAGGTAGAATGAC
TTCTTCTTCACTTTGCACATGGGGTCTGGAGTGTCTGGTCGCCTAGAGAATTATCCATGA
CAAGTGACACGCCGCCTGCGAGGCAAACTTTCTTTTTGAGTGTGGTTATGTAAATTAAAA
TGACGAGAAAGGGCGTGAGGTCGTCTTGCTCTCTGCCGTAGTGTCTGCTCGGACCATCCG
GTGTAGTAGTGTGATGGAAATTCCGAAGAAGTACTAGGCCTGCGTATCCGTAGCGTTCGG
GCCTATTTTGTGCGTCGTGGACCGGATGTGGCGTGACACCCGGAAGTACCCCCAGTTGTG
ACAGGGTCTCAGAGGCAGCTATGGAATGCAGACGCTCATTGACACGGGAGATCACTAAAC
CTTTGTCATGGCGACTGAGAAAACCGATGATGGGAAACTGCTCATCGAGCTGTTGGTTTC
GGGGCGTATCAGTGGGTAGCATCCAACTGCGGTGCGTCAGAGACGCGGCGAGGCGCTGAT
GATAGCAGACGCGAGCAGCCACAATGGGGGGAATCGCACGTCAAGTCTTCATGCTCGGGT
AAGTCGAAGTCCGAGAATTGGGGTGCCCCACATAGTCGAGTGAGAAAGTAACGCGTACAA
CATGTAGGGCACATAAAAGGTGGACGCCCTTCGAGCCAATGTGCGGGATCACGGGGAGTG
CGCTAGGGTTCGGCGGGGGCTATGGGCGAAGAAGACCAGCAACAGACTGAGTGCTTGTGC
TAGCAGTCCTGATACAAAAGCACAAACTTGTCGAAGTCTGGCAAATCACACCGATCGATC
AAGCACCGCTGGAGTCGGCCGCAATG-CAACCTAACCACCAGAGCCACTCGAACCGTAGG
GCGAGCACATATTATGTAGAGTGGAGCATCAGGTTGTGGGGGGGTCCAGCCACCTTATGG
GCAGGGCAACCGCTCTGCGGAGAAGGCGCTTTGCTACGACTCGGCGTAGCCATCGGTTCT
GATGGGGTCTCAGGCCGCGAGGGGGAGTCGGAGCATTTAGTGGAGCCGACCGACGTACGC
CAAAACAGAGGCGAGACGAGGCGTTGCAGCTGCGCATGCTCGATGCGACCGCAACTATAC
TTCTTCTAAGCTGCCAATAGCAGGAGCTAATTATAACAGAAACGACAATCGGTATGGCTT
GCAGCTGTGACATAGTTGAGGGATCAACCGCAAGGCGGCCACGACGGAACCCCCACGGCT
TTGGGAAGCGAAGGTCGTCGGGGACTTACACTACCCTGCCCTCCTATCCCGGAGTCATGC
TACCATAGCTTGGCCGGAGCGGCGACGCCGGGTAACGATGATGTGCGGCACACGGAATAT
GGCTATGGGGCGTAGTTAATATAATGGATGTAGGCTTACATACCCTATACCGGGTGATTG
ATCATCATTTCGCAGGGAGTGCGTCTACTAAGAAATGCGCCTTGGGGAAGTAACGACCCG
TTAATAGGAAGATGCCTCTCATGAACACAGATATTCGGCTGAGTTAGCGTCCTAACTGCT
GGATAGGGCGTATGGGATCGCAGATCGTCTTACTGCCCAAGCAGTCGGAGTTAGGCCGAC
TTAGGTTTAACGACCTTGTGAGGGTATTCATGACAGCTCTTGGACGACAGAACGAGGGAG
ACTTGGGCACCCCTGTGGTAGCTGGCGTCGGTATTCGTTCGCACAGGTTATATGGATCGG
AGTGTTAATTAGATGATAAGAACTCCAAGCCTACAACAACGCAGTTCTCACCTAGGCCAG
AAGCCCAGGTAGAACATTATCCTCGAAACCGCCGTTGGGTGACCACTCAATGGGTGCGTC
TGAAACCCGTAGCCGGAAACGTTGGATTCAATTGTACCACGTTCGCCGCATCTGCCGTTT
TGGGGGGCCAGGCTCTCACAGGAACCGTGTTCAGCGCAGGGAAGCAGCCGGCCCGCCGTG
AGGACATAACGACGATTAGGACAATCCATGGGGGGTGTTGGCCGAACAGGGGCAATTGAC
CTTAGTTTCTAAGTCACCAGCCCAAGTGATTGTGTGTTCGTTTAGTTTGCGGTTCGGAAC
CTCCTATATTCCCTGCCCTGACCACGCCCAATTTTCTTCTACCCGACACAGCGGCGTTGC
GGTTAAGGCAAGAGGCAGCCCGGATGGAGGCCCCGTATCGAAGAAACGCGTGGAAACTGC
GACGCCTCGAAACTGCGCACGTAT--GTACCCGGTCTGCGGGCACTTTCTCCCAGACCCG
TCATCGCGCGATCAGGGAGGCCACGGCGTCTAGTGGCGACATAGCTTCTTATGTAAGCAG
TCCGAACGGCCGGGTCGAGCGGTGCTGGCAAATCCACTAAAAGCGGCACAGGTCAGCGGG
ACATGATAAAAGTTGGGACCGTCATTGGGGAGCAGAGCGGGCGTGAGGAGTGGAGGAGGA
GCAGGCGTTTTGTATGAATGAGCCTCCTTGAATGCCTGTGAGACTCGGGTCACTGCCGGG
GGAGATAGCCCATAAAAGGGTAAGTCTAGGATAGGCTCGAAGGCTTAAAATGCGGGGATG
CTTGAACCAGGCGATCCTGGGATTCGCGTCGCGGAATTAGCTTGTGTAGAGATAGGACGT
AGATCAGCACACCACTTGGTTTGGCCCAGGCGGGCATCGCACACGTGGTCCGTCCTCAGC
GCGCACTTAGTTATGAGTCTATCTTCTCCGTTGCCAGCACTGGTCGCTCTTCACTGCGTG
CAATGCGTGACCAGCTCGGAAGGAGCCGATTAAGTGGCGGAGGCTTCCCACTCCTGGAGC
TATAACATCGCAAGGTGCCATTGTTCATCAACCTCCCAGCCTCGGTTAGGGACGTAGAAA
GGTCCTGTCGTTCGTAGAAGCAGGATACCAAAACCTCTAGTGTGAGTGCAATTTGGTCAC
GGAAGCGGGGTAAAACCGGCGGAAACCGTTACATCAAAGCCTAAGACCGCGGCCGAAAAC
CATGGAAAAGAAAGCAAGCACGGTTGATGCCCTACAACCGTTTAGTGGGTTAGCTTCTAT
CTCCGTAAAATGCCAATGCTCCCGTGCCAGTCTGTTAAAACAACACCTTTGGCCCTGCAT
AAGCCCCCAATCCTCCCTTCCTGGAAAGTCCATGCCCGGGAGGGTTAGCGCGGGGCTATT
CAACACTGGCCGCGCGGGCGCCTGCGCTTGCCACCTATAATTATAGATGGCGCACGTATG
ACCGAAGGACATACCTCCCATAGAAATACGCGACGTGTAGTCACTTGGTGCCCGCCTTAT
CACACGCGACAAAGGTGGGGTCACCCGTGTGCCCGCTGACCGGGGTATTCCACAGCTTGG
TCGATCGTTTACTACTCATGGGAGATTCTTACGGTTGCGGTCCTAAATCGTCCCGTCTGG
GAATACCATTGGTGGCCGAATATCATCCTTTTGATCGCGCATTGACTTCCTTCTACATGC
ATCTAATGTACCCGGCTTGTAGAAGACGGGGACTGGTTGGTTGGAGCAATGGGTGCGGTT
AGGATGCGAAGGATGGCGCGCCCGGCCCCCCGACTGCTGCTAAGTGGGCGGATCGGATCA
ACTACCCGAGCGAATACACCGGACGTTTGGGGAGTGCGTATCGCACGACACACACTACGT
GCCGCACCCACGTGCCTAGTGTCTACACCGATCGGCTTGCCCAAGCTATGGTTAAAGGAG
TGTCGCTAAGGTCAATTCAATGTTGTAAGTTTTCCATACACGAGAGCCGAGAGAGCAACG
GATTGCGATATGGGTGCGTCCTAGATTTAGCGTCAAGCGCTCCCTTCAGGGCTAAAAGGA
TAGTGATTTTCATGTGGTTTGAAATGCTAGTGGCCTTTGTTGGCGAGTATGGTCCGAAAG
CCTAAGACCGCCGGGGTATAAAATGAACGAAGGCCCAAAACGAACGGATCACTACATATA
CCGACCATCCAAGTAAGTGGGGCCTTTTGGAAGCACGTTTGTCAGCTCTCATAGGAGGAT
CCCCCGATATGTGACACCGGACGCATCCGCCCCTTCCACCACAGTAGTCCTTTGAAAGTT
TGATCTCTCCTTATGTTGACGATCTAATACCAGTGCCGTTCAAACAGTCTCTATACCGAA
GCCATAAAACTAGCCAGCAAGTTGATTCGTCCTAGCACCGCTGCTCTATACCTCCCCCCA
GAGAGAAGACCCTAATGGGGTACGGCACTCGAACCAATTGTAGAGTCGTGACGAAAACCT
AGAGCCTCATGAACGTGCAAAGGTAGCCGTGCGCGGTCGAGAAACCAATAACCCACCTCA
GGGGTCACGGTGAGCAGGCTGTATGAACTAACACGGAGTGCATGCCATAGTTTGCACGAT
TCTCGGACCGTGGATGTAACGAAGCATGTCCAATGACTGGTTCCCGTGACGCCGACGGTC
GGCAACGGCGGGTCGTAGTCCCGATTGTCGTAGTCAGCAATCCCACGCTACTAAGGCAGA
GTCCTCAGCGCGACCAACGACAGTAGTCAACCATTAACCTTCACTAGGACCATCTCGATA
GCTGAAGATGCTCTTAGCTTTCTGTTTCTAGATAAAGACAAAGAGTTAAACCGTGTTAAA
GGTACTGACCTCCTATAGTGTAGTATGCACGCTCCTCCGAGTCTTTACGCAACGGACTGC
TTTTCACATTGTATGTGGTCTCAGGGCCACCTGTAGTGAACGGGGATCCGTGACGACGAT
ACAGTCAGCATTGTTACGCGATGCCTTTGCGTTAATCATGTCTCATACATCCCCGGGGGG
GTCCTCCCGATCAAGCCCCAGTCTCCCCCCTCCATCGGGCGCACCTTTTGCGGGCGTCCT
AAGCGCGAGATCCTTCGTGCCACTCAAGGACAGACATACGGTGATTGTACCTGGGGTCTC
TTTTTTTAAGAAATTGTCGAGAGACTTCTGTCTGCCGCGCCTAGCGCTCGAACTTTCCAC
GCCCTTGGTGCGGACTCTGATTTCTATGATACGAGTAGCTTAGAGGAGGTATAGCAGGCC
TGTATGGTGCCTATAGGTCGCAACGTGTGTCTCGCTTTCTATGACACAAGTTAAGAACAT
GTCATACGTACCGTTTACCTTGTTCTCGCCTCGCAGGGCTTGTCTCAATCAGCCTGATAA
GGAGCACTACCTAATGTCCCATTCAACACGAAGGGAAAAATTGAGTATTGAATGAGAAGC
CTGCCTAGGTGGGGTCAAAACTATGCGTGAGGGAGAGGTCGACTTAGTCTAGTCGTTAAG
ACCATTGCGGTACCGTCTGCCGCTGCGCGTTCGATCGCCAGTTTTTTCGCGGCGGTCCTA
ACTTTCTGGTATCGGAGGACACGGCCAAGACAAACTGTCCCCGGAGCTTATCAATTCGGG
AGTTTTACGGCTAATCCATCATCCCCATCTCGTCTGAAGTAAGGCTGCCACCTTATTCTT
TCCTTCCCTCTGCAGGTATTAGGTAACGTACTCTATTTGTTCGTGTGCCGCATTACACTA
GTTTTTCAAGAGGACCCGGGAACCGAAAAGACACTCGTATTCGAGCACCCTAGATAGGGG
GAGTGGGAACTGGGTACCGGGGGGAAGCTCGGTAAACCAGGGCCGTAGCTAGAGAGAGGA
GGGCGACGAATCAAGCTAGGAATATACGGGAAGGGTGCGTACACACTCCGATAGCGGGCA
CACAATCCGGAGGACGGGAAATAGGGACCAGGGAGGCTTCAAATCACCATTGGTGCCGGA
GGAACAAAAAAAAAGATCGCCAAACTACCGTGCTTTACGTAGGAAGGTACTGGCTCGCTG
CACCCCGACGAGGGTACTAAGGTGCGCCTCGTGTGTCAGGAGGACCCCGTGTCTCCAGGC
ACCGTGAGTCGTGTTACGCGGTAGAGCAGCACGGGTGCAAAGTTTACGCCACGTGCGTCA
GATGTTCCCCCGTCCAAGCCTCGACCCCCCTAGTAGGCCCCCGGTGAGTGGCGGACCCCC
TAGAGCGCTTCCTGCGTCAGCGCGCCAAAACCAACCCGAGCACTCTGAGTAGCCCTCGAC
GGTCTATCGGCCGCGCACTGACTGCCCGTGCCCTGGGCGAGTTCACTTAGGTTACTGGCT
CACCGGCCCCTGTTTTTCTCCAGTTCTAATGCGACAGTCGAACCTATTGTTACTGTGGTT
GCCAGCCGGGCTGAAGCGCCCCACCAACATCATCTGAGAGCATTCGGGATAAGCACCCCT
GGCTGGGAAGCCTACTGGGACGGAAACGTCCAGTGAGAGTCTGACACCTGCCGGATGAGG
GATCCGCTAGAACTCAAAACAACGTCGGTTATGCAGAACGAACCATCAAACGAGGTGCTG
TGTCGCCTAGTAGAGGAGTCCGTTTCCTGACGCGGGAATACTTATCCGCGGGTGGATCCC
CGACCTCG-AAGATGACGGCTCGATGATGGGACATAGGCCAGGAACAACTTTCGCGTGCG
TGGTCAGAACGTCTGAAAGTCTAAGGCGGGCTCGTGGCTGTGTCAATGCAGTTAGGTGGA
CCCCGAACACAGATAGGAAGCCCCATGGCGTTTGTAGGCACTATGGAGCCCGCTGTTCTG
CGGGGTTCGTTATTAGACCGCGCGCCGGATATGTTCATACGCGTTAAGTCAACCCGCGAA
CACGGAACCAGCCGGCGCCACACAGGCATGTCCATACTACAGCGGGATTAGGAGTAAAGG
TGGCGTATTCCCTCAACTAAGACATACCTCATTAGCGAAGTCTAGCGACGGGTGACGCTA
CGCG--GCCGTGCCCCGCAAGCCATGGAAGGGTACGCCGACCGAGTTTAAGGCGCATGAC
GTCCACGCGTGAAGAAAGGACACTAAGTGGGACTTACGGACGCTAGCCATACAGCTCGGA
GAAGGTAAATTTTAGGGGCAGCGGTGGCCATAAGGACGTCTCGCGAGTACAGCGCGACTA
GACGCTCGTTGCGAGGCATACCACAACAGCAGGCGCCATGTTCTCGGTAACCTGTGGCTA
CTATTACAGACAATTGGCTCAGTGGCAGCTAAGCGCTTATGAAGGCATTCCTAATGCTAA
AGGTTAAGCGTCAAGAACGGACACAACGCGTGGATTAGTCAGAGCGCCGCGGTTTCAAAA
GCCATCCACCCAGTCAAGAACATGAGGGCATCGGCGACTGTCGGGGGCTGATGCCCGAAC
CTGCCGAGTCTGACACCCCGCCGGCCGACCAAGCGTTGTGCACAATAGAACGCAACTCCG
AGAGCAGATACCATGAGAAAGAACCATCACGTGATAAAGGAGTAGCGCCGGGAATGCACG
AGGGGTCGGGATGCGACCGTTCTGCCGGTATCTGTAACAACGCCGATGCGCCTAGAGGGA
CCTAGCACCAGCCCGACTGTTGGAATTCTGTGGACGGGCAATACTGTCCCTCGGTTTGCA
AGTGAAGACTCCCACTTATGCATGGCCCCCGCGCTCTCTGTCCGTAACCACTCGCCTGGT
GGTAGCCCGCGTACTGAGATACAAGTGAGCGGGGACTGCACACAGGAGTAACGGGCAAAT
CACGATAGGCGATCTGGGCCATAACTAGGTGCAGGTACAGAATCGGTACCTTGGCGGCAG
AAATATGAATCCATCTCGGTGAGTCGAGATCATTAAAAGTAGGTCCCGGCCCGCAGCGGG
GACACAACGATGTGCCACCGTGGTGACCTATTGCAGGTAACGTGCCAAGCAAGAAGTGGA
CACCGGTTAATAGTGTAAAATAGGTAGCATGTATGCAGAGTACCAGTAAAACAGGTGACT
TTAGCGTCTCAAGCGGGGTCGGTTTAACTCGGGGATGTTGTATCTGCTTACGGGCCCCGA
GAGGGGCTAGTACACAAGGACAAATGTCTAAGCAGTACAAGGTGATCTAAACTACAGCGC
GAGGGGAGCGAAGGAACATACTTACGGTGCTCGGCCTAAAAAGATTCAGTCCTCGGGAAT
GACGGTAGTTCTGACAAGTTCGGGTCTTACCCCAATGCGCGAGGGCTTATTGAGGGAGAG
CTCAGATAATATGTTCACATACTTTATGGTGCCAAGGCGGGGCCAGTCAACGATTGGCCG
AAATACGGCTGAGGCCGAACGTCTCATGTTTTAGATACTGTTAGTCTACTCTGAACCGCC
TCTTCTTTAACGGGCCTTACATATTTACACGTAGACAGGCCGGGGTGCGACGTCGGAGGT
CAGGTTGAAAGGTTAGTCGAAATGATCCGGGGGGTAACCTGAACAGCATATGGCGCGAGA
CGGGGGATTTAGGGGAAGTTCTATTGCGACCCGTGCCTCTAAGGTTATTAGTTCCCAACT
CTACTCCGCGCCGTCAACTAGCGATCGCGTCCGTGGCCCACCCGTGCAATGGAGTCATTC
CACATGGGGTCCCGACTTGAGCGGCTTTCTTCGAAGCATTTCCGTCGGATTGGCTGACCA
GCCCCGAACCCTCCCGAGCTGGAATGTGCCCCCGGTAGACCGGTTGTGATGTGCCTACGT
GAAACTCCAGGTTGGGGAACCATGGGCGAGAACAGGCGTAGCGAAGGAACAAGACGGTAG
GGGCAGTACCCAGGCCGAGATGAGAAGGAACGAGACGTGCCAGCAACCCGACATGAGGAG
AGTGCAGGCACAAGGACCTTGTGGCGATCGAATGGTAAGGTAACATAGCTAAAAAGGGGC
TAACTAACGGCATCAGGAAGCTCGAAGCCGTAGTCCTCGGGCGCACGATTGTAGAAACGA
CGGCTCAGAGGCGACTAGTAATGAGCATCCAACGAGCCACCCTAACAGGGTTGCACAACG
GACAACTCTGGTTATAGCGGTCTCCCGGAGACATCATCAGTTGTGCCCCTTCGTCTGGAA
ATTAGCCTGCGCGGCCGCCAGCGTGGCGCTACTCTCCCCTGGCGCAAGCCTATAAGCAAC
AGAGCGCGTGACAGCTGTATGAGATATGCGGGACCTTCGATGGGAGAGAGCTAACACGAG
TGAGTAGTCATCATTAACGGCTCAGCCTAGACGCGGTCACGTTTACCCGTCCTGCTAGTG
CGTCACCCTGCTTCTCCTCCGGTCACAACCGTCGATTGAACTGACGATAAAAGTAGCCAG
CCCACGACCCCGGATGGGCAGCATCCTCATACTCCTGTCTTGTCGGCCATTCCGTCTACC
GTGGTGATCTGACCTGGGGATGTAACAGGGGAGGTATCCAAAAGTTCCGTAGGTACAGGA
ACTGTCGATTGCGCCCAACATTCTCCATTGATCGGTCCTCGAATTACGAACTAAGAAGCA
GGATCATTGGAGGCCCTCGCAACTGCCTGGATAAATTCACCCGGGTCACTGAAGCTTGCC
TCCCGCGGAATAATACTGGAGGATGCAGGGGCTGACGACAAAGCGGGTCACGAGGCCTTG
GCTACCAGACTCTACGCTTGAACGAGACTCGCATGGAACATTCTCCTTGCCGTAGCCAGT
AGAAGGACCCGGGGGGTCCGCGGTTGGTAAAGCTCGGATCGGGTCGAACACCTTCAGCGT
GCTTGACCGTTCTCGTTAAACCGTCGGTAGATGATAAACCCTATTTTCCGTTCCTTTTGG
CCTCCCATTTTTTAGTCAACTGGAATGTTACTTATATGGGAGGTTAATCGGAAATTCTAC
GTCTTCAGTCGGGTTCTTTACTCGCCGTGTAGCAGCCCGTACATCCTGTACGAGTAGTGC
GGTGCTGGTTTGGCTAGAAGGCCGACCATTACTGTACAGGGACCCGAGCGGCTCGGGAGT
GGGTGGGACCTGACTGGTCGGGTATGAGTTCCTTCGCTCTTACGGGTATTGCAAACAGCG
GTCGGCGCCAACGCTTCAGAAAGAAAGAGGGCCCCAATGCGGTTTCAGGTATTTGACTGT
TCCCGAGCTATGACGTACAACGGCACTATTACCTAACTACATCCACTAGGGGTAACAAAG
TCAAGACCCCGGTTTCGAAAGGATCAATAGAATAGACTGGGGGCCGCTGCTTAGCGACGA
TTCCGGTGTAAGGCTAACATGGGGGTCGGATCCCGATATCCATATTTGGCGCGTTAGTGG
ATGCGGTTCGCCGTAGGCCCCAACTAGGAGGTGCTTCAAACGACTCGTATTCCCAGAAAG
TCGGTCCACGGCGCTCCACACGGAGCTCCGCGACACTTGTGTTGAGATAAAAAGACTGGT
ATCCTCCCGATCCAAAACTGACCCTACTCTGCGCGAACGTCGCTAGTTGTCAACTTGAAC
TGGAGGCGAGCCACGACTCCAGAGTCTGCTCGGCACTCCCCTGTTCCGATGGAGAACCCT
GTAAGAGTAGTTGTAGAAAGTCCCGGCGCCGAGTGACGAGCTGTCCGTAAAGCTCCGGCG
AACTCTTAAGAGGGCATCTTACATGCAGCGTGTAAGTTTTACGGCACACATGGGCTCGCA
TATTTCATCAATTGGTGTCCTGAGCACAGCTTCCATTGTAGGGGAGGTGCGGCCTCAACA
GGACCTTCGACATTTCACACGTAATCCACCCTGTGATAAGCGGAGAGCGGGGACAGTAAA
TACCCCTTATCATTCTTCCTGGCAGAGGGTTCATTCAGGCACAACCGCTGTGTCGTAGTG
GAGGATCAGTCAGGTCCACGCCTAGACAGCCGCTGACCTCGGAGAGAAGCCTAAAGCACA
TCAACTATTCGGCCGGTCGTTCAAAGCCAAACCCCATCTCCATTCACAGTCTTAACTGCC
TCAAGGAGGCCCAGTAGTACATTACGCAGCAAGCAGTGCGATTGTATCCCCTACCGCGAT
GTGCGCAGCACGGGAGATAAACTGTGCACGAGTGTCGGATCCACCCGCGAGCTTGGACGG
CCAATTGGGCGATAAATGGGACTTTCCGGGGACTCAGGGGCGCATAACAAGTGGGGGAGC
AGGCATGAATATGACATTCGTTCCTTGTTGCAGGGTCAGCATGAAGAAGGAGACGATTGT
ATCGTGTGTGGTTATGTGTCTCATACTGCGGGGGGATTAATTTTCCCATCTTATACCTAG
TCGAGGGCTAGCAGCCGTCGCCACTGCAGCCAACGGTTGGCAATCGTTAGCCGTCCTTGT
ATCCCGTGTCCCAAAAGCACGCAACAACTAGTCTGGCTCTTGGGTGTCTCGCGGATATTG
GATTCTTGGCAGTCTGGACCCTTGAACCATCGGACTCTTGGTGACTCTAGTAAGTAGTGC
CGGCCCAATATAATACTGAACCACAGGTTAAGTCAAATACTATGACTTCATAAATTACCA
ATAAGGACTTCTTTACGCTCAGGAGGGAGACAGCCTACTCCCCTTGTTGGTAGAATTGCT
GGCAACGGGTGAACTACGGGCATTGCCTGAGTCCTGTCTGCAGGAGGTAGCAGGGTACAA
CATCGGTGTGCACGCACCACGCGTGATATCAGAGGACACTGAAAGGGTGGGCGGAAGTGG
TAATTGACACCCACCGTTCGTTAGAGTCTACTCAATGACTTCGCTCTTGCCAACGGAGCT
CAGGGCGTTGGTGTAGGAAACAGCCCATGGTTGTTAGGGCGCGTATATACGGAAACAGAA
TATAAGCTACACCGCTCTGAAGCTGTCCAGCCACACCGTTGTTTCGACATAAACGTGAAG
GTATATTATATCCACCCAAGGGATCCCAGAGGTAGTCATGTAGCACTGAAGACCCGAGGG
GTCTATGGACTTAGGAGTAAGCCCCCCTCTGGCACCCTTGTCCCTCTTGGAACCCTGTTT
CGCGGTTCAATCTAGCGCCCACCTGTTACTTTCCTTCTCGATAACCCCTCCAGTTGTGCC
CTCCTTCGGGAAACAGGGTGGCCAGAGATGTGCACGGGGAGTCTCCAACCATCAGGTCCC
ACGTGCACCCCTCGCGTCGCAAACTCCTTGGGCTAGCTCCCCATTAGCACCCTCAGATCC
CCGTGTCCCACAGTGCGGGACCTTTCGTTTGCCAGCCGGCTCGCAGGGGACTGTGTCTAG
CCATGGGCTCGCGAAGGGGACCCCGAATTGGTGCATGTAGGGCCCAGACCTTCTTCGAAG
TCCTCCCCGACCAGGGTCGCGTCGGGACCCGCATCAGCCGTGACAATCATGTTTGCGGTA
GTGGACGCCTGATAGGCAGCGAGGTGCGGCTACAGGCAGGCGAATGCAATGAAGAAAGGA
TGCACTCACTTACAAGAGTAGATAACGTACTCTCCGGACTGGTACTGACGGTATACCACT
GCTTTCCATGGCGAAGAGGCGAGCGGTCCGGCACAGCGGGGAGAGCGTAAGTAGTCGAGA
GCCCGGCAGCAGGAGCGAAACGAATTGACAAAGAGAATGGGTGATTTCAACGGATGCGCT
TATCTATTCCAATTGCCCATGCAACCTCCTCCGAATGCCGAAAGGGAAGGGATGATGAAG
CGCCAGATACCTTTTTTTTAGTGAGGTACATGAAGCCATCCAGTTACCCCTCATACCCGG
TTTTCAAGGTATAGTATAGAAGGGGTGGAGTGCGCCCCTACGTCTTTGAAATGTTGTGTT
AAAGGGAGGTCTCATATTTTTTTGTCGCCTTGCGGCGAGACCCGCATATTCAAATCTTCA
ACTGAGTCTACAAGGGTTAGGTATATACAGGCCTTTAGTTGCTGCGGACAAAAAGATCAC
AAGAGGCCCTGTGAAAAAGATGGAGGAGTGGACTGCCCCTTGTCCAATAGCAGCGATACA
CAGTAGTAGTAGTGTAGGAGCCGCTACGTGACAAAGTATTCCCACTTACTATTTTACCGC
TTTAGCACGAGGCTGCCCGCAAACTTCTACCCCACCGGTGGCTCTGATTGCCTCACTTTA
CAATTTTTCGGCCACTAATACTTCAATCATTTCTCCGATATAGATGGGGTTTTTGACACC
TCGCGAGTAGGATGGGGGTAGCGGCCAGTATTTCGCCTGTAGGTATGTTGGGCTCCGGTT
AATGAGAATGAGGGTCGCCACCTCGTTTGTCGAAGCACGTCAAAAAGAACATCTTCGTTT
CGGCTAATGTCCCGGAATTACGTGCTCTTGACCGGTTGTTCTTTCAGGGCAAGCTCGACG
GCCACAGCTGGTTTTAAGCCACTATCGGATCCCTCCTATGGCCTCCGGGGCGTGGCAAGA
GGCTTGGCAGGCAAATCTTCTGATGTGTTCACTTGGTCGCCTAGGATCACGTCTCCCCAA
GATACACCCGGAACGTCTAACCAGATCTAAAACGCCTAGGACCGGTCTCAAAAGAGTGAG
GTCGTGACGACCTGGTTGGCAAGGCCTTTTTGGATCTGAGCGACCATTGGGGGTACGGCT
CCAATTGGGCGTGCGGTGTGCGGAAACTCTGCCCCAAATCGCGGGATGTAGGAACACCAG
ACAACAGCTAGGTAGAATTCATGGAGGCTACGTAAGACCGAGTAAAACTTGGCTGGTGGA
TTGACTACAGGAAGCTGAGTTCAAGATCAGCTAGAAAGCGTCGCAACTAGAGATTGAATT
ATCGGCGGGTTTTACACTCTATTCTTAAGGAACTGAAAATCCGATTCGGGGGGGTGCTAG
GTGACCCGGAGGACGAAAGGAACGGGGCGTAAAAAACTGTAATCGATGCAGAGAGCCTTA
GCTCTATTAGATATGTTGAGAGGGACCGAACGTTTCTGCCAGATCATAGACGTTTTTTGG
GGGCGCGAAAGCGTGGGACGGGGAGGTCTGCGAATACGAACGCGTGGGGTGAGCGTCTTT
GAACGCGAGGATCGTAAACCGAGGAAAAACACGGGAGCGTCAAAACGGTCAATGCCCGCC
ACAAGATGAGAGAT--GTGGCGTCTCCTCAAAAGGAGGCAGGGGAGTGGAAAGCACGGAT
GAGTGAAACGGTGATTGGATCCTCCTTTGACCGCCCCCCGCGGGGGCGGGTGTCCCTCCA
ATAGGGCGAGAGAAGAGCTACGGGGCGCCCAGAAAGCGAGCCTCACCCATGAGGACTCGA
TTAAGAAATCCACGCTCGGGTTGCTTGCCTACGTCGACACGAACGCGACGTCCTCGTAAC
CGCGACCGCCGCAGGTCGAGATCTAAAATCAGTTGGACGCCAATAAGAGCGAAGACGTCC
AGCCTATCTGCAAGCGTCGGGAGTAACTTACTTAGCCTCCGGGTTCCGAGAGCGACCCAG
CCCCACGTGAGACATTCGTAATGGGTACGCGACTTGTGCACCACGGCTAATAATGCTAAA
TGTGCGGACACCTCCTAGTATGGAATTG--CGCAGCACACCTGAAGGCCGCATCACATGA
AGTTATCAGTCGATGCGGGCCCCACGCTTACAACAGTTCCAAGAGATGATGTCCTGAATA
ATGCAGGTCCCGAGGATGGATGGCCGCCAAGGAGGAGAAGGATAATTGTCTACCGCGTAG
AATAAAGGTTGAAACGAACGAGTGGTGTTTATCGCCTACTGGCGGATCCAGTAAGCAAGC
CAGCTTTAACGCGTCGTAAGCAAAGAAGCCGGCTGTAAGGATAGAGTCACTGTTAACCGG
TGAGCCTCAGGGCGATGCCCGGGAGGCCTTATCACGAGTAAAGATCCACGACTCAAGGCG
GGAGTATGAGGGCGTTCGGAGCAGCACATGGGTATTCTTGGGGGGGAGCGCTACCCGGGT
CGAGCGCGGCGTGGACATACCGGACGAGGGCCGCGCCGTAAAATCGAGGACATAAAGGAA
GGATCCTCACGAGAGCAGACATAAGGTGGCCCACTGACCCCCCCGGATGGTCTATTATAC
ACGCCGGTTATTCGGGGCTGGCGCTCGGGGATCGTTGGATGAAAACGGGAGATTAATGTA
CGGTCATCTCGAGTGCGGAAGGACTACGAAGGTCCGCACGACAACTCGACGAGTGCTAAC
TCATTGACCACACGCTATCGATTGTGAGCTGGAGCCGAGATAGTAACGAAGTAATTAAAC
TTCGGCAGCACCCGTAAGGCCCGCGGCACAGATGTCGTCACCGGCTAACCGACCTACGAT
ACAGTCTACATAATCGCTAATCGAT-TACGAAGGTCTATACGGTCGCAAGCCGACGGTAG
AGGGTTGTGAAAGTTAGATAGGTACGAAGGCGTTTCTACGGCACATGCGATGCTTCGGAC
CAGGTGCGCGTGTCCAAAGGAATCTCCAGGAGAGACTCTCAGAGTCGCAGGTTAGCCTGG
GGCAGGCGCTATCCATTGAGGCTGTAGGCAGAGGTGTCCAAACTGCTGAGTGGCCTGGAA
GGCGTCTCACCGGGGGTCGGGGCACACGGTTCGCCTCGGGTTCGGCTAGCACTCGGCGAT
CTAGACCAAACAACAAGTTGGGCGAGGTACTCCTGGGCCGCAATCAGGCACACTGCATTC
CCGCCGGGCAGGAGATCGTCTCCCGACCGGTTTCCGGCCGTTTTTATCTACTGTGCTTCT
CTTCCAGTCGAGGGTGACTTACCCACAAGTCGCGCATTACCAGATTGAAACCAGTTCGCT
TGAACACTGTTTCCTGGATGCGGGCCTCGACGGCCACGGTCTTCGCACAGGATTCAGGCA
TACAGATGCGATGTTGCCTGCCGATCCCCGCACACGGGGTTCCAGCAACCTTTCCTAAAC
TGCAGTGCGCTACGATTTTCGGCCTGGACAGAGTATCTAATCCCTGAAGCAGCGGTCAGT
CTCACACTAAGTGTGCTGCACGCAGGCTCGGGGCCTAGCCATCCTTGGGCGAATTTCGTC
GCGGCTCTCGCTACTGCACTCGGTCGGTCGGACACACCACTAGCCTCTGCGGATTAACTT
ATACGTCAACCAGGGCAATTCTCAACTATTGCGAGCTGCGTGGGCGGAGGATCGGACCAG
GCGGCCGAAACTCCCTTCGCCTTTTTTCCCGGCACATTTACTCGTTAGAAAGCCAATCCA
GCATATAATGTCTGAACCATGCGGCGGGTTTCAATAATAGTCGTTCGTCCGCCATTTGCC
AGACTGGCGGCTTAGGGGCCCGGTTGTTGAGAACGTAAGAGTGGCGAAATCGCAACAAGA
CTTCGCAGACAGTTCGGAGCAGTTGTACTTGATCAAAATTCTTTTGACAAGACGGGCAAA
GGCACGCAAAGGGGCTAAGTCGACTGACTTCTTTCCCTTGTGCCAGCAGGAGCATGCCGT
ATGTTGGCCCCCGATCGGTGCTTTTTGCATGGGCGCTCCGGTTTGAAAGGCGGTGGATCC
AAGGAGTCTGACTGTTTGATAAGTCCTATTGGACCGCGCGTGCAGGAACTACAAGACCTG
GCGTTAAGTGAATTAGCGGCGCTCTGCCTTGGAAAACATTTTGTCGAATCTCAGGTACTG
GGATGAGGCATGTTTTATACCACAAAGCGCGGCGCAGGTTGAACAGGACAACTCCGCAAA
CCACGCCCCCTCCCCCTAGCTTGTTTACCTCTCCCGACCTTTTGCGAACACACCAGCGGA
TGGGTCCTGTAAAGCAAAAGGAGTAGGGTATCAGTCATTGACCACCTCAACTTATTCTGA
AGGCCAAGAAAGTTAGCAACTTAATGCAGCAGCGTTTTGGAGAGGTACCATCTATATGTA
CATTGTCTATCATAACTCACAGCATGGAGAATTATCCCTTCGGCTCGGCGTAGCCTATAT
TAATGAAATACTGGGAAGTGCGTAATTCGACTGACTCGCTCGCGAAAGTGAAGGCCAGAG
GGACAGGTTATCGCTCGGGAGCGTATGCATACCCCTTTTGTACGCAGTTCAAGGTGGACG
GGGACTCGAGTACCACAAGACCAGAGAGGCGAGGTCAGACACTGGCCGTCCACCAACGCA
CATAACGGGTGCACTTACGACCAAGGAATCCAACAGGAGATGGACCAATATCGAGGTGGG
GTGTGAGGGTATAAGGGGAAATCGGCCAGTACGGAATGTAGAAACAACCGCCTTGGTCAA
TTATTGTACTTGCAAGATTCGCATCAGGGAAGGGCGCAGAACGCCCGCAAAGGGTGTAGA
GACTGAATATCTCAGTAACCGAATAGGTGGGTGGATAAAGGCGGGCAGTTATACCGGGGA
CCGAGCCGCACGCGGCTAAATATGGTGAAGCTAGTTGGTACTGACCCAGTACCGGAGTCG
TTAAGGAACTC-AGGCCTACGCGCTTTGAAGCTAATGCAACCTCGCTCCGAGAGGATTGC
ATGGGCGCGGTA-ATCGGTCCTTAACGGCCGAGACAGCACTTGCGATCAGCGAAGGCGGG
GAGGGCTTTGTGAGGAGTACGCAAAACGAAGCGGCTCCACGCGATGCTAAATCTCATGTG
CCAGCAGGCAGCACGCACCCGCTGGTCAGTTTCATTAAATACATTAGGAGCCTCCTGAAA
CGAGCTGTTTGTCAGGGGGAGCAAAGGGGCGCGAGAGGATGTGAGGTGGAAACGAGGGTT
GGGATGGCGGAATATGTCAGTGCTTCCGCTGCAGGCGACGCAGTGATCTTCCGAGTTCGC
ACGTTCTACAAAGCTCAGGGTGAATTGGGTCATGTCGGTCGGCGGACGGGTCTTGCACGC
CAGGGGGACCGCACGGCGGGTACGACGGATCATACGGGTGGAATGGGTGAAAGATCCGGT
ATCGGAGCCGGGACGGGGCGTTAGTCCGTTCTCGCGACATGGTGTAGCACATTCTTTAGA
GTGGTAGAATTGGCGAAATTTTAGGGGAATTGGTGGCAGGGGGCCACCGCCCACGCACGA
GGAACGTCCAGTGTTATTCGGGTGCGCTCCCTCCCTAAAATGGGACGACAATGGGCATCA
GAAGAGAGGCGAGGTTGAACCACCTGAATGTGTAGGGATCGTGTGCAATTTGAACCACGC
ATTTGGAAAAATGACAAACCGTCCATACAGAAAGGGGCGACCTCCAACCAAAGGCCTTCC
GAGGCAAAAGTGAAGAGGCCCGAGCAGGTTCCGAGTATAAGGTCGCCTGCGAGAGAGGGA
GGGAGCGCTGCATTCTGTTGCTGGCGGTGAACGGGCGAAGAGATTAAACTGGGAGAAGAA
CAAGATGGCGATGTCTGTCGGGGAAAGGGGAACCGACGGTTCCATGGCCTATCTCCTGAC
GGTTGACAGGAACCTCTCATGACACCCCGACCTATCCCATTCCACCGTTGAACACACTTC
TGTCACGCGCGGCTCTCCCCAAACCTTAACCTCGCCTATTGTTGTATTCGCAAGGGAGCT
TCAAGAAACCGTCTCTGCAACCCATGCGCGCTCGAGGGTATGGGAACGGAAAGTTACTCT
CGACCGTGTTGGCGGGAGGGAGTGTCGCCTAGGAGTCACGTAGCCCCGCGGGGGCTGCGT
GTGAGTTGTTTCTCTCATTTGACCAAACGTTAATCGTTCGCCGGTTACCCTCGAGGTCCG
GTGCTACGCTGGCTTCGTGTGCCTAGCCGCAGGTCCAGGGATTTCAGAAGTCTACTGGGG
AGTTATAGATTTTTCTTTCTGGATGTTGCATTGAGTCGTTCTGTAAGGTTCGCAAGCAGG
ACATCATGGTAGCCCAGCTCTCCCAATCCACTCTTGAACCGCTATATACTCTGCGCGTCC
CCGGCCTTCTCGTGAGTAGCAGTTGCGTTCATACCCGTCCCCACGTCCGAATCTCGCACG
GCGAATAACAGTTCTTCTCTGGTTTGGACACACGAATCCGGAATAGTGGGGTGGACGGGT
CGTGAGTGAAGGGGGCTCGTTGCAGGCAGCACCCCCAGCGACTAGCCGATCGTGGTGGTT
ACTCCGGGCTTCTGGGCTAGCTGGTTGTAGCACCGCCGACAGGGAATATAAACCACGCGT
GGCGGGCTCTCCATTCGGCACAATAACCTGTATATCCGCATACCCGAACCCGCCTATCTC
CCGCATGATTTTCGACGTTTTCAGTCATCAGCTGGCCCTTGCATTCATACGGGTTAAGCG
TTGCTTGCTCCAATGCATCACCGGGGGAGACGAACCACTCCTCCTCGGCTCACGTTCTCC
TCAATCCCCCGTCTACATTGTCTGGCCCGAGGCTCGTCGGCCGTGTATGTTCAAGGCTCG
TAGCTTATTATTTCTCATGGTGATCTCTCAGCCCTGTCTCGCTGATGGTCATTCGCGTAG
TCATTAGGTAGCGATACTTGCTTCTCCTAGCAACTATTAATCTACCAAAGGGCCCTTTGA
CCGCCCAGGTTGCTGGTTCCCTGTAGTACTGCCCCACCATGTGGCCCGGTTCGGAGTGAA
GAGGGACCCGGTTTGAGAGCTACCGGGGCACGATCGAAATAGGAAGCCATGCCTAATGGT
CTTTAGGTGCGTGTAACCATTCTCTTGTAGACTTGCGGCCTAACGCGGTACCACCCTATG
CGCTGCTGTGTACTTCGTTCCCTAACACTGGAGCCGGAAGTAATTTCGATTATCTGGGCC
TTCAGAAGTGAGGATCCCGAACCACCTTCTCTGTAGAGTAAAACGCCTTTCACTCCCGGC
AATATATCCCCGAGAGCAGCTGAAATTGCACGCAAAGCCATGACCTGAGACTGTTCATCG
GGTTACCCCGTGAAGAAGCTATGTCTCTTGACGTGTCGGAGAGGACTGGTGGTTGGCGGA
CGGGTTAAAGCTCCCAGGGTTTCATTCGATACACTCTGGATAGGCGCATAGTTGGTCAGC
GAAAAGCCTACGCCCGGTTCGCGGGTTGCGGGGGCGGAGCCCCACGCGCGCGGACCCCAC
TCAGTCATGCACTCTTCTTAATTCGGTCCACCTCTTCCCGCAGCTCGCGCATCCCGCCAC
CCGTGAGAGGTTAATCAACTAAAGCACCCTAATGGAGGAGATTACTGTGCAGACCATCCC
TTCAGATACGCCTCCTGTTAGCCGGTCGGTGGAGGGACGCCTGCGGAAGTTTGCGGAGAG
GGGGCGGATGAACCGGCCGGGGGATAGCGAAGACTTGGAACGCTAACTACTATGTTCCCT
CCGTTTTCGGAAGCCAGATAATTGAGGAGCATCAACCTCGGCCATACTACGTTTTTATAG
CCTACCCACACCGCCGGGTTATCTATACCACAGCACGAGAATAACCTAGTTAGGACGCCT
GTGAGAGGTAGCATCCGGGTAGTGGCAGTCCCGGTTAACCTGCCGGAGCGAAGGTAACTT
GAGGCGTGATCCCCCTGCCTGGTAGCGTTGGCAGCCTCATCCCTATGGACCTAAAGATTG
CACTTTGCTGAAAGCGGCACGTGACTGTACCGTCGAGCCAGTCCTACTTTCACGGGCGAA
TGTATGGTCCGCCGAGGGCAGTCCCATATTATCGGGTCCTGGTATCGCGCCCTCATGGGT
CTGGGGTGGGCATATACTAACCGTTCCCGCTATGAGTTCTCTTCCTATAGGCACCCATGT
TTATTTGACGCTCGGTCCCCGAATGTGAGCACTCCGCCGCTACGTATTGACGCCAGTACG
AGGGCCTGACCTATTCCAGTCCATCTGATACCTTACAACCCTAGGGCGGCTCACCCGGCC
ATGTAACTGACCGGGCAGGGTTCCCCGACACGCGGACGTTCCCTGACCTGGTTAGTCGGT
AGCCAATTCGATGTGGGACTGTCAGGTCATGGGTTCATGTACTTCGGCTTTCCCCCTAGC
GGCCGGCCCTGTAAAACGAAACAACAGTTCCACAGCCAATGCGGCGAAACGTGCAGGCTA
GCGGGTACGTCCAGAAAGTTTG-CTTTGGCACAGCCAGGCCCCGTTACTTGCTGCCACAT
GTTCTTGTGAGAGGTTTTCTAGCGTTTACAATCACTGCCTCTCCCGCTCTCAGTCTCTAA
TATGTCCCGACTAGAGCTCGGCCCGATCCCCCCGGTGCGATCGTATACCCTTAGGTGCCA
CTATGCCCCACGCCAGTCATCGTGGCATAAGATAGCGACACATACGCGCCCATCGAGACA
TGAAGTGCTAAACGGTCTACGGGCGATCGCACTCAGGCGCTATCAGCCGAGGTATCCCGA
CACGTTGACGGCCAGGGTCGAATGCTTCGGGTGGCGGGTTTGTCTACCTCGGCGGCTACT
CTGTCTAACGATTATGCAATGTCGTTTCCCTCTTGTGTTCCCGCAGCTCCTTGGTGCTGA
AGATATAGGTGCGTGTCTCGTCAAATCCGTGGGAGAGTGAGAATCCTTTTCACACTCCCC
GGATAAACTATACCGTAGGCTTCTGCTCGCTCTACTCGGTCCGGTGCCTTCGCTACTATA
CGGAATGGCCAGGAACGCGCAATGCACCGACTAACCACTGGAAGCGGGTCGGGGGTCAAC
GAACGGGTCGATTACGGCAGGTCGTCCGGTACCGGAGACTGGGGAACGCAGAAGGTCAGT
TCCGGGGTAAACATGGGTCACCTACCTGCTCCGTTCGTGATAATACAAGCGGGACTTGTG
GCCCCTGCTCATGTATTAAAAGGATAAGAAGGATTGGTGCACGGAGAGACCAGGAGACCG
GACATGCTCTCGTTTGCGGATGAGAGACAAAGTCCGGATTTAATTCACTGTCGTTCTAGC
GGAGCTTCTCTCGGTTAATTCTAATGTTCATCCGCAGAGTTCCATCAATCAGCGGTGGTT
CTGCACACGCGACCCCGAGAGAATAGGTAAACATAGCTCCCGATTCTCTCGTCCCGACAG
TCGTGTTCTCCCCCCCCGCTCTATGCGATCCCCGGGATGTCTTCGCCCCATAGCGCCGAG
CCTAGGCAATCCGTCCTCCCTCTTGTCAATGCTTATGGTCATGTTTCTTCAAATGATCGC
CGTCGTTCTTCCTCCCCGAATTGGTTGCTCTTTGTGTCAACCGGGGTCAGGCTCAAATCA
CCGTCTATCGTCCGGTAAAGCACAATATCTCCACGAAATCGGCACGAGGATGAGACCAAT
ACTATTCCCCCGGCACGCACTGAACCAACATTACCAGTGACACGCAATTTGCCCCTCTAC
CTCCCACTTCCGGTCGATTGGTGCGAGGGATGTGCCTCTCTCAGCATGCCCCCGCTGGGG
GGTTCACACGGAACAGGTGTAAAAGAACGTCCCTACCTTCTTCAAATGTACCGGCTCAAC
ATCTTATAGCTATTCGAAAACGCACCGCACTGGAACCTTATCAGCGCTAAACTGCGACTG
AGGCAGTGTTAGATCGTCACAGAGCCATTAGTGGTGCTACGCATTAGGGCCCCACCCTTT
CTGTCATTACTCGATTTTGCTAGCTAGCAGCGAGCCAATGACGCCATGACTGATCGGGTC
GCGACTCCTTATCCCGGCACGCTGGTGACCCGTATAGAGGTGGCTTGTTCATAGTGGCAC
CATTTAACTCCGTGGGCGCTTATACGTTTATCAGGTTGCAACAAATAAACCCGGATCCGC
CTACCGTCATACAACCTTCGTTAATATTGTAGCCTGCCATATATGGTCGTATTGTTTCCT
GATTTTGTTACCACAGGTTATAGTAGGTATGAGGCTGTTTCCGAGCACTTGGGCGAAAGG
TCATGATCCAGATTCTTGCAGCCTTTAAATAGAGTTATGCGCCGACCTACTAGGGGGCAT
GGCGTCATGATCTTCTACGTGTCGTCATCGCTTACCCTCGTTTCAACTCGAACCCAGCGG
GGACGTGGGCAGTTAGCGCCTGCACCCCGTCCTCAGTCGCCAGCTCCGCACGGTCTTTCG
CAGACAGATGCGGATCTAAAGTCGAGATCACCCCCCTTGCTCCCTGTTTCTCCGCACGCC
CGTTACCATTTATATCTGTCACCAGCCGCGTGGTGACGTAACTTCTGTGGGTCTATGGGG
TAACGATTGGAGGAGTTATAGCTTTCCATCATCCCACCAGGGACGGGCCTTTTCCGTCTC
CCAAAGCATTTCACAGGGCGTAATTGCGCACTTGGACTACTCCATCGTGAAGGCGTGTAA
GTGAGTGGCCAAGGAATCGAGGGCTGCTTGATGATTTCGGTTG-TGGGCTCACAGTTCCC
AAGGGAATTGGCGGAAAGCGAGGTCGGTCGGAGTGAACGCTTCGCTTATCGTCGAGGATT
GGGCCTCGTGGTTGTTCGCCGCTAATTCTACTCCAGGCTGCTTAAGGGCGCCCGGACTTC
ACGCCTAATCGTCCCTCGCCTGGACTATAACGACCTGACCCTGTCGCCCTCACTGAGCCA
TGAAGGAGACGCTGGAACCCCGGGTGACAGATTGTAGCAAGCTACCGAGATATGGCAGGA
AGAGCCAGCAAAGTGTGGCCTGGTTAGGATCGACAGTCATCAACGGAATCATCCCTTCAG
ACGCTTCGACATTTGGGCTAACTCATGACAAATGCTGGGTTGACGGGTTCGAGCTGCTTG
GAAGAGACCGGGCGGGTATCACAGCCGGGTAGGCCGGGACACTGGGAACGCCTCAGCAAG
AAGCAAATTTGCTCTCGTGCAGGCTGACGTGGCATGTTCCCTATACCCACATCGGGTTAT
ATGATGGCCTCCTTTCCAGAACTAAGCTCACAAGACGGACGCCGCCTTTCGAGGGACTGG
CTTAACGTGTTTGAGAACCAAGATTCATCCAGAAACTGCCACAGTCGAGAGATTCGTGGG
ATCCCACTGGCCAGCCACATCAACTAAGTTCAAACGGGCACCACGCCGGTAGCACAAAAT
GGCTTAATAATGCGGGCTTGTGGCCGCTTAAATAGGTACCCCTGCCTACACGGGACGGAG
ATATCGTGAGGGCCATACCAACTCCTTGCACCTGTACCGACGCTGTCCTCCTAGAACGCA
ACGCGGTAGTAGGTCGACACAGATAGCCCGCGCGAGGAGAATCTCCGTCCCCTGAATAAA
CTGCGCCTAAGGTCGTTGTTGCTTAGTCTGCATGATCTTTTATTGGCTAGGCCCCTTACT
CTTCCTGACCACTAGATCATTAAGCGACCGCACACTCAGGAAGAGTAGCGTCCCTCCATC
CGTGCCTTGGCTCAGTCCACGACTATCAACATTCCCTTATGTTCAGCCCTTGTGTGTACA
CTGCGTAATCCCTAGCCGTGACTTGCAGAATCGAAACGCTGGTCTGCAAGCTGGTGTTCC
CGGTAAACGTACGGTCAATTGGACGGCCCGGAATTCGAGCCTCATGTGACGTCGCGGAAC
TCTACTTCCTTCATGCGGTGTTCTGCGGGCTGCTTCCGGTTTCTTCTCCAGCTCGCTATA
ATTTTTATAGCCCCACGCCCAACCTTACGCGCTGGTAACTCGGAAATCAATCGAGGGACG
CGCCGACATAGAGCCATCGGACCTTCCTCCACCAGTTGTTTATCTCTGACTCCCGCTGAG
GTCCCATGTGTTGACTTGGGAGCTGGAGGGCGCGAGTTGTTCGGACCACGTGGTCTAAAA
TGTAGCTTGCCGTTCTATTGTGGCATTGACCGCGCAGTACACCGACCTGCAACCCTCGAA
CCAAATAAGATTTTTTAGCTCAATGCGTTCGACGCGGTTTACTGTCAGTTTTCATGAGAA
TGGTTCCATCCCAGACCCTAGAAAAAGGCATGCGGGATCAAGTAGTGACCAGGGAGGTCG
GCTCCTTCTGACGCGAACCTTCGCAATGAGGCGCTACCTTACTGATCCCTCTTGGTATTC
GACGATGCCGAGCGGTTACCCCTGTCTTCCCCTGGATCCGTCCAACAGACCGACGTTGAT
GAGATAAATCCCCAAGCTTCGAGATATATCACACCCGCATACTCGCATCACACTTCTCTC
TCTGTGGGCGATTTCACGGCATCAATCGGAGATTCGACTTTACCGGCTCGTACGAGTATC
CAGATATTGGCGCCCTCCACACGCCGCCTGGTAGATATGGTACTCGTCGGTCCGGTTTGA
GCAACGTTCTATGGATTCAATCCACCCATGGATAAGCCGGTGCCGGGCTCGTTTGGCGGA
CGGAGCGCTTGAGATATCTAGGTGACCACTTTGACGAGTGCGGCTCGATAGGTCCGCTAT
GCCCCCGAGCTGAGAGACCGGAGTGGCTGCCTTTTCCCTAGGCAGGCGTAGGCCCTACTC
TCCACTAGTCCGTGACTGGTTGAAATGTGTCGGACCGCCTGTGTCATGCGACGACTGCAG
AGGCCACTACGCTCGGAGTAGTATCCTGAATGGAAGAGCTCGCCTTATGGGAGGCGCGGA
GTCAGGAACGGGTTTCATAGGAACTGCGGGGGTTGAATTGGGCGCAATTGAACGACCATG
GATTCCCTGCTCGCAGTTAAAGATGAGAGGACGAACGCCGGTCCAAGGGGAGTCGAACGA
CGCGGAGCAGACAGTAACCGGCCATTGTAAATCGGACGGGGCCGGGAAAGTCTCCGACTC
CTCATATTCGTGCTTACCGGCCTTGA-CGTTCGTTGTCCCTTCGTTGAAGGTGTTCCGAT
CTCTCAACATGCATTACTCTCGCGGACGAATAACCGTCCGAGCGTTCTACCAACTCAGGC
GCCCGCACGTGGCAGATGTCGTTGACCGTGCACCATTGCCTGTAGACCTATATCGTCCCA
TTTCAACCCGTGCGTTATTCCTCCCCGCAGGATACAAATTCGCCATATAGCCAGTGATCA
GGCTAGATTATTAAGCACAATACGGGTGAGGTAAGTTCCCCTATTGCAATATACAGTGGA
TACCGCTGAGACAGCAGGTACTTAGACTTTACCCACCGACAGAGTATCGGGGCTCCCAGG
GACTGGTGAGGCTCAACTATTAAATAGGGCATGAATGAGGATACATCTGATACGTTCATT
CAGTTGAAACGTCTCAAGCACACTTTTATTCCTTCGCCGAGCGTTCGGCGGTTGTAGCCC
TGGCCGGATGCACTGCAACCCCTCGATAGGCTGGTTCTGTCATACCATTACCGCCGCGGG
GTGACGGGTAGCACTGAAGGCTCTGACAGATAACCAGGTTGGTGGTGTGCCGCCAAGCAA
CACCCCTTCCCCTCCCGTAGCACTGCCTGAGATCTGCAGCCATGGAGATACGAGCAACAG
CACTCACAGCTGACATATTACTGAACCCGAGCGGCATTTAACCCTTTACGAGAATGTACT
GGCATTGGAGGAGTCCATACCCTGATTCTTCGTGTTGGTATGAGAGCTCTCCCGAGTCTT
ACAGCCCACCTCGCTGGTTCAAGACCGCGGTTTGGAACCCGTCGCGACGCCGGGTGGGGT
CTCGAATGATGGGTAGCTCGACCGTTGGACCGCCCAGGAATCGAAGAATACGGGAATACG
ATATGAGTTAACGCAGGGACGCGTAGTAGGGAATCCTTGCCTGGGAGCAGGGCCGTGTGT
CACTGAAGAATCTGAGACGGAAGCTGAGCGGCGGGGGCTCGCCCTGAATAAAGCTCTGAA
CGTGCATAAGATTATGCCCGTTACGATATATCGTGCTCCCCGTGGCAGGCTACGCGGTCT
GCGCACTTCCTTGGCTCCCTGTTTCCTATAGGGCTGCTGTGTTATGTGTCAATTATCCCA
CTTCTAAGTGTGCCTGTTTCATTGCTCGGGGCAAATGTTTACCGCCTGTCGGCCATCATA
CTATACCTAACCACAGGTAAGACTACACCGGTCAAACACGAGCTGCAGGGACTTGTACGT
CTGCGTCTACTAGACAGTCCTGTAATAAAAAAGTCCGCTCCTGGGAGCGACTTTAGAAAC
TACGGCCCGCGATGGCTTGCTCCGATTGACTACGGAACACTAACACGGCTCGCCGCTCTG
AGTTTATAGTCGGCAGGCCTCTGGCCCTCCCTGGCTGAGCGGTCAGGAGCGTGGTGTTCG
CGATCATAGAATGTAACGAGAACTTTGTCCTCGACTGTTCCCACAGTGCTTCGCGTTTAG
CCCGAGCTCCGTGCTTTCTCATCCGTGCCATGTGCCTCCGCAAGTATATGCTGTCTGAAC
AAACGTACACCTACCTTGAAAGATACCAGTTAGCAGTAGGTGGAACCCAGCCGTTCCGCC
CCCCCGGAGTCACTCCTCCGGCGATACCGCTCCTCACATTTTCGTCTTTCTTGCGACCCT
ACGATGGCCTGGCAAGTTCCTGGATATATTGATCAGCGCTCCAGTTACGGCTCCCTCCGG
TGCATGCTTCCACGAGACCGCGCGTACTACAGGTGCCTCTTAGACACACGCCTCGTCAGC
TAAGTCGAGTCAGCTCTGGCCCTAGGCTGCGGGCCGTGAAATCGGACGAACAGTGCGGGG
TCACGACGAGAACACTACACTGCTAGAAGCCGAGCCCACGGTTGCTAATCCACGTGGGCG
CTGCAAGTCTGAGAGCGAACAAGCATTGTAGAGTGCGTTGTCTACTCACTAGTTTCGCGC
CGCGGCGTAATTCCAGTCGACAAAGGGGTGTAAGTACACAGTGGTGTACCACGTGTCTGA
CCCGGCCTCAGTCACCAAAATGCGAGTCCGCGGCTGTGCACTTGGCGGCCGCAGTAAAAC
TAGCGTATACCCGCTCGTAACACTGGCTGGCCAAAGCCGTAATTTATGTATACGCAAGAT
GAGCACGGCATGCCCTGAGGGAGGCAGCCTGCTTAGCGTCCCATCCCCTCGTCAAGCCTG
TGGTTTTAGGAGAGTGGGTCGGGGGGTTACCTGACGAGCTACTATACACAATCTAAAAAG
CCGGAATACCACCGTTCGCAGTCATTTGGGCCTCCTGTCGCGTACACTAATCGAAGTATA
GGATCCACGATTATCCGAGTTAAGTGGTACCCTTCCGGTATCCCTTGTGCCTGTTCTGAT
TTCATCAGTGTAGGACAAGAATCCACCGACCATAAGTTAGTAAACCTAATCCGCGACAAT
CAACATAACCACGTCCATAACGTATTTTTCAAGAGTTTCAAATTTTAAATTCTTCACTGG
TCACAGAACTTCATTCCCT-CGGACGTGGGTTATTCGGACACGAGGTGTGGATGCCTCTT
TACCCATACGTAGTAGCCACATCAATCACCGACGCCGACCTCCTTGATATGATGCATTGG
TTTTATTTCGTTCTACCTCAACCCGGATCAGAGACACGCCTCCCCCGGCCGAGGGGGAGC
CGTCCGACCCTTTCCGCCAACCACTCCTCCGTGGGTTCAAGGGTGGAGCCTGATACCCAC
TCGTAGGCAATGAGGCGACAGGCTGGGATACCCAAGTAACGGGGAGAGTCGCGCAAATCA
GTGCCGAATGCTAAATTTGACACCGCGCGTTACGAGCTTTCACTCGCCAGCTCAAACATT
TGCTGCTGGAGCGATCGTACCAGGCATAAGTAGTTTCACCCTTTTGCGCCACGCCGGGAC
CTCAGGGCGGACTTTTCGCTTGCGTTCCTATTCCCTTCGTCACCCTCCTCCATTTTCTTC
TATCTAGCGACGGATACCGTGCTGCTTTCTTTGGCCCATTAGGATATAGTTCTCTTCCAA
TGAACGTCGTCGAAAAAGCGGAGCCCCCTAAATCCATCGAGTTAATTGGGTACAAGAACT
ACAGAAGATATCCCAAGACTGGAAGACGCAGAGGACGAACACCTGGTTTCGGTACACTGC
GGTCACAGGCACACGTCGGACTGGCGCAGTCACCGCCGTTAGTATTCGGCTCCATCCCCC
GAACCGCGCGTTGGTCATGATCTTCGCCCAGCAGTGTGGGGACCCTGGCCGTCGTCCCCC
CAATTATCAAACGCACCGTGTGATGCCCCCCGAGTTCGCGGAAGTGTCCTGAGTGGCGGT
GTGGCGGTCTATATCCCTTAGATGAGAGTGGCGGACTCAGCATCACTGGCGAACTTGCCC
GGCAACCTTTAACAACTAAACTTGCTTGCGCTTCGAAACGTGGCCGCAAGGAAGCAGCCT
CACGGCGAGTCGCCTGTTGCACGAGCGGAAGATAATTTTCGAGTCTCGCCTGCCTGCACA
ACGGCGTAAGATCAGTCGGTACATCCCGCTCATACCCAAAGTGGATAATGAGCTACCCAC
GTGTGAGGAGTAGGCATACGGCTTGCACTCATTCGCAAGACAGGGCTGTTCCTTTCCGTG
TTCTCAGGCTAACTGCACTATAACATTTCTGGGTGAGCTGCCACCCCACTCCAAGGGGAA
TGCCTCTCGGTAGTCTCTGGAACTACTACGAAGTAACGCGTTTATGCTCAATAATTGTTG
ATTAGCGTACACCGACGTTAAGTCTGCGCCATTTGGAAGCGTCTTGAGCTACCGGCTTTT
CCCGTTGGCTCATTGTCAACGTGCTATCCGGTCTGCCCCAACTCGAATAACGCTTAATTC
ATACCTAAGTCCACGTTGCGCCGTCGACTCTCCAGACCCCCCTTCTAACCCGTCTCTCTA
TAACTGTTGTTCCCATGGGGAGCATGATCAACTGGTGCTTCCATTGCTTATGACAGGGGA
AGGCTGTATGGCCAATCACAATAGATCAGCGCGTGGACTTACAATAGAGCAACACGAAGG
GAACTACCGCCTGCTTCGGCTGTTCGACTTCCGGGGGCCGCTTCGCGCAGGGCTAGACCC
GCCTTTGTTCATCCAGTCCGCCCCTTGTGGGTCTTGTCGGGTAGTATGTGCCGGTCACCA
TGCACGTCACCTCCTTTATTACTCAGGTCGCCCTGTTTCGGCCCCCACATCCCCACTTTT
AGCGACTCTTTCATGTCCTCCCCCTTCAACCTCACAGGGATTGCCTGCATCTCGAGTCCG
CATCCGTAAAGCAGACATTCTGCGTACATAATCCCTTCTCGACACAGCCGCACAGTTGAA
CGTCCAGGACACGCGCCCCCGTGTCAGCTCGAGTCCTGACTCGGCTTAGCGTAACACTCT
CCACCTATCCCTGGGCGCATCGGAAAATTAGTATCTAAGAGGTTATTCCCAACGTACGTC
GGGTAGTGGGTAGGGCACGGGGATAAGTACGCACCCAAATGGACCGAAGGCTGGCTGGAG
CAGAGTCCGAACGCTACCGCGACATGCATCGAGTTTTTATGACAGGCCCGCACTCCACCA
GACTGATCACTGCTGCAGGATCTCGGAGCCCCTTCGTTGTTGGAAGGCGCTGTACTCCTT
TTGTCCTTGGCAGTTTAGCCAGGTCAGCTTATCCAGGGTATCGCGGCACTTCTCTTGCTG
CTGTGCATATCGAACCGTACGCACAGAGGTGCCAGGCCCGCGCTGACCACGAGGGTGTTC
TTGCCGACAGATCCTCCTGACTCCTGGTGTTAAAGATACGTGTGCTCCGCTTCCAGAGAT
GACTCCATAGAGTCGAAGTTGGTCCTGTCAATTGTGAATCGCGTACGCCTTCGTCGCAAC
ACCGGACTTCAAGACATGGAAGAGTACAGATTACCCTTCAACTAACTTGGCTGCACCGAC
CATTCTGCCCTCTACGGCCCCCGTATTGTGTCAACAGAGTTCATAGCTCACCTAGTATCT
TGCTCTCCGTCGTCACCGTACCGTCCAACAGAGTGCGGCCTAGCACTGTGTCTCCGCGGC
CCCTCCCTATCCATTGAGGGCACATACCACAAGCTGCATCGCCCAGGCAATCAAGTATAT
TGCAGTCTGCCGAGCCGTTAGGAGGCCAGGCTTCGGGCCCTGCACTTCGGCCACATCATG
CACAGACTACGTTTACATGTCGATTCGCACCCGCGACAACCGCTAGTTGTCTCTATGCTT
TCTACCGTCCCATATCCCGCTCTGTTCTTCGGTTCCATCTGTTGTGGGGGGGGCTCGTAC
TTTTCGCGCTTCAGGTGTCGCACATTCGTTTTCGAAGATGCTACCCCAATCCGTCGAAAG
GCCAGGGCGTAACGACTGTGTCCCACCTACTCCCTGAACCATTCGATTTTCGTGATTGCG
GGGCACCAAACACAATTTTCGGGACTTCCGCGCAAAAAAAGGTAAGTAGCCATGGGGTCT
GGCCATCTTACCATTCCCCCTTGGATAATAATACTCCAGAATTGATGTAGTACGGACTTG
GACACAGGGAAAGGGATTTTCCAGTTAAAACGTATTCATACACGATAGAACGCGCGGCCC
CGTCTAGCGACATAGTCGGAGAATCGAGCTCCCACCGACCCAACAAGTATTCTAACGACT
CTTTCGGCTTGAAGTGACTGCTTAACTCGCACTTGGTGCAGAAGCCCATTTATGTCCGGT
TTTTCGGAGCCGTAAACGCCTTGACCAAGGACCAAATAGGCGTGGAACGGCCAAGTAGTT
GCCTCGTTACGGTTTCAGAACAAGGCCACGGCATGCCCAGAAGGGAGGCTTCCGCCAATC
AATTTTGACTCATTTCCCGGACGGTTCGAGCGCGGTCCACTAGGCTCCCCCAGAGACTAG
ATCGCAGCGCGGCTTAAGCCGGATCGAGGAGGCTGCGGTTTCCTGCGAGTTTACGTGAAA
CTACACGAAGGGATGATCTGTGATCGGATTCGTGACGCCCCGCGGCCAACATAACGGCCT
TTCCTGTCACACCCATACGTGGCAACTGTTCCACCTCGTGCCAATCTGCTGTAATTCATC
CTGACTTCTTGGCCCCTCGGCTTACAGCGCGAAGCGCAGCATATAGTTCAAGTGCCCTGA
TCAGAGATTGGCCTGGAGACGGAGATACGACAGCCAGCCTAGTGCCTGGCCAAAAAGTTT
TATGTACCGCCCCAATTTTCGGGGTCGGAACGGGCACATTCCCTGATGCCGGGTTTGCCT
GCGGAGGCCCAACCTCCGATCGCTATTTTTCGGTTACCTTACTATTTTTGGAAGGCCCTA
GTGTAGCATATGAACGTCTGAATTCGAATCGTCTGGTATTCAACTGAATGGAGTTCGGCA
CCCGATACGCATACAGCCCCGTATATCCCGTAACTCCCCAGACTAGCAAGCATCGCTTAC
GCCCTGAACGGAGATGGTGAACTGCAAGCGGTGGGATCACGGCAGAGGCACTCCGTAAAC
GCTCTGCCGACAGCCGGCCCCTTGAGTTAGGCGAAGCGCCCCCGTGTTTCTGAGTCGGGA
TATGCTAAGGTTAAACTAGTGACGAGGCCGCAGAGACACACAAGTCCCGAAAACCGCAAG
GTCCGTGCAAACCGAGCGGCCGGATTCCAGTTAGCGCGGAACATGTGATAAAGCGTCTGT
GCCTCCCGCCGGATTTTGATATCGGGCGTATTGGTTGAAAGAGTGTGCTAAGTATACAAG
AACACACAGCCCCCCCAACCCCCGTCTCCTTTGTAGCAGCAACCGCTGGTGGTGCTACGA
GCTATAAATGCCGTGACTTGGTCCACGGACACTCACCCGTCTCTGTCTGTTTGACCCGGG
GCCCCGAAGGGCAACTGTATCCTAACACTGACATAAATCGCCCAACTGACCTGCCTGCTG
TCACGCTCGTGACGCTCCTTCTGGGACACGATCACATAGCTTAAACAGTGGCTCGAACCT
GTTTACAGCTGCCCGGCCGACGACCACACCAGGAACCCTGGGGGGCGGTACCTAGGCGTT
GGTCAATAAGAGTTTGGATCATCAAAACCGGAATAACAGGTAGCGAGGTAGGATACCCGA
GCCGAAAGGTGGTGAGGCCGGCAAGGGGGCCTAACACAAGGGGTAGTCACTGCTCCCTAC
AGGGAGGTTCGATGTTGCCCGTGTCGCTTCCTTCAGGCAGCAGGCGTCTCTTCCTCCCTC
TCCTGGGGGTGCCTTAGTTAGTCCACACCCCTTGGGCTGGGAGGGCGGAATTTCCGGTAA
GCTACCTCTCCGATGCCACTTCCCTACTGGCGGCAACTTAAACTTAAGGCTGCGGGGCTC
GCTCGTGTCGAGAGGAAGTAATCGTGCTCTCTTAACTGGATTTCACGTCTGCTAGCCTGT
ACTTAACTCGTCAGGCACAGTCGGCGCGCGTAGTTCTGCCCCGTCTAGGTGGTGAACACC
CCCCACCCCCGGGCGGTTGGGTGACCCAAGCCTGGCTGGTTGTGACCTCGGCTGGGCGCC
CAAGGGATCCTGGAGGGATCCCTATCTGCCTCTGACCTCTGTCACTTAATAGGCAACAAC
AATCGGGGGGCACTACCGGCATGATGGGGGGGGAAACACGGATAGCACGCAAGCATGGTC
CACCGCGCAACGGAAGGTGCGGGAAGACCCGGCCCGTCGGGCTCAGGCCGTCGCGCTGGC
GATGATCGCGCGCAATGTCTGCCCTCTTGCCTTTCGATTAGGTCACCGTATGCCCACTTA
TGACAGCTTCCCCGGGGGATTTTTGGTTCGGTTCGGCTGATAGTGGTTCGACCTTTGCTG
TCTCTTCCAAGTCGCTAATTCAATTTCAAGGAGTGAATCACCGCTCGAGAAACCCCATTG
AATCTCCGCTTCCGTCTCGGCTCTCGTCCAAACTCGGCGTCTTACAATCTCTCTCCCTAA
CGGCAGCGCTGCCAAACTTTTCGCCCCCCACCTACGGAGAACGCGAATAGACCCCTGACA
CGAGTTTCACCTCCACGTTCGTGCACCTGCGTTTCTTAGAGTCCTCTACGATCCACGTCA
TTGGGTGGAGTTAGTCATTTTCTTTCACCAGTCGTAAAAACGGAGATTGCGTCTGGGTCA
AGAGGGTCACAAGCCTCGCAGCCATGCTGCAGCTGTAAGGAGTGCCGGCGTCGTATTCTC
TCCTTTAAATATATGGTCTATAGCTGCTCACCGACTGAGATCCGTTCAGGTTAATAGTTC
ATATTGGTCGCTGAAGGTTACCGTATGGTGCGTATATGTATCGTCCAGTTCCACGTGTCG
GGGACGCGATTCCGTATACCCTCTTGGTCACCTACGGCTGTTTGGTGATCCTACGGCGCC
GGGAGGGAGACCAGTGACTGTAATGGTGCTAGACCCAACGACCCAATCCTGCACCTGGAT
AACTGGGGATCGCAGTAAAATTGCACAAGTATGTCTACAGCGAAGCCTATCAGAGGCGGG
ACCGACGGGTTATGGGTGTCTTTTGACAGCGACGTGCTCACAGCCCTGGTGGGTTCCAGT
CCTCTTATGACCCCGCTTAAGTTTAGCGACTCAGTACGAGACGGGGAAATAACTGTGCTT
CAGCCAGCTCGTGCCACGGACGCGCCTAAGCAGGCGACCCTCTTGTTTTCGAATCGCGAA
AGTCAATACTCCGCCGGGGTTTGCTGCCGTCTGCTCTACCCCCTTCCCAATCTAAGGTGG
TCTTCATACGTCGTGCAACAAGCCTGCAGGTAAATGTATTGACACTGGCATTCTGCGAGA
AAAATAATGTGGGTATACAGACTCCACGGGGGTCAATTTAGCTCCAAAAGATCTTTGTTG
GCGTTTCGGGAGCACTTGACATGCGCAACGGCCACGCAGTAGTAAACAACTGTTCTGGGA
TGAACGAAATATGAATTGCTTTTCCCACAGATTCAATCCTCGGGGCACCGTGTTGTCGTA
CTGCAAGAGAAGAAAGTTCCAGCTAACGGTTTCTAGTTAAGCGCAACATCGTTTATTCCA
CACCCCTGGTCCCTCTCTATGTTTGCTCACTTTTCCAAGCGCGGAGACCCGTTTAACCGT
GCCTCGAGCTTACAACGGTATCCTTCTACAACGAAAAATCGTGATGTCAGACGGACCTTG
GACCCGGTGCCAATCAGTGATCCATCACGTAGTAGTCTAGACCTCATGACAAGTGGAGCT
CCTCCAGAGCAGTTTCGAGGCGGCTCACTATCCTCCCCCGAATGATTTCACCTTCGACAC
ATGGTATCGTCCTACACTATTGGTAATTTTACTAGTATACGTAGCGGCCGTTGTCTATTC
ATACCTCTACGCGTCCACGCAGATTCTCATTCTAGCGAGTGCTTCGGAATACGTCGCCAT
AGCGCACAGCAGGCCGATGTCCGAGCATACCTCGATATATCTGCCCACGAAGCGTAATGA
GCGCAAACAGCGTCGCGTAACTCAAGCACCATCTCTTTTCCTCTGTACGAGGCTATGGGC
CGATCATGACACATCCTCTTCAGGGTTCAGCGAGAAGTTCCACCGCTGAGTCCCGGTCAC
CCATAACTATGCCCCCCCATGCTCGGGAACTTACGCTGAGTAGCAAGTACGTGTAATGAG
AGTGGTGATCGGCTACCAGGTTCAACGCACGGCTTATCCGTCCCAACGGCGCACTAATTC
CAGCTCGAAGGGGTTTCGGAGTTCAGGGAACGGCGCTGGACCGTCCGGCGGGGATCACCA
GGCCTACCGCAAGTCCACGACATGATGGCGATTATGAGTCTGTGAGCCCCCCCCGATTGG
TAAGAAATACTACATGCAGGGCTTCACGATTGAGTAGACACGTACCCCATGGCCGACCCC
CCCTGCCATGAGCGTGAATGCACGGATAAAGACTGACACGAGCACGGCGTCAGACAGTTC
AGCTACGGATGCGAATGTTACCACAGCATTTAAATCAGTAGCGATTCACCAGCACGCATC
GATGCCTGACTATACACGTGCTTCCCGTCATTGAGACAAGTAGGGTAGGAGGCTTGCAAG
GGAGATCCTTATCGTCACGATTGACCATATTCGAGAGATGTGTGGTCCTCCCTCACCCTA
TGCAGCTTTGCCCGCTGCCTAGGAATTGGCTGTTAAGTCTACCCCAGCAACAGAGTCAGG
CGTCCACTTTGGTACCCGGCTCGAGGCAATTTAGCCCTATTTCACGCGATCCGACAAGTT
AGACACCTTATACACTGCTTTTCTGCTTTCCCGCAGAGTCGATCTCATGCTTATAATCCC
AATTGCCAGCGCAAGTAAGTAACGTTAACAATCTGCGATCCTCCCACCAGTTGATCATGC
ACTGACCGCCTCCTTGCTTATCCAAAGAGTACTAGAAGGAGACAAACCTTGGCATGCTTG
CCCGGATGCTACGATTTAGTGACTCTATACTCGCGACTCAGACACGTTATCTTCCGATTA
GATTGCCCTACACATTCCATAGGGGCCTTCACTCTCAGCCTGCCGCGCCGTCAACGGAGA
ATGTCAATGGCGGATCATGACTGGTATTGTCCGTAGCCTTCCCCCCGGCGGGCGCAGCAT
TACAGCAGTCCCCGGCTCAGGACATCACGGACTGGTGCGGCATCACCGACTACTTCCTGC
CGCGTCAGGAGGACTGATACGTCAATTCACCCCGATTCGACTTGTCCACCCTTCGGGGGG
ACGTAATTAACTTAGTAGCTAGCAGTTGAGGGTTCGATTGTGTCGAGCTGGGCCTTAAAT
AACTGGGGGTCAGGCGACCATGCGCGCATGAGGCATATGCAGTATGATAAAGGCTCTCTC
ACTTTAACGCTGTTGCCTTAAAGCGCTCCCATACTCAGGCCATTCGTCGGCAGAAGGCCC
CGTCAACGTCTGTGAACTCTTCCGATGGCTATGTACTGACTGGCCGCTTCAGGCGTACCG
CCTCACTGTACCCGTACGTACGCGACAAACCAACCTGAATTGAACATCCTACGCGAACTA
AGAAGGCGTTGTATAGTGGGCAATTGTCAGCAGTGACTCTTACATTTCGGTTTCGCTGTA
TTCAGATCGGTTACTATTTTTTAGAGCTTTAGAGTGCAGAGTCGCCGTGGCCTCATACGA
TGCGCATCCCCTGCGGTTCCGCCCATGGTGTACATGTCCAATCCCTCGAGACTTCAGACT
TTCGGCTCAATCCTCACCACGTGACAAAGATCTGTATAGGACGTCCCCGGGGTTACAAAT
ACTAAGGATAGGCGTCAAAACGTACTGAACAACCGATACGCCGGCTTATTCCTATTTCAA
GCCCCT
>SRR349947 <unknown description>
-GCGTGGTATATAAATTGACTTCCTGCACGCCTACCCGTCCTAGAATAACCTACATCTAC
CGGAGATCCCTTAGAGCCCTAAATGCCTGAGAAAAAACGATAGATTAACCGTTAATCTAT
CGATAATTTTCCACTCGTTATCCATTGTCGAAATATATACCTAGCCCAGTAAGCTTCCCG
GCAGCACGTGAAGACTTATCAATGCGCCGCAGACACACAATGAAGCCACGAGGTCCAGTT
GCATCACGACGCAAGCACTCCCATGATTGGGGCTGCTCTTCAATTTTGACCCTCCCACCT
GCGTACTGCCCTGTGTAGCGAGTCGCACCTTAAGCGTTGGGCGACGCCTCGGTGCCAGTT
TCCGCTCCTCATTTCTCAATCCGCCTATCTGCCGATGGGAGTGGTTCAAGCGGACTGCCA
AGGGCTGTGGGTTCCCAACGCAAGTACCAAGTTCCTTCGTTAGGGTGGGGATCCTCGTTT
TCCTTTCGCAAAGGTCGCAATCAAGTCTGGTTACTTACAGGCAATCCTCATGAAAATCCC
TGACGGTTTACAACTCTCAACTAATTTAAAAGCCAACTTTCATCACCCCGTAGCTGAAAG
AGGTTTGTGAAAGGGACTTTGAAATATTGAGTGACGCCCATAAACGTTGAGAGGTTCTTT
GTGTCCCAGGCTCCGATGAGTTGGCGGAAAACCCAGTCAGCCGCTGCCATAATATGAAGG
TTCGCGTTATAGTGGCCTAGCCCAAAGGCTACTGCGATACGTTTCCTACCTGCTTGC-TG
GCAAGTATGTCGGGAGCCCGGTCCTTCGACGACTTCACAACAGCCTCACTCGACGCCCCA
GCACGTCGTAAACGGATCCGGGGCGAATAAACGACCCTTCTAGCCGTCATGTACTTGCGT
GCATGCGTGTCTCGGCGGTGTAGGAGCCATGCGGTCACAGCTGTCTTCCTTGAGGTAATG
CCCCGGGTCAAGGTTCCTCTTGGGGAGCGCCTCAGCCCCGTGGGGTGACTAGCTAATGAC
CACCTTACTGTGGCCGTCCCCACATATTTCAGGGTCTTGCGCGGTCCAAACACGTGACCC
TCCTGTCGCAACGTTTTGTAGAGACATTTGGCCGGCCCCGACTACGGCGTCGGCGCGGGG
AGCAAGAAAGCAAGAACCAGCATTACTTGAAATTACCTGCGGACTGAGGTCTAGCGTTAA
TGGAGATGTGGCGCTGATCATCGTCTATAGAAATTGCGACACTTTGACCCGCGTGCGGGA
TACTTCTATTCCCCAGCCCCACCTTAATTACAAGGCAATGGTGTCCAACGGAGGACAATA
ACGCCCGGAGCTAATGCCGCACGAGGACCGGAAGCACTCTCCCCCCCGGGCAGCAAGTGC
CCGTATGGGATGTCTTCGATCGCTGGGGACTATGCAAAGCGCCAACAGGAATTCCAGGGA
ACGAGAGCCTCTTCGTCGGGGATAGTCAAGTAAAGTACGTACAACCTTGGGATACCATAC
GGATGGACGGTAATGCGACTGCGTTCGACCGGGCCTTGTGTTCCGCCCTGCCTTCCCCGA
AATACGGAGTATCACTCTCACCCTTCGCAGGCAGACAGTTTGTATCCGCGGCTTGATGGT
GCCTCCGCTCTCCGGGCGCCGTAGCGGCTCCCAACCCTCAGCTCTTCCTATCCGGACTCC
ACACACCAGTTCGCAGTGAAGGAGGACAAATCGAGTACCCCGCCCCTGACGTCTTGGCAC
ATTGCTGACCCCATCGGAATTGGGTACG-GCGACGCTTAAGCGGGTAAGACGAGGAGCAT
TTAAGCAACCAACAATATAGGGCGCGTATGTTATTGTGTAGGGTCTCCGAAAGAAATTGA
ATTATTCAATACACGGAATTTGGCATCCCGCCCTGGTCTTATAGTGCTGTGTCATGGGAC
TTCTGAAGAGGATGCCAGGACAACCTGACGAAAGTCTTACTACACAGACCCCGGCGAACT
ATTCCTATTGCCGAGTTCTTGCCACAGGTACGCCAAATGATACTCACCCCTACATTTTTC
ACATATACGTTCAATAGACCACAATGATCTTTTACCAATTCCTTCATAAGCCTTGGCGTA
GGAAGCACGCCCTCGGAACTCAGCAAATGAATCACTCCAAAGGTGCGTGGGTACGGCGGC
CTAATTGGACACCGGTGCGGTAAGGACTAGAGACAGACTCCCTGGCACGGACCTTGGCTG
GGATCCCGCTGATCGTCCTTCACCTGAGTGAATAGTTTGCGCACACGCTGCGAAATCACC
AGCGCCCCTACCCCCGAGCTGTTGAGACGTTCCGAGTATCGCCCTGAATTGAACTCTTAT
GGCCGACGACTTCAAAATAACTCGTGTGCTACTAAAGAACTTGTAGTCCTCGGTAACCAT
ATTCGTAATCTCAGTATCGTTGTTTCTGGTGCCCGTGTCCAATGTGCTGTCGTAGTTGGA
GATGTACGCTATGTTTGGCGCGGAGGCAACCTTAACCTTAGTTTATCCTCAGGCAAATAG
GGCCTTGATACTGCCGGAAGGATGCATCCACCAAATTTCTGCGAGGGCATTGTGGATGGA
GCCGAGGCGGCTTCGCCCTTCGCGTACCCACCCGCTTAGGTTAGGCTTTGACTTGACGCG
GCCCAGCGAGTGTCAGTCCGCTGCCGGCGAAAGCGGAAGTCTCGGACCTAAAGAATTCGA
ATATCCTAGCGAATATAGCCCTTGTAAGAGGATATACGTCCCACGCACAAGTACGGACCA
CCCAACTTGGTTACACGCCCGGGAGGGTTAATCGTATATCTCCCCTGCTTGATTTCCCTT
AACCCAATCGGAATTCGCAGTCTAGTACCGCAGGCCTATTGACCCCTCGCATGTCTCTGT
TAGATAGCAACGCTCGGGTCCTCCCTGAAGTGCCATCGATGCGTAGAGTCCAGGATGAGC
GCGGCGCCCTCTGAAAGAAGCCCGAGGGCGGCGCCCCATCTCGGGACCTGTCGCAACCCG
AACGCCGACATCGCGGGGAAGCGCGGGCATCGATAGAAGCTTAAATGAGCATCCGAAACT
TTCGCGACTGTTGGTTATGTGCTCGGGTCTATTGTCCCTACGTGAACGAGCCACACGGCA
TGGTAAAGCCCAGCAGCGCTTTCTGGTATCAGGATACGCCGTCGGCCGTGGCTCCTTTTC
GCCATTAGGGAAGACTCACGGGATTTTGTTTACATCGTTCTCGACTACCCGGCTAACTGT
GGAAAACGCGCATTCTTTGAGCCTAGAATTCTACGGGATTGTACTTCGAGTGCGGCATCA
GGCCAACAATACATCCAACCATTGGGAGGGAGAGTTGTAAACCTACTTAGCGGGCATTTA
ACCATGCGAGGGGGATAGTCGTTTGTGGCAAGCGAGTCAGGGCAAGGGTTACACATTGAA
CTTACTTCGGCACATCGAGAATATGAACATAGGCGCGAAGTAACGGCAAAATATTTGCAC
GTGAAAAGGACAACCCGGTGATGGCTGAATCGCTGACATTTATCAACTTTCGCTTTATTC
GTTTCATACATGACCCCTGCACTTCGTGCAGATCTGTCCCCACAGACGGAACCGCAAAAG
GCTCACCCGTGTAAGATAGCGGCGAGTAAACTGTTGCACGCCGGAGAACCGGTGACTACT
TGACGCACCTGTTACAAAGCCTTACAATCGACGTCCACATTGCGGTGAATGTACAAGGGT
CGCGTCTGACTCCAACACGGGTACTGAACTTTTAGCCGCAGAAGGGATCCAATATAGGAC
GCTGACCTGTATGCCCTGAGTTAATGCCCTCCCTACGGGAACGCCACACCCTAGGTTTTG
CTAGCTGAAATAAATCAGCTAGCAGTTGACAATCCAACACAATAGGGCTTCGCTGGAGAC
TCCACCGATCCACCCAATCGTTGGTGTCCCGAAGACTACACCCATGACGTCGCCTTTAAC
CGGTGGTAAGCATCACCGGGCCGCTACCTTTTTTGAACTACATAGCGCCTACGTAACGAT
CCGTATCCGCGGGCATCAAATCGAAAGAGAAGCCGTGGTCATTATAAAGCACGTACTTTA
CAATTGGGGGGACAGAAGGAAGATTTCCATAGTACCCGGTGTACAGATATCAGGCCGTAT
AAATTCGTACCTTCGATCAGCAGCGCTTTATCATCATTGTATATGCCCCCTAGGAACAGC
TGCAGAACAAATATTCGAGGCGATTGTCCGGGGTCAGGTCCGCGCGTCGCCATACTCGGT
CTTCACCCGTGGCACGATAGAAATGCGCATGTGGACGGACTAACGCGGGGCTCGTATCCC
CCGGGGGTGGCCTGCGACCATTTTCTATCGTGAGATTGTAAATGTGCCCAATCTAGTGAC
GTTAACCTCGACCTGTCCCTCCCAGCATTTGGATCTTTGGCCTCATCGTGCCTCCCGGCC
GCCCCAGAACCATCTTGCTCGAGTGGAGCTGCCGAACGTCCCGCTCACGGTCGCCGTTGG
GTAACACACTAGCACCTAGTTGTGATAGGCCGGAGAGTCAGCTGACCTACCCACTCACGC
AAAAATGATTGTGCACTAGCATTGGATTGGCAAAGTTGGGTTAAACATATTTGTCACGGA
CACGGAAATGCCGGTATTTCGATTTCACTTTTGCGAGGACAAGAACAAATTATCGGTGCT
CGTCCGTCGGCGGCATATATACGGAGGTAACAATGGCACCATTAGCTTCCGCGATGCAGG
CTAAAGGCGGTCTAAGCAACCGTCATCTCGCGGATAATCGATGGTGTGCAACACAAACCA
CATTCAGGGAACCTACGTGCCGTGATCTTTGCACATCCAGCCCTCAACCGGCAGGTACTA
CCTGCAGAAGATGCTGGTGTAATCCCTGTAGCCAATCAGTAACCACCTCCCTACGTACTT
CCCTCTGCGGTATTTAGCCTCAGCGCCAGTATGGCGCAGTCGCTGGTCGGGTAGAGCGCA
CTGATTCTTTGCAGCTGCCGCCAAGTCATGTGGATCGATCACTAGTACCATGGAACGGTC
CTTCGAGCACTATCCCATTGTACCCGCTTCCTAGTACCATGGGTCATATCAACGCCTCGC
ATACCACGGGTGAAAGGGGTCGAAGTTGCAATAGTTACGTAGCAGCGGGCAGGGTCTGGA
CACCCCAATGGGATAGGGCGAAAGAGGGGGAGTGGGGCACATACCACCGGCATAGCGGCG
TATTACTAAGCAAATGCGGTAAATATAAGACCCTGCCCTCTCGCCCGGCATGATTATTCT
CTGGCACCAGGTCAGTGAGATCAAGACATCCATGGCTCTGCCGGGTGTGAGGCCAAGGGA
GTCCTCTGAAGGTGGCGCGCGTCAGTCAGCGCCAGTCACGGACTTTATTCTCGCTAATCG
CAACCCCGGCCGAAGCTTCATCTATATGGTCGTCTTCATCTCGCACCCACTGCTACTGCG
ACTGGCGTGCAGGCAGAACGCCGGGCATATGCTAACGGTTTGCGCATAAGCTCCGGTCTT
TATTCCGAATATTGTGCCTGACGCTCTGCCTTCGTGCTATCGTTGCGTTTACGCTCAAGG
CGTAGTCTGTCCCACCCGCGATTCCCGAGCCCTTCTTAGCGGAAGGGCTAAACTTGACGG
GAAGAGCTAGGTGTAAGAGAATTGCACCCGCGCTTTTGCTGGTGTAGAGGCATAGAGTGG
CGAGATTTGGTAGCTTCTGTGAAAGGAGGGTGGCTCGAAAGCCGTAGAATAGTTCGGGGG
ACAACAGCCCCTTCCATTTTACGGTTAGCCTCACTGTTTGGGTGGCGGCTATCCGATTAA
GAGGTGATGATAGAAATAACGTGATTTGCTCCCTATTCGTAACTGTTACGATGTTTGAAT
GCGAGCGCAGCTGCCGGGTGGAACATCGGATGTCGTTCCTGACTTTGCAACGACACCCCG
TTCTGGCGTGTATCTTCTCGTTCCGTCTTTCAGCCCTCCGTCCCTATCCCCGGGGGCTAC
GGGACAATGCTCTGAGCTAAAGGGAACGTATTACACTTCGGAATTGACAACGAATACACC
CAGGGATCTAGGCATTAGTCCGTTCCTAGTCACGCGGACCACTAAGGAAACATCCAGCGT
TAGACATGACCCCGCACTTCCAACGAGTGAGATAACGTGAAAAGCCGGTCAATGGTCCCC
TGCGCGACAGATAGTGACAGGCCCTCAAATTGTTTGCTCGTGCTCGAGGTGTTGCTTGAA
TGGCGATCACTTGCCAATGTGAGGACTCCGACGATAAGCCGGCGCGTGGAGTTCCCTGCA
TGGGGAGGAAATGAGCTCCTGATGTATGTCAGGCAAATTGGGACGGGGGAACATTGATAA
GCGCGGATGCGCGTCGCTCGCTGGGACTTGCATCAGACGACTTCACTCATCCCGTGCTCC
ACAGCGAGCCTATACTGACCGCTACCTGGGCCTGAGGCAGGAGTTACACATGCCCTGATC
CAGTGGCACGGAGAATACAAATTCTAGGTGCGAGGTGAACCGAGGCCACATTCACGTGCC
TCAAGAAACGGAAAATCCGCTAAGCGGATATGATGGCCGTCTCAAGGTGCGGGTGGATAT
CGGAGTGTCGTTGAGTAAGGATCGCGTCGCGTGAAAAAGGTGCGATCCGAAGTTAGGTAC
GTTAATCTAGCCAGAAGGACCTTCGGAACAGCTGGTAGGTGTCTCGTTCGAAGCCCACTA
TAGTTTTTCGGTCCGTGTATAGTGAGCAACGGACTAAACGGAACCGTTATACCACTAGCC
AGCTGGGAACGCTGAACTACGGCGGCTATAGATCCAGTGCGCTACAACCGCGCAAGGCAG
AACGCGCACACCAGGCAGGGAGGAAACCGCTTCTTGGGCACGCTTGACCCATGGTAAAAC
ATCAGGATTGGGCTTGGTCCGATGAAAGAGCCCTGTTGCTGTTGTCAACCTCTAGGCTTT
TCTGGCTCGATCATGACAGCTCACCTAAATAAATAATCCGCCTAACATGGCACCGTATGC
TGATCGTGGAGGTTAAGTCGGTGATCAGCATGGCCCCGAGCTAGTACCATGTGGTGCACC
GTAAATTCATCACCGCAGAAAGCCCATCACAGTCCAGTGGCTGGAAGGTTCACCTCATTG
TCGTGCTAATATAGTTGTATGGAAGGAGCTAACAAAAGTACACCTTAATTGCACTTTGAC
AGTGCCAAGTGTGTGGCGGCCGGGGCTAGATGGGGATAAGTCAGTAGTATATAGAAGAAG
CGTAGTAACCATACGTTATGGACCAAGGCACTTCCGAGCTCGGAAGGCGACATTGATACG
CTCCTCTTCAGCGTCAAACTCGTGGAGTCATGACGCGCGATTTTCGATTAGACAGCTTGG
TCTAGCTCAGTTCGGGAGTTTGTTCAAGTTCTAGCATGCTTCGTCGCTCAAACTCGCCTT
TCCTGAGAGACATATGTGCCAATAAGCTACGAGTACCGCGTGCCCACTAGTAACTTCAAT
AAATGTCATTTATGGAGAAATATTAACCGCCAACCAAGACACGGTGCTCGTCATTGGAAA
CGATAAGTCACTACACGTGGCATATCCATCTAAACGAATTTCTGCTCTGTGCCAACTTTT
GCTGAGAGATCCGCGCTCACAGGTTTCTTTATCGTGAAAGGCTTGGTATGCTTGGCGCGT
TTAGCATACGTATTGTTTGCACGACAATGCTCGGCGCGGGCAACATTCGTAGCGTCGCCG
GCAAAGCTAGTGCGGGGTCCAAGCGAATTGGAGCACGTCTGTACCAATAGTATGGTATAC
ACATATAGACGATGGGGGCGTTTTCCGCGGAGCAAGGAAAGTGTGCTGCACGCTAACGCC
GTACCCGGTTTAATACCCGGACCCGAACAAGAATCGGCCATGACTTTGAACCCATATGTT
TCATGTGCACCCGAGGGACGTCCATCCGAACCTAAATTTTTGGACCACCATCCTACTTGG
TGATCTATAGTATTTCCTACAGGGTTCAACTTCTGTGTAGACCTACCTAATGGCTACTCC
CCGGGCCAAGCCCTATGTTACTTTTGCACACGTAGCTTTCTCACACGCCGAGCCTCCGTA
CCGCGATCCCCCAATCGGGCTCTACGGAAGCGTAGTCTCCGCGCTGCAGGCTGAGGACCC
AGCATGACCGTATATGCCACCACATCGGTCCTTCCCACGGGCGGACTGAGAATGATGATC
ACACCAGCGCGTCTCGCCTTTGTCATACGGGTGTGTTTCTCGCACAGGTTCACTGAAGGC
ACCACAATATGTTTCTAAAAGATTACGATAACGGATTGCTTACGGCCTCAGCTGCAAATG
CTGTTGCGCATTAGTTCGTGGTTACGTCAGCGCAACTAAGTGCTCCACCGTCAGAATATG
CTTACATGGGATGGGGGGGGCGGAATAGCGCCGGAGCCACCAGTGTTACCTATATGGCTT
TGGAGCAGAACTCTCACTTTACGATTACGGGCGCTCAGACACACCTTATGGAAAGACTCT
CCTGGGATTAGGCTGCCCCAAACCTCGGCGTAGAGCCAAAGTTCAGGTGGATCGGTATAG
CGCGGTCACGTGACTTTTCCCACGGTACACTGTGTGGAATATGGAGGCCCCTCGTGACCA
TATTTATTTGGCTTCCACAAAACTAATAGCTTCCACCGGTCCTGGAGGAGAGGGCTCCGG
TCACCAGAGCTTGTCTGGTGGCCGCAACCGTATAAGCAGCCTTTTCGCTTGGAGTGAATC
GTCCTACTGCATGATTTCTATTCGGCAGGAGGAGTCCTAAGGCTGGGTATCTCACGGCTT
TCCCGACACTTTATACCCACAACCCGGAAGGGAATAAGGCCATAGGGAGGGGGATCTAAT
GCGCGGGTCAAATCGAGTTTATGCGGAGCGTGACTCTCTTATCTACGCCAAGAGAGATGC
GACTTTCAAGCCCGCAGCCAGAATACGCGGAAAGGCTGGCGGGCCGTGGGATAACGGGGG
CGATACAAACTTGCCGAGCGAGAAGGTCTCAAGGCAGACGGGCCAAGATCTGACAGATGA
GGATCCTGCTCCGAAGGGGTTGGTGACGTTTAGTGCGAGCCGGGTAAGGACACACCTATA
AGAAAGCACAATAATAACGGGCGCCAGCATGGCAGGGCTAGGGGCCCTTCGACCACCGCG
TAAGAGAGGGGAACCGTAGAGGATTTACTCGCCGTACAGAACCAAACAACCTTAACCGAC
CCGTGCCGACGCAAGCATTTCTGTCCTTCTGGAGTGAGTCGGCTGTCTGGGCGCACGGAC
TTTCGGCATGCGACCTCCAGCGGCGACCCTTACCGCCCTAGCGGGACGCCGGCGCTAGGT
GTTTCGCGACGGATTCCGTGGCCGTGAAGTACTCGTGGTTAGCATCTTTAGCGGACTATA
TACTATACCTTAAGGACGCAGCCCCTGTTGTGATGGAAGCTCTGGGCTCAGGCACATCAA
GTGCCGCCCCGCGCACACTCTAGCGCGACTTGCCTGGCGCACTCCGATTTGAAGGTCAAG
GTAGTTCCCTCGCCACCCTGGCAGCATGGGTAGTAGAGTGGAGCGCGCCCAGGCACGTTA
TACTTAAAGCGGTCTAGCGTACCAGCAGAGATTGTGATGCGCGGGTGTA-AAAGCTGAAA
CGATGTTCCGCTCTTAGCACGATTAACCCCACCCCCGTACATCGGAGAACAATGCGCACG
ACGGAACCGCGTGATAGTGCGGGTCAAGTGTCCCTCAGAACGGCCCGCCAATCCGAGAGG
TCTGCTAGTCTCCCACAGCACTGCACGTAGGTGGGGCCTGCACCGCTGGAAGGCGACAAA
TGATTACGGACAGGGGCCGTCGCTGCGCGTGGTTAACGGGGAATTTGGCACTGATGAGCG
ATTTATTTTGCGAGCATCACGGGCGATGTGATCGGGAAAGGGCGCGTACCTTGAGTCAGC
CCTGAGCACCTGGACGGAAAGCATCCGGACAACAGCCCGTCAAGTTCGGTAGTACGCAGG
AAAATGCCCGGGGCACGGAGCAATATCAGGGCTCGCGACGTCAGAGTGCTAGGGCGTAGA
TAGCGCGGTCTAGGCTCGCCAGCATATAGCGGTCGCCAGGGGTGATCGCGTATAGCTGGC
TCGTGGCGCCTCAAAAATTCGCTCGGATTTTGACATCCGGAAGGGGGTTGGGAATTAAGT
GGGTCGGTGGGCAGGGCTAATTAAAATGGTTTACAATAGAGGTGAGCGGCGGGTCTTACG
AGTAGAACTGAGACAATGCCAGGACGGGACCTCCAGCAACACCGAAGTCACTATCCGTCG
CGAGGGTTGATCGTCGTCCATGGCCACCTCGACATGAACACTCACAGAACGCGGGCATGG
CGTATTTGGACGGGTACGGGCACTTGCGACCTGTGGTCCGTGGTGTCGTCCCCGGCGGCA
CGCCCATAAACCGCCAGACCAAATGGACGGCAGCCCTTGACATTGCTGTAATGCCGGTCC
TCATTCCCAGTACTCATACAGTTGGCGACCCTTCAGGCTCGCATCGGTAGCATCGCGGGC
GGCTCCAATGGGCCCGCGACCACCGACGAAGTAGACGCCCCGCAGGCCCAGCGCCCCTTT
CGCCCATGACGAATCGGCAGTCGTTT-GGAACTCGTAAGGCTACGCGCTTGATGTAATGC
AACGCGGCTCGAGA-GAT-CCAGGGTGC-GTA-AAGGGAGAGCACTAACTTCAAGAGAAG
AAACCAGGCGTATGCTATAGCTTTTAGTCTGACACAATTGCACGGTGCGGAGAACTGGGG
CCAGGAGGTATCATTAGGTGCGCAAGACACATGACGATAGCGAGCTGGGCAGGTCCGCCA
TCAGCTTTTTGGCCTAAAGGATCGCTCTGCATTCTAAAAGGGTTGATCGATCATGTGTAA
AAGCCAACGATTGAATTCTATAGCACGGCACCGGTTAAGCAATGATGATGGGAACGGGTG
GAGGGCTCTGGGAATGTAGAGCTCGAACGACTCGCCCCAACCCACATCTCGGTCTGGGGC
TTGAGGAATTGCGCTGCACTATTGTTTATGGGGTTTGTCTACGGTAAGGAGGCATTCACG
AGTGAACCGGGCCAGGGGGCCAAGAGCCAACACCAGGTCTTGTCCGACAAGGCAGGCACT
CGGCTAGCGAAGGTCTATGCGTGTCCGCGAATAGAGTACAACTAAGCCATCTATTTGCGA
GTCCGCGCAGTGCGTATAGACCAGTGAAGCGCTAGATTCGCGAGTAGTAAGAGAGGTCCA
AGTAGAGGTAGGCCTATTAATGCTGAAATTGATATATGTTGCGAATACAGTCATAGTTTT
CATGGGTACGAACGCCCCCCTTTGGGTGGGGCCTGCCGCTACGTAACGGTTCCAATAGAC
AAGCGGATCAAGTACGATAAATAATTGTAGAGAATACATGGTCACGGTCTTTGGGGCAGA
CGGATCGGACGCAAGCGGAATAAGTGCGGCTAATACTCACAGCGGAAATGGGGAAGACCA
GGCGGGAAACGGAAAATACGGACCATACGGCGTGGCAGAATGATCAGGCGGTGGAGACGA
GCGGTAAGACCAAGAGCACGAGAGATACACGCCAGGAGGGCGATTGCATACAATGACCCA
CATGGGCTAGGACGAATGAGAAGAAGAGAAGTAAGGTAAAGGCATAGACAGGTGAGAGTC
CTCGGTACACCTAGCTCCTTTGCCCCAAGAACTCGGATTCAGGACGGTGCCGTGCGTGTG
ATGTTACAGCGTGTCGAAGAAAAGAATGCATGCAGATCTACGAGTGGCGTTCGCGTCGAG
ATGGGGGGAGCACCATTAGGCAAGTCAGGGTGGTGAGATGTGGAGCCGACAAAATACTCC
CTGAGAACTATTAGCGTCGACCGTGCAAAGCCAAACGGGGTAGCGGAACTGAAGAGACAC
CGTTACGGCCAATGAACAGGCTTGGGGCGGGACAACGCGGAGTCAGACTAATCACGACGT
CTTGCGAGTTCGACGGGTATGCCATGCGGATAACGTGAAAGACGCCTGGCCCTAGTATCA
AGGCAAGACGTGGTGCACCAATAGTTATACACGGAACTTCAACGTTTCAGCGACACGGCG
AAGGCGCAAGCCCAGCAGATGATGGGCCGACTCTCTGCAGATCGATGGACTGTCTTGACG
GCAAAAGCCTTATGCAGGGAGAAGCTCTGGGCGAACAAACAACGCTAGAAATGTGTGGTG
ATAATCAGCATTGACTTGACAGGTTAGGCGCACAGACATTCGGATGACGATGCATGCCCC
CGGATTTAGGACTCGTTAGCTTTCCGTCGACAGAACGGGCTGCAGAAGTTTTCCAGCGCG
GGTGGGGGTACTAAGGTCACAGGGATAACGCAGCAGGGTGCTATTGGATGCAGGTTCTGA
AGCCAACCGAATACCCCGGGGGTCTGAGTGGCTGGGATGTGATGCTTTTCTGGTTGTTGT
GTACCCTGAGTATTTACAATGCTAACCCGGCGCCATAGTAAATATGGACGTTTCAGATAA
GGGCAGAATCCGCCGCTGCAGAGTAGATTTTTATGCTGGGTATATTTGAAAGCGAGGTCC
GACGGACGTAGCTAGAAAACAATTTGATCGGCGTCCAATCTGATAACGCCTTAAAGGCCT
GACGTTACGACCAGTTCGGGAGAATTGAGTTTTGTAAATCGCAGATTGCGGGGCTGCACC
GTTCCTGCCGGTACGGACTGGCCAAGGGGGTATAGCGAACCAGCATCGCTGAATCTAAGT
GCAATAGTATGAAGCGAGCGTCTAGTTAAGCATATGTGCCCGCCCTAAACGTCAAGGAGA
AGCTCACGTAAGGGATCCGTACTTCCATACTCTGAGATCAAGTGCGTGACCCACTCGGGA
GGGCATATCAGCGACGCAGTGCTACTAGTCGGACAACTACAGCTCAATAGAAAAGTAGAC
CATATAGGAGTGTAAGTAATAGGTAGAAGCCAGAGGTTGGATGGTACATAACTATGAAGC
TATTATACCCTACGGATCACCATAGTGGGCCTATACGCGGATCCGGTGCCATTGTGCGCG
TTATCACGGGTATAAGTCCACTGGGTAGCCCTTCCTACATCCTAGTGCCCTGGGTACTCG
GACCGCGGAAGACGGAGACCTCCCAAAATTAACCAGTGCCACTTGGTGGGTAGAAAGAAA
CGTCCTCTGACTCCTATCGTGTATGAATGCCATCCAAGAGTTCATGCTCTGGCCGAAGGA
GGATCGGCAGCGTGAACTGTTACAAGGTTGCGCTGGCGTTCATCTAAATTCTACCCATAC
GCATCAACAGACCGGCTTCGAGTCGCCTGCTAAATAGTGGGGACAGGTAGGTAGAATGAC
TTCTTCTTCACTTTGCACATGGGGTCTGGAGTGTCTGGTCGCCTAGAGAATTATCCATGA
CAAGTGACACGCCGCCTGCGAGGCAAACTTTCTTTTTGAGTGTGGTTATGTAAATTAAAA
TGACGAGAAAGGGCGTGAGGTCGTCTTGCTCTCTGCCGTAGTGTCTGCTCGGACCATCCG
GTGTAGTAGTGTGATGGAAATTCCGAAGAAGTACTAGGCCTGCGTATCCGTAGCGTTCGG
GCCTATTTTGTGCGTCGTGGACCGGATGTGGCGTGACACCCGGAAGTACCCCCAGTTGTG
ACAGGGTCTCAGAGGCAGCTATGGAATGCAGACGCTCATTGACACGGGAGATCACTAAAC
CTTTGTCATGGCGACTGAGAAAACCGATGATGGGAAACTGCTCATCGAGCTGTTGGTTTC
GGGGCGTATCAGTGGGTAGCATCCAACTGCGGTGCGTCAGAGACGCGGCGAGGCGCTGAT
GATAGCAGACGCGAGCAGCCACAATGGGGGGAATCGCACGTCAAGTCTTCATGCTCGGGT
-AGTCGAAGTCCGAGAATTGGGGTGCCCCACATAGTCGAGTGAGAAAGTAACGCGTACAA
CATGTAGGGCACATAAAAGGTGGACGCCCTTCGAGCCAATGTGCGGGATCACGGGGAGTG
CGCTAGGGTTCGGCGGGGGCTATGGGCGAAGAAGACCAGCAACAGACTGAGTGCTTGTGC
TAGCAGTCCTGATACAAAAGCACAAACTTGTCGAAGTCTGGCAAATCACACCGATCGATC
AAGCACCGCTGGAGTCGGCCGCAATG-CAACCTAACCACCAGAGCCACTCGAACCGTAGG
GCGAGCACATATTATGTAGAGTGGAGCATCAGGTTGTGGGGGGGTCCAGCCACCTTATGG
GCAGGGCAACCGCTCTGCGGAGAAGGCGCTTTGCTACGACTCGGCGTAGCCATCGGTTCT
GATGGGGTCTCAGGCCGCGAGG--GAGTCGGAGCATTTAGTGGAGCCGACCGACGTACGC
CAAAACAGAGGCGAGACGAGGCGTTGCAGCTGCGCATGCTCGATGCGACCGCAACTATAC
TTCTTCTAAGCTGCCAATAGCAGGAGCTAATTATAACAGAAACGACAATCGGTATGGCTT
GCAGCTGTGACATAGTTGAGGGATCAACCGCAAGGCGGCCACGACGGAACCCCCACGGCT
TTGGGAAGCGAAGGTCGTCGGGGACTTACACTACCCTGCCCTCCTATCCCGGAGTCATGC
TACCATAGCTTGGCCGGAGCGGCGACGCCGGGTAACGATGATGTGCGGCACACGGAATAT
GGCTATGGGGCGTAGTTAATATAATGGATGTAGGCTTACATACCCTATACCGGGTGATTG
ATCATCATTTCGCAGGGAGTGCGTCTACTAAGAAATGCGCCTTGGGGAAGTAACGACCCG
TTAATAGGAAGATGCCTCTCATGAACACAGATATTCGGCTGAGTTAGCGTCCTAACTGCT
GGATAGGGCGTATGGGATCGCAGATCGTCTTACTGCCCAAGCAGTCGGAGTTAGGCCGAC
TTAGGTTTAACGACCTTGTGAGGGTATTCATGACAGCTCTTGGACGACAGAACGAGGGAG
ACTTGGGCACCCCTGTGGTAGCTGGCGTCGGTATTCGTTCGCACAGGTTATATGGATCGG
AGTGTTAATTAGATGATAAGAACTCCAAGCCTACAACAACGCAGTTCTCACCTAGGCCAG
AAGCCCAGGTAGAACATTATCCTCGAAACCGCC---GGGTGACCACTCAATGGGTGCGTC
TGAAACCCGTAGCCGGAAACGTTGGATTCAATTGTACCACGTTCGCCGCATCTGCCGTTT
TGGGGGGCCAGGCTCTCACAGGAACCGTGTTCAGCGCAGGGAAGCAGCCGGCCCGCCGTG
AGGACATAACGACGATTAGGACAATCCATGGGGGGTGTTGGCCGAACAGGGGCAATTGAC
CTTAGTTTCTAAGTCACCAGCCCAAGTGATTGTGTGTTCGTTTAGTTTGCGGTTCGGAAC
CTCCTATATTCCCTGCCCTGACCACGCCCAATTTTCTTCTACCCGACACAGCGGCGTTGC
GGTTAAGGCAAGAGGCAGCCCGGATGGAGGCCCCGTATCGAAGAAACGCGTGGAAACTGC
GACGCCTCGAAACTGCGCACGTATAAGTACCCGGTCTGCGGGCACTTTCTCCCAGACCCG
TCATCGCGCGATCAGGGAGGCCACGGCGTCTAGTGGCGACATAGCTTCTTATGTAAGCAG
TCCGAACGGCCGGGTCGAGCGGTGCTGGCAAATCCACTAAAAGCGGCACAGGTCAGCGGG
ACATGATAAAAGTTGGGACCGTCATTGGGGAGCAGAGCGGGCGTGAGGAGTGGAGGAGGA
GCAGGCGTTTTGTATGAATGAGCCTCCTTGAATGCCTGTGAGACTCGGGTCACTGCCGGG
GGAGATAGCCCATAAAAGGGTAAGTCTAGGATAGGCTCGAAGGCTTAAAATGCGGGGATG
CTTGAACCAGGCGATCCTGGGATTCGCGTCGCGGAATTAGCTTGTGTAGAGATAGGACGT
AGATCAGCACACCACTTGGTTTGGCCCAGGCGGGCATCGCACACGTGGTCCGTCCTCAGC
GCGCACTTAGTTATGAGTCTATCTTCTCCGTTGCCAGCACTGGTCGCTCTTCACTGCGTG
CAATGCGTGACCAGCTCGGAAGGAGCCGATTAAGTGGCGGAGGCTTCCCACTCCTGGAGC
TATAA-ATCGCAAGGTGCCATTGTTCATCAACCTCCCAGCCTCGGTTAGGGACGTAGAAA
GGTCCTGTCGTTCGTAGAAGCAGGATACCAAAACCTCTAGTGTGAGTGCAATTTGGTCAC
GGAAGCGGGGTAAAACCGGCGGAAACCGTTACATCAAAGCCTAAGACCGCGGCCGAAAAC
CATGGAAAAGAAAGCAAGCACGGTTGATGCCCTACAACCGTTTAGTGGGTTAGCTTCTAT
CTCCGTAAAATGCCAATGCTCCCGTGCCAGTCTGTTAAAACAACACCTTTGGCCCTGCAT
AAGCCCCCAATCCTCCCTTCCTGGAAAGTCCATGCCCGGGAGGGTTAGCGCGGGGCTATT
CAACACTGGCCGCGCGGGCGCCTGCGCTTGCCACCTATAATTATAGATGGCGCACGTATG
ACCGAAGGACATACCTCCCATAGAAATACGCGACGTGTAGTCACTTGGTGCCCGCCTTAT
CACACGCGACAAAGGTGGGGTCACCCGTGTGCCCGCTGACCGGGGTATTCCACAGCTTGG
TCGATCGTTTACTACTCATGGGAGATTCTTACGGTTGCGGTCCTAAATCGTCCCGTCTGG
GAATACCATTGGTGGCCGAATATCATCCTTTTGATCGCGCATTGACTTCCTTCTACATGC
ATCTAATGTACCCGGCTTGTAGAAGACGGGGACTGGTTGGTTGGAGCAATGGGTGCGGTT
AGGATGCGAAGGATGGCGCGCCCGGCCCCCCGACTGCTGCTAAGTGGGCGGATCGGATCA
ACTACCCGAGCGAATACACCGGACGTTTGGGGAGTGCGTATCGCACGACACACACTACGT
GCCGCACCCACGTGCCTAGTGTCTACACCGATCGGCTTGCCCAAGCTATGGTTAAAGGAG
TGTCGCTAAGGTCAATTCAATGTTGTAAGTTTTCCATACACGAGAGCCGAGAGAGCAACG
GATTGCGATATGGGTGCGTCCTAGATTTAGCGTCAAGCGCTCCCTTCAGGGCTAAAAGGA
TAGTGATTTTCATGTGGTTTGAAATGCTAGTGGCCTTTGTTGGCGAGTATGGTCCGAAAG
CCTAAGACCGCCGGGGTATAAAATGAACGAAGGCCCAAAACGAACGGATCACTACATATA
CCGACCATCCAAGTAAGTGGGGCCTTTTGGAAGCACGTTTGTCAGCTCTCATAGGAGGAT
CCCCCGATATGTGACACCGGACGCATCCGCCCCTTCCACCACAGTAGTCCTTTGAAAGTT
TGATCTCTCCTTATGTTGACGATCTAATACCAGTGCCGTTCAAACAGTCTCTATACCGAA
GCCATAAAACTAGCCAGCAAGTTGATTCGTCCTAGCACCGCTGCTCTATACCTCCCCCCA
GAGAGAAGACCCTAATGGGGTACGGCACTCGAACCAATTGTAGAGTCGTGACGAAAACCT
AGAGCCTCATGAACGTGCAAAGGTAGCCGTGCGCGGTCGAGAAACCAATAACCCACCTCA
GGGGTCACGGTGAGCAGGCTGTATGAACTAACACGGAGTGCATGCCATAGTTTGCACGAT
TCTCGGACCGTGGATGTAACGAAGCATGTCCAATGACTGGTTCCCGTGACGCCGACGGTC
GGCAACGGCGGGTCGTAGTCCCGATTGTCGTAGTCAGCAATCCCACGCTACTAAGGCAGA
GTCCTCAGCGCGACCAACGACAGTAGTCAACCATTAACCTTCACTAGGACCATCTCGATA
GCTGAAGATGCTCTTAGCTTTCTGTTTCTAGATAAAGACAAAGAGTTAAACCGTGTTAAA
GGTACTGACCTCCTATAGTGTAGTATGCACGCTCCTCCGAGTCTTTACGCAACGGACTGC
TTTTCACATTGTATGTGGTCTCAGGGCCACCTGTAGTGAACGGGGATCCGTGACGACGAT
ACAGTCAGCATTGTTACGCGATGCCTTTGCGTTAATCATGTCTCATACATCCCCGGGGGG
GTCCTCCCGATCAA-CCCCAGTCTCCCCCCTCCATCGGGCGCACCTTTTGCGGGCGTCCT
AAGCGCGAGATCCTTCGTGCCACTCAAGGACAGACATACGGTGATTGTACCTGGGGTCTC
TTTTTTTAAGAAATTGTCGAGAGACTTCTGTCTGCCGCGCCTAGCGCTCGAACTTTCCAC
GCCCTTGGTGCGGACTCTGATTTCTATGATACGAGTAGCTTAGAGGAGGTATAGCAGGCC
TGTATGGTGCCTATAGGTCGCAACGTGTGTCTCGCTTTCTATGACACAAGTTAAGAACAT
GTCATACGTACCGTTTACCTTGTTCTCGCCTCGCAGGGCTTGTCTCAATCAGCCTGATAA
GGAGCACTACCTAATGTCCCATTCAACACGAAGGGAAAAATTGAGTATTGAATGAGAAGC
CTGCCTAGGTGGGGTCAAAACTATGCGTGAGGGAGAGGTCGACTTAGTCTAGTCGTTAAG
ACCATTGCGGTACCGTCTGCCGCTGCGCGTTCGATCGCCAGTTTTTTCGCGGCGGTCCTA
ACTTTCTGGTATCGGAGGACACGGCCAAGACAAACTGTCCCCGGAGCTTATCAATTCGGG
AGTTTTACGGCTAATCCATCATCCCCATCTCGTCTGAAGTAAGGCTGCCACCTTATTCTT
TCCTTCCCTCTGCAGGTATTAGGTAACGTACTCTATTTGTTCGTGTGCCGCATTACACTA
GTTTTTCAAGAGGACCCGGGAACCGAAAAGACACTCGTATTCGAGCACCCTAGATAGGGG
GAGTGGGAACTGGGTACCGGGGGGAAGCTCGGTAAACCAGGGCCGTAGCTAGAGAGAGGA
GGGCGACGAATCAAGCTAGGAATATACGGGAAGGGTGCGTACACACTCCGATAGCGGGCA
CACAATCCGGAGGACGGGAAATAGGGACCAGGGAGGCTTCAAATCACCATTGGTGCCGGA
GGAACAAAAAAAAAGATCGCCAAACTACCGTGCTTTACGTAGGAAGGTACTGGCTCGCTG
CACCCCGACGAGGGTACTAAGGTGCGCCTCGTGTGTCAGGAGGACCCCGTGTCTCCAGGC
ACCGTGAGTCGTGTTACGCGGTAGAGCAGCACGGGTGCAAAGTTTACGCCACGTGCGTCA
GATGTTCCCCCGTCCAAGCCTCGACCCCCCTAGTAGGCCCCCGGTGAGTGGCGGACCCCC
TAGAGCGCTTCCTGCGTCAGCGCGCCAAAACCAACCCGAGCACTCTGAGTAGCCCTCGAC
GGTCTATCGGCCGCGCACTGACTGCCCGTGCCCTGGGCGAGTTCACTTAGGTTACTGGCT
CACCGGCCCCTGTTTTTCTCCAGTTCTAATGCGACAGTCGAACCTATTGTTACTGTGGTT
GCCAGCCGGGCTGAAGCGCCCCACCAACATCATCTGAGAGCATTCGGGATAAGCACCCCT
GGCTGGGAAGCCTACTGGGACGGAAACGTCCAGTGAGAGTCTGACACCTGCCGGATGAGG
GATCCGCTAGAACTCAAAACAACGTCGGTTATGCAGAACGAACCATCAAACGAGGTGCTG
TGTCGCCTAGTAGAGGAGTCCGTTTCCTGACGCGGGAATACTTATCCGCGGGTGGATCCC
CGACCTCG-AAGATGACGGCTCGATGATGGGACATAGGCCAGGAACAACTTTCGCGTGCG
TGGTCAGAACGTCTGAAAGTCTAAGGCGGGCTCGTGGCTGTGTCAATGCAGTTAGGTGGA
CCCCGAACACAGATAGGAAGCCCCATGGCGTTTGTAGGCACTATGGAGCCCGCTGTTCTG
CGGGGTTCGTTATTAGACCGCGCGCCGGATATGTTCATACGCGTTAAGTCAACCCGCGAA
CACGGAACCAGCCGGCGCCACACAGGCATGTCCATACTACAGCGGGATTAGGAGTAAAGG
TGGCGTATTCCCTCAACTAAGACATACCTCATTAGCGAAGTCTAGCGACGGGTGACGCTA
CGCGTCGCCGTGCCCCGCAAGCCATGGAAGGGTACGCCGACCGAGTTTAAGGCGCATGAC
GTCCACGCGTGAAGAAAGGACACTAAGTGGGACTTACGGACGCTAGCCATACAGCTCGGA
GAAGGTAAATTTTAGGGGCAGCGGTGGCCATAAGGACGTCTCGCGAGTACAGCGCGACTA
GACGCTCGTTGCGAGGCATACCACAACAGCAGGCGCCATGTTCTCGGTAACCTGTGGCTA
CTATTACAGACAATTGGCTCAGTGGCAGCTAAGCGCTTATGAAGGCATTCCTAATGCTAA
AGGTTAAGCGTCAAGAACGGACACAACGCGTGGATTAGTCAGAGCGCCGCGGTTTCAAAA
GCCATCCACCCAGTCAAGAACATGAGGGCATCGGCGACTGTCGGGGGCTGATGCCCGAAC
CTGCCGAGTCTGACACCCCGCCGGCCGACCAAGCGTTGTGCACAATAGAACGCAACTCCG
AGAGCAGATACCATGAGAAAGAACCATCACGTGATAAAGGAGTAGCGCCGGGAATGCACG
AGGGGTCGGGATGCGACCGTTCTGCCGGTATCTGTAACAACGCCGATGCGCCTAGAGGGA
CCTAGCACCAGCCCGACTGTTGGAATTCTGTGGACGGGCAATACTGTCCCTCGGTTTGCA
AGTGAAGACTCCCACTTATGCATGGCCCCCGCGCTCTCTGTCCGTAACCACTCGCCTGGT
GGTAGCCCGCGTACTGAGATACAAGTGAGCGGGGACTGCACACAGGAGTAACGGGCAAAT
CACGATAGGCGATCTGGGCCATAACTAGGTGCAGGTACAGAATCGGTACCTTGGCGGCAG
AAATATGAATCCATCTCGGTGAGTCGAGATCATTAAAAGTAGGTCCCGGCCCGCAGCGGG
GACACAACGATGTGCCACCGTGGTGACCTATTGCAGGTAACGTGCCAAGCAAGAAGTGGA
CACCGGTTAATAGTGTAAAATAGGTAGCATGTATGCAGAGTACCAGTAAAACAGGTGACT
TTAGCGTCTCAAGCGGGGTCGGTTTAACTCGGGGATGTTGTATCTGCTTACGGGCCCCGA
GAGGGGCTAGTACACAAGGACAAATGTCTAAGCAGTACAAGGTGATCTAAACTACAGCGC
GAGGGGAGCGAAGGAACATACTTACGGTGCTCGGCCTAAAAAGATTCAGTCCTCGGGAAT
GACGGTAGTTCTGACAAGTTCGGGTCTTACCCCAATGCGCGAGGGCTTATTGAGGGAGAG
CTCAGATAATATGTTCACATACTTTATGGTGCCAAGGCGGGGCCAGTCAACGATTGGCCG
AAATACGGCTGAGGCCGAACGTCTCATGTTTTAGATACTGTTAGTCTACTCTGAACCGCC
TCTTCTTTAACGGGCCTTACATATTTACACGTAGACAGGCCGGGGTGCGACGTCGGAGGT
CAGGTTGAAAGGTTAGTCGAAATGATCCGGGGGGTAACCTGAACAGCATATGGCGCGAGA
CGGGGGATTTAGGGGAAGTTCTATTGCGACCCGTGCCTCTAAGGTTATTAGTTCCCAACT
CTACTCCGCGCCGTCAACTAGCGATCGCGTCCGTGGCCCACCCGTGCAATGGAGTCATTC
CACATGGGGTCCCGACTTGAGCGGCTTTCTTCGAAGCATTTCCGTCGGATTGGCTGACCA
GCCCCGAACCCTCCCGAGCTGGAATGTGCCCCCGGTAGACCGGTTGTGATGTGCCTACGT
GAAACTCCAGGTTGGGGAACCATGGGCGAGAACAGGCGTAGCGAAGGAACAAGACGGTAG
GGGCAGTACCCAGGCCGAGATGAGAAGGAACGAGACGTGCCAGCAACCCGACATGAGGAG
AGTGCAGGCACAAGGACCTTGTGGCGATCGAATGGTAAGGTAACATAGCTAAAAAGGGGC
TAACTAACGGCATCAGGAAGCTCGAAGCCGTAGTCCTCGGGCGCACGATTGTAGAAACGA
CGGCTCAGAGGCGACTAGTAATGAGCATCCAACGAGCCACCCTAACAGGGTTGCACAACG
GACAACTCTGGTTATAGCGGTCTCCCGGAGACATCATCAGTTGTGCCCCTTCGTCTGGAA
ATTAGCCTGCGCGGCCGCCAGCGTGGCGCTACTCTCCCCTGGCGCAAGCCTATAAGCAAC
AGAGCGCGTGACAGCTGTATGAGATATGCGGGACCTTCGATGGGAGAGAGCTAACACGAG
TGAGTAGTCATCATTAACGGCTCAGCCTAGACGCGGTCACGTTTACCCGTCCTGCTAGTG
CGTCACCCTGCTTCTCCTCCGGTCACAACCGTCGATTGAACTGACGATAAAAGTAGCCAG
CCCACGACCCCGGATGGGCAGCATCCTCATACTCCTGTCTTGTCGGCCATTCCGTCTACC
GTGGTGATCTGACCTGGGGATGTAACAGGGGAGGTATCCAAAAGTTCCGTAGGTACAGGA
ACTGTCGATTGCGCCCAACATTCTCCATTGATCGGTCCTCGAATTACGAACTAAGAAGCA
GGATCATTGGAGGCCCTCGCAACTGCCTGGATAAATTCACCCGGGTCACTGAAGCTTGCC
TCCCGCGGAATAATACTGGAGGATGCAGGGGCTGACGACAAAGCGGGTCACGAGGCCTTG
GCTACCAGACTCTACGCTTGAACGAGACTCGCATGGAACATTCT--TTGCCGTAGCCAGT
AGAAGGACCCGGGGGGTCCGCGGTTGGTAAAGCTCGGATCGGGTCGAACACCTTCAGCGT
GCTTGACCGTTCTCGTTAAACCGTCGGTAGATGATAAACCCTATTTTCCGTTCCTTTTGG
CCTCCCATTTTTTAGTCAACTGGAATGTTACTTATATGGGAGGTTAATCGGAAATTCTAC
GTCTTCAGTCGGGTTCTTTACTCGCCGTGTAGCAGCCCGTACATCCTGTACGAGTAGTGC
GGTGCTGGTTTGGCTAGAAGGCCGACCATTACTGTACAGGGACCCGAGCGGCTCGGGAGT
GGGTGGGACCTGACTGGTCGGGTATGAGTTCCTTCGCTCTTACGGGTATTGCAAACAGCG
GTCGGCGCCAACGCTTCAGAAAGAAAGAGGGCCCCAATGCGGTTTCAGGTATTTGACTGT
TCCCGAGCTATGACGTACAACGGCACTATTACCTAACTACATCCACTAGGGGTAACAAAG
TCAAGACCCCGGTTTCGAAAGGATCAATAGAATAGACTGGGGGCCGCTGCTTAGCGACGA
TTCCGGTGTAAGGCTAACATGGGGGTCGGATCCCGATATCCATATTTGGCGCGTTAGTGG
ATGCGGTTCGCCGTAGGCCCCAACTAGGAGGTGCTTCAAACGACTCGTATTCCCAGAAAG
TCGGTCCACGGCGCTCCACACGGAGCTCCGCGACACTTGTGTTGAGATAAAAAGACTGGT
ATCCTCCCGATCCAAAACTGACCCTACTCTGCGCGAACGTCGCTAGTTGTCAACTTGAAC
TGGAGGCGAGCCACGACTCCAGAGTCTGCTCGGCACTCCCCTGTTCCGATGGAGAACCCT
GTAAGAGTAGTTGTAGAAAGTCCCGGCGCCGAGTGACGAGCTGTCCGTAAAGCTCCGGCG
AACTCTTAAGAGGGCATCTTACATGCAGCGTGTAAGTTTTACGGCACACATGGGCTCGCA
TATTTCATCAATTGGTGTCCTGAGCACAGCTTCCATTGTAGGGGAGGTGCGGCCTCAACA
GGACCTTCGACATTTCACACGTAATCCACCCTGTGATAAGCGGAGAGCGGGGACAGTAAA
TACCCCTTATCATTCTTCCTGGCAGAGGGTTCATTCAGGCACAACCGCTGTGTCGTAGTG
GAGGATCAGTCAGGTCCACGCCTAGACAGCCGCTGACCTCGGAGAGAAGCCTAAAGCACA
TCAACTATTCGGCCGGTCGTTCAAAGCCAAACCCCATCTCCATTCACAGTCTTAACTGCC
TCAAGGAGGCCCAGTAGTACATTACGCAGCAAGCAGTGCGATTGTATCCCCTACCGCGAT
GTGCGCAGCACGGGAGATAAACTGTGCACGAGTGTCGGATCCACCCGCGAGCTTGGACGG
CCAATTGGGCGATAAATGGGACTTTCCGGGGACTCAGGGGCGCATAACAAGTGGGGGAGC
AGGCATGAATATGACATTCGTTCCTTGTTGCAGGGTCAGCATGAAGAAGGAGACGATTGT
ATCGTGTGTGGTTATGTGTCTCATACTGCGGGGGGATTAATTTTCCCATCTTATACCTAG
TCGAGGGCTAGCAGCCGTCGCCACTGCAGCCAACGGTTGGCAATCGTTAGCCGTCCTTGT
ATCCCGTGTCCCAAAAGCACGCAACAACTAGTCTGGCTCTTGGGTGTCTCGCGGATATTG
GATTCTTGGCAGTCTGGACCCTTGAACCATCGGACTCTTGGTGACTCTAGTAAGTAGTGC
CGGCCCAATATAATACTGAACCACAGGTTAAGTCAAATACTATGACTTCATAAATTACCA
ATAAGGACTTCTTTACGCTCAGGAGGGAGACAGCCTACTCCCCTTGTTGGTAGAATTGCT
GGCAACGGGTGAACTACGGGCATTGCCTGAGTCCTGTCTGCAGGAGGTAGCAGGGTACAA
CATCGGTGTGCACGCACCACGCGTGATATCAGAGGACACTGAAAGGGTGGGCGGAAGTGG
TAATTGACACCCACCGTTCGTTAGAGTCTACTCAATGACTTCGCTCTTGCCAACGGAGCT
CAGGGCGTTGGTGTAGGAAACAGCCCATGGTTGTTAGGGCGCGTATATACGGAAACAGAA
TATAAGCTACACCGCTCTGAAGCTGTCCAGCCACACCGTTGTTTCGACATAAACGTGAAG
GTATATTATATCCACCCAAGGGATCCCAGAGGTAGTCATGTAGCACTGAAGACCCGAGGG
GTCTATGGACTTAGGAGTAAGCCCCCCTCTGGCACCCTTGTCCCTCTTGGAACCCTGTTT
CGCGGTTCAATCTAGCGCCCACCTGTTACTTTCCTTCTCGATAACCCCTCCAGTTGTGCC
CTCCTTCGGGAAACAGGGTGGCCAGAGATGTGCACGGGGAGTCTCCAACCATCAGGTCCC
ACGTGCACCCCTCGCGTCGCAAACTCCTTGGGCTAGCTCCCCATTAGCACCCTCAGATCC
CCGTGTCCCACAGTGCGGGACCTTTCGTTTGCCAGCCGGCTCGCAGGGGACTGTGTCTAG
CCATGGGCTCGCGAAGGGGACCCCGAATTGGTGCATGTAGGGCCCAGACCTTCTTCGAAG
TCCTCCCCGACCAGGGTCGCGTC-GGACCCGCATCAGCCGTGACAATCATGTTTGCGGTA
GTGGACGCCTGATAGGCAGCGAGGTGCGGCTACAGGCAGGCGAATGCAATGAAGAAAGGA
TGCACTCACTTACAAGAGTAGATAACGTACTCTCCGGACTGGTACTGACGGTATACCACT
GCTTTCCATGGCGAAGAGGCGAGCGGTCCGGCACAGCGGGGAGAGCGTAAGTAGTCGAGA
GCCCGGCAGCAGGAGCGAAACGAATTGACAAAGAGAATGGGTGATTTCAACGGATGCGCT
TATCTATTCCAATTGCCCATGCAACCTCCTCCGAATGCCGAAAGGGAAGGGATGATGAAG
CGCCAGATACCTTTTTTTTAGTGAGGTACATGAAGCCATCCAGTTACCCCTCATACCCGG
TTTTCAAGGTATAGTATAGAAGGGGTGGAGTGCGCCCCTACGTCTTTGAAATGTTGTGTT
AAAGGGAGGTCTCATATTTTTTTGTCGCCTTGCGGCGAGACCCGCATATTCAAATCTTCA
ACTGAGTCTACAAGGGTTAGGTATATACAGGCCTTTAGTTGCTGCGGACAAAAAGATCAC
AAGAG-CCCTGTGAAAAAGATGGAGGAGTGGACTGCCCCTTGTCCAATAGCAGCGATACA
CAGTAGTAGTAGTGTAGGAGCCGCTACGTGACAAAGTATTCCCACTTACTATTTTACCGC
TTTAGCACGAGGCTGCCCGCAAACTTCTACCCCACCGGTGGCTCTGATTGCCTCACTTTA
CAATTTTTCGGCCACTAATACTTCAATCATTTCTCCGATATAGATGGGGTTTTTGACACC
TCGCGAGTAGGATGGGGGTAGCGGCCAGTATTTCGCCTGTAGGTATGTTGGGCTCCGGTT
AATGAGAATGAGGGTCGCCACCTCGTTTGTCGAAGCACGTCAAAAAGAACATCTTCGTTT
CGGCTAATGTCCCGGAATTACGTGCTCTTGACCGGTTGTTCTTTCAGGGCAAGCTCGACG
GCCACAGCTGGTTTTAAGCCACTATCGGATCCCTCCTATGGCCTCCGGGGCGTGGCAAGA
GGCTTGGCAGGCAAATCTTCTGATGTGTTCACTTGGTCGCCTAGGATCACGTCTCCCCAA
GATACACCCGGAACGTCTAACCAG--CTAAAACGCCTAGGACCGGTCTCAAAAGAGTGAG
GTCGTGACGACCTGGTTGGCAAGGCCTTTTTGGATCTGAGCGACCATTGGGGGTACGGCT
CCAATTGGGCGTGCGGTGTGCGGAAACTCTGCCCCAAATCGCGGGATGTAGGAACACCAG
ACAACAGCTAGGTAGAATTCATGGAGGCTACGTAAGACCGAGTAAAACTTGGCTGGTGGA
TTGACTACAGGAAGCTGAGTTCAAGATCAGCTAGAAAGCGTCGCAACTAGAGATTGAATT
ATCGGCGGGTTTTACACTCTATTCTTAAGGAACTGAAAATCCGATTCGGGGGGGTGCTAG
GTGACCCGGAGGACGAAAGGAACGGGGCGTAAAAAACTGTAATCGATGCAGAGAGCCTTA
GCTCTATTAGATATGTTGAGAGGGACCGAACGTTTCTGCCAGATCATAGACGTTTTTTGG
GGGCGCGAAAGCGTGGGACGGGGAGGTCTGCGAATACGAACGCGTGGGGTGAGCGTCTTT
GAACGCGAGGATCGTAAACCGAGGAAAAACACGGGAGCGTCAAAACGGTCAATGCCCGCC
ACAAGATGAGAGAT--GTGGCGTCTCCTCAAAAGGAGGCAGGGGAGTGGAAAGCACGGAT
GAGTGAAACGGTGATTGGATCCTCCTTTGACCGCCCCCCGCGGGGGCGGGTGTCCCTCCA
ATAGGGCGAGAGAAGAGCTACGGGGCGCCCAGAAAGCGAGCCTCACCCATGAGGACTCGA
TTAAGAAATCCACGCTCGGGTTGCTTGCCTACGTCGACACGAACGCGACGTCCTCGTAAC
CGCGACCGCCGCAGGTCGAGATCTAAAATCAGTTGGACGCCAATAAGAGCGAAGACGTCC
AGCCTATCTGCAAGCGTCGGGAGTAACTTACTTAGCCTCCGGGTTCCGAGAGCGACCCAG
CCCCACGTGAGACATTCGTAATGGGTACGCGACTTGTGCACCACGGCTAATAATGCTAAA
TGTGCGGACACCTCCTAGTATGGAATTG-CCGCAGCACACCTGAAGGCCGCATCACATGA
AGTTATCAGTCGATGCGGGCCCCACGCTTACAACAGTTCCAAGAGATGATGTCCTGAATA
ATGCAGGTCCCGAGGATGGATGGCCGCCAAGGAGGAGAAGGATAATTGTCTACCGCGTAG
AATAAAGGTTGAAACGAACGAGTGGTGTTTATCGCCTACTGGCGGATCCAGTAAGCAAGC
CAGCTTTAACGCGTCGTAAGCAAAGAAGCCGGCTGTAAGGATAGAGTCACTGTTAACCGG
TGAGCCTCAGGGCGATGCCCGGGAGGCCTTATCACGAGTAAAGATCCACGACTCAAGGCG
GGAGTATGAGGGCGTTCGGAGCAGCACATGGGTATTCTTGGGGGGGAGCGCTACCCGGGT
CGAGCGCGGCGTGGACATACCGGACGAGGGCCGCGCCGTAAAATCGAGGACATAAAGGAA
GGATCCTCACGAGAGCAGACATAAGGTGGCCCACTGACCCCCCCGGATGGTCTATTATAC
ACGCCGGTTATTCGGGGCTGGCGCTCGGGGATCGTTGGATGAAAACGGGAGATTAATGTA
CGGTCATCTCGAGTGCGGAAGGACTACGAAGGTCCGCACGACAACTCGACGAGTGCTAAC
TCATTGACCACACGCTATCGATTGTGAGCTGGAGCCGAGATAGTAACGAAGTAATTAAAC
TTCGGCAGCACCCGTAAGGCCCGCGGCACAGATGTCGTCACCGGCTAACCGACCTACGAT
ACAGTCTACATAATCGCTAATCGATGTACGAAGGTCTATACGGTCGCAAGCCGACGGTAG
AGGGTTGTGAAAGTTAGATAGGTACGAAGGCGTTTCTACGGCACATGCGATGCTTCGGAC
CAGGTGCGCGTGTCCAAAGGAATCTCCAGGAGAGACTCTCAGAGTCGCAGGTTAGCCTGG
GGCAGGCGCTATCCATTGAGGCTGTAGGCAGAGGTGTCCAAACTGCTGAGTGGCCTGGAA
GGCGTCTCACCGGGGGTCGGGGCACACGGTTCGCCTCGGGTTCGGCTAGCACTCGGCGAT
CTAGACCAAACAACAAGTTGGGCGAGGTACTCCTGGGCCGCAATCAGGCACACTGCATTC
CCGCCGGGCAGGAGATCGTCTCCCGACCGGTTTCCGGCCGTTTTTATCTACTGTGCTTCT
CTTCCAGTCGAGGGTGACTTACCCACAAGTCGCGCATTACCAGATTGAAACCAGTTCGCT
TGAACACTGTTTCCTGGATGCGGGCCTCGACGGCCACGGTCTTCGCACAGGATTCAGGCA
TACAGATGCGATGTTGCCTGCCGATCCCCGCACACGGGGTTCCAGCAACCTTTCCTAAAC
TGCAGTGCGCTACGATTTTCGGCCTGGACAGAGTATCTAATCCCTGAAGCAGCGGTCAGT
CTCACACTAAGTGTGCTGCACGCAGGCTCGGGGCCTAGCCATCCTTGGGCGAATTTCGTC
GCGGCTCTCGCTACTGCACTCGGTCGGTCGGACACACCACTAGCCTCTGCGGATTAACTT
ATACGTCAACCAGGGCAATTCTCAACTATTGCGAGCTGCGTGGGCGGAGGATCGGA-CAG
GCGGCCGAAACTCCCTTCGCCTTTTTTCCCGGCACATTTACTCGTTAGAAAGCCAATCCA
GCATATAATGTCTGAACCATGCGGCGGGTTTCAATAATAGTCGTTCGTCCGCCATTTGCC
AGACTGGCGGCTTAGGGGCCCGGTTGTTGAGAACGTAAGAGTGGCGAAATCGCAACAAGA
CTTCGCAGACAGTTCGGAGCAGTTGTACTTGATCAAAATTCTTTTGACAAGACGGGCAAA
GGCACGCAAAGGGGCTAAGTCGACTGACTTCTTTCCCTTGTGCCAGCAGGAGCATGCCGT
ATGTTGGCCCCCGATCGGTGCTTTTTGCATGGGCGCTCCGGTTTGAAAGGCGGTGGATCC
AAGGAGTCTGACTGTTTGATAAGTCCTATTGGACCGCGCGTGCAGGAACTACAAGACCTG
GCGTTAAGTGAATTAGCGGCGCTCTGCCTTGGAAAACATTTTGTCGAATCTCAGGTACTG
GGATGAGGCATGTTTTATACCACAAAGCGCGGCGCAGGTTGAACAGGACAACTCCGCAAA
CCACGCCCCCTCCCCCTAGCTTGTTTACCTCTCCCGACCTTTTGCGAACACACCAGCGGA
TGGGTCCTGTAAAGCAAAAGGAGTAGGGTATCAGTCATTGACCACCTCAACTTATTCTGA
AGGCCAAGAAAGTTAGCAACTTAATGCAGCAGCGTTTTGGAGAGGTACCATCTATATGTA
CATTGTCTATCATAACTCACAGCATGGAGAATTATCCCTTCGGCTCGGCGTAGCCTATAT
TAATGAAATACTGGGAAGTGCGTAATTCGACTGACTCGCTCGCGAAAGTGAAGGCCAGAG
GGACAGGTTATCGCTCGGGAGCGTATGCATACCCCTTTTGTACGCAGTTCAAGGTGGACG
GGGACTCGAGTACCACAAGACCAGAGAGGCGAGGTCAGACACTGGCCGTCCACCAACGCA
CATAACGGGTGCACTTACGACCAAGGAATCCAACAGGAGATGGACCAATATCGAGGTGGG
GTGTGAGGGTATAAGGGGAAATCGGCCAGTACGGAATGTAGAAACAACCGCCTTGGTCAA
TTATTGTACTTGCAAGATTCGCATCAGGGAAGGGCGCAGAACGCCCGCAAAGGGTGTAGA
GACTGAATATCTCAGTAACCGAATAGGTGGGTGGATAAAGGCGGGCAGTTATACCGGGGA
CCGAGCCGCACGCGGCTAAATATGGTGAAGCTAGTTGGTACTGACCCAGTACCGGAGTCG
TTAAGGAACTCAAGGCCTACGCGCTTTGAAGCTAATGCAACCTCGCTCCGAGAGGATTGC
ATGGGCGCGGTA-ATCGGTCCTTAACGGCCGAGACAGCACTTGCGATCAGCGAAGGCGGG
GAGGGCTTTGTGAGGAGTACGCAAAACGAAGCGGCTCCACGCGATGCTAAATCTCATGTG
CCAGCAGGCAGCACGCACCCGCTGGTCAGTTTCATTAAATACATTAGGAGCCTCCTGAAA
CGAGCTGTTTGTCAGGGGGAGCAAAGGGGCGCGAGAGGATGTGAGGTGGAAACGAGGGTT
GGGATGGCGGAATATGTCAGTGCTTCCGCTGCAGGCGACGCAGTGATCTTCCGAGTTCGC
ACGTTCTACAAAGCTCAGGGTGAATTGGGTCATGTCGGTCGGCGGACGGGTCTTGCACGC
CAGGGGGACCGCACGGCGGGTACGACGGATCATACGGGTGGAATGGGTGAAAGATCCGGT
ATCGGAGCCGGGACGGGGCGTTAGTCCGTTCTCGCGACATGGTGTAGCACATTCTTTAGA
GTGGTAGAATTGGCGAAATTTTAGGGGAATTGGTGGCAGGGGGCCACCGCCCACGCACGA
GGAACGTCCAGTGTTATTCGGGTGCGCTCCCTCCCTAAAATGGGACGACAATGGGCATCA
GAAGAGAGGCGAGGTTGAACCACCTGAATGTGTAGGGATCGTGTGCAATTTGAACCACGC
ATTTGGAAAAATGACAAACCGTCCATACAGAAAGGGGCGACCTCCAACCAAAGGCCTTCC
GAGGCAAAAGTGAAGAGGCCCGAGCAGGTTCCGAGTATAAGGTCGCCTGCGAGAGAGGGA
GGGAGCGCTGCATTCTGTTGCTGGCGGTGAACGGGCGAAGAGATTAAACTGGGAGAAGAA
CAAGATGGCGATGTCTGTCGGGGAAAGGGGAACCGACGGTTCCATGGCCTATCTCCTGAC
GGTTGACAGGAACCTCTCATGACACCCCGACCTATCCCATTCCACCGTTGAACACACTTC
TGTCACGCGCGGCTCTCCCCAAACCTTAACCTCGCCTATTGTTGTATTCGCAAGGGAGCT
TCAAGAAACCGTCTCTGCAACCCATGCGCGCTCGAGGGTATGGGAACGGAAAGTTACTCT
CGACCGTGTTGGCGGGAGGGAGTGTCGCCTAGGAGTCACGTAGCCCCGCGGGGGCTGCGT
GTGAGTTGTTTCTCTCATTTGACCAAACGTTAATCGTTCGCCGGTTACCCTCGAGGTCCG
GTGCTACGCTGGCTTCGTGTGCCTAGCCGCAGGTCCAGGGATTTCAGAAGTCTACTGGGG
AGTTATAGATTTTTCTTTCTGGATGTTGCATTGAGTCGTTCTGTAAGGTTCGCAAGCAGG
ACATCATGGTAGCCCAGCTCTCCCAATCCACTCTTGAACCGCTATATACTCTGCGCGTCC
CCGGCCTTCTCGTGAGTAGCAGTTGCGTTCATACCCGTCCCCACGTCCGAATCTCGCACG
GCGAATAACAGTTCTTCTCTGGTTTGGACACACGAATCCGGAATAGTGGGGTGGACGGGT
CGTGAGTGAAGGGGGCTCGTTGCAGGCAGCACCCCCAGCGACTAGCCGATCGTGGTGGTT
ACTCCGGGCTTCTGGGCTAGCTGGTTGTAGCACCGCCGACAGGGAATATAAACCACGCGT
GGCGGGCTCTCCATTCGGCACAATAACCTGTATATCCGCATACCCGAACCCGCCTATCTC
CCGCATGATTTTCGACGTTTTCAGTCATCAGCTGGCCCTTGCATTCATACGGGTTAAGCG
TTGCTTGCTCCAATGCATCACCGGGGGAGACGAACCACTCCTCCTCGGCTCACGTTCTCC
TCAATCCCCCGTCTACATTGTCTGGCCCGAGGCTCGTCGGCCGTGTATGTTCAAGGCTCG
TAGCTTATTATTTCTCATGGTGATCTCTCAGCCCTGTCTCGCTGATGGTCATTCGCGTAG
TCATTAGGTAGCGATACTTGCTTCTCCTAGCAACTATTAATCTACCAAAGGGCCCTTTGA
CCGCCCAGGTTGCTGGTTCCCTGTAGTACTGCCCCACCATGTGGCCCGGTTCGGAGTGAA
GAGGGACCCGGTTTGAGAGCTACCGGGGCACGATCGAAATAGGAAGCCATGCCTAATGGT
CTTTAGGTGCGTGTAACCATTCTCTTGTAGACTTGCGGCCTAACGCGGTACCACCCTATG
CGCTGCTGTGTACTTCGTTCCCTAACACTGGAGCCGGAAGTAATTTCGATTATCTGGGCC
TTCAGAAGTGAGGATCCCGAACCACCTTCTCTGTAGAGTAAAACGCCTTTCACTCCCGGC
AATATATCCCCGAGAGCAGCTGAAATTGCACGCAAAGCCATGACCTGAGACTGTTCATCG
GGTTACCCCGTGAAGAAGCTATGTCTCTTGACGTGTCGGAGAGGACTGGTGGTTGGCGGA
CGGGTTAAAGCTCCCAGGGTTTCATTCGATACACTCTGGATAGGCGCATAGTTGGTCAGC
GAAAAGCCTACGCCCGGTTCGCGGGTTGCGGGGGCGGAGCCCCACGCGCGCGGACCCCAC
TCAGTCATGCACTCTTCTTAATTCGGTCCACCTCTTCCCGCAGCTCGCGCATCCCGCCAC
CCGTGAGAGGTTAATCAACTAAAGCACCCTAATGGAGGAGATTACTGTGCAGACCATCCC
TTCAGATACGCCTCCTGTTAGCCGGTCGGTGGAGGGACGCCTGCGGAAGTTTGCGGAGAG
GGGGCGGATGAACCGGCCGGGGGATAGCGAAGACTTGGAACGCTAACTACTATGTTCCCT
CCGTTTTCGGAAGCCAGATAATTGAGGAGCATCAACCTCGGCCATACTACGTTTTTATAG
CCTACCCACACCGCCGGGTTATCTATACCACAGCACGAGAATAACCTAGTTAGGACGCCT
GTGAGAGGTAGCATCCGGGTAGTGGCAGTCCCGGTTAACCTGCCGGAGCGAAGGTAACTT
GAGGCGTGATCCCCCTGCCTGGTAGCGTTGGCAGCCTCATCCCTATGGACCTAAAGATTG
CACTTTGCTGAAAGCGGCACGTGACTGTACCGTCGAGCCAGTCCTACTTTCACGGGCGAA
TGTATGGTCCGCCGAGGGCAGTCCCATATTATCGGGTCCTGGTATCGCGCCCTCATGGGT
CTGGGGTGGGCATATACTAACCGTTCCCGCTATGAGTTCTCTTCCTATAGGCACCCATGT
TTATTTGACGCTCGGTCCCCGAATGTGAGCACTCCGCCGCTACGTATTGACGCCAGTACG
AGGGCCTGACCTATTCCAGTCCATCTGATACCTTACAACCCTAGGGCGGCTCACCCGGCC
ATGTAACTGACCGGGCAGGGTTCCCCGACACGCGGACGTTCCCTGACCTGGTTAGTCGGT
AGCCAATTCGATGTGGGACTGTCAGGTCATGGGTTCATGTACTTCGGCTTTCCCCCTAGC
GGCCGGCCCTGTAAAACGAAACAACAGTTCCACAGCCAATGCGGCGAAACGTGCAGGCTA
GCGGGTACGTCCAGAAAGTTTGGCTTTGGCACAGCCAGGCCCCGTTACTTGCTGCCACAT
GTTCTTGTGAGAGGTTTTCTAGCGTTTACAATCACTGCCTCTCCCGCTCTCAGTCTCTAA
TATGTCCCGACTAGAGCTCGGCCCGATCCCCCCGGTGCGATCGTATACCCTTAGGTGCCA
CTATGCCCCACGCCAGTCATCGTGGCATAAGATAGCGACACATACGCGCCCATCGAGACA
TGAAGTGCTAAACGGTCTACGGGCGATCGCACTCAGGCGCTATCAGCCGAGGTATCCCGA
CACGTTGACGGCCAGGGTCGAATGCTTCGGGTGGCGGGTTTGTCTACCTCGGCGGCTACT
CTGTCTAACGATTATGCAATGTCGTTTCCCTCTTGTGTTCCCGCAGCTCCTTGGTGCTGA
AGATATAGGTGCGTGTCTCGTCAAATCCGTGGGAGAGTGAGAATCCTTTTCACACTCCCC
GGATAAACTATACCGTAGGCTTCTGCTCGCTCTACTCGGTCCGGTGCCTTCGCTACTATA
CGGAATGGCCAGGAACGCGCAATGCACCGACTAACCACTGGAAGCGGGTCGGGGGTCAAC
GAACGGGTCGATTACGGCAGGTCGTCCGGTACCGGAGACTGGGGAACGCAGAAGGTCAGT
TCCGGGGTAAACATGGGTCACCTACCTGCTCCGTTCGTGATAATACAAGCGGGACTTGTG
GCCCCTGCTCATGTATTAAAAGGATAAGAAGGATTGGTGCACGGAGAGACCAGGAGACCG
GACATGCTCTCGTTTGCGGATGAGAGACAAAGTCCGGATTTAATTCACTGTCGTTCTAGC
GGAGCTTCTCTCGGTTAATTCTAATGTTCATCCGCAGAGTTCCATCAATCAGCGGTGGTT
CTGCACACGCGACCCCGAGAGAATAGGTAAACATAGCTCCCGATTCTCTCGTCCCGACAG
TCGTGTTCTCCCCCCCCGCTCTATGCGATCCCCGGGATGTCTTCGCCCCATAGCGCCGAG
CCTAGGCAATCCGTCCTCCCTCTTGTCAATGCTTATGGTCATGTTTCTTCAAATGATCGC
CGTCGTTCTTCCTCCCCGAATTGGTTGCTCTTTGTGTCAACCGGGGTCAGGCTCAAATCA
CCGTCTATCGTCCGGTAAAGCACAATATCTCCACGAAATCGGCACGAGGATGAGACCAAT
ACTATTCCCCCGGCACGCACTGAACCAACATTACCAGTGACACGCAATTTGCCCCTCTAC
CTCCCACTTCCGGTCGATTGGTGCGAGGGATGTGCCTCTCTCAGCATGCCCCCGCTGGGG
GGTTCACACGGAACAGGTGTAAAAGAACGTCCCTACCTTCTTCAAATGTACCGGCTCAAC
ATCTTATAGCTATTCGAAAACGCACCGCACTGGAACCTTATCAGCGCTAAACTGCGACTG
AGGCAGTGTTAGATCGTCACAGAGCCATTAGTGGTGCTACGCATTAGGGCCCCACCCTTT
CTGTCATTACTCGATTTTGCTAGCTAGCAGCGAGCCAATGACGCCATGACTGATCGGGTC
GCGACTCCTTATCCCGGCACGCTGGTGACCCGTATAGAGGTGGCTTGTTCATAGTGGCAC
CATTTAACTCCGTGGGCGCTTATACGTTTATCAGGTTGCAACAAATAAACCCGGATCCGC
CTACCGTCATACAACCTTCGTTAATATTGTAGCCTGCCATATATGGTCGTATTGTTTCCT
GATTTTGTTACCACAGGTTATAGTAGGTATGAGGCTGTTTCCGAGCACTTGGGCGAAAGG
TCATGATCCAGATTCTTGCAGCCTTTAAATAGAGTTATGCGCCGACCTACTAGGGGGCAT
GGCGTCATGATCTTCTACGTGTCGTCATCGCTTACCCTCGTTTCAACTCGAACCCAGCGG
GGACGTGGGCAGTTAGCGCCTGCACCCCGTCCTCAGTCGCCAGCTCCGCACGGTCTTTCG
CAGACAGATGCGGATCTAAAGTCGAGATCACCCCCCTTGCTCCCTGTTTCTCCGCACGCC
CGTTACCATTTATATCTGTCACCAGCCGCGTGGTGACGTAACTTCTGTGGGTCTATGGGG
TAACGATTGGAGGAGTTATAGCTTTCCATCATCCCACCAGGGACGGGCCTTTTCCGTCTC
CCAAAGCATTTCACAGGGCGTAATTGCGCACTTGGACTACTCCATCGTGAAGGCGTGTAA
GTGAGTGGCCAAGGAATCGAGGGCTGCTTGATGATTTCGGTTG-TGGGCTCACAGTTCCC
AAGGGAATTGGCGGAAAGCGAGGTCGGTCGGAGTGAACGCTTCGCTTATCGTCGAGGATT
GGGCCTCGTGGTTGTTCGCCGCTAATTCTACTCCAGGCTGCTTAAGGGCGCCCGGACTTC
ACGCCTAATCGTCCCTCGCCTGGACTATAACGACCTGACCCTGTCGCCCTCACTGAGCCA
TGAAGGAGACGCTGGAACCCCGGGTGACAGATTGTAGCAAGCTACCGAGATATGGCAGGA
AGAGCCAGCAAAGTGTGGCCTGGTTAGGATCGACAGTCATCAACGGAATCATCCCTTCAG
ACGCTTCGACATTTGGGCTAACTCATGACAAATGCTGGGTTGACGGGTTCGAGCTGCTTG
GAAGAGACCGGGCGGGTATCACAGCCGGGTAGGCCGGGACACTGGGAACGCCTCAGCAAG
AAGCAAATTTGCTCTCGTGCAGGCTGACGTGGCATGTTCCCTATACCCACATCGGGTTAT
ATGATGGCCTCCTTTCCAGAACTAAGCTCACAAGACGGACGCCGCCTTTCGAGGGACTGG
CTTAACGTGTTTGAGAACCAAGATTCATCCAGAAACTGCCACAGTCGAGAGATTCGTGGG
ATCCCACTGGCCAGCCACATCAACTAAGTTCAAACGGGCACCACGCCGGTAGCACAAAAT
GGCTTAATAATGCGGGCTTGTGGCCGCTTAAATAGGTACCCCTGCCTACACGGGACGGAG
ATATCGTGAGGGCCATACCAACTCCTTGCACCTGTACCGACGCTGTCCTCCTAGAACGCA
ACGCGGTAGTAGGTCGACACAGATAGCCCGCGCGAGGAGAATCTCCGTCCCCTGAATAAA
CTGCGCCTAAGGTCGTTGTTGCTTAGTCTGCATGATCTTTTATTGGCTAGGCCCCTTACT
CTTCCTGACCACTAGATCATTAAGCGACCGCACACTCAGGAAGAGTAGCGTCCCTCCATC
CGTGCCTTGGCTCAGTCCACGACTATCAACATTCCCTTATGTTCAGCCCTTGTGTGTACA
CTGCGTAATCCCTAGCCGTGACTTGCAGAATCGAAACGCTGGTCTGCAAGCTGGTGTTCC
CGGTAAACGTACGGTCAATTGGACGGCCCGGAATTCGAGCCTCATGTGACGTCGCGGAAC
TCTACTTCCTTCATGCGGTGTTCTGCGGGCTGCTTCCGGTTTCTTCTCCAGCTCGCTATA
ATTTTTATAGCCCCACGCCCAACCTTACGCGCTGGTAACTCGGAAATCAATCGAGGGACG
CGCCGACATAGAGCCATCGGACCTTCCTCCACCAGTTGTTTATCTCTGACTCCCGCTGAG
GTCCCATGTGTTGACTTGGGAGCTGGAGGGCGCGAGTTGTTCGGACCACGTGGTCTAAAA
TGTAGCTTGCCGTTCTATTGTGGCATTGACCGCGCAGTACACCGACCTGCAACCCTCGAA
CCAAATAAGATTTTTTAGCTCAATGCGTTCGACGCGGTTTACTGTCAGTTTTCATGAGAA
TGGTTCCATCCCAGACCCTAGAAAAAGGCATGCGGGATCAAGTAGTGACCAGGGAGGTCG
GCTCCTTCTGACGCGAACCTTCGCAATGAGGCGCTACCTTACTGATCCCTCTTGGTATTC
GACGATGCCGAGCGGTTACCCCTGTCTTCCCCTGGATCCGTCCAACAGACCGACGTTGAT
GAGATAAATCCCCAAGCTTCGAGATATATCACACCCGCATACTCGCATCACACTTCTCTC
TCTGTGGGCGATTTCACGGCATCAATCGGAGATTCGACTTTACCGGCTCGTACGAGTATC
CAGATATTGGCGCCCTCCACACGCCGCCTGGTAGATATGGTACTCGTCGGTCCGGTTTGA
GCAACGTTCTATGGATTCAATCCACCCATGGATAAGCCGGTGCCGGGCTCGTTTGGCGGA
CGGAGCGCTTGAGATATCTAGGTGACCACTTTGACGAGTGCGGCTCGATAGGTCCGCTAT
GCCCCCGAGCTGAGAGACCGGAGTGGCTGCCTTTTCCCTAGGCAGGCGTAGGCCCTACTC
TCCACTAGTCCGTGACTGGTTGAAATGTGTCGGACCGCCTGTGTCATGCGACGACTGCAG
AGGCCACTACGCTCGGAGTAGTATCCTGAATGGAAGAGCTCGCCTTATGGGAGGCGCGGA
GTCAGGAACGGGTTTCATAGGAACTGCGGGGGTTGAATTGGGCGCAATTGAACGACCATG
GATTCCCTGCTCGCAGTTAAAGATGAGAGGACGAACGCCGGTCCAAGGGGAGTCGAACGA
CGCGGAGCAGACAGTAACCGGCCATTGTAAATCGGACGGGGCCGGGAAAGTCTCCGACTC
CTCATATTCGTGCTTACCGGCCTTGAACGTTCGTTGTCCCTTCGTTGAAGGTGTTCCGAT
CTCTCAACATGCATTACTCTCGCGGACGAATAACCGTCCGAGCGTTCTACCAACTCAGGC
GCCCGCACGTGGCAGATGTCGTTGACCGTGCACCATTGCCTGTAGACCTATATCGTCCCA
TTTCAACCCGTGCGTTATTCCTCCCCGCAGGATACAAATTCGCCATATAGCCAGTGATCA
GGCTAGATTATTAAGCACAATACGGGTGAGGTAAGTTCCCCTATTGCAATATACAGTGGA
TACCGCTGAGACAGCAGGTACTTAGACTTTACCCACCGACAGAGTATCGGGGCTCCCAGG
GACTGGTGAGGCTCAACTATTAAATAGGGCATGAATGAGGATACATCTGATACGTTCATT
CAGTTGAAACGTCTCAAGCACACTTTTATTCCTTCGCCGAGCGTTCGGCGGTTGTAGCCC
TGGCCGGATGCACTGCAACCCCTCGATAGGCTGGTTCTGTCATACCATTACCGCCGCGGG
GTGACGGGTAGCACTGAAGGCTCTGACAGATAACCAGGTTGGTGGTGTGCCGCCAAGCAA
CACCCCTTCCCCTCCCGTAGCACTGCCTGAGATCTGCAGCCATGGAGATACGAGCAACAG
CACTCACAGCTGACATATTACTGAACCCGAGCGGCATTTAACCCTTTACGAGAATGTACT
GGCATTGGAGGAGTCCATACCCTGATTCTTCGTGTTGGTATGAGAGCTCTCCCGAGTCTT
ACAGCCCACCTCGCTGGTTCAAGACCGCGGTTTGGAACCCGTCGCGACGCCGGGTGGGGT
CTCGAATGATGGGTAGCTCGACCGTTGGACCGCCCAGGAATCGAAGAATACGGGAATACG
ATATGAGTTAACGCAGGGACGCGTAGTAGGGAATCCTTGCCTGGGAGCAGGGCCGTGTGT
CACTGAAGAATCTGAGACGGAAGCTGAGCGGCGGGGGCTCGCCCTGAATAAAGCTCTGAA
CGTGCATAAGATTATGCCCGTTACGATATATCGTGCTCCCCGTGGCAGGCTACGCGGTCT
GCGCACTTCCTTGGCTCCCTGTTTCCTATAGGGCTGCTGTGTTATGTGTCAATTATCCCA
CTTCTAAGTGTGCCTGTTTCATTGCTCGGGGCAAATGTTTACCGCCTGTCGGCCATCATA
CTATACCTAACCACAGGTAAGACTACACCGGTCAAACACGAGCTGCAGGGACTTGTACGT
CTGCGTCTACTAGACAGTCCTGTAATAAAAAAGTCCGCTCCTGGGAGCGACTTTAGAAAC
TACGGCCCGCGATGGCTTGCTCCGATTGACTACGGAACACTAACACGGCTCGCCGCTCTG
AGTTTATAGTCGGCAGGCCTCTGGCCCTCCCTGGCTGAGCGGTCAGGAGCGTGGTGTTCG
CGATCATAGAATGTAACGAGAACTTTGTCCTCGACTGTTCCCACAGTGCTTCGCGTTTAG
CCCGAGCTCCGTGCTTTCTCATCCGTGCCATGTGCCTCCGCAAGTATATGCTGTCTGAAC
AAACGTACACCTACCTTGAAAGATACCAGTTAGCAGTAGGTGGAACCCAGCCGTTCCGCC
CCCCCGGAGTCACTCCTCCGGCGATACCGCTCCTCACATTTTCGTCTTTCTTGCGACCCT
ACGATGGCCTGGCAAGTTCCTGGATATATTGATCAGCGCTCCAGTTACGGCTCCCTCCGG
TGCATGCTTCCACGAGACCGCGCGTACTACAGGTGCCTCTTAGACACACGCCTCGTCAGC
TAAGTCGAGTCAGCTCTGGCCCTAGGCTGCGGGCCGTGAAATCGGACGAACAGTGCGGGG
TCACGACGAGAACACTACACTGCTAGAAGCCGAGCCCACGGTTGCTAATCCACGTGGGCG
CTGCAAGTCTGAGAGCGAACAAGCATTGTAGAGTGCGTTGTCTACTCACTAGTTTCGCGC
CGCGGCGTAATTCCAGTCGACAAAGGGGTGTAAGTACACAGTGGTGTACCACGTGTCTGA
CCCGGCCTCAGTCACCAAAATGCGAGTCCGCGGCTGTGCACTTGGCGGCCGCAGTAAAAC
TAGCGTATACCCGCTCGTAACACTGGCTGGCCAAAGCCGTAATTTATGTATACGCAAGAT
GAGCACGGCATGCCCTGAGGGAGGCAGCCTGCTTAGCGTCCCATCCCCTCGTCAAGCCTG
TGGTTTTAGGAGAGTGGGTCGGGGGGTTACCTGACGAGCTACTATACACAATCTAAAAAG
CCGGAATACCACCGTTCGCAGTCATTTGGGCCTCCTGTCGCGTACACTAATCGAAGTATA
GGATCCACGATTATCCGAGTTAAGTGGTACCCTTCCGGTATCCCTTGTGCCTGTTCTGAT
TTCATCAGTGTAGGACAAGAATCCACCGACCATAAGTTAGTAAACCTAATCCGCGACAAT
CAACATAACCACGTCCATAACGTATTTTTCAAGAGTTTCAAATTTTAAATTCTTCACTGG
TCACAGAACTTCATTCCCTGCGGACGTGGGTTATTCGGACACGAGGTGTGGATGCCTCTT
TACCCATACGTAGTAGCCACATCAATCACCGACGCCGACCTCCTTGATATGATGCATTGG
TTTTATTTCGTTCTACCTCAACCCGGATCAGAGACACGCCTCCCCCGGCCGAGGGGGAGC
CGTCCGACCCTTTCCGCCAACCACTCCTCCGTGGGTTCAAGGGTGGAGCCTGATACCCAC
TCGTAGGCAATGAGGCGACAGGCTGGGATACCCAAGTAACGGGGAGAGTCGCGCAAATCA
GTGCCGAATGCTAAATTTGACACCGCGCGTTACGAGCTTTCACTCGCCAGCTCAAACATT
TGCTGCTGGAGCGATCGTACCAGGCATAAGTAGTTTCACCCTTTTGCGCCACGCCGGGAC
CTCAGGGCGGACTTTTCGCTTGCGTTCCTATTCCCTTCGTCACCCTCCTCCATTTTCTTC
TATCTAGCGACGGATACCGTGCTGCTTTCTTTGGCCCATTAGGATATAGTTCTCTTCCAA
TGAACGTCGTCGAAAAAGCGGAGCCCCCTAAATCCATCGAGTTAATTGGGTACAAGAACT
ACAGAAGATATCCCAAGACTGGAAGACGCAGAGGACGAACACCTGGTTTCGGTACACTGC
GGTCACAGGCACACGTCGGACTGGCGCAGTCACCGCCGTTAGTATTCGGCTCCATCCCCC
GAACCGCGCGTTGGTCATGATCTTCGCCCAGCAGTGTGGGGACCCTGGCCGTCGTCCCCC
CAATTATCAAACGCACCGTGTGATGCCCCCCGAGTTCGCGGAAGTGTCCTGAGTGGCGGT
GTGGCGGTCTATATCCCTTAGATGAGAGTGGCGGACTCAGCATCACTGGCGAACTTGCCC
GGCAACCTTTAACAACTAAACTTGCTTGCGCTTCGAAACGTGGCCGCAAGGAAGCAGCCT
CACGGCGAGTCGCCTGTTGCACGAGCGGAAGATAATTTTCGAGTCTCGCCTGCCTGCACA
ACGGCGTAAGATCAGTCGGTACATCCCGCTCATACCCAAAGTGGATAATGAGCTACCCAC
GTGTGAGGAGTAGGCATACGGCTTGCACTCATTCGCAAGACAGGGCTGTTCCTTTCCGTG
TTCTCAGGCTAACTGCACTATAACATTTCTGGGTGAGCTGCCACCCCACTCCAAGGGGAA
TGCCTCTCGGTAGTCTCTGGAACTACTACGAAGTAACGCGTTTATGCTCAATAATTGTTG
ATTAGCGTACACCGACGTTAAGTCTGCGCCATTTGGAAGCGTCTTGAGCTACCGGCTTTT
CCCGTTGGCTCATTGTCAACGTGCTATCCGGTCTGCCCCAACTCGAATAACGCTTAATTC
ATACCTAAGTCCACGTTGCGCCGTCGACTCTCCAGACCCCCCTTCTAACCCGTCTCTCTA
TAACTGTTGTTCCCATGGGGAGCATGATCAACTGGTGCTTCCATTGCTTATGACAGGGGA
AGGCTGTATGGCCAATCACAATAGATCAGCGCGTGGACTTACAATAGAGCAACACGAAGG
GAACTACCGCCTGCTTCGGCTGTTCGACTTCCGGGGGCCGCTTCGCGCAGGGCTAGACCC
GCCTTTGTTCATCCAGTCCGCCCCTTGTGGGTCTTGTCGGGTAGTATGTGCCGGTCACCA
TGCACGTCACCTCCTTTATTACTCAGGTCGCCCTGTTTCGGCCCCCACATCCCCACTTTT
AGCGACTCTTTCATGTCCTCCCCCTTCAACCTCACAGGGATTGCCTGCATCTCGAGTCCG
CATCCGTAAAGCAGACATTCTGCGTACATAATCCCTTCTCGACACAGCCGCACAGTTGAA
CGTCCAGGACACGCGCCCCCGTGTCAGCTCGAGTCCTGACTCGGCTTAGCGTAACACTCT
CCACCTATCCCTGGGCGCATCGGAAAATTAGTATCTAAGAGGTTATTCCCAACGTACGTC
GGGTAGTGGGTAGGGCACGGGGATAAGTACGCACCCAAATGGACCGAAGGCTGGCTGGAG
CAGAGTCCGAACGCTACCGCGACATGCATCGAGTTTTTATGACAGGCCCGCACTCCACCA
GACTGATCACTGCTGCAGGATCTCGGAGCCCCTTCGTTGTTGGAAGGCGCTGTACTCCTT
TTGTCCTTGGCAGTTTAGCCAGGTCAGCTTATCCAGGGTATCGCGGCACTTCTCTTGCTG
CTGTGCATATCGAACCGTACGCACAGAGGTGCCAGGCCCGCGCTGACCACGAGGGTGTTC
TTGCCGACAGATCCTCCTGACTCCTGGTGTTAAAGATACGTGTGCTCCGCTTCCAGAGAT
GACTCCATAGAGTCGAAGTTGGTCCTGTCAATTGTGAATCGCGTACGCCTTCGTCGCAAC
ACCGGACTTCAAGACATGGAAGAGTACAGATTACCCTTCAACTAACTTGGCTGCACCGAC
CATTCTGCCCTCTACGGCCCCCGTATTGTGTCAACAGAGTTCATAGCTCACCTAGTATCT
TGCTCTCCGTCGTCACCGTACCGTCCAACAGAGTGCGGCCTAGCACTGTGTCTCCGCGGC
CCCTCCCTATCCATTGAGGGCACATACCACAAGCTGCATCGCCCAGGCAATCAAGTATAT
TGCAGTCTGCCGAGCCGTTAGGAGGCCAGGCTTCGGGCCCTGCACTTCGGCCACATCATG
CACAGACTACGTTTACATGTCGATTCGCACCCGCGACAACCGCTAGTTGTCTCTATGCTT
TCTACCGTCCCATATCCCGCTCTGTTCTTCGGTTCCATCTGTTGTGGGGGGGGCTCGTAC
TTTTCGCGCTTCAGGTGTCGCACATTCGTTTTCGAAGATGCTACCCCAATCCGTCGAAAG
GCCAGGGCGTAACGACTGT---CCACCTACTCCCTGAACCATTCGATTTTCGTGATTGCG
GGGCACCAAACACAATTTTCGGGACTTCCGCGCAAAAAAAGGTAAGTAGCCATGGGGTCT
GGCCATCTTACCATTCCCCCTTGGATAATAATACTCCAGAATTGATGTAGTACGGACTTG
GACACAGGGAAAGGGATTTTCCAGTTAAAACGTATTCATACACGATAGAACGCGCGGCCC
CGTCTAGCGACATAGTCGGAGAATCGAGCTCCCACCGACCCAACAAG-ATTCTAACGACT
CTTTCGGCTTGAAGTGACTGCTTAACTCGCACTTGGTGCAGAAGCCCATTTATGTCCGGT
TTTTCGGAGCCGTAAACGCCTTGACCAAGGACCAAATAGGCGTGGAACGGCCAAGTAGTT
GCCTCGTTACGGTTTCAGAACAAGGCCACGGCATGCCCAGAAGGGAGGCTTCCGCCAATC
AATTTTGACTCATTTCCCGGACGGTTCGAGCGCGGTCCACTAGGCTCCCCCAGAGACTAG
ATCGCAGCGCGGCTTAAGCCGGATCGAGGAGGCTGCGGTTTCCTGCGAGTTTACGTGAAA
CTACACGAAGGGATGATCTGTGATCGGATTCGTGACGCCCCGCGGCCAACATAACGGCCT
TTCCTGTCACACCCATACGTGGCAACTGTTCCACCTCGTGCCAATCTGCTGTAATTCATC
CTGACTTCTTGGCCCCTCGGCTTACAGCGCGAAGCGCAGCATATAGTTCAAGTGCCCTGA
TCAGAGATTGGCCTGGAGACGGAGATACGACAGCCAGCCTAGTGCCTGGCCAAAAAGTTT
TATGTACCGCCCCAATTTTCGGGGTCGGAACGGGCACATTCCCTGATGCCGGGTTTGCCT
GCGGAGGCCCAACCTCCGATCGCTATTTTTCGGTTACCTTACTATTTTTGGAAGGCCCTA
GTGTAGCATATGAACGTCTGAATTCGAATCGTCTGGTATTCAACTGAATGGAGTTCGGCA
CCCGATACGCATACAGCCCCGTATATCCCGTAACTCCCCAGACTAGCAAGCATCGCTTAC
GCCCTGAACGGAGATGGTGAACTGCAAGCGGTGGGATCACGGCAGAGGCACTCCGTAAAC
GCTCTGCCGACAGCCGGCCCCTTGAGTTAGGCGAAGCGCCCCCGTGTTTCTGAGTCGGGA
TATGCTAAGGTTAAACTAGTGACGAGGCCGCAGAGACACACAAGTCCCGAAAACCGCAAG
GTCCGTGCAAACCGAGCGGCCGGATTCCAGTTAGCGCGGAACATGTGATAAAGCGTCTGT
GCCTCCCGCCGGATTTTGATATCGGGCGTATTGGTTGAAAGAGTGTGCTAAGTATACAAG
AACACACAGCCCCCCCAACCCCCGTCTCCTTTGTAGCAGCAACCGCTGGTGGTGCTACGA
GCTATAAATGCCGTGACTTGGTCCACGGACACTCACCCGTCTCTGTCTGTTTGACCCGGG
GCCCCGAAGGGCAACTGTATCCTAACACTGACATAAATCGCCCAACTGACCTGCCTGCTG
TCACGCTCGTGACGCTCCTTCTGGGACACGATCACATAGCTTAAACAGTGGCTCGAACCT
GTTTACAGCTGCCCGGCCGACGACCACACCAGGAACCCTGGGGGGCGGTACCTAGGCGTT
GGTCAATAAGAGTTTGGATCATCAAAACCGGAATAACAGGTAGCGAGGTAGGATACCCGA
GCCGAAAGGTGGTGAGGCCGGCAAGGGGGCCTAACACAAGGGGTAGTCACTGCTCCCTAC
AGGGAGGTTCGATGTTGCCCGTGTCGCTTCCTTCAGGCAGCAGGCGTCTCTTCCTCCCTC
TCCTGGGGGTGCCTTAGTTAGTCCACACCCCTTGGGCTGGGAGGGCGGAATTTCCGGTAA
GCTACCTCTCCGATGCCACTTCCCTACTGGCGGCAACTTAAACTTAAGGCTGCGGGGCTC
GCTCGTGTCGAGAGGAAGTAATCGTGCTCTCTTAACTGGATTTCACGTCTGCTAGCCTGT
ACTTAACTCGTCAGGCACAGTCGGCGCGCGTAGTTCTGCCCCGTCTAGGTGGTGAACACC
CCCCACCCCCGGGCGGTTGGGTGACCCAAGCCTGGCTGGTTGTGACCTCGGCTGGGCGCC
CAAGGGATCCTGGAGGGATCCCTATCTGCCTCTGACCTCTGTCACTTAATAGGCAACAAC
AATCGGGGGGCACTACCGGCATGATGGGGGGGGAAACACGGATAGCACGCAAGCATGGTC
CACCGCGCAACGGAAGGTGCGGGAAGACCCGGCCCGTCGGGCTCAGGCCGTCGCGCTGGC
GATGATCGCGCGCAATGTCTGCCCTCTTGCCTTTCGATTAGGTCACCGTATGCCCACTTA
TGACAGCTTCCCCGGGGGATTTTTGGTTCGGTTCGGCTGATAGTGGTTCGACCTTTGCTG
TCTCTTCCAAGTCGCTAATTCAATTTCAAGGAGTGAATCACCGCTCGAGAAACCCCATTG
AATCTCCGCTTCCGTCTCGGCTCTCGTCCAAACTCGGCGTCTTACAATCTCTCTCCCTAA
CGGCAGCGCTGCCAAACTTTTCGCCCCCCACCTACGGAGAACGCGAATAGACCCCTGACA
CGAGTTTCACCTCCACGTTCGTGCACCTGCGTTTCTTAGAGTCCTCTACGATCCACGTCA
TTGGGTGGAGTTAGTCATTTTCTTTCACCAGTCGTAAAAACGGAGATTGCGTCTGGGTCA
AGAGGGTCACAAGCCTCGCAGCCATGCTGCAGCTGTAAGGAGTGCCGGCGTCGTATTCTC
TCCTTTAAATATATGGTCTATAGCTGCTCACCGACTGAGATCCGTTCAGGTTAATAGTTC
ATATTGGTCGCTGAAGGTTACCGTATGGTGCGTATATGTATCGTCCAGTTCCACGTGTCG
GGGACGCGATTCCGTATACCCTCTTGGTCACCTACGGCTGTTTGGTGATCCTACGGCGCC
GGGAGGGAGACCAGTGACTGTAATGGTGCTAGACCCAACGACCCAATCCTGCACCTGGAT
AACTGGGGATCGCAGTAAAATTGCACAAGTATGTCTACAGCGAAGCCTATCAGAGGCGGG
ACCGACGGGTTATGGGTGTCTTTTGACAGCGACGTGCTCACAGCCCTGGTGGGTTCCAGT
CCTCTTATGACCCCGCTTAAGTTTAGCGACTCAGTACGAGACGGGGAAATAACTGTGCTT
CAGCCAGCTCGTGCCACGGACGCGCCTAAGCAGGCGACCCTCTTGTTTTCGAATCGCGAA
AGTCAATACTCCGCCGGGGTTTGCTGCCGTCTGCTCTACCCCCTTCCCAATCTAAGGTGG
TCTTCATACGTCGTGCAACAAGCCTGCAGGTAAATGTATTGACACTGGCATTCTGCGAGA
AAAATAATGTGGGTATACAGACTCCACGGGGGTCAATTTAGCTCCAAAAGATCTTTGTTG
GCGTTTCGGGAGCACTTGACATGCGCAACGGCCACGCAGTAGTAAACAACTGTTCTGGGA
TGAACGAAATATGAATTGCTTTTCCCACAGATTCAATCCTCGGGGCACCGTGTTGTCGTA
CTGCAAGAGAAGAAAGTTCCAGCTAACGGTTTCTAGTTAAGCGCAACATCGTTTATTCCA
CACCCCTGGTCCCTCTCTATGTTTGCTCACTTTTCCAAGCGCGGAGACCCGTTTAACCGT
GCCTCGAGCTTACAACGGTATCCTTCTACAACGAAAAATCGTGATGTCAGACGGACCTTG
GACCCGGTGCCAATCAGTGATCCATCACGTAGTAGTCTAGACCTCATGACAAGTGGAGCT
CCTCCAGAGCAGTTTCGAGGCGGCTCACTATCCTCCCCCGAATGATTTCACCTTCGACAC
ATGGTATCGTCCTACACTATTGGTAATTTTACTAGTATACGTAGCGGCCGTTGTCTATTC
ATACCTCTACGCGTCCACGCAGATTCTCATTCTAGCGAGTGCTTCGGAATACGTCGCCAT
AGCGCACAGCAGGCCGATGTCCGAGCATACCTCGATATATCTGCCCACGAAGCGTAATGA
GCGCAAACAGCGTCGCGTAACTCAAGCACCATCTCTTTTCCTCTGTACGAGGCTATGGGC
CGATCATGACACATCCTCTTCAGGGTTCAGCGAGAAGTTCCACCGCTGAGTCCCGGTCAC
CCATAACTATGCCCCCCCATGCTCGGGAACTTACGCTGAGTAGCAAGTACGTGTAATGAG
AGTGGTGATCGGCTACCA-GTTCAACGCACGGCTTATCCGTCCCAACGGCGCACTAATTC
CAGCTCGAAGGGGTTTCGGAGTTCAGGGAACGGCGCTGGACCGTCCGGCGGGGATCACCA
GGCCTACCGCAAGTCCACGACATGATGGCGATTATGAGTCTGTGAGCCCCCCCCGATTGG
TAAGAAATACTACATGCAGGGCTTCACGATTGAGTAGACACGTACCCCATGGCCGACCCC
CCCTGCCATGAGCGTGAATGCACGGATAAAGACTGACACGAGCACGGCGTCAGACAGTTC
AGCTACGGATGCGAATGTTACCACAGCATTTAAATCAGTAGCGATTCACCAGCACGCATC
GATGCCTGACTATACACGTGCTTCCCGTCATTGAGACAAGTAGGGTAGGAGGCTTGCAAG
GGAGATCCTTATCGTCACGATTGACCATATTCGAGAGATGTGTGGTCCTCCCTCACCCTA
TGCAGCTTTGCCCGCTGCCTAGGAATTGGCTGTTAAGTCTACCCCAGCAACAGAGTCAGG
CGTCCACTTTGGTACCCGGCTCGAGGCAATTTAGCCCTATTTCACGCGATCCGACAAGTT
AGACACCTTATACACTGCTTTTCTGCTTTCCCGCAGAGTCGATCTCATGCTTATAATCCC
AATTGCCAGCGCAAGTAAGTAACGTTAACAATCTGCGATCCTCCCACCAGTTGATCATGC
ACTGACCGCCTCCTTGCTTATCCAAAGAGTACTAGAAGGAGACAAACCTTGGCATGCTTG
CCCGGATGCTACGATTTAGTGACTCTATACTCGCGACTCAGACACGTTATCTTCCGATTA
GATTGCCCTACACATTCCATAGGGGCCTTCACTCTCAGCCTGCCGCGCCGTCAACGGAGA
ATGTCAATGGCGGATCATGACTGGTATTGTCCGTAGCCTTCCCCCCGGCGGGCGCAGCAT
TACAGCAGTCCCCGGCTCAGGACATCACGGACTGGTGCGGCATCACCGACTACTTCCTGC
CGCGTCAGGAGGACTGATACGTCAATTCACCCCGATTCGACTTGTCCACCCTTCGGGGGG
ACGTAATTAACTTAGTAGCTAGCAGTTGAGGGTTCGATTGTGTCGAGCTGGGCCTTAAAT
AACTGGGGGTCAGGCGACCATGCGCGCATGAGGCATATGCAGTATGATAAAGGCTCTCTC
ACTTTAACGCTGTTGCCTTAAAGCGCTCCCATACTCAGGCCATTCGTCGGCAGAAGGCCC
CGTCAACGTCTGTGAACTCTTCCGATGGCTATGTACTGACTGGCCGCTTCAGGCGTACCG
CCTCACTGTACCCGTACGTACGCGACAAACCAACCTGAATTGAACATCCTACGCGAACTA
AGAAGGCGTTGTATAGTGGGCAATTGTCAGCAGTGACTCTTACATTTCGGTTTCGCTGTA
TTCAGATCGGTTACTATTTTTTAGAGCTTTAGAGTGCAGAGTCGCCGTGGCCTCATACGA
TGCGCATCCCCTGCGGTTCCGCCCATGGTGTACATGTCCAATCCCTCGAGACTTCAGACT
TTCGGCTCAATCCTCACCACGTGACAAAGATCTGTATAGGACGTCCCCGGGGTTACAAAT
ACTAAGGATAGGCGTCAAAACGTACTGAACAACCGATACGCCGGCTTATTCCTATTTCAA
GCCCCT
>SRR349948 <unknown description>
-GCGTGGTATATAAATTGACTTCCTGCACGCCTACCCGTCCTAGAATAACCTACATCTAC
CGGAGATCCCTTAGGGCCCTAAATGCCTGAGAAAAAACGATAGATTAACCGTTAATCTAT
CGATAATTTTCCACTCGTTATCCATTGTCGAAATATATACCTAGCCCAGTAAGCTTCCCG
GCAGCACGTGAAGACTTATCAATGCGCCGCAGACACACAATGAAGCCACGAGGTCCAGTT
GCATCACGACGCAAGCACTCCCATGATTGGGGCTGCTCTTCAATTTTGACCCTCCCACCT
GCGTACTGCCCTGTGTAGCGAGTCGCACCTTAAGCGTTGGGCGACGCCTCGGTGCCAGTT
TCCGCTCCTCATTTCTCAATCCGCCTATCTGCCGATGGGAGTGGTTCAAGCGGACTGCCA
AGGGCTGTGGGTTCCCAACGCAAGTACCAAGTTCCTTCGTTAGGGTGGGGATCCTCGTTT
TCCTTTCGCAAAGGTCGCAATCAAGTCTGGTTACTTACAGGCAATCCTCATGAAAATCCC
TGACGGTTTACAACTCTCAACTAATTTAAAAGCCAACTTTCATCACCCCGTAGCTGAAAG
AGGTTTGTGAAAGGGACTTTGAAATATTGAGTGACGCCCATAAACGTTGAGAGGTTCTTT
GTGTCCCAGGCTCCGATGAGTTGGCGGAAAACCCAGTCAGCCGCTGCCATAATATGAAGG
TTCGCGTTATAGTGGCCTAGCCCAAAGGCTACTGCGATACGTTTCCTACCTGCTTGCGTG
GCAAGTATGTCGGGAGCCCGGTCCTTCGACGACTTCACAACAGCCTCACTCGACGCCCCA
GCACGTCGTAAACGGATCCGGGGCGAATAAACGACCCTTCTAGCCGTCATGTACTTGCGT
GCATGCGTGTCTCGGCGGTGTAGGAGCCATGCGGTCACAGCTGTCTTCCTTGAGGTAATG
CCCCGGGTCAAGGTTCCTCTTGGGGAGCGCCTCAGCCCCGTGGGGTGACTAGCTAATGAC
CACCTTACTGTGGCCGTCCCCACATATTTCAGGGTCTTGCGCGGTCCAAACACGTGACCC
TCCTGTCGCAACGTTTTGTAGAGACATTTGGCCGGCCCCGACTACGGCGTCGGCGCGGGG
AGCAAGAAAGCAAGAACCAGCATTACTTGAAATTACCTGCGGACTGAGGTCTAGCGTTAA
TGGAGATGTGGCGCTGATCATCGTCTATAGAAATTGCGACACTTTGACCCGCGTGCGGGA
TACTTCTATTCCCCAGCCCCACCTTAATTACAAGGCAATGGTGTCCAACGGAGGACAATA
ACGCCCGGAGCTAATGCCGCACGAGGACCGGAAGCACTCTCCCCCCCGGGCAGCAAGTGC
CCGTATGGGATGTCTTCGATCGCTGGGGACTATGCAAAGCGCCAACAGGAATTCCAGGGA
ACGAGAGCCTCTTCGTCGGGGATAGTCAAGTAAAGTACGTACAACCTTGGGATACCATAC
GGATGGACGGTAATGCGACTGCGTTCGACCGGGCCTTGTGTTCCGCCCTGCCTTCCCCGA
AATACGGAGTATCACTCTCACCCTTCGCAGGCAGACAGTTTGTATCCGCGGCTTGATGGT
GCCTCCGCTCTCCGGGCGCCGTAGCGGCTCCCAACCCTCAGCTCTTCCTATCCGGACTCC
ACACACCAGTTCGCAGTGAAGGAGGACAAATCGAGTACCCCGCCCCTGACGTCTTGGCAC
ATTGCTGACCCCATCGGAATTGGGTACGGGCGACGCTTAAGCGGGTAAGACGAGGAGCAT
TTAAGCAACCAACAATATAGGGCGCGTATGTTATTGTGTAGGGTCTCCGAAAGAAATTGA
ATTATTCAATACACGGAATTTGGCATCCCGCCCTGGTCTTATAGTGCTGTGTCATGGGAC
TTCTGAAGAGGATGCCAGGACAACCTGACGAAAGTCTTACTACACAGACCCCGGCGAACT
ATTCCTATTGCCGAGTTCTTGCCACAGGTACGCCAAATGATACTCACCCCTACATTTTTC
ACATATACGTTCAATAGACCACAATGATCTTTTACCAATTCCTTCATAAGCCTTGGCGTA
GGAAGCACGCCCTCGGAACTCAGCAAATGAATCACTCCAAAGGTGCGTGGGTACGGCGGC
CTAATTGGACACCGGTGCGGTAAGGACTAGAGACAGACTCCCTGGCGAGGACCTTGGCTG
GGATCCCGCTGATCGTCCTTCACCTGAGTGAATAGTTTGCGCACACGCTGCGAAATCACC
AGCGCCCCTACCCCCGAGCTGTTGAGACGTTCCGAGTATCGCCCTGAATTGAACTCTTAT
GGCCGACGACTTCAAAATAACTCGTGTGCTACTAAAGAACTTGTAGTCCTCGGTAACCAT
ATTCGTAATCTCAGTATCGTTGTTTCTGGTGCCCGTGTCCAATGTGCTGTCGTAGTTGGA
GATGTACGCTATGTTTGGCGCGGAGGCAACCTTAACCTTAGTTTATCCTCAGGCAAATAG
GGCCTTGATACTGCCGGAAGGATGCATCCACCAAATTTCTGCGAGGGCATTGTGGATGGA
GCCGAGGCGGCTTCGCCCTTCGCGTACCCACCCGCTTAGGTTAGGCTTTGACTTGACGCG
GCCCAGCGAGTGTCAGTCCGCTGCCGGCGAAAGCGGAAGTCTCGGACCTAAAGATTTCGA
ATATCCTAGCGAATATAGCCCTTGTAAGAGGATATACGTCCCACG--CAAGTACGGACCA
CCCAACTTGGTTACACGCCCGGGAGGGTTAATCGTATATCTCCCCTGCTTGATTTCCCTT
AACCCAATCGGAATTCGCAGTCTAGTACCGCAGGCCTATTGACCCCTCGCATGTCTCTGT
TAGATAGCAACGCTCGGGTCCTCCCTGAAGTGCCATCGATGCGTAGAGTCCAGGATGAGC
GCGGCGCCCTCTGAAAGAAGCCCGAGGGCGGCGCCCCATCTCGGGACCTGTCGCAACCCG
AACGCCGACATCGCGGGGAAGCGCGGGCATCGATAGAAGCTTAAATGAGCATCCGAAACT
TTCGCGACTGTTGGTTATGTGCTCGGGTCTATTGTCCCTACGTGAACGAGCCACACGGCA
TGGTAAAGCCCAGCAGCGCTTTCTGGTATCAGGATACGCCGTCGGCCGTGGCTCCTTTTC
GCCATTAGGGAAGACTCACGGGATTTTGTTTACATCGTTCTCGACTACCCGGCTAACTGT
GGAAAACGCGCATTCTTTGAGCCTAGAATTCTACGGGATTGTACTTCGAGTGCGGCATCA
GGCCAACAATACATCCAACCATTGGGAGGGAGAGTTGTAAACCTACTTAGCGGGCATTTA
ACCATGCGAGGGGGATAGTCGTTTGTGGCAAGCGAGTCAGGGCAAGGGTTACACATTGAA
CTTACTTCGGCACATCGAGAATATGAACATAGGCGCGAAGTAACGGCAAAATATTTGCAC
GTGAAAAGGACAACCCGGTGATGGCTGAATCGCTGACATTTATCAACTTTCGCTTTATTC
GTTTCATACATGACCCCTGCACTTCGTGCAGATCTGTCCCCACAGACGGAACCGCAAAAG
GCTCACCCGTGTAAGATAGCGGCGAGTAAACTGTTGCACGCCGGAGAACCGGTGACTACT
TGACGCACCTGTTACAAAGCCTTACAATCGACGTCCACATTGCGGTGAATGTACAAGGGT
CGCGTCTGACTCCAACACGGGTACTGAACTTTTAGCCGCAGAAGGGATCCAATATAGGAC
GCTGACCTGTATGCCCTGAGTTAATGCCCTCCCTACGGGAACGCCACACCCTAGGTTTTG
CTAGCTGAAATAAATCAGCTAGCAGTTGACAAT-CAACACAATAGGGCTTCGCTGGAGAC
TCCACCGATCCACCCAATCGTTGGTGTCCCGAAGACTACACCCATGACGTCGCCTTTAAC
CGGTGGT-AGCATCACCGGGCCGCTACCTTTTTTGAACTACATAGCGCCTACGTAACGAT
CCGTATCCGCGGGCATCAAATCGAAAGAGAAGCCGTGGTCATTATAAAGCACGTACTTTA
CAATTGGGGGGACAGAAGGAAGATTTCCATAGTACCCGGTGTACAGATATCAGGCCGTAT
AAATTCGTACCTTCGATCAGCAGCGCTTTATCATCATTGTATATGCCCCCTAGGAACAGC
TGCAGAACAAATATTCGAGGCGATTGTCCGGGGTCAGGTCCGCGCGTCGCCATACTCGGT
CTTCACCCGTGGCACGATAGAAATGCGCATGTGGACGGACTAACGCGGGGCTCGTATCCC
CCGGGGGTGGCCTGCGACCATTTTCTATCGTGAGATTGTAAATGTGCCCAATCTAGTGAC
GTTAACCTCGACCTGTCCCTCCCAGCATTTGGATCTTTGGCCTCATCGTGCCTCCCGGCC
GCCCCAGAACCATCTTGCTCGAGTGGAGCTGCCGAACGTCCCGCTCACGGTCGCCGTTGG
GTAACACACTAGCACCTAGTTGTGATAGGCCGGAGAGTCAGCTGACCTACCCACTCACGC
AAAAATGATTGTGCACTAGCATTGGATTGGCAAAGTTGGGTTAAACATATTTGTCACGGA
CACGGAAATGCCGGTATTTCGATTTCACTTTTGCGAGGACAAGAACAAATTATCGGTGCT
CGTCCGTCGGCGGCATATATACGGAGGTAACAATGGCACCATTAGCTTCCGCGATGCAGG
CTAAAGGCGGTCTAAGCAACCGTCA-CTCGCGGATAATCGATGGTGTGCAACACAAACCA
CATTCAGGGAACCTACGTGCCGTGATCTTTGCACATCCAGCCCTCAACCGGCAGGTACTA
CCTGCAGAAGATGCTGGTGTAATCCCTGTAGCCAATCAGTAACCACCTCCCTACGTACTT
CCCTCTGCGGTATTTAGCCTCAGCGCCAGTATGGCGCAGTCGCTGGTCGGGTAGAGCGCA
CTGATTCTTTGCAGCTGCCGCCAAGTCATGTGGATCGATCACTAGTACCATGGAACGGTC
CTTCGAGCACTATCCCATTGTACCCGCTTCCTAGTACCATGGGTCATATCAACGCCTCGC
ATACCACGGGTGAAAGGGGTCGAAGTTGCAATAGTTACGTAGCAGCGGGCAGGGTCTGGA
CACCCCAATGGGATAGGGCGAAAGAGGGGGAGTGGGGCACATACCACCGGCATAGCGGCG
TATTACTAAGCAAATGCGGTAAATATAAGACCCTGCCCTCTCGCCCGGCATGATTATTCT
CTGGCACCAGGTCAGTGAGATCAAGACATCCATGGCTCTGCCGGGTGTGAGGCCAAGGGA
GTCCTCTGAAGGTGGCGCGCGTCAGTCAGCGCCAGTCACGGACTTTATTCTCGCTAATCG
CAACCCCGGCCGAAGCTTCATCTATATGGTCGTCTTCATCTCGCACCCACTGCTACTGCG
ACTGGCGTGCAGGCAGAACGCCGGGCATATGCTAACGGTTTGCGCATAAGCTCCGGTCTT
TATTCCGAATATTGTGCCTGACGCTCTGCCTTCGTGCTATCGTTGCGTTTACGCTCAAGG
CGTAGTCTGTCCCACCCGCGATTCCCGAGCCCTTCTTAGCGGAAGGGCTAAACTTGACGG
GAAGAGCTAGGTGTAAGAGAATTGCACCCGCGCTTTTGCTGGTGTAGAGGCATAGAGTGG
CGAGATTTGGTAGCTTCTGTGAAAGGAGGGTGGCTCGAAAGCCGTAGAATAGTTCGGGGG
ACAACAGCCCCTTCCATTTTACGGTTAGCCTCACTGTTTGGGTGGCGGCTATCCGATTAA
GAGGTGATGATAGAAATAACGTGATTTGCTCCCTATTCGTAACTGTTACGATGTTTGAAT
GCGAGCGCAGCTGCCGGGTGGAACATCGGATGTCGTTCCTGACTTTGCAACGACACCCCG
TTCTGGCGTGTATCTTCTCGTTCCGTCTTTCAGCCCTCCGTCCCTATCCCCGGGGGCTAC
GGGACAATGCTCTGAGCTAAAGGGAACGTATTACACTTCGGAATTGACAACGAATACACC
CAGGGATCTAGGCATTAGTCCGTTCCTAGTCACGCGGACCACTAAGGAAACATCCAGCGT
TAGACATGACCCCGCACTTCCAACGAGTGAGATAACGTGAAAAGCCGGTCAATGGTCCCC
TGCGCGACAGATAGTGACAGGCCCTCAAATTGTTTGCTCGTGCTCGAGGTGTTGCTTGAA
TGGCGATCACTTGCCAATGTGAGGACTCCGACGATAAGCCGGCGCGTGGAGTTCCCTGCA
TGGGGAGGAAATGAGCTCCTGATGTATGTCAGGCAAATTGGGACGGGGGAACATTGATAA
GCGCGGATGCGCGTCGCTCGCTGGGACTTGCATCAGACGACTTCACTCATCCCGTGCTCC
ACAGCGAGCCTATACTGACCGCTACCTGGGCCTGAGGCAGGAGTTACACATGCCCTGATC
CAGTGGCACGGAGAATACAAATTCTAGGTGCGAGGTGAACCGAGGCCACATTCACGTGCC
TCAAGAAACGGAAAATCCGCTAAGCGGATATGATGGCCGTCTCAAGGTGCGGGTGGATAT
CGGAGTGTCGTTGAGTAAGGATCGCGTCGCGTGAAAAAGGTGCGATCCGAAGTTAGGTAC
GTTAATCTAGCCAGAAGGACCTTCGGAACAGCTGGTAGGTGTCTCGTTCGAAGCCCACTA
TAGTTTTTCGGTCCGTGTATAGTGAGCAACGGACTAAACGGAACCGTTATACCACTAGCC
AGCTGGGAACGCTGAACTACGGCGGCTATAGATCCAGTGCGCTACAACCGCGCAAGGCAG
AACGCGCACACCAGGCAGGGAGGAAACCGCTTCTTGGGCACGCTTGACCCATGGTAAAAC
ATCAGGATTGGGCTTGGTCCGATGAAAGAGCCCTGTTGCTGTTGTCAACCTCTAGGCTTT
TCTGGCTCGATCATGACAGCTCACCTAAATAAATAATCCGCCTAACATGGCACCGTATGC
TGATCGTGGAGGTTAAGTCGGTGATCAGCATGGCCCCGAGCTAGTACCATGTGGTGCACC
GTAAATTCATCACCGCAGAAAGCCCATCACAGTCCAGTGGCTGGAAGGTTCACCTCATTG
TCGTGCTAATATAGTTGTATGGAAGGAGCTAACAAAAGTACACCTTAATTGCACTTTGAC
AGTGCCAAGTGTGTGGCGGCCGGGGCTAGATGGGGATAAGTCAGTAGTATATAGAAGAAG
CGTAGTAACCATACGTTATGGACCAAGGCACTTCCGAGCTCGGAAGGCGACATTGATACG
CTCCTCTTCAGCGTCAAACTCGTGGAGTCATGACGCGCGATTTTCGATTAGACAGCTTGG
TCTAGCTCAGTTCGGGAGTTTGTTCAAGTTCTAGCATGCTTCGTCGCTCAAACTCGCCTT
TCCTGAGAGACATATGTGCCAATAAGCTACGAGTACCGCGTGCCCACTAGTAACTTCAAT
AAATGTCATTTATGGAGAAATATTAACCGCCAACCAAGACACGGTGCTCGTCATTGGAAA
CGATAAGTCACTACACGTGGCATATCCATCTAAACGAATTTCTGCTCTGTGCCAACTTTT
GCTGAGAGATCCGCGCTCACAGGTTTCTTTATCGTGAAAGGCTTGGTATGCTTGGCGCGT
TTAGCATACGTATTGTTTGCACGACAATGCTCGGCGCGGGCAACATTCGTAGCGTCGCCG
GCAAAGCTAGTGCGGGGTCCAAGCGAATTGGAGCACGTCTGTACCAATAGTATGGTATAC
ACATATAGACGATGGGGGCGTTTTCCGCGGAGCAAGGAAAGTGTGCTGCACGCTAACGCC
GTACCCGGTTTAATACCCGGACCCGAACAAGAATCGGCCATGACTTTGAACCCATATGTT
TCATGTGCACCCGAGGGACGTCCATCCGAACCTAAATTTTTGGACCACCATCCTACTTGG
TGATCTATAGTATTTCCTACAGGGTTCAACTTCTGTGTAGACCTACCTAATGGCTACTCC
CCGGGCCAAGCCCTATGTTACTTTTGCACACGTAGCTTTCTCACACGCCGAGCCTCCGTA
CCGCGATCCCCCAATCGGGCTCTACGGAAGCGTAGTCTCCGCGCTGCAGGCTGAGGACCC
AGCATGACCGTATATGCCACCACATCGGTCCTTCCCACGGGCGGACTGAGAATGATGATC
ACACCAGCGCGTCTCGCCTTTGTCATACGGGTGTGTTTCTCGCACAGGTTCACTGAAGGC
ACCACAATATGTTTCTAAAAGATTACGATAACGGATTGCTTACGGCCTCAGCTGCAAATG
CTGTTGCGCATTAGTTCGTGGTTACGTCAGCGCAACTAAGTGCTCCACCGTCAGAATATG
CTTACATGGGATGGGGGGGGCGGAATAGCGCCGGAGCCACCAGTGTTACCTATATGGCTT
TGGAGCAGAACTCTCACTTTACGATTACGGGCGCTCAGACACACCTTATGGAAAGACTCT
CCTGGGATTAGGCTGCCCCAAACCTCGGCGTAGAGCCAAAGTTCAGGTGGATCGGTATAG
CGCGGTCACGTGACTTTTCCCACGGTACACTGTGTGGAATATGGAGGCCCCTCGTGACCA
TATTTATTTGGCTTCCACAAAACTAATAGCTTCCACCGGTCCTGGAGGAGAGGGCTCCGG
TCACCAGAGCTTGTCTGGTGGCCGCAACCGTATAAGCAGCCTTTTCGCTTGGAGTGAATC
GTCCTACTGCATGATTTCTATTCGGCAGGAGGAGTCCTAAGGCTGGGTATCTCACGGCTT
TCCCGACACTTTATACCCACAACCCGGAAGGGAATAAGGCCATAGGGAGGGGGATCTAAT
GCGCGGGTCAAATCGAGTTTATGCGGAGCGTGACTCTCTTATCTACGCCAAGAGAGATGC
GACTTTCAAGCCCGCAGCCAGAATACGCGGAAAGGCTGGCGGGCCGTGGGATAACGGGGG
CGATACAAACTTGCCGAGCGAGAAGGTCTCAAGGCAGACGGGCCAAGATCTGACAGATGA
GGATCCTGCTCCGAAGGGGTTGGTGACGTTTAGTGCGAGCCGGGTAAGGACACACCTATA
AGAAAGCACAATAATAACAGGCGCCAGCATGGCAGGGCTAGGGGCCCTTCGACCACCGCG
TAAGAGAGGGGAACCGTAGAGGATTTACTCGCCGTACAGAACCAAACAACCTTAACCGAC
CCGTGCCGACGCAAGCATTTCTGTCCTTCTGGAGTGAGTCGGCTGTCTGGGCGCACGGAC
TTTCGGCATGCGACCTCCAGCGGCGACCCTTACCGCCCTAGCGGGACGCCGGCGCTAGGT
GTTTCGCGACGGATTCCGTGGCCGTGAAGTACTCGTGGTTAGCATCTTTAGCGGACTATA
TACTATACCTTAAGGACGCAGCCCCTGTTGTGATGGAAGCTCTGGGCTCAGGCACATCAA
GTGCCGCCCCGCGCACACTCTAGCGCGACTTGCCTGGCGCACTCCGATTTGAAGGTCAAG
GTAGTTCCCTCGCCACCCTGGCAGCATGGGTAGTAGAGTGGAGCGCGCCCAGGCACGTTA
TACTTAAAGCGGTCTAGCGTACCAGCAGAGATTGTGATGCGCGGGTGTAGAAAGCTGAAA
CGATGTTCCGCTCTTAGCACGATTAACCCCACCCCCGTACATCGGAGAACAATG-GCACG
ACGGAACCGCGTGATAGTGCGGGTCAAGTGTCCCTCAGAACGGCCCGCCAATCCGAGAGG
TCTGCTAGTCTCCCACAGCACTGCACGTAGGTGGGGCCTGCACCGCTGGAAGGCGACAAA
TGATTACGGACAGGGGCCGTCGCTGCGCGTGGTTAACGGGGAATTTGGCACTGATGAGCG
ATTTATTTTGCGAGCATCACGGGCGATGTGATCGGGAAAGGGCGCGTACCTTGAGTCAGC
CCTGAGCACCTGGACGGAAAGCATCCGGACAACAGCCCGTCAAGTTCGGTAGTACGCAGG
AAAATGCCCGGGGCACGGAGCAATATCAGGGCTCGCGACGTCAGAGTGCTAGGGCGTAGA
TAGCGCGGTCTAGGCTCGCCAGCATATAGCGGTCGCCAGGGGTGATCGCGTATAGCTGGC
TCGTGGCGCCTCAAAAATTCGCTCGGATTTTGACATCCGGAAGGGGGTTGGGAATTAAGT
GGGTCGGTGGGCAGGGCTAATTAAAATGGTTTACAATAGAGGTGAGCGGCGGG-CTTACG
AGTAGAACTGAGACAATGCCAGGACGGGACCTCCAGCAACACCGAAGTCACTATCCGTCG
CGAGGGTTGATCGTCGTCCATGGCCACCTCGACATGAACACTCACAGAACGCGGGCATGG
CGTATTTGGACGGGTACGGGCACTTGCGACCTGTGGTCCGTGGTGTCGTCCC-GGCGGCA
CGCCCATAAACCGCCAGACCAAATGGACGGCAGCCCTTGACATTGCTGTAATGCCGGTCC
TCATTCCCAGTACTCATACAGTTGGCGACCCTTCAGGCTCGCATCGGTAGCATCGCGGGC
GGCTCCAATGGGCCCGCGACCACCGACGAAGTAGACGCCCCGCAGGCCCAGCGCCCCTTT
CGCCCATGACGAATCGGCAGTCGTTTAGGAACTCGTAAGGCTACGCGCTTGATGTAATGC
AACGCGGCTCGAG-GGATTCCAGGGTGCGGTA--AGGGAGAGCACTAACTTCAAGAGAAG
AAACCAGGCGTATGCTATAGCTTTTAGTCTGACACAATTGCACGGTGCGGAGAACTGGGG
CCAGGTGGTATCATTAGGTGCGCAAGACACATGACGATAGCGAGCTGGGCAGGTCCGCCA
TCAGCTTTTTGGCCTAAAGGATCGCTCTGCATTCTAAAAGGGTTGATCGATCATGTGTAA
AAGCCAACGATTGAATTCTATAGCACGGCACCGGTTAAGCAATGATGATGGGAACGGGTG
GAGGGCTCTGGGAATGTAGAGCTCGAACGACTCGCCCCAACCCACATCTCGGTCTGGGGC
TTGAGGAATTGCGCTGCACTATTGTTTATGGGGTTTGTCTACGGTAAGGAGGCATTCACG
AGTGAACCGGGCCAGGGGGCCAAGAGCCAACACCAGGTCTTGTCCGACAAGGCAGGCACT
CGGCTAGCGAAGGTCTATGCGTGTCCGCGAATAGAGTACAACTAAGCCATCTATTTGCGA
GTCCGCGCAGTGCGTATAGACCAGTGAAGCGCTAGATTCGCGAGTAGTAAGAGAGGTCCA
AGTAGAGGTAGGCCTATTAATGCTGAAATTGATATATGTTGCGAATACAGTCATAGTTTT
CATGGGTACGAACGCCCCCCTTTGGGTGGGGCCTGCCGCTACGTAACGGTTCCAATAGAC
AAGCGGATCAAGTACGATAAATAATTGTAGAGAATACATGGTCACGGTCTTTGGGGCAGA
CGGATCGGACGCAAGCGGAATAAGTGCGGCTAATACTCACAGCGGAAATGGGGAAGACCA
GGCGGGAAACGGAAAATACGGACCATACGGCGTGGCAGAATGATCAGGCGGTGGAGACGA
GCGGTAAGACCAAGAGCACGAGAGATACACGCCAGGAGGGCGATTGCATACAATGACCCA
CATGGGCTAGGACGAATGAGAAGAAGAGAAGTAAGGTAAAGGCATAGACAGGTGAGAGTC
CTCGGTACACCTAGCTCCTTTGCCCCAAGAACTCGGATTCAGGACGGTGCCGTGCGTGTG
ATGTTACAGCGTGTCGAAGAAAAGAATGCATGCAGATCTACGAGTGGCGTTCGCGTCGAG
ATGGGGGGAGCACCATTAGGCAAGTCAGGGTGGTGAGATGTGGAGCCGACAAAATACTCC
CTGAGAACTATTAGCGTCGACCGTGCAAAGCCAAACGGGGTAGCGGAACTGAAGAGACAC
CGTTACGGCCAATGAACAGGCTTGGGGCGGGACAACGCGGAGTCAGACTAATCACGACGT
CTTGCGAGTTCGACGGGTATGCCATGCGGATAACGTGAAAGACGCCTGGCCCTAGTATCA
AGGCAAGACGTGGTGCACCAATAGTTATACACGGAACTTCAACGTTTCAGCGACACGGCG
AAGGCGCAAGCCCAGCAGATGATGGGCCGACTCTCTGCAGATCGATGGACTGTCTTGACG
GCAAAAGCCTTATGCAGGGAGAAGCTCTGGGCGAACAAACAACGCTAGAAATGTGTGGTG
ATAATCAGCATTGACTTGACAGGTTAGGCGCACAGACATTCGGATGACGATGCATGCCCC
CGGATTTAGGACTCGTTAGCTTTCCGTCGACAGAACGGGCTGCAGAAGTTTTCCAGCGCG
GGTGGGGGTACTAAGGTCACAGGGATAACGCAGCAGGGTGCTATTGGATGCAGGTTCTGA
AGCCAACCGAATACCCCGGGGGTCTGAGTGGCTGGGATGTGATGCTTTTCTGGTTGTTGT
GTACCCTGAGTATTTACAATGCTAACCCGGCGCCATAGTAAATATGGACGTTTCAGATAA
GGGCAGAATCCGCCGCTGCAGAGTAGATTTTTATGCTGGGTATATTTGAAAGCAAGGTCC
GACGGACGTAGCTAGAAAACAATTTGATCGGCGTCCAATCTGATAACGCCTTAAAGGCCT
GACGTTACGACCAGTTCGGGAGAATTGAGTTTTGTAAATCGCAGATTGCGGGGCTGCACC
GTTCCTGCCGGTACGGACTGGCCAAGGGGGTATAGCGAACCAGCATCGCTGAATCTAAGT
GCAATAGTATGAAGCGAGCGTCTAGTTAAGCATATGTGCCCGCCCTAAACGTCAAGGAGA
AGCTCACGTAAGGGATCCGTACTTCCATACTCTGAGATCAAGTGCGTGACCCACTCGGGA
GGGCATATCAGCGACGCAGTGCTACTAGTCGGACAACTACAGCTCAATAGAAAAGTAGAC
CATATAGGAGTGTAAGTAATAGGTAGAAGCCAGAGGTTGGATGGTACATAACTATGAAGC
TATTATACCCTACGGATCACCATAGTGGGCCTATACGCGGATCCGGTGCCATTGTGCGCG
TTATCACGGGTATAAGTCCACTGGGTAGCCCTTCCTACATCCTAGTGCCCTGGGTACTCG
GACCGCGGAAGACGGAGACCTCCCAAAATTAACCAGTGCCACTTGGTGGGTAGAAAGAAA
CGTCCTCTGACTCCTATCGTGTATGAATGCCATCCAAGAGTTCATGCTCTGGCCGAAGGA
GGATCGGCAGCGTGAACTGTTACAAGGTTGCGCTGGCGTTCATCTAAATTCTACCCATAC
GCATCAACAGACCGGCTTCGAGTCGCCTGCTAAATAGTGGGGACAGGTAGGTAGAATGAC
TTCTTCTTCACTTTGCACATGGGGTCTGGAGTGTCTGGTCGCCTAGAGAATTATCCATGA
CAAGTGACACGCCGCCTGCGAGGCAAACTTTCTTTTTGAGTGTGGTTATGTAAATTAAAA
TGACGAGAAAGGGCGTGAGGTCGTCTTGCTCTCTGCCGTAGTGTCTGCTCGGACCATCCG
GTGTAGTAGTGTGATGGAAATTCCGAAGAAGTACTAGGCCTGCGTATCCGTAGCGTTCGG
GCCTATTTTGTGCGTCGTGGACCGGATGTGGCGTGACACCCGGAAGTACCCCCAGTTGTG
ACAGGGTCTCAGAGGCAGCTATGGAATGCAGACGCTCATTGACACGGGAGATCACTAAAC
CTTTGTCATGGCGACTGAGAAAACCGATGATGGGAAACTGCTCATCGAGCTGTTGGTTTC
GGGGCGTATCAGTGGGTAGCATCCAACTGCGGTGCGTCAGAGACGCGGCGAGGCGCTGAT
GATAGCAGACGCGAGCAGCCACAATGGGGGGAATCGCACGTCAAGTCTTCATGCTCGGGT
AAGTCGAAGTCCGAGAATTGGGGTGCCCCACATAGTCGAGTGAGAAAGTAACGCGTACAA
CATGTAGGGCACATAAAAGGTGGACGCCCTTCGAGCCAATGTGCGGGATCACGGGGAGTG
CGCTAGGGTTCGGCGGGGGCTATGGGCGAAGAAGACCAGCAACAGACTGAGTGCTTGTGC
TAGCAGTCCTGATACAAAAGCACAAACTTGTCGAAGTCTGGCAAATCACACCGATCGATC
AAGCACCGCTGGAGTCGGCCGCAATG-CAACCTAACCACCAGAGCCACTCGAACCGTAGG
GCGAGCACATATTATGTAGAGTGGAGCATCAGGTTGTGGGGGGGTCCAGCCACCTTATGG
GCAGGGCAACCGCTCTGCGGAGAAGGCGCTTTGCTACGACTCGGCGTAGCCATCGGTTCT
GATGGGGTCTCAGGCCGCGAGGGGGAGTCGGAGCATTTAGTGGAGCCGACCGACGTACGC
CAGAACAGAGGCGAGACGAGGCGTTGCAGCTGCGCATGCTCGATGCGACCGCAACTATAC
TTCTTCTAAGCTGCCAATAGCAGGAGCTAATTATAACAGAAACGACAATCGGTATGGCTT
GCAGCTGTGACATAGTTGAGGGATCAACCGCAAGGCGGCCACGACGGAACCCCCACGGCT
TTGGGAAGCGAAGGTCGTCGGGGACTTACACTACCCTGCCCTCCTATCCCGGAGTCATGC
TACCATAGCTTGGCCGGAGCGGCGACGCCGGGTAACGATGATGTGCGGCACACGGAATAT
GGCTATGGGGCGTAGTTAATATAATGGATGTAGGCTTACATACCC----CCGGGTGATTG
ATCATCATTTCGCAGGGAGTGCGTCTACTAAGAAATGCGCCTTGGGGAAGTAACGACCCG
TTAATAGGAAGATGCCTCTCATGAACACAGATATTCGGCTGAGTTAGCGTCCTAACTGCT
GGATAGGGCGTATGGGATCGCAGATCGTCTTACTGCCCAAGCAGTCGGAGTTAGGCCGAC
TTAGGTTTAACGACCTTGTGAGGGTATTCATGACAGCTCTTGGACGACAGAACGAGGGAG
ACTTGGGCACCCCTGTGGTAGCTGGCGTCGGTATTCGTTCGCACAGGTTATATGGATCGG
AGTGTTAATTAGATGATAAGAACTCCAAGCCTACAACAACGCAGTTCTCACCTAGGCCAG
AAGCCCAGGTAGAACATTATCCTCGAAACCGCCGTTGGGTGACCACTCAATGGGTGCGTC
TGAAACCCGTAGCCGGAAACGTTGGATTCAATTGTACCACGTTCGCCGCATCTGCCGTTT
TGGGGGGCCAGGCTCTCACAGGAACCGTGTTCAGCGCAGGGAAGCAGCCGGCCCGCCGTG
AGGACATAACGACGATTAGGACAATCCATGGGGGGTGTTGGCCGAACAGGGGCAATTGAC
CTTAGTTTCTAAGTCACCAGCCCAAGTGATTGTGTGTTCGTTTAGTTTGCGGTTCGGAAC
CTCCTATATTCCCTGCCCTGACCACGCCCAATTTTCTTCTACCCGACACAGCGGCGTTGC
GGTTAAGGCAAGAGGCAGCCCGGATGGAGGCCCCGTATCGAAGAAACGCGTGGAAACTGC
GACGCCTCGAAACTGCGCACGTATAA--ACCCGGTCTGCGGGCACTTTCTCCCAGACCCG
TCATCGCGCGATCAGGGAGGCCACGGCGTCTAGTGGCGACATAGCTTCTTATGTAAGCAG
TCCGAACGGCCGGGTCGAGCGGTGCTGGCAAATCCACTAAAAGCGGCACAGGTCAGCGGG
ACATGATAAAAGTTGGGACCGTCATTGGGGAGCAGAGCGGGCGTGAGGAGTGGAGGAGGA
GCAGGCGTTTTGTATGAATGAGCCTCCTTGAATGCCTGTGAGACTCGGGTCACTGCCGGG
GGAGATAGCCCATAAAAGGGTAAGTCTAGGATAGGCTCGAAGGCTTAAAATGCGGGGATG
CTTGAACCAGGCGATCCTGGGATTCGCGTCGCGGAATTAGCTTGTGTAGAGATAGGACGT
AGATCAGCACACCACTTGGTTTGGCCCAGGCGGGCATCGCACACGTGGTCCGTCCTCAGC
GCGCACTTAGTTATGAGTCTATCTTCTCCGTTGCCAGCACTGGTCGCTCTTCACTGCGTG
CAATGCGTGACCAGCTCGGAAGGAGCCGATTAAGTGGCGGAGGCTTCCCACTCCTGGAGC
TATAACATCGCAAGGTGCCATTGTTCATCAACCTCCCAGCCTCGGTTAGGGACGTAGAAA
GGTCCTGTCGTTCGTAGAAGCAGGATACCAAAACCTCTAGTGTGAGTGCAATTTGGTCAC
GGAAGCGGGGTAAAACCGGCGGAAACCGTTACATCAAAGCCTAAGACCGCGGCCGAAAAC
CATGGAAAAGAAAGCAAGCACGGTTGATGCCCTACAACCGTTTAGTGGGTTAGCTTCTAT
CTCCGTAAAATGCCAATGCTCCCGTGCCA-TCTGTTAAAACAACACCTTTGGCCCTGCAT
AAGCCCCCAATCCTCCCTTCCTGGAAAGTCCATGCCCGGGAGGGTTAGCGCGGGGCTATT
CAACACTGGCCGCGCGGGCGCCTGCGCTTGCCACCTATAATTATAGATGGCGCACGTATG
ACCGAAGGACATACCTCCCATAGAAATACGCGACGTGTAGTCACTTGGTGCCCGCCTTAT
CACACGCGACAAAGGTGGGGTCACCCGTGTGCCCGCTGACCGGGGTATTCCACAGCTTGG
TCGATCGTTTACTACTCATGGGAGATTCTTACGGTTGCGGTCCTAAATCGTCCCGTCTGG
GAATACCATTGGTGGCCGAATATCATCCTTTTGATCGCGCATTGACTTCCTTCTACATGC
ATCTAATGTACCCGGCTTGTAGAAGACGGGGACTGGTTGGTTGGAGCAATGGGTGCGGTT
AGGATGCGAAGGATGGCGCGCCCGGCCCCCCGACTGCTGCTAAGTGGGCGGATCGGATCA
ACTACCCGAGCGAATACACCGGACGTTTGGGGAGTGCGTATCGCACGACACACACTACGT
GCCGCACCCACGTGCCTAGTGTCTACACCGATCGGCTTGCCCAAGCTATGGTTAAAGGAG
TGTCGCTAAGGTCAATTCAATGTTGTAAGTTTTCCATACACGAGAGCCGAGAGAGCAACG
GATTGCGATATGGGTGCGTCCTAGATTTAGCGTCAAGCGCTCCCTTCAGGGCTAAAAGGA
TAGTGATTTTCATGTGGTTTGAAATGCTAGTGGCCTTTGTTGGCGAGTATGGTCCGAAAG
CCTAAGACCGCCGGGGTATAAAATGAACGAAGGCCCAAAACGAACGGATCACTACATATA
CCGACCATCCAAGTAAGTGGGGCCTTTTGGAAGCACGTTTGTCAGCTCTCATAGGAGGAT
CCCCCGATATGTGACACCGGACGCATCCGCCCCTTCCACCACAGTAGTCCTTTGAAAGTT
TGATCTCTCCTTATGTTGACGATCTAATACCAGTGCCGTTCAAACAGTCTCTATACCGAA
GCCATAAAACTAGCCAGCAAGTTGATTCGTCCTAGCACCGCTGCTCTATACCTCCCCCCA
GAGAGAAGACCCTAATGGGGTACGGCACTCGAACCAATTGTAGAGTCGTGACGAAAACCT
AGAGCCTCATGAACGTGCAAAGGTAGCCGTGCGCGGTCGAGAAACCAATAACCCACCTCA
GGGGTCACGGTGAGCAGGCTGTATGAACTAACACGGAGTGCATGCCATAGTTTGCACGAT
TCTCGGACCGTGGATGTAACGAAGCATGTCCAATGACTGGTTCCCGTGACGCCGACGGTC
GGCAACGGCGGGTCGTAGTCCCGATTGTCGTAGTCAGCAATCCCACGCTACTAAGGCAGA
GTCCTCAGCGCGACCAACGACAGTAGTCAACCATTAACCTTCACTAGGACCATCTCGATA
GCTGAAGATGCTCTTAGCTTTCTGTTTCTAGATAAAGACAAAGAGTTAAACCGTGTTAAA
GGTACTGACCTC-TATAGTGTAGTATGCACGCTCCTCCGAGTCTTTACGCAACGGACTGC
TTTTCACATTGTATGTGGTCTCAGGGCCACCTGTAGTGAACGGGGATCCGTGACGACGAT
ACAGTCAGCATTGTTACGCGATGCCTTTGCGTTAATCATGTCTCATACATCCCCGGGGGG
GTCCTCCCGATCAAGCCCCAGTCTCCCCCCTCCATCGGGCGCACCTTTTGCGGGCGTCCT
AAGCGCGAGATCCTTCGTGCCACTCAAGGACAGACATACGGTGATTGTACCTGGGGTCTC
TTTTTTTAAGAAATTGTCGAGAGACTTCTGTCTGCCGCGCCTAGCGCTCGAACTTTCCAC
GCCCTTGGTGCGGACTCTGATTTCTATGATACGAGTAGCTTAGAGGAGGTATAGCAGGCC
TGTATGGTGCCTATAGGTCGCAACGTGTGTCTCGCTTTCTATGACACAAGTTAAGAACAT
GTCATACGTACCGTTTACCTTGTTCTCGCCTCGCAGGGCTTGTCTCAATCAGCCTGATAA
GGAGCACTACCTAATGTCCCATTCAACACGAAGGGAAAAATTGAGTATTGAATGAGAAGC
CTGCCTAGGTGGGGTCAAAACTATGCGTGAGGGAGAGGTCGACTTAGTCTAGTCGTTAAG
ACCATTGCGGTACCGTCTGCCGCTGCGCGTTCGATCGCCAGTTTTTTCGCGGCGGTCCTA
ACTTTCTGGTATCGGAGGACACGGCCAAGACAAACTGTCCCCGGAGCTTATCAATTCGGG
AGTTTTACGGCTAATCCATCATCCCCATCTCGTCTGAAGTAAGGCTGCCACCTTATTCTT
TCCTTCCCTCTGCAGGTATTAGGTAACGTACTCTATTTGTTCGTGTGCCGCATTACACTA
GTTTTTCAAGAGGACCCGGGAACCGAAAAGACACTCGTATTCGAGCACCCTAGATAGGGG
GAGTGGGAACTGGGTACCGGGGGGAAGCTCGGTAAACCAGGGCCGTAGCTAGAGAGAGGA
GGGCGACGAATCAAGCTAGGAATATACGGGAAGGGTGCGTACACACTCCGATAGCGGGCA
CACAATCCGGAGGACGGGAAATAGGGACCAGGGAGGCTTCAAATCACCATTGGTGCCGGA
GGAACAAAAAAAAAGATCGCCAAACTACCGTGCTTTACGTAGGAAGGTACTGGCTCGCTG
CACCCCGACGAGGGTACTAAGGTGCGCCTCGTGTGTCAGGAGGACCCCGTGTCTCCAGGC
ACCGTGAGTCGTGTTACGCGGTAGAGCAGCACGGGTGCAAAGTTTACGCCACGTGCGTCA
GATGTTCCCCCGTCCAAGCCTCGACCCCCCTAGTAGGCCCCCGGTGAGTGGCGGACCCCC
TAGAGCGCTTCCTGCGTCAGCGCGCCAAAACCAACCCGAGCACTCTGAGTAGCCCTCGAC
GGTCTATCGGCCGCGCACTGACTGCCCGTGCCCTGGGCGAGTTCACTTAGGTTACTGGCT
CACCGGCCCCTGTTTTTCTCCAGTTCTAATGCGACAGTCGAACCTATTGTTACTGTGGTT
GCCAGCCGGGCTGAAGCGCCCCACCAACATCATCTGAGAGCATTCGGGATAAGCACCCCT
GGCTGGGAAGCCTACTGGGACGGAAACGTCCAGTGAGAGTCTGACACCTGCCGGATGAGG
GATCCGCTAGAACTCAAAACAACGTCGGTTATGCAGAACGAACCATCAAACGAGGTGCTG
TGTCGCCTAGTAGAGGAGTCCGTTTCCTGACGCGGGAATACTTATCCGCGGGTGGATCCC
CGACCTCG-AAGATGACGGCTCGATGATGGGACATAGGCCAGGAACAACTTTCGCGTGCG
TGGTCAGAACGTCTGAAAGTCTAAGGCGGGCTCGTGGCTGTGTCAATGCAGTTAGGTGGA
CCCCGAACACAGATAGGAAGCCCCATGGCGTTTGTAGGCACTATGGAGCCCGCTGTTCTG
CGGGGTTCGTTATTAGACCGCGCGCCGGATATGTTCATACGCGTTAAGTCAACCCGCGAA
CACGGAACCAGCAGGCGCCACACAGGCATGTCCATACTACAGCGGGATTAGGAGTAAAGG
TGGCGTATTCCCTCAACTAAGACATACCTCATTAGCGAAGTCTAGCGACGGGTGACGCTA
CGCG---CCGTGCCCCGCAAGCCATGGAAGGGTACGCCGACCGAGTTTAAGGCGCATGAC
GTCCACGCGTGAAGAAAGGACACTAAGTGGGACTTACGGACGCTAGCCATACAGCTCGGA
GAAGGTAAATTTTAGGGGCAGCGGTGGCCATAAGGACGTCTCGCGAGTACAGCGCGACTA
GACGCTCGTTGCGAGGCATACCACAACAGCAGGCGCCATGTTCTCGGTAACCTGTGGCTA
CTATTACAGACAATTGGCTCAGTGGCAGCTAAGCGCTTATGAAGGCATTCCTAATGCTAA
AGGTTAAGCGTCAAGAACGGACACAACGCGTGGATTAGTCAGAGCGCCGCGGTTTCAAAA
GCCATCCACCCAGTCAAGAACATGAGGGCATCGGCGACTGTCGGGGGCTGATGCCCGAAC
CTGCCGAGTCTGACACCCCGCCGGCCGACCAAGCGTTGTGCACAATAGAACGCAACTCCG
AGAGCAGATACCATGAGAAAGAACCATCACGTGATAAAGGAGTAGCGCCGGGAATGCACG
AGGGGTCGGGATGCGACCGTTCTGCCGGTATCTGTAACAACGCCGATGCGCCTAGAGGGA
CCTAGCACCAGCCCGACTGTTGGAATTCTGTGGACGGGCAATACTGTCCCTCGGTTTGCA
AGTGAAGACTCCCACTTATGCATGGCCCCCGCGCTCTCTGTCCGTAACCACTCGCCTGGT
GGTAGCCCGCGTACTGAGATACAAGTGAGCGGGGACTGCACACAGGAGTAACGGGCAAAT
CACGATAGGCGATCTGGGCCATAACTAGGTGCAGGTACAGAATCGGTACCTTGGCGGCAG
AAATATGAATCCATCTCGGTGAGTCGAGATCATTAAAAGTAGGTCCCGGCCCGCAGCGGG
GACACAACGATGTGCCACCGTGGTGACCTATTGCAGGTAACGTGCCAAGCAAGAAGTGGA
CACCGGTTAATAGTGTAAAATAGGTAGCATGTATGCAGAGTACCAGTAAAACAGGTGACT
TTAGCGTCTCAAGCGGGGTCGGTTTAACTCGGGGATGTTGTATCTGCTTACGGGCCCCGA
GAGGGGCTAGTACACAAGGACAAATGTCTAAGCAGTACAAGGTGATCTAAACTACAGCGC
GAGGGGAGCGAAGGAACATACTTACGGTGCTCGGCCTAAAAAGATTCAGTCCTCGGGAAT
GACGGTAGTTCTGACAAGTTCGGGTCTTACCCCAATGCGCGAGGGCTTATTGAGGGAGAG
CTCAGATAATATGTTCACATACTTTATGGTGCCAAGGCGGGGCCAGTCAACGATTGGCCG
AAATACGGCTGAGGCCGAACGTCTCATGTTTTAGATACTGTTAGTCTACTCTGAACCGCC
TCTTCTTTAACGGGCCTTACATATTTACACGTAGACAGGCCGGGGTGCGACGTCGGAGGT
CAGGTTGAAAGGTTAGTCGAAATGATCCGGGGGGTAACCTGAACAGCATATGGCGCGAGA
CGGGGGATTTAGGGGAAGTTCTATTGCGACCCGTGCCTCTAAGGTTATTAGTTCCCAACT
CTACTCCGCGCCGTCAACTAGCGATCGCGTCCGTGGCCCACCCGTGCAATGGAGTCATTC
CACATGGGGTCCCGACTTGAGCGGCTTTCTTCGAAGCATTTCCGTCGGATTGGCTGACCA
GCCCCGAACCCTCCCGAGCTGGAATGTGCCCCCGGTAGACCGGTTGTGATGTGCCTACGT
GAAACTCCA-GTTGGGGAACCATGGGCGAGAACAGGCGTAGCGAAGGAACAAGACGGTAG
GGGCAGTACCCAGGCCGAGATGAGAAGGAACGAGACGTGCCAGCAACCCGACATGAGGAG
AGTGCAGGCACAAGGACCTTGTGGCGATCGAATGGTAAGGTAACATAGCTAAAAAGGGGC
TAACTAACGGCATCAGGAAGCTCGAAGCCGTAGTCCTCGGGCGCACGATTGTAGAAACGA
CGGCTCAGAGGCGACTAGTAATGAGCATCCAACGAGCCACCCTAACAGGGTTGCACAACG
GACAACTCTGGTTATAGCGGTCTCCCGGAGACATCATCAGTTGTGCCCCTTCGTCTGGAA
ATTAGCCTGCGCGGCCGCCAGCGTGGCGCTACTCTCCCCTGGCGCAAGCCTATAAGCAAC
AGAGCGCGTGACAGCTGTATGAGATATGCGGGACCTTCGATGGGAGAGAGCTAACACGAG
TGAGTAGTCATCATTAACGGCTCAGCCTAGACGCGGTCACGTTTACCCGTCCTGCTAGTG
CGTCACCCTGCTTCTCCTCCGGTCACAACCGTCGATTGAACTGACGATAAAAGTAGCCAG
CCCACGACCCCGGATGGGCAGCATCCTCATACTCCTGTCTTGTCGGCCATTCCGTCTACC
GTGGTGATCTGACCTGGGGATGTAACAGGGGAGGTATCCAAAAGTTCCGTAGGTACAGGA
ACTGTCGATTGCGCCCAACATTCTCCATTGATCGGTCCTCGAATTACGAACTAAGAAGCA
GGATCATTGGAGGCCCTCGCAACTGCCTGGATAAATTCACCCGGGTCACTGAAGCTTGCC
TCCCGCGGAATAATACTGGAGGATGCAGGGGCTGACGACAAAGCGGGTCACGAGGCCTTG
GCTACCAGACTCTACGCTTGAACGAGACTCGCATGGAACA---T--TTGCCGTAGCCAGT
AGAAGGACCCGGGGGGTCCGCGGTTGGTAAAGCTCGGATCGGGTCGAACACCTTCAGCGT
GCTTGACCGTTCTCGTTAAACCGTCGGTAGATGATAAACCCTATTTTCCGTTCCTTTTGG
CCTCCCATTTTTTAGTCAACTGGAATGTTACTTATATGGGAGGTTAATCGGAAATTCTAC
GTCTTCAGTCGGGTTCTTTACTCGCCGTGTAGCAGCCCGTACATCCTGTACGAGTAGTGC
GGTGCTGGTTTGGCTAGAAGGCCGACCATTACTGTACAGGGACCCGAGCGGCTCGGGAGT
GGGTGGGACCTGACTGGTCGGGTATGAGTTCCTTCGCTCTTACGGGTATTGCAAACAGCG
GTCGGCGCCAACGCTTCAGAAAGAAAGAGGGCCCCAATGCGGTTTCAGGTATTTGACTGT
TCCCGAGCTATGACGTACAACGGCACTATTACCTAACTACATCCACTAGGGGTAACAAAG
TCAAGACCCCGGTTTCGAAAGGATCAATAGAATAGACTGGGGGCCGCTGCTTAGCGACGA
TTCCGGTGTAAGGCTAACATGGGGGTCGGATCCCGATATCCATATTTGGCGCGTTAGTGG
ATGCGGTTCGCCGTAGGCCCCAACTAGGAGGTGCTTCAAACGACTCGTATTCCCAGAAAG
TCGGTCCACGGCGCTCCACACGGAGCTCCGCGACACTTGTGTTGAGATAAAAAGACTGGT
ATCCTCCCGATCCAAAACTGACCCTACTCTGCGCGAACGTCGCTAGTTGTCAACTTGAAC
TGGAGGCGAGCCACGACTCCAGAGTCTGCTCGGCACTCCCCTGTTCCGATGGAGAACCCT
GTAAGAGTAGTTGTAGAAAGTCCCGGCGCCGAGTGACGAGCTGTCCGTAAAGCTCCGGCG
AACTCTTAAGAGGGCATCTTACATGCAGCGTGTAAGTTTTACGGCACACATGGGCTCGCA
TATTTCATCAATTGGTGTCCTGAGCACAGCTTCCATTGTAGGGGAGGTGCGGCCTCCACA
GGACCTTCGACATTTCACACGTAATCCACCCTGTGATAAGCGGAGAGCGGGGACAGTAAA
TACCCCTTATCATTCTTCCTGGCAGAGGGTTCATTCAGGCACAACCGCTGTGTCGTAGTG
GAGGATCAGTCAGGTCCACGCCTAGACAGCCGCTGACCTCGGAGAGAAGCCTAAAGCACA
TCAACTATTCGGCCGGTCGTTCAAAGCCAAACCCCATCTCCATTCACAGTCTTAACTGCC
TCAAGGAGGCCCAGTAGTACATTACGCAGCAAGCAGTGCGATTGTATCCCCTACCGCGAT
GTGCGCAGCACGGGAGATAAACTGTGCACGAGTGTCGGATCCACCCGCGAGCTTGGACGG
CCAATTGGGCGATAAATGGGACTTTCCGGGGACTCAGGGGCGCATAACAAGTGGGGGAGC
AGGCATGAATATGACATTCGTTCCTTGTTGCAGGGTCAGCATGAAGAAGGAGACGATTGT
ATCGTGTGTGGTTATGTGTCTCATACTGCGGGGGGATTAATTTTCCCATCTTATACCTAG
TCGAGGGCTAGCAGCCGTCGCCACTGCAGCCAACGGTTGGCAATCGTTAGCCGTCCTTGT
ATCCCGTGTCCCAAAAGCACGCAACAACTAGTCTGGCTCTTGGGTGTCTCGCGGATATTG
GATTCTTGGCAGTCTGGACCCTTGAACCATCGGACTCTTGGTGACTCTAGTAAGTAGTGC
CGGCCCAATATAATACTGAACCACAGGTTAAGTCAAATACTATGACTTCATAAATTACCA
ATAAGGACTTCTTTACGCTCAGGAGGGAGACAGCCTACTCCCCTTGTTGGTAGAATTGCT
GGCAACGGGTGAACTACGGGCATTGCCTGAGTCCTGTCTGCAGGAGGTAGCAGGGTACAA
CATCGGTGTGCACGCACCACGCGTGATATCAGAGGACACTGAAAGGGTGGGCGGAAGTGG
TAATTGACACCCACCGTTCGTTAGAGTCTACTCAATGACTTCGCTCTTACCAACGGAGCT
CAGGGCGTTGGTGTAGGAAACAGCCCATGGTTGTTAGGGCGCGTATATACGGAAACAGAA
TATAAGCTACACCGCTCTGAAGCTGTCCAGCCACACCGTTGTTTCGACATAAACGTGAAG
GTATATTATATCCACCCAAGGGATCCCAGAGGTAGTCATGTAGCACTGAAGACCCGAGGG
GTCTATGGACTTAGGAGTAAGCCCCCCTCTGGCACCCTTGTCCCTCTTGGAACCCTGTTT
CGCGGTTCAATCTAGCGCCCACCTGTTACTTTCCTTCTCGATAACCCCTCCAGTTGTGCC
CTCCTTCGGGAAACAGGGTGGCCAGAGATGTGCACGGGGAGTCTCCAACCATCAGGTCCC
ACGTGCACCCCTCGCGTCGCAAACTCCTTGGGCTAGCTCCCCATTAGCACCCTCAGATCC
CCGTGTCCCACAGTGCGGGACCTTTCGTTTGCCAGCCGGCTCGCAGGGGACTGTGTCTAG
CCATGGGCTCGCGAAGGGGACCCCGAATTGGTGCATGTAGGGCCCAGACCTTCTTCGAAG
TCCTCCCCGACCAGGGTCGCGTCGGGACCCGCATCAGCCGTGACAATCATGTTTGCGGTA
GTGGACGCCTGATAGGCAGCGAGGTGCGGCTACAGGCAGGCGAATGCAATGAAGAAAGGA
TGCACTCACTTACAAGAGTAGATAACGTACTCTCCGGACTGGTACTGACGGTATACCACT
GCTTTCCATGGCGAAGAGGCGAGCGGTCCGGCACAGCGGGGAGAGCGTAAGTAGTCGAGA
GCCCGGCAGCAGGAGCGAAACGAATTGACAAAGAGAATGGGTGATTTCAACGGATGCGCT
TATCTATTCCAATTGCCCATGCAACCTCCTCCGAATGCCGAAAGGGAAGGGATGATGAAG
CGCCAGATACCTTTTTTTTAGTGAGGTACATGAAGCCATCCAGTTACCCCTCATACCCGG
TTTTCAAGGTATAGTATAGAAGGGGTGGAGTGCGCCCCTACGTCTTTGAAATGTTGTGTT
AAAGGGAGGTCTCATATTTTTTTGTCGCCTTGCGGCGAGACCCGCATATTCAAATCTTCA
ACTGAGTCTACAAGGGTTAGGTATATACAGGCCTTTAGTTGCTGCGGACAAAAAGATCAC
AAGAGGCCCTGTGAAAAAGATGGAGGAGTGGACTGCCCCTTGTCCAATAGCAGCGATACA
CAGTAGTAGTAGTGTAGGAGCCGCTACGTGACAAAGTATTCCCACTTACTATTTTACCGC
TTTAGCACGAGGCTGCCCGCAAACTTCTACCCCACCGGTGGCTCTGATTGCCTCACTTTA
CAATTTTTCGGCCACTAATACTTCAATCATTTCTCCGATATAGATGGGGTTTTTGACACC
TCGCGAGTAGGATGGGGGTAGCGGCCAGTATTTCGCCTGTAGGTATGTTGGGCTCCGGTT
AATGAGAATGAGGGTCGCCACCTCGTTTGTCGAAGCACGTCAAAAAGAACATCTTCGTTT
CGGCTAATGTCCCGGAATTACGTGCTCTTGACCGGTTGTTCTTTCAGGGCAAGCTCGACG
GCCACAGCTGGTTTTAAGCCACTATCGGATCCCTCCTATGGCCTCCGGGGCGTGGCAAGA
GGCTTGGCAGGCAAATCTTCTGATGTGTTCACTTGGTCGCCTAGGATCACGTCTCCCCAA
GATACACCCGGAACGTCTAACCAGATCTAAAACGCCTAGGACCGGTCTCAAAAGAGTGAG
GTCGTGACGACCTGGTTGGCAAGGCCTTTTTGGATCTGAGCGACCATTGGGGGTACGGCT
CCAATTGGGCGTGCGGTGTGCGGAAACTCTGCCCCAAATCGCGGGATGTAGGAACACCAG
ACAACAGCTAGGTAGAATTCATGGAGGCTACGTAAGACCGAGTAAAACTTGGCTGGTGGA
TTGACTACAGGAAGCTGAGTTCAAGATCAGCTAGAAAGCGTCGCAACTAGAGATTGAATT
ATCGGCGGGTTTTACACTCTATTCTTAAGGAACTGAAAATCCGATTCGGGGGGGTGCTAG
GTGACCCGGAGGACGAAAGGAACGGGGCGTAAAAAACTGTAATCGATGCAGAGAGCCTTA
GCTCTATTAGATATGTTGAGAGGGACCGAACGTTTCTGCCAGATCATAGACGTTTTTTGG
GGGCGCGAAAGCGTGGGACGGGGAGGTCTGCGAATACGAACGCGTGGGGTGAGCGTCTTT
GAACGCGAGGATCGTAAACCGAGGAAAAACACGGGAGCGTCAAAACGGTCAATGCCCGCC
ACAAGATGAGAGAT--GTGGCGTCTCCTCAAAAGGAGGCAGGGGAGTGGAAAGCACGGAT
GAGTGAAACGGTGATTGGATCCTCCTTTGACCGCCCCCCGCGGGGGCGGGTGTCCCTCCA
ATAGGGCGAGAGAAGAGCTACGGGGCGCCCAGAAAGCGAGCCTCACCCATGAGGACTCGA
TTAAGAAATCCACGCTCGGGTTGCTTGCCTACGTCGACACGAACGCGACGTCCTCGTAAC
CGCGACCGCCGCAGGTCGAGATCTAAAATCAGTTGGACGCCAATAAGAGCGAAGACGTCC
AGCCTATCTGCAAGCGTCGGGAGTAACTTACTTAGCCTCCGGGTTCCGAGAGCGACCCAG
CCCCACGTGAGACATTCGTAATGGGTACGCGACTTGTGCACCACGGCTAATAATGCTAAA
TGTGCGGACACCTCCTAGTATGGAATTGTCCGCAGCACACCTGAAGGCCGCATCACATGA
AGTTATCAGTCGATGCGGGCCCCACGCTTACAACAGTTCCAAGAGATGATGTCCTGAATA
ATGCAGGTCCCGAGGATGGATGGCCGCCAAGGAGGAGAAGGATAATTGTCTACCGCGTAG
AATAAAGGTTGAAACGAACGAGTGGTGTTTATCGCCTACTGGCGGATCCAGTAAGCAAGC
CAGCTTTAACGCGTCGTAAGCAAAGAAGCCGGCTGTAAGGATAGAGTCACTGTTAACCGG
TGAGCCTCAGGGCGATGCCCGGGAGGCCTTATCACGAGTAAAGATCCACGACTCAAGGCG
GGAGTATGAGGGCGTTCGGAGCAGCACATGGGTATTCTTGGGGGGGAGCGCTACCCGGGT
CGAGCGCGGCGTGGACATACCGGACGAGGGCCGCGCCGTAAAATCGAGGACATAAAGGAA
GGATCCTCACGAGAGCAGACATAAGGTGGCCCACTGACCCCCCCGGATGGTCTATTATAC
ACGCCGGTTATTCGGGGCTGGCGCTCGGGGATCGTTGGATGAAAACGGGAGATTAATGTA
CGGTCATCTCGAGTGCGGAAGGACTACGAAGGTCCGCACGACAACTCGACGAGTGCTAAC
TCATTGACCACACGCTATCGATTGTGAGCTGGAGCCGAGATAGTAACGAAGTAATTAAAC
TTCGGCAGCACCCGTAAGGCCCGCGGCACAGATGTCGTCACCGGCTAACCGACCTACGAT
ACAGTCTACATAATCGCTAATCGATGTACGAAGGTCTATACGGTCGCAAGCCGACGGTAG
AGGGTTGTGAAAGTTAGATAGGTACGAAGGCGTTTCTACGGCACATGCGATGCTTCGGAC
CAGGTGCGCGTGTCCAAAGGAATCTCCAGGAGAGACTCTCAGAGTCGCAGGTTAGCCTGG
GGCAGGCGCTATCCATTGAGGCTGTAGGCAGAGGTGTCCAAACTGCTGAGTGGCCTGGAA
GGCGTCTCACCGGGGGTCGGGGCACACGGTTCGCCTCGGGTTCGGCTAGCACTCGGCGAT
CTAGACCAAACAACAAGTTGGGCGAGGTACTCCTGGGCCGCAATCAGGCACACTGCATTC
CCGCCGGGCAGGAGATCGTCCCCCGACCGGTTTCCGGCCGTTTTTATCTACTGTGCTTCT
CTTCCAGTCGAGGGTGACTTACCCACAAGTCGCGCATTACCAGATTGAAACCAGTTCGCT
TGAACACTGTTTCCTGGATGCGGGCCTCGACGGCCACGGTCTTCGCACAGGATTCAGGCA
TACAGATGCGATGTTGCCTGCCGATCCCCGCACACGGGGTTCCAGCAACCTTTCCTAAAC
TGCAGTGCGCTACGATTTTCGGCCTGGACAGAGTATCTAATCCCTGAAGCAGCGGTCAGT
CTCACACTAAGTGTGCTGCACGCAGGCTCGGGGCCTAGCCATCCTTGGGCGAATTTCGTC
GCGGCTCTCGCTACTGCACTCGGTCGGTCGGACACACCACTAGCCTCTGCGGATTAACTT
ATACGTCAACCAGGGCAATTCTCAACTATTGCGAGCTGCGTGGGCGGAGGATCGGACCAG
GCGGCCGAAACTCCCTTCGCCTTTTTTCCCGGCACATTTACTCGTTAGAAAGCCAATCCA
GCATATAATGTCTGAACCATGCGGCGGGTTTCAATAATAGTCGTTCGTCCGCCATTTGCC
AGACTGGCGGCTTAGGGGCCCGGTTGTTGAGAACGTAAGAGTGGCGAAATCGCAACAAGA
CTTCGCAGACAGTTCGGAGCAGTTGTACTTGATCAAAATTCTTTTGACAAGACGGGCAAA
GGCACGCAAAGGGGCTAAGTCGACTGACTTCTTTCCCTTGTGCCAGCAGGAGCATGCCGT
ATGTTGGCCCCCGATCGGTGCTTTTTGCATGGGCGCTCCGGTTTGAAAGGCGGTGGATCC
AAGGAGTCTGACTGTTTGATAAGTCCTATTGGACCGCGCGTGCAGGAACTACAAGACCTG
GCGTTAAGTGAATTAGCGGCGCTCTGCCTTGGAAAACATTTTGTCGAATCTCAGGTACTG
GGATGAGGCATGTTTTATACCACAAAGCGCGGCGCAGGTTGAACAGGACAACTCCGCAAA
CCACGCCCCCTCCCCCTAGCTTGTTTACCTCTCCCGACCTTTTGCGAACACACCAGCGGA
TGGGTCCTGTAAAGCAAAAGGAGTAGGGTATCAGTCATTGACCACCTCAACTTATTCTGA
AGGCCAAGAAAGTTAGCAACTTAATGCAGCAGCGTTTTGGAGAGGTACCATCTATATGTA
CATTGTCTATCATAACTCACAGCATGGAGAATTATCCCTTCGGCTCGGCGTAGCCTATAT
TAATGAAATACTGGGAAGTGCGTAATTCGACTGACTCGCTCGCGAAAGTGAAGGCCAGAG
GGACAGGTTATCGCTCGGGAGCGTATGCATACCCCTTTTGTACGCAGTTCAAGGTGGACG
GGGACTCGAGTACCACAAGACCAGAGAGGCGAGGTCAGACACTGGCCGTCCACCAACGCA
CATAACGGGTGCACTTACGACCAAGGAATCCAACAGGAGATGGACCAATATCGAGGTGGG
GTGTGAGGGTATAAGGGGAAATCGGCCAGTACGGAATGTAGAAACAACCGCCTTGGTCAA
TTATTGTACTTGCAAGATTCGCATCAGGGAAGGGCGCAGAACGCCCGCAAAGGGTGTAGA
GACTGAATATCTCAGTAACCGAATAGGTGGGTGGATAAAGGCGGGCAGTTATACCGGGGA
CCGAGCCGCACGCGGCTAAATATGGTGAAGCTAGTTGGTACTGACCCAGTACCGGAGTCG
TTAAGGAACTCAAGGCCTACGCGCTTTGAAGCTAATGCAACCTCGCTCCGAGAGGATTGC
ATGGGCGCGGTA-ATCGGTCCTTAACGGCCGAGACAGCACTTGCGATCAGCGAAGGCGGG
GAGGGCTTTGTGAGGAGTACGCAAAACGAAGCGGCTCCACGCGATGCTAAATCTCATGTG
CCAGCAGGCAGCACGCACCCGCTGGTCAGTTTCATTAAATACATTAGGAGCCTCCTGAAA
CGAGCTGTTTGTCAGGGGGAGCAAAGGGGCGCGAGAGGATGTGAGGTGGAAACGAGGGTT
GGGATGGCGGAATATGTCAGTGCTTCCGCTGCAGGCGACGCAGTGATCTTCCGAGTTCGC
ACGTTCTACAAAGCTCAGGGTGAATTGGGTCATGTCGGTCGGCGGACGGGTCTTGCACGC
CAGGGGGACCGCACGGCGGGTACGACGGATCATACGGGTGGAATGGGTGAAAGATCCGGT
ATCGGAGCCGGGACGGGGCGTTAGTCCGTTCTCGCGACATGGTGTAGCACATTCTTTAGA
GTGGTAGAATTGGCGAAATTTTAGGGGAATTGGTGGCAGGGGGCCACCGCCCACGCACGA
GGAACGTCCAGTGTTATTCGGGTGCGCTCCCTCCCTAAAATGGGACGACAATGGGCATCA
GAAGAGAGGCGAGGTTGAACCACCTGAATGTGTAGGGATCGTGTGCAATTTGAACCACGC
ATTTGGAAAAATGACAAACCGTCCATACAGAAAGGGGCGACCTCCAACCAAAGGCCTTCC
GAGGCAAAAGTGAAGAGGCCCGAGCAGGTTCCGAGTATAAGGTCGCCTGCGAGAGAGGGA
GGGAGCGCTGCATTCTGTTGCTGGCGGTGAACGGGCGAAGAGATTAAACTGGGAGAAGAA
CAAGATGGCGATGTCTGTCGGGGAAAGGGGAACCGACGGTTCCATGGCCTATCTCCTGAC
GGTTGACAGGAACCTCTCATGACACCCCGACCTATCCCATTCCACCGTTGAACACACTTC
TGTCACGCGCGGCTCTCCCCAAACCTTAACCTCGCCTATTGTTGTATTCGCAAGGGAGCT
TCAAGAAACCGTCTCTGCAACCCATGCGCGCTCGAGGGTATGGGAACGGAAAGTTACTCT
CGACCGTGTTGGCGGGAGGGAGTGTCGCCTAGGAGTCACGTAGCCCCGCGGGGGCTGCGT
GTGAGTTGTTTCTCTCATTTGACCAAACGTTAATCGTTCGCCGGTTACCCTCGAGGTCCG
GTGCTACGCTGGCTTCGTGTGCCTAGCCGCAGGTCCAGGGATTTCAGAAGTCTACTGGGG
AGTTATAGATTTTTCTTTCTGGATGTTGCATTGAGTCGTTCTGTAAGGTTCGCAAGCAGG
ACATCATGGTAGCCCAGCTCTCCCAATCCACTCTTGAACCGCTATATACTCTGCGCGTCC
CCGGCCTTCTCGTGAGTAGCAGTTGCGTTCATACCCGTCCCCACGTCCGAATCTCGCACG
GCGAATAACAGTTCTTCTCTGGTTTGGACACACGAATCCGGAATAGTGGGGTGGACGGGT
CGTGAGTGAAGGGGGCTCGTTGCAGGCAGCACCCCCAGCGACTAGCCGATCGTGGTGGTT
ACTCCGGGCTTCTGGGCTAGCTGGTTGTAGCACCGCCGACAGGGAATATAAACCACGCGT
GGCGGGCTCTCCATTCGGCACAATAACCTGTATATCCGCATACCCGAACCCGCCTATCTC
CCGCATGATTTTCGACGTTTTCAGTCATCAGCTGGCCCTTGCATTCATACGGGTTAAGCG
TTGCTTGCTCCAATGCATCACCGGGGGAGACGAACCACTCCTCCTCGGCTCACGTTCTCC
TCAATCCCCCGTCTACATTGTCTGGCCCGAGGCTCGTCGGCCGTGTATGTTCAAGGCTCG
TAGCTTATTATTTCTCATGGTGATCTCTCAGCCCTGTCTCGCTGATGGTCATTCGCGTAG
TCATTAGGTAGCGATACTTGCTTCTCCTAGCAACTATTAATCTACCAAAGGGCCCTTTGA
CCGCCCAGGTTGCTGGTTCCCTGTAGTACTGCCCCACCATGTGGCCCGGTTCGGAGTGAA
GAGGGACCCGGTTTGAGAGCTACCGGGGCACGATCGAAATAGGAAGCCATGCCTAATGGT
CTTTAGGTGCGTGTAACCATTCTCTTGTAGACTTGCGGCCTAACGCGGTACCACCCTATG
CGCTGCTGTGTACTTCGTTCCCTAACACTGGAGCCGGAAGTAATTTCGATTATCTGGGCC
TTCAGAAGTGAGGATCCCGAACCACCTTCTCTGTAGAGTAAAACGCCTTTCACTCCCGGC
AATATATCCCCGAGAGCAGCTGAAATTGCACGCAAAGCCATGACCTGAGACTGTTCATCG
GGTTACCCCGTGAAGAAGCTATGTCTCTTGACGTGTCGGAGAGGACTGGTGGTTGGCGGA
CGGGTTAAAGCTCCCAGGGTTTCATTCGATACACTCTGGATAGGCGCATAGTTGGTCAGC
GAAAAGCCTACGCCCGGTTCGCGGGTTGCGGGGGCGGAGCCCCACGCGCGCGGACCCCAC
TCAGTCATGCACTCTTCTTAATTCGGTCCACCTCTTCCCGCAGCTCGCGCATCCCGCCAC
CCGTGAGAGGTTAATCAACTAAAGCACCCTAATGGAGGAGATTACTGTGCAGACCATCCC
TTCAGATACGCCTCCTGTTAGCCGGTCGGTGGAGGGACGCCTGCGGAAGTTTGCGGAGAG
GGGGCGGATGAACCGGCCGGGGGATAGCGAAGACTTGGAACGCTAACTACTATGTTCCCT
CCGTTTTCGGAAGCCAGATAATTGAGGAGCATCAACCTCGGCCATACTACGTTTTTATAG
CCTACCCACACCGCCGGGTTATCTATACCACAGCACGAGAATAACCTAGTTAGGACGCCT
GTGAGAGGTAGCATCCGGGTAGTGGCAGTCCCGGTTAACCTGCCGGAGCGAAGGTAACTT
GAGGCGTGATCCCCCTGCCTGGTAGCGTTGGCAGCCTCATCCCTATGGACCTAAAGATTG
CACTTTGCTGAAAGCGGCACGTGACTGTACCGTCGAGCCAGTCCTACTTTCACGGGCGAA
TGTATGGTCCGCCGAGGGCAGTCCCATATTATCGGGTCCTGGTATCGCGCCCTCATGGGT
CTGGGGTGGGCATATACTAACCGTTCCCGCTATGAGTTCTCTTCCTATAGGCACCCATGT
TTATTTGACGCTCGGTCCCCGAATGTGAGCACTCCGCCGCTACGTATTGACGCCAGTACG
AGGGCCTGACCTATTCCAGTCCATCTGATACCTTACAACCCTAGGGCGGCTCACCCGGCC
ATGTAACTGACCGGGCAGGGTTCCCCGACACGCGGACGTTCCCTGACCTGGTTAGTCGGT
AGCCAATTCGATGTGGGACTGTCAGGTCATGGGTTCATGTACTTCGGCTTTCCCCCTAGC
GGCCGGCCCTGTAAAACGAAACAACAGTTCCACAGCCAATGCGGCGAAACGTGCAGGCTA
GCGGGTACGTCCAGAAAGTTTGGCTTTGGCACAGCCAGGCCCCGTTACTTGCTGCCACAT
GTTCTTGTGAGAGGTTTTCTAGCGTTTACAATCACTGCCTCTCCCGCTCTCAGTCTCTAA
TATGTCCCGACTAGAGCTCGGCCCGATCCCCCCGGTGCGATCGTATACCCTTAGGTGCCA
CTATGCCCCACGCCAGTCATCGTGGCATAAGATAGCGACACATACGCGCCCATCGAGACA
TGAAGTGCTAAACGGTCTACGGGCGATCGCACTCAGGCGCTATCAGCCGAGGTATCCCGA
CACGTTGACGGCCAGGGTCGAATGCTTCGGGTGGCGGGTTTGTCTACCTCGGCGGCTACT
CTGTCTAACGATTATGCAATGTCGTTTCCCTCTTGTGTTCCCGCAGCTCCTTGGTGCTGA
AGATATAGGTGCGTGTCTCGTCAAATCCGTGGGAGAGTGAGAATCCTTTTCACACTCCCC
GGATAAACTATACCGTAGGCTTCTGCTCGCTCTACTCGGTCCGGTGCCTTCGCTACTATA
CGGAATGGCCAGGAACGCGCAATGCACCGACTAACCACTGGAAGCGGGTCGGGGGTCAAC
GAACGGGTCGATTACGGCAGGTCGTCCGGTACCGGAGACTGGGGAACGCAGAAGGTCAGT
TCCGGGGTAAACATGGGTCACCTACCTGCTCCGTTCGTGATAATACAAGCGGGACTTGTG
GCCCCTGCTCATGTATTAAAAGGATAAGAAGGATTGGTGCACGGAGAGACCAGGAGACCG
GACATGCTCTCGTTTGCGGATGAGAGACAAAGTCCGGATTTAATTCACTGTCGTTCTAGC
GGAGCTTCTCTCGGTTAATTCTAATGTTCATCCGCAGAGTTCCATCAATCAGCGGTGGTT
CTGCACACGCGACCCCGAGAGAATAGGTAAACATAGCTCCCGATTCTCTCGTCCCGACAG
TCGTGTTCTCCCCCCCCGCTCTATGCGATCCCCGGGATGTCTTCGCCCCATAGCGCCGAG
CCTAGGCAATCCGTCCTCCCTCTTGTCAATGCTTATGGTCATGTTTCTTCAAATGATCGC
CGTCGTTCTTCCTCCCCGAATTGGTTGCTCTTTGTGTCAACCGGGGTCAGGCTCAAATCA
CCGTCTATCGTCCGGTAAAGCACAATATCTCCACGAAATCGGCACGAGGATGAGACCAAT
ACTATTCCCCCGGCACGCACTGAACCAACATTACCAGTGACACGCAATTTGCCCCTCTAC
CTCCCACTTCCGGTCGATTGGTGCGAGGGATGTGCCTCTCTCAGCATGCCCCCGCTGGGG
GGTTCACACGGAACAGGTGTAAAAGAACGTCCCTACCTTCTTCAAATGTACCGGCTCAAC
ATCTTATAGCTATTCGAAAACGCACCGCACTGGAACCTTATCAGCGCTAAACTGCGACTG
AGGCAGTGTTAGATCGTCACAGAGCCATTAGTGGTGCTACGCATTAGGGCCCCACCCTTT
CTGTCATTACTCGATTTTGCTAGCTAGCAGCGAGCCAATGACGCCATGACTGATCGGGTC
GCGACTCCTTATCCCGGCACGCTGGTGACCCGTATAGAGGTGGCTTGTTCATAGTGGCAC
CATTTAACTCCGTGGGCGCTTATGCGTTTATCAGGTTGCAACAAATAAACCCGGATCCGC
CTACCGTCATACAACCTTCGTTAATATTGTAGCCTGCCATATATGGTCGTATTGTTTCCT
GATTTTGTTACCACAGGTTATAGTAGGTATGAGGCTGTTTCCGAGCACTTGGGCGAAAGG
TCATGATCCAGATTCTTGCAGCCTTTAAATAGAGTTATGCGCCGACCTACTAGGGGGCAT
GGCGTCATGATCTTCTACGTGTCGTCATCGCTTACCCTCGTTTCAACTCGAACCCAGCGG
GGACGTGGGCAGTTAGCGCCTGCACCCCGTCCTCAGTCGCCAGCTCCGCACGGTCTTTCG
CAGACAGATGCGGATCTAAAGTCGAGATCACCCCCCTTGCTCCCTGTTTCTCCGCACGCC
CGTTACCATTTATATCTGTCACCAGCCGCGTGGTGACGTAACTTCTGTGGGTCTATGGGG
TAACGATTGGAGGAGTTATAGCTTTCCATCATCCCACCAGGGACGGGCCTTTTCCGTCTC
CCAAAGCATTTCACAGGGCGTAATTGCGCACTTGGACTACTCCATCGTGAAGGCGTGTAA
GTGAGTGGCCAAGGAATCGAGGGCTGCTTGATGATTTCGGTTGTTGGGCTCACAGTTCCC
AAGGGAATTGGCGGAAAGCGAGGTCGGTCGGAGTGAACGCTTCGCTTATCGTCGAGGATT
GGGCCTCGTGGTTGTTCGCCGCTAATTCTACTCCAGGCTGCTTAAGGGCGCCCGGACTTC
ACGCCTAATCGTCCCTCGCCTGGACTATAACGACCTGACCCTGTCGCCCTCACTGAGCCA
TGAAGGAGACGCTGGAACCCCGGGTGACAGATTGTAGCAAGCTACCGAGATATGGCAGGA
AGAGCCAGCAAAGTGTGGCCTGGTTAGGATCGACAGTCATCAACGGAATCATCCCTTCAG
ACGCTTCGACATTTGGGCTAACTCATGACAAATGCTGGGTTGACGGGTTCGAGCTGCTTG
GAAGAGACCGGGCGGGTATCACAGCCGGGTAGGCCGGGACACTGGGAACGCCTCAGCAAG
AAGCAAATTTGCTCTCGTGCAGGCTGACGTGGCATGTTCCCTATACCCACATCGGGTTAT
ATGATGGCCTCCTTTCCAGAACTAAGCTCACAAGACGGACGCCGCCTTTCGAGGGACTGG
CTTAACGTGTTTGAGAACCAAGATTCATCCAGAAACTGCCACAGTCGAGAGATTCGTGGG
ATCCCACTGGCCAGCCACATCAACTAAGTTCAAACGGGCACCACGCCGGTAGCACAAAAT
GGCTTAATAATGCGGGCTTGTGGCCGCTTAAATAGGTACCCCTGCCTACACGGGACGGAG
ATATCGTGAGGGCCATACCAACTCCTTGCACCTGTACCGACGCTGTCCTCCTAGAACGCA
ACGCGGTAGTAGGTCGACACAGATAGCCCGCGCGAGGAGAATCTCCGTCCCCTGAATAAA
CTGCGCCTAAGGTCGTTGTTGCTTAGTCTGCATGATCTTTTATTGGCTAGGCCCCTTACT
CTTCCTGACCACTAGATCATTAAGCGACCGCACACTCAGGAAGAGTAGCGTCCCTCCATC
CGTGCCTTGGCTCAGTCCACGACTATCAACATTCCCTTATGTTCAGCCCTTGTGTGTACA
CTGCGTAATCCCTAGCCGTGACTTGCAGAATCGAAACGCTGGTCTGCAAGCTGGTGTTCC
CGGTAAACGTACGGTCAATTGGACGGCCCGGAATTCGAGCCTCATGTGACGTCGCGGAAC
TCTACTTCCTTCATGCGGTGTTCTGCGGGCTGCTTCCGGTTTCTTCTCCAGCTCGCTATA
ATTTTTATAGCCCCACGCCCAACCTTACGCGCTGGTAACTCGGAAATCAATCGAGGGACG
CGCCGACATAGAGCCATCGGACCTTCCTCCACCAGTTGTTTATCTCTGACTCCCGCTGAG
GTCCCATGTGTTGACTTGGGAGCTGGAGGGCGCGAGTTGTTCGGACCACGTGGTCTAAAA
TGTAGCTTGCCGTTCTATTGTGGCATTGACCGCGCAGTACACCGACCTGCAACCCTCGAA
CCAAATAAGATTTTTTAGCTCAATGCGTTCGACGCGGTTTACTGTCAGTTTTCATGAGAA
TGGTTCCATCCCAGACCCTAGAAAAAGGCATGCGGGATCAAGTAGTGACCAGGGAGGTCG
GCTCCTTCTGACGCGAACCTTCGCAATGAGGCGCTACCTTACTGATCCCTCTTGGTATTC
GACGATGCCGAGCGGTTACCCCTGTCTTCCCCTGGATCCGTCCAACAGACCGACGTTGAT
GAGATAAATCCCCAAGCTTCGAGATATATCACACCCGCATACTCGCATCACACTTCTCTC
TCTGTGGGCGATTTCACGGCATCAATCGGAGATTCGACTTTACCGGCTCGTACGAGTATC
CAGATATTGGCGCCCTCCACACGCCGCCTGGTAGATATGGTACTCGTCGGTCCGGTTTGA
GCAACGTTCTATGGATTCAATCCACCCATGGATAAGCCGGTGCCGGGCTCGTTTGGCGGA
CGGAGCGCTTGAGATATCTAGGTGACCACTTTGACGAGTGCGGCTCGATAGGTCCGCTAT
GCCCCCGAGCTGAGAGACCGGAGTGGCTGCCTTTTCCCTAGGCAGGCGTAGGCCCTACTC
TCCACTAGTCCGTGACTGGTTGAAATGTGTCGGACCGCCTGTGTCATGCGACGACTGCAG
AGGCCACTACGCTCGGAGTAGTATCCTGAATGGAAGAGCTCG--TTATGGGAGGCGCGGA
GTCAGGAACGGGTTTCATAGGAACTGCGGGGGTTGAATTGGGCGCAATTGAACGACCATG
GATTCCCTGCTCGCAGTTAAAGATGAGAGGACGAACGCCGGTCCAAGGGGAGTCGAACGA
CGCGGAGCAGACAGTAACCGGCCATTGTAAATCGGACGGGGCCGGGAAAGTCTCCGACTC
CTCATATTCGTGCTTACCGGCCTTGAACGTTCGTTGTCCCTTCGTTGAAGGTGTTCCGAT
CTCTCAACATGCATTACTCTCGCGGACGAATAACCGTCCGAGCGTTCTACCAACTCAGGC
GCCCGCACGTGGCAGATGTCGTTGACCGTGCACCATTGCCTGTAGACCTATATCGTCCCA
TTTCAACCCGTGCGTTATTCCTCCCCGCAGGATACAAATTCGCCATATAGCCAGTGATCA
GGCTAGATTATTAAGCACAATACGGGTGAGGTAAGTTCCCCTATTGCAATATACAGTGGA
TACCGCTGAGACAGCAGGTACTTAGACTTTACCCACCGACAGAGTATCGGGGCTCCCAGG
GACTGGTGAGGCTCAACTATTAAATAGGGCATGAATGAGGATACATCTGATACGTTCATT
CAGTTGAAACGTCTCAAGCACACTTTTATTCCTTCGCCGAGCGTTCGGCGGTTGTAGCCC
TGGCCGGATGCACTGCAACCCCTCGATAGGCTGGTTCTGTCATACCATTACCGCCGCGGG
GTGACGGGTAGCACTGAAGGCTCTGACAGATAACCAGGTTGGTGGTGTGCCGCCAAGCAA
CACCCCTTCCCCTCCCGTAGCACTGCCTGAGATCTGCAGCCATGGAGATACGAGCAACAG
CACTCACAGCTGACATATTACTGAACCCGAGCGGCATTTAACCCTTTACGAGAATGTACT
GGCATTGGAGGAGTCCATACCCTGATTCTTCGTGTTGGTATGAGAGCTCTCCCGAGTCTT
ACAGCCCACCTCGCTGGTTCAAGACCGCGGTTTGGAACCCGTCGCGACGCCGGGTGGGGT
CTCGAATGATGGGTAGCTCGACCGTTGGACCGCCCAGGAATCGAAGAATACGGGAATACG
ATATGAGTTAACGCAGGGACGCGTAGTAGGGAATCCTTGCCTGGGAGCAGGGCCGTGTGT
CACTGAAGAATCTGAGACGGAAGCTGAGCGGCGGGGGCTCGCCCTGAATAAAGCTCTGAA
CGTGCATAAGATTATGCCCGTTACGATATATCGTGCTCCCCGTGGCAGGCTACGCGGTCT
GCGCACTTCCTTGGCTCCCTGTTTCCTATAGGGCTGCTGTGTTATGTGTCAATTATCCCA
CTTCTAAGTGTGCCTGTTTCATTGCTCGGGGCAAATGTTTACCGCCTGTCGGCCATCATA
CTATACCTAACCACAGGTAAGACTACACCGGTCAAACACGAGCTGCAGGGACTTGTACGT
CTGCGTCTACTAGACAGTCCTGTAATAAAAAAGTCCGCTCCTGGGAGCGACTTTAGAAAC
TACGGCCCGCGATGGCTTGCTCCGATTGACTACGGAACACTAACACGGCTCGCCGCTCTG
AGTTTATAGTCGGCAGGCCTCTGGCCCTCCCTGGCTGAGCGGTCAGGAGCGTGGTGTTCG
CGATCATAGAATGTAACGAGAACTTTGTCCTCGACTGTTCCCACAGTGCTTCGCGTTTAG
CCCGAGCTCCGTGCTTTCTCATCCGTGCCATGTGCCTCCGCAAGTATATGCTGTCTGAAC
AAACGTACACCTACCTTGAAAGATACCAGTTAGCAGTAGGTGGAACCCAGCCGTTCCGCC
CCCCCGGAGTCACTCCTCCGGCGATACCGCTCCTCACATTTTCGTCTTTCTTGCGACCCT
ACGATGGCCTGGCAAGTTCCTGGATATATTGATCAGCGCTCCAGTTACGGCTCCCTCCGG
TGCATGCTTCCACGAGACCGCGCGTACTACAGGTGCCTCTTAGACACACGCCTCGTCAGC
TAAGTCGAGTCAGCTCTGGCCCTAGGCTGCGGGCCGTGAAATCGGACGAACAGTGCGGGG
TCACGACGAGAACACTACACTGCTAGAAGCCGAGCCCACGGTTGCTAATCCACGTGGGCG
CTGCAAGTCTGAGAGCGAACAAGCATTGTAGAGTGCGTTGTCTACTCACTAGTTTCGCGC
CGCGGCGTAATTCCAGTCGACAAAGGGGTGTAAGTACACAGTGGTGTACCACGTGTCTGA
CCCGGCCTCAGTCACCAAAATGCGAGTCCGCGGCTGTGCACTTGGCGGCCGCAGTAAAAC
TAGCGTATACCCGCTCGTAACACTGGCTGGCCAAAGCCGTAATTTATGTATACGCAAGAT
GAGCACGGCATGCCCTGAGGGAGGCAGCCTGCTTAGCGTCCCATCCCCTCGTCAAGCCTG
TGGTTTTAGGAGAGTGGGTCGGGGGGTTACCTGACGAGCTACTATACACAATCTAAAAAG
CCGGAATACCACCGTTCGCAGTCATTTGGGCCTCCTGTCGCGTACACTAATCGAAGTATA
GGATCCACGATTATCCGAGTTAAGTGGTACCCTTCCGGTATCCCTTGTGCCTGTTCTGAT
TTCATCAGTGTAGGACAAGAATCCACCGACCATAAGTTAGTAAACCTAATCCGCGACAAT
CAACATAACCACGTCCATAACGTATTTTTCAAGAGTTTCAAATTTTAAATTCTTCACTGG
TCACAGAACTTCATTCCCTGCGGACGTGGGTTATTCGGACACGAGGTGTGGATGCCTCTT
TACCCATACGTAGTAGCCACATCAATCACCGACGCCGACCTCCTTGATATGATGCATTGG
TTTTATTTCGTTCTACCTCAACCCGGATCAGAGACACGCCTCCCCCGGCCGAGGGGGAGC
CGTCCGACCCTTTCCGCCAACCACTCCTCCGTGGGTTCAAGGGTGGAGCCTGATACCCAC
TCGTAGGCAATGAGGCGACAGGCTGGGATACCCAAGTAACGGGGAGAGTCGCGCAAATCA
GTGCCGAATGCTAAATTTGACACCGCGCGTTACGAGCTTTCACTCGCCAGCTCAAACATT
TGCTGCTGGAGCGATCGTACCAGGCATAAGTAGTTTCACCCTTTTGCGCCACGCCGGGAC
CTCAGGGCGGACTTTTCGCTTGCGTTCCTATTCCCTTCGTCACCCTCCTCCATTTTCTTC
TATCTAGCGACGGATACCGTGCTGCTTTCTTTGGCCCATTAGGATATAGTTCTCTTCCAA
TGAACGTCGTCGAAAAAGCGGAGCCCCCTAAATCCATCGAGTTAATTGGGTACAAGAACT
ACAGAAGATATCCCAAGACTGGAAGACGCAGAGGACGAACACCTGGTTTCGGTACACTGC
GGTCACAGGCACACGTCGGACTGGCGCAGTCACCGCCGTTAGTATTCGGCTCCATCCCCC
GAACCGCGCGTTGGTCATGATCTTCGCCCAGCAGTGTGGGGACCCTGGCCGTCGTCCCCC
CAATTATCAAACGCACCGTGT-ATGCCCCCCGAGTTCGCGGAAGTGTCCTGAGTGGCGGT
GTGGCGGTCTATATCCCTTAGATGAGAGTGGCGGACTCAGCATCACTGGCGAACTTGCCC
GGCAACCTTTAACAACTAAACTTGCTTGCGCTTCGAAACGTGGCCGCAAGGAAGCAGCCT
CACGGCGAGTCGCCTGTTGCACGAGCGGAAGATAATTTTCGAGTCTCGCCTGCCTGCACA
ACGGCGTAAGATCAGTCGGTACATCCCGCTCATACCCAAAGTGGATAATGAGCTACCCAC
GTGTGAGGAGTAGGCATACGGCCTGCACTCATTCGCAAGACAGGGCTGTTCCTTTCCGTG
TTCTCAGGCTAACTGCACTATAACATTTCTGGGTGAGCTGCCACCCCACTCCAAGGGGAA
TGCCTCTCGGTAGTCTCTGGAACTACTACGAAGTAACGCGTTTATGCTCAATAATTGTTG
ATTAGCGTACACCGACGTTAAGTCTGCGCCATTTGGAAGCGTCTTGAGCTACCGGCTTTT
CCCGTTGGCTCATTGTCAACGTGCTATCCGGTCTGCCCCAACTCGAATAACGCTTAATTC
ATACCTAAGTCCACGTTGCGCCGTCGACTCTCCAGACCCCCCTTCTAACCCGTCTCTCTA
TAACTGTTGTTCCCATGGGGAGCATGATCAACTGGTGCTTCCATTGCTTATGACAGGGGA
AGGCTGTATGGCCAATCACAATAGATCAGCGCGTGGACTTACAATAGAGCAACACGAAGG
GAACTACCGCCTGCTTCGGCTGTTCGACTTCCGGGGGCCGCTTCGCGCAGGGCTAGACCC
GCCTTTGTTCATCCAGTCCGCCCCTTGTGGGTCTTGTCGGGTAGTATGTGCCGGTCACCA
TGCACGTCACCTCCTTTATTACTCAGGTCGCCCTGTTTCGGCCCCCACATCCCCACTTTT
AGCGACTCTTTCATGTCCTCCCCCTTCAACCTCACAGGGATTGCCTGCATCTCGAGTCCG
CATCCGTAAAGCAGACATTCTGCGTACATAATCCCTTCTCGACACAGCCGCACAGTTGAA
CGTCCAGGACACGCGCCCCCGTGTCAGCTCGAGTCCTGACTCGGCTTAGCGTAACACTCT
CCACCTATCCCTGGGCGCATCGGAAAATTAGTATCTAAGAGGTTATTCCCAACGTACGTC
GGGTAGTGGGTAGGGCACGGGGATAAGTACGCACCCAAATGGACCGAAGGCTGGCTGGAG
CAGAGTCCGAACGCTGCCGCGACATGCATCGAGTTTTTATGACAGGCCCGCACTCCACCA
GACTGATCACTGCTGCAGGATCTCGGAGCCCCTTCGTTGTTGGAAGGCGCTGTACTCCTT
TTGTCCTTGGCAGTTTAGCCAGGTCAGCTTATCCAGGGTATCGCGGCACTTCTCTTGCTG
CTGTGCATATCGAACCGTACGCACAGAGGTGCCAGGCCCGCGCTGACCACGAGGGTGTTC
TTGCCGACAGATCCTCCTGACTCCTGGTGTTAAAGATACGTGTGCTCCGCTTCCAGAGAT
GACTCCATAGAGTCGAAGTTGGTCCTGTCAATTGTGAATCGCGTACGCCTTCGTCGCAAC
ACCGGACTTCAAGACATGGAAGAGTACAGATTACCCTTCAACTAACTTGGCTGCACCGAC
CATTCTGCCCTCTACGGCCCCCGTATTGTGTCAACAGAGTTCATAGCTCACCTAGTATCT
TGCTCTCCGTCGTCACCGTACCGTCCAACAGAGTGCGGCCTAGCACTGTGTCTCCGCGGC
[truncated: 9,453,664 more chars]
