# Supplementary material for: An evaluation of alternative methods for constructing phylogenies from whole genome sequence data: a case study with Salmonella
Source: PeerJ. 2014 Oct 14;2:e620. doi: 10.7717/peerj.620 (PMC4201946; doi:10.7717/peerj.620)
Supplement: Supplemental Information 5 — See README file for further details. [file peerj-02-620-s005.zip › README.txt]

The zipped archive contains 16 matrices that were constructed under the reference-free and reference-based approaches using all 194 samples or only the 116 samples representing the 47 strains present in Allard et al. (2012).

Below is a description of the matrix followed by the matrix name in the archive.


Allard kSNP de novo all matrix - den116all.fasta
Allard kSNP de novo majority matrix - den116maj.fasta
Allard kSNP raw majority matrix -  raw116maj.fasta
Allard kSNP raw core matrixraw - 116cor.fasta
Allard bcftools core matrix - var116cor.fasta
Allard bcftools all matrix - var116all.fasta
Allard SolSNP core matrix - sol116cor.fasta
Allard SolSNP all matrix - sol116all.fasta
Full dataset kSNP de novo all matrix - den194all.fasta
Full dataset kSNP de novo majority matrix - den194maj.fasta
Full dataset kSNP raw majority matrix -  raw194maj.fasta
Full dataset kSNP raw core matrixraw - 194cor.fasta
Full dataset bcftools core matrix - var194cor.fasta
Full dataset bcftools all matrix - var194all.fasta
Full dataset SolSNP core matrix - sol194cor.fasta
Full dataset SolSNP all matrix - sol194all.fasta
