# Supplementary material for: An evaluation of alternative methods for constructing phylogenies from whole genome sequence data: a case study with Salmonella
Source: PeerJ. 2014 Oct 14;2:e620. doi: 10.7717/peerj.620 (PMC4201946; doi:10.7717/peerj.620)
Supplement: Supplemental Information 5 — See README file for further details. [file peerj-02-620-s005.zip › var116cor.fasta]

>SRR404409 <unknown description>
CCGGAGAGCTTCCAGGCACAAATACGAGCTTCATGTCCACCTGGAGTCACTTAGCTATCT
GGTTGTTTCACATCCCTGAGGTCCACATCTAGAAGTCAAGGGGCAACCCCACCCATTCAC
TATCTACCATGGACAGTGCTTGAAGCGGTTGTGTCAAACGCCCGGTGACCACTTAAGCCA
ACCCGGCAGTGTCTGAGAGAGAAGCCCGAATAAACCCTTTTTCGTCTTTTACTGTCCGCA
CGTTCGTGCCCTTCTGTCGGGACGAATACTGTCTCCCTCTTAGTGGCAAATTTGCAAGTT
ATATCACGGTCGGATAAATGAGAGTATGTGTCGTCTAGAGCGATGGCCATTTAACTTGCC
CAATTTCGCCCTGACCCAGGTAACAATTGAGACACACCTCGGAAGTCCTAGCCTACGTCG
CGTACGGTAGTACAACCTCGATATTGGCATAGGACACTGAATGCACCCATTGTGGTGCCT
ATCATAATACTACAAACCAAGATACCCCATAGCATAATCAGAGGAAGCTGCATCTGATCC
TCAAGAAACAAAGTATAACGTCTCCCCTTCGGTCCCTAGCCCCCAGCGACACCGTCACTC
TCGGTGAGGTGGGTGCTGAAGAGAAATCATAGGTACTGTGGTGAACTCTTAAGCTCATTT
TCAAGAACCGTATATACACTTAGTTTACGTTTGGTGCCTCAACCACTAGCAATAATATAG
ACGAGCATTCGCCATTACGTCTCCTCACGGGTGTTCGAAAATATCGATACTGCGATTGAG
TAAGAGTCTTTATTAAACAGCTAGAGGGTCAGCAGCTTTCTTCGGCTCAACAACCAAGCC
ATGGGGGAAAAAACTCAAGATTCTGCCGGAGACTCTGCGAGCCGTTTTGGCTCAGATTTA
GCACCTGGAATAAATCCGTCTCGTCACCGGTTTGGAGACGCGAGGGGAAACCCGGGGCAC
GGGGGTCCCGCAGGGGCTGCCGAACACGTGCCGGCCGCCCTCACTCACGTAGTTTAATTG
AATGGTGCCCATTGATTTCGGAGGACACGCTAGATCAGTGTAAGCACAGCGGATATGCAC
CAGGAGGAGAAGGCGTTACACGTCGAAAATGGTTCCGGACGGTTACTTGGGCGGACTGAC
CGCTGGGAATCAGCGCACAGCAATCCTAATGCAATTTTGGCCTAAGCTGTTCGACTGCCG
GTCACGGGCATCTCACTTACGACGTCACGCCTCTATCTTGCTAGTCGGGCGTCGTGGCTA
TTCCACTTCGAATGCGCGAGGAGTGGGAAGACCACCAAAACGACAACCATCACGCTCTGT
CTGAGGGGTCGGCGAGAATACTCCGCAAGAGTCACTGAAATAGTATAACGCTGGGATTAA
TACTCCCAAGAGCCTTAGGTTTAAGACCTATGACGATTATGATGCACCTAGCCAGACAGT
TCCGTAGAATCGGTTCATTCATGGAGCACGATAGGGTGATGCCGGGGCAGTCGATGCGGA
TGCTGCCCATCCTAGGAGCCCCAAGCCCTCCTCCCTTCCAAGGTTAGGTTCACGCGCCCG
ACGTGTCCCACCGAAAGCGGGCCGTCTACGTCACAGGGATAATCAGTTCCCCCGCACTCT
GACATTTCCTGCTCAAGGAAGTGTGTTTACCTGCAGGTCCCCTAGGGAGAGGTACCTCTA
GATTGAGCGAGACCCGGAGTGGGCACTGGGGAGGAGGCTTAGTTTACTAGCTCGTGGGGT
AGAACCCCCCTGGGCCACACTCTGGTCGCATGGGCTTCTTAGTCACGCCCTTTTCAGACC
TATTATGGGCCATCATTCCCTATGGGTAGTTGCGCCGGTATGCCGGGATCGAACAAGAGG
CGACATAGCCCTGTTCTCACCTTAGAACACACGATGTCCCACAGCAGATAGGAGTAATCC
GTAAATTTCCATAGGTCGAAGTGAGCCCAGCAAGTGGATGAGGTCGGGATGCAAAACGGA
CACCTCGGTCAGTTCCGTAACCGAGCGAGTAACCTAATAGGCAGGTACAGAATCCATATA
GTGTACAAAACAGTGCGTCTCAAGGTCCACGGCACCAAGAGCTTAGTGCAAATGGAACGC
TCAGCTAAGCCTACACTTTGCGCCGCCTGGGCGAAGACCCGCCAAGACCTGCGGCTAATC
CTCGTAGAGACGCAACCCCTAACAGTCCGGAGCACGGGCTGCGGGACATGGATATGGGTC
GATGATCATCATTGACCATACGTCACTGGTGTAGTGCGTTCATGGAGGTGCCGAGCAATT
GCAGCCTGGATACGGGGGCGTAATCTTTTTATTACAGCTTAGCCCCGCTGGGCCGCCAAC
CAGTTCCTATCTAGGTATCCCCTGGGGGCTGCCGCTCTATTTATCTAGGGCACAGATAAG
GATCGTCAGCGCGACCTCGGAGAGCCTAAGCCATCAACTATTCGGCATCCATCCAGGGCT
ACCGAGTGTCTTGGGCATGGGTAGGGCATAACAATTATGGTGGCAACTCTTGGTAAGTAG
TGCCCAATAGTATTTTTCTTTACTTAATTGGGCACGGGTGACTGCGACGTCCCACTCGTC
GCCCAGAATACTAGCGACCAGTGTCCTCCTTCGGGAAACAGGGTCTGTGCACGGGGGTGC
CGTCCCCATTCCGGTGTTAGATGAGGCTCAGAGAGGTCGGCAACAACGAAAGTATCAAGG
AGTAAGCAGGCTTTGTGGTAGTCGCAATTATAGGGGGTAGTTAATGTTAAAGACACTCTC
CATACTTGTTTAGGCTGCAAGCGTCTTGCGTCTGCAGCATTCATGGAGGCTACGTATAAA
GACTAGCTGAAGGTCGTAGACTCCGGAGAGCGAATGACCTTTAGACGACTTTCATAGCTT
GGGGGCGGGTGAATACGGAGGGAAAACGGGAGTGCAAAAGGACAGGGTCTTTGACGCCCG
CGATAGAATAGCGAAATTGGACCAGTCATTACACACCCCACAAGCGCCGAATGGATGGCG
CCGGAGGTACAAGAAACGAACGAGCCCAGAGAAACGTTGGGGGGGCGAGCCGGCGTGGGA
GGGGAAAGGACATGGACCTCACTGCCCAGCCGGGGCGGGCAGAGACTTCGCAGCTCGACG
TATAACGGCAGTTAAGAGAAAGAGTCGCAGTTCCGGACTTTCGGCACTCGGCGCACAGTT
CGAACGCCGGGAGGGCGCAGTAGTTGACTGTTTCTGACGGCCACGGTCTTCGCAGAGTCT
CACATACCATCTGCGCTACCCTCCGCGGCGTCACGGTAACTATTGCGAGCTGCGTGGGTG
TAATAGTCGTCCGCCATTTACGTTAGTACGCGTAGAGACTGACTTCTTTCCCACACATGG
AGTACAAAAAGCTACGGAAGCGTTTCGCGTAAATTATACTGACACCCACAGCGAGGGGGT
TGTAGCCTTTCAATGCGAGCCTTCGTGTCAACGCTTTTGAGGACGCCGGCCACCCACGCT
GGGCAGCGCAATATGAAGTCGGGCTTCGGGGACGACTATCCCGCGACGGGCACGCAGGAG
AGGCGAGGTGAATGTGAACATCAGGTCCTGTTACGATTTGGGGCTACTTGGGACACCTCT
CAACCAATAGCTTCACGTCCCCTAGTAAGTTTTTTTCTGGATGTTTTTCGTTCTTCTTCT
GTAGAATCTCGATGACGGTCAGGTTGCAGGAGCCTTGCGGCTCCATATACGAAGGTTTGC
TCCAATCAGACACTGCTCCGTTCCGTATGGTACAGCTGTGGCCCGTTCGGAGTGAAGAGG
GACGGAGCTACGCCGTAATGGTTTTGCGGTAAGACATTGTGAGTCCCGACCCCAAAGCCG
TGAAGCAGTTCTACGCGGAGCCCCGCGCGGACCCCCTCCCCCGCATCCCTAACCCTTACG
CCTGCGGATGCAGCGATTGAGCTGTAGTAAGAGTTGTCGCCATTGTATGCCTATTTTGAC
GCCGGTCCCCACTACAACCCTAGGGCGCGCGGCCCGGGCTTCCTGTAAAGCGGCACGTGT
TGGCGTTGTAGCATCTCCGTTACGATAGCGAGGGGACCGGTCGAATGTTCGGGTTCGTCT
TTCCTGTTTATGGCAGGGGTCGAGATTTAATCTTCCCTAGCGGGACCTCGTCGACCGGAG
TCAGGCCCCTCTTGTCGTCATGTCTTCCTCATAGACAAAGGCGGAATGAACTCCAGCCGG
CCGGGTCAATCAGAGCGCAGTGTTAGAAGTGTGCTACGCATCATTCCACTAGACGGCGAG
CTTTGGCACAAGGCGTACTTGTGTACGGTGTCGCCACCTCTAGCTCTCCGTAAATCGAAC
CAGCCGCTATAATAAGATGTTATGCTTATGCGCGCACGGAAGCTATTTGGGGTTCGCTCT
CGTGTTGCCTCCAGCTGCTCGATGTGCGGACCTGGAGCGTGTCTGGGTCAAAGTGGCGAG
GCGACCTCAGCTACGAGATGGGATCACGCCCCACCCTTACGGGAATGCCATTAGCTCTTC
CTCCATCGCCTTGGCTCAGTCATGGTAATCCCGTCCCTCATGTTTCCTCTGCGTCTCGGC
CTCCGTCAATCGTTCTCCGAGTGTGGGACTCTAGATTTTAAATCGTTTGTGCACAACAGC
TTCGAGTGAGATTTACCGGTCCTCACGCCGCCTTACGGACTCCGCGTCCACTAGTATGGT
ACCCTAAGGGAGTTGACCAATGGACAATTGTTTCGGAAGGTTTTCACGAATACGCGCCTC
TAACGACGCGCAGCGGTGGGAAACACTCCTTGGCGGTTGTAGCCTGTGCCGTACGCATGG
AGCCTAGAGTCTCACTGGAAGTAGTCCGTGCTCACGGTATAATAGCTCCTGGTCTACGAC
CACGGCTTCCCTGGGACTCCGTTTAGCCGTTGCGGCCAGGCCTGGCCGTGAAACGACCGG
TACACCTCAAAGGAAACCGGCTGTCGTATACCCCTGCCAAAATACGCAAGCCTGAGGCCG
CTTCCCCTCGCTTTCCTGATACCCGTGTACACAATACCGTTATTTAGTGGTGTGTAGGCA
CCACCGCCATAAACGACTTATCTACCCATACGTCCAACAACGGGTTTTTCCCTACCCACG
ACCTCAGGCGGTCGCATCTCCTTCTTCTACTTCGTGCTGCTTTAGTCGTGCACCCATCAC
CCACGGCAGGACTGCGCGCTCACGCATGATTCGCCGTCCCCTGAAAGGGTAACCTGTCAT
GTCACCCAAAGGTCCCTGTTTTCAATCACTCGAAAACGCTAGACTCCTAACTGTGTGTTA
AAGAACCCGCCCGCCGCCTGGCCTTCAACGCGCCAGCCTGGCCGGTCGAGCCGCAGTCGC
ACTCAGCTCAGTCACTGTGCCGCAAGTCTACCTTCACCCGTCCTTCTCGCGGCCCTAGGA
GCCACCTATGTCACACTAATCTAGTCTTTTCTGTCACCCAACGTCTTGGGACCGCTGTCC
GTCCATGGTGGAGCTAGGGCAGAGACACACGACAAAATGTAGTGCAAGAACTCTTGACGT
CCTCCCTATCGCAATCTCGGCATAAGCCAAGGAGTGGGCTGGTGCGATGCCCTGCAATGG
GGCCTATTATGGCGGATCCGCGCAATTTCGGGGATTTGGTCTTTGTCTCTTCGCAATTCA
CGCTTCGCTCTTACTCCAAACTCCACTAGCGTCACGTTGCGTCTAAAACGGGAGCGGTTC
GTATGGGCTTCACTCTTGACACTATGTGGAAGCCTTCCAGGCAGTCTAGCGCGTAACTGG
GTACCGCAATATACTGCTCAGTGTTTGTGATCCTTTTGCGCTAGCGAGTGACTCGACGCA
AAGGTCGATAGGGCTTCAGCGATCGCACCATATGGAGGGGACGCATTGAGAGAGGCAAAT
TACGACATTTCCCGTGACTGGCGCGCGCTGGTGTGACTGTGTACTTTCGATTGGTCTCTT
ACACCGCTCACGACCTCGATAGTTACCCTGCGGTAATCAAAGACTGAAAAAGCCC
>SRR404410 <unknown description>
CCGGAGAGCTTCCAGGCACAAATACGAGCTTCATGTCCACCTGGAGTCACTTAGCTATCT
GGTTGTTTCACATCCCTGAGGTCCACATCTAGAAGTCAAGGGGCAACCCCACCCATTCAC
TATCTACCATGGACAGTGCTTGAAGCGGTTGTGTCAAACGCCCGGTGACCACTTAAGCCA
ACCCGGCAGTGTCTGAGAGAGAAGCCCGAATAAACCCTTTTTCGTCTTTTACTGTCCGCA
CGTTCGTGCCCTTCTGTCGGGACGAATACTGTCTCCCTCTTAGTGGCAAATTTGCAAGTT
ATATCACGGTCGGATAAATGAGAGTATGTGTCGTCTAGAGCGATGGCCATTTAACTTGCC
CAATTTCGCCCTGACCCAGGTAACAATTGAGACACACCTCGGAAGTCCTAGCCTACGTCG
CGTACGGTAGTACAACCTCGATATTGGCATAGGACACTGAATGCACCCATTGTGGTGCCT
ATCATAATACTACAAACCAAGATACCCCATAGCATAATCAGAGGAAGCTGCATCTGATCC
TCAAGAAACAAAGTATAACGTCTCCCCTTCGGTCCCTAGCCCCCAGCGACACCGTCACTC
TCGGTGAGGTGGGTGCTGAAGAGAAATCATAGGTACTGTGGTGAACTCTTAAGCTCATTT
TCAAGAACCGTATATACACTTAGTTTACGTTTGGTGCCTCAACCACTAGCAATAATATAG
ACGAGCATTCGCCATTACGTCTCCTCACGGGTGTTCGAAAATATCGATACTGCGATTGAG
TAAGAGTCTTTATTAAACAGCTAGAGGGTCAGCAGCTTTCTTCGGCTCAACAACCAAGCC
ATGGGGGAAAAAACTCAAGATTCTGCCGGAGACTCTGCGAGCCGTTTTGGCTCAGATTTA
GCACCTGGAATAAATCCGTCTCGTCACCGGTTTGGAGACGCGAGGGGAAACCCGGGGCAC
GGGGGTCCCGCAGGGGCTGCCGAACACGTGCCGGCCGCCCTCACTCACGTAGTTTAATTG
AATGGTGCCCATTGATTTCGGAGGACACGCTAGATCAGTGTAAGCACAGCGGATATGCAC
CAGGAGGAGAAGGCGTTACACGTCGAAAATGGTTCCGGACGGTTACTTGGGCGGACTGAC
CGCTGGGAATCAGCGCACAGCAATCCTAATGCAATTTTGGCCTAAGCTGTTCGACTGCCG
GTCACGGGCATCTCACGTACGACGTCACGCCTCTATCTTGCTAGTCGGGCGTCGTGGCTA
TTCCACTTCGAATGCGCGAGGAGTGGGAAGACCACCAAAACGACAACCATCACGCTCTGT
CTGAGGGGTCGGCGAGAATACTCCGCAAGAGTCACTGAAATAGTATAACGCTGGGATTAA
TACTCCCAAGAGCCTTAGGTTTAAGACCTATGACGATTATGATGCACCTAGCCAGACAGT
TCCGTAGAATCGGTTCATTCATGGAGCACGATAGGGTGATGCCGGGGCAGTCGATGCGGA
TGCTGCCCATCCTAGGAGCCCCAAGCCCTCCTCCCTTCCAAGGTTAGGTTCACGCGCCCG
ACGTGTCCCACCGAAAGCGGGCCGTCTACGTCACAGGGATAATCAGTTCCCCCGCACTCT
GACATTTCCTGCTCAAGGAAGTGTGTTTACCTGCAGGTCCCCTAGGGAGAGGTACCTCTA
GATTGAGCGAGACCCGGAGTGGGCACTGGGGAGGAGGCTTAGTTTACTAGCTCGTGGGGT
AGAACCCCCCTGGGCCACACTCTGGTCGCATGGGCTTCTTAGTCACGCCCTTTTCAGACC
TATTATGGGCCATCATTCCCTATGGGTAGTTGCGCCGGTATGCCGGGATCGAACAAGAGG
CGACATAGCCCTGTTCTCACCTTAGAACACACGATGTCCCACAGCAGATAGGAGTAATCC
GTAAATTTCCATAGGTCGAAGTGAGCCCAGCAAGTGGATGAGGTCGGGATGCAAAACGGA
CACCTCGGTCAGTTCCGTAACCGAGCGAGTAACCTAATAGGCAGGTACAGAATCTATATA
GTGTACAAAACAGTGCGTCTCAAGGTCCACGGCACCAAGAGCTTAGTGCAAATGGAACGC
TCAGCTAAGCCTACACTTTGCGCCGCCTGGGCGAAGACCCGCCAAGACCTGCGGCTAATC
CTCGTAGAGACGCAACCCCTAACAGTCCGGAGCACGGGCTGCGGGACATGGATATGGGTC
GATGATCATCATTGACCATACGTCACTGGTGTAGTGCGTTCATGGAGGTGCCGAGCAATT
GCAGCCTGGATACGGGGGCGTAATCTTTTTATTACAGCTTAGCCCCGCTGGGCCGCCAAC
CAGTTCCTATCTAGGTATCCCCTGGGGGCTGCCGCTCTATTTATCTAGGGAACAGATAAG
GATCGTCAGCGCGACCTCGGAGAGCCTAAGCCATCAACTATTCGGCATCCATCCAGGGCT
ACCGAGTGTCTTGGGCATGGGTAGGGCATAACAATTATGGTGGCAACTCTTGGTGAGTAG
TGCCCAATAGTATTTTTCTTTACTTAATTGGGCACGGGTGACTGCGACGTCCCACTCGTC
GCCCAGAATACTAGCGACCAGTGTCCTCCTTCGGGAAACAGGGTCTGTGCACGGGGGTGC
CGTCCCCATTCCGGTGTTAGATGAGGCTCAGAGAGGTCGGCAACAACGAAAGTATCAAGG
AGTAAGCAGGCTTTGTGGTAGTCGCAATTATAGGGGGTAGTTAATGTTAAAGACACTCTC
CATACTTGTTTAGGCTGCAAGCGTCTTGCGTCTGCAGCATTCATGGAGGCTACGTATAAA
GACTAGCTGAAGGTCGTAGACTCCGGAGAGCGAATGACCTTTAGACGACTTTCATAGCTT
GGGGGCGGGTGAATACGGAGGGAAAACGGGAGTGCAAAAGGACAGGGTCTTTGACGCCCG
CGATAGAATAGCGAAATTGGACCAGTCATTACACACCCCACAAGCGCCGAATGGATGGCG
CCGGAGGTACAAGAAACGAACGAGCCCAGAGAAACGTTGGGGGGGCGAGCCGGCGTGGGA
GGGGAAAGGACATGGACCTCACTGCCCAGCCGGGGCGGGCAGAGACTTCGCAGCTCGACG
TATAACGGCAGTTAAGAGAAAGAGTCGCAGTTCCGGACTTTCGGCACTCGGCGCACAGTT
CGAACGCCGGGAGGGCGCAGTAGTTGACTGTTTCTGACGGCCACGGTCTTCGCAGAGTCT
CACATACCATCTGCGCTACCCTCCGCGGCGTCACGGTAACTATTGCGAGCTGCGTGGGTG
TAATAGTCGTCCGCCATTTACGTTAGTACGCGTAGAGACTGACTTCTTTCCCACACATGG
AGTACAAAAAGCTACGGAAGCGTTTCGCGTAAATTATACTGACACCCACAGCGAGGGGGT
TGTAGCCTTTCAATGCGAGCCTTCGTGTCAACGCTTTTGAGGACGCCGGCCACCCACGCT
GGGCAGCGCAATATGAAGTCGGGCTTCGGGGACGACTATCCCGCGACGGGCACGCAGGAG
AGGCGAGGTGAATGTGAACATCAGGTCCTGTTACGATTTGGGGCTACTTGGGACACCTCT
CAACCAATAGCTTCACGTCCCCTAGTAAGTTTTTTTCTGGATGTTTTTCGTTCTTCTTCT
GTAGAATCTCGATGACGGTCAGGTTGCAGGAGCCTTGCGGCTCCATATACGAAGGTTTGC
TCCAATCAGACACTGCTCCGTTCCGTATGGTACAGCTGTGGCCCGTTCGGAGTGAAGAGG
GACGGAGCTACGCCGTAATGGTTTTGCGGTAAGACATTGTGAGTCCCGACCCCAAAGCCG
TGAAGCAGTTCTACGCGGAGCCCCGCGCGGACCCCCTCCCCCGCATCCCTAACCCTTACG
CCTGCGGATGCAGCGATTGAGTTGTAGTAAGAGTTGTCGCCATTGTATGCCTATTTTGAC
GCCGGTCCCCACTACAACCCTAGGGCGCGCGGCCCGGGCTTCCTGTAAAGCGGCACGTGT
TGGCGTTGTAGCATCTCCGTTACGATAGCGAGGGGACCGGTCGAATGTTCGGGTTCGTCT
TTCCTGTTTATGGCAGGGGTCGAGATTTAATCTTCCCTAGCGGGACCTCGTCGACCGGAG
TCAGGCCCCTCTTGTCGTCATGTCTTCCTCATAGACAAAGGCGGAATGAACTCCAGCCGG
CCGGGTCAATCAGAGCGCAGTGTTAGAAGTGTGCTACGCATCATTCCACTAGACGGCGAG
CTTTGGCACAAGGCGTACTTGTGTACGGTGTCGCCACCTCTAGCTCTCCGTAAATCGAAC
CAGCCGCTATAATAAGATGTTATGCTTATGCGCGCACGGAAGCTATTTGGGGTTCGCTCT
CGTGTTGCCTCCAGCTGCTCGATGTGCGGACCTGGAGCGTGTCTGGGTCAAAGTGGCGAG
GCGACCTCAGCTACGAGATGGGATCACGCCCCACCCTTACGGGAATGCCATTAGCTCTTC
CTCCATCGCCTTGGCTCAGTCATGGTAATCCCGTCCCTCATGTTTCCTCTGCGTCTCGGC
CTCCGTCAATCGTTCTCCGAGTGTGGGACTCTAGATTTTAAATCGTTTGTGCACAACAGC
TTCGAGTGAGATTTACCGGTCCTCACGCCGCCTTACGGACTCCGCGTCCACTAGTATGGT
ACCCTAAGGGAGTTGACCAATGGACAATTGTTTCGGAAGGTTTTCACGAATACGCGCCTC
TAACGACGCGCAGCGGTGGGAAACACTCCTTGGCGGTTGTAGCCTGTGCCGTACGCATGG
AGCCTAGAGTCTCACTGGAAGTAGTCCGTGCTCACGGTATAATAGCTCCTGGTCTACGAC
CACGGCTTCCCTGGGACTCCGTTTAGCCGTTGCGGCCAGGCCTGGCCGTGAAACGACCGG
TACACCTCAAAGGAAACCGGCTGTCGTATACCCCTGCCAAAATACGCAAGCCTGAGGCCG
CTTCCCCTCGCTTTCCTGATACCCGTGTACACAATACCGTTATTTAGTGGTGTGTAGGCA
CCACCGCCATAAACGACTTATCTACCCATACGTCCAACAACGGGTTTTTCCCTACCCACG
ACCTCAGGCGGTCGCATCTCCTTCTTCTACTTCGTGCTGCTTTAGTCGTGCACCCATCAC
CCACGGCAGGACTGCGCGCTCACGCATGATTCGCCGTCCCCTGAAAGGGTAACCTGTCAT
GTCACCCAAAGGTCCCTGTTTTCAATCACTCGAAAACGCTAGACTCCTAACTGTGTGTTA
AAGAACCCGCCCGCCGCCTGGCCTTCAACGCGCCAGCCTGGCCGGTCGAGCCGCAGTCGC
ACTCAGCTCAGTCACTGTGCCGCAAGTCTACCTTCACCCGTCCTTCTCGCGGCCCTAGGA
GCCACCTATGTCACACTAATCTAGTCTTTTCTGTCACCCAACGTCTTGGGACCGCTGTCC
GTCCATGGTGGAGCTAGGGCAGAGACACACGACAAAATGTAGTGCAAGAACTCTTGACGT
CCTCCCTATCGCAATCTCGGCATAAGCCAAGGAGTGGGCTGGTGCGATGCCCTGCAATGG
GGCCTATTATGGCGGATCCGCGCAATTTCGGGGATTTGGTCTTTGTCTCTTCGCAATTCA
CGCTTCGCTCTTACTCCAAACTCCACTAGCGTCACGTTGCGTCTAAAACGGGAGCGGTTC
GTATGGGCTTCACTCTTGACACTATGTGGAAGCCTTCCAGGCAGTCTAGCGCGTAACTGG
GTACCGCAATATACTGCTCAGTGTTTGTGATCCTTTTGCGCTAGCGAGTGACTCGACGCA
AAGGTCGATAGGGCTTCAGCGATCGCACCATATGGAGGGGACGCATTGAGAGAGGCAAAT
TACGACATTTCCCGTGACTGGCGCGCGCTGGTGTGACTGTGTACTTTCGATTGGTCTCTT
ACACCGCTCACGACCTCGATAGTTACCCTGCGGTAATCAAAGACTGAAAAAGCCC
>SRR404971 <unknown description>
CCGGAGAGCTTCCAGGCACAAATACGAGCTTCATGTCCACCTGGAGTCACTTAGCTATCT
GGTTGTTTCACATCCCTGAGGTCCACATCTAGAAGTCAAGGGGCAACCCCACCCATTCAC
TATCTACCATGGACAGTGCTTGAAGCGGTTGTGTCAAACGCCCGGTGACCACTTAAGCCA
ACCCGGCAGTGTCTGAGAGAGAAGCCCGAATAAACCCTTTTTCGTCTTTTACTGTCCGCA
CGTTCGTGCCCTTCTGTCGGGACGAATACTGTCTCCCTCTTAGTGGCAAATTTGCAAGTT
ATATCACGGTCGGATAAATGAGAGTATGTGTCGTCTAGAGCGATGGCCATTTAACTTGCC
CAATTTCGCCCTGACCCAGGTAACAATTGAGACACACCTCGGAAGTCCTAGCCTACGTCG
CGTACGGTAGTACAACCTCGATATTGGCATAGGACACTGAATGCACCCATTGTGGTGCCT
ATCATAATACTACAAACCAAGATACCCCATAGCATAATCAGAGGAAGCTGCATCTGATCC
TCAAGAAACAAAGTATAACGTCTCCCCTTCGGTCCCTAGCCCCCAGCGACACCGTCACTC
TCGGTGAGGTGGGTGCTGAAGAGAAATCATAGGTACTGTGGTGAACTCTTAAGCTCATTT
TCAAGAACCGTATATACACTTAGTTTACGTTTGGTGCCTCAACCACTAGCAATAATATAG
ACGAGCATTCGCCATTACGTCTCCTCACGGGTGTTCGAAAATATCGATACTGCGATTGAG
TAAGAGTCTTTATTAAACAGCTAGAGGGTCAGCAGCTTTCTTCGGCTCAACAACCAAGCC
ATGGGGGAAAAAACTCAAGATTCTGCCGGAGACTCTGCGAGCCGTTTTGGCTCAGATTTA
GCACCTGGAATAAATCCGTCTCGTCACCGGTTTGGAGACGCGAGGGGAAACCCGGGGCAC
GGGGGTCCCGCAGGGGCTGCCGAACACGTGCCGGCCGCCCTCACTCACGTAGTTTAATTG
AATGGTGCCCATTGATTTCGGAGGACACGCTAGATCAGTGTAAGCACAGCGGATATGCAC
CAGGAGGAGAAGGCGTTACACGTCGAAAATGGTTCCGGACGGTTACTTGGGCGGACTGAC
CGCTGGGAATCAGCGCACAGCAATCCTAATGCAATTTTGGCCTAAGCTGTTCGACTGCCG
GTCACGGGCATCTCACGTACGACGTCACGCCTCTATCTTGCTAGTCGAGCGTCGTGGCTA
TTCCACTTCGAATGCGCGAGGAGTGGGAAGACCACCAAAACGACAACCATCACGCTCTGT
CTGAGGGGTCGGCGAGAATACTCCGCAAGAGTCACTGAAATAGTATAACGCTGGGATTAA
TACTCCCAAGAGCCTTAGGTTTAAGACCTATGACGATTATGATGCACCTAGCCAGACAGT
TCCGTAGAATCGGTTCATTCATGGAGCACGATAGGGTGATGCCGGGGCAGTCGATGCGGA
TGCTGCCCATCCTAGGAGCCCCAAGCCCTCCTCCCTTCCAAGGTTAGGTTCACGCGCCCG
ACGTGTCCCACCGAAAGCGGGCCGTCTACGTCACAGGGATAATCAGTTCCCCCGCACTCT
GACATTTCCTGCTCAAGGAAGTGTGTTTACCTGCAGGTCCCCTAGGGAGAGGTACCTCTA
GATTGAGCGAGACCCGGAGTGGGCACTGGGGAGGAGGCTTAGTTTACTAGCTCGTGGGGT
AGAACCCCCCTGGGCCACACTCTGGTCGCATGGGCTTCTTAGTCACGCCCTTTTCAGACC
TATTATGGGCCATCATTCCCTATGGGTAGTTGCGCCGGTATGCCGGGATCGAACAAGAGG
CGACATAGCCCTGTTCTCACCTTAGAACACACGATGTCCCACAGCAGATAGGAGTAATCC
GTAAATTTCCATAGGTCGAAGTGAGCCCAGCAAGTGGATGAGGTCGGGATGCAAAACGGA
CACCTCGGTCAGTTCCGTAACCGAGCGAGTAACCTAATAGGCAGGTACAGAATCTATATA
GTGTACAAAACAGTGCGTCTCAAGGTCCACGGCACCAAGAGCTTAGTGCAAATGGAACGC
TCAGCTAAGCCTACACTTTGCGCCGCCTGGGCGAAGACCCGCCAAGACCTGCGGCTAATC
CTCGTAGAGACGCAACCCCTAACAGTCCGGAGCACGGGCTGCGGGACATGGATATGGGTC
GATGATCATCATTGACCATACGTCACTGGTGTAGTGCGTTCATGGAGGTGCCGAGCAATT
GCAGCCTGGATACGGGGGCGTAATCTTTTTATTACAGCTTAGCCCCGCTGGGCCGCCAAC
CAGTTCCTATCTAGGTATCCCCTGGGGGCTGCCGCTCTATTTATCTAGGGAACAGATAAG
GATCGTCAGCGCGACCTCGGAGAGCCTAAGCCATCAACTATTCGGCATCCATCCAGGGCT
ACCGAGTGTCTTGGGCATGGGTAGGGCATAACAATTATGGTGGCAACTCTTGGTGAGTAG
TGCCCAATAGTATTTTTCTTTACTTAATTGGGCACGGGTGACTGCGACGTCCCACTCGTC
GCCCAGAATACTAGCGACCAGTGTCCTCCTTCGGGAAACAGGGTCTGTGCACGGGGGTGC
CGTCCCCATTCCGGTGTTAGATGAGGCTCAGAGAGGTCGGCAACAACGAAAGTATCAAGG
AGTAAGCAGGCTTTGTGGTAGTCGCAATTATAGGGGGTAGTTAATGTTAAAGACACTCTC
CATACTTGTTTAGGCTGCAAGCGTCTTGCGTCTGCAGCATTCATGGAGGCTACGTATAAA
GACTAGCTGAAGGTCGTAGACTCCGGAGAGCGAATGACCTTTAGACGACTTTCATAGCTT
GGGGGCGGGTGAATACGGAGGGAAAACGGGAGTGCAAAAGGACAGGGTCTTTGACGCCCG
CGATAGAATAGCGAAATTGGACCAGTCATTACACACCCCACAAGCGCCGAATGGATGGCG
CCGGAGGTACAAGAAACGAACGAGCCCAGAGAAACGTTGGGGGGGCGAGCCGGCGTGGGA
GGGGAAAGGACATGGACCTCACTGCCCAGCCGGGGCGGGCAGAGACTTCGCAGCTCGACG
TATAACGGCAGTTAAGAGAAAGAGTCGCAGTTCCGGACTTTCGGCACTCGGCGCACAGTT
CGAACGCCGGGAGGGCGCAGTAGTTGACTGTTTCTGACGGCCACGGTCTTCGCAGAGTCT
CACATACCATCTGCGCTACCCTCCGCGGCGTCACGGTAACTATTGCGAGCTGCGTGGGTG
TAATAGTCGTCCGCCATTTACGTTAGTACGCGTAGAGACTGACTTCTTTCCCACACATGG
AGTACAAAAAGCTACGGAAGCGTTTCGCGTAAATTATACTGACACCCACAGCGAGGGGGT
TGTAGCCTTTCAATGCGAGCCTTCGTGTCAACGCTTTTGAGGACGCCGGCCACCCACGCT
GGGCAGCGCAATATGAAGTCGGGCTTCGGGGACGACTATCCCGCGACGGGCACGCAGGAG
AGGCGAGGTGAATGTGAACATCAGGTCCTGTTACGATTTGGGGCTACTTGGGACACCTCT
CAACCAATAGCTTCACGTCCCCTAGTAAGTTTTTTTCTGGATGTTTTTCGTTCTTCTTCT
GTAGAATCTCGATGACGGTCAGGTTGCAGGAGCCTTGCGGCTCCATATACGAAGGTTTGC
TCCAATCAGACACTGCTCCGTTCCGTATGGTACAGCTGTGGCCCGTTCGGAGTGAAGAGG
GACGGAGCTACGCCGTAATGGTTTTGCGGTAAGACATTGTGAGTCCCGACCCCAAAGCCG
TGAAGCAGTTCTACGCGGAGCCCCGCGCGGACCCCCTCCCCCGCATCCCTAACCCTTACG
CCTGCGGATGCAGCGATTGAGTTGTAGTAAGAGTTGTCGCCATTGTATGCCTATTTTGAC
GCCGGTCCCCACTACAACCCTAGGGCGCGCGGCCCGGGCTTCCTGTAAAGCGGCACGTGT
TGGCGTTGTAGCATCTCCGTTACGATAGCGAGGGGACCGGTCGAATGTTCGGGTTCGTCT
TTCCTGTTTATGGCAGGGGTCGAGATTTAATCTTCCCTAGCGGGACCTCGTCGACCGGAG
TCAGGCCCCTCTTGTCGTCATGTCTTCCTCATAGACAAAGGCGGAATGAACTCCAGCCGG
CCGGGTCAATCAGAGCGCAGTGTTAGAAGTGTGCTACGCATCATTCCACTAGACGGCGAG
CTTTGGCACAAGGCGTACTTGTGTACGGTGTCGCCACCTCTAGCTCTCCGTAAATCGAAC
CAGCCGCTATAATAAGATGTTATGCTTATGCGCGCACGGAAGCTATTTGGGGTTCGCTCT
CGTGTTGCCTCCAGCTGCTCGATGTGCGGACCTGGAGCGTGTCTGGGTCAAAGTGGCGAG
GCGACCTCAGCTACGAGATGGGATCACGCCCCACCCTTACGGGAATGCCATTAGCTCTTC
CTCCATCGCCTTGGCTCAGTCATGGTAATCCCGTCCCTCATGTTTCCTCTGCGTCTCGGC
CTCCGTCAATCGTTCTCCGAGTGTGGGACTCTAGATTTTAAATCGTTTGTGCACAACAGC
TTCGAGTGAGATTTACCGGTCCTCACGCCGCCTTACGGACTCCGCGTCCACTAGTATGGT
ACCCTAAGGGAGTTGACCAATGGACAATTGTTTCGGAAGGTTTTCACGAATACGCGCCTC
TAACGACGCGCAGCGGTGGGAAACACTCCTTGGCGGTTGTAGCCTGTGCCGTACGCATGG
AGCCTAGAGTCTCACTGGAAGTAGTCCGTGCTCACGGTATAATAGCTCCTGGTCTACGAC
CACGGCTTCCCTGGGACTCCGTTTAGCCGTTGCGGCCAGGCCTGGCCGTGAAACGACCGG
TACACCTCAAAGGAAACCGGCTGTCGTATACCCCTGCCAAAATACGCAAGCCTGAGGCCG
CTTCCCCTCGCTTTCCTGATACCCGTGTACACAATACCGTTATTTAGTGGTGTGTAGGCA
CCACCGCCATAAACGACTTATCTACCCATACGTCCAACAACGGGTTTTTCCCTACCCACG
ACCTCAGGCGGTCGCATCTCCTTCTTCTACTTCGTGCTGCTTTAGTCGTGCACCCATCAC
CCACGGCAGGACTGCGCGCTCACGCATGATTCGCCGTCCCCTGAAAGGGTAACCTGTCAT
GTCACCCAAAGGTCCCTGTTTTCAATCACTCGAAAACGCTAGACTCCTAACTGTGTGTTA
AAGAACCCGCCCGCCGCCTGGCCTTCAACGCGCCAGCCTGGCCGGTCGAGCCGCAGTCGC
ACTCAGCTCAGTCACTGTGCCGCAAGTCTACCTTCACCCGTCCTTCTCGCGGCCCTAGGA
GCCACCTATGTCACACTAATCTAGTCTTTTCTGTCACCCAACGTCTTGGGACCGCTGTCC
GTCCATGGTGGAGCTAGGGCAGAGACACACGACAAAATGTAGTGCAAGAACTCTTGACGT
CCTCCCTATCGCAATCTCGGCATAAGCCAAGGAGTGGGCTGGTGCGATGCCCTGCAATGG
GGCCTATTATGGCGGATCCGCGCAATTTCGGGGATTTGGTCTTTGTCTCTTCGCAATTCA
CGCTTCGCTCTTACTCCAAACTCCACTAGCGTCACGTTGCGTCTAAAACGGGAGCGGTTC
GTATGGGCTTCACTCTTGACACTATGTGGAAGCCTTCCAGGCAGTCTAGCGCGTAACTGG
GTACCGCAATATACTGCTCAGTGTTTGTGATCCTTTTGCGCTAGCGAGTGACTCGACGCA
AAGGTCGATAGGGCTTCAGCGATCGCACCATATGGAGGGGACGCATTGAGAGAGGCAAAT
TACGACATTTCCCGTGACTGGCGCGCGCTGGTGTGACTGTGTACTTTCGATTGGTCTCTT
ACACCGCTCACGACCTCGATAGTTACCCTGCGGTAATCAAAGACTGAAAAAGCCC
>SRR404972 <unknown description>
CCGGAGAGCTTCCAGGCACAAATACGAGCTTCATGTCCACCTGGAGTCACTTAGCTATCT
GGTTGTTTCACATCCCTGAGGTCCACATCTAGAAGTCAAGGGGCAACCCCACCCATTCAC
TATCTACCATGGACAGTGCTTGAAGCGGTTGTGTCAAACGCCCGGTGACCACTTAAGCCA
ACCCGGCAGTGTCTGAGAGAGAAGCCCGAATAAACCCTTTTTCGTCTTTTACTGTCCGCA
CGTTCGTGCCCTTCTGTCGGGACGAATACTGTCTCCCTCTTAGTGGCAAATTTGCAAGTT
ATATCACGGTCGGATAAATGAGAGTATGTGTCGTCTAGAGCGATGGCCATTTAACTTGCC
CAATTTCGCCCTGACCCAGGTAACAATTGAGACACACCTCGGAAGTCCTAGCCTACGTCG
CGTACGGTAGTACAACCTCGATATTGGCATAGGACACTGAATGCACCCATTGTGGTGCCT
ATCATAATACTACAAACCAAGATACCCCATAGCATAATCAGAGGAAGCTGCATCTGATCC
TCAAGAAACAAAGTATAACGTCTCCCCTTCGGTCCCTAGCCCCCAGCGACACCGTCACTC
TCGGTGAGGTGGGTGCTGAAGAGAAATCATAGGTACTGTGGTGAACTCTTAAGCTCATTT
TCAAGAACCGTATATACACTTAGTTTACGTTTGGTGCCTCAACCACTAGCAATAATATAG
ACGAGCATTCGCCATTACGTCTCCTCACGGGTGTTCGAAAATATCGATACTGCGATTGAG
TAAGAGTCTTTATTAAACAGCTAGAGGGTCAGCAGCTTTCTTCGGCTCAACAACCAAGCC
ATGGGGGAAAAAACTCAAGATTCTGCCGGAGACTCTGCGAGCCGTTTTGGCTCAGATTTA
GCACCTGGAATAAATCCGTCTCGTCACCGGTTTGGAGACGCGAGGGGAAACCCGGGGCAC
GGGGGTCCCGCAGGGGCTGCCGAACACGTGCCGGCCGCCCTCACTCACGTAGTTTAATTG
AATGGTGCCCATTGATTTCGGAGGACACGCTAGATCAGTGTAAGCACAGCGGATATGCAC
CAGGAAGAGAAGGCGTTACACGTCGAAAATGGTTCCGGACGGTTACTTGGGCGGACTGAC
CGCTGGGAATCAGCGCACAGCAATCCTAATGCAATTTTGGCCTAAGCTGTTCGACTGCCG
GTCACGGGCATCTCACGTACGACGTCACGCCTCTATCTTGCTAGTCGGGCGTCGTGGCTA
TTCCACTTCGAATGCGCGAGGAGTGGGAAGACCACCAAAACGACAACCATCACGCTCTGT
CTGAGGGGTCGGCGAGAATACTCCGCAAGAGTCACTGAAATAGTATAACGCTGGGATTAA
TACTCCCAAGAGCCTTAGGTTTAAGACCTATGACGATTATGATGCACCTAGCCAGACAGT
TCCGTAGAATCGGTTCATTCATGGAGCACGATAGGGTGATGCCGGGGCAGTCGATGCGGA
TGCTGCCCATCCTAGGAGCCCCAAGCCCTCCTCCCTTCCAAGGTTAGGTTCACGCGCCCG
ACGTGTCCCACCGAAAGCGGGCCGTCTACGTCACAGGGATAATCAGTTCCCCCGCACTCT
GACATTTCCTGCTCAAGGAAGTGTGTTTACCTGCAGGTCCCCTAGGGAGAGGTACCTCTA
GATTGAGCGAGACCCGGAGTGGGCACTGGGGAGGAGGCTTAGTTTACTAGCTCGTGGGGT
AGAACCCCCCTGGGCCACACTCTGGTCGCATGGGCTTCTTAGTCACGCCCTTTTCAGACC
TATTATGGGCCATCATTCCCTATGGGTAGTTGCGCCGGTATGCCGGGATCGAACAAGAGG
CGACATAGCCCTGTTCTCACCTTAGAACACACGATGTCCCACAGCAGATAGGAGTAATCC
GTAAATTTCCATAGGTCGAAGTGAGCCCAGCAAGTGGATGAGGTCGGGATGCAAAACGGA
CACCTCGGTCAGTTCCGTAACCGAGCGAGTAACCTAATAGGCAGGTACAGAATCTATATA
GTGTACAAAACAGTGCGTCTCAAGGTCCACGGCACCAAGAGCTTAGTGCAAATGGAACGC
TCAGCTAAGCCTACACTTTGCGCCGCCTGGGCGAAGACCCGCCAAGACCTGCGGCTAATC
CTCGTAGAGACGCAACCCCTAACAGTCCGGAGCACGGGCTGCGGGACATGGATATGGGTC
GATGATCATCATTGACCATACGTCACTGGTGTAGTGCGTTCATGGAGGTGCCGAGCAATT
GCAGCCTGGATACGGGGGCGTAATCTTTTTATTACAGCTTAGCCCCGCTGGGCCGCCAAC
CAGTTCCTATCTAGGTATCCCCTGGGGGCTGCCGCTCTATTTATCTAGGGAACAGATAAG
GATCGTCAGCGCGACCTCGGAGAGCCTAAGCCATCAACTATTCGGCATCCATCCAGGGCT
ACCGAGTGTCTTGGGCATGGGTAGGGCATAACAATTATGGTGGCAACTCTTGGTGAGTAG
TGCCCAATAGTATTTTTCTTTACTTAATTGGGCACGGGTGACTGCGACGTCCCACTCGTC
GCCCAGAATACTAGCGACCAGTGTCCTCCTTCGGGAAACAGGGTCTGTGCACGGGGGTGC
CGTCCCCATTCCGGTGTTAGATGAGGCTCAGAGAGGTCGGCAACAACGAAAGTATCAAGG
AGTAAGCAGGCTTTGTGGTAGTCGCAATTATAGGGGGTAGTTAATGTTAAAGACACTCTC
CATACTTGTTTAGGCTGCAAGCGTCTTGCGTCTGCAGCATTCATGGAGGCTACGTATAAA
GACTAGCTGAAGGTCGTAGACTCCGGAGAGCGAATGACCTTTAGACGACTTTCATAGCTT
GGGGGCGGGTGAATACGGAGGGAAAACGGGAGTGCAAAAGGACAGGGTCTTTGACGCCCG
CGATAGAATAGCGAAATTGGACCAGTCATTACACACCCCACAAGCGCCGAATGGATGGCG
CCGGAGGTACAAGAAACGAACGAGCCCAGAGAAACGTTGGGGGGGCGAGCCGGCGTGGGA
GGGGAAAGGACATGGACCTCACTGCCCAGCCGGGGCGGGCAGAGACTTCGCAGCTCGACG
TATAACGGCAGTTAAGAGAAAGAGTCGCAGTTCCGGACTTTCGGCACTCGGCGCACAGTT
CGAACGCCGGGAGGGCGCAGTAGTTGACTGTTTCTGACGGCCACGGTCTTCGCAGAGTCT
CACATACCATCTGCGCTACCCTCCGCGGCGTCACGGTAACTATTGCGAGCTGCGTGGGTG
TAATAGTCGTCCGCCATTTACGTTAGTACGCGTAGAGACTGACTTCTTTCCCACACATGG
AGTACAAAAAGCTACGGAAGCGTTTCGCGTAAATTATACTGACACCCACAGCGAGGGGGT
TGTAGCCTTTCAATGCGAGCCTTCGTGTCAACGCTTTTGAGGACGCCGGCCACCCACGCT
GGGCAGCGCAATATGAAGTCGGGCTTCGGGGACGACTATCCCGCGACGGGCACGCAGGAG
AGGCGAGGTGAATGTGAACATCAGGTCCTGTTACGATTTGGGGCTACTTGGGACACCTCT
CAACCAATAGCTTCACGTCCCCTAGTAAGTTTTTTTCTGGATGTTTTTCGTTCTTCTTCT
GTAGAATCTCGATGACGGTCAGGTTGCAGGAGCCTTGCGGCTCCATATACGAAGGTTTGC
TCCAATCAGACACTGCTCCGTTCCGTATGGTACAGCTGTGGCCCGTTCGGAGTGAAGAGG
GACGGAGCTACGCCGTAATGGTTTTGCGGTAAGACATTGTGAGTCCCGACCCCAAAGCCG
TGAAGCAGTTCTACGCGGAGCCCCGCGCGGACCCCCTCCCCCGCATCCCTAACCCTTACG
CCTGCGGATGCAGCGATTGAGTTGTAGTAAGAGTTGTCGCCATTGTATGCCTATTTTGAC
GCCGGTCCCCACTACAACCCTAGGGCGCGCGGCCCGGGCTTCCTGTAAAGCGGCACGTGT
TGGCGTTGTAGCATCTCCGTTACGATAGCGAGGGGACCGGTCGAATGTTCGGGTTCGTCT
TTCCTGTTTATGGCAGGGGTCGAGATTTAATCTTCCCTAGCGGGACCTCGTCGACCGGAG
TCAGGCCCCTCTTGTCGTCATGTCTTCCTCATAGACAAAGGCGGAATGAACTCCAGCCGG
CCGGGTCAATCAGAGCGCAGTGTTAGAAGTGTGCTACGCATCATTCCACTAGACGGCGAG
CTTTGGCACAAGGCGTACTTGTGTACGGTGTCGCCACCTCTAGCTCTCCGTAAATCGAAC
CAGCCGCTATAATAAGATGTTATGCTTATGCGCGCACGGAAGCTATTTGGGGTTCGCTCT
CGTGTTGCCTCCAGCTGCTCGATGTGCGGACCTGGAGCGTGTCTGGGTCAAAGTGGCGAG
GCGACCTCAGCTACGAGATGGGATCACGCCCCACCCTTACGGGAATGCCATTAGCTCTTC
CTCCATCGCCTTGGCTCAGTCATGGTAATCCCGTCCCTCATGTTTCCTCTGCGTCTCGGC
CTCCGTCAATCGTTCTCCGAGTGTGGGACTCTAGATTTTAAATCGTTTGTGCACAACAGC
TTCGAGTGAGATTTACCGGTCCTCACGCCGCCTTACGGACTCCGCGTCCACTAGTATGGT
ACCCTAAGGGAGTTGACCAATGGACAATTGTTTCGGAAGGTTTTCACGAATACGCGCCTC
TAACGACGCGCAGCGGTGGGAAACACTCCTTGGCGGTTGTAGCCTGTGCCGTACGCATGG
AGCCTAGAGTCTCACTGGAAGTAGTCCGTGCTCACGGTATAATAGCTCCTGGTCTACGAC
CACGGCTTCCCTGGGACTCCGTTTAGCCGTTGCGGCCAGGCCTGGCCGTGAAACGACCGG
TACACCTCAAAGGAAACCGGCTGTCGTATACCCCTGCCAAAATACGCAAGCCTGAGGCCG
CTTCCCCTCGCTTTCCTGATACCCGTGTACACAATACCGTTATTTAGTGGTGTGTAGGCA
CCACCGCCATAAACGACTTATCTACCCATACGTCCAACAACGGGTTTTTCCCTACCCACG
ACCTCAGGCGGTCGCATCTCCTTCTTCTACTTCGTGCTGCTTTAGTCGTGCACCCATCAC
CCACGGCAGGACTGCGCGCTCACGCATGATTCGCCGTCCCCTGAAAGGGTAACCTGTCAT
GTCACCCAAAGGTCCCTGTTTTCAATCACTCGAAAACGCTAGACTCCTAACTGTGTGTTA
AAGAACCCGCCCGCCGCCTGGCCTTCAACGCGCCAGCCTGGCCGGTCGAGCCGCAGTCGC
ACTCAGCTCAGTCACTGTGCCGCAAGTCTACCTTCACCCGTCCTTCTCGCGGCCCTAGGA
GCCACCTATGTCACACTAATCTAGTCTTTTCTGTCACCCAACGTCTTGGGACCGCTGTCC
GTCCATGGTGGAGCTAGGGCAGAGACACACGACAAAATGTAGTGCAAGAACTCTTGACGT
CCTCCCTATCGCAATCTCGGCATAAGCCAAGGAGTGGGCTGGTGCGATGCCCTGCAATGG
GGCCTATTATGGCGGATCCGCGCAATTTCGGGGATTTGGTCTTTGTCTCTTCGCAATTCA
CGCTTCGCTCTTACTCCAAACTCCACTAGCGTCACGTTGCGTCTAAAACGGGAGCGGTTC
GTATGGGCTTCACTCTTGACACTATGTGGAAGCCTTCCAGGCAGTCTAGCGCGTAACTGG
GTACCGCAATATACTGCTCAGTGTTTGTGATCCTTTTGCGCTAGCGAGTGACTCGACGCA
AAGGTCGATAGGGCTTCAGCGATCGCACCATATGGAGGGGACGCATTGAGAGAGGCAAAT
TACGACATTTCCCGTGACTGGCGCGCGCTGGTGTGACTGTGTACTTTCGATTGGTCTCTT
ACACCGCTCACGACCTCGATAGTTACCCTGCGGTAATCAAAGACTGAAAAAGCCC
>SRR404973 <unknown description>
CCGGAGAGCTTCCAGGCACAAATACGAGCTTCATGTCCACCTGGAGTCACTTAGCTATCT
GGTTGTTTCACATCCCTGAGGTCCACATCTAGAAGTCAAGGGGCAACCCCACCCATTCAC
TATCTACCATGGACAGTGCTTGAAGCGGTTGTGTCAAACGCCCGGTGACCACTTAAGCCA
ACCCGGCAGTGTCTGAGAGAGAAGCCCGAATAAACCCTTTTTCGTCTTTTACTGTCCGCA
CGTTCGTGCCCTTCTGTCGGGACGAATACTGTCTCCCTCTTAGTGGCAAATTTGCAAGTT
ATATCACGGTCGGATAAATGAGAGTATGTGTCGTCTAGAGCGATGGCCATTTAACTTGCC
CAATTTCGCCCTGACCCAGGTAACAATTGAGACACACCTCGGAAGTCCTAGCCTACGTCG
CGTACGGTAGTACAACCTCGATATTGGCATAGGACACTGAATGCACCCATTGTGGTGCCT
ATCATAATACTACAAACCAAGATACCCCATAGCATAATCAGAGGAAGCTGCATCTGATCC
TCAAGAAACAAAGTATAACGTCTCCCCTTCGGTCCCTAGCCCCCAGCGACACCGTCACTC
TCGGTGAGGTGGGTGCTGAAGAGAAATCATAGGTACTGTGGTGAACTCTTAAGCTCATTT
TCAAGAACCGTATATACACTTAGTTTACGTTTGGTGCCTCAACCACTAGCAATAATATAG
ACGAGCATTCGCCATTACGTCTCCTCACGGGTGTTCGAAAATATCGATACTGCGATTGAG
TAAGAGTCTTTATTAAACAGCTAGAGGGTCAGCAGCTTTCTTCGGCTCAACAACCAAGCC
ATGGGGGAAAAAACTCAAGATTCTGCCGGAGACTCTGCGAGCCGTTTTGGCTCAGATTTA
GCACCTGGAATAAATCCGTCTCGTCACCGGTTTGGAGACGCGAGGGGAAACCCGGGGCAC
GGGGGTCCCGCAGGGGCTGCCGAACACGTGCCGGCCGCCCTCACTCACGTAGTTTAATTG
AATGGTGCCCATTGATTTCGGAGGACACGCTAGATCAGTGTAAGCACAGCGGATATGCAC
CAGGAGGAGAAGGCGTTACACGTCGAAAATGGTTCCGGACGGTTACTTGGGCGGACTGAC
CGCTGGGAATCAGCGCACAGCAATCCTAATGCAATTTTGGCCTAAGCTGTTCGACTGCCG
GTCACGGGCATCTCACGTACGACGTCACGCCTCTATCTTGCTAGTCGGGCGTCGTGGCTA
TTCCACTTCGAATGCGCGAGGAGTGGGAAGACCACCAAAACGACAACCATCACGCTCTGT
CTGAGGGGTCGGCGAGAATACTCCGCAAGAGTCACTGAAATAGTATAACGCTGGGATTAA
TACTCCCAAGAGCCTTAGGTTTAAGACCTATGACGATTATGATGCACCTAGCCAGACAGT
TCCGTAGAATCGGTTCATTCATGGAGCACGATAGGGTGATGCCGGGGCAGTCGATGCGGA
TGCTGCCCATCCTAGGAGCCCCAAGCCCTCCTCCCTTCCAAGGTTAGGTTCACGCGCCCG
ACGTGTCCCACCGAAAGCGGGCCGTCTACGTCACAGGGATAATCAGTTCCCCCGCACTCT
GACATTTCCTGCTCAAGGAAGTGTGTTTACCTGCAGGTCCCCTAGGGAGAGGTACCTCTA
GATTGAGCGAGACCCGGAGTGGGCACTGGGGAGGAGGCTTAGTTTACTAGCTCGTGGGGT
AGAACCCCCCTGGGCCACACTCTGGTCGCATGGGCTTCTTAGTCACGCCCTTTTCAGACC
TATTATGGGCCATCATTCCCTATGGGTAGTTGCGCCGGTATGCCGGGATCGAACAAGAGG
CGACATAGCCCTGTTCTCACCTTAGAACACACGATGTCCCACAGCAGATAGGAGTAATCC
GTAAATTTCCATAGGTCGAAGTGAGCCCAGCAAGTGGATGAGGTCGGGATGCAAAACGGA
CACCTCGGTCAGTTCCGTAACCGAGCGAGTAACCTAATAGGCAGGTACAGAATCTATATA
GTGTACAAAACAGTGCGTCTCAAGGTCCACGGCACCAAGAGCTTAGTGCAAATGGAACGC
TCAGCTAAGCCTACACTTTGCGCCGCCTGGGCGAAGACCCGCCAAGACCTGCGGCTAATC
CTCGTAGAGACGCAACCCCTAACAGTCCGGAGCACGGGCTGCGGGACATGGATATGGGTC
GATGATCATCATTGACCATACGTCACTGGTGTAGTGCGTTCATGGAGGTGCCGAGCAATT
GCAGCCTGGATACGGGGGCGTAATCTTTTTATTACAGCTTAGCCCCGCTGGGCCGCCAAC
CAGTTCCTATCTAGGTATCCCCTGGGGGCTGCCGCTCTATTTATCTAGGGAACAGATAAG
GATCGTCAGCGCGACCTCGGAGAGCCTAAGCCATCAACTATTCGGCATCCATCCAGGGCT
ACCGAGTGTCTTGGGCATGGGTAGGGCATAACAATTATGGTGGCAACTCTTGGTGAGTAG
TGCCCAATAGTATTTTTCTTTACTTAATTGGGCACGGGTGACTGCGACGTCCCACTCGTC
GCCCAGAATACTAGCGACCAGTGTCCTCCTTCGGGAAACAGGGTCTGTGCACGGGGGTGC
CGTCCCCATTCCGGTGTTAGATGAGGCTCAGAGAGGTCGGCAACAACGAAAGTATCAAGG
AGTAAGCAGGCTTTGTGGTAGTCGCAATTATAGGGGGTAGTTAATGTTAAAGACACTCTC
CATACTTGTTTAGGCTGCAAGCGTCTTGCGTCTGCAGCATTCATGGAGGCTACGTATAAA
GACTAGCTGAAGGTCGTAGACTCCGGAGAGCGAATGACCTTTAGACGACTTTCATAGCTT
GGGGGCGGGTGAATACGGAGGGAAAACGGGAGTGCAAAAGGACAGGGTCTTTGACGCCCG
CGATAGAATAGCGAAATTGGACCAGTCATTACACACCCCACAAGCGCCGAATGGATGGCG
CCGGAGGTACAAGAAACGAACGAGCCCAGAGAAACGTTGGGGGGGCGAGCCGGCGTGGGA
GGGGAAAGGACATGGACCTCACTGCCCAGCCGGGGCGGGCAGAGACTTCGCAGCTCGACG
TATAACGGCAGTTAAGAGAAAGAGTCGCAGTTCCGGACTTTCGGCACTCGGCGCACAGTT
CGAACGCCGGGAGGGCGCAGTAGTTGACTGTTTCTGACGGCCACGGTCTTCGCAGAGTCT
CACATACCATCTGCGCTACCCTCCGCGGCGTCACGGTAACTATTGCGAGCTGCGTGGGTG
TAATAGTCGTCCGCCATTTACGTTAGTACGCGTAGAGACTGACTTCTTTCCCACACATGG
AGTACAAAAAGCTACGGAAGCGTTTCGCGTAAATTATACTGACACCCACAGCGAGGGGGT
TGTAGCCTTTCAATGCGAGCCTTCGTGTCAACGCTTTTGAGGACGCCGGCCACCCACGCT
GGGCAGCGCAATATGAAGTCGGGCTTCGGGGACGACTATCCCGCGACGGGCACGCAGGAG
AGGCGAGGTGAATGTGAACATCAGGTCCTGTTACGATTTGGGGCTACTTGGGACACCTCT
CAACCAATAGCTTCACGTCCCCTAGTAAGTTTTTTTCTGGATGTTTTTCGTTCTTCTTCT
GTAGAATCTCGATGACGGTCAGGTTGCAGGAGCCTTGCGGCTCCATATACGAAGGTTTGC
TCCAATCAGACACTGCTCCGTTCCGTATGGTACAGCTGTGGCCCGTTCGGAGTGAAGAGG
GACGGAGCTACGCCGTAATGGTTTTGCGGTAAGACATTGTGAGTCCCGACCCCAAAGCCG
TGAAGCAGTTCTACGCGGAGCCCCGCGCGGACCCCCTCCCCCGCATCCCTAACCCTTACG
CCTGCGGATGCAGCGATTGAGTTGTAGTAAGAGTTGTCGCCATTGTATGCCTATTTTGAC
GCCGGTCCCCACTACAACCCTAGGGCGCGCGGCCCGGGCTTCCTGTAAAGCGGCACGTGT
TGGCGTTGTAGCATCTCCGTTACGATAGCGAGGGGACCGGTCGAATGTTCGGGTTCGTCT
TTCCTGTTTATGGCAGGGGTCGAGATTTAATCTTCCCTAGCGGGACCTCGTCGACCGGAG
TCAGGCCCCTCTTGTCGTCATGTCTTCCTCATAGACAAAGGCGGAATGAACTCCAGCCGG
CCGGGTCAATCAGAGCGCAGTGTTAGAAGTGTGCTACGCATCATTCCACTAGACGGCGAG
CTTTGGCACAAGGCGTACTTGTGTACGGTGTCGCCACCTCTAGCTCTCCGTAAATCGAAC
CAGCCGCTATAATAAGATGTTATGCTTATGCGCGCACGGAAGCTATTTGGGGTTCGCTCT
CGTGTTGCCTCCAGCTGCTCGATGTGCGGACCTGGAGCGTGTCTGGGTCAAAGTGGCGAG
GCGACCTCAGCTACGAGATGGGATCACGCCCCACCCTTACGGGAATGCCATTAGCTCTTC
CTCCATCGCCTTGGCTCAGTCATGGTAATCCCGTCCCTCATGTTTCCTCTGCGTCTCGGC
CTCCGTCAATCGTTCTCCGAGTGTGGGACTCTAGATTTTAAATCGTTTGTGCACAACAGC
TTCGAGTGAGATTTACCGGTCCTCACGCCGCCTTACGGACTCCGCGTCCACTAGTATGGT
ACCCTAAGGGAGTTGACCAATGGACAATTGTTTCGGAAGGTTTTCACGAATACGCGCCTC
TAACGACGCGCAGCGGTGGGAAACACTCCTTGGCGGTTGTAGCCTGTGCCGTACGCATGG
AGCCTAGAGTCTCACTGGAAGTAGTCCGTGCTCACGGTATAATAGCTCCTGGTCTACGAC
CACGGCTTCCCTGGGACTCCGTTTAGCCGTTGCGGCCAGGCCTGGCCGTGAAACGACCGG
TACACCTCAAAGGAAACCGGCTGTCGTATACCCCTGCCAAAATACGCAAGCCTGAGGCCG
CTTCCCCTCGCTTTCCTGATACCCGTGTACACAATACCGTTATTTAGTGGTGTGTAGGCA
CCACCGCCATAAACGACTTATCTACCCATACGTCCAACAACGGGTTTTTCCCTACCCACG
ACCTCAGGCGGTCGCATCTCCTTCTTCTACTTCGTGCTGCTTTAGTCGTGCACCCATCAC
CCACGGCAGGACTGCGCGCTCACGCATGATTCGCCGTCCCCTGAAAGGGTAACCTGTCAT
GTCACCCAAAGGTCCCTGTTTTCAATCACTCGAAAACGCTAGACTCCTAACTGTGTGTTA
AAGAACCCGCCCGCCGCCTGGCCTTCAACGCGCCAGCCTGGCCGGTCGAGCCGCAGTCGC
ACTCAGCTCAGTCACTGTGCCGCAAGTCTACCTTCACCCGTCCTTCTCGCGGCCCTAGGA
GCCACCTATGTCACACTAATCTAGTCTTTTCTGTCACCCAACGTCTTGGGACCGCTGTCC
GTCCATGGTGGAGCTAGGGCAGAGACACACGACAAAATGTAGTGCAAGAACTCTTGACGT
CCTCCCTATCGCAATCTCGGCATAAGCCAAGGAGTGGGCTGGTGCGATGCCCTGCAATGG
GGCCTATTATGGCGGATCCGCGCAATTTCGGGGATTTGGTCTTTGTCTCTTCGCAATTCA
CGCTTCGCTCTTACTCCAAACTCCACTAGCGTCACGTTGCGTCTAAAACGGGAGCGGTTC
GTATGGGCTTCACTCTTGACACTATGTGGAAGCCTTCCAGGCAGTCTAGCGCGTAACTGG
GTACCGCAATATACTGCTCAGTGTTTGTGATCCTTTTGCGCTAGCGAGTGACTCGACGCA
AAGGTCGATAGGGCTTCAGCGATCGCACCATATGGAGGGGACGCATTGAGAGAGGCAAAT
TACGACATTTCCCGTGACTGGCGCGCGCTGGTGTGACTGTGTACTTTCGATTGGTCTCTT
ACACCGCTCACGACCTCGATAGTTACCCTGCGGTAATCAAAGACTGAAAAAGCCC
>SRR404974 <unknown description>
CCGGAGAGCTTCCAGGCACAAATACGAGCTTCATGTCCACCTGGAGTCACTTAGCTATCT
GGTTGTTTCACATCCCTGAGGTCCACATCTAGAAGTCAAGGGGCAACCCCACCCATTCAC
TATCTACCATGGACAGTGCTTGAAGCGGTTGTGTCAAACGCCCGGTGACCACTTAAGCCA
ACCCGGCAGTGTCTGAGAGAGAAGCCCGAATAAACCCTTTTTCGTCTTTTACTGTCCGCA
CGTTCGTGCCCTTCTGTCGGGACGAATACTGTCTCCCTCTTAGTGGCAAATTTGCAAGTT
ATATCACGGTCGGATAAATGAGAGTATGTGTCGTCTAGAGCGATGGCCATTTAACTTGCC
CAATTTCGCCCTGACCCAGGTAACAATTGAGACACACCTCGGAAGTCCTAGCCTACGTCG
CGTACGGTAGTACAACCTCGATATTGGCATAGGACACTGAATGCACCCATTGTGGTGCCT
ATCATAATACTACAAACCAAGATACCCCATAGCATAATCAGAGGAAGCTGCATCTGATCC
TCAAGAAACAAAGTATAACGTCTCCCCTTCGGTCCCTAGCCCCCAGCGACACCGTCACTC
TCGGTGAGGTGGGTGCTGAAGAGAAATCATAGGTACTGTGGTGAACTCTTAAGCTCATTT
TCAAGAACCGTATATACACTTAGTTTACGTTTGGTGCCTCAACCACTAGCAATAATATAG
ACGAGCATTCGCCATTACGTCTCCTCACGGGTGTTCGAAAATATCGATACTGCGATTGAG
TAAGAGTCTTTATTAAACAGCTAGAGGGTCAGCAGCTTTCTTAGGCTCAACAACCAAGCC
ATGGGGGAAAAAACTCAAGATTCTGCCGGAGACTCTGCGAGCCGTTTTGGCTCAGATTTA
GCACCTGGAATAAATCCGTCTCGTCACCGGTTTGGAGACGCGAGGGGAAACCCGGGGCAC
GGGGGTCCCGCAGGGGCTGCCGAACACGTGCCGGCCGCCCTCACTCACGTAGTTTAATTG
AATGGTGCCCATTGATTTCGGAGGACACGCTAGATCAGTGTAAGCACAGCGGATATGCAC
CAGGAGGAGAAGGCGTTACACGTCGAAAATGGTTCCGGACGGTTACTTGGGCGGACTGAC
CGCTGGGAATCAGCGCACAGCAATCCTAATGCAATTTTGGCCTAAGCTGTTCGACTGCCG
GTCACGGGCATCTCACGTACGACGTCACGCCTCTATCTTGCTAGTCGGGCGTCGTGGCTA
TTCCACTTCGAATGCGCGAGGAGTGGGAAGACCACCAAAACGACAACCATCACGCTCTGT
CTGAGGGGTCGGCGAGAATACTCCGCAAGAGTCACTGAAATAGTATAACGCTGGGATTAA
TACTCCCAAGAGCCTTAGGTTTAAGACCTATGACGATTATGATGCACCTAGCCAGACAGT
TCCGTAGAATCGGTTCATTCATGGAGCACGATAGGGTGATGCCGGGGCAGTCGATGCGGA
TGCTGCCCATCCTAGGAGCCCCAAGCCCTCCTCCCTTCCAAGGTTAGGTTCACGCGCCCG
ACGTGTCCCACCGAAAGCGGGCCGTCTACGTCACAGGGATAATCAGTTCCCCCGCACTCT
GACATTTCCTGCTCAAGGAAGTGTGTTTACCTGCAGGTCCCCTAGGGAGAGGTACCTCTA
GATTGAGCGAGACCCGGAGTGGGCACTGGGGAGGAGGCTTAGTTTACTAGCTCGTGGGGT
AGAACCCCCCTGGGCCACACTCTGGTCGCATGGGCTTCTTAGTCACGCCCTTTTCAGACC
TATTATGGGCCATCATTCCCTATGGGTAGTTGCGCCGGTATGCCGGGATCGAACAAGAGG
CGACATAGCCCTGTTCTCACCTTAGAACACACGATGTCCCACAGCAGATAGGAGTAATCC
GTAAATTTCCATAGGTCGAAGTGAGCCCAGCAAGTGGATGAGGTCGGGATGCAAAACGGA
CACCTCGGTCAGTTCCGTAACCGAGCGAGTAACCTAATAGGCAGGTACAGAATCCATATA
GTGTACAAAACAGTGCGTCTCAAGGTCCACGGCACCAAGAGCTTAGTGCAAATGGAACGC
TCAGCTAAGCCTACACTTTGCGCCGCCTGGGCGAAGACCCGCCAAGACCTGCGGCTAATC
CTCGTAGAGACGCAACCCCTAACAGTCCGGAGCACGGGCTGCGGGACATGGATATGGGTC
GATGATCATCATTGACCATACGTCACTGGTGTAGTGCGTTCATGGAGGTGCCGAGCAATT
GCAGCCTGGATACGGGGGCGTAATCTTTTTATTACAGCTTAGCCCCGCTGGGCCGCCAAC
CAGTTCCTATCTAGGTATCCCCTGGGGGCTGCCGCTCTATTTATCTAGGGCACAGATAAG
GATCGTCAGCGCGACCTCGGAGAGCCTAAGCCATCAACTATTCGGCATCCATCCAGGGCT
ACCGAGTGTCTTGGGCATGGGTAGGGCATAACAATTATGGTGGCAACTCTTGGTGAGTAG
TGCCCAATAGTATTTTTCTTTACTTAATTGGGCACGGGTGACTGCGACGTCCCACTCGTC
GCCCAGAATACTAGCGACCAGTGTCCTCCTTCGGGAAACAGGGTCTGTGCACGGGGGTGC
CGTCCCCATTCCGGTGTTAGATGAGGCTCAGAGAGGTCGGCAACAACGAAAGTATCAAGG
AGTAAGCAGGCTTTGTGGTAGTCGCAATTATAGGGGGTAGTTAATGTTAAAGACACTCTC
CATACTTGTTTAGGCTGCAAGCGTCTTGCGTCTGCAGCATTCATGGAGGCTACGTATAAA
GACTAGCTGAAGGTCGTAGACTCCGGAGAGCGAATGACCTTTAGACGACTTTCATAGCTT
GGGGGCGGGTGAATACGGAGGGAAAACGGGAGTGCAAAAGGACAGGGTCTTTGACGCCCG
CGATAGAATAGCGAAATTGGACCAGTCATTACACACCCCACAAGCGCCGAATGGATGGCG
CCGGAGGTACAAGAAACGAACGAGCCCAGAGAAACGTTGGGGGGGCGAGCCGGCGTGGGA
GGGGAAAGGACATGGACCTCACTGCCCAGCCGGGGCGGGCAGAGACTTCGCAGCTCGACG
TATAACGGCAGTTAAGAGAAAGAGTCGCAGTTCCGGACTTTCGGCACTCGGCGCACAGTT
CGAACGCCGGGAGGGCGCAGTAGTTGACTGTTTCTGACGGCCACGGTCTTCGCAGAGTCT
CACATACCATCTGCGCTACCCTCCGCGGCGTCACGGTAACTATTGCGAGCTGCGTGGGTG
TAATAGTCGTCCGCCATTTACGTTAGTACGCGTAGAGACTGACTTCTTTCCCACACATGG
AGTACAAAAAGCTACGGAAGCGTTTCGCGTAAATTATACTGACACCCACAGCGAGGGGGT
TGTAGCCTTTCAATGCGAGCCTTCGTGTCAACGCTTTTGAGGACGCCGGCCACCCACGCT
GGGCAGCGCAATATGAAGTCGGGCTTCGGGGACGACTATCCCGCGACGGGCACGCAGGAG
AGGCGAGGTGAATGTGAACATCAGGTCCTGTTACGATTTGGGGCTACTTGGGACACCTCT
CAACCAATAGCTTCACGTCCCCTAGTAAGTTTTTTTCTGGATGTTTTTCGTTCTTCTTCT
GTAGAATCTCGATGACGGTCAGGTTGCAGGAGCCTTGCGGCTCCATATACGAAGGTTTGC
TCCAATCAGACACTGCTCCGTTCCGTATGGTACAGCTGTGGCCCGTTCGGAGTGAAGAGG
GACGGAGCTACGCCGTAATGGTTTTGCGGTAAGACATTGTGAGTCCCGACCCCAAAGCCG
TGAAGCAGTTCTACGCGGAGCCCCGCGCGGACCCCCTCCCCCGCATCCCTAACCCTTACG
CCTGCGGATGCAGCGATTGAGCTGTAGTAAGAGTTGTCGCCATTGTATGCCTATTTTGAC
GCCGGTCCCCACTACAACCCTAGGGCGCGCGGCCCGGGCTTCCTGTAAAGCGGCACGTGT
TGGCGTTGTAGCATCTCCGTTACGATAGCGAGGGGACCGGTCGAATGTTCGGGTTCGTCT
TTCCTGTTTATGGCAGGGGTCGAGATTTAATCTTCCCTAGCGGGACCTCGTCGACCGGAG
TCAGGCCCCTCTTGTCGTCATGTCTTCCTCATAGACAAAGGCGGAATGAACTCCAGCCGG
CCGGGTCAATCAGAGCGCAGTGTTAGAAGTGTGCTACGCATCATTCCACTAGACGGCGAG
CTTTGGCACAAGGCGTACTTGTGTACGGTGTCGCCACCTCTAGCTCTCCGTAAATCGAAC
CAGCCGCTATAATAAGATGTTATGCTTATGCGCGCACGGAAGCTATTTGGGGTTCGCTCT
CGTGTTGCCTCCAGCTGCTCGATGTGCGGACCTGGAGCGTGTCTGGGTCAAAGTGGCGAG
GCGACCTCAGCTACGAGATGGGATCACGCCCCACCCTTACGGGAATGCCATTAGCTCTTC
CTCCATCGCCTTGGCTCAGTCATGGTAATCCCGTCCCTCATGTTTCCTCTGCGTCTCGGC
CTCCGTCAATCGTTCTCCGAGTGTGGGACTCTAGATTTTAAATCGTTTGTGCACAACAGC
TTCGAGTGAGATTTACCGGTCCTCACGCCGCCTTACGGACTCCGCGTCCACTAGTATGGT
ACCCTAAGGGAGTTGACCAATGGACAATTGTTTCGGAAGGTTTTCACGAATACGCGCCTC
TAACGACGCGCAGCGGTGGGAAACACTCCTTGGCGGTTGTAGCCTGTGCCGTACGCATGG
AGCCTAGAGTCTCACTGGAAGTAGTCCGTGCTCACGGTATAATAGCTCCTGGTCTACGAC
CACGGCTTCCCTGGGACTCCGTTTAGCCGTTGCGGCCAGGCCTGGCCGTGAAACGACCGG
TACACCTCAAAGGAAACCGGCTGTCGTATACCCCTGCCAAAATACGCAAGCCTGAGGCCG
CTTCCCCTCGCTTTCCTGATACCCGTGTACACAATACCGTTATTTAGTGGTGTGTAGGCA
CCACCGCCATAAACGACTTATCTACCCATACGTCCAACAACGGGTTTTTCCCTACCCACG
ACCTCAGGCGGTCGCATCTCCTTCTTCTACTTCGTGCTGCTTTAGTCGTGCACCCATCAC
CCACGGCAGGACTGCGCGCTCACGCATGATTCGCCGTCCCCTGAAAGGGTAACCTGTCAT
GTCACCCAAAGGTCCCTGTTTTCAATCACTCGAAAACGCTAGACTCCTAACTGTGTGTTA
AAGAACCCGCCCGCCGCCTGGCCTTCAACGCGCCAGCCTGGCCGGTCGAGCCGCAGTCGC
ACTCAGCTCAGTCACTGTGCCGCAAGTCTACCTTCACCCGTCCTTCTCGCGGCCCTAGGA
GCCACCTATGTCACACTAATCTAGTCTTTTCTGTCACCCAACGTCTTGGGACCGCTGTCC
GTCCATGGTGGAGCTAGGGCAGAGACACACGACAAAATGTAGTGCAAGAACTCTTGACGT
CCTCCCTATCGCAATCTCGGCATAAGCCAAGGAGTGGGCTGGTGCGATGCCCTGCAATGG
GGCCTATTATGGCGGATCCGCGCAATTTCGGGGATTTGGTCTTTGTCTCTTCGCAATTCA
CGCTTCGCTCTTACTCCAAACTCCACTAGCGTCACGTTGCGTCTAAAACGGGAGCGGTTC
GTATGGGCTTCACTCTTGACACTATGTGGAAGCCTTCCAGGCAGTCTAGCGCGTAACTGG
GTACCGCAATATACTGCTCAGTGTTTGTGATCCTTTTGCGCTAGCGAGTGACTCGACGCA
AAGGTCGATAGGGCTTCAGCGATCGCACCATATGGAGGGGACGCATTGAGAGAGGCAAAT
TACGACATTTCCCGTGACTGGCGCGCGCTGGTGTGACTGTGTACTTTCGATTGGTCTCTT
ACACCGCTCACGACCTCGATAGTTACCCTGCGGTAATCAAAGACTGAAAAAGCCC
>SRR404977 <unknown description>
CCGGAGAGCTTCCAGGCACAAATACGAGCTTCATGTCCACCTGGAGTCACTTAGCTATCT
GGTTGTTTCACATCCCTGAGGTCCACATCTAGAAGTCAAGGGGCAACCCCACCCATTCAC
TATCTACCATGGACAGTGCTTGAAGCGGTTGTGTCAAACGCCCGGTGACCACTTAAGCCA
ACCCGGCAGTGTCTGAGAGAGAAGCCCGAATAAACCCTTTTTCGTCTTTTACTGTCCGCA
CGTTCGTGCCCTTCTGTCGGGACGAATACTGTCTCCCTCTTAGTGGCAAATTTGCAAGTT
ATATCACGGTCGGATAAATGAGAGTATGTGTCGTCTAGAGCGATGGCCATTTAACTTGCC
CAATTTCGCCCTGACCCAGGTAACAATTGAGACACACCTCGGAAGTCCTAGCCTACGTCG
CGTACGGTAGTACAACCTCGATATTGGCATAGGACACTGAATGCACCCATTGTGGTGCCT
ATCATAATACTACAAACCAAGATACCCCATAGCATAATCAGAGGAAGCTGCATCTGATCC
TCAAGAAACAAAGTATAACGTCTCCCCTTCGGTCCCTAGCCCCCAGCGACACCGTCACTC
TCGGTGAGGTGGGTGCTGAAGAGAAATCATAGGTACTGTGGTGAACTCTTAAGCTCATTT
TCAAGAACCGTATATACACTTAGTTTACGTTTGGTGCCTCAACCACTAGCAATAATATAG
ACGAGCATTCGCCATTACGTCTCCTCACGGGTGTTCGAAAATATCGATACTGCGATTGAG
TAAGAGTCTTTATTAAACAGCTAGAGGGTCAGCAGCTTTCTTCGGCTCAACAACCAAGCC
ATGGGGGAAAAAACTCAAGATTCTGCCGGAGACTCTGCGAGCCGTTTTGGCTCAGATTTA
GCACCTGGAATAAATCCGTCTCGTCACCGGTTTGGAGACGCGAGGGGAAACCCGGGGCAC
GGGGGTCCCGCAGGGGCTGCCGAACACGTGCCGGCCGCCCTCACTCACGTAGTTTAATTG
AATGGTGCCCATTGATTTCGGAGGACACGCTAGATCAGTGTAAGCACAGCGGATATGCAC
CAGGAGGAGAAGGCGTTACACGTCGAAAATGGTTCCGGACGGTTACTTGGGCGGACTGAC
CGCTGGGAATCAGCGCACAGCAATCCTAATGCAATTTTGGCCTAAGCTGTTCGACTGCCG
GTCACGGGCATCTCACGTACGACGTCACGCCTCTATCTTGCTAGTCGGGCGTCGTGGCTA
TTCCACTTCGAATGCGCGAGGAGTGGGAAGACCACCAAAACGACAACCATCACGCTCTGT
CTGAGGGGTCGGCGAGAATACTCCGCAAGAGTCACTGAAATAGTATAACGCTGGGATTAA
TACTCCCAAGAGCCTTAGGTTTAAGACCTATGACGATTATGATGCACCTAGCCAGACAGT
TCCGTAGAATCGGTTCATTCATGGAGCACGATAGGGTGATGCCGGGGCAGTCGATGCGGA
TGCTGCCCATCCTAGGAGCCCCAAGCCCTCCTCCCTTCCAAGGTTAGGTTCACGCGCCCG
ACGTGTCCCACCGAAAGCGGGCCGTCTACGTCACAGGGATAATCAGTTCCCCCGCACTCT
GACATTTCCTGCTCAAGGAAGTGTGTTTACCTGCAGGTCCCCTAGGGAGAGGTACCTCTA
GATTGAGCGAGACCCGGAGTGGGCACTGGGGAGGAGGCTTAGTTTACTAGCTCGTGGGGT
AGAACCCCCCTGGGCCACACTCTGGTCGCATGGGCTTCTTAGTCACGCCCTTTTCAGACC
TATTATGGGCCATCATTCCCTATGGGTAGTTGCGCCGGTATGCCGGGATCGAACAAGAGG
CGACATAGCCCTGTTCTCACCTTAGAACACACGATGTCCCACAGCAGATAGGAGTAATCC
GTAAATTTCCATAGGTCGAAGTGAGCCCAGCAAGTGGATGAGGTCGGGATGCAAAACGGA
CACCTCGGTCAGTTCCGTAACCGAGCGAGTAACCTAATAGGCAGGTACAGAATCTATATA
GTGTACAAAACAGTGCGTCTCAAGGTCCACGGCACCAAGAGCTTAGTGCAAATGGAACGC
TCAGCTAAGCCTACACTTTGCGCCGCCTGGGCGAAGACCCGCCAAGACCTGCGGCTAATC
CTCGTAGAGACGCAACCCCTAACAGTCCGGAGCACGGGCTGCGGGACATGGATATGGGTC
GATGATCATCATTGACCATACGTCACTGGTGTAGTGCGTTCATGGAGGTGCCGAGCAATT
GCAGCCTGGATACGGGGGCGTAATCTTTTTATTACAGCTTAGCCCCGCTGGGCCGCCAAC
CAGTTCCTATCTAGGTATCCCCTGGGGGCTGCCGCTCTATTTATCTAGGGCACAGATAAG
GATCGTCAGCGCGACCTCGGAGAGCCTAAGCCATCAACTATTCGGCATCCATCCAGGGCT
ACCGAGTGTCTTGGGCATGGGTAGGGCATAACAATTATGGTGGCAACTCTTGGTGAGTAG
TGCCCAATAGTATTTTTCTTTACTTAATTGGGCACGGGTGACTGCGACGTCCCACTCGTC
GCCCAGAATACTAGCGACCAGTGTCCTCCTTCGGGAAACAGGGTCTGTGCACGGGGGTGC
CGTCCCCATTCCGGTGTTAGATGAGGCTCAGAGAGGTCGGCAACAACGAAAGTATCAAGG
AGTAAGCAGGCTTTGTGGTAGTCGCAATTATAGGGGGTAGTTAATGTTAAAGACACTCTC
CATACTTGTTTAGGCTGCAAGCGTCTTGCGTCTGCAGCATTCATGGAGGCTACGTATAAA
GACTAGCTGAAGGTCGTAGACTCCGGAGAGCGAATGACCTTTAGACGACTTTCATAGCTT
GGGGGCGGGTGAATACGGAGGGAAAACGGGAGTGCAAAAGGACAGGGTCTTTGACGCCCG
CGATAGAATAGCGAAATTGGACCAGTCATTACACACCCCACAAGCGCCGAATGGATGGCG
CCGGAGGTACAAGAAACGAACGAGCCCAGAGAAACGTTGGGGGGGCGAGCCGGCGTGGGA
GGGGAAAGGACATGGACCTCACTGCCCAGCCGGGGCGGGCAGAGACTTCGCAGCTCGACG
TATAACGGCAGTTAAGAGAAAGAGTCGCAGTTCCGGACTTTCGGCACTCGGCGCACAGTT
CGAACGCCGGGAGGGCGCAGTAGTTGACTGTTTCTGACGGCCACGGTCTTCGCAGAGTCT
CACATACCATCTGCGCTACCCTCCGCGGCGTCACGGTAACTATTGCGAGCTGCGTGGGTG
TAATAGTCGTCCGCCATTTACGTTAGTACGCGTAGAGACTGACTTCTTTCCCACACATGG
AGTACAAAAAGCTACGGAAGCGTTTCGCGTAAATTATACTGACACCCACAGCGAGGGGGT
TGTAGCCTTTCAATGCGAGCCTTCGTGTCAACGCTTTTGAGGACGCCGGCCACCCACGCT
GGGCAGCGCAATATGAAGTCGGGCTTCGGGGACGACTATCCCGCGACGGGCACGCAGGAG
AGGCGAGGTGAATGTGAACATCAGGTCCTGTTACGATTTGGGGCTACTTGGGACACCTCT
CAACCAATAGCTTCACGTCCCCTAGTAAGTTTTTTTCTGGATGTTTTTCGTTCTTCTTCT
GTAGAATCTCGATGACGGTCAGGTTGCAGGAGCCTTGCGGCTCCATATACGAAGGTTTGC
TCCAATCAGACACTGCTCCGTTCCGTATGGTACAGCTGTGGCCCGTTCGGAGTGAAGAGG
GACGGAGCTACGCCGTAATGGTTTTGCGGTAAGACATTGTGAGTCCCGACCCCAAAGCCG
TGAAGCAGTTCTACGCGGAGCCCCGCGCGGACCCCCTCCCCCGCATCCCTAACCCTTACG
CCTGCGGATGCAGCGATTGAGCTGTAGTAAGAGTTGTCGCCATTGTATGCCTATTTTGAC
GCCGGTCCCCACTACAACCCTAGGGCGCGCGGCCCGGGCTTCCTGTAAAGCGGCACGTGT
TGGCGTTGTAGCATCTCCGTTACGATAGCGAGGGGACCGGTCGAATGTTCGGGTTCGTCT
TTCCTGTTTATGGCAGGGGTCGAGATTTAATCTTCCCTAGCGGGACCTCGTCGACCGGAG
TCAGGCCCCTCTTGTCGTCATGTCTTCCTCATAGACAAAGGCGGAATGAACTCCAGCCGG
CCGGGTCAATCAGAGCGCAGTGTTAGAAGTGTGCTACGCATCATTCCACTAGACGGCGAG
CTTTGGCACAAGGCGTACTTGTGTACGGTGTCGCCACCTCTAGCTCTCCGTAAATCGAAC
CAGCCGCTATAATAAGATGTTATGCTTATGCGCGCACGGAAGCTATTTGGGGTTCGCTCT
CGTGTTGCCTCCAGCTGCTCGATGTGCGGACCTGGAGCGTGTCTGGGTCAAAGTGGCGAG
GCGACCTCAGCTACGAGATGGGATCACGCCCCACCCTTACGGGAATGCCATTAGCTCTTC
CTCCATCGCCTTGGCTCAGTCATGGTAATCCCGTCCCTCATGTTTCCTCTGCGTCTCGGC
CTCCGTCAATCGTTCTCCGAGTGTGGGACTCTAGATTTTAAATCGTTTGTGCACAACAGC
TTCGAGTGAGATTTACCGGTCCTCACGCCGCCTTACGGACTCCGCGTCCACTAGTATGGT
ACCCTAAGGGAGTTGACCAATGGACAATTGTTTCGGAAGGTTTTCACGAATACGCGCCTC
TAACGACGCGCAGCGGTGGGAAACACTCCTTGGCGGTTGTAGCCTGTGCCGTACGCATGG
AGCCTAGAGTCTCACTGGAAGTAGTCCGTGCTCACGGTATAATAGCTCCTGGTCTACGAC
CACGGCTTCCCTGGGACTCCGTTTAGCCGTTGCGGCCAGGCCTGGCCGTGAAACGACCGG
TACACCTCAAAGGAAACCGGCTGTCGTATACCCCTGCCAAAATACGCAAGCCTGAGGCCG
CTTCCCCTCGCTTTCCTGATACCCGTGTACACAATACCGTTATTTAGTGGTGTGTAGGCA
CCACCGCCATAAACGACTTATCTACCCATACGTCCAACAACGGGTTTTTCCCTACCCACG
ACCTCAGGCGGTCGCATCTCCTTCTTCTACTTCGTGCTGCTTTAGTCGTGCACCCATCAC
CCACGGCAGGACTGCGCGCTCACGCATGATTCGCCGTCCCCTGAAAGGGTAACCTGTCAT
GTCACCCAAAGGTCCCTGTTTTCAATCACTCGAAAACGCTAGACTCCTAACTGTGTGTTA
AAGAACCCGCCCGCCGCCTGGCCTTCAACGCGCCAGCCTGGCCGGTCGAGCCGCAGTCGC
ACTCAGCTCAGTCACTGTGCCGCAAGTCTACCTTCACCCGTCCTTCTCGCGGCCCTAGGA
GCCACCTATGTCACACTAATCTAGTCTTTTCTGTCACCCAACGTCTTGGGACCGCTGTCC
GTCCATGGTGGAGCTAGGGCAGAGACACACGACAAAATGTAGTGCAAGAACTCTTGACGT
CCTCCCTATCGCAATCTCGGCATAAGCCAAGGAGTGGGCTGGTGCGATGCCCTGCAATGG
GGCCTATTATGGCGGATCCGCGCAATTTCGGGGATTTGGTCTTTGTCTCTTCGCAATTCA
CGCTTCGCTCTTACTCCAAACTCCACTAGCGTCACGTTGCGTCTAAAACGGGAGCGGTTC
GTATGGGCTTCACTCTTGACACTATGTGGAAGCCTTCCAGGCAGTCTAGCGCGTAACTGG
GTACCGCAATATACTGCTCAGTGTTTGTGATCCTTTTGCGCTAGCGAGTGACTCGACGCA
AAGGTCGATAGGGCTTCAGCGATCGCACCATATGGAGGGGACGCATTGAGAGAGGCAAAT
TACGACATTTCCCGTGACTGGCGCGCGCTGGTGTGACTGTGTACTTTCGATTGGTCTCTT
ACACCGCTCACGACCTCGATAGTTACCCTGCGGTAATCAAAGACTGAAAAAGCCC
>SRR404978 <unknown description>
CCGGAGAGCTTCCAGGCACAAATACGAGCTTCATGTCCACCTGGAGTCACTTAGCTATCT
GGTTGTTTCACATCCCTGAGGTCCACATCTAGAAGTCAAGGGGCAACCCCACCCATTCAC
TATCTACCATGGACAGTGCTTGAAGCGGTTGTGTCAAACGCCCGGTGACCACTTAAGCCA
ACCCGGCAGTGTCTGAGAGAGAAGCCCGAATAAACCCTTTTTCGTCTTTTACTGTCCGCA
CGTTCGTGCCCTTCTGTCGGGACGAATACTGTCTCCCTCTTAGTGGCAAATTTGCAAGTT
ATATCACGGTCGGATAAATGAGAGTATGTGTCGTCTAGAGCGATGGCCATTTAACTTGCC
CAATTTCGCCCTGACCCAGGTAACAATTGAGACACACCTCGGAAGTCCTAGCCTACGTCG
CGTACGGTAGTACAACCTCGATATTGGCATAGGACACTGAATGCACCCATTGTGGTGCCT
ATCATAATACTACAAACCAAGATACCCCATAGCATAATCAGAGGAAGCTGCATCTGATCC
TCAAGAAACAAAGTATAACGTCTCCCCTTCGGTCCCTAGCCCCCAGCGACACCGTCACTC
TCGGTGAGGTGGGTGCTGAAGAGAAATCATAGGTACTGTGGTGAACTCTTAAGCTCATTT
TCAAGAACCGTATATACACTTAGTTTACGTTTGGTGCCTCAACCACTAGCAATAATATAG
ACGAGCATTCGCCATTACGTCTCCTCACGGGTGTTCGAAAATATCGATACTGCGATTGAG
TAAGAGTCTTTATTAAACAGCTAGAGGGTCAGCAGCTTTCTTCGGCTCAACAACCAAGCC
ATGGGGGAAAAAACTCAAGATTCTGCCGGAGACTCTGCGAGCCGTTTTGGCTCAGATTTA
GCACCTGGAATAAATCCGTCTCGTCACCGGTTTGGAGACGCGAGGGGAAACCCGGGGCAC
GGGGGTCCCGCAGGGGCTGCCGAACACGTGCCGGCCGCCCTCACTCACGTAGTTTAATTG
AATGGTGCCCATTGATTTCGGAGGACACGCTAGATCAGTGTAAGCACAGCGGATATGCAC
CAGGAGGAGAAGGCGTTACACGTCGAAAATGGTTCCGGACGGTTACTTGGGCGGACTGAC
CGCTGGGAATCAGCGCACAGCAATCCTAATGCAATTTTGGCCTAAGCTGTTCGACTGCCG
GTCACGGGCATCTCACGTACGACGTCACGCCTCTATCTTGCTAGTCGGGCGTCGTGGCTA
TTCCACTTCGAATGCGCGAGGAGTGGGAAGACCACCAAAACGACAACCATCACGCTCTGT
CTGAGGGGTCGGCGAGAATACTCCGCAAGAGTCACTGAAATAGTATAACGCTGGGATTAA
TACTCCCAAGAGCCTTAGGTTTAAGACCTATGACGATTATGATGCACCTAGCCAGACAGT
TCCGTAGAATCGGTTCATTCATGGAGCACGATAGGGTGATGCCGGGGCAGTCGATGCGGA
TGCTGCCCATCCTAGGAGCCCCAAGCCCTCCTCCCTTCCAAGGTTAGGTTCACGCGCCCG
ACGTGTCCCACCGAAAGCGGGCCGTCTACGTCACAGGGATAATCAGTTCCCCCGCACTCT
GACATTTCCTGCTCAAGGAAGTGTGTTTACCTGCAGGTCCTCTAGGGAGAGGTACCTCTA
GATTGAGCGAGACCCGGAGTGGGCACTGGGGAGGAGGCTTAGTTTACTAGCTCGTGGGGT
AGAACCCCCCTGGGCCACACTCTGGTCGCATGGGCTTCTTAGTCACGCCCTTTTCAGACC
TATTATGGGCCATCATTCCCTATGGGTAGTTGCGCCGGTATGCCGGGATCGAACAAGAGG
CGACATAGCCCTGTTCTCACCTTAGAACACACGATGTCCCACAGCAGATAGGAGTAATCC
GTAAATTTCCATAGGTCGAAGTGAGCCCAGCAAGTGGATGAGGTCGGGATGCAAAACGGA
CACCTCGGTCAGTTCCGTAACCGAGCGAGTAACCTAATAGGCAGGTACAGAATCCATATA
GTGTACAAAACAGTGCGTCTCAAGGTCCACGGCACCAAGAGCTTAGTGCAAATGGAACGC
TCAGCTAAGCCTACACTTTGCGCCGCCTGGGCGAAGACCCGCCAAGACCTGCGGCTAATC
CTCGTAGAGACGCAACCCCTAACAGTCCGGAGCACGGGCTGCGGGACATGGATATGGGTC
GATGATCATCATTGACCATACGTCACTGGTGTAGTGCGTTCATGGAGGTACCGAGCAATT
GCAGCCTGGATACGGGGGCGTAATCTTTTTATTACAGCTTAGCCCCGCTGGGCCGCCAAC
CAGTTCCTATCTAGGTATCCCCTGGGGGCTGCCGCTCTATTTATCTAGGGCACAGATAAG
GATCGTCAGCGCGACCTCGGAGAGCCTAAGCCATCAACTATTCGGCATCCATCCAGGGCT
ACCGAGTGTCTTGGGCATGGGTAGGGCATAACAATTATGGTGGCAACTCTTGGTGAGTAG
TGCCCAATAGTATTTTTCTTTACTTAATTGGGCACGGGTGACTGCGACGTCCCACTCGTC
GCCCAGAATACTAGCGACCAGTGTCCTCCTTCGGGAAACAGGGTCTGTGCACGGGGGTGC
CGTCCCCATTCCGGTGTTAGATGAGGCTCAGAGAGGTCGGCAACAACGAAAGTATCAAGG
AGTAAGCAGGCTTTGTGGTAGTCGCAATTATAGGGGGTAGTTAGTGTTAAAGACACTCTC
CATACTTGCTTAGGCTGCAAGCGTCTTGCGTCTGCAGCATTCATGGAGGCTACGTATAAA
GACTAGCTGAAGGTCGTAGACTCCGGAGAGCGAATGACCTTTAGACGACTTTCATAGCTT
GGGGGCGGGTGAATACGGAGGGAAAACGGGAGTGCAAAAGGACAGGGTCTTTGACGCCCG
CGATAGAATAGCGAAATTGGACCAGTCATTACACACCCCACAAGCGCCGAATGGATGGCG
CCGGAGGTACAAGAAACGAACGAGCCCAGAGAAACGTTGGGGGGGCGAGCCGGCGTGGGA
GGGGAAAGGACATGGACCTCACTGCCCAGCCGGGGCGGGCAGAGACTTCGCAGCTCGACG
TATAACGGCAGTTAAGAGAAAGAGTCGCAGTTCCGGACTTTCGGCACTCGGCGCACAGTT
CGAACGCCGGGAGGGCGCAGTAGTTGACTGTTTCTGACGGCCACGGTCTTCGCAGAGTCT
CACATACCATCTTCGCTACCCTCCGCGGCGTCACGGTAACTATTGCGAGCTGCGTGGGTG
TAATAGTCGTCCGCCATTTACGTTAGTACGCGTAGAGACTGACTTCTTTCCCACACATGG
AGTACAAAAAGCTACGGAAGCGTTTCGCGTAAATTATACTGACACCCACAGCGAGGGGGT
TGTAGCCTTTCAATGCGAGCCTTCGTGTCAACGCTTTTGAGGACGCCGGCCACCCACGCT
GGGCAGCGCAATATGAAGTCGGGCTTCGGGGACGACTATCCCGCGACGGGCACGCAGGAG
AGGCGAGGTGAATGTGAACATCAGGTCCTGTTACGATTTGGGGCTACTTGGGACACCTCT
CAACCAATAGCTTCACGTCCCCTAGTAAGTTTTTTTCTGGATGTTTTTCGTTCTTCTTCT
GTAGAATCTCGATGACGGTCAGGTTGCAGGAGCCTTGCGGCTCCATATACGAAGGTTTGC
CCCAATCAGACACTGCTCCGTTCCGTATGGTACAGCTGTGGCCCGTTCGGAGTGAAGAGG
GACGGAGCTACGCCGTAATGGTTTTGCGGTAAGACATTGTGAGTCCCGACCCCAAAGCCG
TGAAGCAGTTCTACGCGGAGCCCCGCGCGGACCCCCTCCCCCGCATCCCTAACCCTTACG
CCTGCGGATGCAGCGATTGAGCTGTAGTAAGAGTTGTCGCCATTGTATGCCTATTTTGAC
GCCGGTCCCCACTACAACCCTAGGGCGCGCGGCCCGGGCTTCCTGTAAAGCGGCACGTGT
TGGCGTTGTAGCATCTCCGTTACGATAGCGAGGGGACCGGTCGAATGTTCGGGTTCGTCT
TTCCTGTTTATGGCAGGGGTCGAGATTTAATCTTCCCTAGCGGGACCTCGTCGACCGGAG
TCAGGCCCCTCTTGTCGTCATGTCTTCCTCATAGACAAAGGCGGAATGAACTCCAGCCGG
CCGGGTCAATCAGAGCGCAGTGTTAGAAGTGTGCTACGCATCATTCCACTAGACGGCGAG
CTTTGGCACAAGGCGTACTTGTGTACGGTGTCGCCACCTCTAGCTCTCCGTAAATCGAAC
CAGCCGCTATAATAAGATGTTATGCTTATGCGCGCACGGAAGCTATTTGGGGTTCGCTCT
CGTGTTGCCTCCAGCTGCTCGATGTGCGGACCTGGAGCGTGTCTGGGTCAAAGTGGCGAG
GCGACCTCAGCTACGAGATGGGATCACGCCCCACCCTTACGGGAATGCCATTAGCTCTTC
CTCCATCGCCTTGGCTCAGTCATGGTAATCCCGTCCCTCATGTTTCCTCTGCGTCTCGGC
CTCCGTCAATCGTTCTCCGAGTGTGGGACTCTAGATTTTAAATCGTTTGTGCACAACAGC
TTCGAGTGAGATTTACCGGTCCTCACGCCGCCTTACGGACTCCGCGTCCACTAGTATGGT
ACCCTAAGGGAGTTGACCAATGGACAATTGTTTCGGAAGGTTTTCACGAATACGCGCCTC
TAACGACGCGCAGCGGTGGGAAACACTCCTTGGCGGTTGTAGCCTGTGCCGTACGCATGG
AGCCTAGAGTCTCACTGGAAGTAGTCCGTGCTCACGGTATAATAGCTCCTGGTCTACGAC
CACGGCTTCCCTGGGACTCCGTTTAGCCGTTGCGGCCAGGCCTGGCCGTGAAACGACCGG
TACACCTCAAAGGAAACCGGCTGTCGTATACCCCTGCCAAAATACGCAAGCCTGAGGCCG
CTTCCCCTCGCTTTCCTGATACCCGTGTACACAATACCGTTATTTAGTGGTGTGTAGGCA
CCACCGCCATAAACGACTTATCTACCCATACGTCCAACAACGGGTTTTTCCCTACCCACG
ACCTCAGGCGGTCGCATCTCCTTCTTCTACTTCGTGCTGCTTTAGTCGTGCACCCATCAC
CCACGGCAGGACTGCGCGCTCACGCATGATTCGCCGTCCCCTGAAAGGGTAACCTGTCAT
GTCACCCAAAGGTCCCTGTTTTCAATCACTCGAAAACGCTAGACTCCTAACTGTGTGTTA
AAGAACCCGCCCGCCGCCTGGCCTTCAACGCGCCAGCCTGGCCGGTCGAGCCGCAGTCGC
ACTCAGCTCAGTCACTGTGCCGCAAGTCTACCTTCACCCGTCCTTCTCGCGGCCCTAGGA
GCCACCTATGTCACACTAATCTAGTCTTTTCTGTCACCCAACGTCTTGGGACCGCTGTCC
GTCCATGGTGGAGCTAGGGCAGAGACACACGACAAAATGTAGTGCAAGAACTCTTGACGT
CCTCCCTATCGCAATCTCGGCATAAGCCAAGGAGTGGGCTGGTGCGATGCCCTGCAATGG
GGCCTATTATGGCGGATCCGCGCAATTTCGGGGATTTGGTCTTTGTCTCTTCGCAATTCA
CGCTTCGCTCTTACTCCAAACTCCACTAGCGTCACGTTGCGTCTAAAACGGGAGCGGTTC
GTATGGGCTTCACTCTTGACACTATGTGGAAGCCTTCCAGGCAGTCTAGCGCGTAACTGG
GTACCGCAATATACTGCTCAGTGTTTGTGATCCTTTTGCGCTAGCGAGTGACTCGACGCA
AAGGTCGATAGGGCTTCAGCGATCGCACCATATGGAGGGGACGCATTGAGAGAGGCAAAT
TACGACATTTCCCGTGACTGGCGCGCGCTGGTGTGACTGTGTACTTTCGATTGGTCTCTT
ACACCGCTCACGACCTCGATAGTTACCCTGCGGTAATCAAAGACTGAAAAAGCCC
>SRR404979 <unknown description>
CCGGAGAGCTTCCAGGCACAAATACGAGCTTCATGTCCACCTGGAGTCACTTAGCTATCT
GGTTGTTTCACATCCCTGAGGTCCACATCTAGAAGTCAAGGGGCAACCCCACCCATTCAC
TATCTACCATGGACAGTGCTTGAAGCGGTTGTGTCAAACGCCCGGTGACCACTTAAGCCA
ACCCGGCAGTGTCTGAGAGAGAAGCCCGAATAAACCCTTTTTCGTCTTTTACTGTCCGCA
CGTTCGTGCCCTTCTGTCGGGACGAATACTGTCTCCCTCTTAGTGGCAAATTTGCAAGTT
ATATCACGGTCGGATAAATGAGAGTATGTGTCGTCTAGAGCGATGGCCATTTAACTTGCC
CAATTTCGCCCTGACCCAGGTAACAATTGAGACACACCTCGGAAGTCCTAGCCTACGTCG
CGTACGGTAGTACAACCTCGATATTGGCATAGGACACTGAATGCACCCATTGTGGTGCCT
ATCATAATACTACAAACCAAGATACCCCATAGCATAATCAGAGGAAGCTGCATCTGATCC
TCAAGAAACAAAGTATAACGTCTCCCCTTCGGTCCCTAGCCCCCAGCGACACCGTCACTC
TCGGTGAGGTGGGTGCTGAAGAGAAATCATAGGTACTGTGGTGAACTCTTAAGCTCATTT
TCAAGAACCGTATATACACTTAGTTTACGTTTGGTGCCTCAACCACTAGCAATAATATAG
ACGAGCATTCGCCATTACGTCTCCTCACGGGTGTTCGAAAATATCGATACTGCGATTGAG
TAAGAGTCTTTATTAAACAGCTAGAGGGTCAGCAGCTTTCTTCGGCTCAACAACCAAGCC
ATGGGGGAAAAAACTCAAGATTCTGCCGGAGACTCTGCGAGCCGTTTTGGCTCAGATTTA
GCACCTGGAATAAATCCGTCTCGTCACCGGTTTGGAGACGCGAGGGGAAACCCGGGGCAC
GGGGGTCCCGCAGGGGCTGCCGAACACGTGCCGGCCGCCCTCACTCACGTAGTTTAATTG
AATGGTGCCCATTGATTTCGGAGGACACGCTAGATCAGTGTAAGCACAGCGGATATGCAC
CAGGAGGAGAAGGCGTTACACGTCGAAAATGGTTCCGGACGGTTACTTGGGCGGACTGAC
CGCTGGGAATCAGCGCACAGCAATCCTAATGCAATTTTGGCCTAAGCTGTTCGACTGCCG
GTCACGGGCATCTCACGTACGACGTCACGCCTCTATCTTGCTAGTCGGGCGTCGTGGCTA
TTCCACTTCGAATGCGCGAGGAGTGGGAAGACCACCAAAACGACAACCATCACGCTCTGT
CTGAGGGGTCGGCGAGAATACTCCGCAAGAGTCACTGAAATAGTATAACGCTGGGATTAA
TACTCCCAAGAGCCTTAGGTTTAAGACCTATGACGATTATGATGCACCTAGCCAGACAGT
TCCGTAGAATCGGTTCATTCATGGAGCACGATAGGGTGATGCCGGGGCAGTCGATGCGGA
TGCTGCCCATCCTAGGAGCCCCAAGCCCTCCTCCCTTCCAAGGTTAGGTTCACGCGCCCG
ACGTGTCCCACCGAAAGCGGGCCGTCTACGTCACAGGGATAATCAGTTCCCCCGCACTCT
GACATTTCCTGCTCAAGGAAGTGTGTTTACCTGCAGGTCCCCTAGGGAGAGGTACCTCTA
GATTGAGCGAGACCCGGAGTGGGCACTGGGGAGGAGGCTTAGTTTACTAGCTCGTGGGGT
AGAACCCCCCTGGGCCACACTCTGGTCGCATGGGCTTCTTAGTCACGCCCTTTTCAGACC
TATTATGGGCCATCATTCCCTATGGGTAGTTGCGCCGGTATGCCGGGATCGAACAAGAGG
CGACATAGCCCTGTTCTCACCTTAGAACACACGATGTCCCACAGCAGATAGGAGTAATCC
GTAAATTTCCATAGGTCGAAGTGAGCCCAGCAAGTGGATGAGGTCGGGATGCAAAACGGA
CACCTCGGTCAGTTCCGTAACCGAGCGAGTAACCTAATAGGCAGGTACAGAATCCATATA
GTGTACAAAACAGTGCGTCTCAAGGTCCACGGCACCAAGAGCTTAGTGCAAATGGAACGC
TCAGCTAAGCCTACACTTTGCGCCGCCTGGGCGAAGACCCGCCAAGACCTGCGGCTAATC
CTCGTAGAGACGCAACCCCTAACAGTCCGGAGCACGGGCTGCGGGACATGGATATGGGTC
GATGATCATCATTGACCATACGTCACTGGTGTAGTGCGTTCATGGAGGTGCCGAGCAATT
GCAGCCTGGATACGGGGGCGTAATCTTTTTATTACAGCTTAGCCCCGCTGGGCCGCCAAC
CAGTTCCTATCTAGGTATCCCCTGGGGGCTGCCGCTCTATTTATCTAGGGCACAGATAAG
GATCGTCAGCGCGACCTCGGAGAGCCTAAGCCATCAACTATTCGGCATCCATCCAGGGCT
ACCGAGTGTCTTGGGCATGGGTAGGGCATAACAATTATGGTGGCAACTCTTGGTGAGTAG
TGCCCAATAGTATTTTTCTTTACTTAATTGGGCACGGGTGACTGCGACGTCCCACTCGTC
GCCCAGAATACTAGCGACCAGTGTCCTCCTTCGGGAAACAGGGTCTGTGCACGGGGGTGC
CGTCCCCATTCCGGTGTTAGATGAGGCTCAGAGAGGTCGGCAACAACGAAAGTATCAAGG
AGTAAGCAGGCTTTGTGGTAGTCGCAATTATAGGGGGTAGTTAGTGTTAAAGACACTCTC
CATACTTGCTTAGGCTGCAAGCGTCTTGCGTCTGCAGCATTCATGGAGGCTACGTATAAA
GACTAGCTGAAGGTCGTAGATTCCGGAGAGCGAATGACCTTTAGACGACTTTCATAGCTT
GGGGGCGGGTGAATACGGAGGGAAAACGGGAGTGCAAAAGGACAGGGTCTTTGACGCCCG
CGATAGAATAGCGAAATTGGACCAGTCATTACACACCCCACAAGCGCCGAATGGATGGCG
CCGGAGGTACAAGAAACGAACGAGCCCAGAGAAACGTTGGGGGGGCGAGCCGGCGTGGGA
GGGGAAAGGACATGGACCTCACTGCCCAGCCGGGGCGGGCAGAGACTTCGCAGCTCGACG
TATAACGGCAGTTAAGAGAAAGAGTCGCAGTTCCGGACTTTCGGCACTCGGCGCACAGTT
CGAACGCCGGGAGGGCGCAGTAGTTGACTGTTTCTGACGGCCACGGTCTTCGCAGAGTCT
CACATACCATCTGCGCTACCCTCCGCGGCGTCACGGTAACTATTGCGAGCTGCGTGGGTG
TAATAGTCGTCCGCCATTTACGTTAGTACGCGTAGAGACTGACTTCTTTCCCACACATGG
AGTACAAAAAGCTACGGAAGCGTTTCGCGTAAATTATACTGACACCCACAGCGAGGGGGT
TGTAGCCTTTCAATGCGAGCCTTCGTGTCAACGCTTTTGAGGACGCCGGCCACCCACGCT
GGGCAGCGCAATATGAAGTCGGGCTTCGGGGACGACTATCCCGCGACGGGCACGCAGGAG
AGGCGAGGTGAATGTGAACATCAGGTCCTGTTACGATTTGGGGCTACTTGGGACACCTCT
CAACCAATAGCTTCACGTCCCCTAGTAAGTTTTTTTCTGGATGTTTTTCGTTCTTCTTCT
GTAGAATCTCGATGACGGTCAGGTTGCAGGAGCCTTGCGGCTCCATATACGAAGGTTTGC
TCCAATCAGACACTGCTCCGTTCCGTATGGTACAGCTGTGGCCCGTTCGGAGTGAAGAGG
GACGGAGCTACGCCGTAATGGTTTTGCGGTAAGACATTGTGAGTCCCGACCCCAAAGCCG
TGAAGCAGTTCTACGCGGAGCCCCGCGCGGACCCCCTCCCCCGCATCCCTAACCCTTACG
CCTGCGGATGCAGCGATTGAGCTGTAGTAAGAGTTGTCGCCATTGTATGCCTATTTTGAC
GCCGGTCCCCACTACAACCCTAGGGCGCGCGGCCCGGGCTTCCTGTAAAGCGGCACGTGT
TGGCGTTGTAGCATCTCCGTTACGATAGCGAGGGGACCGGTCGAATGTTCGGGTTCGTCT
TTCCTGTTTATGGCAGGGGTCGAGATTTAATCTTCCCTAGCGGGACCTCGTCGACCGGAG
TCAGGCCCCTCTTGTCGTCATGTCTTCCTCATAGACAAAGGCGGAATGAACTCCAGCCGG
CCGGGTCAATCAGAGCGCAGTGTTAGAAGTGTGCTACGCATCATTCCACTAGACGGCGAG
CTTTGGCACAAGGCGTACTTGTGTACGGTGTCGCCACCTCTAGCTCTCCGTAAATCGAAC
CAGCCGCTATAATAAGATGTTATGCTTATGCGCGCACGGAAGCTATTTGGGGTTCGCTCT
CGTGTTGCCTCCAGCTGCTCGATGTGCGGACCTGGAGCGTGTCTGGGTCAAAGTGGCGAG
GCGACCTCAGCTACGAGATGGGATCACGCCCCACCCTTACGGGAATGCCATTAGCTCTTC
CTCCATCGCCTTGGCTCAGTCATGGTAATCCCGTCCCTCATGTTTCCTCTGCGTCTCGGC
CTCCGTCAATCGTTCTCCGAGTGTGGGACTCTAGATTTTAAATCGTTTGTGCACAACAGC
TTCGAGTGAGATTTACCGGTCCTCACGCCGCCTTACGGACTCCGCGTCCACTAGTATGGT
ACCCTAAGGGAGTTGACCAATGGACAATTGTTTCGGAAGGTTTTCACGAATACGCGCCTC
TAACGACGCGCAGCGGTGGGAAACACTCCTTGGCGGTTGTAGCCTGTGCCGTACGCATGG
AGCCTAGAGTCTCACTGGAAGTAGTCCGTGCTCACGGTATAATAGCTCCTGGTCTACGAC
CACGGCTTCCCTGGGACTCCGTTTAGCCGTTGCGGCCAGGCCTGGCCGTGAAACGACCGG
TACACCTCAAAGGAAACCGGCTGTCGTATACCCCTGCCAAAATACGCAAGCCTGAGGCCG
CTTCCCCTCGCTTTCCTGATACCCGTGTACACAATACCGTTATTTAGTGGTGTGTAGGCA
CCACCGCCATAAACGACTTATCTACCCATACGTCCAACAACGGGTTTTTCCCTACCCACG
ACCTCAGGCGGTCGCATCTCCTTCTTCTACTTCGTGCTGCTTTAGTCGTGCACCCATCAC
CCACGGCAGGACTGCGCGCTCACGCATGATTCGCCGTCCCCTGAAAGGGTAACCTGTCAT
GTCACCCAAAGGTCCCTGTTTTCAATCACTCGAAAACGCTAGACTCCTAACTGTGTGTTA
AAGAACCCGCCCGCCGCCTGGCCTTCAACGCGCCAGCCTGGCCGGTCGAGCCGCAGTCGC
ACTCAGCTCAGTCACTGTGCCGCAAGTCTACCTTCACCCGTCCTTCTCGCGGCCCTAGGA
GCCACCTATGTCACACTAATCTAGTCTTTTCTGTCACCCAACGTCTTGGGACCGCTGTCC
GTCCATGGTGGAGCTAGGGCAGAGACACACGACAAAATGTAGTGCAAGAACTCTTGACGT
CCTCCCTATCGCAATCTCGGCATAAGCCAAGGAGTGGGCTGGTGCGATGCCCTGCAATGG
GGCCTATTATGGCGGATCCGCGCAATTTCGGGGATTTGGTCTTTGTCTCTTCGCAATTCA
CGCTTCGCTCTTACTCCAAACTCCACTAGCGTCACGTTGCGTCTAAAACGGGAGCGGTTC
GTATGGGCTTCACTCTTGACACTATGTGGAAGCCTTCCAGGCAGTCTAGCGCGTAACTGG
GTACCGCAATATACTGCTCAGTGTTTGTGATCCTTTTGCGCTAGCGAGTGACTCGACGCA
AAGGTCGATAGGGCTTCAGCGATCGCACCATATGGAGGGGACGCATTGAGAGAGGCAAAT
TACGACATTTCCCGTGACTGGCGCGCGCTGGTGTGACTGTGTACTTTCGATTGGTCTCTT
ACACCGCTCACGACCTCGATAGTTACCCTGCGGTAATCAAAGACTGAAAAAGCCC
>SRR404986 <unknown description>
CCGGAGAGCTTCCAGGCACAAATACGAGCTTCATGTCCACCTGGAGTCACTTAGCTATCT
GGTTGTTTCACATCCCTGAGGTCCACATCTAGAAGTCAAGGGGCAACCCCACCCATTCAC
TATCTACCATGGACAGTGCTTGAAGCGGTTGTGTCAAACGCCCGGTGACCACTTAAGCCA
ACCCGGCAGTGTCTGAGAGAGAAGCCCGAATAAACCCTTTTTCGTCTTTTACTGTCCGCA
CGTTCGTGCCCTTCTGTCGGGACGAATACTGTCTCCCTCTTAGTGGCAAATTTGCAAGTT
ATATCACGGTCGGATAAATGAGAGTATGTGTCGTCTAGAGCGATGGCCATTTAACTTGCC
CAATTTCGCCCTGACCCAGGTAACAATTGAGACACACCTCGGAAGTCCTAGCCTACGTCG
CGTACGGTAGTACAACCTCGATATTGGCATAGGACACTGAATGCACCCATTGTGGTGCCT
ATCATAATACTACAAACCAAGATACCCCATAGCATAATCAGAGGAAGCTGCATCTGATCC
TCAAGAAACAAAGTATAACGTCTCCCCTTCGGTCCCTAGCCCCCAGCGACACCGTCACTC
TCGGTGAGGTGGGTGCTGAAGAGAAATCATAGGTACTGTGGTGAACTCTTAAGCTCATTT
TCAAGAACCGTATATACACTTAGTTTACGTTTGGTGCCTCAACCACTAGCAATAATATAG
ACGAGCATTCGCCATTACGTCTCCTCACGGGTGTTCGAAAATATCGATACTGCGATTGAG
TAAGAGTCTTTATTAAACAGCTAGAGGGTCAGCAGCTTTCTTCGGCTCAACAACCAAGCC
ATGGGGGAAAAAACTCAAGATTCTGCCGGAGACTCTGCGAGCCGTTTTGGCTCAGATTTA
GCACCTGGAATAAATCCGTCTCGTCACCGGTTTGGAGACGCGAGGGGAAACCCGGGGCAC
GGGGGTCCCGCAGGGGCTGCCGAACACGTGCCGGCCGCCCTCACTCACGTAGTTTAATTG
AATGGTGCCCATTGATTTCGGAGGACACGCTAGATCAGTGTAAGCACAGCGGATATGCAC
CAGGAGGAGAAGGCGTTACACGTCGAAAATGGTTCCGGACGGTTACTTGGGCGGACTGAC
CGCTGGGAATCAGCGCACAGCAATCCTAATGCAATTTTGGCCTAAGCTGTTCGACTGCCG
GTCACGGGCATCTCACGTACGACGTCACGCCTCTATCTTGCTAGTCGGGCGTCGTGGCTA
TTCCACTTCGAATGCGCGAGGAGTGGGAAGACCACCAAAACGACAACCATCACGCTCTGT
CTGAGGGGTCGGCGAGAATACTCCGCAAGAGTCACTGAAATAGTATAACGCTGGGATTAA
TACTCCCAAGAGCCTTAGGTTTAAGACCTATGACGATTATGATGCACCTAGCCAGACAGT
TCCGTAGAATCGGTTCATTCATGGAGCACGATAGGGTGATGCCGGGGCAGTCGATGCGGA
TGCTGCCCATCCTAGGAGCCCCAAGCCCTCCTCCCTTCCAAGGTTAGGTTCACGCGCCCG
ACGTGTCCCACCGAAAGCGGGCCGTCTACGTCACAGGGATAATCAGTTCCCCCGCACTCT
GACATTTCCTGCTCAAGGAAGTGTGTTTACCTGCAGGTCCCCTAGGGAGAGGTACCTCTA
GATTGAGCGAGACCCGGAGTGGGCACTGGGGAGGAGGCTTAGTTTACTAGCTCGTGGGGT
AGAACCCCCCTGGGCCACACTCTGGTCGCATGGGCTTCTTAGTCACGCCCTTTTCAGACC
TATTATGGGCCATCATTCCCTATGGGTAGTTGCGCCGGTATGCCGGGATCGAACAAGAGG
CGACATAGCCCTGTTCTCACCTTAGAACACACGATGTCCCACAGCAGATAGGAGTAATCC
GTAAATTTCCATAGGTCGAAGTGAGCCCAGCAAGTGGATGAGGTCGGGATGCAAAACGGA
CACCTCGGTCAGTTCCGTAACCGAGCGAGTAACCTAATAGGCAGGTACAGAATCTATATA
GTGTACAAAACAGTGCGTCTCAAGGTCCACGGCACCAAGAGCTTAGTGCAAATGGAACGC
TCAGCTAAGCCTACACTTTGCGCCGCCTGGGCGAAGACCCGCCAAGACCTGCGGCTAATC
CTCGTAGAGACGCAACCCCTAACAGTCCGGAGCACGGGCTGCGGGACATGGATATGGGTC
GATGATCATCATTGACCATACGTCACTGGTGTAGTGCGTTCATGGAGGTGCCGAGCAATT
GCAGCCTGGATACGGGGGCGTAATCTTTTTATTACAGCTTAGCCCCGCTGGGCCGCCAAC
CAGTTCCTATCTAGGTATCCCCTGGGGGCTGCCGCTCTATTTATCTAGGGAACAGATAAG
GATCGTCAGCGCGACCTCGGAGAGCCTAAGCCATCAACTATTCGGCATCCATCCAGGGCT
ACCGAGTGTCTTGGGCATGGGTAGGGCATAACAATTATGGTGGCAACTCTTGGTGAGTAG
TGCCCAATAGTATTTTTCTTTACTTAATTGGGCACGGGTGACTGCGACGTCCCACTCGTC
GCCCAGAATACTAGCGACCAGTGTCCTCCTTCGGGAAACAGGGTCTGTGCACGGGGGTGC
CGTCCCCATTCCGGTGTTAGATGAGGCTCAGAGAGGTCGGCAACAACGAAAGTATCAAGG
AGTAAGCAGGCTTTGTGGTAGTCGCAATTATAGGGGGTAGTTAATGTTAAAGACACTCTC
CATACTTGTTTAGGCTGCAAGCGTCTTGCGTCTGCAGCATTCATGGAGGCTACGTATAAA
GACTAGCTGAAGGTCGTAGACTCCGGAGAGCGAATGACCTTTAGACGACTTTCATAGCTT
GGGGGCGGGTGAATACGGAGGGAAAACGGGAGTGCAAAAGGACAGGGTCTTTGACGCCCG
CGATAGAATAGCGAAATTGGACCAGTCATTACACACCCCACAAGCGCCGAATGGATGGCG
CCGGAGGTACAAGAAACGAACGAGCCCAGAGAAACGTTGGGGGGGCGAGCCGGCGTGGGA
GGGGAAAGGACATGGACCTCACTGCCCAGCCGGGGCGGGCAGAGACTTCGCAGCTCGACG
TATAACGGCAGTTAAGAGAAAGAGTCGCAGTTCCGGACTTTCGGCACTCGGCGCACAGTT
CGAACGCCGGGAGGGCGCAGTAGTTGACTGTTTCTGACGGCCACGGTCTTCGCAGAGTCT
CACATACCATCTGCGCTACCCTCCGCGGCGTCACGGTAACTATTGCGAGCTGCGTGGGTG
TAATAGTCGTCCGCCATTTACGTTAGTACGCGTAGAGACTGACTTCTTTCCCACACATGG
AGTACAAAAAGCTACGGAAGCGTTTCGCGTAAATTATACTGACACCCACAGCGAGGGGGT
TGTAGCCTTTCAATGCGAGCCTTCGTGTCAACGCTTTTGAGGACGCCGGCCACCCACGCT
GGGCAGCGCAATATGAAGTCGGGCTTCGGGGACGACTATCCCGCGACGGGCACGCAGGAG
AGGCGAGGTGAATGTGAACATCAGGTCCTGTTACGATTTGGGGCTACTTGGGACACCTCT
CAACCAATAGCTTCACGTCCCCTAGTAAGTTTTTTTCTGGATGTTTTTCGTTCTTCTTCT
GTAGAATCTCGATGACGGTCAGGTTGCAGGAGCCTTGCGGCTCCATATACGAAGGTTTGC
TCCAATCAGACACTGCTCCGTTCCGTATGGTACAGCTGTGGCCCGTTCGGAGTGAAGAGG
GACGGAGCTACGCCGTAATGGTTTTGCGGTAAGACATTGTGAGTCCCGACCCCAAAGCCG
TGAAGCAGTTCTACGCGGAGCCCCGCGCGGACCCCCTCCCCCGCATCCCTAACCCTTACG
CCTGCGGATGCAGCGATTGAGTTGTAGTAAGAGTTGTCGCCATTGTATGCCTATTTTGAC
GCCGGTCCCCACTACAACCCTAGGGCGCGCGGCCCGGGCTTCCTGTAAAGCGGCACGTGT
TGGCGTTGTAGCATCTCCGTTACGATAGCGAGGGGACCGGTCGAATGTTCGGGTTCGTCT
TTCCTGTTTATGGCAGGGGTCGAGATTTAATCTTCCCTAGCGGGACCTCGTCGACCGGAG
TCAGGCCCCTCTTGTCGTCATGTCTTCCTCATAGACAAAGGCGGAATGAACTCCAGCCGG
CCGGGTCAATCAGAGCGCAGTGTTAGAAGTGTGCTACGCATCATTCCACTAGACGGCGAG
CTTTGGCACAAGGCGTACTTGTGTACGGTGTCGCCACCTCTAGCTCTCCGTAAATCGAAC
CAGCCGCTATAATAAGATGTTATGCTTATGCGCGCACGGAAGCTATTTGGGGTTCGCTCT
CGTGTTGCCTCCAGCTGCTCGATGTGCGGACCTGGAGCGTGTCTGGGTCAAAGTGGCGAG
GCGACCTCAGCTACGAGATGGGATCACGCCCCACCCTTACGGGAATGCCATTAGCTCTTC
CTCCATCGCCTTGGCTCAGTCATGGTAATCCCGTCCCTCATGTTTCCTCTGCGTCTCGGC
CTCCGTCAATCGTTCTCCGAGTGTGGGACTCTAGATTTTAAATCGTTTGTGCACAACAGC
TTCGAGTGAGATTTACCGGTCCTCACGCCGCCTTACGGACTCCGCGTCCACTAGTATGGT
ACCCTAAGGGAGTTGACCAATGGACAATTGTTTCGGAAGGTTTTCACGAATACGCGCCTC
TAACGACGCGCAGCGGTGGGAAACACTCCTTGGCGGTTGTAGCCTGTGCCGTACGCATGG
AGCCTAGAGTCTCACTGGAAGTAGTCCGTGCTCACGGTATAATAGCTCCTGGTCTACGAC
CACGGCTTCCCTGGGACTCCGTTTAGCCGTTGCGGCCAGGCCTGGCCGTGAAACGACCGG
TACACCTCAAAGGAAACCGGCTGTCGTATACCCCTGCCAAAATACGCAAGCCTGAGGCCG
CTTCCCCTCGCTTTCCTGATACCCGTGTACACAATACCGTTATTTAGTGGTGTGTAGGCA
CCACCGCCATAAACGACTTATCTACCCATACGTCCAACAACGGGTTTTTCCCTACCCACG
ACCTCAGGCGGTCGCATCTCCTTCTTCTACTTCGTGCTGCTTTAGTCGTGCACCCATCAC
CCACGGCAGGACTGCGCGCTCACGCATGATTCGCCGTCCCCTGAAAGGGTAACCTGTCAT
GTCACCCAAAGGTCCCTGTTTTCAATCACTCGAAAACGCTAGACTCCTAACTGTGTGTTA
AAGAACCCGCCCGCCGCCTGGCCTTCAACGCGCCAGCCTGGCCGGTCGAGCCGCAGTCGC
ACTCAGCTCAGTCACTGTGCCGCAAGTCTACCTTCACCCGTCCTTCTCGCGGCCCTAGGA
GCCACCTATGTCACACTAATCTAGTCTTTTCTGTCACCCAACGTCTTGGGACCGCTGTCC
GTCCATGGTGGAGCTAGGGCAGAGACACACGACAAAATGTAGTGCAAGAACTCTTGACGT
CCTCCCTATCGCAATCTCGGCATAAGCCAAGGAGTGGGCTGGTGCGATGCCCTGCAATGG
GGCCTATTATGGCGGATCCGCGCAATTTCGGGGATTTGGTCTTTGTCTCTTCGCAATTCA
CGCTTCGCTCTTACTCCAAACTCCACTAGCGTCACGTTGCGTCTAAAACGGGAGCGGTTC
GTATGGGCTTCACTCTTGACACTATGTGGAAGCCTTCCAGGCAGTCTAGCGCGTAACTGG
GTACCGCAATATACTGCTCAGTGTTTGTGATCCTTTTGCGCTAGCGAGTGACTCGACGCA
AAGGTCGATAGGGCTTCAGCGATCGCACCATATGGAGGGGACGCATTGAGAGAGGCAAAT
TACGACATTTCCCGTGACTGGCGCGCGCTGGTGTGACTGTGTACTTTCGATTGGTCTCTT
ACACCGCTCACGACCTCGATAGTTACCCTGCGGTAATCAAAGACTGAAAAAGCCC
>SRR404987 <unknown description>
CCGGAGAGCTTCCAGGCACAAATACGAGCTTCATGTCCACCTGGAGTCACTTAGCTATCT
GGTTGTTTCACATCCCTGAGGTCCACATCTAGAAGTCAAGGGGCAACCCCACCCATTCAC
TATCTACCATGGACAGTGCTTGAAGCGGTTGTGTCAAACGCCCGGTGACCACTTAAGCCA
ACCCGGCAGTGTCTGAGAGAGAAGCCCGAATAAACCCTTTTTCGTCTTTTACTGTCCGCA
CGTTCGTGCCCTTCTGTCGGGACGAATACTGTCTCCCTCTTAGTGGCAAATTTGCAAGTT
ATATCACGGTCGGATAAATGAGAGTATGTGTCGTCTAGAGCGATGGCCATTTAACTTGCC
CAATTTCGCCCTGACCCAGGTAACAATTGAGACACACCTCGGAAGTCCTAGCCTACGTCG
CGTACGGTAGTACAACCTCGATATTGGCATAGGACACTGAATGCACCCATTGTGGTGCCT
ATCATAATACTACAAACCAAGATACCCCATAGCATAATCAGAGGAAGCTGCATCTGATCC
TCAAGAAACAAAGTATAACGTCTCCCCTTCGGTCCCTAGCCCCCAGCGACACCGTCACTC
TCGGTGAGGTGGGTGCTGAAGAGAAATCATAGGTACTGTGGTGAACTCTTAAGCTCATTT
TCAAGAACCGTATATACACTTAGTTTACGTTTGGTGCCTCAACCACTAGCAATAATATAG
ACGAGCATTCGCCATTACGTCTCCTCACGGGTGTTCGAAAATATCGATACTGCGATTGAG
TAAGAGTCTTTATTAAACAGCTAGAGGGTCAGCAGCTTTCTTCGGCTCAACAACCAAGCC
ATGGGGGAAAAAACTCAAGATTCTGCCGGAGACTCTGCGAGCCGTTTTGGCTCAGATTTA
GCACCTGGAATAAATCCGTCTCGTCACCGGTTTGGAGACGCGAGGGGAAACCCGGGGCAC
GGGGGTCCCGCAGGGGCTGCCGAACACGTGCCGGCCGCCCTCACTCACGTAGTTTAATTG
AATGGTGCCCATTGATTTCGGAGGACACGCTAGATCAGTGTAAGCACAGCGGATATGCAC
CAGGAGGAGAAGGCGTTACACGTCGAAAATGGTTCCGGACGGTTACTTGGGCGGACTGAC
CGCTGGGAATCAGCGCACAGCAATCCTAATGCAATTTTGGCCTAAGCTGTTCGACTGCCG
GTCACGGGCATCTCACGTACGACGTCACGCCTCTATCTTGCTAGTCGGGCGTCGTGGCTA
TTCCACTTCGAATGCGCGAGGAGTGGGAAGACCACCAAAACGACAACCATCACGCTCTGT
CTGAGGGGTCGGCGAGAATACTCCGCAAGAGTCACTGAAATAGTATAACGCTGGGATTAA
TACTCCCAAGAGCCTTAGGTTTAAGACCTATGACGATTATGATGCACCTAGCCAGACAGT
TCCGTAGAATCGGTTCATTCATGGAGCACGATAGGGTGATGCCGGGGCAGTCGATGCGGA
TGCTGCCCATCCTAGGAGCCCCAAGCCCTCCTCCCTTCCAAGGTTAGGTTCACGCGCCCG
ACGTGTCCCACCGAAAGCGGGCCGTCTACGTCACAGGGATAATCAGTTCCCCCGCACTCT
GACATTTCCTGCTCAAGGAAGTGTGTTTACCTGCAGGTCCCCTAGGGAGAGGTACCTCTA
GATTGAGCGAGACCCGGAGTGGGCACTGGGGAGGAGGCTTAGTTTACTAGCTCGTGGGGT
AGAACCCCCCTGGGCCACACTCTGGTCGCATGGGCTTCTTAGTCACGCCCTTTTCAGACC
TATTATGGGCCATCATTCCCTATGGGTAGTTGCGCCGGTATGCCGGGATCGAACAAGAGG
CGACATAGCCCTGTTCTCACCTTAGAACACACGATGTCCCACAGCAGATAGGAGTAATCC
GTAAATTTCCATAGGTCGAAGTGAGCCCAGCAAGTGGATGAGGTCGGGATGCAAAACGGA
CACCTCGGTCAGTTCCGTAACCGAGCGAGTAACCTAATAGGCAGGTACAGAATCTATATA
GTGTACAAAACAGTGCGTCTCAAGGTCCACGGCACCAAGAGCTTAGTGCAAATGGAACGC
TCAGCTAAGCCTACACTTTGCGCCGCCTGGGCGAAGACCCGCCAAGACCTGCGGCTAATC
CTCGTAGAGACGCAACCCCTAACAGTCCGGAGCACGGGCTGCGGGACATGGATATGGGTC
GATGATCATCATTGACCATACGTCACTGGTGTAGTGCGTTCATGGAGGTGCCGAGCAATT
GCAGCCTGGATACGGGGGCGTAATCTTTTTATTACAGCTTAGCCCCGCTGGGCCGCCAAC
CAGTTCCTATCTAGGTATCCCCTGGGGGCTGCCGCTCTATTTATCTAGGGAACAGATAAG
GATCGTCAGCGCGACCTCGGAGAGCCTAAGCCATCAACTATTCGGCATCCATCCAGGGCT
ACCGAGTGTCTTGGGCATGGGTAGGGCATAACAATTATGGTGGCAACTCTTGGTGAGTAG
TGCCCAATAGTATTTTTCTTTACTTAATTGGGCACGGGTGACTGCGACGTCCCACTCGTC
GCCCAGAATACTAGCGACCAGTGTCCTCCTTCGGGAAACAGGGTCTGTGCACGGGGGTGC
CGTCCCCATTCCGGTGTTAGATGAGGCTCAGAGAGGTCGGCAACAACGAAAGTATCAAGG
AGTAAGCAGGCTTTGTGGTAGTCGCAATTATAGGGGGTAGTTAATGTTAAAGACACTCTC
CATACTTGTTTAGGCTGCAAGCGTCTTGCGTCTGCAGCATTCATGGAGGCTACGTATAAA
GACTAGCTGAAGGTCGTAGACTCCGGAGAGCGAATGACCTTTAGACGACTTTCATAGCTT
GGGGGCGGGTGAATACGGAGGGAAAACGGGAGTGCAAAAGGACAGGGTCTTTGACGCCCG
CGATAGAATAGCGAAATTGGACCAGTCATTACACACCCCACAAGCGCCGAATGGATGGCG
CCGGAGGTACAAGAAACGAACGAGCCCAGAGAAACGTTGGGGGGGCGAGCCGGCGTGGGA
GGGGAAAGGACATGGACCTCACTGCCCAGCCGGGGCGGGCAGAGACTTCGCAGCTCGACG
TATAACGGCAGTTAAGAGAAAGAGTCGCAGTTCCGGACTTTCGGCACTCGGCGCACAGTT
CGAACGCCGGGAGGGCGCAGTAGTTGACTGTTTCTGACGGCCACGGTCTTCGCAGAGTCT
CACATACCATCTGCGCTACCCTCCGCGGCGTCACGGTAACTATTGCGAGCTGCGTGGGTG
TAATAGTCGTCCGCCATTTACGTTAGTACGCGTAGAGACTGACTTCTTTCCCACACATGG
AGTACAAAAAGCTACGGAAGCGTTTCGCGTAAATTATACTGACACCCACAGCGAGGGGGT
TGTAGCCTTTCAATGCGAGCCTTCGTGTCAACGCTTTTGAGGACGCCGGCCACCCACGCT
GGGCAGCGCAATATGAAGTCGGGCTTCGGGGACGACTATCCCGCGACGGGCACGCAGGAG
AGGCGAGGTGAATGTGAACATCAGGTCCTGTTACGATTTGGGGCTACTTGGGACACCTCT
CAACCAATAGCTTCACGTCCCCTAGTAAGTTTTTTTCTGGATGTTTTTCGTTCTTCTTCT
GTAGAATCTCGATGACGGTCAGGTTGCAGGAGCCTTGCGGCTCCATATACGAAGGTTTGC
TCCAATCAGACACTGCTCCGTTCCGTATGGTACAGCTGTGGCCCGTTCGGAGTGAAGAGG
GACGGAGCTACGCCGTAATGGTTTTGCGGTAAGACATTGTGAGTCCCGACCCCAAAGCCG
TGAAGCAGTTCTACGCGGAGCCCCGCGCGGACCCCCTCCCCCGCATCCCTAACCCTTACG
CCTGCGGATGCAGCGATTGAGCTGTAGTAAGAGTTGTCGCCATTGTATGCCTATTTTGAC
GCCGGTCCCCACTACAACCCTAGGGCGCGCGGCCCGGGCTTCCTGTAAAGCGGCACGTGT
TGGCGTTGTAGCATCTCCGTTACGATAGCGAGGGGACCGGTCGAATGTTCGGGTTCGTCT
TTCCTGTTTATGGCAGGGGTCGAGATTTAATCTTCCCTAGCGGGACCTCGTCGACCGGAG
TCAGGCCCCTCTTGTCGTCATGTCTTCCTCATAGACAAAGGCGGAATGAACTCCAGCCGG
CCGGGTCAATCAGAGCGCAGTGTTAGAAGTGTGCTACGCATCATTCCACTAGACGGCGAG
CTTTGGCACAAGGCGTACTTGTGTACGGTGTCGCCACCTCTAGCTCTCCGTAAATCGAAC
CAGCCGCTATAATAAGATGTTATGCTTATGCGCGCACGGAAGCTATTTGGGGTTCGCTCT
CGTGTTGCCTCCAGCTGCTCGATGTGCGGACCTGGAGCGTGTCTGGGTCAAAGTGGCGAG
GCGACCTCAGCTACGAGATGGGATCACGCCCCACCCTTACGGGAATGCCATTAGCTCTTC
CTCCATCGCCTTGGCTCAGTCATGGTAATCCCGTCCCTCATGTTTCCTCTGCGTCTCGGC
CTCCGTCAATCGTTCTCCGAGTGTGGGACTCTAGATTTTAAATCGTTTGTGCACAACAGC
TTCGAGTGAGATTTACCGGTCCTCACGCCGCCTTACGGACTCCGCGTCCACTAGTATGGT
ACCCTAAGGGAGTTGACCAATGGACAATTGTTTCGGAAGGTTTTCACGAATACGCGCCTC
TAACGACGCGCAGCGGTGGGAAACACTCCTTGGCGGTTGTAGCCTGTGCCGTACGCATGG
AGCCTAGAGTCTCACTGGAAGTAGTCCGTGCTCACGGTATAATAGCTCCTGGTCTACGAC
CACGGCTTCCCTGGGACTCCGTTTAGCCGTTGCGGCCAGGCCTGGCCGTGAAACGACCGG
TACACCTCAAAGGAAACCGGCTGTCGTATACCCCTGCCAAAATACGCAAGCCTGAGGCCG
CTTCCCCTCGCTTTCCTGATACCCGTGTACACAATACCGTTATTTAGTGGTGTGTAGGCA
CCACCGCCATAAACGACTTATCTACCCATACGTCCAACAACGGGTTTTTCCCTACCCACG
ACCTCAGGCGGTCGCATCTCCTTCTTCTACTTCGTGCTGCTTTAGTCGTGCACCCATCAC
CCACGGCAGGACTGCGCGCTCACGCATGATTCGCCGTCCCCTGAAAGGGTAACCTGTCAT
GTCACCCAAAGGTCCCTGTTTTCAATCACTCGAAAACGCTAGACTCCTAACTGTGTGTTA
AAGAACCCGCCCGCCGCCTGGCCTTCAACGCGCCAGCCTGGCCGGTCGAGCCGCAGTCGC
ACTCAGCTCAGTCACTGTGCCGCAAGTCTACCTTCACCCGTCCTTCTCGCGGCCCTAGGA
GCCACCTATGTCACACTAATCTAGTCTTTTCTGTCACCCAACGTCTTGGGACCGCTGTCC
GTCCATGGTGGAGCTAGGGCAGAGACACACGACAAAATGTAGTGCAAGAACTCTTGACGT
CCTCCCTATCGCAATCTCGGCATAAGCCAAGGAGTGGGCTGGTGCGATGCCCTGCAATGG
GGCCTATTATGGCGGATCCGCGCAATTTCGGGGATTTGGTCTTTGTCTCTTCGCAATTCA
CGCTTCGCTCTTACTCCAAACTCCACTAGCGTCACGTTGCGTCTAAAACGGGAGCGGTTC
GTATGGGCTTCACTCTTGACACTATGTGGAAGCCTTCCAGGCAGTCTAGCGCGTAACTGG
GTACCGCAATATACTGCTCAGTGTTTGTGATCCTTTTGCGCTAGCGAGTGACTCGACGCA
AAGGTCGATAGGGCTTCAGCGATCGCACCATATGGAGGGGACGCATTGAGAGAGGCAAAT
TACGACATTTCCCGTGACTGGCGCGCGCTGGTGTGACCGTGTACTTTCGATTGGTCTCTT
ACACCGCTCACGACCTCGATAGTTACCCTGCGGTAATCAAAGACTGAAAAAGCCC
>SRR404988 <unknown description>
CCGGAGAGCTTCCAGGCACAAATACGAGCTTCATGTCCACCTGGAGTCACTTAGCTATCT
GGTTGTTTCACATCCCTGAGGTCCACATCTAGAAGTCAAGGGGCAACCCCACCCATTCAC
TATCTACCATGGACAGTGCTTGAAGCGGTTGTGTCAAACGCCCGGTGACCACTTAAGCCA
ACCCGGCAGTGTCTGAGAGAGAAGCCCGAATAAACCCTTTTTCGTCTTTTACTGTCCGCA
CGTTCGTGCCCTTCTGTCGGGACGAATACTGTCTCCCTCTTAGTGGCAAATTTGCAAGTT
ATATCACGGTCGGATAAATGAGAGTATGTGTCGTCTAGAGCGATGGCCATTTAACTTGCC
CAATTTCGCCCTGACCCAGGTAACAATTGAGACACACCTCGGAAGTCCTAGCCTACGTCG
CGTACGGTAGTACAACCTCGATATTGGCATAGGACACTGAATGCACCCATTGTGGTGCCT
ATCATAATACTACAAACCAAGATACCCCATAGCATAATCAGAGGAAGCTGCATCTGATCC
TCAAGAAACAAAGTATAACGTCTCCCCTTCGGTCCCTAGCCCCCAGCGACACCGTCACTC
TCGGTGAGGTGGGTGCTGAAGAGAAATCATAGGTACTGTGGTGAACTCTTAAGCTCATTT
TCAAGAACCGTATATACACTTAGTTTACGTTTGGTGCCTCAACCACTAGCAATAATATAG
ACGAGCATTCGCCATTACGTCTCCTCACGGGTGTTCGAAAATATCGATACTGCGATTGAG
TAAGAGTCTTTATTAAACAGCTAGAGGGTCAGCAGCTTTCTTCGGCTCAACAACCAAGCC
ATGGGGGAAAAAACTCAAGATTCTGCCGGAGACTCTGCGAGCCGTTTTGGCTCAGATTTA
GCACCTGGAATAAATCCGTCTCGTCACCGGTTTGGAGACGCGAGGGGAAACCCGGGGCAC
GGGGGTCCCGCAGGGGCTGCCGAACACGTGCCGGCCGCCCTCACTCACGTAGTTTAATTG
AATGGTGCCCATTGATTTCGGAGGACACGCTAGATCAGTGTAAGCACAGCGGATATGCAC
CAGGAGGAGAAGGCGTTACACGTCGAAAATGGTTCCGGACGGTTACTTGGGCGGACTGAC
CGCTGGGAATCAGCGCACAGCAATCCTAATGCAATTTTGGCCTAAGCTGTTCGACTGCCG
GTCACGGGCATCTCACGTACGACGTCACGCCTCTATCTTGCTAGTCGGGCGTCGTGGCTA
TTCCACTTCGAATGCGCGAGGAGTGGGAAGACCACCAAAACGACAACCATCACGCTCTGT
CTGAGGGGTCGGCGAGAATACTCCGCAAGAGTCACTGAAATAGTATAACGCTGGGATTAA
TACTCCCAAGAGCCTTAGGTTTAAGACCTATGACGATTATGATGCACCTAGCCAGACAGT
TCCGTAGAATCGGTTCATTCATGGAGCACGATAGGGTGATGCCGGGGCAGTCGATGCGGA
TGCTGCCCATCCTAGGAGCCCCAAGCCCTCCTCCCTTCCAAGGTTAGGTTCACGCGCCCG
ACGTGTCCCACCGAAAGCGGGCCGTCTACGTCACAGGGATAATCAGTTCCCCCGCACTCT
GACATTTCCTGCTCAAGGAAGTGTGTTTACCTGCAGGTCCCCTAGGGAGAGGTACCTCTA
GATTGAGCGAGACCCGGAGTGGGCACTGGGGAGGAGGCTTAGTTTACTAGCTCGTGGGGT
AGAACCCCCCTGGGCCACACTCTGGTCGCATGGGCTTCTTAGTCACGCCCTTTTCAGACC
TATTATGGGCCATCATTCCCTATGGGTAGTTGCGCCGGTATGCCGGGATCGAACAAGAGG
CGACATAGCCCTGTTCTCACCTTAGAACACACGATGTCCCACAGCAGATAGGAGTAATCC
GTAAATTTCCATAGGTCGAAGTGAGCCCAGCAAGTGGATGAGGTCGGGATGCAAAACGGA
CACCTCGGTCAGTTCCGTAACCGAGCGAGTAACCTAATAGGCAGGTACAGAATCTATATA
GTGTACAAAACAGTGCGTCTCAAGGTCCACGGCACCAAGAGCTTAGTGCAAATGGAACGC
TCAGCTAAGCCTACACTTTGCGCCGCCTGGGCGAAGACCCGCCAAGACCTGCGGCTAATC
CTCGTAGAGACGCAACCCCTAACAGTCCGGAGCACGGGCTGCGGGACATGGATATGGGTC
GATGATCATCATTGACCATACGTCACTGGTGTAGTGCGTTCATGGAGGTGCCGAGCAATT
GCAGCCTGGATACGGGGGCGTAATCTTTTTATTACAGCTTAGCCCCGCTGGGCCGCCAAC
CAGTTCCTATCTAGGTATCCCCTGGGGGCTGCCGCTCTATTTATCTAGGGAACAGATAAG
GATCGTCAGCGCGACCTCGGAGAGCCTAAGCCATCAACTATTCGGCATCCATCCAGGGCT
ACCGAGTGTCTTGGGCATGGGTAGGGCATAACAATTATGGTGGCAACTCTTGGTGAGTAG
TGCCCAATAGTATTTTTCTTTACTTAATTGGGCACGGGTGACTGCGACGTCCCACTCGTC
GCCCAGAATACTAGCGACCAGTGTCCTCCTTCGGGAAACAGGGTCTGTGCACGGGGGTGC
CGTCCCCATTCCGGTGTTAGATGAGGCTCAGAGAGGTCGGCAACAACGAAAGTATCAAGG
AGTAAGCAGGCTTTGTGGTAGTCGCAATTATAGGGGGTAGTTAATGTTAAAGACACTCTC
CATACTTGTTTAGGCTGCAAGCGTCTTGCGTCTGCAGCATTCATGGAGGCTACGTATAAA
GACTAGCTGAAGGTCGTAGACTCCGGAGAGCGAATGACCTTTAGACGACTTTCATAGCTT
GGGGGCGGGTGAATACGGAGGGAAAACGGGAGTGCAAAAGGACAGGGTCTTTGACGCCCG
CGATAGAATAGCGAAATTGGACCAGTCATTACACACCCCACAAGCGCCGAATGGATGGCG
CCGGAGGTACAAGAAACGAACGAGCCCAGAGAAACGTTGGGGGGGCGAGCCGGCGTGGGA
GGGGAAAGGACATGGACCTCACTGCCCAGCCGGGGCGGGCAGAGACTTCGCAGCTCGACG
TATAACGGCAGTTAAGAGAAAGAGTCGCAGTTCCGGACTTTCGGCACTCGGCGCACAGTT
CGAACGCCGGGAGGGCGCAGTAGTTGACTGTTTCTGACGGCCACGGTCTTCGCAGAGTCT
CACATACCATCTGCGCTACCCTCCGCGGCGTCACGGTAACTATTGCGAGCTGCGTGGGTG
TAATAGTCGTCCGCCATTTACGTTAGTACGCGTAGAGACTGACTTCTTTCCCACACATGG
AGTACAAAAAGCTACGGAAGCGTTTCGCGTAAATTATACTGACACCCACAGCGAGGGGGT
TGTAGCCTTTCAATGCGAGCCTTCGTGTCAACGCTTTTGAGGACGCCGGCCACCCACGCT
GGGCAGCGCAATATGAAGTCGGGCTTCGGGGACGACTATCCCGCGACGGGCACGCAGGAG
AGGCGAGGTGAATGTGAACATCAGGTCCTGTTACGATTTGGGGCTACTTGGGACACCTCT
CAACCAATAGCTTCACGTCCCCTAGTAAGTTTTTTTCTGGATGTTTTTCGTTCTTCTTCT
GTAGAATCTCGATGACGGTCAGGTTGCAGGAGCCTTGCGGCTCCATATACGAAGGTTTGC
TCCAATCAGACACTGCTCCGTTCCGTATGGTACAGCTGTGGCCCGTTCGGAGTGAAGAGG
GACGGAGCTACGCCGTAATGGTTTTGCGGTAAGACATTGTGAGTCCCGACCCCAAAGCCG
TGAAGCAGTTCTACGCGGAGCCCCGCGCGGACCCCCTCCCCCGCATCCCTAACCCTTACG
CCTGCGGATGCAGCGATTGAGTTGTAGTAAGAGTTGTCGCCATTGTATGCCTATTTTGAC
GCCGGTCCCCACTACAACCCTAGGGCGCGCGGCCCGGGCTTCCTGTAAAGCGGCACGTGT
TGGCGTTGTAGCATCTCCGTTACGATAGCGAGGGGACCGGTCGAATGTTCGGGTTCGTCT
TTCCTGTTTATGGCAGGGGTCGAGATTTAATCTTCCCTAGCGGGACCTCGTCGACCGGAG
TCAGGCCCCTCTTGTCGTCATGTCTTCCTCATAGACAAAGGCGGAATGAACTCCAGCCGG
CCGGGTCAATCAGAGCGCAGTGTTAGAAGTGTGCTACGCATCATTCCACTAGACGGCGAG
CTTTGGCACAAGGCGTACTTGTGTACGGTGTCGCCACCTCTAGCTCTCCGTAAATCGAAC
CAGCCGCTATAATAAGATGTTATGCTTATGCGCGCACGGAAGCTATTTGGGGTTCGCTCT
CGTGTTGCCTCCAGCTGCTCGATGTGCGGACCTGGAGCGTGTCTGGGTCAAAGTGGCGAG
GCGACCTCAGCTACGAGATGGGATCACGCCCCACCCTTACGGGAATGCCATTAGCTCTTC
CTCCATCGCCTTGGCTCAGTCATGGTAATCCCGTCCCTCATGTTTCCTCTGCGTCTCGGC
CTCCGTCAATCGTTCTCCGAGTGTGGGACTCTAGATTTTAAATCGTTTGTGCACAACAGC
TTCGAGTGAGATTTACCGGTCCTCACGCCGCCTTACGGACTCCGCGTCCACTAGTATGGT
ACCCTAAGGGAGTTGACCAATGGACAATTGTTTCGGAAGGTTTTCACGAATACGCGCCTC
TAACGACGCGCAGCGGTGGGAAACACTCCTTGGCGGTTGTAGCCTGTGCCGTACGCATGG
AGCCTAGAGTCTCACTGGAAGTAGTCCGTGCTCACGGTATAATAGCTCCTGGTCTACGAC
CACGGCTTCCCTGGGACTCCGTTTAGCCGTTGCGGCCAGGCCTGGCCGTGAAACGACCGG
TACACCTCAAAGGAAACCGGCTGTCGTATACCCCTGCCAAAATACGCAAGCCTGAGGCCG
CTTCCCCTCGCTTTCCTGATACCCGTGTACACAATACCGTTATTTAGTGGTGTGTAGGCA
CCACCGCCATAAACGACTTATCTACCCATACGTCCAACAACGGGTTTTTCCCTACCCACG
ACCTCAGGCGGTCGCATCTCCTTCTTCTACTTCGTGCTGCTTTAGTCGTGCACCCATCAC
CCACGGCAGGACTGCGCGCTCACGCATGATTCGCCGTCCCCTGAAAGGGTAACCTGTCAT
GTCACCCAAAGGTCCCTGTTTTCAATCACTCGAAAACGCTAGACTCCTAACTGTGTGTTA
AAGAACCCGCCCGCCGCCTGGCCTTCAACGCGCCAGCCTGGCCGGTCGAGCCGCAGTCGC
ACTCAGCTCAGTCACTGTGCCGCAAGTCTACCTTCACCCGTCCTTCTCGCGGCCCTAGGA
GCCACCTATGTCACACTAATCTAGTCTTTTCTGTCACCCAACGTCTTGGGACCGCTGTCC
GTCCATGGTGGAGCTAGGGCAGAGACACACGACAAAATGTAGTGCAAGAACTCTTGACGT
CCTCCCTATCGCAATCTCGGCATAAGCCAAGGAGTGGGCTGGTGCGATGCCCTGCAATGG
GGCCTATTATGGCGGATCCGCGCAATTTCGGGGATTTGGTCTTTGTCTCTTCGCAATTCA
CGCTTCGCTCTTACTCCAAACTCCACTAGCGTCACGTTGCGTCTAAAACGGGAGCGGTTC
GTATGGGCTTCACTCTTGACACTATGTGGAAGCCTTCCAGGCAGTCTAGCGCGTAACTGG
GTACCGCAATATACTGCTCAGTGTTTGTGATCCTTTTGCGCTAGCGAGTGACTCGACGCA
AAGGTCGATAGGGCTTCAGCGATCGCACCATATGGAGGGGACGCATTGAGAGAGGCAAAT
TACGACATTTCCCGTGACTGGCGCGCGCTGGTGTGACTGTGTACTTTCGATTGGTCTCTT
ACACCGCTCACGACCTCGATAGTTACCCTGCGGTAATCAAAGACTGAAAAAGCCC
>SRR404989 <unknown description>
CCGGAGAGCTTCCAGGCACAAATACGAGCTTCATGTCCACCTGGAGTCACTTAGCTATCT
GGTTGTTTCACATCCCTGAGGTCCACATCTAGAAGTCAAGGGGCAACCCCACCCATTCAC
TATCTACCATGGACAGTGCTTGAAGCGGTTGTGTCAAACGCCCGGTGACCACTTAAGCCA
ACCCGGCAGTGTCTGAGAGAGAAGCCCGAATAAACCCTTTTTCGTCTTTTACTGTCCGCA
CGTTCGTGCCCTTCTGTCGGGACGAATACTGTCTCCCTCTTAGTGGCAAATTTGCAAGTT
ATATCACGGTCGGATAAATGAGAGTATGTGTCGTCTAGAGCGATGGCCATTTAACTTGCC
CAATTTCGCCCTGACCCAGGTAACAATTGAGACACACCTCGGAAGTCCTAGCCTACGTCG
CGTACGGTAGTACAACCTCGATATTGGCATAGGACACTGAATGCACCCATTGTGGTGCCT
ATCATAATACTACAAACCAAGATACCCCATAGCATAATCAGAGGAAGCTGCATCTGATCC
TCAAGAAACAAAGTATAACGTCTCCCCTTCGGTCCCTAGCCCCCAGCGACACCGTCACTC
TCGGTGAGGTGGGTGCTGAAGAGAAATCATAGGTACTGTGGTGAACTCTTAAGCTCATTT
TCAAGAACCGTATATACACTTAGTTTACGTTTGGTGCCTCAACCACTAGCAATAATATAG
ACGAGCATTCGCCATTACGTCTCCTCACGGGTGTTCGAAAATATCGATACTGCGATTGAG
TAAGAGTCTTTATTAAACAGCTAGAGGGTCAGCAGCTTTCTTCGGCTCAACAACCAAGCC
ATGGGGGAAAAAACTCAAGATTCTGCCGGAGACTCTGCGAGCCGTTTTGGCTCAGATTTA
GCACCTGGAATAAATCCGTCTCGTCACCGGTTTGGAGACGCGAGGGGAAACCCGGGGCAC
GGGGGTCCCGCAGGGGCTGCCGAACACGTGCCGGCCGCCCTCACTCACGTAGTTTAATTG
AATGGTGCCCATTGATTTCGGAGGACACGCTAGATCAGTGTAAGCACAGCGGATATGCAC
CAGGAAGAGAAGGCGTTACACGTCGAAAATGGTTCCGGACGGTTACTTGGGCGGACTGAC
CGCTGGGAATCAGCGCACAGCAATCCTAATGCAATTTTGGCCTAAGCTGTTCGACTGCCG
GTCACGGGCATCTCACGTACGACGTCACGCCTCTATCTTGCTAGTCGGGCGTCGTGGCTA
TTCCACTTCGAATGCGCGAGGAGTGGGAAGACCACCAAAACGACAACCATCACGCTCTGT
CTGAGGGGTCGGCGAGAATACTCCGCAAGAGTCACTGAAATAGTATAACGCTGGGATTAA
TACTCCCAAGAGCCTTAGGTTTAAGACCTATGACGATTATGATGCACCTAGCCAGACAGT
TCCGTAGAATCGGTTCATTCATGGAGCACGATAGGGTGATGCCGGGGCAGTCGATGCGGA
TGCTGCCCATCCTAGGAGCCCCAAGCCCTCCTCCCTTCCAAGGTTAGGTTCACGCGCCCG
ACGTGTCCCACCGAAAGCGGGCCGTCTACGTCACAGGGATAATCAGTTCCCCCGCACTCT
GACATTTCCTGCTCAAGGAAGTGTGTTTACCTGCAGGTCCCCTAGGGAGAGGTACCTCTA
GATTGAGCGAGACCCGGAGTGGGCACTGGGGAGGAGGCTTAGTTTACTAGCTCGTGGGGT
AGAACCCCCCTGGGCCACACTCTGGTCGCATGGGCTTCTTAGTCACGCCCTTTTCAGACC
TATTATGGGCCATCATTCCCTATGGGTAGTTGCGCCGGTATGCCGGGATCGAACAAGAGG
CGACATAGCCCTGTTCTCACCTTAGAACACACGATGTCCCACAGCAGATAGGAGTAATCC
GTAAATTTCCATAGGTCGAAGTGAGCCCAGCAAGTGGATGAGGTCGGGATGCAAAACGGA
CACCTCGGTCAGTTCCGTAACCGAGCGAGTAACCTAATAGGCAGGTACAGAATCTATATA
GTGTACAAAACAGTGCGTCTCAAGGTCCACGGCACCAAGAGCTTAGTGCAAATGGAACGC
TCAGCTAAGCCTACACTTTGCGCCGCCTGGGCGAAGACCCGCCAAGACCTGCGGCTAATC
CTCGTAGAGACGCAACCCCTAACAGTCCGGAGCACGGGCTGCGGGACATGGATATGGGTC
GATGATCATCATTGACCATACGTCACTGGTGTAGTGCGTTCATGGAGGTGCCGAGCAATT
GCAGCCTGGATACGGGGGCGTAATCTTTTTATTACAGCTTAGCCCCGCTGGGCCGCCAAC
CAGTTCCTATCTAGGTATCCCCTGGGGGCTGCCGCTCTATTTATCTAGGGAACAGATAAG
GATCGTCAGCGCGACCTCGGAGAGCCTAAGCCATCAACTATTCGGCATCCATCCAGGGCT
ACCGAGTGTCTTGGGCATGGGTAGGGCATAACAATTATGGTGGCAACTCTTGGTGAGTAG
TGCCCAATAGTATTTTTCTTTACTTAATTGGGCACGGGTGACTGCGACGTCCCACTCGTC
GCCCAGAATACTAGCGACCAGTGTCCTCCTTCGGGAAACAGGGTCTGTGCACGGGGGTGC
CGTCCCCATTCCGGTGTTAGATGAGGCTCAGAGAGGTCGGCAACAACGAAAGTATCAAGG
AGTAAGCAGGCTTTGTGGTAGTCGCAATTATAGGGGGTAGTTAATGTTAAAGACACTCTC
CATACTTGTTTAGGCTGCAAGCGTCTTGCGTCTGCAGCATTCATGGAGGCTACGTATAAA
GACTAGCTGAAGGTCGTAGACTCCGGAGAGCGAATGACCTTTAGACGACTTTCATAGCTT
GGGGGCGGGTGAATACGGAGGGAAAACGGGAGTGCAAAAGGACAGGGTCTTTGACGCCCG
CGATAGAATAGCGAAATTGGACCAGTCATTACACACCCCACAAGCGCCGAATGGATGGCG
CCGGAGGTACAAGAAACGAACGAGCCCAGAGAAACGTTGGGGGGGCGAGCCGGCGTGGGA
GGGGAAAGGACATGGACCTCACTGCCCAGCCGGGGCGGGCAGAGACTTCGCAGCTCGACG
TATAACGGCAGTTAAGAGAAAGAGTCGCAGTTCCGGACTTTCGGCACTCGGCGCACAGTT
CGAACGCCGGGAGGGCGCAGTAGTTGACTGTTTCTGACGGCCACGGTCTTCGCAGAGTCT
CACATACCATCTGCGCTACCCTCCGCGGCGTCACGGTAACTATTGCGAGCTGCGTGGGTG
TAATAGTCGTCCGCCATTTACGTTAGTACGCGTAGAGACTGACTTCTTTCCCACACATGG
AGTACAAAAAGCTACGGAAGCGTTTCGCGTAAATTATACTGACACCCACAGCGAGGGGGT
TGTAGCCTTTCAATGCGAGCCTTCGTGTCAACGCTTTTGAGGACGCCGGCCACCCACGCT
GGGCAGCGCAATATGAAGTCGGGCTTCGGGGACGACTATCCCGCGACGGGCACGCAGGAG
AGGCGAGGTGAATGTGAACATCAGGTCCTGTTACGATTTGGGGCTACTTGGGACACCTCT
CAACCAATAGCTTCACGTCCCCTAGTAAGTTTTTTTCTGGATGTTTTTCGTTCTTCTTCT
GTAGAATCTCGATGACGGTCAGGTTGCAGGAGCCTTGCGGCTCCATATACGAAGGTTTGC
TCCAATCAGACACTGCTCCGTTCCGTATGGTACAGCTGTGGCCCGTTCGGAGTGAAGAGG
GACGGAGCTACGCCGTAATGGTTTTGCGGTAAGACATTGTGAGTCCCGACCCCAAAGCCG
TGAAGCAGTTCTACGCGGAGCCCCGCGCGGACCCCCTCCCCCGCATCCCTAACCCTTACG
CCTGCGGATGCAGCGATTGAGTTGTAGTAAGAGTTGTCGCCATTGTATGCCTATTTTGAC
GCCGGTCCCCACTACAACCCTAGGGCGCGCGGCCCGGGCTTCCTGTAAAGCGGCACGTGT
TGGCGTTGTAGCATCTCCGTTACGATAGCGAGGGGACCGGTCGAATGTTCGGGTTCGTCT
TTCCTGTTTATGGCAGGGGTCGAGATTTAATCTTCCCTAGCGGGACCTCGTCGACCGGAG
TCAGGCCCCTCTTGTCGTCATGTCTTCCTCATAGACAAAGGCGGAATGAACTCCAGCCGG
CCGGGTCAATCAGAGCGCAGTGTTAGAAGTGTGCTACGCATCATTCCACTAGACGGCGAG
CTTTGGCACAAGGCGTACTTGTGTACGGTGTCGCCACCTCTAGCTCTCCGTAAATCGAAC
CAGCCGCTATAATAAGATGTTATGCTTATGCGCGCACGGAAGCTATTTGGGGTTCGCTCT
CGTGTTGCCTCCAGCTGCTCGATGTGCGGACCTGGAGCGTGTCTGGGTCAAAGTGGCGAG
GCGACCTCAGCTACGAGATGGGATCACGCCCCACCCTTACGGGAATGCCATTAGCTCTTC
CTCCATCGCCTTGGCTCAGTCATGGTAATCCCGTCCCTCATGTTTCCTCTGCGTCTCGGC
CTCCGTCAATCGTTCTCCGAGTGTGGGACTCTAGATTTTAAATCGTTTGTGCACAACAGC
TTCGAGTGAGATTTACCGGTCCTCACGCCGCCTTACGGACTCCGCGTCCACTAGTATGGT
ACCCTAAGGGAGTTGACCAATGGACAATTGTTTCGGAAGGTTTTCACGAATACGCGCCTC
TAACGACGCGCAGCGGTGGGAAACACTCCTTGGCGGTTGTAGCCTGTGCCGTACGCATGG
AGCCTAGAGTCTCACTGGAAGTAGTCCGTGCTCACGGTATAATAGCTCCTGGTCTACGAC
CACGGCTTCCCTGGGACTCCGTTTAGCCGTTGCGGCCAGGCCTGGCCGTGAAACGACCGG
TACACCTCAAAGGAAACCGGCTGTCGTATACCCCTGCCAAAATACGCAAGCCTGAGGCCG
CTTCCCCTCGCTTTCCTGATACCCGTGTACACAATACCGTTATTTAGTGGTGTGTAGGCA
CCACCGCCATAAACGACTTATCTACCCATACGTCCAACAACGGGTTTTTCCCTACCCACG
ACCTCAGGCGGTCGCATCTCCTTCTTCTACTTCGTGCTGCTTTAGTCGTGCACCCATCAC
CCACGGCAGGACTGCGCGCTCACGCATGATTCGCCGTCCCCTGAAAGGGTAACCTGTCAT
GTCACCCAAAGGTCCCTGTTTTCAATCACTCGAAAACGCTAGACTCCTAACTGTGTGTTA
AAGAACCCGCCCGCCGCCTGGCCTTCAACGCGCCAGCCTGGCCGGTCGAGCCGCAGTCGC
ACTCAGCTCAGTCACTGTGCCGCAAGTCTACCTTCACCCGTCCTTCTCGCGGCCCTAGGA
GCCACCTATGTCACACTAATCTAGTCTTTTCTGTCACCCAACGTCTTGGGACCGCTGTCC
GTCCATGGTGGAGCTAGGGCAGAGACACACGACAAAATGTAGTGCAAGAACTCTTGACGT
CCTCCCTATCGCAATCTCGGCATAAGCCAAGGAGTGGGCTGGTGCGATGCCCTGCAATGG
GGCCTATTATGGCGGATCCGCGCAATTTCGGGGATTTGGTCTTTGTCTCTTCGCAATTCA
CGCTTCGCTCTTACTCCAAACTCCACTAGCGTCACGTTGCGTCTAAAACGGGAGCGGTTC
GTATGGGCTTCACTCTTGACACTATGTGGAAGCCTTCCAGGCAGTCTAGCGCGTAACTGG
GTACCGCAATATACTGCTCAGTGTTTGTGATCCTTTTGCGCTAGCGAGTGACTCGACGCA
AAGGTCGATAGGGCTTCAGCGATCGCACCATATGGAGGGGACGCATTGAGAGAGGCAAAT
TACGACATTTCCCGTGACTGGCGCGCGCTGGTGTGACTGTGTACTTTCGATTGGTCTCTT
ACACCGCTCACGACCTCGATAGTTACCCTGCGGTAATCAAAGACTGAAAAAGCCC
>SRR404990 <unknown description>
CCGGAGAGCTTCCAGGCACAAATACGAGCTTCATGTCCACCTGGAGTCACTTAGCTATCT
GGTTGTTTCACATCCCTGAGGTCCACATCTAGAAGTCAAGGGGCAACCCCACCCATTCAC
TATCTACCATGGACAGTGCTTGAAGCGGTTGTGTCAAACGCCCGGTGACCACTTAAGCCA
ACCCGGCAGTGTCTGAGAGAGAAGCCCGAATAAACCCTTTTTCGTCTTTTACTGTCCGCA
CGTTCGTGCCCTTCTGTCGGGACGAATACTGTCTCCCTCTTAGTGGCAAATTTGCAAGTT
ATATCACGGTCGGATAAATGAGAGTATGTGTCGTCTAGAGCGATGGCCATTTAACTTGCC
CAATTTCGCCCTGACCCAGGTAACAATTGAGACACACCTCGGAAGTCCTAGCCTACGTCG
CGTACGGTAGTACAACCTCGATATTGGCATAGGACACTGAATGCACCCATTGTGGTGCCT
ATCATAATACTACAAACCAAGATACCCCATAGCATAATCAGAGGAAGCTGCATCTGATCC
TCAAGAAACAAAGTATAACGTCTCCCCTTCGGTCCCTAGCCCCCAGCGACACCGTCACTC
TCGGTGAGGTGGGTGCTGAAGAGAAATCATAGGTACTGTGGTGAACTCTTAAGCTCATTT
TCAAGAACCGTATATACACTTAGTTTACGTTTGGTGCCTCAACCACTAGCAATAATATAG
ACGAGCATTCGCCATTACGTCTCCTCACGGGTGTTCGAAAATATCGATACTGCGATTGAG
TAAGAGTCTTTATTAAACAGCTAGAGGGTCAGCAGCTTTCTTCGGCTCAACAACCAAGCC
ATGGGGGAAAAAACTCAAGATTCTGCCGGAGACTCTGCGAGCCGTTTTGGCTCAGATTTA
GCACCTGGAATAAATCCGTCTCGTCACCGGTTTGGAGACGCGAGGGGAAACCCGGGGCAC
GGGGGTCCCGCAGGGGCTGCCGAACACGTGCCGGCCGCCCTCACTCACGTAGTTTAATTG
AATGGTGCCCATTGATTTCGGAGGACACGCTAGATCAGTGTAAGCACAGCGGATATGCAC
CAGGAGGAGAAGGCGTTACACGTCGAAAATGGTTCCGGACGGTTACTTGGGCGGACTGAC
CGCTGGGAATCAGCGCACAGCAATCCTAATGCAATTTTGGCCTAAGCTGTTCGACTGCCG
GTCACGGGCATCTCACGTACGACGTCACGCCTCTATCTTGCTAGTCGGGCGTCGTGGCTA
TTCCACTTCGAATGCGCGAGGAGTGGGAAGACCACCAAAACGACAACCATCACGCTCTGT
CTGAGGGGTCGGCGAGAATACTCCGCAAGAGTCACTGAAATAGTATAACGCTGGGATTAA
TACTCCCAAGAGCCTTAGGTTTAAGACCTATGACGATTATGATGCACCTAGCCAGACAGT
TCCGTAGAATCGGTTCATTCATGGAGCACGATAGGGTGATGCCGGGGCAGTCGATGCGGA
TGCTGCCCATCCTAGGAGCCCCAAGCCCTCCTCCCTTCCAAGGTTAGGTTCACGCGCCCG
ACGTGTCCCACCGAAAGCGGGCCGTCTACGTCACAGGGATAATCAGTTCCCCCGCACTCT
GACATTTCCTGCTCAAGGAAGTGTGTTTACCTGCAGGTCCCCTAGGGAGAGGTACCTCTA
GATTGAGCGAGACCCGGAGTGGGCACTGGGGAGGAGGCTTAGTTTACTAGCTCGTGGGGT
AGAACCCCCCTGGGCCACACTCTGGTCGCATGGGCTTCTTAGTCACGCCCTTTTCAGACC
TATTATGGGCCATCATTCCCTATGGGTAGTTGCGCCGGTATGCCGGGATCGAACAAGAGG
CGACATAGCCCTGTTCTCACCTTAGAACACACGATGTCCCACAGCAGATAGGAGTAATCC
GTAAATTTCCATAGGTCGAAGTGAGCCCAGCAAGTGGATGAGGTCGGGATGCAAAACGGA
CACCTCGGTCAGTTCCGTAACCGAGCGAGTAACCTAATAGGCAGGTACAGAATCTATATA
GTGTACAAAACAGTGCGTCTCAAGGTCCACGGCACCAAGAGCTTAGTGCAAATGGAACGC
TCAGCTAAGCCTACACTTTGCGCCGCCTGGGCGAAGACCCGCCAAGACCTGCGGCTAATC
CTCGTAGAGACGCAACCCCTAACAGTCCGGAGCACGGGCTGCGGGACATGGATATGGGTC
GATGATCATCATTGACCATACGTCACTGGTGTAGTGCGTTCATGGAGGTGCCGAGCAATT
GCAGCCTGGATACGGGGGCGTAATCTTTTTATTACAGCTTAGCCCCGCTGGGCCGCCAAC
CAGTTCCTATCTAGGTATCCCCTGGGGGCTGCCGCTCTATTTATCTAGGGAACAGATAAG
GATCGTCAGCGCGACCTCGGAGAGCCTAAGCCATCAACTATTCGGCATCCATCCAGGGCT
ACCGAGTGTCTTGGGCATGGGTAGGGCATAACAATTATGGTGGCAACTCTTGGTGAGTAG
TGCCCAATAGTATTTTTCTTTACTTAATTGGGCACGGGTGACTGCGACGTCCCACTCGTC
GCCCAGAATACTAGCGACCAGTGTCCTCCTTCGGGAAACAGGGTCTGTGCACGGGGGTGC
CGTCCCCATTCCGGTGTTAGATGAGGCTCAGAGAGGTCGGCAACAACGAAAGTATCAAGG
AGTAAGCAGGCTTTGTGGTAGTCGCAATTATAGGGGGTAGTTAATGTTAAAGACACTCTC
CATACTTGTTTAGGCTGCAAGCGTCTTGCGTCTGCAGCATTCATGGAGGCTACGTATAAA
GACTAGCTGAAGGTCGTAGACTCCGGAGAGCGAATGACCTTTAGACGACTTTCATAGCTT
GGGGGCGGGTGAATACGGAGGGAAAACGGGAGTGCAAAAGGACAGGGTCTTTGACGCCCG
CGATAGAATAGCGAAATTGGACCAGTCATTACACACCCCACAAGCGCCGAATGGATGGCG
CCGGAGGTACAAGAAACGAACGAGCCCAGAGAAACGTTGGGGGGGCGAGCCGGCGTGGGA
GGGGAAAGGACATGGACCTCACTGCCCAGCCGGGGCGGGCAGAGACTTCGCAGCTCGACG
TATAACGGCAGTTAAGAGAAAGAGTCGCAGTTCCGGACTTTCGGCACTCGGCGCACAGTT
CGAACGCCGGGAGGGCGCAGTAGTTGACTGTTTCTGACGGCCACGGTCTTCGCAGAGTCT
CACATACCATCTGCGCTACCCTCCGCGGCGTCACGGTAACTATTGCGAGCTGCGTGGGTG
TAATAGTCGTCCGCCATTTACGTTAGTACGCGTAGAGACTGACTTCTTTCCCACACATGG
AGTACAAAAAGCTACGGAAGCGTTTCGCGTAAATTATACTGACACCCACAGCGAGGGGGT
TGTAGCCTTTCAATGCGAGCCTTCGTGTCAACGCTTTTGAGGACGCCGGCCACCCACGCT
GGGCAGCGCAATATGAAGTCGGGCTTCGGGGACGACTATCCCGCGACGGGCACGCAGGAG
AGGCGAGGTGAATGTGAACATCAGGTCCTGTTACGATTTGGGGCTACTTGGGACACCTCT
CAACCAATAGCTTCACGTCCCCTAGTAAGTTTTTTTCTGGATGTTTTTCGTTCTTCTTCT
GTAGAATCTCGATGACGGTCAGGTTGCAGGAGCCTTGCGGCTCCATATACGAAGGTTTGC
TCCAATCAGACACTGCTCCGTTCCGTATGGTACAGCTGTGGCCCGTTCGGAGTGAAGAGG
GACGGAGCTACGCCGTAATGGTTTTGCGGTAAGACATTGTGAGTCCCGACCCCAAAGCCG
TGAAGCAGTTCTACGCGGAGCCCCGCGCGGACCCCCTCCCCCGCATCCCTAACCCTTACG
CCTGCGGATGCAGCGATTGAGTTGTAGTAAGAGTTGTCGCCATTGTATGCCTATTTTGAC
GCCGGTCCCCACTACAACCCTAGGGCGCGCGGCCCGGGCTTCCTGTAAAGCGGCACGTGT
TGGCGTTGTAGCATCTCCGTTACGATAGCGAGGGGACCGGTCGAATGTTCGGGTTCGTCT
TTCCTGTTTATGGCAGGGGTCGAGATTTAATCTTCCCTAGCGGGACCTCGTCGACCGGAG
TCAGGCCCCTCTTGTCGTCATGTCTTCCTCATAGACAAAGGCGGAATGAACTCCAGCCGG
CCGGGTCAATCAGAGCGCAGTGTTAGAAGTGTGCTACGCATCATTCCACTAGACGGCGAG
CTTTGGCACAAGGCGTACTTGTGTACGGTGTCGCCACCTCTAGCTCTCCGTAAATCGAAC
CAGCCGCTATAATAAGATGTTATGCTTATGCGCGCACGGAAGCTATTTGGGGTTCGCTCT
CGTGTTGCCTCCAGCTGCTCGATGTGCGGACCTGGAGCGTGTCTGGGTCAAAGTGGCGAG
GCGACCTCAGCTACGAGATGGGATCACGCCCCACCCTTACGGGAATGCCATTAGCTCTTC
CTCCATCGCCTTGGCTCAGTCATGGTAATCCCGTCCCTCATGTTTCCTCTGCGTCTCGGC
CTCCGTCAATCGTTCTCCGAGTGTGGGACTCTAGATTTTAAATCGTTTGTGCACAACAGC
TTCGAGTGAGATTTACCGGTCCTCACGCCGCCTTACGGACTCCGCGTCCACTAGTATGGT
ACCCTAAGGGAGTTGACCAATGGACAATTGTTTCGGAAGGTTTTCACGAATACGCGCCTC
TAACGACGCGCAGCGGTGGGAAACACTCCTTGGCGGTTGTAGCCTGTGCCGTACGCATGG
AGCCTAGAGTCTCACTGGAAGTAGTCCGTGCTCACGGTATAATAGCTCCTGGTCTACGAC
CACGGCTTCCCTGGGACTCCGTTTAGCCGTTGCGGCCAGGCCTGGCCGTGAAACGACCGG
TACACCTCAAAGGAAACCGGCTGTCGTATACCCCTGCCAAAATACGCAAGCCTGAGGCCG
CTTCCCCTCGCTTTCCTGATACCCGTGTACACAATACCGTTATTTAGTGGTGTGTAGGCA
CCACCGCCATAAACGACTTATCTACCCATACGTCCAACAACGGGTTTTTCCCTACCCACG
ACCTCAGGCGGTCGCATCTCCTTCTTCTACTTCGTGCTGCTTTAGTCGTGCACCCATCAC
CCACGGCAGGACTGCGCGCTCACGCATGATTCGCCGTCCCCTGAAAGGGTAACCTGTCAT
GTCACCCAAAGGTCCCTGTTTTCAATCACTCGAAAACGCTAGACTCCTAACTGTGTGTTA
AAGAACCCGCCCGCCGCCTGGCCTTCAACGCGCCAGCCTGGCCGGTCGAGCCGCAGTCGC
ACTCAGCTCAGTCACTGTGCCGCAAGTCTACCTTCACCCGTCCTTCTCGCGGCCCTAGGA
GCCACCTATGTCACACTAATCTAGTCTTTTCTGTCACCCAACGTCTTGGGACCGCTGTCC
GTCCATGGTGGAGCTAGGGCAGAGACACACGACAAAATGTAGTGCAAGAACTCTTGACGT
CCTCCCTATCGCAATCTCGGCATAAGCCAAGGAGTGGGCTGGTGCGATGCCCTGCAATGG
GGCCTATTATGGCGGATCCGCGCAATTTCGGGGATTTGGTCTTTGTCTCTTCGCAATTCA
CGCTTCGCTCTTACTCCAAACTCCACTAGCGTCACGTTGCGTCTAAAACGGGAGCGGTTC
GTATGGGCTTCACTCTTGACACTATGTGGAAGCCTTCCAGGCAGTCTAGCGCGTAACTGG
GTACCGCAATATACTGCTCAGTGTTTGTGATCCTTTTGCGCTAGCGAGTGACTCGACGCA
AAGGTCGATAGGGCTTCAGCGATCGCACCATATGGAGGGGACGCATTGAGAGAGGCAAAT
TACGACATTTCCCGTGACTGGCGCGCGCTGGTGTGACTGTGTACTTTCGATTGGTCTCTT
ACACCGCTCACGACCTCGATAGTTACCCTGCGGTAATCAAAGACTGAAAAAGCCC
>SRR404991 <unknown description>
CCGGAGAGCTTCCAGGCACAAATACGAGCTTCATGTCCACCTGGAGTCACTTAGCTATCT
GGTTGTTTCACATCCCTGAGGTCCACATCTAGAAGTCAAGGGGCAACCCCACCCATTCAC
TATCTACCATGGACAGTGCTTGAAGCGGTTGTGTCAAACGCCCGGTGACCACTTAAGCCA
ACCCGGCAGTGTCTGAGAGAGAAGCCCGAATAAACCCTTTTTCGTCTTTTACTGTCCGCA
CGTTCGTGCCCTTCTGTCGGGACGAATACTGTCTCCCTCTTAGTGGCAAATTTGCAAGTT
ATATCACGGTCGGATAAATGAGAGTATGTGTCGTCTAGAGCGATGGCCATTTAACTTGCC
CAATTTCGCCCTGACCCAGGTAACAATTGAGACACACCTCGGAAGTCCTAGCCTACGTCG
CGTACGGTAGTACAACCTCGATATTGGCATAGGACACTGAATGCACCCATTGTGGTGCCT
ATCATAATACTACAAACCAAGATACCCCATAGCATAATCAGAGGAAGCTGCATCTGATCC
TCAAGAAACAAAGTATAACGTCTCCCCTTCGGTCCCTAGCCCCCAGCGACACCGTCACTC
TCGGTGAGGTGGGTGCTGAAGAGAAATCATAGGTACTGTGGTGAACTCTTAAGCTCATTT
TCAAGAACCGTATATACACTTAGTTTACGTTTGGTGCCTCAACCACTAGCAATAATATAG
ACGAGCATTCGCCATTACGTCTCCTCACGGGTGTTCGAAAATATCGATACTGCGATTGAG
TAAGAGTCTTTATTAAACAGCTAGAGGGTCAGCAGCTTTCTTCGGCTCAACAACCAAGCC
ATGGGGGAAAAAACTCAAGATTCTGCCGGAGACTCTGCGAGCCGTTTTGGCTCAGATTTA
GCACCTGGAATAAATCCGTCTCGTCACCGGTTTGGAGACGCGAGGGGAAACCCGGGGCAC
GGGGGTCCCGCAGGGGCTGCCGAACACGTGCCGGCCGCCCTCACTCACGTAGTTTAATTG
AATGGTGCCCATTGATTTCGGAGGACACGCTAGATCAGTGTAAGCACAGCGGATATGCAC
CAGGAGGAGAAGGCGTTACACGTCGAAAATGGTTCCGGACGGTTACTTGGGCGGACTGAC
CGCTGGGAATCAGCGCACAGCAATCCTAATGCAATTTTGGCCTAAGCTGTTCGACTGCCG
GTCACGGGCATCTCACTTACGACGTCACGCCTCTATCTTGCTAGTCGGGCGTCGTGGCTA
TTCCACTTCGAATGCGCGAGGAGTGGGAAGACCACCAAAACGACAACCATCACGCTCTGT
CTGAGGGGTCGGCGAGAATACTCCGCAAGAGTCACTGAAATAGTATAACGCTGGGATTAA
TACTCCCAAGAGCCTTAGGTTTAAGACCTATGACGATTATGATGCACCTAGCCAGACAGT
TCCGTAGAATCGGTTCATTCATGGAGCACGATAGGGTGATGCCGGGGCAGTCGATGCGGA
TGCTGCCCATCCTAGGAGCCCCAAGCCCTCCTCCCTTCCAAGGTTAGGTTCACGCGCCCG
ACGTGTCCCACCGAAAGCGGGCCGTCTACGTCACAGGGATAATCAGTTCCCCCGCACTCT
GACATTTCCTGCTCAAGGAAGTGTGTTTACCTGCAGGTCCCCTAGGGAGAGGTACCTCTA
GATTGAGCGAGACCCGGAGTGGGCACTGGGGAGGAGGCTTAGTTTACTAGCTCGTGGGGT
AGAACCCCCCTGGGCCACACTCTGGTCGCATGGGCTTCTTAGTCACGCCCTTTTCAGACC
TATTATGGGCCATCATTCCCTATGGGTAGTTGCGCCGGTATGCCGGGATCGAACAAGAGG
CGACATAGCCCTGTTCTCACCTTAGAACACACGATGTCCCACAGCAGATAGGAGTAATCC
GTAAATTTCCATAGGTCGAAGTGAGCCCAGCAAGTGGATGAGGTCGGGATGCAAAACGGA
CACCTCGGTCAGTTCCGTAACCGAGCGAGTAACCTAATAGGCAGGTACAGAATCCATATA
GTGTACAAAACAGTGCGTCTCAAGGTCCACGGCACCAAGAGCTTAGTGCAAATGGAACGC
TCAGCTAAGCCTACACTTTGCGCCGCCTGGGCGAAGACCCGCCAAGACCTGCGGCTAATC
CTCGTAGAGACGCAACCCCTAACAGTCCGGAGCACGGGCTGCGGGACATGGATATGGGTC
GATGATCATCATTGACCATACGTCACTGGTGTAGTGCGTTCATGGAGGTGCCGAGCAATT
GCAGCCTGGATACGGGGGCGTAATCTTTTTATTACAGCTTAGCCCCGCTGGGCCGCCAAC
CAGTTCCTATCTAGGTATCCCCTGGGGGCTGCCGCTCTATTTATCTAGGGCACAGATAAG
GATCGTCAGCGCGACCTCGGAGAGCCTAAGCCATCAACTATTCGGCATCCATCCAGGGCT
ACCGAGTGTCTTGGGCATGGGTAGGGCATAACAATTATGGTGGCAACTCTTGGTAAGTAG
TGCCCAATAGTATTTTTCTTTACTTAATTGGGCACGGGTGACTGCGACGTCCCACTCGTC
GCCCAGAATACTAGCGACCAGTGTCCTCCTTCGGGAAACAGGGTCTGTGCACGGGGGTGC
CGTCCCCATTCCGGTGTTAGATGAGGCTCAGAGAGGTCGGCAACAACGAAAGTATCAAGG
AGTAAGCAGGCTTTGTGGTAGTCGCAATTATAGGGGGTAGTTAATGTTAAAGACACTCTC
CATACTTGTTTAGGCTGCAAGCGTCTTGCGTCTGCAGCATTCATGGAGGCTACGTATAAA
GACTAGCTGAAGGTCGTAGACTCCGGAGAGCGAATGACCTTTAGACGACTTTCATAGCTT
GGGGGCGGGTGAATACGGAGGGAAAACGGGAGTGCAAAAGGACAGGGTCTTTGACGCCCG
CGATAGAATAGCGAAATTGGACCAGTCATTACACACCCCACAAGCGCCGAATGGATGGCG
CCGGAGGTACAAGAAACGAACGAGCCCAGAGAAACGTTGGGGGGGCGAGCCGGCGTGGGA
GGGGAAAGGACATGGACCTCACTGCCCAGCCGGGGCGGGCAGAGACTTCGCAGCTCGACG
TATAACGGCAGTTAAGAGAAAGAGTCGCAGTTCCGGACTTTCGGCACTCGGCGCACAGTT
CGAACGCCGGGAGGGCGCAGTAGTTGACTGTTTCTGACGGCCACGGTCTTCGCAGAGTCT
CACATACCATCTGCGCTACCCTCCGCGGCGTCACGGTAACTATTGCGAGCTGCGTGGGTG
TAATAGTCGTCCGCCATTTACGTTAGTACGCGTAGAGACTGACTTCTTTCCCACACATGG
AGTACAAAAAGCTACGGAAGCGTTTCGCGTAAATTATACTGACACCCACAGCGAGGGGGT
TGTAGCCTTTCAATGCGAGCCTTCGTGTCAACGCTTTTGAGGACGCCGGCCACCCACGCT
GGGCAGCGCAATATGAAGTCGGGCTTCGGGGACGACTATCCCGCGACGGGCACGCAGGAG
AGGCGAGGTGAATGTGAACATCAGGTCCTGTTACGATTTGGGGCTACTTGGGACACCTCT
CAACCAATAGCTTCACGTCCCCTAGTAAGTTTTTTTCTGGATGTTTTTCGTTCTTCTTCT
GTAGAATCTCGATGACGGTCAGGTTGCAGGAGCCTTGCGGCTCCATATACGAAGGTTTGC
TCCAATCAGACACTGCTCCGTTCCGTATGGTACAGCTGTGGCCCGTTCGGAGTGAAGAGG
GACGGAGCTACGCCGTAATGGTTTTGCGGTAAGACATTGTGAGTCCCGACCCCAAAGCCG
TGAAGCAGTTCTACGCGGAGCCCCGCGCGGACCCCCTCCCCCGCATCCCTAACCCTTACG
CCTGCGGATGCAGCGATTGAGCTGTAGTAAGAGTTGTCGCCATTGTATGCCTATTTTGAC
GCCGGTCCCCACTACAACCCTAGGGCGCGCGGCCCGGGCTTCCTGTAAAGCGGCACGTGT
TGGCGTTGTAGCATCTCCGTTACGATAGCGAGGGGACCGGTCGAATGTTCGGGTTCGTCT
TTCCTGTTTATGGCAGGGGTCGAGATTTAATCTTCCCTAGCGGGACCTCGTCGACCGGAG
TCAGGCCCCTCTTGTCGTCATGTCTTCCTCATAGACAAAGGCGGAATGAACTCCAGCCGG
CCGGGTCAATCAGAGCGCAGTGTTAGAAGTGTGCTACGCATCATTCCACTAGACGGCGAG
CTTTGGCACAAGGCGTACTTGTGTACGGTGTCGCCACCTCTAGCTCTCCGTAAATCGAAC
CAGCCGCTATAATAAGATGTTATGCTTATGCGCGCACGGAAGCTATTTGGGGTTCGCTCT
CGTGTTGCCTCCAGCTGCTCGATGTGCGGACCTGGAGCGTGTCTGGGTCAAAGTGGCGAG
GCGACCTCAGCTACGAGATGGGATCACGCCCCACCCTTACGGGAATGCCATTAGCTCTTC
CTCCATCGCCTTGGCTCAGTCATGGTAATCCCGTCCCTCATGTTTCCTCTGCGTCTCGGC
CTCCGTCAATCGTTCTCCGAGTGTGGGACTCTAGATTTTAAATCGTTTGTGCACAACAGC
TTCGAGTGAGATTTACCGGTCCTCACGCCGCCTTACGGACTCCGCGTCCACTAGTATGGT
ACCCTAAGGGAGTTGACCAATGGACAATTGTTTCGGAAGGTTTTCACGAATACGCGCCTC
TAACGACGCGCAGCGGTGGGAAACACTCCTTGGCGGTTGTAGCCTGTGCCGTACGCATGG
AGCCTAGAGTCTCACTGGAAGTAGTCCGTGCTCACGGTATAATAGCTCCTGGTCTACGAC
CACGGCTTCCCTGGGACTCCGTTTAGCCGTTGCGGCCAGGCCTGGCCGTGAAACGACCGG
TACACCTCAAAGGAAACCGGCTGTCGTATACCCCTGCCAAAATACGCAAGCCTGAGGCCG
CTTCCCCTCGCTTTCCTGATACCCGTGTACACAATACCGTTATTTAGTGGTGTGTAGGCA
CCACCGCCATAAACGACTTATCTACCCATACGTCCAACAACGGGTTTTTCCCTACCCACG
ACCTCAGGCGGTCGCATCTCCTTCTTCTACTTCGTGCTGCTTTAGTCGTGCACCCATCAC
CCACGGCAGGACTGCGCGCTCACGCATGATTCGCCGTCCCCTGAAAGGGTAACCTGTCAT
GTCACCCAAAGGTCCCTGTTTTCAATCACTCGAAAACGCTAGACTCCTAACTGTGTGTTA
AAGAACCCGCCCGCCGCCTGGCCTTCAACGCGCCAGCCTGGCCGGTCGAGCCGCAGTCGC
ACTCAGCTCAGTCACTGTGCCGCAAGTCTACCTTCACCCGTCCTTCTCGCGGCCCTAGGA
GCCACCTATGTCACACTAATCTAGTCTTTTCTGTCACCCAACGTCTTGGGACCGCTGTCC
GTCCATGGTGGAGCTAGGGCAGAGACACACGACAAAATGTAGTGCAAGAACTCTTGACGT
CCTCCCTATCGCAATCTCGGCATAAGCCAAGGAGTGGGCTGGTGCGATGCCCTGCAATGG
GGCCTATTATGGCGGATCCGCGCAATTTCGGGGATTTGGTCTTTGTCTCTTCGCAATTCA
CGCTTCGCTCTTACTCCAAACTCCACTAGCGTCACGTTGCGTCTAAAACGGGAGCGGTTC
GTATGGGCTTCACTCTTGACACTATGTGGAAGCCTTCCAGGCAGTCTAGCGCGTAACTGG
GTACCGCAATATACTGCTCAGTGTTTGTGATCCTTTTGCGCTAGCGAGTGACTCGACGCA
AAGGTCGATAGGGCTTCAGCGATCGCACCATATGGAGGGGACGCATTGAGAGAGGCAAAT
TACGACATTTCCCGTGACTGGCGCGCGCTGGTGTGACTGTGTACTTTCGATTGGTCTCTT
ACACCGCTCACGACCTCGATAGTTACCCTGCGGTAATCAAAGACTGAAAAAGCCC
>SRR404992 <unknown description>
CCGGAGAGCTTCCAGGCACAAATACGAGCTTCATGTCCACCTGGAGTCACTTAGCTATCT
GGTTGTTTCACATCCCTGAGGTCCACATCTAGAAGTCAAGGGGCAACCCCACCCATTCAC
TATCTACCATGGACAGTGCTTGAAGCGGTTGTGTCAAACGCCCGGTGACCACTTAAGCCA
ACCCGGCAGTGTCTGAGAGAGAAGCCCGAATAAACCCTTTTTCGTCTTTTACTGTCCGCA
CGTTCGTGCCCTTCTGTCGGGACGAATACTGTCTCCCTCTTAGTGGCAAATTTGCAAGTT
ATATCACGGTCGGATAAATGAGAGTATGTGTCGTCTAGAGCGATGGCCATTTAACTTGCC
CAATTTCGCCCTGACCCAGGTAACAATTGAGACACACCTCGGAAGTCCTAGCCTACGTCG
CGTACGGTAGTACAACCTCGATATTGGCATAGGACACTGAATGCACCCATTGTGGTGCCT
ATCATAATACTACAAACCAAGATACCCCATAGCATAATCAGAGGAAGCTGCATCTGATCC
TCAAGAAACAAAGTATAACGTCTCCCCTTCGGTCCCTAGCCCCCAGCGACACCGTCACTC
TCGGTGAGGTGGGTGCTGAAGAGAAATCATAGGTACTGTGGTGAACTCTTAAGCTCATTT
TCAAGAACCGTATATACACTTAGTTTACGTTTGGTGCCTCAACCACTAGCAATAATATAG
ACGAGCATTCGCCATTACGTCTCCTCACGGGTGTTCGAAAATATCGATACTGCGATTGAG
TAAGAGTCTTTATTAAACAGCTAGAGGGTCAGCAGCTTTCTTCGGCTCAACAACCAAGCC
ATGGGGGAAAAAACTCAAGATTCTGCCGGAGACTCTGCGAGCCGTTTTGGCTCAGATTTA
GCACCTGGAATAAATCCGTCTCGTCACCGGTTTGGAGACGCGAGGGGAAACCCGGGGCAC
GGGGGTCCCGCAGGGGCTGCCGAACACGTGCCGGCCGCCCTCACTCACGTAGTTTAATTG
AATGGTGCCCATTGATTTCGGAGGACACGCTAGATCAGTGTAAGCACAGCGGATATGCAC
CAGGAGGAGAAGGCGTTACACGTCGAAAATGGTTCCGGACGGTTACTTGGGCGGACTGAC
CGCTGGGAATCAGCGCACAGCAATCCTAATGCAATTTTGGCCTAAGCTGTTCGACTGCCG
GTCACGGGCATCTCACGTACGACGTCACGCCTCTATCTTGCTAGTCGGGCGTCGTGGCTA
TTCCACTTCGAATGCGCGAGGAGTGGGAAGACCACCAAAACGACAACCATCACGCTCTGT
CTGAGGGGTCGGCGAGAATACTCCGCAAGAGTCACTGAAATAGTATAACGCTGGGATTAA
TACTCCCAAGAGCCTTAGGTTTAAGACCTATGACGATTATGATGCACCTAGCCAGACAGT
TCCGTAGAATCGGTTCATTCATGGAGCACGATAGGGTGATGCCGGGGCAGTCGATGCGGA
TGCTGCCCATCCTAGGAGCCCCAAGCCCTCCTCCCTTCCAAGGTTAGGTTCACGCGCCCG
ACGTGTCCCACCGAAAGCGGGCCGTCTACGTCACAGGGATAATCAGTTCCCCCGCACTCT
GACATTTCCTGCTCAAGGAAGTGTGTTTACCTGCAGGTCCCCTAGGGAGAGGTACCTCTA
GATTGAGCGAGACCCGGAGTGGGCACTGGGGAGGAGGCTTAGTTTACTAGCTCGTGGGGT
AGAACCCCCCTGGGCCACACTCTGGTCGCATGGGCTTCTTAGTCACGCCCTTTTCAGACC
TATTATGGGCCATCATTCCCTATGGGTAGTTGCGCCGGTATGCCGGGATCGAACAAGAGG
CGACATAGCCCTGTTCTCACCTTAGAACACACGATGTCCCACAGCAGATAGGAGTAATCC
GTAAATTTCCATAGGTCGAAGTGAGCCCAGCAAGTGGATGAGGTCGGGATGCAAAACGGA
CACCTCGGTCAGTTCCGTAACCGAGCGAGTAACCTAATAGGCAGGTACAGAATCTATATA
GTGTACAAAACAGTGCGTCTCAAGGTCCACGGCACCAAGAGCTTAGTGCAAATGGAACGC
TCAGCTAAGCCTACACTTTGCGCCGCCTGGGCGAAGACCCGCCAAGACCTGCGGCTAATC
CTCGTAGAGACGCAACCCCTAACAGTCCGGAGCACGGGCTGCGGGACATGGATATGGGTC
GATGATCATCATTGACCATACGTCACTGGTGTAGTGCGTTCATGGAGGTGCCGAGCAATT
GCAGCCTGGATACGGGGGCGTAATCTTTTTATTACAGCTTAGCCCCGCTGGGCCGCCAAC
CAGTTCCTATCTAGGTATCCCCTGGGGGCTGCCGCTCTATTTATCTAGGGAACAGATAAG
GATCGTCAGCGCGACCTCGGAGAGCCTAAGCCATCAACTATTCGGCATCCATCCAGGGCT
ACCGAGTGTCTTGGGCATGGGTAGGGCATAACAATTATGGTGGCAACTCTTGGTGAGTAG
TGCCCAATAGTATTTTTCTTTACTTAATTGGGCACGGGTGACTGCGACGTCCCACTCGTC
GCCCAGAATACTAGCGACCAGTGTCCTCCTTCGGGAAACAGGGTCTGTGCACGGGGGTGC
CGTCCCCATTCCGGTGTTAGATGAGGCTCAGAGAGGTCGGCAACAACGAAAGTATCAAGG
AGTAAGCAGGCTTTGTGGTAGTCGCAATTATAGGGGGTAGTTAATGTTAAAGACACTCTC
CATACTTGTTTAGGCTGCAAGCGTCTTGCGTCTGCAGCATTCATGGAGGCTACGTATAAA
GACTAGCTGAAGGTCGTAGACTCCGGAGAGCGAATGACCTTTAGACGACTTTCATAGCTT
GGGGGCGGGTGAATACGGAGGGAAAACGGGAGTGCAAAAGGACAGGGTCTTTGACGCCCG
CGATAGAATAGCGAAATTGGACCAGTCATTACACACCCCACAAGCGCCGAATGGATGGCG
CCGGAGGTACAAGAAACGAACGAGCCCAGAGAAACGTTGGGGGGGCGAGCCGGCGTGGGA
GGGGAAAGGACATGGACCTCACTGCCCAGCCGGGGCGGGCAGAGACTTCGCAGCTCGACG
TATAACGGCAGTTAAGAGAAAGAGTCGCAGTTCCGGACTTTCGGCACTCGGCGCACAGTT
CGAACGCCGGGAGGGCGCAGTAGTTGACTGTTTCTGACGGCCACGGTCTTCGCAGAGTCT
CACATACCATCTGCGCTACCCTCCGCGGCGTCACGGTAACTATTGCGAGCTGCGTGGGTG
TAATAGTCGTCCGCCATTTACGTTAGTACGCGTAGAGACTGACTTCTTTCCCACACATGG
AGTACAAAAAGCTACGGAAGCGTTTCGCGTAAATTATACTGACACCCACAGCGAGGGGGT
TGTAGCCTTTCAATGCGAGCCTTCGTGTCAACGCTTTTGAGGACGCCGGCCACCCACGCT
GGGCAGCGCAATATGAAGTCGGGCTTCGGGGACGACTATCCCGCGACGGGCACGCAGGAG
AGGCGAGGTGAATGTGAACATCAGGTCCTGTTACGATTTGGGGCTACTTGGGACACCTCT
CAACCAATAGCTTCACGTCCCCTAGTAAGTTTTTTTCTGGATGTTTTTCGTTCTTCTTCT
GTAGAATCTCGATGACGGTCAGGTTGCAGGAGCCTTGCGGCTCCATATACGAAGGTTTGC
TCCAATCAGACACTGCTCCGTTCCGTATGGTACAGCTGTGGCCCGTTCGGAGTGAAGAGG
GACGGAGCTACGCCGTAATGGTTTTGCGGTAAGACATTGTGAGTCCCGACCCCAAAGCCG
TGAAGCAGTTCTACGCGGAGCCCCGCGCGGACCCCCTCCCCCGCATCCCTAACCCTTACG
CCTGCGGATGCAGCGATTGAGCTGTAGTAAGAGTTGTCGCCATTGTATGCCTATTTTGAC
GCCGGTCCCCACTACAACCCTAGGGCGCGCGGCCCGGGCTTCCTGTAAAGCGGCACGTGT
TGGCGTTGTAGCATCTCCGTTACGATAGCGAGGGGACCGGTCGAATGTTCGGGTTCGTCT
TTCCTGTTTATGGCAGGGGTCGAGATTTAATCTTCCCTAGCGGGACCTCGTCGACCGGAG
TCAGGCCCCTCTTGTCGTCATGTCTTCCTCATAGACAAAGGCGGAATGAACTCCAGCCGG
CCGGGTCAATCAGAGCGCAGTGTTAGAAGTGTGCTACGCATCATTCCACTAGACGGCGAG
CTTTGGCACAAGGCGTACTTGTGTACGGTGTCGCCACCTCTAGCTCTCCGTAAATCGAAC
CAGCCGCTATAATAAGATGTTATGCTTATGCGCGCACGGAAGCTATTTGGGGTTCGCTCT
CGTGTTGCCTCCAGCTGCTCGATGTGCGGACCTGGAGCGTGTCTGGGTCAAAGTGGCGAG
GCGACCTCAGCTACGAGATGGGATCACGCCCCACCCTTACGGGAATGCCATTAGCTCTTC
CTCCATCGCCTTGGCTCAGTCATGGTAATCCCGTCCCTCATGTTTCCTCTGCGTCTCGGC
CTCCGTCAATCGTTCTCCGAGTGTGGGACTCTAGATTTTAAATCGTTTGTGCACAACAGC
TTCGAGTGAGATTTACCGGTCCTCACGCCGCCTTACGGACTCCGCGTCCACTAGTATGGT
ACCCTAAGGGAGTTGACCAATGGACAATTGTTTCGGAAGGTTTTCACGAATACGCGCCTC
TAACGACGCGCAGCGGTGGGAAACACTCCTTGGCGGTTGTAGCCTGTGCCGTACGCATGG
AGCCTAGAGTCTCACTGGAAGTAGTCCGTGCTCACGGTATAATAGCTCCTGGTCTACGAC
CACGGCTTCCCTGGGACTCCGTTTAGCCGTTGCGGCCAGGCCTGGCCGTGAAACGACCGG
TACACCTCAAAGGAAACCGGCTGTCGTATACCCCTGCCAAAATACGCAAGCCTGAGGCCG
CTTCCCCTCGCTTTCCTGATACCCGTGTACACAATACCGTTATTTAGTGGTGTGTAGGCA
CCACCGCCATAAACGACTTATCTACCCATACGTCCAACAACGGGTTTTTCCCTACCCACG
ACCTCAGGCGGTCGCATCTCCTTCTTCTACTTCGTGCTGCTTTAGTCGTGCACCCATCAC
CCACGGCAGGACTGCGCGCTCACGCATGATTCGCCGTCCCCTGAAAGGGTAACCTGTCAT
GTCACCCAAAGGTCCCTGTTTTCAATCACTCGAAAACGCTAGACTCCTAACTGTGTGTTA
AAGAACCCGCCCGCCGCCTGGCCTTCAACGCGCCAGCCTGGCCGGTCGAGCCGCAGTCGC
ACTCAGCTCAGTCACTGTGCCGCAAGTCTACCTTCACCCGTCCTTCTCGCGGCCCTAGGA
GCCACCTATGTCACACTAATCTAGTCTTTTCTGTCACCCAACGTCTTGGGACCGCTGTCC
GTCCATGGTGGAGCTAGGGCAGAGACACACGACAAAATGTAGTGCAAGAACTCTTGACGT
CCTCCCTATCGCAATCTCGGCATAAGCCAAGGAGTGGGCTGGTGCGATGCCCTGCAATGG
GGCCTATTATGGCGGATCCGCGCAATTTCGGGGATTTGGTCTTTGTCTCTTCGCAATTCA
CGCTTCGCTCTTACTCCAAACTCCACTAGCGTCACGTTGCGTCTAAAACGGGAGCGGTTC
GTATGGGCTTCACTCTTGACACTATGTGGAAGCCTTCCAGGCAGTCTAGCGCGTAACTGG
GTACCGCAATATACTGCTCAGTGTTTGTGATCCTTTTGCGCTAGCGAGTGACTCGACGCA
AAGGTCGATAGGGCTTCAGCGATCGCACCATATGGAGGGGACGCATTGAGAGAGGCAAAT
TACGACATTTCCCGTGACTGGCGCGCGCTGGTGTGACTGTGTACTTTCGATTGGTCTCTT
ACACCGCTCACGACCTCGATAGTTACCCTGCGGTAATCAAAGACTGAAAAAGCCC
>SRR404993 <unknown description>
CCGGAGAGCTTCCAGGCACAAATACGAGCTTCATGTCCACCTGGAGTCACTTAGCTATCT
GGTTGTTTCACATCCCTGAGGTCCACATCTAGAAGTCAAGGGGCAACCCCACCCATTCAC
TATCTACCATGGACAGTGCTTGAAGCGGTTGTGTCAAACGCCCGGTGACCACTTAAGCCA
ACCCGGCAGTGTCTGAGAGAGAAGCCCGAATAAACCCTTTTTCGTCTTTTACTGTCCGCA
CGTTCGTGCCCTTCTGTCGGGACGAATACTGTCTCCCTCTTAGTGGCAAATTTGCAAGTT
ATATCACGGTCGGATAAATGAGAGTATGTGTCGTCTAGAGCGATGGCCATTTAACTTGCC
CAATTTCGCCCTGACCCAGGTAACAATTGAGACACACCTCGGAAGTCCTAGCCTACGTCG
CGTACGGTAGTACAACCTCGATATTGGCATAGGACACTGAATGCACCCATTGTGGTGCCT
ATCATAATACTACAAACCAAGATACCCCATAGCATAATCAGAGGAAGCTGCATCTGATCC
TCAAGAAACAAAGTATAACGTCTCCCCTTCGGTCCCTAGCCCCCAGCGACACCGTCACTC
TCGGTGAGGTGGGTGCTGAAGAGAAATCATAGGTACTGTGGTGAACTCTTAAGCTCATTT
TCAAGAACCGTATATACACTTAGTTTACGTTTGGTGCCTCAACCACTAGCAATAATATAG
ACGAGCATTCGCCATTACGTCTCCTCACGGGTGTTCGAAAATATCGATACTGCGATTGAG
TAAGAGTCTTTATTAAACAGCTAGAGGGTCAGCAGCTTTCTTCGGCTCAACAACCAAGCC
ATGGGGGAAAAAACTCAAGATTCTGCCGGAGACTCTGCGAGCCGTTTTGGCTCAGATTTA
GCACCTGGAATAAATCCGTCTCGTCACCGGTTTGGAGACGCGAGGGGAAACCCGGGGCAC
GGGGGTCCCGCAGGGGCTGCCGAACACGTGCCGGCCGCCCTCACTCACGTAGTTTAATTG
AATGGTGCCCATTGATTTCGGAGGACACGCTAGATCAGTGTAAGCACAGCGGATATGCAC
CAGGAGGAGAAGGCGTTACACGTCGAAAATGGTTCCGGACGGTTACTTGGGCGGACTGAC
CGCTGGGAATCAGCGCACAGCAATCCTAATGCAATTTTGGCCTAAGCTGTTCGACTGCCG
GTCACGGGCATCTCACGTACGACGTCACGCCTCTATCTTGCTAGTCGGGCGTCGTGGCTA
TTCCACTTCGAATGCGCGAGGAGTGGGAAGACCACCAAAACGACAACCATCACGCTCTGT
CTGAGGGGTCGGCGAGAATACTCCGCAAGAGTCACTGAAATAGTATAACGCTGGGATTAA
TACTCCCAAGAGCCTTAGGTTTAAGACCTATGACGATTATGATGCACCTAGCCAGACAGT
TCCGTAGAATCGGTTCATTCATGGAGCACGATAGGGTGATGCCGGGGCAGTCGATGCGGA
TGCTGCCCATCCTAGGAGCCCCAAGCCCTCCTCCCTTCCAAGGTTAGGTTCACGCGCCCG
ACGTGTCCCACCGAAAGCGGGCCGTCTACGTCACAGGGATAATCAGTTCCCCCGCACTCT
GACATTTCCTGCTCAAGGAAGTGTGTTTACCTGCAGGTCCCCTAGGGAGAGGTACCTCTA
GATTGAGCGAGACCCGGAGTGGGCACTGGGGAGGAGGCTTAGTTTACTAGCTCGTGGGGT
AGAACCCCCCTGGGCCACACTCTGGTCGCATGGGCTTCTTAGTCACGCCCTTTTCAGACC
TATTATGGGCCATCATTCCCTATGGGTAGTTGCGCCGGTATGCCGGGATCGAACAAGAGG
CGACATAGCCCTGTTCTCACCTTAGAACACACGATGTCCCACAGCAGATAGGAGTAATCC
GTAAATTTCCATAGGTCGAAGTGAGCCCAGCAAGTGGATGAGGTCGGGATGCAAAACGGA
CACCTCGGTCAGTTCCGTAACCGAGCGAGTAACCTAATAGGCAGGTACAGAATCTATATA
GTGTACAAAACAGTGCGTCTCAAGGTCCACGGCACCAAGAGCTTAGTGCAAATGGAACGC
TCAGCTAAGCCTACACTTTGCGCCGCCTGGGCGAAGACCCGCCAAGACCTGCGGCTAATC
CTCGTAGAGACGCAACCCCTAACAGTCCGGAGCACGGGCTGCGGGACATGGATATGGGTC
GATGATCATCATTGACCATACGTCACTGGTGTAGTGCGTTCATGGAGGTGCCGAGCAATT
GCAGCCTGGATACGGGGGCGTAATCTTTTTATTACAGCTTAGCCCCGCTGGGCCGCCAAC
CAGTTCCTATCTAGGTATCCCCTGGGGGCTGCCGCTCTATTTATCTAGGGAACAGATAAG
GATCGTCAGCGCGACCTCGGAGAGCCTAAGCCATCAACTATTCGGCATCCATCCAGGGCT
ACCGAGTGTCTTGGGCATGGGTAGGGCATAACAATTATGGTGGCAACTCTTGGTGAGTAG
TGCCCAATAGTATTTTTCTTTACTTAATTGGGCACGGGTGACTGCGACGTCCCACTCGTC
GCCCAGAATACTAGCGACCAGTGTCCTCCTTCGGGAAACAGGGTCTGTGCACGGGGGTGC
CGTCCCCATTCCGGTGTTAGATGAGGCTCAGAGAGGTCGGCAACAACGAAAGTATCAAGG
AGTAAGCAGGCTTTGTGGTAGTCGCAATTATAGGGGGTAGTTAATGTTAAAGACACTCTC
CATACTTGTTTAGGCTGCAAGCGTCTTGCGTCTGCAGCATTCATGGAGGCTACGTATAAA
GACTAGCTGAAGGTCGTAGACTCCGGAGAGCGAATGACCTTTAGACGACTTTCATAGCTT
GGGGGCGGGTGAATACGGAGGGAAAACGGGAGTGCAAAAGGACAGGGTCTTTGACGCCCG
CGATAGAATAGCGAAATTGGACCAGTCATTACACACCCCACAAGCGCCGAATGGATGGCG
CCGGAGGTACAAGAAACGAACGAGCCCAGAGAAACGTTGGGGGGGCGAGCCGGCGTGGGA
GGGGAAAGGACATGGACCTCACTGCCCAGCCGGGGCGGGCAGAGACTTCGCAGCTCGACG
TATAACGGCAGTTAAGAGAAAGAGTCGCAGTTCCGGACTTTCGGCACTCGGCGCACAGTT
CGAACGCCGGGAGGGCGCAGTAGTTGACTGTTTCTGACGGCCACGGTCTTCGCAGAGTCT
CACATACCATCTGCGCTACCCTCCGCGGCGTCACGGTAACTATTGCGAGCTGCGTGGGTG
TAATAGTCGTCCGCCATTTACGTTAGTACGCGTAGAGACTGACTTCTTTCCCACACATGG
AGTACAAAAAGCTACGGAAGCGTTTCGCGTAAATTATACTGACACCCACAGCGAGGGGGT
TGTAGCCTTTCAATGCGAGCCTTCGTGTCAACGCTTTTGAGGACGCCGGCCACCCACGCT
GGGCAGCGCAATATGAAGTCGGGCTTCGGGGACGACTATCCCGCGACGGGCACGCAGGAG
AGGCGAGGTGAATGTGAACATCAGGTCCTGTTACGATTTGGGGCTACTTGGGACACCTCT
CAACCAATAGCTTCACGTCCCCTAGTAAGTTTTTTTCTGGATGTTTTTCGTTCTTCTTCT
GTAGAATCTCGATGACGGTCAGGTTGCAGGAGCCTTGCGGCTCCATATACGAAGGTTTGC
TCCAATCAGACACTGCTCCGTTCCGTATGGTACAGCTGTGGCCCGTTCGGAGTGAAGAGG
GACGGAGCTACGCCGTAATGGTTTTGCGGTAAGACATTGTGAGTCCCGACCCCAAAGCCG
TGAAGCAGTTCTACGCGGAGCCCCGCGCGGACCCCCTCCCCCGCATCCCTAACCCTTACG
CCTGCGGATGCAGCGATTGAGCTGTAGTAAGAGTTGTCGCCATTGTATGCCTATTTTGAC
GCCGGTCCCCACTACAACCCTAGGGCGCGCGGCCCGGGCTTCCTGTAAAGCGGCACGTGT
TGGCGTTGTAGCATCTCCGTTACGATAGCGAGGGGACCGGTCGAATGTTCGGGTTCGTCT
TTCCTGTTTATGGCAGGGGTCGAGATTTAATCTTCCCTAGCGGGACCTCGTCGACCGGAG
TCAGGCCCCTCTTGTCGTCATGTCTTCCTCATAGACAAAGGCGGAATGAACTCCAGCCGG
CCGGGTCAATCAGAGCGCAGTGTTAGAAGTGTGCTACGCATCATTCCACTAGACGGCGAG
CTTTGGCACAAGGCGTACTTGTGTACGGTGTCGCCACCTCTAGCTCTCCGTAAATCGAAC
CAGCCGCTATAATAAGATGTTATGCTTATGCGCGCACGGAAGCTATTTGGGGTTCGCTCT
CGTGTTGCCTCCAGCTGCTCGATGTGCGGACCTGGAGCGTGTCTGGGTCAAAGTGGCGAG
GCGACCTCAGCTACGAGATGGGATCACGCCCCACCCTTACGGGAATGCCATTAGCTCTTC
CTCCATCGCCTTGGCTCAGTCATGGTAATCCCGTCCCTCATGTTTCCTCTGCGTCTCGGC
CTCCGTCAATCGTTCTCCGAGTGTGGGACTCTAGATTTTAAATCGTTTGTGCACAACAGC
TTCGAGTGAGATTTACCGGTCCTCACGCCGCCTTACGGACTCCGCGTCCACTAGTATGGT
ACCCTAAGGGAGTTGACCAATGGACAATTGTTTCGGAAGGTTTTCACGAATACGCGCCTC
TAACGACGCGCAGCGGTGGGAAACACTCCTTGGCGGTTGTAGCCTGTGCCGTACGCATGG
AGCCTAGAGTCTCACTGGAAGTAGTCCGTGCTCACGGTATAATAGCTCCTGGTCTACGAC
CACGGCTTCCCTGGGACTCCGTTTAGCCGTTGCGGCCAGGCCTGGCCGTGAAACGACCGG
TACACCTCAAAGGAAACCGGCTGTCGTATACCCCTGCCAAAATACGCAAGCCTGAGGCCG
CTTCCCCTCGCTTTCCTGATACCCGTGTACACAATACCGTTATTTAGTGGTGTGTAGGCA
CCACCGCCATAAACGACTTATCTACCCATACGTCCAACAACGGGTTTTTCCCTACCCACG
ACCTCAGGCGGTCGCATCTCCTTCTTCTACTTCGTGCTGCTTTAGTCGTGCACCCATCAC
CCACGGCAGGACTGCGCGCTCACGCATGATTCGCCGTCCCCTGAAAGGGTAACCTGTCAT
GTCACCCAAAGGTCCCTGTTTTCAATCACTCGAAAACGCTAGACTCCTAACTGTGTGTTA
AAGAACCCGCCCGCCGCCTGGCCTTCAACGCGCCAGCCTGGCCGGTCGAGCCGCAGTCGC
ACTCAGCTCAGTCACTGTGCCGCAAGTCTACCTTCACCCGTCCTTCTCGCGGCCCTAGGA
GCCACCTATGTCACACTAATCTAGTCTTTTCTGTCACCCAACGTCTTGGGACCGCTGTCC
GTCCATGGTGGAGCTAGGGCAGAGACACACGACAAAATGTAGTGCAAGAACTCTTGACGT
CCTCCCTATCGCAATCTCGGCATAAGCCAAGGAGTGGGCTGGTGCGATGCCCTGCAATGG
GGCCTATTATGGCGGATCCGCGCAATTTCGGGGATTTGGTCTTTGTCTCTTCGCAATTCA
CGCTTCGCTCTTACTCCAAACTCCACTAGCGTCACGTTGCGTCTAAAACGGGAGCGGTTC
GTATGGGCTTCACTCTTGACACTATGTGGAAGCCTTCCAGGCAGTCTAGCGCGTAACTGG
GTACCGCAATATACTGCTCAGTGTTTGTGATCCTTTTGCGCTAGCGAGTGACTCGACGCA
AAGGTCGATAGGGCTTCAGCGATCGCACCATATGGAGGGGACGCATTGAGAGAGGCAAAT
TACGACATTTCCCGTGACTGGCGCGCGCTGGTGTGACTGTGTACTTTCGATTGGTCTCTT
ACACCGCTCACGACCTCGATAGTTACCCTGCGGTAATCAAAGACTGAAAAAGCCC
>SRR404994 <unknown description>
CCGGAGAGCTTCCAGGCACAAATACGAGCTTCATGTCCACCTGGAGTCACTTAGCTATCT
GGTTGTTTCACATCCCTGAGGTCCACATCTAGAAGTCAAGGGGCAACCCCACCCATTCAC
TATCTACCATGGACAGTGCTTGAAGCGGTTGTGTCAAACGCCCGGTGACCACTTAAGCCA
ACCCGGCAGTGTCTGAGAGAGAAGCCCGAATAAACCCTTTTTCGTCTTTTACTGTCCGCA
CGTTCGTGCCCTTCTGTCGGGACGAATACTGTCTCCCTCTTAGTGGCAAATTTGCAAGTT
ATATCACGGTCGGATAAATGAGAGTATGTGTCGTCTAGAGCGATGGCCATTTAACTTGCC
CAATTTCGCCCTGACCCAGGTAACAATTGAGACACACCTCGGAAGTCCTAGCCTACGTCG
CGTACGGTAGTACAACCTCGATATTGGCATAGGACACTGAATGCACCCATTGTGGTGCCT
ATCATAATACTACAAACCAAGATACCCCATAGCATAATCAGAGGAAGCTGCATCTGATCC
TCAAGAAACAAAGTATAACGTCTCCCCTTCGGTCCCTAGCCCCCAGCGACACCGTCACTC
TCGGTGAGGTGGGTGCTGAAGAGAAATCATAGGTACTGTGGTGAACTCTTAAGCTCATTT
TCAAGAACCGTATATACACTTAGTTTACGTTTGGTGCCTCAACCACTAGCAATAATATAG
ACGAGCATTCGCCATTACGTCTCCTCACGGGTGTTCGAAAATATCGATACTGCGATTGAG
TAAGAGTCTTTATTAAACAGCTAGAGGGTCAGCAGCTTTCTTCGGCTCAACAACCAAGCC
ATGGGGGAAAAAACTCAAGATTCTGCCGGAGACTCTGCGAGCCGTTTTGGCTCAGATTTA
GCACCTGGAATAAATCCGTCTCGTCACCGGTTTGGAGACGCGAGGGGAAACCCGGGGCAC
GGGGGTCCCGCAGGGGCTGCCGAACACGTGCCGGCCGCCCTCACTCACGTAGTTTAATTG
AATGGTGCCCATTGATTTCGGAGGACACGCTAGATCAGTGTAAGCACAGCGGATATGCAC
CAGGAGGAGAAGGCGTTACACGTCGAAAATGGTTCCGGACGGTTACTTGGGCGGACTGAC
CGCTGGGAATCAGCGCACAGCAATCCTAATGCAATTTTGGCCTAAGCTGTTCGACTGCCG
GTCACGGGCATCTCACGTACGACGTCACGCCTCTATCTTGCTAGTCGGGCGTCGTGGCTA
TTCCACTTCGAATGCGCGAGGAGTGGGAAGACCACCAAAACGACAACCATCACGCTCTGT
CTGAGGGGTCGGCGAGAATACTCCGCAAGAGTCACTGAAATAGTATAACGCTGGGATTAA
TACTCCCAAGAGCCTTAGGTTTAAGACCTATGACGATTATGATGCACCTAGCCAGACAGT
TCCGTAGAATCGGTTCATTCATGGAGCACGATAGGGTGATGCCGGGGCAGTCGATGCGGA
TGCTGCCCATCCTAGGAGCCCCAAGCCCTCCTCCCTTCCAAGGTTAGGTTCACGCGCCCG
ACGTGTCCCACCGAAAGCGGGCCGTCTACGTCACAGGGATAATCAGTTCCCCCGCACTCT
GACATTTCCTGCTCAAGGAAGTGTGTTTACCTGCAGGTCCCCTAGGGAGAGGTACCTCTA
GATTGAGCGAGACCCGGAGTGGGCACTGGGGAGGAGGCTTAGTTTACTAGCTCGTGGGGT
AGAACCCCCCTGGGCCACACTCTGGTCGCATGGGCTTCTTAGTCACGCCCTTTTCAGACC
TATTATGGGCCATCATTCCCTATGGGTAGTTGCGCCGGTATGCCGGGATCGAACAAGAGG
CGACATAGCCCTGTTCTCACCTTAGAACACACGATGTCCCACAGCAGATAGGAGTAATCC
GTAAATTTCCATAGGTCGAAGTGAGCCCAGCAAGTGGATGAGGTCGGGATGCAAAACGGA
CACCTCGGTCAGTTCCGTAACCGAGCGAGTAACCTAATAGGCAGGTACAGAATCTATATA
GTGTACAAAACAGTGCGTCTCAAGGTCCACGGCACCAAGAGCTTAGTGCAAATGGAACGC
TCAGCTAAGCCTACACTTTGCGCCGCCTGGGCGAAGACCCGCCAAGACCTGCGGCTAATC
CTCGTAGAGACGCAACCCCTAACAGTCCGGAGCACGGGCTGCGGGACATGGATATGGGTC
GATGATCATCATTGACCATACGTCACTGGTGTAGTGCGTTCATGGAGGTGCCGAGCAATT
GCAGCCTGGATACGGGGGCGTAATCTTTTTATTACAGCTTAGCCCCGCTGGGCCGCCAAC
CAGTTCCTATCTAGGTATCCCCTGGGGGCTGCCGCTCTATTTATCTAGGGAACAGATAAG
GATCGTCAGCGCGACCTCGGAGAGCCTAAGCCATCAACTATTCGGCATCCATCCAGGGCT
ACCGAGTGTCTTGGGCATGGGTAGGGCATAACAATTATGGTGGCAACTCTTGGTGAGTAG
TGCCCAATAGTATTTTTCTTTACTTAATTGGGCACGGGTGACTGCGACGTCCCACTCGTC
GCCCAGAATACTAGCGACCAGTGTCCTCCTTCGGGAAACAGGGTCTGTGCACGGGGGTGC
CGTCCCCATTCCGGTGTTAGATGAGGCTCAGAGAGGTCGGCAACAACGAAAGTATCAAGG
AGTAAGCAGGCTTTGTGGTAGTCGCAATTATAGGGGGTAGTTAATGTTAAAGACACTCTC
CATACTTGTTTAGGCTGCAAGCGTCTTGCGTCTGCAGCATTCATGGAGGCTACGTATAAA
GACTAGCTGAAGGTCGTAGACTCCGGAGAGCGAATGACCTTTAGACGACTTTCATAGCTT
GGGGGCGGGTGAATACGGAGGGAAAACGGGAGTGCAAAAGGACAGGGTCTTTGACGCCCG
CGATAGAATAGCGAAATTGGACCAGTCATTACACACCCCACAAGCGCCGAATGGATGGCG
CCGGAGGTACAAGAAACGAACGAGCCCAGAGAAACGTTGGGGGGGCGAGCCGGCGTGGGA
GGGGAAAGGACATGGACCTCACTGCCCAGCCGGGGCGGGCAGAGACTTCGCAGCTCGACG
TATAACGGCAGTTAAGAGAAAGAGTCGCAGTTCCGGACTTTCGGCACTCGGCGCACAGTT
CGAACGCCGGGAGGGCGCAGTAGTTGACTGTTTCTGACGGCCACGGTCTTCGCAGAGTCT
CACATACCATCTGCGCTACCCTCCGCGGCGTCACGGTAACTATTGCGAGCTGCGTGGGTG
TAATAGTCGTCCGCCATTTACGTTAGTACGCGTAGAGACTGACTTCTTTCCCACACATGG
AGTACAAAAAGCTACGGAAGCGTTTCGCGTAAATTATACTGACACCCACAGCGAGGGGGT
TGTAGCCTTTCAATGCGAGCCTTCGTGTCAACGCTTTTGAGGACGCCGGCCACCCACGCT
GGGCAGCGCAATATGAAGTCGGGCTTCGGGGACGACTATCCCGCGACGGGCACGCAGGAG
AGGCGAGGTGAATGTGAACATCAGGTCCTGTTACGATTTGGGGCTACTTGGGACACCTCT
CAACCAATAGCTTCACGTCCCCTAGTAAGTTTTTTTCTGGATGTTTTTCGTTCTTCTTCT
GTAGAATCTCGATGACGGTCAGGTTGCAGGAGCCTTGCGGCTCCATATACGAAGGTTTGC
TCCAATCAGACACTGCTCCGTTCCGTATGGTACAGCTGTGGCCCGTTCGGAGTGAAGAGG
GACGGAGCTACGCCGTAATGGTTTTGCGGTAAGACATTGTGAGTCCCGACCCCAAAGCCG
TGAAGCAGTTCTACGCGGAGCCCCGCGCGGACCCCCTCCCCCGCATCCCTAACCCTTACG
CCTGCGGATGCAGCGATTGAGCTGTAGTAAGAGTTGTCGCCATTGTATGCCTATTTTGAC
GCCGGTCCCCACTACAACCCTAGGGCGCGCGGCCCGGGCTTCCTGTAAAGCGGCACGTGT
TGGCGTTGTAGCATCTCCGTTACGATAGCGAGGGGACCGGTCGAATGTTCGGGTTCGTCT
TTCCTGTTTATGGCAGGGGTCGAGATTTAATCTTCCCTAGCGGGACCTCGTCGACCGGAG
TCAGGCCCCTCTTGTCGTCATGTCTTCCTCATAGACAAAGGCGGAATGAACTCCAGCCGG
CCGGGTCAATCAGAGCGCAGTGTTAGAAGTGTGCTACGCATCATTCCACTAGACGGCGAG
CTTTGGCACAAGGCGTACTTGTGTACGGTGTCGCCACCTCTAGCTCTCCGTAAATCGAAC
CAGCCGCTATAATAAGATGTTATGCTTATGCGCGCACGGAAGCTATTTGGGGTTCGCTCT
CGTGTTGCCTCCAGCTGCTCGATGTGCGGACCTGGAGCGTGTCTGGGTCAAAGTGGCGAG
GCGACCTCAGCTACGAGATGGGATCACGCCCCACCCTTACGGGAATGCCATTAGCTCTTC
CTCCATCGCCTTGGCTCAGTCATGGTAATCCCGTCCCTCATGTTTCCTCTGCGTCTCGGC
CTCCGTCAATCGTTCTCCGAGTGTGGGACTCTAGATTTTAAATCGTTTGTGCACAACAGC
TTCGAGTGAGATTTACCGGTCCTCACGCCGCCTTACGGACTCCGCGTCCACTAGTATGGT
ACCCTAAGGGAGTTGACCAATGGACAATTGTTTCGGAAGGTTTTCACGAATACGCGCCTC
TAACGACGCGCAGCGGTGGGAAACACTCCTTGGCGGTTGTAGCCTGTGCCGTACGCATGG
AGCCTAGAGTCTCACTGGAAGTAGTCCGTGCTCACGGTATAATAGCTCCTGGTCTACGAC
CACGGCTTCCCTGGGACTCCGTTTAGCCGTTGCGGCCAGGCCTGGCCGTGAAACGACCGG
TACACCTCAAAGGAAACCGGCTGTCGTATACCCCTGCCAAAATACGCAAGCCTGAGGCCG
CTTCCCCTCGCTTTCCTGATACCCGTGTACACAATACCGTTATTTAGTGGTGTGTAGGCA
CCACCGCCATAAACGACTTATCTACCCATACGTCCAACAACGGGTTTTTCCCTACCCACG
ACCTCAGGCGGTCGCATCTCCTTCTTCTACTTCGTGCTGCTTTAGTCGTGCACCCATCAC
CCACGGCAGGACTGCGCGCTCACGCATGATTCGCCGTCCCCTGAAAGGGTAACCTGTCAT
GTCACCCAAAGGTCCCTGTTTTCAATCACTCGAAAACGCTAGACTCCTAACTGTGTGTTA
AAGAACCCGCCCGCCGCCTGGCCTTCAACGCGCCAGCCTGGCCGGTCGAGCCGCAGTCGC
ACTCAGCTCAGTCACTGTGCCGCAAGTCTACCTTCACCCGTCCTTCTCGCGGCCCTAGGA
GCCACCTATGTCACACTAATCTAGTCTTTTCTGTCACCCAACGTCTTGGGACCGCTGTCC
GTCCATGGTGGAGCTAGGGCAGAGACACACGACAAAATGTAGTGCAAGAACTCTTGACGT
CCTCCCTATCGCAATCTCGGCATAAGCCAAGGAGTGGGCTGGTGCGATGCCCTGCAATGG
GGCCTATTATGGCGGATCCGCGCAATTTCGGGGATTTGGTCTTTGTCTCTTCGCAATTCA
CGCTTCGCTCTTACTCCAAACTCCACTAGCGTCACGTTGCGTCTAAAACGGGAGCGGTTC
GTATGGGCTTCACTCTTGACACTATGTGGAAGCCTTCCAGGCAGTCTAGCGCGTAACTGG
GTACCGCAATATACTGCTCAGTGTTTGTGATCCTTTTGCGCTAGCGAGTGACTCGACGCA
AAGGTCGATAGGGCTTCAGCGATCGCACCATATGGAGGGGACGCATTGAGAGAGGCAAAT
TACGACATTTCCCGTGACTGGCGCGCGCTGGTGTGACTGTGTACTTTCGATTGGTCTCTT
ACACCGCTCACGACCTCGATAGTTACCCTGCGGTAATCAAAGACTGAAAAAGCCC
>SRR404995 <unknown description>
CCGGAGAGCTTCCAGGCACAAATACGAGCTTCATGTCCACCTGGAGTCACTTAGCTATCT
GGTTGTTTCACATCCCTGAGGTCCACATCTAGAAGTCAAGGGGCAACCCCACCCATTCAC
TATCTACCATGGACAGTGCTTGAAGCGGTTGTGTCAAACGCCCGGTGACCACTTAAGCCA
ACCCGGCAGTGTCTGAGAGAGAAGCCCGAATAAACCCTTTTTCGTCTTTTACTGTCCGCA
CGTTCGTGCCCTTCTGTCGGGACGAATACTGTCTCCCTCTTAGTGGCAAATTTGCAAGTT
ATATCACGGTCGGATAAATGAGAGTATGTGTCGTCTAGAGCGATGGCCATTTAACTTGCC
CAATTTCGCCCTGACCCAGGTAACAATTGAGACACACCTCGGAAGTCCTAGCCTACGTCG
CGTACGGTAGTACAACCTCGATATTGGCATAGGACACTGAATGCACCCATTGTGGTGCCT
ATCATAATACTACAAACCAAGATACCCCATAGCATAATCAGAGGAAGCTGCATCTGATCC
TCAAGAAACAAAGTATAACGTCTCCCCTTCGGTCCCTAGCCCCCAGCGACACCGTCACTC
TCGGTGAGGTGGGTGCTGAAGAGAAATCATAGGTACTGTGGTGAACTCTTAAGCTCATTT
TCAAGAACCGTATATACACTTAGTTTACGTTTGGTGCCTCAACCACTAGCAATAATATAG
ACGAGCATTCGCCATTACGTCTCCTCACGGGTGTTCGAAAATATCGATACTGCGATTGAG
TAAGAGTCTTTATTAAACAGCTAGAGGGTCAGCAGCTTTCTTCGGCTCAACAACCAAGCC
ATGGGGGAAAAAACTCAAGATTCTGCCGGAGACTCTGCGAGCCGTTTTGGCTCAGATTTA
GCACCTGGAATAAATCCGTCTCGTCACCGGTTTGGAGACGCGAGGGGAAACCCGGGGCAC
GGGGGTCCCGCAGGGGCTGCCGAACACGTGCCGGCCGCCCTCACTCACGTAGTTTAATTG
AATGGTGCCCATTGATTTCGGAGGACACGCTAGATCAGTGTAAGCACAGCGGATATGCAC
CAGGAGGAGAAGGCGTTACACGTCGAAAATGGTTCCGGACGGTTACTTGGGCGGACTGAC
CGCTGGGAATCAGCGCACAGCAATCCTAATGCAATTTTGGCCTAAGCTGTTCGACTGCCG
GTCACGGGCATCTCACGTACGACGTCACGCCTCTATCTTGCTAGTCGGGCGTCGTGGCTA
TTCCACTTCGAATGCGCGAGGAGTGGGAAGACCACCAAAACGACAACCATCACGCTCTGT
CTGAGGGGTCGGCGAGAATACTCCGCAAGAGTCACTGAAATAGTATAACGCTGGGATTAA
TACTCCCAAGAGCCTTAGGTTTAAGACCTATGACGATTATGATGCACCTAGCCAGACAGT
TCCGTAGAATCGGTTCATTCATGGAGCACGATAGGGTGATGCCGGGGCAGTCGATGCGGA
TGCTGCCCATCCTAGGAGCCCCAAGCCCTCCTCCCTTCCAAGGTTAGGTTCACGCGCCCG
ACGTGTCCCACCGAAAGCGGGCCGTCTACGTCACAGGGATAATCAGTTCCCCCGCACTCT
GACATTTCCTGCTCAAGGAAGTGTGTTTACCTGCAGGTCCCCTAGGGAGAGGTACCTCTA
GATTGAGCGAGACCCGGAGTGGGCACTGGGGAGGAGGCTTAGTTTACTAGCTCGTGGGGT
AGAACCCCCCTGGGCCACACTCTGGTCGCATGGGCTTCTTAGTCACGCCCTTTTCAGACC
TATTATGGGCCATCATTCCCTATGGGTAGTTGCGCCGGTATGCCGGGATCGAACAAGAGG
CGACATAGCCCTGTTCTCACCTTAGAACACACGATGTCCCACAGCAGATAGGAGTAATCC
GTAAATTTCCATAGGTCGAAGTGAGCCCAGCAAGTGGATGAGGTCGGGATGCAAAACGGA
CACCTCGGTCAGTTCCGTAACCGAGCGAGTAACCTAATAGGCAGGTACAGAATCTATATA
GTGTACAAAACAGTGCGTCTCAAGGTCCACGGCACCAAGAGCTTAGTGCAAATGGAACGC
TCAGCTAAGCCTACACTTTGCGCCGCCTGGGCGAAGACCCGCCAAGACCTGCGGCTAATC
CTCGTAGAGACGCAACCCCTAACAGTCCGGAGCACGGGCTGCGGGACATGGATATGGGTC
GATGATCATCATTGACCATACGTCACTGGTGTAGTGCGTTCATGGAGGTGCCGAGCAATT
GCAGCCTGGATACGGGGGCGTAATCTTTTTATTACAGCTTAGCCCCGCTGGGCCGCCAAC
CAGTTCCTATCTAGGTATCCCCTGGGGGCTGCCGCTCTATTTATCTAGGGAACAGATAAG
GATCGTCAGCGCGACCTCGGAGAGCCTAAGCCATCAACTATTCGGCATCCATCCAGGGCT
ACCGAGTGTCTTGGGCATGGGTAGGGCATAACAATTATGGTGGCAACTCTTGGTGAGTAG
TGCCCAATAGTATTTTTCTTTACTTAATTGGGCACGGGTGACTGCGACGTCCCACTCGTC
GCCCAGAATACTAGCGACCAGTGTCCTCCTTCGGGAAACAGGGTCTGTGCACGGGGGTGC
CGTCCCCATTCCGGTGTTAGATGAGGCTCAGAGAGGTCGGCAACAACGAAAGTATCAAGG
AGTAAGCAGGCTTTGTGGTAGTCGCAATTATAGGGGGTAGTTAATGTTAAAGACACTCTC
CATACTTGTTTAGGCTGCAAGCGTCTTGCGTCTGCAGCATTCATGGAGGCTACGTATAAA
GACTAGCTGAAGGTCGTAGACTCCGGAGAGCGAATGACCTTTAGACGACTTTCATAGCTT
GGGGGCGGGTGAATACGGAGGGAAAACGGGAGTGCAAAAGGACAGGGTCTTTGACGCCCG
CGATAGAATAGCGAAATTGGACCAGTCATTACACACCCCACAAGCGCCGAATGGATGGCG
CCGGAGGTACAAGAAACGAACGAGCCCAGAGAAACGTTGGGGGGGCGAGCCGGCGTGGGA
GGGGAAAGGACATGGACCTCACTGCCCAGCCGGGGCGGGCAGAGACTTCGCAGCTCGACG
TATAACGGCAGTTAAGAGAAAGAGTCGCAGTTCCGGACTTTCGGCACTCGGCGCACAGTT
CGAACGCCGGGAGGGCGCAGTAGTTGACTGTTTCTGACGGCCACGGTCTTCGCAGAGTCT
CACATACCATCTGCGCTACCCTCCGCGGCGTCACGGTAACTATTGCGAGCTGCGTGGGTG
TAATAGTCGTCCGCCATTTACGTTAGTACGCGTAGAGACTGACTTCTTTCCCACACATGG
AGTACAAAAAGCTACGGAAGCGTTTCGCGTAAATTATACTGACACCCACAGCGAGGGGGT
TGTAGCCTTTCAATGCGAGCCTTCGTGTCAACGCTTTTGAGGACGCCGGCCACCCACGCT
GGGCAGCGCAATATGAAGTCGGGCTTCGGGGACGACTATCCCGCGACGGGCACGCAGGAG
AGGCGAGGTGAATGTGAACATCAGGTCCTGTTACGATTTGGGGCTACTTGGGACACCTCT
CAACCAATAGCTTCACGTCCCCTAGTAAGTTTTTTTCTGGATGTTTTTCGTTCTTCTTCT
GTAGAATCTCGATGACGGTCAGGTTGCAGGAGCCTTGCGGCTCCATATACGAAGGTTTGC
TCCAATCAGACACTGCTCCGTTCCGTATGGTACAGCTGTGGCCCGTTCGGAGTGAAGAGG
GACGGAGCTACGCCGTAATGGTTTTGCGGTAAGACATTGTGAGTCCCGACCCCAAAGCCG
TGAAGCAGTTCTACGCGGAGCCCCGCGCGGACCCCCTCCCCCGCATCCCTAACCCTTACG
CCTGCGGATGCAGCGATTGAGTTGTAGTAAGAGTTGTCGCCATTGTATGCCTATTTTGAC
GCCGGTCCCCACTACAACCCTAGGGCGCGCGGCCCGGGCTTCCTGTAAAGCGGCACGTGT
TGGCGTTGTAGCATCTCCGTTACGATAGCGAGGGGACCGGTCGAATGTTCGGGTTCGTCT
TTCCTGTTTATGGCAGGGGTCGAGATTTAATCTTCCCTAGCGGGACCTCGTCGACCGGAG
TCAGGCCCCTCTTGTCGTCATGTCTTCCTCATAGACAAAGGCGGAATGAACTCCAGCCGG
CCGGGTCAATCAGAGCGCAGTGTTAGAAGTGTGCTACGCATCATTCCACTAGACGGCGAG
CTTTGGCACAAGGCGTACTTGTGTACGGTGTCGCCACCTCTAGCTCTCCGTAAATCGAAC
CAGCCGCTATAATAAGATGTTATGCTTATGCGCGCACGGAAGCTATTTGGGGTTCGCTCT
CGTGTTGCCTCCAGCTGCTCGATGTGCGGACCTGGAGCGTGTCTGGGTCAAAGTGGCGAG
GCGACCTCAGCTACGAGATGGGATCACGCCCCACCCTTACGGGAATGCCATTAGCTCTTC
CTCCATCGCCTTGGCTCAGTCATGGTAATCCCGTCCCTCATGTTTCCTCTGCGTCTCGGC
CTCCGTCAATCGTTCTCCGAGTGTGGGACTCTAGATTTTAAATCGTTTGTGCACAACAGC
TTCGAGTGAGATTTACCGGTCCTCACGCCGCCTTACGGACTCCGCGTCCACTAGTATGGT
ACCCTAAGGGAGTTGACCAATGGACAATTGTTTCGGAAGGTTTTCACGAATACGCGCCTC
TAACGACGCGCAGCGGTGGGAAACACTCCTTGGCGGTTGTAGCCTGTGCCGTACGCATGG
AGCCTAGAGTCTCACTGGAAGTAGTCCGTGCTCACGGTATAATAGCTCCTGGTCTACGAC
CACGGCTTCCCTGGGACTCCGTTTAGCCGTTGCGGCCAGGCCTGGCCGTGAAACGACCGG
TACACCTCAAAGGAAACCGGCTGTCGTATACCCCTGCCAAAATACGCAAGCCTGAGGCCG
CTTCCCCTCGCTTTCCTGATACCCGTGTACACAATACCGTTATTTAGTGGTGTGTAGGCA
CCACCGCCATAAACGACTTATCTACCCATACGTCCAACAACGGGTTTTTCCCTACCCACG
ACCTCAGGCGGTCGCATCTCCTTCTTCTACTTCGTGCTGCTTTAGTCGTGCACCCATCAC
CCACGGCAGGACTGCGCGCTCACGCATGATTCGCCGTCCCCTGAAAGGGTAACCTGTCAT
GTCACCCAAAGGTCCCTGTTTTCAATCACTCGAAAACGCTAGACTCCTAACTGTGTGTTA
AAGAACCCGCCCGCCGCCTGGCCTTCAACGCGCCAGCCTGGCCGGTCGAGCCGCAGTCGC
ACTCAGCTCAGTCACTGTGCCGCAAGTCTACCTTCACCCGTCCTTCTCGCGGCCCTAGGA
GCCACCTATGTCACACTAATCTAGTCTTTTCTGTCACCCAACGTCTTGGGACCGCTGTCC
GTCCATGGTGGAGCTAGGGCAGAGACACACGACAAAATGTAGTGCAAGAACTCTTGACGT
CCTCCCTATCGCAATCTCGGCATAAGCCAAGGAGTGGGCTGGTGCGATGCCCTGCAATGG
GGCCTATTATGGCGGATCCGCGCAATTTCGGGGATTTGGTCTTTGTCTCTTCGCAATTCA
CGCTTCGCTCTTACTCCAAACTCCACTAGCGTCACGTTGCGTCTAAAACGGGAGCGGTTC
GTATGGGCTTCACTCTTGACACTATGTGGAAGCCTTCCAGGCAGTCTAGCGCGTAACTGG
GTACCGCAATATACTGCTCAGTGTTTGTGATCCTTTTGCGCTAGCGAGTGACTCGACGCA
AAGGTCGATAGGGCTTCAGCGATCGCACCATATGGAGGGGACGCATTGAGAGAGGCAAAT
TACGACATTTCCCGTGACTGGCGCGCGCTGGTGTGACTGTGTACTTTCGATTGGTCTCTT
ACACCGCTCACGACCTCGATAGTTACCCTGCGGTAATCAAAGACTGAAAAAGCCC
>SRR404996 <unknown description>
CCGGAGAGCTTCCAGGCACAAATACGAGCTTCATGTCCACCTGGAGTCACTTAGCTATCT
GGTTGTTTCACATCCCTGAGGTCCACATCTAGAAGTCAAGGGGCAACCCCACCCATTCAC
TATCTACCATGGACAGTGCTTGAAGCGGTTGTGTCAAACGCCCGGTGACCACTTAAGCCA
ACCCGGCAGTGTCTGAGAGAGAAGCCCGAATAAACCCTTTTTCGTCTTTTACTGTCCGCA
CGTTCGTGCCCTTCTGTCGGGACGAATACTGTCTCCCTCTTAGTGGCAAATTTGCAAGTT
ATATCACGGTCGGATAAATGAGAGTATGTGTCGTCTAGAGCGATGGCCATTTAACTTGCC
CAATTTCGCCCTGACCCAGGTAACAATTGAGACACACCTCGGAAGTCCTAGCCTACGTCG
CGTACGGTAGTACAACCTCGATATTGGCATAGGACACTGAATGCACCCATTGTGGTGCCT
ATCATAATACTACAAACCAAGATACCCCATAGCATAATCAGAGGAAGCTGCATCTGATCC
TCAAGAAACAAAGTATAACGTCTCCCCTTCGGTCCCTAGCCCCCAGCGACACCGTCACTC
TCGGTGAGGTGGGTGCTGAAGAGAAATCATAGGTACTGTGGTGAACTCTTAAGCTCATTT
TCAAGAACCGTATATACACTTAGTTTACGTTTGGTGCCTCAACCACTAGCAATAATATAG
ACGAGCATTCGCCATTACGTCTCCTCACGGGTGTTCGAAAATATCGATACTGCGATTGAG
TAAGAGTCTTTATTAAACAGCTAGAGGGTCAGCAGCTTTCTTCGGCTCAACAACCAAGCC
ATGGGGGAAAAAACTCAAGATTCTGCCGGAGACTCTGCGAGCCGTTTTGGCTCAGATTTA
GCACCTGGAATAAATCCGTCTCGTCACCGGTTTGGAGACGCGAGGGGAAACCCGGGGCAC
GGGGGTCCCGCAGGGGCTGCCGAACACGTGCCGGCCGCCCTCACTCACGTAGTTTAATTG
AATGGTGCCCATTGATTTCGGAGGACACGCTAGATCAGTGTAAGCACAGCGGATATGCAC
CAGGAGGAGAAGGCGTTACACGTCGAAAATGGTTCCGGACGGTTACTTGGGCGGACTGAC
CGCTGGGAATCAGCGCACAGCAATCCTAATGCAATTTTGGCCTAAGCTGTTCGACTGCCG
GTCACGGGCATCTCACGTACGACGTCACGCCTCTATCTTGCTAGTCGGGCGTCGTGGCTA
TTCCACTTCGAATGCGCGAGGAGTGGGAAGACCACCAAAACGACAACCATCACGCTCTGT
CTGAGGGGTCGGCGAGAATACTCCGCAAGAGTCACTGAAATAGTATAACGCTGGGATTAA
TACTCCCAAGAGCCTTAGGTTTAAGACCTATGACGATTATGATGCACCTAGCCAGACAGT
TCCGTAGAATCGGTTCATTCATGGAGCACGATAGGGTGATGCCGGGGCAGTCGATGCGGA
TGCTGCCCATCCTAGGAGCCCCAAGCCCTCCTCCCTTCCAAGGTTAGGTTCACGCGCCCG
ACGTGTCCCACCGAAAGCGGGCCGTCTACGTCACAGGGATAATCAGTTCCCCCGCACTCT
GACATTTCCTGCTCAAGGAAGTGTGTTTACCTGCAGGTCCCCTAGGGAGAGGTACCTCTA
GATTGAGCGAGACCCGGAGTGGGCACTGGGGAGGAGGCTTAGTTTACTAGCTCGTGGGGT
AGAACCCCCCTGGGCCACACTCTGGTCGCATGGGCTTCTTAGTCACGCCCTTTTCAGACC
TATTATGGGCCATCATTCCCTATGGGTAGTTGCGCCGGTATGCCGGGATCGAACAAGAGG
CGACATAGCCCTGTTCTCACCTTAGAACACACGATGTCCCACAGCAGATAGGAGTAATCC
GTAAATTTCCATAGGTCGAAGTGAGCCCAGCAAGTGGATGAGGTCGGGATGCAAAACGGA
CACCTCGGTCAGTTCCGTAACCGAGCGAGTAACCTAATAGGCAGGTACAGAATCTATATA
GTGTACAAAACAGTGCGTCTCAAGGTCCACGGCACCAAGAGCTTAGTGCAAATGGAACGC
TCAGCTAAGCCTACACTTTGCGCCGCCTGGGCGAAGACCCGCCAAGACCTGCGGCTAATC
CTCGTAGAGACGCAACCCCTAACAGTCCGGAGCACGGGCTGCGGGACATGGATATGGGTC
GATGATCATCATTGACCATACGTCACTGGTGTAGTGCGTTCATGGAGGTGCCGAGCAATT
GCAGCCTGGATACGGGGGCGTAATCTTTTTATTACAGCTTAGCCCCGCTGGGCCGCCAAC
CAGTTCCTATCTAGGTATCCCCTGGGGGCTGCCGCTCTATTTATCTAGGGAACAGATAAG
GATCGTCAGCGCGACCTCGGAGAGCCTAAGCCATCAACTATTCGGCATCCATCCAGGGCT
ACCGAGTGTCTTGGGCATGGGTAGGGCATAACAATTATGGTGGCAACTCTTGGTGAGTAG
TGCCCAATAGTATTTTTCTTTACTTAATTGGGCACGGGTGACTGCGACGTCCCACTCGTC
GCCCAGAATACTAGCGACCAGTGTCCTCCTTCGGGAAACAGGGTCTGTGCACGGGGGTGC
CGTCCCCATTCCGGTGTTAGATGAGGCTCAGAGAGGTCGGCAACAACGAAAGTATCAAGG
AGTAAGCAGGCTTTGTGGTAGTCGCAATTATAGGGGGTAGTTAATGTTAAAGACACTCTC
CATACTTGTTTAGGCTGCAAGCGTCTTGCGTCTGCAGCATTCATGGAGGCTACGTATAAA
GACTAGCTGAAGGTCGTAGACTCCGGAGAGCGAATGACCTTTAGACGACTTTCATAGCTT
GGGGGCGGGTGAATACGGAGGGAAAACGGGAGTGCAAAAGGACAGGGTCTTTGACGCCCG
CGATAGAATAGCGAAATTGGACCAGTCATTACACACCCCACAAGCGCCGAATGGATGGCG
CCGGAGGTACAAGAAACGAACGAGCCCAGAGAAACGTTGGGGGGGCGAGCCGGCGTGGGA
GGGGAAAGGACATGGACCTCACTGCCCAGCCGGGGCGGGCAGAGACTTCGCAGCTCGACG
TATAACGGCAGTTAAGAGAAAGAGTCGCAGTTCCGGACTTTCGGCACTCGGCGCACAGTT
CGAACGCCGGGAGGGCGCAGTAGTTGACTGTTTCTGACGGCCACGGTCTTCGCAGAGTCT
CACATACCATCTGCGCTACCCTCCGCGGCGTCACGGTAACTATTGCGAGCTGCGTGGGTG
TAATAGTCGTCCGCCATTTACGTTAGTACGCGTAGAGACTGACTTCTTTCCCACACATGG
AGTACAAAAAGCTACGGAAGCGTTTCGCGTAAATTATACTGACACCCACAGCGAGGGGGT
TGTAGCCTTTCAATGCGAGCCTTCGTGTCAACGCTTTTGAGGACGCCGGCCACCCACGCT
GGGCAGCGCAATATGAAGTCGGGCTTCGGGGACGACTATCCCGCGACGGGCACGCAGGAG
AGGCGAGGTGAATGTGAACATCAGGTCCTGTTACGATTTGGGGCTACTTGGGACACCTCT
CAACCAATAGCTTCACGTCCCCTAGTAAGTTTTTTTCTGGATGTTTTTCGTTCTTCTTCT
GTAGAATCTCGATGACGGTCAGGTTGCAGGAGCCTTGCGGCTCCATATACGAAGGTTTGC
TCCAATCAGACACTGCTCCGTTCCGTATGGTACAGCTGTGGCCCGTTCGGAGTGAAGAGG
GACGGAGCTACGCCGTAATGGTTTTGCGGTAAGACATTGTGAGTCCCGACCCCAAAGCCG
TGAAGCAGTTCTACGCGGAGCCCCGCGCGGACCCCCTCCCCCGCATCCCTAACCCTTACG
CCTGCGGATGCAGCGATTGAGTTGTAGTAAGAGTTGTCGCCATTGTATGCCTATTTTGAC
GCCGGTCCCCACTACAACCCTAGGGCGCGCGGCCCGGGCTTCCTGTAAAGCGGCACGTGT
TGGCGTTGTAGCATCTCCGTTACGATAGCGAGGGGACCGGTCGAATGTTCGGGTTCGTCT
TTCCTGTTTATGGCAGGGGTCGAGATTTAATCTTCCCTAGCGGGACCTCGTCGACCGGAG
TCAGGCCCCTCTTGTCGTCATGTCTTCCTCATAGACAAAGGCGGAATGAACTCCAGCCGG
CCGGGTCAATCAGAGCGCAGTGTTAGAAGTGTGCTACGCATCATTCCACTAGACGGCGAG
CTTTGGCACAAGGCGTACTTGTGTACGGTGTCGCCACCTCTAGCTCTCCGTAAATCGAAC
CAGCCGCTATAATAAGATGTTATGCTTATGCGCGCACGGAAGCTATTTGGGGTTCGCTCT
CGTGTTGCCTCCAGCTGCTCGATGTGCGGACCTGGAGCGTGTCTGGGTCAAAGTGGCGAG
GCGACCTCAGCTACGAGATGGGATCACGCCCCACCCTTACGGGAATGCCATTAGCTCTTC
CTCCATCGCCTTGGCTCAGTCATGGTAATCCCGTCCCTCATGTTTCCTCTGCGTCTCGGC
CTCCGTCAATCGTTCTCCGAGTGTGGGACTCTAGATTTTAAATCGTTTGTGCACAACAGC
TTCGAGTGAGATTTACCGGTCCTCACGCCGCCTTACGGACTCCGCGTCCACTAGTATGGT
ACCCTAAGGGAGTTGACCAATGGACAATTGTTTCGGAAGGTTTTCACGAATACGCGCCTC
TAACGACGCGCAGCGGTGGGAAACACTCCTTGGCGGTTGTAGCCTGTGCCGTACGCATGG
AGCCTAGAGTCTCACTGGAAGTAGTCCGTGCTCACGGTATAATAGCTCCTGGTCTACGAC
CACGGCTTCCCTGGGACTCCGTTTAGCCGTTGCGGCCAGGCCTGGCCGTGAAACGACCGG
TACACCTCAAAGGAAACCGGCTGTCGTATACCCCTGCCAAAATACGCAAGCCTGAGGCCG
CTTCCCCTCGCTTTCCTGATACCCGTGTACACAATACCGTTATTTAGTGGTGTGTAGGCA
CCACCGCCATAAACGACTTATCTACCCATACGTCCAACAACGGGTTTTTCCCTACCCACG
ACCTCAGGCGGTCGCATCTCCTTCTTCTACTTCGTGCTGCTTTAGTCGTGCACCCATCAC
CCACGGCAGGACTGCGCGCTCACGCATGATTCGCCGTCCCCTGAAAGGGTAACCTGTCAT
GTCACCCAAAGGTCCCTGTTTTCAATCACTCGAAAACGCTAGACTCCTAACTGTGTGTTA
AAGAACCCGCCCGCCGCCTGGCCTTCAACGCGCCAGCCTGGCCGGTCGAGCCGCAGTCGC
ACTCAGCTCAGTCACTGTGCCGCAAGTCTACCTTCACCCGTCCTTCTCGCGGCCCTAGGA
GCCACCTATGTCACACTAATCTAGTCTTTTCTGTCACCCAACGTCTTGGGACCGCTGTCC
GTCCATGGTGGAGCTAGGGCAGAGACACACGACAAAATGTAGTGCAAGAACTCTTGACGT
CCTCCCTATCGCAATCTCGGCATAAGCCAAGGAGTGGGCTGGTGCGATGCCCTGCAATGG
GGCCTATTATGGCGGATCCGCGCAATTTCGGGGATTTGGTCTTTGTCTCTTCGCAATTCA
CGCTTCGCTCTTACTCCAAACTCCACTAGCGTCACGTTGCGTCTAAAACGGGAGCGGTTC
GTATGGGCTTCACTCTTGACACTATGTGGAAGCCTTCCAGGCAGTCTAGCGCGTAACTGG
GTACCGCAATATACTGCTCAGTGTTTGTGATCCTTTTGCGCTAGCGAGTGACTCGACGCA
AAGGTCGATAGGGCTTCAGCGATCGCACCATATGGAGGGGACGCATTGAGAGAGGCAAAT
TACGACATTTCCCGTGACTGGCGCGCGCTGGTGTGACTGTGTACTTTCGATTGGTCTCTT
ACACCGCTCACGACCTCGATAGTTACCCTGCGGTAATCAAAGACTGAAAAAGCCC
>SRR500472 <unknown description>
CCGGAGAGCTTCCAGGCACAAATACGAGCTTCATGTCCACCTGGAGTCACTTAGCTATCT
GGTTGTTTCACATCCCTGAGGTCCACATCTAGAAGTCAAGGGGCAACCCCACCCATTCAC
TATCTACCATGGACAGTGCTTGAAGCGGTTGTGTCAAACGCCCGGTGACCACTTAAGCCA
ACCCGGCAGTGTCTGAGAGAGAAGCCCGAATAAACCCTTTTTCGTCTTTTACTGTCCGCA
CGTTCGTGCCCTTCTGTCGGGACGAATACTGTCTCCCTCTTAGTGGCAAATTTGCAAGTT
ATATCACGGTCGGATAAATGAGAGTATGTGTCGTCTAGAGCGATGGCCATTTAACTTGCC
CAATTTCGCCCTGACCCAGGTAACAATTGAGACACACCTCGGAAGTCCTAGCCTACGTCG
CGTACGGTAGTACAACCTCGATATTGGCATAGGACACTGAATGCACCCATTGTGGTGCCT
ATCATAATACTACAAACCAAGATACCCCATAGCATAATCAGAGGAAGCTGCATCTGATCC
TCAAGAAACAAAGTATAACGTCTCCCCTTCGGTCCCTAGCCCCCAGCGACACCGTCACTC
TCGGTGAGGTGGGTGCTGAAGAGAAATCATAGGTACTGTGGTGAACTCTTAAGCTCATTT
TCAAGAACCGTATATACACTTAGTTTACGTTTGGTGCCTCAACCACTAGCAATAATATAG
ACGAGCATTCGCCATTACGTCTCCTCACGGGTGTTCGAAAATATCGATACTGCGATTGAG
TAAGAGTCTTTATTAAACAGCTAGAGGGTCAGCAGCTTTCTTCGGCTCAACAACCAAGCC
ATGGGGGAAAAAACTCAAGATTCTGCCGGAGACTCTGCGAGCCGTTTTGGCTCAGATTTA
GCACCTGGAATAAATCCGTCTCGTCACCGGTTTGGAGACGCGAGGGGAAACCCGGGGCAC
GGGGGTCCCGCAGGGGCTGCCGAACACGTGCCGGCCGCCCTCACTCACGTAGTTTAATTG
AATGGTGCCCATTGATTTCGGAGGACACGCTAGATCAGTGTAAGCACAGCGGATATGCAC
CAGGAGGAGAAGGCGTTACACGTCGAAAATGGTTCCGGACGGTTACTTGGGCGGACTGAC
CGCTGGGAATCAGCGCACAGCAATCCTAATGCAATTTTGGCCTAAGCTGTTCGACTGCCG
GTCACGGGCATCTCACTTACGACGTCACGCCTCTATCTTGCTAGTCGGGCGTCGTGGCTA
TTCCACTTCGAATGCGCGAGGAGTGGGAAGACCACCAAAACGACAACCATCACGCTCTGT
CTGAGGGGTCGGCGAGAATACTCCGCAAGAGTCACTGAAATAGTATAACGCTGGGATTAA
TACTCCCAAGAGCCTTAGGTTTAAGACCTATGACGATTATGATGCACCTAGCCAGACAGT
TCCGTAGAATCGGTTCATTCATGGAGCACGATAGGGTGATGCCGGGGCAGTCGATGCGGA
TGCTGCCCATCCTAGGAGCCCCAAGCCCTCCTCCCTTCCAAGGTTAGGTTCACGCGCCCG
ACGTGTCCCACCGAAAGCGGGCCGTCTACGTCACAGGGATAATCAGTTCCCCCGCACTCT
GACATTTCCTGCTCAAGGAAGTGTGTTTACCTGCAGGTCCCCTAGGGAGAGGTACCTCTA
GATTGAGCGAGACCCGGAGTGGGCACTGGGGAGGAGGCTTAGTTTACTAGCTCGTGGGGT
AGAACCCCCCTGGGCCACACTCTGGTCGCATGGGCTTCTTAGTCACGCCCTTTTCAGACC
TATTATGGGCCATCATTCCCTATGGGTAGTTGCGCCGGTATGCCGGGATCGAACAAGAGG
CGACATAGCCCTGTTCTCACCTTAGAACACACGATGTCCCACAGCAGATAGGAGTAATCC
GTAAATTTCCATAGGTCGAAGTGAGCCCAGCAAGTGGATGAGGTCGGGATGCAAAACGGA
CACCTCGGTCAGTTCCGTAACCGAGCGAGTAACCTAATAGGCAGGTACAGAATCCATATA
GTGTACAAAACAGTGCGTCTCAAGGTCCACGGCACCAAGAGCTTAGTGCAAATGGAACGC
TCAGCTAAGCCTACACTTTGCGCCGCCTGGGCGAAGACCCGCCAAGACCTGCGGCTAATC
CTCGTAGAGACGCAACCCCTAACAGTCCGGAGCACGGGCTGCGGGACATGGATATGGGTC
GATGATCATCATTGACCATACGTCACTGGTGTAGTGCGTTCATGGAGGTGCCGAGCAATT
GCAGCCTGGATACGGGGGCGTAATCTTTTTATTACAGCTTAGCCCCGCTGGGCCGCCAAC
CAGTTCCTATCTAGGTATCCCCTGGGGGCTGCCGCTCTATTTATCTAGGGCACAGATAAG
GATCGTCAGCGCGACCTCGGAGAGCCTAAGCCATCAACTATTCGGCATCCATCCAGGGCT
ACCGAGTGTCTTGGGCATGGGTAGGGCATAACAATTATGGTGGCAACTCTTGGTAAGTAG
TGCCCAATAGTATTTTTCTTTACTTAATTGGGCACGGGTGACTGCGACGTCCCACTCGTC
GCCCAGAATACTAGCGACCAGTGTCCTCCTTCGGGAAACAGGGTCTGTGCACGGGGGTGC
CGTCCCCATTCCGGTGTTAGATGAGGCTCAGAGAGGTCGGCAACAACGAAAGTATCAAGG
AGTAAGCAGGCTTTGTGGTAGTCGCAATTATAGGGGGTAGTTAATGTTAAAGACACTCTC
CATACTTGTTTAGGCTGCAAGCGTCTTGCGTCTGCAGCATTCATGGAGGCTACGTATAAA
GACTAGCTGAAGGTCGTAGACTCCGGAGAGCGAATGACCTTTAGACGACTTTCATAGCTT
GGGGGCGGGTGAATACGGAGGGAAAACGGGAGTGCAAAAGGACAGGGTCTTTGACGCCCG
CGATAGAATAGCGAAATTGGACCAGTCATTACACACCCCACAAGCGCCGAATGGATGGCG
CCGGAGGTACAAGAAACGAACGAGCCCAGAGAAACGTTGGGGGGGCGAGCCGGCGTGGGA
GGGGAAAGGACATGGACCTCACTGCCCAGCCGGGGCGGGCAGAGACTTCGCAGCTCGACG
TATAACGGCAGTTAAGAGAAAGAGTCGCAGTTCCGGACTTTCGGCACTCGGCGCACAGTT
CGAACGCCGGGAGGGCGCAGTAGTTGACTGTTTCTGACGGCCACGGTCTTCGCAGAGTCT
CACATACCATCTGCGCTACCCTCCGCGGCGTCACGGTAACTATTGCGAGCTGCGTGGGTG
TAATAGTCGTCCGCCATTTACGTTAGTACGCGTAGAGACTGACTTCTTTCCCACACATGG
AGTACAAAAAGCTACGGAAGCGTTTCGCGTAAATTATACTGACACCCACAGCGAGGGGGT
TGTAGCCTTTCAATGCGAGCCTTCGTGTCAACGCTTTTGAGGACGCCGGCCACCCACGCT
GGGCAGCGCAATATGAAGTCGGGCTTCGGGGACGACTATCCCGCGACGGGCACGCAGGAG
AGGCGAGGTGAATGTGAACATCAGGTCCTGTTACGATTTGGGGCTACTTGGGACACCTCT
CAACCAATAGCTTCACGTCCCCTAGTAAGTTTTTTTCTGGATGTTTTTCGTTCTTCTTCT
GTAGAATCTCGATGACGGTCAGGTTGCAGGAGCCTTGCGGCTCCATATACGAAGGTTTGC
TCCAATCAGACACTGCTCCGTTCCGTATGGTACAGCTGTGGCCCGTTCGGAGTGAAGAGG
GACGGAGCTACGCCGTAATGGTTTTGCGGTAAGACATTGTGAGTCCCGACCCCAAAGCCG
TGAAGCAGTTCTACGCGGAGCCCCGCGCGGACCCCCTCCCCCGCATCCCTAACCCTTACG
CCTGCGGATGCAGCGATTGAGCTGTAGTAAGAGTTGTCGCCATTGTATGCCTATTTTGAC
GCCGGTCCCCACTACAACCCTAGGGCGCGCGGCCCGGGCTTCCTGTAAAGCGGCACGTGT
TGGCGTTGTAGCATCTCCGTTACGATAGCGAGGGGACCGGTCGAATGTTCGGGTTCGTCT
TTCCTGTTTATGGCAGGGGTCGAGATTTAATCTTCCCTAGCGGGACCTCGTCGACCGGAG
TCAGGCCCCTCTTGTCGTCATGTCTTCCTCATAGACAAAGGCGGAATGAACTCCAGCCGG
CCGGGTCAATCAGAGCGCAGTGTTAGAAGTGTGCTACGCATCATTCCACTAGACGGCGAG
CTTTGGCACAAGGCGTACTTGTGTACGGTGTCGCCACCTCTAGCTCTCCGTAAATCGAAC
CAGCCGCTATAATAAGATGTTATGCTTATGCGCGCACGGAAGCTATTTGGGGTTCGCTCT
CGTGTTGCCTCCAGCTGCTCGATGTGCGGACCTGGAGCGTGTCTGGGTCAAAGTGGCGAG
GCGACCTCAGCTACGAGATGGGATCACGCCCCACCCTTACGGGAATGCCATTAGCTCTTC
CTCCATCGCCTTGGCTCAGTCATGGTAATCCCGTCCCTCATGTTTCCTCTGCGTCTCGGC
CTCCGTCAATCGTTCTCCGAGTGTGGGACTCTAGATTTTAAATCGTTTGTGCACAACAGC
TTCGAGTGAGATTTACCGGTCCTCACGCCGCCTTACGGACTCCGCGTCCACTAGTATGGT
ACCCTAAGGGAGTTGACCAATGGACAATTGTTTCGGAAGGTTTTCACGAATACGCGCCTC
TAACGACGCGCAGCGGTGGGAAACACTCCTTGGCGGTTGTAGCCTGTGCCGTACGCATGG
AGCCTAGAGTCTCACTGGAAGTAGTCCGTGCTCACGGTATAATAGCTCCTGGTCTACGAC
CACGGCTTCCCTGGGACTCCGTTTAGCCGTTGCGGCCAGGCCTGGCCGTGAAACGACCGG
TACACCTCAAAGGAAACCGGCTGTCGTATACCCCTGCCAAAATACGCAAGCCTGAGGCCG
CTTCCCCTCGCTTTCCTGATACCCGTGTACACAATACCGTTATTTAGTGGTGTGTAGGCA
CCACCGCCATAAACGACTTATCTACCCATACGTCCAACAACGGGTTTTTCCCTACCCACG
ACCTCAGGCGGTCGCATCTCCTTCTTCTACTTCGTGCTGCTTTAGTCGTGCACCCATCAC
CCACGGCAGGACTGCGCGCTCACGCATGATTCGCCGTCCCCTGAAAGGGTAACCTGTCAT
GTCACCCAAAGGTCCCTGTTTTCAATCACTCGAAAACGCTAGACTCCTAACTGTGTGTTA
AAGAACCCGCCCGCCGCCTGGCCTTCAACGCGCCAGCCTGGCCGGTCGAGCCGCAGTCGC
ACTCAGCTCAGTCACTGTGCCGCAAGTCTACCTTCACCCGTCCTTCTCGCGGCCCTAGGA
GCCACCTATGTCACACTAATCTAGTCTTTTCTGTCACCCAACGTCTTGGGACCGCTGTCC
GTCCATGGTGGAGCTAGGGCAGAGACACACGACAAAATGTAGTGCAAGAACTCTTGACGT
CCTCCCTATCGCAATCTCGGCATAAGCCAAGGAGTGGGCTGGTGCGATGCCCTGCAATGG
GGCCTATTATGGCGGATCCGCGCAATTTCGGGGATTTGGTCTTTGTCTCTTCGCAATTCA
CGCTTCGCTCTTACTCCAAACTCCACTAGCGTCACGTTGCGTCTAAAACGGGAGCGGTTC
GTATGGGCTTCACTCTTGACACTATGTGGAAGCCTTCCAGGCAGTCTAGCGCGTAACTGG
GTACCGCAATATACTGCTCAGTGTTTGTGATCCTTTTGCGCTAGCGAGTGACTCGACGCA
AAGGTCGATAGGGCTTCAGCGATCGCACCATATGGAGGGGACGCATTGAGAGAGGCAAAT
TACGACATTTCCCGTGACTGGCGCGCGCTGGTGTGACCGTGTACTTTCGATTGGTCTCTT
ACACCGCTCACGACCTCGATAGTTACCCTGCGGTAATCAAAGACTGAAAAAGCCC
>SRR500708 <unknown description>
CCGGAGAGCTTCCAGGCACAAATACGAGCTTCATGTCCACCTGGAGTCACTTAGCTATCT
GGTTGTTTCACATCCCTGAGGTCCACATCTAGAAGTCAAGGGGCAACCCCACCCATTCAC
TATCTACCATGGACAGTGCTTGAAGCGGTTGTGTCAAACGCCCGGTGACCACTTAAGCCA
ACCCGGCAGTGTCTGAGAGAGAAGCCCGAATAAACCCTTTTTCGTCTTTTACTGTCCGCA
CGTTCGTGCCCTTCTGTCGGGACGAATACTGTCTCCCTCTTAGTGGCAAATTTGCAAGTT
ATATCACGGTCGGATAAATGAGAGTATGTGTCGTCTAGAGCGATGGCCATTTAACTTGCC
CAATTTCGCCCTGACCCAGGTAACAATTGAGACACACCTCGGAAGTCCTAGCCTACGTCG
CGTACGGTAGTACAACCTCGATATTGGCATAGGACACTGAATGCACCCATTGTGGTGCCT
ATCATAATACTACAAACCAAGATACCCCATAGCATAATCAGAGGAAGCTGCATCTGATCC
TCAAGAAACAAAGTATAACGTCTCCCCTTCGGTCCCTAGCCCCCAGCGACACCGTCACTC
TCGGTGAGGTGGGTGCTGAAGAGAAATCATAGGTACTGTGGTGAACTCTTAAGCTCATTT
TCAAGAACCGTATATACACTTAGTTTACGTTTGGTGCCTCAACCACTAGCAATAATATAG
ACGAGCATTCGCCATTACGTCTCCTCACGGGTGTTCGAAAATATCGATACTGCGATTGAG
TAAGAGTCTTTATTAAACAGCTAGAGGGTCAGCAGCTTTCTTCGGCTCAACAACCAAGCC
ATGGGGGAAAAAACTCAAGATTCTGCCGGAGACTCTGCGAGCCGTTTTGGCTCAGATTTA
GCACCTGGAATAAATCCGTCTCGTCACCGGTTTGGAGACGCGAGGGGAAACCCGGGGCAC
GGGGGTCCCGCAGGGGCTGCCGAACACGTGCCGGCCGCCCTCACTCACGTAGTTTAATTG
AATGGTGCCCATTGATTTCGGAGGACACGCTAGATCAGTGTAAGCACAGCGGATATGCAC
CAGGAGGAGAAGGCGTTACACGTCGAAAATGGTTCCGGACGGTTACTTGGGCGGACTGAC
CGCTGGGAATCAGCGCACAGCAATCCTAATGCAATTTTGGCCTAAGCTGTTCGACTGCCG
GTCACGGGCATCTCACGTACGACGTCACGCCTCTATCTTGCTAGTCGGGCGTCGTGGCTA
TTCCACTTCGAATGCGCGAGGAGTGGGAAGACCACCAAAACGACAACCATCACGCTCTGT
CTGAGGGGTCGGCGAGAATACTCCGCAAGAGTCACTGAAATAGTATAACGCTGGGATTAA
TACTCCCAAGAGCCTTAGGTTTAAGACCTATGACGATTATGATGCACCTAGCCAGACAGT
TCCGTAGAATCGGTTCATTCATGGAGCACGATAGGGTGATGCCGGGGCAGTCGATGCGGA
TGCTGCCCATCCTAGGAGCCCCAAGCCCTCCTCCCTTCCAAGGTTAGGTTCACGCGCCCG
ACGTGTCCCACCGAAAGCGGGCCGTCTACGTCACAGGGATAATCAGTTCCCCCGCACTCT
GACATTTCCTGCTCAAGGAAGTGTGTTTACCTGCAGGTCCCCTAGGGAGAGGTACCTCTA
GATTGAGCGAGACCCGGAGTGGGCACTGGGGAGGAGGCTTAGTTTACTAGCTCGTGGGGT
AGAACCCCCCTGGGCCACACTCTGGTCGCATGGGCTTCTTAGTCACGCCCTTTTCAGACC
TATTATGGGCCATCATTCCCTATGGGTAGTTGCGCCGGTATGCCGGGATCGAACAAGAGG
CGACATAGCCCTGTTCTCACCTTAGAACACACGATGTCCCACAGCAGATAGGAGTAATCC
GTAAATTTCCATAGGTCGAAGTGAGCCCAGCAAGTGGATGAGGTCGGGATGCAAAACGGA
CACCTCGGTCAGTTCCGTAACCGAGCGAGTAACCTAATAGGCAGGTACAGAATCTATATA
GTGTACAAAACAGTGCGTCTCAAGGTCCACGGCACCAAGAGCTTAGTGCAAATGGAACGC
TCAGCTAAGCCTACACTTTGCGCCGCCTGGGCGAAGACCCGCCAAGACCTGCGGCTAATC
CTCGTAGAGACGCAACCCCTAACAGTCCGGAGCACGGGCTGCGGGACATGGATATGGGTC
GATGATCATCATTGACCATACGTCACTGGTGTAGTGCGTTCATGGAGGTGCCGAGCAATT
GCAGCCTGGATACGGGGGCGTAATCTTTTTATTACAGCTTAGCCCCGCTGGGCCGCCAAC
CAGTTCCTATCTAGGTATCCCCTGGGGGCTGCCGCTCTATTTATCTAGGGAACAGATAAG
GATCGTCAGCGCGACCTCGGAGAGCCTAAGCCATCAACTATTCGGCATCCATCCAGGGCT
ACCGAGTGTCTTGGGCATGGGTAGGGCATAACAATTATGGTGGCAACTCTTGGTGAGTAG
TGCCCAATAGTATTTTTCTTTACTTAATTGGGCACGGGTGACTGCGACGTCCCACTCGTC
GCCCAGAATACTAGCGACCAGTGTCCTCCTTCGGGAAACAGGGTCTGTGCACGGGGGTGC
CGTCCCCATTCCGGTGTTAGATGAGGCTCAGAGAGGTCGGCAACAACGAAAGTATCAAGG
AGTAAGCAGGCTTTGTGGTAGTCGCAATTATAGGGGGTAGTTAATGTTAAAGACACTCTC
CATACTTGTTTAGGCTGCAAGCGTCTTGCGTCTGCAGCATTCATGGAGGCTACGTATAAA
GACTAGCTGAAGGTCGTAGACTCCGGAGAGCGAATGACCTTTAGACGACTTTCATAGCTT
GGGGGCGGGTGAATACGGAGGGAAAACGGGAGTGCAAAAGGACAGGGTCTTTGACGCCCG
CGATAGAATAGCGAAATTGGACCAGTCATTACACACCCCACAAGCGCCGAATGGATGGCG
CCGGAGGTACAAGAAACGAACGAGCCCAGAGAAACGTTGGGGGGGCGAGCCGGCGTGGGA
GGGGAAAGGACATGGACCTCACTGCCCAGCCGGGGCGGGCAGAGACTTCGCAGCTCGACG
TATAACGGCAGTTAAGAGAAAGAGTCGCAGTTCCGGACTTTCGGCACTCGGCGCACAGTT
CGAACGCCGGGAGGGCGCAGTAGTTGACTGTTTCTGACGGCCACGGTCTTCGCAGAGTCT
CACATACCATCTGCGCTACCCTCCGCGGCGTCACGGTAACTATTGCGAGCTGCGTGGGTG
TAATAGTCGTCCGCCATTTACGTTAGTACGCGTAGAGACTGACTTCTTTCCCACACATGG
AGTACAAAAAGCTACGGAAGCGTTTCGCGTAAATTATACTGACACCCACAGCGAGGGGGT
TGTAGCCTTTCAATGCGAGCCTTCGTGTCAACGCTTTTGAGGACGCCGGCCACCCACGCT
GGGCAGCGCAATATGAAGTCGGGCTTCGGGGACGACTATCCCGCGACGGGCACGCAGGAG
AGGCGAGGTGAATGTGAACATCAGGTCCTGTTACGATTTGGGGCTACTTGGGACACCTCT
CAACCAATAGCTTCACGTCCCCTAGTAAGTTTTTTTCTGGATGTTTTTCGTTCTTCTTCT
GTAGAATCTCGATGACGGTCAGGTTGCAGGAGCCTTGCGGCTCCATATACGAAGGTTTGC
TCCAATCAGACACTGCTCCGTTCCGTATGGTACAGCTGTGGCCCGTTCGGAGTGAAGAGG
GACGGAGCTACGCCGTAATGGTTTTGCGGTAAGACATTGTGAGTCCCGACCCCAAAGCCG
TGAAGCAGTTCTACGCGGAGCCCCGCGCGGACCCCCTCCCCCGCATCCCTAACCCTTACG
CCTGCGGATGCAGCGATTGAGTTGTAGTAAGAGTTGTCGCCATTGTATGCCTATTTTGAC
GCCGGTCCCCACTACAACCCTAGGGCGCGCGGCCCGGGCTTCCTGTAAAGCGGCACGTGT
TGGCGTTGTAGCATCTCCGTTACGATAGCGAGGGGACCGGTCGAATGTTCGGGTTCGTCT
TTCCTGTTTATGGCAGGGGTCGAGATTTAATCTTCCCTAGCGGGACCTCGTCGACCGGAG
TCAGGCCCCTCTTGTCGTCATGTCTTCCTCATAGACAAAGGCGGAATGAACTCCAGCCGG
CCGGGTCAATCAGAGCGCAGTGTTAGAAGTGTGCTACGCATCATTCCACTAGACGGCGAG
CTTTGACACAAGGCGTACTTGTGTACGGTGTCGCCACCTCTAGCTCTCCGTAAATCGAAC
CAGCCGCTATAATAAGATGTTATGCTTATGCGCGCACGGAAGCTATTTGGGGTTCGCTCT
CGTGTTGCCTCCAGCTGCTCGATGTGCGGACCTGGAGCGTGTCTGGGTCAAAGTGGCGAG
GCGACCTCAGCTACGAGATGGGATCACGCCCCACCCTTACGGGAATGCCATTAGCTCTTC
CTCCATCGCCTTGGCTCAGTCATGGTAATCCCGTCCCTCATGTTTCCTCTGCGTCTCGGC
CTCCGTCAATCGTTCTCCGAGTGTGGGACTCTAGATTTTAAATCGTTTGTGCACAACAGC
TTCGAGTGAGATTTACCGGTCCTCACGCCGCCTTACGGACTCCGCGTCCACTAGTATGGT
ACCCTAAGGGAGTTGACCAATGGACAATTGTTTCGGAAGGTTTTCACGAATACGCGCCTC
TAACGACGCGCAGCGGTGGGAAACACTCCTTGGCGGTTGTAGCCTGTGCCGTACGCATGG
AGCCTAGAGTCTCACTGGAAGTAGTCCGTGCTCACGGTATAATAGCTCCTGGTCTACGAC
CACGGCTTCCCTGGGACTCCGTTTAGCCGTTGCGGCCAGGCCTGGCCGTGAAACGACCGG
TACACCTCAAAGGAAACCGGCTGTCGTATACCCCTGCCAAAATACGCAAGCCTGAGGCCG
CTTCCCCTCGCTTTCCTGATACCCGTGTACACAATACCGTTATTTAGTGGTGTGTAGGCA
CCACCGCCATAAACGACTTATCTACCCATACGTCCAACAACGGGTTTTTCCCTACCCACG
ACCTCAGGCGGTCGCATCTCCTTCTTCTACTTCGTGCTGCTTTAGTCGTGCACCCATCAC
CCACGGCAGGACTGCGCGCTCACGCATGATTCGCCGTCCCCTGAAAGGGTAACCTGTCAT
GTCACCCAAAGGTCCCTGTTTTCAATCACTCGAAAACGCTAGACTCCTAACTGTGTGTTA
AAGAACCCGCCCGCCGCCTGGCCTTCAACGCGCCAGCCTGGCCGGTCGAGCCGCAGTCGC
ACTCAGCTCAGTCACTGTGCCGCAAGTCTACCTTCACCCGTCCTTCTCGCGGCCCTAGGA
GCCACCTATGTCACACTAATCTAGTCTTTTCTGTCACCCAACGTCTTGGGACCGCTGTCC
GTCCATGGTGGAGCTAGGGCAGAGACACACGACAAAATGTAGTGCAAGAACTCTTGACGT
CCTCCCTATCGCAATCTCGGCATAAGCCAAGGAGTGGGCTGGTGCGATGCCCTGCAATGG
GGCCTATTATGGCGGATCCGCGCAATTTCGGGGATTTGGTCTTTGTCTCTTCGCAATTCA
CGCTTCGCTCTTACTCCAAACTCCACTAGCGTCACGTTGCGTCTAAAACGGGAGCGGTTC
GTATGGGCTTCACTCTTGACACTATGTGGAAGCCTTCCAGGCAGTCTAGCGCGTAACTGG
GTACCGCAATATACTGCTCAGTGTTTGTGATCCTTTTGCGCTAGCGAGTGACTCGACGCA
AAGGTCGATAGGGCTTCAGCGATCGCACCATATGGAGGGGACGCATTGAGAGAGGCAAAT
TACGACATTTCCCGTGACTGGCGCGCGCTGGTGTGACTGTGTACTTTCGATTGGTCTCTT
ACACCGCTCACGACCTCGATAGTTACCCTGCGGTAATCAAAGACTGAAAAAGCCC
>SRR500724 <unknown description>
CCGGAGAGCTTCCAGGCACAAATACGAGCTTCATGTCCACCTGGAGTCACTTAGCTATCT
GGTTGTTTCACATCCCTGAGGTCCACATCTAGAAGTCAAGGGGCAACCCCACCCATTCAC
TATCTACCATGGACAGTGCTTGAAGCGGTTGTGTCAAACGCCCGGTGACCACTTAAGCCA
ACCCGGCAGTGTCTGAGAGAGAAGCCCGAATAAACCCTTTTTCGTCTTTTACTGTCCGCA
CGTTCGTGCCCTTCTGTCGGGACGAATACTGTCTCCCTCTTAGTGGCAAATTTGCAAGTT
ATATCACGGTCGGATAAATGAGAGTATGTGTCGTCTAGAGCGATGGCCATTTAACTTGCC
CAATTTCGCCCTGACCCAGGTAACAATTGAGACACACCTCGGAAGTCCTAGCCTACGTCG
CGTACGGTAGTACAACCTCGATATTGGCATAGGACACTGAATGCACCCATTGTGGTGCCT
ATCATAATACTACAAACCAAGATACCCCATAGCATAATCAGAGGAAGCTGCATCTGATCC
TCAAGAAACAAAGTATAACGTCTCCCCTTCGGTCCCTAGCCCCCAGCGACACCGTCACTC
TCGGTGAGGTGGGTGCTGAAGAGAAATCATAGGTACTGTGGTGAACTCTTAAGCTCATTT
TCAAGAACCGTATATACACTTAGTTTACGTTTGGTGCCTCAACCACTAGCAATAATATAG
ACGAGCATTCGCCATTACGTCTCCTCACGGGTGTTCGAAAATATCGATACTGCGATTGAG
TAAGAGTCTTTATTAAACAGCTAGAGGGTCAGCAGCTTTCTTCGGCTCAACAACCAAGCC
ATGGGGGAAAAAACTCAAGATTCTGCCGGAGACTCTGCGAGCCGTTTTGGCTCAGATTTA
GCACCTGGAATAAATCCGTCTCGTCACCGGTTTGGAGACGCGAGGGGAAACCCGGGGCAC
GGGGGTCCCGCAGGGGCTGCCGAACACGTGCCGGCCGCCCTCACTCACGTAGTTTAATTG
AATGGTGCCCATTGATTTCGGAGGACACGCTAGATCAGTGTAAGCACAGCGGATATGCAC
CAGGAGGAGAAGGCGTTACACGTCGAAAATGGTTCCGGACGGTTACTTGGGCGGACTGAC
CGCTGGGAATCAGCGCACAGCAATCCTAATGCAATTTTGGCCTAAGCTGTTCGACTGCCG
GTCACGGGCATCTCACGTACGACGTCACGCCTCTATCTTGCTAGTCGAGCGTCGTGGCTA
TTCCACTTCGAATGCGCGAGGAGTGGGAAGACCACCAAAACGACAACCATCACGCTCTGT
CTGAGGGGTCGGCGAGAATACTCCGCAAGAGTCACTGAAATAGTATAACGCTGGGATTAA
TACTCCCAAGAGCCTTAGGTTTAAGACCTATGACGATTATGATGCACCTAGCCAGACAGT
TCCGTAGAATCGGTTCATTCATGGAGCACGATAGGGTGATGCCGGGGCAGTCGATGCGGA
TGCTGCCCATCCTAGGAGCCCCAAGCCCTCCTCCCTTCCAAGGTTAGGTTCACGCGCCCG
ACGTGTCCCACCGAAAGCGGGCCGTCTACGTCACAGGGATAATCAGTTCCCCCGCACTCT
GACATTTCCTGCTCAAGGAAGTGTGTTTACCTGCAGGTCCCCTAGGGAGAGGTACCTCTA
GATTGAGCGAGACCCGGAGTGGGCACTGGGGAGGAGGCTTAGTTTACTAGCTCGTGGGGT
AGAACCCCCCTGGGCCACACTCTGGTCGCATGGGCTTCTTAGTCACGCCCTTTTCAGACC
TATTATGGGCCATCATTCCCTATGGGTAGTTGCGCCGGTATGCCGGGATCGAACAAGAGG
CGACATAGCCCTGTTCTCACCTTAGAACACACGATGTCCCACAGCAGATAGGAGTAATCC
GTAAATTTCCATAGGTCGAAGTGAGCCCAGCAAGTGGATGAGGTCGGGATGCAAAACGGA
CACCTCGGTCAGTTCCGTAACCGAGCGAGTAACCTAATAGGCAGGTACAGAATCTATATA
GTGTACAAAACAGTGCGTCTCAAGGTCCACGGCACCAAGAGCTTAGTGCAAATGGAACGC
TCAGCTAAGCCTACACTTTGCGCCGCCTGGGCGAAGACCCGCCAAGACCTGCGGCTAATC
CTCGTAGAGACGCAACCCCTAACAGTCCGGAGCACGGGCTGCGGGACATGGATATGGGTC
GATGATCATCATTGACCATACGTCACTGGTGTAGTGCGTTCATGGAGGTGCCGAGCAATT
GCAGCCTGGATACGGGGGCGTAATCTTTTTATTACAGCTTAGCCCCGCTGGGCCGCCAAC
CAGTTCCTATCTAGGTATCCCCTGGGGGCTGCCGCTCTATTTATCTAGGGAACAGATAAG
GATCGTCAGCGCGACCTCGGAGAGCCTAAGCCATCAACTATTCGGCATCCATCCAGGGCT
ACCGAGTGTCTTGGGCATGGGTAGGGCATAACAATTATGGTGGCAACTCTTGGTGAGTAG
TGCCCAATAGTATTTTTCTTTACTTAATTGGGCACGGGTGACTGCGACGTCCCACTCGTC
GCCCAGAATACTAGCGACCAGTGTCCTCCTTCGGGAAACAGGGTCTGTGCACGGGGGTGC
CGTCCCCATTCCGGTGTTAGATGAGGCTCAGAGAGGTCGGCAACAACGAAAGTATCAAGG
AGTAAGCAGGCTTTGTGGTAGTCGCAATTATAGGGGGTAGTTAATGTTAAAGACACTCTC
CATACTTGTTTAGGCTGCAAGCGTCTTGCGTCTGCAGCATTCATGGAGGCTACGTATAAA
GACTAGCTGAAGGTCGTAGACTCCGGAGAGCGAATGACCTTTAGACGACTTTCATAGCTT
GGGGGCGGGTGAATACGGAGGGAAAACGGGAGTGCAAAAGGACAGGGTCTTTGACGCCCG
CGATAGAATAGCGAAATTGGACCAGTCATTACACACCCCACAAGCGCCGAATGGATGGCG
CCGGAGGTACAAGAAACGAACGAGCCCAGAGAAACGTTGGGGGGGCGAGCCGGCGTGGGA
GGGGAAAGGACATGGACCTCACTGCCCAGCCGGGGCGGGCAGAGACTTCGCAGCTCGACG
TATAACGGCAGTTAAGAGAAAGAGTCGCAGTTCCGGACTTTCGGCACTCGGCGCACAGTT
CGAACGCCGGGAGGGCGCAGTAGTTGACTGTTTCTGACGGCCACGGTCTTCGCAGAGTCT
CACATACCATCTGCGCTACCCTCCGCGGCGTCACGGTAACTATTGCGAGCTGCGTGGGTG
TAATAGTCGTCCGCCATTTACGTTAGTACGCGTAGAGACTGACTTCTTTCCCACACATGG
AGTACAAAAAGCTACGGAAGCGTTTCGCGTAAATTATACTGACACCCACAGCGAGGGGGT
TGTAGCCTTTCAATGCGAGCCTTCGTGTCAACGCTTTTGAGGACGCCGGCCACCCACGCT
GGGCAGCGCAATATGAAGTCGGGCTTCGGGGACGACTATCCCGCGACGGGCACGCAGGAG
AGGCGAGGTGAATGTGAACATCAGGTCCTGTTACGATTTGGGGCTACTTGGGACACCTCT
CAACCAATAGCTTCACGTCCCCTAGTAAGTTTTTTTCTGGATGTTTTTCGTTCTTCTTCT
GTAGAATCTCGATGACGGTCAGGTTGCAGGAGCCTTGCGGCTCCATATACGAAGGTTTGC
TCCAATCAGACACTGCTCCGTTCCGTATGGTACAGCTGTGGCCCGTTCGGAGTGAAGAGG
GACGGAGCTACGCCGTAATGGTTTTGCGGTAAGACATTGTGAGTCCCGACCCCAAAGCCG
TGAAGCAGTTCTACGCGGAGCCCCGCGCGGACCCCCTCCCCCGCATCCCTAACCCTTACG
CCTGCGGATGCAGCGATTGAGTTGTAGTAAGAGTTGTCGCCATTGTATGCCTATTTTGAC
GCCGGTCCCCACTACAACCCTAGGGCGCGCGGCCCGGGCTTCCTGTAAAGCGGCACGTGT
TGGCGTTGTAGCATCTCCGTTACGATAGCGAGGGGACCGGTCGAATGTTCGGGTTCGTCT
TTCCTGTTTATGGCAGGGGTCGAGATTTAATCTTCCCTAGCGGGACCTCGTCGACCGGAG
TCAGGCCCCTCTTGTCGTCATGTCTTCCTCATAGACAAAGGCGGAATGAACTCCAGCCGG
CCGGGTCAATCAGAGCGCAGTGTTAGAAGTGTGCTACGCATCATTCCACTAGACGGCGAG
CTTTGGCACAAGGCGTACTTGTGTACGGTGTCGCCACCTCTAGCTCTCCGTAAATCGAAC
CAGCCGCTATAATAAGATGTTATGCTTATGCGCGCACGGAAGCTATTTGGGGTTCGCTCT
CGTGTTGCCTCCAGCTGCTCGATGTGCGGACCTGGAGCGTGTCTGGGTCAAAGTGGCGAG
GCGACCTCAGCTACGAGATGGGATCACGCCCCACCCTTACGGGAATGCCATTAGCTCTTC
CTCCATCGCCTTGGCTCAGTCATGGTAATCCCGTCCCTCATGTTTCCTCTGCGTCTCGGC
CTCCGTCAATCGTTCTCCGAGTGTGGGACTCTAGATTTTAAATCGTTTGTGCACAACAGC
TTCGAGTGAGATTTACCGGTCCTCACGCCGCCTTACGGACTCCGCGTCCACTAGTATGGT
ACCCTAAGGGAGTTGACCAATGGACAATTGTTTCGGAAGGTTTTCACGAATACGCGCCTC
TAACGACGCGCAGCGGTGGGAAACACTCCTTGGCGGTTGTAGCCTGTGCCGTACGCATGG
AGCCTAGAGTCTCACTGGAAGTAGTCCGTGCTCACGGTATAATAGCTCCTGGTCTACGAC
CACGGCTTCCCTGGGACTCCGTTTAGCCGTTGCGGCCAGGCCTGGCCGTGAAACGACCGG
TACACCTCAAAGGAAACCGGCTGTCGTATACCCCTGCCAAAATACGCAAGCCTGAGGCCG
CTTCCCCTCGCTTTCCTGATACCCGTGTACACAATACCGTTATTTAGTGGTGTGTAGGCA
CCACCGCCATAAACGACTTATCTACCCATACGTCCAACAACGGGTTTTTCCCTACCCACG
ACCTCAGGCGGTCGCATCTCCTTCTTCTACTTCGTGCTGCTTTAGTCGTGCACCCATCAC
CCACGGCAGGACTGCGCGCTCACGCATGATTCGCCGTCCCCTGAAAGGGTAACCTGTCAT
GTCACCCAAAGGTCCCTGTTTTCAATCACTCGAAAACGCTAGACTCCTAACTGTGTGTTA
AAGAACCCGCCCGCCGCCTGGCCTTCAACGCGCCAGCCTGGCCGGTCGAGCCGCAGTCGC
ACTCAGCTCAGTCACTGTGCCGCAAGTCTACCTTCACCCGTCCTTCTCGCGGCCCTAGGA
GCCACCTATGTCACACTAATCTAGTCTTTTCTGTCACCCAACGTCTTGGGACCGCTGTCC
GTCCATGGTGGAGCTAGGGCAGAGACACACGACAAAATGTAGTGCAAGAACTCTTGACGT
CCTCCCTATCGCAATCTCGGCATAAGCCAAGGAGTGGGCTGGTGCGATGCCCTGCAATGG
GGCCTATTATGGCGGATCCGCGCAATTTCGGGGATTTGGTCTTTGTCTCTTCGCAATTCA
CGCTTCGCTCTTACTCCAAACTCCACTAGCGTCACGTTGCGTCTAAAACGGGAGCGGTTC
GTATGGGCTTCACTCTTGACACTATGTGGAAGCCTTCCAGGCAGTCTAGCGCGTAACTGG
GTACCGCAATATACTGCTCAGTGTTTGTGATCCTTTTGCGCTAGCGAGTGACTCGACGCA
AAGGTCGATAGGGCTTCAGCGATCGCACCATATGGAGGGGACGCATTGAGAGAGGCAAAT
TACGACATTTCCCGTGACTGGCGCGCGCTGGTGTGACTGTGTACTTTCGATTGGTCTCTT
ACACCGCTCACGACCTCGATAGTTACCCTGCGGTAATCAAAGACTGAAAAAGCCC
>SRR500726 <unknown description>
CCGGAGAGCTTCCAGGCACAAATACGAGCTTCATGTCCACCTGGAGTCACTTAGCTATCT
GGTTGTTTCACATCCCTGAGGTCCACATCTAGAAGTCAAGGGGCAACCCCACCCATTCAC
TATCTACCATGGACAGTGCTTGAAGCGGTTGTGTCAAACGCCCGGTGACCACTTAAGCCA
ACCCGGCAGTGTCTGAGAGAGAAGCCCGAATAAACCCTTTTTCGTCTTTTACTGTCCGCA
CGTTCGTGCCCTTCTGTCGGGACGAATACTGTCTCCCTCTTAGTGGCAAATTTGCAAGTT
ATATCACGGTCGGATAAATGAGAGTATGTGTCGTCTAGAGCGATGGCCATTTAACTTGCC
CAATTTCGCCCTGACCCAGGTAACAATTGAGACACACCTCGGAAGTCCTAGCCTACGTCG
CGTACGGTAGTACAACCTCGATATTGGCATAGGACACTGAATGCACCCATTGTGGTGCCT
ATCATAATACTACAAACCAAGATACCCCATAGCATAATCAGAGGAAGCTGCATCTGATCC
TCAAGAAACAAAGTATAACGTCTCCCCTTCGGTCCCTAGCCCCCAGCGACACCGTCACTC
TCGGTGAGGTGGGTGCTGAAGAGAAATCATAGGTACTGTGGTGAACTCTTAAGCTCATTT
TCAAGAACCGTATATACACTTAGTTTACGTTTGGTGCCTCAACCACTAGCAATAATATAG
ACGAGCATTCGCCATTACGTCTCCTCACGGGTGTTCGAAAATATCGATACTGCGATTGAG
TAAGAGTCTTTATTAAACAGCTAGAGGGTCAGCAGCTTTCTTCGGCTCAACAACCAAGCC
ATGGGGGAAAAAACTCAAGATTCTGCCGGAGACTCTGCGAGCCGTTTTGGCTCAGATTTA
GCACCTGGAATAAATCCGTCTCGTCACCGGTTTGGAGACGCGAGGGGAAACCCGGGGCAC
GGGGGTCCCGCAGGGGCTGCCGAACACGTGCCGGCCGCCCTCACTCACGTAGTTTAATTG
AATGGTGCCCATTGATTTCGGAGGACACGCTAGATCAGTGTAAGCACAGCGGATATGCAC
CAGGAGGAGAAGGCGTTACACGTCGAAAATGGTTCCGGACGGTTACTTGGGCGGACTGAC
CGCTGGGAATCAGCGCACAGCAATCCTAATGCAATTTTGGCCTAAGCTGTTCGACTGCCG
GTCACGGGCATCTCACGTACGACGTCACGCCTCTATCTTGCTAGTCGGGCGTCGTGGCTA
TTCCACTTCGAATGCGCGAGGAGTGGGAAGACCACCAAAACGACAACCATCACGCTCTGT
CTGAGGGGTCGGCGAGAATACTCCGCAAGAGTCACTGAAATAGTATAACGCTGGGATTAA
TACTCCCAAGAGCCTTAGGTTTAAGACCTATGACGATTATGATGCACCTAGCCAGACAGT
TCCGTAGAATCGGTTCATTCATGGAGCACGATAGGGTGATGCCGGGGCAGTCGATGCGGA
TGCTGCCCATCCTAGGAGCCCCAAGCCCTCCTCCCTTCCAAGGTTAGGTTCACGCGCCCG
ACGTGTCCCACCGAAAGCGGGCCGTCTACGTCACAGGGATAATCAGTTCCCCCGCACTCT
GACATTTCCTGCTCAAGGAAGTGTGTTTACCTGCAGGTCCCCTAGGGAGAGGTACCTCTA
GATTGAGCGAGACCCGGAGTGGGCACTGGGGAGGAGGCTTAGTTTACTAGCTCGTGGGGT
AGAACCCCCCTGGGCCACACTCTGGTCGCATGGGCTTCTTAGTCACGCCCTTTTCAGACC
TATTATGGGCCATCATTCCCTATGGGTAGTTGCGCCGGTATGCCGGGATCGAACAAGAGG
CGACATAGCCCTGTTCTCACCTTAGAACACACGATGTCCCACAGCAGATAGGAGTAATCC
GTAAATTTCCATAGGTCGAAGTGAGCCCAGCAAGTGGATGAGGTCGGGATGCAAAACGGA
CACCTCGGTCAGTTCCGTAACCGAGCGAGTAACCTAATAGGCAGGTACAGAATCTATATA
GTGTACAAAACAGTGCGTCTCAAGGTCCACGGCACCAAGAGCTTAGTGCAAATGGAACGC
TCAGCTAAGCCTACACTTTGCGCCGCCTGGGCGAAGACCCGCCAAGACCTGCGGCTAATC
CTCGTAGAGACGCAACCCCTAACAGTCCGGAGCACGGGCTGCGGGACATGGATATGGGTC
GATGATCATCATTGACCATACGTCACTGGTGTAGTGCGTTCATGGAGGTGCCGAGCAATT
GCAGCCTGGATACGGGGGCGTAATCTTTTTATTACAGCTTAGCCCCGCTGGGCCGCCAAC
CAGTTCCTATCTAGGTATCCCCTGGGGGCTGCCGCTCTATTTATCTAGGGAACAGATAAG
GATCGTCAGCGCGACCTCGGAGAGCCTAAGCCATCAACTATTCGGCATCCATCCAGGGCT
ACCGAGTGTCTTGGGCATGGGTAGGGCATAACAATTATGGTGGCAACTCTTGGTGAGTAG
TGCCCAATAGTATTTTTCTTTACTTAATTGGGCACGGGTGACTGCGACGTCCCACTCGTC
GCCCAGAATACTAGCGACCAGTGTCCTCCTTCGGGAAACAGGGTCTGTGCACGGGGGTGC
CGTCCCCATTCCGGTGTTAGATGAGGCTCAGAGAGGTCGGCAACAACGAAAGTATCAAGG
AGTAAGCAGGCTTTGTGGTAGTCGCAATTATAGGGGGTAGTTAATGTTAAAGACACTCTC
CATACTTGTTTAGGCTGCAAGCGTCTTGCGTCTGCAGCATTCATGGAGGCTACGTATAAA
GACTAGCTGAAGGTCGTAGACTCCGGAGAGCGAATGACCTTTAGACGACTTTCATAGCTT
GGGGGCGGGTGAATACGGAGGGAAAACGGGAGTGCAAAAGGACAGGGTCTTTGACGCCCG
CGATAGAATAGCGAAATTGGACCAGTCATTACACACCCCACAAGCGCCGAATGGATGGCG
CCGGAGGTACAAGAAACGAACGAGCCCAGAGAAACGTTGGGGGGGCGAGCCGGCGTGGGA
GGGGAAAGGACATGGACCTCACTGCCCAGCCGGGGCGGGCAGAGACTTCGCAGCTCGACG
TATAACGGCAGTTAAGAGAAAGAGTCGCAGTTCCGGACTTTCGGCACTCGGCGCACAGTT
CGAACGCCGGGAGGGCGCAGTAGTTGACTGTTTCTGACGGCCACGGTCTTCGCAGAGTCT
CACATACCATCTGCGCTACCCTCCGCGGCGTCACGGTAACTATTGCGAGCTGCGTGGGTG
TAATAGTCGTCCGCCATTTACGTTAGTACGCGTAGAGACTGACTTCTTTCCCACACATGG
AGTACAAAAAGCTACGGAAGCGTTTCGCGTAAATTATACTGACACCCACAGCGAGGGGGT
TGTAGCCTTTCAATGCGAGCCTTCGTGTCAACGCTTTTGAGGACGCCGGCCACCCACGCT
GGGCAGCGCAATATGAAGTCGGGCTTCGGGGACGACTATCCCGCGACGGGCACGCAGGAG
AGGCGAGGTGAATGTGAACATCAGGTCCTGTTACGATTTGGGGCTACTTGGGACACCTCT
CAACCAATAGCTTCACGTCCCCTAGTAAGTTTTTTTCTGGATGTTTTTCGTTCTTCTTCT
GTAGAATCTCGATGACGGTCAGGTTGCAGGAGCCTTGCGGCTCCATATACGAAGGTTTGC
TCCAATCAGACACTGCTCCGTTCCGTATGGTACAGCTGTGGCCCGTTCGGAGTGAAGAGG
GACGGAGCTACGCCGTAATGGTTTTGCGGTAAGACATTGTGAGTCCCGACCCCAAAGCCG
TGAAGCAGTTCTACGCGGAGCCCCGCGCGGACCCCCTCCCCCGCATCCCTAACCCTTACG
CCTGCGGATGCAGCGATTGAGTTGTAGTAAGAGTTGTCGCCATTGTATGCCTATTTTGAC
GCCGGTCCCCACTACAACCCTAGGGCGCGCGGCCCGGGCTTCCTGTAAAGCGGCACGTGT
TGGCGTTGTAGCATCTCCGTTACGATAGCGAGGGGACCGGTCGAATGTTCGGGTTCGTCT
TTCCTGTTTATGGCAGGGGTCGAGATTTAATCTTCCCTAGCGGGACCTCGTCGACCGGAG
TCAGGCCCCTCTTGTCGTCATGTCTTCCTCATAGACAAAGGCGGAATGAACTCCAGCCGG
CCGGGTCAATCAGAGCGCAGTGTTAGAAGTGTGCTACGCATCATTCCACTAGACGGCGAG
CTTTGGCACAAGGCGTACTTGTGTACGGTGTCGCCACCTCTAGCTCTCCGTAAATCGAAC
CAGCCGCTATAATAAGATGTTATGCTTATGCGCGCACGGAAGCTATTTGGGGTTCGCTCT
CGTGTTGCCTCCAGCTGCTCGATGTGCGGACCTGGAGCGTGTCTGGGTCAAAGTGGCGAG
GCGACCTCAGCTACGAGATGGGATCACGCCCCACCCTTACGGGAATGCCATTAGCTCTTC
CTCCATCGCCTTGGCTCAGTCATGGTAATCCCGTCCCTCATGTTTCCTCTGCGTCTCGGC
CTCCGTCAATCGTTCTCCGAGTGTGGGACTCTAGATTTTAAATCGTTTGTGCACAACAGC
TTCGAGTGAGATTTACCGGTCCTCACGCCGCCTTACGGACTCCGCGTCCACTAGTATGGT
ACCCTAAGGGAGTTGACCAATGGACAATTGTTTCGGAAGGTTTTCACGAATACGCGCCTC
TAACGACGCGCAGCGGTGGGAAACACTCCTTGGCGGTTGTAGCCTGTGCCGTACGCATGG
AGCCTAGAGTCTCACTGGAAGTAGTCCGTGCTCACGGTATAATAGCTCCTGGTCTACGAC
CACGGCTTCCCTGGGACTCCGTTTAGCCGTTGCGGCCAGGCCTGGCCGTGAAACGACCGG
TACACCTCAAAGGAAACCGGCTGTCGTATACCCCTGCCAAAATACGCAAGCCTGAGGCCG
CTTCCCCTCGCTTTCCTGATACCCGTGTACACAATACCGTTATTTAGTGGTGTGTAGGCA
CCACCGCCATAAACGACTTATCTACCCATACGTCCAACAACGGGTTTTTCCCTACCCACG
ACCTCAGGCGGTCGCATCTCCTTCTTCTACTTCGTGCTGCTTTAGTCGTGCACCCATCAC
CCACGGCAGGACTGCGCGCTCACGCATGATTCGCCGTCCCCTGAAAGGGTAACCTGTCAT
GTCACCCAAAGGTCCCTGTTTTCAATCACTCGAAAACGCTAGACTCCTAACTGTGTGTTA
AAGAACCCGCCCGCCGCCTGGCCTTCAACGCGCCAGCCTGGCCGGTCGAGCCGCAGTCGC
ACTCAGCTCAGTCACTGTGCCGCAAGTCTACCTTCACCCGTCCTTCTCGCGGCCCTAGGA
GCCACCTATGTCACACTAATCTAGTCTTTTCTGTCACCCAACGTCTTGGGACCGCTGTCC
GTCCATGGTGGAGCTAGGGCAGAGACACACGACAAAATGTAGTGCAAGAACTCTTGACGT
CCTCCCTATCGCAATCTCGGCATAAGCCAAGGAGTGGGCTGGTGCGATGCCCTGCAATGG
GGCCTATTATGGCGGATCCGCGCAATTTCGGGGATTTGGTCTTTGTCTCTTCGCAATTCA
CGCTTCGCTCTTACTCCAAACTCCACTAGCGTCACGTTGCGTCTAAAACGGGAGCGGTTC
GTATGGGCTTCACTCTTGACACTATGTGGAAGCCTTCCAGGCAGTCTAGCGCGTAACTGG
GTACCGCAATATACTGCTCAGTGTTTGTGATCCTTTTGCGCTAGCGAGTGACTCGACGCA
AAGGTCGATAGGGCTTCAGCGATCGCACCATATGGAGGGGACGCATTGAGAGAGGCAAAT
TACGACATTTCCCGTGACTGGCGCGCGCTGGTGTGACTGTGTACTTTCGATTGGTCTCTT
ACACCGCTCACGACCTCGATAGTTACCCTGCGGTAATCAAAGACTGAAAAAGCCC
>SRR500736 <unknown description>
CCGGAGAGCTTCCAGGCACAAATACGAGCTTCATGTCCACCTGGAGTCACTTAGCTATCT
GGTTGTTTCACATCCCTGAGGTCCACATCTAGAAGTCAAGGGGCAACCCCACCCATTCAC
TATCTACCATGGACAGTGCTTGAAGCGGTTGTGTCAAACGCCCGGTGACCACTTAAGCCA
ACCCGGCAGTGTCTGAGAGAGAAGCCCGAATAAACCCTTTTTCGTCTTTTACTGTCCGCA
CGTTCGTGCCCTTCTGTCGGGACGAATACTGTCTCCCTCTTAGTGGCAAATTTGCAAGTT
ATATCACGGTCGGATAAATGAGAGTATGTGTCGTCTAGAGCGATGGCCATTTAACTTGCC
CAATTTCGCCCTGACCCAGGTAACAATTGAGACACACCTCGGAAGTCCTAGCCTACGTCG
CGTACGGTAGTACAACCTCGATATTGGCATAGGACACTGAATGCACCCATTGTGGTGCCT
ATCATAATACTACAAACCAAGATACCCCATAGCATAATCAGAGGAAGCTGCATCTGATCC
TCAAGAAACAAAGTATAACGTCTCCCCTTCGGTCCCTAGCCCCCAGCGACACCGTCACTC
TCGGTGAGGTGGGTGCTGAAGAGAAATCATAGGTACTGTGGTGAACTCTTAAGCTCATTT
TCAAGAACCGTATATACACTTAGTTTACGTTTGGTGCCTCAACCACTAGCAATAATATAG
ACGAGCATTCGCCATTACGTCTCCTCACGGGTGTTCGAAAATATCGATACTGCGATTGAG
TAAGAGTCTTTATTAAACAGCTAGAGGGTCAGCAGCTTTCTTAGGCTCAACAACCAAGCC
ATGGGGGAAAAAACTCAAGATTCTGCCGGAGACTCTGCGAGCCGTTTTGGCTCAGATTTA
GCACCTGGAATAAATCCGTCTCGTCACCGGTTTGGAGACGCGAGGGGAAACCCGGGGCAC
GGGGGTCCCGCAGGGGCTGCCGAACACGTGCCGGCCGCCCTCACTCACGTAGTTTAATTG
AATGGTGCCCATTGATTTCGGAGGACACGCTAGATCAGTGTAAGCACAGCGGATATGCAC
CAGGAGGAGAAGGCGTTACACGTCGAAAATGGTTCCGGACGGTTACTTGGGCGGACTGAC
CGCTGGGAATCAGCGCACAGCAATCCTAATGCAATTTTGGCCTAAGCTGTTCGACTGCCG
GTCACGGGCATCTCACGTACGACGTCACGCCTCTATCTTGCTAGTCGGGCGTCGTGGCTA
TTCCACTTCGAATGCGCGAGGAGTGGGAAGACCACCAAAACGACAACCATCACGCTCTGT
CTGAGGGGTCGGCGAGAATACTCCGCAAGAGTCACTGAAATAGTATAACGCTGGGATTAA
TACTCCCAAGAGCCTTAGGTTTAAGACCTATGACGATTATGATGCACCTAGCCAGACAGT
TCCGTAGAATCGGTTCATTCATGGAGCACGATAGGGTGATGCCGGGGCAGTCGATGCGGA
TGCTGCCCATCCTAGGAGCCCCAAGCCCTCCTCCCTTCCAAGGTTAGGTTCACGCGCCCG
ACGTGTCCCACCGAAAGCGGGCCGTCTACGTCACAGGGATAATCAGTTCCCCCGCACTCT
GACATTTCCTGCTCAAGGAAGTGTGTTTACCTGCAGGTCCCCTAGGGAGAGGTACCTCTA
GATTGAGCGAGACCCGGAGTGGGCACTGGGGAGGAGGCTTAGTTTACTAGCTCGTGGGGT
AGAACCCCCCTGGGCCACACTCTGGTCGCATGGGCTTCTTAGTCACGCCCTTTTCAGACC
TATTATGGGCCATCATTCCCTATGGGTAGTTGCGCCGGTATGCCGGGATCGAACAAGAGG
CGACATAGCCCTGTTCTCACCTTAGAACACACGATGTCCCACAGCAGATAGGAGTAATCC
GTAAATTTCCATAGGTCGAAGTGAGCCCAGCAAGTGGATGAGGTCGGGATGCAAAACGGA
CACCTCGGTCAGTTCCGTAACCGAGCGAGTAACCTAATAGGCAGGTACAGAATCCATATA
GTGTACAAAACAGTGCGTCTCAAGGTCCACGGCACCAAGAGCTTAGTGCAAATGGAACGC
TCAGCTAAGCCTACACTTTGCGCCGCCTGGGCGAAGACCCGCCAAGACCTGCGGCTAATC
CTCGTAGAGACGCAACCCCTAACAGTCCGGAGCACGGGCTGCGGGACATGGATATGGGTC
GATGATCATCATTGACCATACGTCACTGGTGTAGTGCGTTCATGGAGGTGCCGAGCAATT
GCAGCCTGGATACGGGGGCGTAATCTTTTTATTACAGCTTAGCCCCGCTGGGCCGCCAAC
CAGTTCCTATCTAGGTATCCCCTGGGGGCTGCCGCTCTATTTATCTAGGGCACAGATAAG
GATCGTCAGCGCGACCTCGGAGAGCCTAAGCCATCAACTATTCGGCATCCATCCAGGGCT
ACCGAGTGTCTTGGGCATGGGTAGGGCATAACAATTATGGTGGCAACTCTTGGTGAGTAG
TGCCCAATAGTATTTTTCTTTACTTAATTGGGCACGGGTGACTGCGACGTCCCACTCGTC
GCCCAGAATACTAGCGACCAGTGTCCTCCTTCGGGAAACAGGGTCTGTGCACGGGGGTGC
CGTCCCCATTCCGGTGTTAGATGAGGCTCAGAGAGGTCGGCAACAACGAAAGTATCAAGG
AGTAAGCAGGCTTTGTGGTAGTCGCAATTATAGGGGGTAGTTAATGTTAAAGACACTCTC
CATACTTGTTTAGGCTGCAAGCGTCTTGCGTCTGCAGCATTCATGGAGGCTACGTATAAA
GACTAGCTGAAGGTCGTAGACTCCGGAGAGCGAATGACCTTTAGACGACTTTCATAGCTT
GGGGGCGGGTGAATACGGAGGGAAAACGGGAGTGCAAAAGGACAGGGTCTTTGACGCCCG
CGATAGAATAGCGAAATTGGACCAGTCATTACACACCCCACAAGCGCCGAATGGATGGCG
CCGGAGGTACAAGAAACGAACGAGCCCAGAGAAACGTTGGGGGGGCGAGCCGGCGTGGGA
GGGGAAAGGACATGGACCTCACTGCCCAGCCGGGGCGGGCAGAGACTTCGCAGCTCGACG
TATAACGGCAGTTAAGAGAAAGAGTCGCAGTTCCGGACTTTCGGCACTCGGCGCACAGTT
CGAACGCCGGGAGGGCGCAGTAGTTGACTGTTTCTGACGGCCACGGTCTTCGCAGAGTCT
CACATACCATCTGCGCTACCCTCCGCGGCGTCACGGTAACTATTGCGAGCTGCGTGGGTG
TAATAGTCGTCCGCCATTTACGTTAGTACGCGTAGAGACTGACTTCTTTCCCACACATGG
AGTACAAAAAGCTACGGAAGCGTTTCGCGTAAATTATACTGACACCCACAGCGAGGGGGT
TGTAGCCTTTCAATGCGAGCCTTCGTGTCAACGCTTTTGAGGACGCCGGCCACCCACGCT
GGGCAGCGCAATATGAAGTCGGGCTTCGGGGACGACTATCCCGCGACGGGCACGCAGGAG
AGGCGAGGTGAATGTGAACATCAGGTCCTGTTACGATTTGGGGCTACTTGGGACACCTCT
CAACCAATAGCTTCACGTCCCCTAGTAAGTTTTTTTCTGGATGTTTTTCGTTCTTCTTCT
GTAGAATCTCGATGACGGTCAGGTTGCAGGAGCCTTGCGGCTCCATATACGAAGGTTTGC
TCCAATCAGACACTGCTCCGTTCCGTATGGTACAGCTGTGGCCCGTTCGGAGTGAAGAGG
GACGGAGCTACGCCGTAATGGTTTTGCGGTAAGACATTGTGAGTCCCGACCCCAAAGCCG
TGAAGCAGTTCTACGCGGAGCCCCGCGCGGACCCCCTCCCCCGCATCCCTAACCCTTACG
CCTGCGGATGCAGCGATTGAGCTGTAGTAAGAGTTGTCGCCATTGTATGCCTATTTTGAC
GCCGGTCCCCACTACAACCCTAGGGCGCGCGGCCCGGGCTTCCTGTAAAGCGGCACGTGT
TGGCGTTGTAGCATCTCCGTTACGATAGCGAGGGGACCGGTCGAATGTTCGGGTTCGTCT
TTCCTGTTTATGGCAGGGGTCGAGATTTAATCTTCCCTAGCGGGACCTCGTCGACCGGAG
TCAGGCCCCTCTTGTCGTCATGTCTTCCTCATAGACAAAGGCGGAATGAACTCCAGCCGG
CCGGGTCAATCAGAGCGCAGTGTTAGAAGTGTGCTACGCATCATTCCACTAGACGGCGAG
CTTTGGCACAAGGCGTACTTGTGTACGGTGTCGCCACCTCTAGCTCTCCGTAAATCGAAC
CAGCCGCTATAATAAGATGTTATGCTTATGCGCGCACGGAAGCTATTTGGGGTTCGCTCT
CGTGTTGCCTCCAGCTGCTCGATGTGCGGACCTGGAGCGTGTCTGGGTCAAAGTGGCGAG
GCGACCTCAGCTACGAGATGGGATCACGCCCCACCCTTACGGGAATGCCATTAGCTCTTC
CTCCATCGCCTTGGCTCAGTCATGGTAATCCCGTCCCTCATGTTTCCTCTGCGTCTCGGC
CTCCGTCAATCGTTCTCCGAGTGTGGGACTCTAGATTTTAAATCGTTTGTGCACAACAGC
TTCGAGTGAGATTTACCGGTCCTCACGCCGCCTTACGGACTCCGCGTCCACTAGTATGGT
ACCCTAAGGGAGTTGACCAATGGACAATTGTTTCGGAAGGTTTTCACGAATACGCGCCTC
TAACGACGCGCAGCGGTGGGAAACACTCCTTGGCGGTTGTAGCCTGTGCCGTACGCATGG
AGCCTAGAGTCTCACTGGAAGTAGTCCGTGCTCACGGTATAATAGCTCCTGGTCTACGAC
CACGGCTTCCCTGGGACTCCGTTTAGCCGTTGCGGCCAGGCCTGGCCGTGAAACGACCGG
TACACCTCAAAGGAAACCGGCTGTCGTATACCCCTGCCAAAATACGCAAGCCTGAGGCCG
CTTCCCCTCGCTTTCCTGATACCCGTGTACACAATACCGTTATTTAGTGGTGTGTAGGCA
CCACCGCCATAAACGACTTATCTACCCATACGTCCAACAACGGGTTTTTCCCTACCCACG
ACCTCAGGCGGTCGCATCTCCTTCTTCTACTTCGTGCTGCTTTAGTCGTGCACCCATCAC
CCACGGCAGGACTGCGCGCTCACGCATGATTCGCCGTCCCCTGAAAGGGTAACCTGTCAT
GTCACCCAAAGGTCCCTGTTTTCAATCACTCGAAAACGCTAGACTCCTAACTGTGTGTTA
AAGAACCCGCCCGCCGCCTGGCCTTCAACGCGCCAGCCTGGCCGGTCGAGCCGCAGTCGC
ACTCAGCTCAGTCACTGTGCCGCAAGTCTACCTTCACCCGTCCTTCTCGCGGCCCTAGGA
GCCACCTATGTCACACTAATCTAGTCTTTTCTGTCACCCAACGTCTTGGGACCGCTGTCC
GTCCATGGTGGAGCTAGGGCAGAGACACACGACAAAATGTAGTGCAAGAACTCTTGACGT
CCTCCCTATCGCAATCTCGGCATAAGCCAAGGAGTGGGCTGGTGCGATGCCCTGCAATGG
GGCCTATTATGGCGGATCCGCGCAATTTCGGGGATTTGGTCTTTGTCTCTTCGCAATTCA
CGCTTCGCTCTTACTCCAAACTCCACTAGCGTCACGTTGCGTCTAAAACGGGAGCGGTTC
GTATGGGCTTCACTCTTGACACTATGTGGAAGCCTTCCAGGCAGTCTAGCGCGTAACTGG
GTACCGCAATATACTGCTCAGTGTTTGTGATCCTTTTGCGCTAGCGAGTGACTCGACGCA
AAGGTCGATAGGGCTTCAGCGATCGCACCATATGGAGGGGACGCATTGAGAGAGGCAAAT
TACGACATTTCCCGTGACTGGCGCGCGCTGGTGTGACTGTGTACTTTCGATTGGTCTCTT
ACACCGCTCACGACCTCGATAGTTACCCTGCGGTAATCAAAGACTGAAAAAGCCC
>SRR500737 <unknown description>
CCGGAGAGCTTCCAGGCACAAATACGAGCTTCATGTCCACCTGGAGTCACTTAGCTATCT
GGTTGTTTCACATCCCTGAGGTCCACATCTAGAAGTCAAGGGGCAACCCCACCCATTCAC
TATCTACCATGGACAGTGCTTGAAGCGGTTGTGTCAAACGCCCGGTGACCACTTAAGCCA
ACCCGGCAGTGTCTGAGAGAGAAGCCCGAATAAACCCTTTTTCGTCTTTTACTGTCCGCA
CGTTCGTGCCCTTCTGTCGGGACGAATACTGTCTCCCTCTTAGTGGCAAATTTGCAAGTT
ATATCACGGTCGGATAAATGAGAGTATGTGTCGTCTAGAGCGATGGCCATTTAACTTGCC
CAATTTCGCCCTGACCCAGGTAACAATTGAGACACACCTCGGAAGTCCTAGCCTACGTCG
CGTACGGTAGTACAACCTCGATATTGGCATAGGACACTGAATGCACCCATTGTGGTGCCT
ATCATAATACTACAAACCAAGATACCCCATAGCATAATCAGAGGAAGCTGCATCTGATCC
TCAAGAAACAAAGTATAACGTCTCCCCTTCGGTCCCTAGCCCCCAGCGACACCGTCACTC
TCGGTGAGGTGGGTGCTGAAGAGAAATCATAGGTACTGTGGTGAACTCTTAAGCTCATTT
TCAAGAACCGTATATACACTTAGTTTACGTTTGGTGCCTCAACCACTAGCAATAATATAG
ACGAGCATTCGCCATTACGTCTCCTCACGGGTGTTCGAAAATATCGATACTGCGATTGAG
TAAGAGTCTTTATTAAACAGCTAGAGGGTCAGCAGCTTTCTTCGGCTCAACAACCAAGCC
ATGGGGGAAAAAACTCAAGATTCTGCCGGAGACTCTGCGAGCCGTTTTGGCTCAGATTTA
GCACCTGGAATAAATCCGTCTCGTCACCGGTTTGGAGACGCGAGGGGAAACCCGGGGCAC
GGGGGTCCCGCAGGGGCTGCCGAACACGTGCCGGCCGCCCTCACTCACGTAGTTTAATTG
AATGGTGCCCATTGATTTCGGAGGACACGCTAGATCAGTGTAAGCACAGCGGATATGCAC
CAGGAGGAGAAGGCGTTACACGTCGAAAATGGTTCCGGACGGTTACTTGGGCGGACTGAC
CGCTGGGAATCAGCGCACAGCAATCCTAATGCAATTTTGGCCTAAGCTGTTCGACTGCCG
GTCACGGGCATCTCACGTACGACGTCACGCCTCTATCTTGCTAGTCGGGCGTCGTGGCTA
TTCCACTTCGAATGCGCGAGGAGTGGGAAGACCACCAAAACGACAACCATCACGCTCTGT
CTGAGGGGTCGGCGAGAATACTCCGCAAGAGTCACTGAAATAGTATAACGCTGGGATTAA
TACTCCCAAGAGCCTTAGGTTTAAGACCTATGACGATTATGATGCACCTAGCCAGACAGT
TCCGTAGAATCGGTTCATTCATGGAGCACGATAGGGTGATGCCGGGGCAGTCGATGCGGA
TGCTGCCCATCCTAGGAGCCCCAAGCCCTCCTCCCTTCCAAGGTTAGGTTCACGCGCCCG
ACGTGTCCCACCGAAAGCGGGCCGTCTACGTCACAGGGATAATCAGTTCCCCCGCACTCT
GACATTTCCTGCTCAAGGAAGTGTGTTTACCTGCAGGTCCCCTAGGGAGAGGTACCTCTA
GATTGAGCGAGACCCGGAGTGGGCACTGGGGAGGAGGCTTAGTTTACTAGCTCGTGGGGT
AGAACCCCCCTGGGCCACACTCTGGTCGCATGGGCTTCTTAGTCACGCCCTTTTCAGACC
TATTATGGGCCATCATTCCCTATGGGTAGTTGCGCCGGTATGCCGGGATCGAACAAGAGG
CGACATAGCCCTGTTCTCACCTTAGAACACACGATGTCCCACAGCAGATAGGAGTAATCC
GTAAATTTCCATAGGTCGAAGTGAGCCCAGCAAGTGGATGAGGTCGGGATGCAAAACGGA
CACCTCGGTCAGTTCCGTAACCGAGCGAGTAACCTAATAGGCAGGTACAGAATCTATATA
GTGTACAAAACAGTGCGTCTCAAGGTCCACGGCACCAAGAGCTTAGTGCAAATGGAACGC
TCAGCTAAGCCTACACTTTGCGCCGCCTGGGCGAAGACCCGCCAAGACCTGCGGCTAATC
CTCGTAGAGACGCAACCCCTAACAGTCCGGAGCACGGGCTGCGGGACATGGATATGGGTC
GATGATCATCATTGACCATACGTCACTGGTGTAGTGCGTTCATGGAGGTGCCGAGCAATT
GCAGCCTGGATACGGGGGCGTAATCTTTTTATTACAGCTTAGCCCCGCTGGGCCGCCAAC
CAGTTCCTATCTAGGTATCCCCTGGGGGCTGCCGCTCTATTTATCTAGGGCACAGATAAG
GATCGTCAGCGCGACCTCGGAGAGCCTAAGCCATCAACTATTCGGCATCCATCCAGGGCT
ACCGAGTGTCTTGGGCATGGGTAGGGCATAACAATTATGGTGGCAACTCTTGGTGAGTAG
TGCCCAATAGTATTTTTCTTTACTTAATTGGGCACGGGTGACTGCGACGTCCCACTCGTC
GCCCAGAATACTAGCGACCAGTGTCCTCCTTCGGGAAACAGGGTCTGTGCACGGGGGTGC
CGTCCCCATTCCGGTGTTAGATGAGGCTCAGAGAGGTCGGCAACAACGAAAGTATCAAGG
AGTAAGCAGGCTTTGTGGTAGTCGCAATTATAGGGGGTAGTTAATGTTAAAGACACTCTC
CATACTTGTTTAGGCTGCAAGCGTCTTGCGTCTGCAGCATTCATGGAGGCTACGTATAAA
GACTAGCTGAAGGTCGTAGACTCCGGAGAGCGAATGACCTTTAGACGACTTTCATAGCTT
GGGGGCGGGTGAATACGGAGGGAAAACGGGAGTGCAAAAGGACAGGGTCTTTGACGCCCG
CGATAGAATAGCGAAATTGGACCAGTCATTACACACCCCACAAGCGCCGAATGGATGGCG
CCGGAGGTACAAGAAACGAACGAGCCCAGAGAAACGTTGGGGGGGCGAGCCGGCGTGGGA
GGGGAAAGGACATGGACCTCACTGCCCAGCCGGGGCGGGCAGAGACTTCGCAGCTCGACG
TATAACGGCAGTTAAGAGAAAGAGTCGCAGTTCCGGACTTTCGGCACTCGGCGCACAGTT
CGAACGCCGGGAGGGCGCAGTAGTTGACTGTTTCTGACGGCCACGGTCTTCGCAGAGTCT
CACATACCATCTGCGCTACCCTCCGCGGCGTCACGGTAACTATTGCGAGCTGCGTGGGTG
TAATAGTCGTCCGCCATTTACGTTAGTACGCGTAGAGACTGACTTCTTTCCCACACATGG
AGTACAAAAAGCTACGGAAGCGTTTCGCGTAAATTATACTGACACCCACAGCGAGGGGGT
TGTAGCCTTTCAATGCGAGCCTTCGTGTCAACGCTTTTGAGGACGCCGGCCACCCACGCT
GGGCAGCGCAATATGAAGTCGGGCTTCGGGGACGACTATCCCGCGACGGGCACGCAGGAG
AGGCGAGGTGAATGTGAACATCAGGTCCTGTTACGATTTGGGGCTACTTGGGACACCTCT
CAACCAATAGCTTCACGTCCCCTAGTAAGTTTTTTTCTGGATGTTTTTCGTTCTTCTTCT
GTAGAATCTCGATGACGGTCAGGTTGCAGGAGCCTTGCGGCTCCATATACGAAGGTTTGC
TCCAATCAGACACTGCTCCGTTCCGTATGGTACAGCTGTGGCCCGTTCGGAGTGAAGAGG
GACGGAGCTACGCCGTAATGGTTTTGCGGTAAGACATTGTGAGTCCCGACCCCAAAGCCG
TGAAGCAGTTCTACGCGGAGCCCCGCGCGGACCCCCTCCCCCGCATCCCTAACCCTTACG
CCTGCGGATGCAGCGATTGAGCTGTAGTAAGAGTTGTCGCCATTGTATGCCTATTTTGAC
GCCGGTCCCCACTACAACCCTAGGGCGCGCGGCCCGGGCTTCCTGTAAAGCGGCACGTGT
TGGCGTTGTAGCATCTCCGTTACGATAGCGAGGGGACCGGTCGAATGTTCGGGTTCGTCT
TTCCTGTTTATGGCAGGGGTCGAGATTTAATCTTCCCTAGCGGGACCTCGTCGACCGGAG
TCAGGCCCCTCTTGTCGTCATGTCTTCCTCATAGACAAAGGCGGAATGAACTCCAGCCGG
CCGGGTCAATCAGAGCGCAGTGTTAGAAGTGTGCTACGCATCATTCCACTAGACGGCGAG
CTTTGGCACAAGGCGTACTTGTGTACGGTGTCGCCACCTCTAGCTCTCCGTAAATCGAAC
CAGCCGCTATAATAAGATGTTATGCTTATGCGCGCACGGAAGCTATTTGGGGTTCGCTCT
CGTGTTGCCTCCAGCTGCTCGATGTGCGGACCTGGAGCGTGTCTGGGTCAAAGTGGCGAG
GCGACCTCAGCTACGAGATGGGATCACGCCCCACCCTTACGGGAATGCCATTAGCTCTTC
CTCCATCGCCTTGGCTCAGTCATGGTAATCCCGTCCCTCATGTTTCCTCTGCGTCTCGGC
CTCCGTCAATCGTTCTCCGAGTGTGGGACTCTAGATTTTAAATCGTTTGTGCACAACAGC
TTCGAGTGAGATTTACCGGTCCTCACGCCGCCTTACGGACTCCGCGTCCACTAGTATGGT
ACCCTAAGGGAGTTGACCAATGGACAATTGTTTCGGAAGGTTTTCACGAATACGCGCCTC
TAACGACGCGCAGCGGTGGGAAACACTCCTTGGCGGTTGTAGCCTGTGCCGTACGCATGG
AGCCTAGAGTCTCACTGGAAGTAGTCCGTGCTCACGGTATAATAGCTCCTGGTCTACGAC
CACGGCTTCCCTGGGACTCCGTTTAGCCGTTGCGGCCAGGCCTGGCCGTGAAACGACCGG
TACACCTCAAAGGAAACCGGCTGTCGTATACCCCTGCCAAAATACGCAAGCCTGAGGCCG
CTTCCCCTCGCTTTCCTGATACCCGTGTACACAATACCGTTATTTAGTGGTGTGTAGGCA
CCACCGCCATAAACGACTTATCTACCCATACGTCCAACAACGGGTTTTTCCCTACCCACG
ACCTCAGGCGGTCGCATCTCCTTCTTCTACTTCGTGCTGCTTTAGTCGTGCACCCATCAC
CCACGGCAGGACTGCGCGCTCACGCATGATTCGCCGTCCCCTGAAAGGGTAACCTGTCAT
GTCACCCAAAGGTCCCTGTTTTCAATCACTCGAAAACGCTAGACTCCTAACTGTGTGTTA
AAGAACCCGCCCGCCGCCTGGCCTTCAACGCGCCAGCCTGGCCGGTCGAGCCGCAGTCGC
ACTCAGCTCAGTCACTGTGCCGCAAGTCTACCTTCACCCGTCCTTCTCGCGGCCCTAGGA
GCCACCTATGTCACACTAATCTAGTCTTTTCTGTCACCCAACGTCTTGGGACCGCTGTCC
GTCCATGGTGGAGCTAGGGCAGAGACACACGACAAAATGTAGTGCAAGAACTCTTGACGT
CCTCCCTATCGCAATCTCGGCATAAGCCAAGGAGTGGGCTGGTGCGATGCCCTGCAATGG
GGCCTATTATGGCGGATCCGCGCAATTTCGGGGATTTGGTCTTTGTCTCTTCGCAATTCA
CGCTTCGCTCTTACTCCAAACTCCACTAGCGTCACGTTGCGTCTAAAACGGGAGCGGTTC
GTATGGGCTTCACTCTTGACACTATGTGGAAGCCTTCCAGGCAGTCTAGCGCGTAACTGG
GTACCGCAATATACTGCTCAGTGTTTGTGATCCTTTTGCGCTAGCGAGTGACTCGACGCA
AAGGTCGATAGGGCTTCAGCGATCGCACCATATGGAGGGGACGCATTGAGAGAGGCAAAT
TACGACATTTCCCGTGACTGGCGCGCGCTGGTGTGACTGTGTACTTTCGATTGGTCTCTT
ACACCGCTCACGACCTCGATAGTTACCCTGCGGTAATCAAAGACTGAAAAAGCCC
>SRR500738 <unknown description>
CCGGAGAGCTTCCAGGCACAAATACGAGCTTCATGTCCACCTGGAGTCACTTAGCTATCT
GGTTGTTTCACATCCCTGAGGTCCACATCTAGAAGTCAAGGGGCAACCCCACCCATTCAC
TATCTACCATGGACAGTGCTTGAAGCGGTTGTGTCAAACGCCCGGTGACCACTTAAGCCA
ACCCGGCAGTGTCTGAGAGAGAAGCCCGAATAAACCCTTTTTCGTCTTTTACTGTCCGCA
CGTTCGTGCCCTTCTGTCGGGACGAATACTGTCTCCCTCTTAGTGGCAAATTTGCAAGTT
ATATCACGGTCGGATAAATGAGAGTATGTGTCGTCTAGAGCGATGGCCATTTAACTTGCC
CAATTTCGCCCTGACCCAGGTAACAATTGAGACACACCTCGGAAGTCCTAGCCTACGTCG
CGTACGGTAGTACAACCTCGATATTGGCATAGGACACTGAATGCACCCATTGTGGTGCCT
ATCATAATACTACAAACCAAGATACCCCATAGCATAATCAGAGGAAGCTGCATCTGATCC
TCAAGAAACAAAGTATAACGTCTCCCCTTCGGTCCCTAGCCCCCAGCGACACCGTCACTC
TCGGTGAGGTGGGTGCTGAAGAGAAATCATAGGTACTGTGGTGAACTCTTAAGCTCATTT
TCAAGAACCGTATATACACTTAGTTTACGTTTGGTGCCTCAACCACTAGCAATAATATAG
ACGAGCATTCGCCATTACGTCTCCTCACGGGTGTTCGAAAATATCGATACTGCGATTGAG
TAAGAGTCTTTATTAAACAGCTAGAGGGTCAGCAGCTTTCTTCGGCTCAACAACCAAGCC
ATGGGGGAAAAAACTCAAGATTCTGCCGGAGACTCTGCGAGCCGTTTTGGCTCAGATTTA
GCACCTGGAATAAATCCGTCTCGTCACCGGTTTGGAGACGCGAGGGGAAACCCGGGGCAC
GGGGGTCCCGCAGGGGCTGCCGAACACGTGCCGGCCGCCCTCACTCACGTAGTTTAATTG
AATGGTGCCCATTGATTTCGGAGGACACGCTAGATCAGTGTAAGCACAGCGGATATGCAC
CAGGAGGAGAAGGCGTTACACGTCGAAAATGGTTCCGGACGGTTACTTGGGCGGACTGAC
CGCTGGGAATCAGCGCACAGCAATCCTAATGCAATTTTGGCCTAAGCTGTTCGACTGCCG
GTCACGGGCATCTCACGTACGACGTCACGCCTCTATCTTGCTAGTCGGGCGTCGTGGCTA
TTCCACTTCGAATGCGCGAGGAGTGGGAAGACCACCAAAACGACAACCATCACGCTCTGT
CTGAGGGGTCGGCGAGAATACTCCGCAAGAGTCACTGAAATAGTATAACGCTGGGATTAA
TACTCCCAAGAGCCTTAGGTTTAAGACCTATGACGATTATGATGCACCTAGCCAGACAGT
TCCGTAGAATCGGTTCATTCATGGAGCACGATAGGGTGATGCCGGGGCAGTCGATGCGGA
TGCTGCCCATCCTAGGAGCCCCAAGCCCTCCTCCCTTCCAAGGTTAGGTTCACGCGCCCG
ACGTGTCCCACCGAAAGCGGGCCGTCTACGTCACAGGGATAATCAGTTCCCCCGCACTCT
GACATTTCCTGCTCAAGGAAGTGTGTTTACCTGCAGGTCCTCTAGGGAGAGGTACCTCTA
GATTGAGCGAGACCCGGAGTGGGCACTGGGGAGGAGGCTTAGTTTACTAGCTCGTGGGGT
AGAACCCCCCTGGGCCACACTCTGGTCGCATGGGCTTCTTAGTCACGCCCTTTTCAGACC
TATTATGGGCCATCATTCCCTATGGGTAGTTGCGCCGGTATGCCGGGATCGAACAAGAGG
CGACATAGCCCTGTTCTCACCTTAGAACACACGATGTCCCACAGCAGATAGGAGTAATCC
GTAAATTTCCATAGGTCGAAGTGAGCCCAGCAAGTGGATGAGGTCGGGATGCAAAACGGA
CACCTCGGTCAGTTCCGTAACCGAGCGAGTAACCTAATAGGCAGGTACAGAATCCATATA
GTGTACAAAACAGTGCGTCTCAAGGTCCACGGCACCAAGAGCTTAGTGCAAATGGAACGC
TCAGCTAAGCCTACACTTTGCGCCGCCTGGGCGAAGACCCGCCAAGACCTGCGGCTAATC
CTCGTAGAGACGCAACCCCTAACAGTCCGGAGCACGGGCTGCGGGACATGGATATGGGTC
GATGATCATCATTGACCATACGTCACTGGTGTAGTGCGTTCATGGAGGTACCGAGCAATT
GCAGCCTGGATACGGGGGCGTAATCTTTTTATTACAGCTTAGCCCCGCTGGGCCGCCAAC
CAGTTCCTATCTAGGTATCCCCTGGGGGCTGCCGCTCTATTTATCTAGGGCACAGATAAG
GATCGTCAGCGCGACCTCGGAGAGCCTAAGCCATCAACTATTCGGCATCCATCCAGGGCT
ACCGAGTGTCTTGGGCATGGGTAGGGCATAACAATTATGGTGGCAACTCTTGGTGAGTAG
TGCCCAATAGTATTTTTCTTTACTTAATTGGGCACGGGTGACTGCGACGTCCCACTCGTC
GCCCAGAATACTAGCGACCAGTGTCCTCCTTCGGGAAACAGGGTCTGTGCACGGGGGTGC
CGTCCCCATTCCGGTGTTAGATGAGGCTCAGAGAGGTCGGCAACAACGAAAGTATCAAGG
AGTAAGCAGGCTTTGTGGTAGTCGCAATTATAGGGGGTAGTTAGTGTTAAAGACACTCTC
CATACTTGCTTAGGCTGCAAGCGTCTTGCGTCTGCAGCATTCATGGAGGCTACGTATAAA
GACTAGCTGAAGGTCGTAGACTCCGGAGAGCGAATGACCTTTAGACGACTTTCATAGCTT
GGGGGCGGGTGAATACGGAGGGAAAACGGGAGTGCAAAAGGACAGGGTCTTTGACGCCCG
CGATAGAATAGCGAAATTGGACCAGTCATTACACACCCCACAAGCGCCGAATGGATGGCG
CCGGAGGTACAAGAAACGAACGAGCCCAGAGAAACGTTGGGGGGGCGAGCCGGCGTGGGA
GGGGAAAGGACATGGACCTCACTGCCCAGCCGGGGCGGGCAGAGACTTCGCAGCTCGACG
TATAACGGCAGTTAAGAGAAAGAGTCGCAGTTCCGGACTTTCGGCACTCGGCGCACAGTT
CGAACGCCGGGAGGGCGCAGTAGTTGACTGTTTCTGACGGCCACGGTCTTCGCAGAGTCT
CACATACCATCTTCGCTACCCTCCGCGGCGTCACGGTAACTATTGCGAGCTGCGTGGGTG
TAATAGTCGTCCGCCATTTACGTTAGTACGCGTAGAGACTGACTTCTTTCCCACACATGG
AGTACAAAAAGCTACGGAAGCGTTTCGCGTAAATTATACTGACACCCACAGCGAGGGGGT
TGTAGCCTTTCAATGCGAGCCTTCGTGTCAACGCTTTTGAGGACGCCGGCCACCCACGCT
GGGCAGCGCAATATGAAGTCGGGCTTCGGGGACGACTATCCCGCGACGGGCACGCAGGAG
AGGCGAGGTGAATGTGAACATCAGGTCCTGTTACGATTTGGGGCTACTTGGGACACCTCT
CAACCAATAGCTTCACGTCCCCTAGTAAGTTTTTTTCTGGATGTTTTTCGTTCTTCTTCT
GTAGAATCTCGATGACGGTCAGGTTGCAGGAGCCTTGCGGCTCCATATACGAAGGTTTGC
CCCAATCAGACACTGCTCCGTTCCGTATGGTACAGCTGTGGCCCGTTCGGAGTGAAGAGG
GACGGAGCTACGCCGTAATGGTTTTGCGGTAAGACATTGTGAGTCCCGACCCCAAAGCCG
TGAAGCAGTTCTACGCGGAGCCCCGCGCGGACCCCCTCCCCCGCATCCCTAACCCTTACG
CCTGCGGATGCAGCGATTGAGCTGTAGTAAGAGTTGTCGCCATTGTATGCCTATTTTGAC
GCCGGTCCCCACTACAACCCTAGGGCGCGCGGCCCGGGCTTCCTGTAAAGCGGCACGTGT
TGGCGTTGTAGCATCTCCGTTACGATAGCGAGGGGACCGGTCGAATGTTCGGGTTCGTCT
TTCCTGTTTATGGCAGGGGTCGAGATTTAATCTTCCCTAGCGGGACCTCGTCGACCGGAG
TCAGGCCCCTCTTGTCGTCATGTCTTCCTCATAGACAAAGGCGGAATGAACTCCAGCCGG
CCGGGTCAATCAGAGCGCAGTGTTAGAAGTGTGCTACGCATCATTCCACTAGACGGCGAG
CTTTGGCACAAGGCGTACTTGTGTACGGTGTCGCCACCTCTAGCTCTCCGTAAATCGAAC
CAGCCGCTATAATAAGATGTTATGCTTATGCGCGCACGGAAGCTATTTGGGGTTCGCTCT
CGTGTTGCCTCCAGCTGCTCGATGTGCGGACCTGGAGCGTGTCTGGGTCAAAGTGGCGAG
GCGACCTCAGCTACGAGATGGGATCACGCCCCACCCTTACGGGAATGCCATTAGCTCTTC
CTCCATCGCCTTGGCTCAGTCATGGTAATCCCGTCCCTCATGTTTCCTCTGCGTCTCGGC
CTCCGTCAATCGTTCTCCGAGTGTGGGACTCTAGATTTTAAATCGTTTGTGCACAACAGC
TTCGAGTGAGATTTACCGGTCCTCACGCCGCCTTACGGACTCCGCGTCCACTAGTATGGT
ACCCTAAGGGAGTTGACCAATGGACAATTGTTTCGGAAGGTTTTCACGAATACGCGCCTC
TAACGACGCGCAGCGGTGGGAAACACTCCTTGGCGGTTGTAGCCTGTGCCGTACGCATGG
AGCCTAGAGTCTCACTGGAAGTAGTCCGTGCTCACGGTATAATAGCTCCTGGTCTACGAC
CACGGCTTCCCTGGGACTCCGTTTAGCCGTTGCGGCCAGGCCTGGCCGTGAAACGACCGG
TACACCTCAAAGGAAACCGGCTGTCGTATACCCCTGCCAAAATACGCAAGCCTGAGGCCG
CTTCCCCTCGCTTTCCTGATACCCGTGTACACAATACCGTTATTTAGTGGTGTGTAGGCA
CCACCGCCATAAACGACTTATCTACCCATACGTCCAACAACGGGTTTTTCCCTACCCACG
ACCTCAGGCGGTCGCATCTCCTTCTTCTACTTCGTGCTGCTTTAGTCGTGCACCCATCAC
CCACGGCAGGACTGCGCGCTCACGCATGATTCGCCGTCCCCTGAAAGGGTAACCTGTCAT
GTCACCCAAAGGTCCCTGTTTTCAATCACTCGAAAACGCTAGACTCCTAACTGTGTGTTA
AAGAACCCGCCCGCCGCCTGGCCTTCAACGCGCCAGCCTGGCCGGTCGAGCCGCAGTCGC
ACTCAGCTCAGTCACTGTGCCGCAAGTCTACCTTCACCCGTCCTTCTCGCGGCCCTAGGA
GCCACCTATGTCACACTAATCTAGTCTTTTCTGTCACCCAACGTCTTGGGACCGCTGTCC
GTCCATGGTGGAGCTAGGGCAGAGACACACGACAAAATGTAGTGCAAGAACTCTTGACGT
CCTCCCTATCGCAATCTCGGCATAAGCCAAGGAGTGGGCTGGTGCGATGCCCTGCAATGG
GGCCTATTATGGCGGATCCGCGCAATTTCGGGGATTTGGTCTTTGTCTCTTCGCAATTCA
CGCTTCGCTCTTACTCCAAACTCCACTAGCGTCACGTTGCGTCTAAAACGGGAGCGGTTC
GTATGGGCTTCACTCTTGACACTATGTGGAAGCCTTCCAGGCAGTCTAGCGCGTAACTGG
GTACCGCAATATACTGCTCAGTGTTTGTGATCCTTTTGCGCTAGCGAGTGACTCGACGCA
AAGGTCGATAGGGCTTCAGCGATCGCACCATATGGAGGGGACGCATTGAGAGAGGCAAAT
TACGACATTTCCCGTGACTGGCGCGCGCTGGTGTGACTGTGTACTTTCGATTGGTCTCTT
ACACCGCTCACGACCTCGATAGTTACCCTGCGGTAATCAAAGACTGAAAAAGCCC
>SRR500739 <unknown description>
CCGGAGAGCTTCCAGGCACAAATACGAGCTTCATGTCCACCTGGAGTCACTTAGCTATCT
GGTTGTTTCACATCCCTGAGGTCCACATCTAGAAGTCAAGGGGCAACCCCACCCATTCAC
TATCTACCATGGACAGTGCTTGAAGCGGTTGTGTCAAACGCCCGGTGACCACTTAAGCCA
ACCCGGCAGTGTCTGAGAGAGAAGCCCGAATAAACCCTTTTTCGTCTTTTACTGTCCGCA
CGTTCGTGCCCTTCTGTCGGGACGAATACTGTCTCCCTCTTAGTGGCAAATTTGCAAGTT
ATATCACGGTCGGATAAATGAGAGTATGTGTCGTCTAGAGCGATGGCCATTTAACTTGCC
CAATTTCGCCCTGACCCAGGTAACAATTGAGACACACCTCGGAAGTCCTAGCCTACGTCG
CGTACGGTAGTACAACCTCGATATTGGCATAGGACACTGAATGCACCCATTGTGGTGCCT
ATCATAATACTACAAACCAAGATACCCCATAGCATAATCAGAGGAAGCTGCATCTGATCC
TCAAGAAACAAAGTATAACGTCTCCCCTTCGGTCCCTAGCCCCCAGCGACACCGTCACTC
TCGGTGAGGTGGGTGCTGAAGAGAAATCATAGGTACTGTGGTGAACTCTTAAGCTCATTT
TCAAGAACCGTATATACACTTAGTTTACGTTTGGTGCCTCAACCACTAGCAATAATATAG
ACGAGCATTCGCCATTACGTCTCCTCACGGGTGTTCGAAAATATCGATACTGCGATTGAG
TAAGAGTCTTTATTAAACAGCTAGAGGGTCAGCAGCTTTCTTCGGCTCAACAACCAAGCC
ATGGGGGAAAAAACTCAAGATTCTGCCGGAGACTCTGCGAGCCGTTTTGGCTCAGATTTA
GCACCTGGAATAAATCCGTCTCGTCACCGGTTTGGAGACGCGAGGGGAAACCCGGGGCAC
GGGGGTCCCGCAGGGGCTGCCGAACACGTGCCGGCCGCCCTCACTCACGTAGTTTAATTG
AATGGTGCCCATTGATTTCGGAGGACACGCTAGATCAGTGTAAGCACAGCGGATATGCAC
CAGGAGGAGAAGGCGTTACACGTCGAAAATGGTTCCGGACGGTTACTTGGGCGGACTGAC
CGCTGGGAATCAGCGCACAGCAATCCTAATGCAATTTTGGCCTAAGCTGTTCGACTGCCG
GTCACGGGCATCTCACGTACGACGTCACGCCTCTATCTTGCTAGTCGGGCGTCGTGGCTA
TTCCACTTCGAATGCGCGAGGAGTGGGAAGACCACCAAAACGACAACCATCACGCTCTGT
CTGAGGGGTCGGCGAGAATACTCCGCAAGAGTCACTGAAATAGTATAACGCTGGGATTAA
TACTCCCAAGAGCCTTAGGTTTAAGACCTATGACGATTATGATGCACCTAGCCAGACAGT
TCCGTAGAATCGGTTCATTCATGGAGCACGATAGGGTGATGCCGGGGCAGTCGATGCGGA
TGCTGCCCATCCTAGGAGCCCCAAGCCCTCCTCCCTTCCAAGGTTAGGTTCACGCGCCCG
ACGTGTCCCACCGAAAGCGGGCCGTCTACGTCACAGGGATAATCAGTTCCCCCGCACTCT
GACATTTCCTGCTCAAGGAAGTGTGTTTACCTGCAGGTCCCCTAGGGAGAGGTACCTCTA
GATTGAGCGAGACCCGGAGTGGGCACTGGGGAGGAGGCTTAGTTTACTAGCTCGTGGGGT
AGAACCCCCCTGGGCCACACTCTGGTCGCATGGGCTTCTTAGTCACGCCCTTTTCAGACC
TATTATGGGCCATCATTCCCTATGGGTAGTTGCGCCGGTATGCCGGGATCGAACAAGAGG
CGACATAGCCCTGTTCTCACCTTAGAACACACGATGTCCCACAGCAGATAGGAGTAATCC
GTAAATTTCCATAGGTCGAAGTGAGCCCAGCAAGTGGATGAGGTCGGGATGCAAAACGGA
CACCTCGGTCAGTTCCGTAACCGAGCGAGTAACCTAATAGGCAGGTACAGAATCCATATA
GTGTACAAAACAGTGCGTCTCAAGGTCCACGGCACCAAGAGCTTAGTGCAAATGGAACGC
TCAGCTAAGCCTACACTTTGCGCCGCCTGGGCGAAGACCCGCCAAGACCTGCGGCTAATC
CTCGTAGAGACGCAACCCCTAACAGTCCGGAGCACGGGCTGCGGGACATGGATATGGGTC
GATGATCATCATTGACCATACGTCACTGGTGTAGTGCGTTCATGGAGGTGCCGAGCAATT
GCAGCCTGGATACGGGGGCGTAATCTTTTTATTACAGCTTAGCCCCGCTGGGCCGCCAAC
CAGTTCCTATCTAGGTATCCCCTGGGGGCTGCCGCTCTATTTATCTAGGGCACAGATAAG
GATCGTCAGCGCGACCTCGGAGAGCCTAAGCCATCAACTATTCGGCATCCATCCAGGGCT
ACCGAGTGTCTTGGGCATGGGTAGGGCATAACAATTATGGTGGCAACTCTTGGTGAGTAG
TGCCCAATAGTATTTTTCTTTACTTAATTGGGCACGGGTGACTGCGACGTCCCACTCGTC
GCCCAGAATACTAGCGACCAGTGTCCTCCTTCGGGAAACAGGGTCTGTGCACGGGGGTGC
CGTCCCCATTCCGGTGTTAGATGAGGCTCAGAGAGGTCGGCAACAACGAAAGTATCAAGG
AGTAAGCAGGCTTTGTGGTAGTCGCAATTATAGGGGGTAGTTAGTGTTAAAGACACTCTC
CATACTTGCTTAGGCTGCAAGCGTCTTGCGTCTGCAGCATTCATGGAGGCTACGTATAAA
GACTAGCTGAAGGTCGTAGATTCCGGAGAGCGAATGACCTTTAGACGACTTTCATAGCTT
GGGGGCGGGTGAATACGGAGGGAAAACGGGAGTGCAAAAGGACAGGGTCTTTGACGCCCG
CGATAGAATAGCGAAATTGGACCAGTCATTACACACCCCACAAGCGCCGAATGGATGGCG
CCGGAGGTACAAGAAACGAACGAGCCCAGAGAAACGTTGGGGGGGCGAGCCGGCGTGGGA
GGGGAAAGGACATGGACCTCACTGCCCAGCCGGGGCGGGCAGAGACTTCGCAGCTCGACG
TATAACGGCAGTTAAGAGAAAGAGTCGCAGTTCCGGACTTTCGGCACTCGGCGCACAGTT
CGAACGCCGGGAGGGCGCAGTAGTTGACTGTTTCTGACGGCCACGGTCTTCGCAGAGTCT
CACATACCATCTGCGCTACCCTCCGCGGCGTCACGGTAACTATTGCGAGCTGCGTGGGTG
TAATAGTCGTCCGCCATTTACGTTAGTACGCGTAGAGACTGACTTCTTTCCCACACATGG
AGTACAAAAAGCTACGGAAGCGTTTCGCGTAAATTATACTGACACCCACAGCGAGGGGGT
TGTAGCCTTTCAATGCGAGCCTTCGTGTCAACGCTTTTGAGGACGCCGGCCACCCACGCT
GGGCAGCGCAATATGAAGTCGGGCTTCGGGGACGACTATCCCGCGACGGGCACGCAGGAG
AGGCGAGGTGAATGTGAACATCAGGTCCTGTTACGATTTGGGGCTACTTGGGACACCTCT
CAACCAATAGCTTCACGTCCCCTAGTAAGTTTTTTTCTGGATGTTTTTCGTTCTTCTTCT
GTAGAATCTCGATGACGGTCAGGTTGCAGGAGCCTTGCGGCTCCATATACGAAGGTTTGC
TCCAATCAGACACTGCTCCGTTCCGTATGGTACAGCTGTGGCCCGTTCGGAGTGAAGAGG
GACGGAGCTACGCCGTAATGGTTTTGCGGTAAGACATTGTGAGTCCCGACCCCAAAGCCG
TGAAGCAGTTCTACGCGGAGCCCCGCGCGGACCCCCTCCCCCGCATCCCTAACCCTTACG
CCTGCGGATGCAGCGATTGAGCTGTAGTAAGAGTTGTCGCCATTGTATGCCTATTTTGAC
GCCGGTCCCCACTACAACCCTAGGGCGCGCGGCCCGGGCTTCCTGTAAAGCGGCACGTGT
TGGCGTTGTAGCATCTCCGTTACGATAGCGAGGGGACCGGTCGAATGTTCGGGTTCGTCT
TTCCTGTTTATGGCAGGGGTCGAGATTTAATCTTCCCTAGCGGGACCTCGTCGACCGGAG
TCAGGCCCCTCTTGTCGTCATGTCTTCCTCATAGACAAAGGCGGAATGAACTCCAGCCGG
CCGGGTCAATCAGAGCGCAGTGTTAGAAGTGTGCTACGCATCATTCCACTAGACGGCGAG
CTTTGGCACAAGGCGTACTTGTGTACGGTGTCGCCACCTCTAGCTCTCCGTAAATCGAAC
CAGCCGCTATAATAAGATGTTATGCTTATGCGCGCACGGAAGCTATTTGGGGTTCGCTCT
CGTGTTGCCTCCAGCTGCTCGATGTGCGGACCTGGAGCGTGTCTGGGTCAAAGTGGCGAG
GCGACCTCAGCTACGAGATGGGATCACGCCCCACCCTTACGGGAATGCCATTAGCTCTTC
CTCCATCGCCTTGGCTCAGTCATGGTAATCCCGTCCCTCATGTTTCCTCTGCGTCTCGGC
CTCCGTCAATCGTTCTCCGAGTGTGGGACTCTAGATTTTAAATCGTTTGTGCACAACAGC
TTCGAGTGAGATTTACCGGTCCTCACGCCGCCTTACGGACTCCGCGTCCACTAGTATGGT
ACCCTAAGGGAGTTGACCAATGGACAATTGTTTCGGAAGGTTTTCACGAATACGCGCCTC
TAACGACGCGCAGCGGTGGGAAACACTCCTTGGCGGTTGTAGCCTGTGCCGTACGCATGG
AGCCTAGAGTCTCACTGGAAGTAGTCCGTGCTCACGGTATAATAGCTCCTGGTCTACGAC
CACGGCTTCCCTGGGACTCCGTTTAGCCGTTGCGGCCAGGCCTGGCCGTGAAACGACCGG
TACACCTCAAAGGAAACCGGCTGTCGTATACCCCTGCCAAAATACGCAAGCCTGAGGCCG
CTTCCCCTCGCTTTCCTGATACCCGTGTACACAATACCGTTATTTAGTGGTGTGTAGGCA
CCACCGCCATAAACGACTTATCTACCCATACGTCCAACAACGGGTTTTTCCCTACCCACG
ACCTCAGGCGGTCGCATCTCCTTCTTCTACTTCGTGCTGCTTTAGTCGTGCACCCATCAC
CCACGGCAGGACTGCGCGCTCACGCATGATTCGCCGTCCCCTGAAAGGGTAACCTGTCAT
GTCACCCAAAGGTCCCTGTTTTCAATCACTCGAAAACGCTAGACTCCTAACTGTGTGTTA
AAGAACCCGCCCGCCGCCTGGCCTTCAACGCGCCAGCCTGGCCGGTCGAGCCGCAGTCGC
ACTCAGCTCAGTCACTGTGCCGCAAGTCTACCTTCACCCGTCCTTCTCGCGGCCCTAGGA
GCCACCTATGTCACACTAATCTAGTCTTTTCTGTCACCCAACGTCTTGGGACCGCTGTCC
GTCCATGGTGGAGCTAGGGCAGAGACACACGACAAAATGTAGTGCAAGAACTCTTGACGT
CCTCCCTATCGCAATCTCGGCATAAGCCAAGGAGTGGGCTGGTGCGATGCCCTGCAATGG
GGCCTATTATGGCGGATCCGCGCAATTTCGGGGATTTGGTCTTTGTCTCTTCGCAATTCA
CGCTTCGCTCTTACTCCAAACTCCACTAGCGTCACGTTGCGTCTAAAACGGGAGCGGTTC
GTATGGGCTTCACTCTTGACACTATGTGGAAGCCTTCCAGGCAGTCTAGCGCGTAACTGG
GTACCGCAATATACTGCTCAGTGTTTGTGATCCTTTTGCGCTAGCGAGTGACTCGACGCA
AAGGTCGATAGGGCTTCAGCGATCGCACCATATGGAGGGGACGCATTGAGAGAGGCAAAT
TACGACATTTCCCGTGACTGGCGCGCGCTGGTGTGACTGTGTACTTTCGATTGGTCTCTT
ACACCGCTCACGACCTCGATAGTTACCCTGCGGTAATCAAAGACTGAAAAAGCCC
>SRR500740 <unknown description>
CCGGAGAGCTTCCAGGCACAAATACGAGCTTCATGTCCACCTGGAGTCACTTAGCTATCT
GGTTGTTTCACATCCCTGAGGTCCACATCTAGAAGTCAAGGGGCAACCCCACCCATTCAC
TATCTACCATGGACAGTGCTTGAAGCGGTTGTGTCAAACGCCCGGTGACCACTTAAGCCA
ACCCGGCAGTGTCTGAGAGAGAAGCCCGAATAAACCCTTTTTCGTCTTTTACTGTCCGCA
CGTTCGTGCCCTTCTGTCGGGACGAATACTGTCTCCCTCTTAGTGGCAAATTTGCAAGTT
ATATCACGGTCGGATAAATGAGAGTATGTGTCGTCTAGAGCGATGGCCATTTAACTTGCC
CAATTTCGCCCTGACCCAGGTAACAATTGAGACACACCTCGGAAGTCCTAGCCTACGTCG
CGTACGGTAGTACAACCTCGATATTGGCATAGGACACTGAATGCACCCATTGTGGTGCCT
ATCATAATACTACAAACCAAGATACCCCATAGCATAATCAGAGGAAGCTGCATCTGATCC
TCAAGAAACAAAGTATAACGTCTCCCCTTCGGTCCCTAGCCCCCAGCGACACCGTCACTC
TCGGTGAGGTGGGTGCTGAAGAGAAATCATAGGTACTGTGGTGAACTCTTAAGCTCATTT
TCAAGAACCGTATATACACTTAGTTTACGTTTGGTGCCTCAACCACTAGCAATAATATAG
ACGAGCATTCGCCATTACGTCTCCTCACGGGTGTTCGAAAATATCGATACTGCGATTGAG
TAAGAGTCTTTATTAAACAGCTAGAGGGTCAGCAGCTTTCTTCGGCTCAACAACCAAGCC
ATGGGGGAAAAAACTCAAGATTCTGCCGGAGACTCTGCGAGCCGTTTTGGCTCAGATTTA
GCACCTGGAATAAATCCGTCTCGTCACCGGTTTGGAGACGCGAGGGGAAACCCGGGGCAC
GGGGGTCCCGCAGGGGCTGCCGAACACGTGCCGGCCGCCCTCACTCACGTAGTTTAATTG
AATGGTGCCCATTGATTTCGGAGGACACGCTAGATCAGTGTAAGCACAGCGGATATGCAC
CAGGAGGAGAAGGCGTTACACGTCGAAAATGGTTCCGGACGGTTACTTGGGCGGACTGAC
CGCTGGGAATCAGCGCACAGCAATCCTAATGCAATTTTGGCCTAAGCTGTTCGACTGCCG
GTCACGGGCATCTCACGTACGACGTCACGCCTCTATCTTGCTAGTCGGGCGTCGTGGCTA
TTCCACTTCGAATGCGCGAGGAGTGGGAAGACCACCAAAACGACAACCATCACGCTCTGT
CTGAGGGGTCGGCGAGAATACTCCGCAAGAGTCACTGAAATAGTATAACGCTGGGATTAA
TACTCCCAAGAGCCTTAGGTTTAAGACCTATGACGATTATGATGCACCTAGCCAGACAGT
TCCGTAGAATCGGTTCATTCATGGAGCACGATAGGGTGATGCCGGGGCAGTCGATGCGGA
TGCTGCCCATCCTAGGAGCCCCAAGCCCTCCTCCCTTCCAAGGTTAGGTTCACGCGCCCG
ACGTGTCCCACCGAAAGCGGGCCGTCTACGTCACAGGGATAATCAGTTCCCCCGCACTCT
GACATTTCCTGCTCAAGGAAGTGTGTTTACCTGCAGGTCCCCTAGGGAGAGGTACCTCTA
GATTGAGCGAGACCCGGAGTGGGCACTGGGGAGGAGGCTTAGTTTACTAGCTCGTGGGGT
AGAACCCCCCTGGGCCACACTCTGGTCGCATGGGCTTCTTAGTCACGCCCTTTTCAGACC
TATTATGGGCCATCATTCCCTATGGGTAGTTGCGCCGGTATGCCGGGATCGAACAAGAGG
CGACATAGCCCTGTTCTCACCTTAGAACACACGATGTCCCACAGCAGATAGGAGTAATCC
GTAAATTTCCATAGGTCGAAGTGAGCCCAGCAAGTGGATGAGGTCGGGATGCAAAACGGA
CACCTCGGTCAGTTCCGTAACCGAGCGAGTAACCTAATAGGCAGGTACAGAATCTATATA
GTGTACAAAACAGTGCGTCTCAAGGTCCACGGCACCAAGAGCTTAGTGCAAATGGAACGC
TCAGCTAAGCCTACACTTTGCGCCGCCTGGGCGAAGACCCGCCAAGACCTGCGGCTAATC
CTCGTAGAGACGCAACCCCTAACAGTCCGGAGCACGGGCTGCGGGACATGGATATGGGTC
GATGATCATCATTGACCATACGTCACTGGTGTAGTGCGTTCATGGAGGTGCCGAGCAATT
GCAGCCTGGATACGGGGGCGTAATCTTTTTATTACAGCTTAGCCCCGCTGGGCCGCCAAC
CAGTTCCTATCTAGGTATCCCCTGGGGGCTGCCGCTCTATTTATCTAGGGAACAGATAAG
GATCGTCAGCGCGACCTCGGAGAGCCTAAGCCATCAACTATTCGGCATCCATCCAGGGCT
ACCGAGTGTCTTGGGCATGGGTAGGGCATAACAATTATGGTGGCAACTCTTGGTGAGTAG
TGCCCAATAGTATTTTTCTTTACTTAATTGGGCACGGGTGACTGCGACGTCCCACTCGTC
GCCCAGAATACTAGCGACCAGTGTCCTCCTTCGGGAAACAGGGTCTGTGCACGGGGGTGC
CGTCCCCATTCCGGTGTTAGATGAGGCTCAGAGAGGTCGGCAACAACGAAAGTATCAAGG
AGTAAGCAGGCTTTGTGGTAGTCGCAATTATAGGGGGTAGTTAATGTTAAAGACACTCTC
CATACTTGTTTAGGCTGCAAGCGTCTTGCGTCTGCAGCATTCATGGAGGCTACGTATAAA
GACTAGCTGAAGGTCGTAGACTCCGGAGAGCGAATGACCTTTAGACGACTTTCATAGCTT
GGGGGCGGGTGAATACGGAGGGAAAACGGGAGTGCAAAAGGACAGGGTCTTTGACGCCCG
CGATAGAATAGCGAAATTGGACCAGTCATTACACACCCCACAAGCGCCGAATGGATGGCG
CCGGAGGTACAAGAAACGAACGAGCCCAGAGAAACGTTGGGGGGGCGAGCCGGCGTGGGA
GGGGAAAGGACATGGACCTCACTGCCCAGCCGGGGCGGGCAGAGACTTCGCAGCTCGACG
TATAACGGCAGTTAAGAGAAAGAGTCGCAGTTCCGGACTTTCGGCACTCGGCGCACAGTT
CGAACGCCGGGAGGGCGCAGTAGTTGACTGTTTCTGACGGCCACGGTCTTCGCAGAGTCT
CACATACCATCTGCGCTACCCTCCGCGGCGTCACGGTAACTATTGCGAGCTGCGTGGGTG
TAATAGTCGTCCGCCATTTACGTTAGTACGCGTAGAGACTGACTTCTTTCCCACACATGG
AGTACAAAAAGCTACGGAAGCGTTTCGCGTAAATTATACTGACACCCACAGCGAGGGGGT
TGTAGCCTTTCAATGCGAGCCTTCGTGTCAACGCTTTTGAGGACGCCGGCCACCCACGCT
GGGCAGCGCAATATGAAGTCGGGCTTCGGGGACGACTATCCCGCGACGGGCACGCAGGAG
AGGCGAGGTGAATGTGAACATCAGGTCCTGTTACGATTTGGGGCTACTTGGGACACCTCT
CAACCAATAGCTTCACGTCCCCTAGTAAGTTTTTTTCTGGATGTTTTTCGTTCTTCTTCT
GTAGAATCTCGATGACGGTCAGGTTGCAGGAGCCTTGCGGCTCCATATACGAAGGTTTGC
TCCAATCAGACACTGCTCCGTTCCGTATGGTACAGCTGTGGCCCGTTCGGAGTGAAGAGG
GACGGAGCTACGCCGTAATGGTTTTGCGGTAAGACATTGTGAGTCCCGACCCCAAAGCCG
TGAAGCAGTTCTACGCGGAGCCCCGCGCGGACCCCCTCCCCCGCATCCCTAACCCTTACG
CCTGCGGATGCAGCGATTGAGTTGTAGTAAGAGTTGTCGCCATTGTATGCCTATTTTGAC
GCCGGTCCCCACTACAACCCTAGGGCGCGCGGCCCGGGCTTCCTGTAAAGCGGCACGTGT
TGGCGTTGTAGCATCTCCGTTACGATAGCGAGGGGACCGGTCGAATGTTCGGGTTCGTCT
TTCCTGTTTATGGCAGGGGTCGAGATTTAATCTTCCCTAGCGGGACCTCGTCGACCGGAG
TCAGGCCCCTCTTGTCGTCATGTCTTCCTCATAGACAAAGGCGGAATGAACTCCAGCCGG
CCGGGTCAATCAGAGCGCAGTGTTAGAAGTGTGCTACGCATCATTCCACTAGACGGCGAG
CTTTGGCACAAGGCGTACTTGTGTACGGTGTCGCCACCTCTAGCTCTCCGTAAATCGAAC
CAGCCGCTATAATAAGATGTTATGCTTATGCGCGCACGGAAGCTATTTGGGGTTCGCTCT
CGTGTTGCCTCCAGCTGCTCGATGTGCGGACCTGGAGCGTGTCTGGGTCAAAGTGGCGAG
GCGACCTCAGCTACGAGATGGGATCACGCCCCACCCTTACGGGAATGCCATTAGCTCTTC
CTCCATCGCCTTGGCTCAGTCATGGTAATCCCGTCCCTCATGTTTCCTCTGCGTCTCGGC
CTCCGTCAATCGTTCTCCGAGTGTGGGACTCTAGATTTTAAATCGTTTGTGCACAACAGC
TTCGAGTGAGATTTACCGGTCCTCACGCCGCCTTACGGACTCCGCGTCCACTAGTATGGT
ACCCTAAGGGAGTTGACCAATGGACAATTGTTTCGGAAGGTTTTCACGAATACGCGCCTC
TAACGACGCGCAGCGGTGGGAAACACTCCTTGGCGGTTGTAGCCTGTGCCGTACGCATGG
AGCCTAGAGTCTCACTGGAAGTAGTCCGTGCTCACGGTATAATAGCTCCTGGTCTACGAC
CACGGCTTCCCTGGGACTCCGTTTAGCCGTTGCGGCCAGGCCTGGCCGTGAAACGACCGG
TACACCTCAAAGGAAACCGGCTGTCGTATACCCCTGCCAAAATACGCAAGCCTGAGGCCG
CTTCCCCTCGCTTTCCTGATACCCGTGTACACAATACCGTTATTTAGTGGTGTGTAGGCA
CCACCGCCATAAACGACTTATCTACCCATACGTCCAACAACGGGTTTTTCCCTACCCACG
ACCTCAGGCGGTCGCATCTCCTTCTTCTACTTCGTGCTGCTTTAGTCGTGCACCCATCAC
CCACGGCAGGACTGCGCGCTCACGCATGATTCGCCGTCCCCTGAAAGGGTAACCTGTCAT
GTCACCCAAAGGTCCCTGTTTTCAATCACTCGAAAACGCTAGACTCCTAACTGTGTGTTA
AAGAACCCGCCCGCCGCCTGGCCTTCAACGCGCCAGCCTGGCCGGTCGAGCCGCAGTCGC
ACTCAGCTCAGTCACTGTGCCGCAAGTCTACCTTCACCCGTCCTTCTCGCGGCCCTAGGA
GCCACCTATGTCACACTAATCTAGTCTTTTCTGTCACCCAACGTCTTGGGACCGCTGTCC
GTCCATGGTGGAGCTAGGGCAGAGACACACGACAAAATGTAGTGCAAGAACTCTTGACGT
CCTCCCTATCGCAATCTCGGCATAAGCCAAGGAGTGGGCTGGTGCGATGCCCTGCAATGG
GGCCTATTATGGCGGATCCGCGCAATTTCGGGGATTTGGTCTTTGTCTCTTCGCAATTCA
CGCTTCGCTCTTACTCCAAACTCCACTAGCGTCACGTTGCGTCTAAAACGGGAGCGGTTC
GTATGGGCTTCACTCTTGACACTATGTGGAAGCCTTCCAGGCAGTCTAGCGCGTAACTGG
GTACCGCAATATACTGCTCAGTGTTTGTGATCCTTTTGCGCTAGCGAGTGACTCGACGCA
AAGGTCGATAGGGCTTCAGCGATCGCACCATATGGAGGGGACGCATTGAGAGAGGCAAAT
TACGACATTTCCCGTGACTGGCGCGCGCTGGTGTGACTGTGTACTTTCGATTGGTCTCTT
ACACCGCTCACGACCTCGATAGTTACCCTGCGGTAATCAAAGACTGAAAAAGCCC
>SRR500741 <unknown description>
CCGGAGAGCTTCCAGGCACAAATACGAGCTTCATGTCCACCTGGAGTCACTTAGCTATCT
GGTTGTTTCACATCCCTGAGGTCCACATCTAGAAGTCAAGGGGCAACCCCACCCATTCAC
TATCTACCATGGACAGTGCTTGAAGCGGTTGTGTCAAACGCCCGGTGACCACTTAAGCCA
ACCCGGCAGTGTCTGAGAGAGAAGCCCGAATAAACCCTTTTTCGTCTTTTACTGTCCGCA
CGTTCGTGCCCTTCTGTCGGGACGAATACTGTCTCCCTCTTAGTGGCAAATTTGCAAGTT
ATATCACGGTCGGATAAATGAGAGTATGTGTCGTCTAGAGCGATGGCCATTTAACTTGCC
CAATTTCGCCCTGACCCAGGTAACAATTGAGACACACCTCGGAAGTCCTAGCCTACGTCG
CGTACGGTAGTACAACCTCGATATTGGCATAGGACACTGAATGCACCCATTGTGGTGCCT
ATCATAATACTACAAACCAAGATACCCCATAGCATAATCAGAGGAAGCTGCATCTGATCC
TCAAGAAACAAAGTATAACGTCTCCCCTTCGGTCCCTAGCCCCCAGCGACACCGTCACTC
TCGGTGAGGTGGGTGCTGAAGAGAAATCATAGGTACTGTGGTGAACTCTTAAGCTCATTT
TCAAGAACCGTATATACACTTAGTTTACGTTTGGTGCCTCAACCACTAGCAATAATATAG
ACGAGCATTCGCCATTACGTCTCCTCACGGGTGTTCGAAAATATCGATACTGCGATTGAG
TAAGAGTCTTTATTAAACAGCTAGAGGGTCAGCAGCTTTCTTCGGCTCAACAACCAAGCC
ATGGGGGAAAAAACTCAAGATTCTGCCGGAGACTCTGCGAGCCGTTTTGGCTCAGATTTA
GCACCTGGAATAAATCCGTCTCGTCACCGGTTTGGAGACGCGAGGGGAAACCCGGGGCAC
GGGGGTCCCGCAGGGGCTGCCGAACACGTGCCGGCCGCCCTCACTCACGTAGTTTAATTG
AATGGTGCCCATTGATTTCGGAGGACACGCTAGATCAGTGTAAGCACAGCGGATATGCAC
CAGGAGGAGAAGGCGTTACACGTCGAAAATGGTTCCGGACGGTTACTTGGGCGGACTGAC
CGCTGGGAATCAGCGCACAGCAATCCTAATGCAATTTTGGCCTAAGCTGTTCGACTGCCG
GTCACGGGCATCTCACGTACGACGTCACGCCTCTATCTTGCTAGTCGGGCGTCGTGGCTA
TTCCACTTCGAATGCGCGAGGAGTGGGAAGACCACCAAAACGACAACCATCACGCTCTGT
CTGAGGGGTCGGCGAGAATACTCCGCAAGAGTCACTGAAATAGTATAACGCTGGGATTAA
TACTCCCAAGAGCCTTAGGTTTAAGACCTATGACGATTATGATGCACCTAGCCAGACAGT
TCCGTAGAATCGGTTCATTCATGGAGCACGATAGGGTGATGCCGGGGCAGTCGATGCGGA
TGCTGCCCATCCTAGGAGCCCCAAGCCCTCCTCCCTTCCAAGGTTAGGTTCACGCGCCCG
ACGTGTCCCACCGAAAGCGGGCCGTCTACGTCACAGGGATAATCAGTTCCCCCGCACTCT
GACATTTCCTGCTCAAGGAAGTGTGTTTACCTGCAGGTCCCCTAGGGAGAGGTACCTCTA
GATTGAGCGAGACCCGGAGTGGGCACTGGGGAGGAGGCTTAGTTTACTAGCTCGTGGGGT
AGAACCCCCCTGGGCCACACTCTGGTCGCATGGGCTTCTTAGTCACGCCCTTTTCAGACC
TATTATGGGCCATCATTCCCTATGGGTAGTTGCGCCGGTATGCCGGGATCGAACAAGAGG
CGACATAGCCCTGTTCTCACCTTAGAACACACGATGTCCCACAGCAGATAGGAGTAATCC
GTAAATTTCCATAGGTCGAAGTGAGCCCAGCAAGTGGATGAGGTCGGGATGCAAAACGGA
CACCTCGGTCAGTTCCGTAACCGAGCGAGTAACCTAATAGGCAGGTACAGAATCTATATA
GTGTACAAAACAGTGCGTCTCAAGGTCCACGGCACCAAGAGCTTAGTGCAAATGGAACGC
TCAGCTAAGCCTACACTTTGCGCCGCCTGGGCGAAGACCCGCCAAGACCTGCGGCTAATC
CTCGTAGAGACGCAACCCCTAACAGTCCGGAGCACGGGCTGCGGGACATGGATATGGGTC
GATGATCATCATTGACCATACGTCACTGGTGTAGTGCGTTCATGGAGGTGCCGAGCAATT
GCAGCCTGGATACGGGGGCGTAATCTTTTTATTACAGCTTAGCCCCGCTGGGCCGCCAAC
CAGTTCCTATCTAGGTATCCCCTGGGGGCTGCCGCTCTATTTATCTAGGGAACAGATAAG
GATCGTCAGCGCGACCTCGGAGAGCCTAAGCCATCAACTATTCGGCATCCATCCAGGGCT
ACCGAGTGTCTTGGGCATGGGTAGGGCATAACAATTATGGTGGCAACTCTTGGTGAGTAG
TGCCCAATAGTATTTTTCTTTACTTAATTGGGCACGGGTGACTGCGACGTCCCACTCGTC
GCCCAGAATACTAGCGACCAGTGTCCTCCTTCGGGAAACAGGGTCTGTGCACGGGGGTGC
CGTCCCCATTCCGGTGTTAGATGAGGCTCAGAGAGGTCGGCAACAACGAAAGTATCAAGG
AGTAAGCAGGCTTTGTGGTAGTCGCAATTATAGGGGGTAGTTAATGTTAAAGACACTCTC
CATACTTGTTTAGGCTGCAAGCGTCTTGCGTCTGCAGCATTCATGGAGGCTACGTATAAA
GACTAGCTGAAGGTCGTAGACTCCGGAGAGCGAATGACCTTTAGACGACTTTCATAGCTT
GGGGGCGGGTGAATACGGAGGGAAAACGGGAGTGCAAAAGGACAGGGTCTTTGACGCCCG
CGATAGAATAGCGAAATTGGACCAGTCATTACACACCCCACAAGCGCCGAATGGATGGCG
CCGGAGGTACAAGAAACGAACGAGCCCAGAGAAACGTTGGGGGGGCGAGCCGGCGTGGGA
GGGGAAAGGACATGGACCTCACTGCCCAGCCGGGGCGGGCAGAGACTTCGCAGCTCGACG
TATAACGGCAGTTAAGAGAAAGAGTCGCAGTTCCGGACTTTCGGCACTCGGCGCACAGTT
CGAACGCCGGGAGGGCGCAGTAGTTGACTGTTTCTGACGGCCACGGTCTTCGCAGAGTCT
CACATACCATCTGCGCTACCCTCCGCGGCGTCACGGTAACTATTGCGAGCTGCGTGGGTG
TAATAGTCGTCCGCCATTTACGTTAGTACGCGTAGAGACTGACTTCTTTCCCACACATGG
AGTACAAAAAGCTACGGAAGCGTTTCGCGTAAATTATACTGACACCCACAGCGAGGGGGT
TGTAGCCTTTCAATGCGAGCCTTCGTGTCAACGCTTTTGAGGACGCCGGCCACCCACGCT
GGGCAGCGCAATATGAAGTCGGGCTTCGGGGACGACTATCCCGCGACGGGCACGCAGGAG
AGGCGAGGTGAATGTGAACATCAGGTCCTGTTACGATTTGGGGCTACTTGGGACACCTCT
CAACCAATAGCTTCACGTCCCCTAGTAAGTTTTTTTCTGGATGTTTTTCGTTCTTCTTCT
GTAGAATCTCGATGACGGTCAGGTTGCAGGAGCCTTGCGGCTCCATATACGAAGGTTTGC
TCCAATCAGACACTGCTCCGTTCCGTATGGTACAGCTGTGGCCCGTTCGGAGTGAAGAGG
GACGGAGCTACGCCGTAATGGTTTTGCGGTAAGACATTGTGAGTCCCGACCCCAAAGCCG
TGAAGCAGTTCTACGCGGAGCCCCGCGCGGACCCCCTCCCCCGCATCCCTAACCCTTACG
CCTGCGGATGCAGCGATTGAGCTGTAGTAAGAGTTGTCGCCATTGTATGCCTATTTTGAC
GCCGGTCCCCACTACAACCCTAGGGCGCGCGGCCCGGGCTTCCTGTAAAGCGGCACGTGT
TGGCGTTGTAGCATCTCCGTTACGATAGCGAGGGGACCGGTCGAATGTTCGGGTTCGTCT
TTCCTGTTTATGGCAGGGGTCGAGATTTAATCTTCCCTAGCGGGACCTCGTCGACCGGAG
TCAGGCCCCTCTTGTCGTCATGTCTTCCTCATAGACAAAGGCGGAATGAACTCCAGCCGG
CCGGGTCAATCAGAGCGCAGTGTTAGAAGTGTGCTACGCATCATTCCACTAGACGGCGAG
CTTTGGCACAAGGCGTACTTGTGTACGGTGTCGCCACCTCTAGCTCTCCGTAAATCGAAC
CAGCCGCTATAATAAGATGTTATGCTTATGCGCGCACGGAAGCTATTTGGGGTTCGCTCT
CGTGTTGCCTCCAGCTGCTCGATGTGCGGACCTGGAGCGTGTCTGGGTCAAAGTGGCGAG
GCGACCTCAGCTACGAGATGGGATCACGCCCCACCCTTACGGGAATGCCATTAGCTCTTC
CTCCATCGCCTTGGCTCAGTCATGGTAATCCCGTCCCTCATGTTTCCTCTGCGTCTCGGC
CTCCGTCAATCGTTCTCCGAGTGTGGGACTCTAGATTTTAAATCGTTTGTGCACAACAGC
TTCGAGTGAGATTTACCGGTCCTCACGCCGCCTTACGGACTCCGCGTCCACTAGTATGGT
ACCCTAAGGGAGTTGACCAATGGACAATTGTTTCGGAAGGTTTTCACGAATACGCGCCTC
TAACGACGCGCAGCGGTGGGAAACACTCCTTGGCGGTTGTAGCCTGTGCCGTACGCATGG
AGCCTAGAGTCTCACTGGAAGTAGTCCGTGCTCACGGTATAATAGCTCCTGGTCTACGAC
CACGGCTTCCCTGGGACTCCGTTTAGCCGTTGCGGCCAGGCCTGGCCGTGAAACGACCGG
TACACCTCAAAGGAAACCGGCTGTCGTATACCCCTGCCAAAATACGCAAGCCTGAGGCCG
CTTCCCCTCGCTTTCCTGATACCCGTGTACACAATACCGTTATTTAGTGGTGTGTAGGCA
CCACCGCCATAAACGACTTATCTACCCATACGTCCAACAACGGGTTTTTCCCTACCCACG
ACCTCAGGCGGTCGCATCTCCTTCTTCTACTTCGTGCTGCTTTAGTCGTGCACCCATCAC
CCACGGCAGGACTGCGCGCTCACGCATGATTCGCCGTCCCCTGAAAGGGTAACCTGTCAT
GTCACCCAAAGGTCCCTGTTTTCAATCACTCGAAAACGCTAGACTCCTAACTGTGTGTTA
AAGAACCCGCCCGCCGCCTGGCCTTCAACGCGCCAGCCTGGCCGGTCGAGCCGCAGTCGC
ACTCAGCTCAGTCACTGTGCCGCAAGTCTACCTTCACCCGTCCTTCTCGCGGCCCTAGGA
GCCACCTATGTCACACTAATCTAGTCTTTTCTGTCACCCAACGTCTTGGGACCGCTGTCC
GTCCATGGTGGAGCTAGGGCAGAGACACACGACAAAATGTAGTGCAAGAACTCTTGACGT
CCTCCCTATCGCAATCTCGGCATAAGCCAAGGAGTGGGCTGGTGCGATGCCCTGCAATGG
GGCCTATTATGGCGGATCCGCGCAATTTCGGGGATTTGGTCTTTGTCTCTTCGCAATTCA
CGCTTCGCTCTTACTCCAAACTCCACTAGCGTCACGTTGCGTCTAAAACGGGAGCGGTTC
GTATGGGCTTCACTCTTGACACTATGTGGAAGCCTTCCAGGCAGTCTAGCGCGTAACTGG
GTACCGCAATATACTGCTCAGTGTTTGTGATCCTTTTGCGCTAGCGAGTGACTCGACGCA
AAGGTCGATAGGGCTTCAGCGATCGCACCATATGGAGGGGACGCATTGAGAGAGGCAAAT
TACGACATTTCCCGTGACTGGCGCGCGCTGGTGTGACCGTGTACTTTCGATTGGTCTCTT
ACACCGCTCACGACCTCGATAGTTACCCTGCGGTAATCAAAGACTGAAAAAGCCC
>SRR500742 <unknown description>
CCGGAGAGCTTCCAGGCACAAATACGAGCTTCATGTCCACCTGGAGTCACTTAGCTATCT
GGTTGTTTCACATCCCTGAGGTCCACATCTAGAAGTCAAGGGGCAACCCCACCCATTCAC
TATCTACCATGGACAGTGCTTGAAGCGGTTGTGTCAAACGCCCGGTGACCACTTAAGCCA
ACCCGGCAGTGTCTGAGAGAGAAGCCCGAATAAACCCTTTTTCGTCTTTTACTGTCCGCA
CGTTCGTGCCCTTCTGTCGGGACGAATACTGTCTCCCTCTTAGTGGCAAATTTGCAAGTT
ATATCACGGTCGGATAAATGAGAGTATGTGTCGTCTAGAGCGATGGCCATTTAACTTGCC
CAATTTCGCCCTGACCCAGGTAACAATTGAGACACACCTCGGAAGTCCTAGCCTACGTCG
CGTACGGTAGTACAACCTCGATATTGGCATAGGACACTGAATGCACCCATTGTGGTGCCT
ATCATAATACTACAAACCAAGATACCCCATAGCATAATCAGAGGAAGCTGCATCTGATCC
TCAAGAAACAAAGTATAACGTCTCCCCTTCGGTCCCTAGCCCCCAGCGACACCGTCACTC
TCGGTGAGGTGGGTGCTGAAGAGAAATCATAGGTACTGTGGTGAACTCTTAAGCTCATTT
TCAAGAACCGTATATACACTTAGTTTACGTTTGGTGCCTCAACCACTAGCAATAATATAG
ACGAGCATTCGCCATTACGTCTCCTCACGGGTGTTCGAAAATATCGATACTGCGATTGAG
TAAGAGTCTTTATTAAACAGCTAGAGGGTCAGCAGCTTTCTTCGGCTCAACAACCAAGCC
ATGGGGGAAAAAACTCAAGATTCTGCCGGAGACTCTGCGAGCCGTTTTGGCTCAGATTTA
GCACCTGGAATAAATCCGTCTCGTCACCGGTTTGGAGACGCGAGGGGAAACCCGGGGCAC
GGGGGTCCCGCAGGGGCTGCCGAACACGTGCCGGCCGCCCTCACTCACGTAGTTTAATTG
AATGGTGCCCATTGATTTCGGAGGACACGCTAGATCAGTGTAAGCACAGCGGATATGCAC
CAGGAGGAGAAGGCGTTACACGTCGAAAATGGTTCCGGACGGTTACTTGGGCGGACTGAC
CGCTGGGAATCAGCGCACAGCAATCCTAATGCAATTTTGGCCTAAGCTGTTCGACTGCCG
GTCACGGGCATCTCACGTACGACGTCACGCCTCTATCTTGCTAGTCGGGCGTCGTGGCTA
TTCCACTTCGAATGCGCGAGGAGTGGGAAGACCACCAAAACGACAACCATCACGCTCTGT
CTGAGGGGTCGGCGAGAATACTCCGCAAGAGTCACTGAAATAGTATAACGCTGGGATTAA
TACTCCCAAGAGCCTTAGGTTTAAGACCTATGACGATTATGATGCACCTAGCCAGACAGT
TCCGTAGAATCGGTTCATTCATGGAGCACGATAGGGTGATGCCGGGGCAGTCGATGCGGA
TGCTGCCCATCCTAGGAGCCCCAAGCCCTCCTCCCTTCCAAGGTTAGGTTCACGCGCCCG
ACGTGTCCCACCGAAAGCGGGCCGTCTACGTCACAGGGATAATCAGTTCCCCCGCACTCT
GACATTTCCTGCTCAAGGAAGTGTGTTTACCTGCAGGTCCCCTAGGGAGAGGTACCTCTA
GATTGAGCGAGACCCGGAGTGGGCACTGGGGAGGAGGCTTAGTTTACTAGCTCGTGGGGT
AGAACCCCCCTGGGCCACACTCTGGTCGCATGGGCTTCTTAGTCACGCCCTTTTCAGACC
TATTATGGGCCATCATTCCCTATGGGTAGTTGCGCCGGTATGCCGGGATCGAACAAGAGG
CGACATAGCCCTGTTCTCACCTTAGAACACACGATGTCCCACAGCAGATAGGAGTAATCC
GTAAATTTCCATAGGTCGAAGTGAGCCCAGCAAGTGGATGAGGTCGGGATGCAAAACGGA
CACCTCGGTCAGTTCCGTAACCGAGCGAGTAACCTAATAGGCAGGTACAGAATCTATATA
GTGTACAAAACAGTGCGTCTCAAGGTCCACGGCACCAAGAGCTTAGTGCAAATGGAACGC
TCAGCTAAGCCTACACTTTGCGCCGCCTGGGCGAAGACCCGCCAAGACCTGCGGCTAATC
CTCGTAGAGACGCAACCCCTAACAGTCCGGAGCACGGGCTGCGGGACATGGATATGGGTC
GATGATCATCATTGACCATACGTCACTGGTGTAGTGCGTTCATGGAGGTGCCGAGCAATT
GCAGCCTGGATACGGGGGCGTAATCTTTTTATTACAGCTTAGCCCCGCTGGGCCGCCAAC
CAGTTCCTATCTAGGTATCCCCTGGGGGCTGCCGCTCTATTTATCTAGGGAACAGATAAG
GATCGTCAGCGCGACCTCGGAGAGCCTAAGCCATCAACTATTCGGCATCCATCCAGGGCT
ACCGAGTGTCTTGGGCATGGGTAGGGCATAACAATTATGGTGGCAACTCTTGGTGAGTAG
TGCCCAATAGTATTTTTCTTTACTTAATTGGGCACGGGTGACTGCGACGTCCCACTCGTC
GCCCAGAATACTAGCGACCAGTGTCCTCCTTCGGGAAACAGGGTCTGTGCACGGGGGTGC
CGTCCCCATTCCGGTGTTAGATGAGGCTCAGAGAGGTCGGCAACAACGAAAGTATCAAGG
AGTAAGCAGGCTTTGTGGTAGTCGCAATTATAGGGGGTAGTTAATGTTAAAGACACTCTC
CATACTTGTTTAGGCTGCAAGCGTCTTGCGTCTGCAGCATTCATGGAGGCTACGTATAAA
GACTAGCTGAAGGTCGTAGACTCCGGAGAGCGAATGACCTTTAGACGACTTTCATAGCTT
GGGGGCGGGTGAATACGGAGGGAAAACGGGAGTGCAAAAGGACAGGGTCTTTGACGCCCG
CGATAGAATAGCGAAATTGGACCAGTCATTACACACCCCACAAGCGCCGAATGGATGGCG
CCGGAGGTACAAGAAACGAACGAGCCCAGAGAAACGTTGGGGGGGCGAGCCGGCGTGGGA
GGGGAAAGGACATGGACCTCACTGCCCAGCCGGGGCGGGCAGAGACTTCGCAGCTCGACG
TATAACGGCAGTTAAGAGAAAGAGTCGCAGTTCCGGACTTTCGGCACTCGGCGCACAGTT
CGAACGCCGGGAGGGCGCAGTAGTTGACTGTTTCTGACGGCCACGGTCTTCGCAGAGTCT
CACATACCATCTGCGCTACCCTCCGCGGCGTCACGGTAACTATTGCGAGCTGCGTGGGTG
TAATAGTCGTCCGCCATTTACGTTAGTACGCGTAGAGACTGACTTCTTTCCCACACATGG
AGTACAAAAAGCTACGGAAGCGTTTCGCGTAAATTATACTGACACCCACAGCGAGGGGGT
TGTAGCCTTTCAATGCGAGCCTTCGTGTCAACGCTTTTGAGGACGCCGGCCACCCACGCT
GGGCAGCGCAATATGAAGTCGGGCTTCGGGGACGACTATCCCGCGACGGGCACGCAGGAG
AGGCGAGGTGAATGTGAACATCAGGTCCTGTTACGATTTGGGGCTACTTGGGACACCTCT
CAACCAATAGCTTCACGTCCCCTAGTAAGTTTTTTTCTGGATGTTTTTCGTTCTTCTTCT
GTAGAATCTCGATGACGGTCAGGTTGCAGGAGCCTTGCGGCTCCATATACGAAGGTTTGC
TCCAATCAGACACTGCTCCGTTCCGTATGGTACAGCTGTGGCCCGTTCGGAGTGAAGAGG
GACGGAGCTACGCCGTAATGGTTTTGCGGTAAGACATTGTGAGTCCCGACCCCAAAGCCG
TGAAGCAGTTCTACGCGGAGCCCCGCGCGGACCCCCTCCCCCGCATCCCTAACCCTTACG
CCTGCGGATGCAGCGATTGAGTTGTAGTAAGAGTTGTCGCCATTGTATGCCTATTTTGAC
GCCGGTCCCCACTACAACCCTAGGGCGCGCGGCCCGGGCTTCCTGTAAAGCGGCACGTGT
TGGCGTTGTAGCATCTCCGTTACGATAGCGAGGGGACCGGTCGAATGTTCGGGTTCGTCT
TTCCTGTTTATGGCAGGGGTCGAGATTTAATCTTCCCTAGCGGGACCTCGTCGACCGGAG
TCAGGCCCCTCTTGTCGTCATGTCTTCCTCATAGACAAAGGCGGAATGAACTCCAGCCGG
CCGGGTCAATCAGAGCGCAGTGTTAGAAGTGTGCTACGCATCATTCCACTAGACGGCGAG
CTTTGGCACAAGGCGTACTTGTGTACGGTGTCGCCACCTCTAGCTCTCCGTAAATCGAAC
CAGCCGCTATAATAAGATGTTATGCTTATGCGCGCACGGAAGCTATTTGGGGTTCGCTCT
CGTGTTGCCTCCAGCTGCTCGATGTGCGGACCTGGAGCGTGTCTGGGTCAAAGTGGCGAG
GCGACCTCAGCTACGAGATGGGATCACGCCCCACCCTTACGGGAATGCCATTAGCTCTTC
CTCCATCGCCTTGGCTCAGTCATGGTAATCCCGTCCCTCATGTTTCCTCTGCGTCTCGGC
CTCCGTCAATCGTTCTCCGAGTGTGGGACTCTAGATTTTAAATCGTTTGTGCACAACAGC
TTCGAGTGAGATTTACCGGTCCTCACGCCGCCTTACGGACTCCGCGTCCACTAGTATGGT
ACCCTAAGGGAGTTGACCAATGGACAATTGTTTCGGAAGGTTTTCACGAATACGCGCCTC
TAACGACGCGCAGCGGTGGGAAACACTCCTTGGCGGTTGTAGCCTGTGCCGTACGCATGG
AGCCTAGAGTCTCACTGGAAGTAGTCCGTGCTCACGGTATAATAGCTCCTGGTCTACGAC
CACGGCTTCCCTGGGACTCCGTTTAGCCGTTGCGGCCAGGCCTGGCCGTGAAACGACCGG
TACACCTCAAAGGAAACCGGCTGTCGTATACCCCTGCCAAAATACGCAAGCCTGAGGCCG
CTTCCCCTCGCTTTCCTGATACCCGTGTACACAATACCGTTATTTAGTGGTGTGTAGGCA
CCACCGCCATAAACGACTTATCTACCCATACGTCCAACAACGGGTTTTTCCCTACCCACG
ACCTCAGGCGGTCGCATCTCCTTCTTCTACTTCGTGCTGCTTTAGTCGTGCACCCATCAC
CCACGGCAGGACTGCGCGCTCACGCATGATTCGCCGTCCCCTGAAAGGGTAACCTGTCAT
GTCACCCAAAGGTCCCTGTTTTCAATCACTCGAAAACGCTAGACTCCTAACTGTGTGTTA
AAGAACCCGCCCGCCGCCTGGCCTTCAACGCGCCAGCCTGGCCGGTCGAGCCGCAGTCGC
ACTCAGCTCAGTCACTGTGCCGCAAGTCTACCTTCACCCGTCCTTCTCGCGGCCCTAGGA
GCCACCTATGTCACACTAATCTAGTCTTTTCTGTCACCCAACGTCTTGGGACCGCTGTCC
GTCCATGGTGGAGCTAGGGCAGAGACACACGACAAAATGTAGTGCAAGAACTCTTGACGT
CCTCCCTATCGCAATCTCGGCATAAGCCAAGGAGTGGGCTGGTGCGATGCCCTGCAATGG
GGCCTATTATGGCGGATCCGCGCAATTTCGGGGATTTGGTCTTTGTCTCTTCGCAATTCA
CGCTTCGCTCTTACTCCAAACTCCACTAGCGTCACGTTGCGTCTAAAACGGGAGCGGTTC
GTATGGGCTTCACTCTTGACACTATGTGGAAGCCTTCCAGGCAGTCTAGCGCGTAACTGG
GTACCGCAATATACTGCTCAGTGTTTGTGATCCTTTTGCGCTAGCGAGTGACTCGACGCA
AAGGTCGATAGGGCTTCAGCGATCGCACCATATGGAGGGGACGCATTGAGAGAGGCAAAT
TACGACATTTCCCGTGACTGGCGCGCGCTGGTGTGACTGTGTACTTTCGATTGGTCTCTT
ACACCGCTCACGACCTCGATAGTTACCCTGCGGTAATCAAAGACTGAAAAAGCCC
>SRR500743 <unknown description>
CCGGAGAGCTTCCAGGCACAAATACGAGCTTCATGTCCACCTGGAGTCACTTAGCTATCT
GGTTGTTTCACATCCCTGAGGTCCACATCTAGAAGTCAAGGGGCAACCCCACCCATTCAC
TATCTACCATGGACAGTGCTTGAAGCGGTTGTGTCAAACGCCCGGTGACCACTTAAGCCA
ACCCGGCAGTGTCTGAGAGAGAAGCCCGAATAAACCCTTTTTCGTCTTTTACTGTCCGCA
CGTTCGTGCCCTTCTGTCGGGACGAATACTGTCTCCCTCTTAGTGGCAAATTTGCAAGTT
ATATCACGGTCGGATAAATGAGAGTATGTGTCGTCTAGAGCGATGGCCATTTAACTTGCC
CAATTTCGCCCTGACCCAGGTAACAATTGAGACACACCTCGGAAGTCCTAGCCTACGTCG
CGTACGGTAGTACAACCTCGATATTGGCATAGGACACTGAATGCACCCATTGTGGTGCCT
ATCATAATACTACAAACCAAGATACCCCATAGCATAATCAGAGGAAGCTGCATCTGATCC
TCAAGAAACAAAGTATAACGTCTCCCCTTCGGTCCCTAGCCCCCAGCGACACCGTCACTC
TCGGTGAGGTGGGTGCTGAAGAGAAATCATAGGTACTGTGGTGAACTCTTAAGCTCATTT
TCAAGAACCGTATATACACTTAGTTTACGTTTGGTGCCTCAACCACTAGCAATAATATAG
ACGAGCATTCGCCATTACGTCTCCTCACGGGTGTTCGAAAATATCGATACTGCGATTGAG
TAAGAGTCTTTATTAAACAGCTAGAGGGTCAGCAGCTTTCTTCGGCTCAACAACCAAGCC
ATGGGGGAAAAAACTCAAGATTCTGCCGGAGACTCTGCGAGCCGTTTTGGCTCAGATTTA
GCACCTGGAATAAATCCGTCTCGTCACCGGTTTGGAGACGCGAGGGGAAACCCGGGGCAC
GGGGGTCCCGCAGGGGCTGCCGAACACGTGCCGGCCGCCCTCACTCACGTAGTTTAATTG
AATGGTGCCCATTGATTTCGGAGGACACGCTAGATCAGTGTAAGCACAGCGGATATGCAC
CAGGAAGAGAAGGCGTTACACGTCGAAAATGGTTCCGGACGGTTACTTGGGCGGACTGAC
CGCTGGGAATCAGCGCACAGCAATCCTAATGCAATTTTGGCCTAAGCTGTTCGACTGCCG
GTCACGGGCATCTCACGTACGACGTCACGCCTCTATCTTGCTAGTCGGGCGTCGTGGCTA
TTCCACTTCGAATGCGCGAGGAGTGGGAAGACCACCAAAACGACAACCATCACGCTCTGT
CTGAGGGGTCGGCGAGAATACTCCGCAAGAGTCACTGAAATAGTATAACGCTGGGATTAA
TACTCCCAAGAGCCTTAGGTTTAAGACCTATGACGATTATGATGCACCTAGCCAGACAGT
TCCGTAGAATCGGTTCATTCATGGAGCACGATAGGGTGATGCCGGGGCAGTCGATGCGGA
TGCTGCCCATCCTAGGAGCCCCAAGCCCTCCTCCCTTCCAAGGTTAGGTTCACGCGCCCG
ACGTGTCCCACCGAAAGCGGGCCGTCTACGTCACAGGGATAATCAGTTCCCCCGCACTCT
GACATTTCCTGCTCAAGGAAGTGTGTTTACCTGCAGGTCCCCTAGGGAGAGGTACCTCTA
GATTGAGCGAGACCCGGAGTGGGCACTGGGGAGGAGGCTTAGTTTACTAGCTCGTGGGGT
AGAACCCCCCTGGGCCACACTCTGGTCGCATGGGCTTCTTAGTCACGCCCTTTTCAGACC
TATTATGGGCCATCATTCCCTATGGGTAGTTGCGCCGGTATGCCGGGATCGAACAAGAGG
CGACATAGCCCTGTTCTCACCTTAGAACACACGATGTCCCACAGCAGATAGGAGTAATCC
GTAAATTTCCATAGGTCGAAGTGAGCCCAGCAAGTGGATGAGGTCGGGATGCAAAACGGA
CACCTCGGTCAGTTCCGTAACCGAGCGAGTAACCTAATAGGCAGGTACAGAATCTATATA
GTGTACAAAACAGTGCGTCTCAAGGTCCACGGCACCAAGAGCTTAGTGCAAATGGAACGC
TCAGCTAAGCCTACACTTTGCGCCGCCTGGGCGAAGACCCGCCAAGACCTGCGGCTAATC
CTCGTAGAGACGCAACCCCTAACAGTCCGGAGCACGGGCTGCGGGACATGGATATGGGTC
GATGATCATCATTGACCATACGTCACTGGTGTAGTGCGTTCATGGAGGTGCCGAGCAATT
GCAGCCTGGATACGGGGGCGTAATCTTTTTATTACAGCTTAGCCCCGCTGGGCCGCCAAC
CAGTTCCTATCTAGGTATCCCCTGGGGGCTGCCGCTCTATTTATCTAGGGAACAGATAAG
GATCGTCAGCGCGACCTCGGAGAGCCTAAGCCATCAACTATTCGGCATCCATCCAGGGCT
ACCGAGTGTCTTGGGCATGGGTAGGGCATAACAATTATGGTGGCAACTCTTGGTGAGTAG
TGCCCAATAGTATTTTTCTTTACTTAATTGGGCACGGGTGACTGCGACGTCCCACTCGTC
GCCCAGAATACTAGCGACCAGTGTCCTCCTTCGGGAAACAGGGTCTGTGCACGGGGGTGC
CGTCCCCATTCCGGTGTTAGATGAGGCTCAGAGAGGTCGGCAACAACGAAAGTATCAAGG
AGTAAGCAGGCTTTGTGGTAGTCGCAATTATAGGGGGTAGTTAATGTTAAAGACACTCTC
CATACTTGTTTAGGCTGCAAGCGTCTTGCGTCTGCAGCATTCATGGAGGCTACGTATAAA
GACTAGCTGAAGGTCGTAGACTCCGGAGAGCGAATGACCTTTAGACGACTTTCATAGCTT
GGGGGCGGGTGAATACGGAGGGAAAACGGGAGTGCAAAAGGACAGGGTCTTTGACGCCCG
CGATAGAATAGCGAAATTGGACCAGTCATTACACACCCCACAAGCGCCGAATGGATGGCG
CCGGAGGTACAAGAAACGAACGAGCCCAGAGAAACGTTGGGGGGGCGAGCCGGCGTGGGA
GGGGAAAGGACATGGACCTCACTGCCCAGCCGGGGCGGGCAGAGACTTCGCAGCTCGACG
TATAACGGCAGTTAAGAGAAAGAGTCGCAGTTCCGGACTTTCGGCACTCGGCGCACAGTT
CGAACGCCGGGAGGGCGCAGTAGTTGACTGTTTCTGACGGCCACGGTCTTCGCAGAGTCT
CACATACCATCTGCGCTACCCTCCGCGGCGTCACGGTAACTATTGCGAGCTGCGTGGGTG
TAATAGTCGTCCGCCATTTACGTTAGTACGCGTAGAGACTGACTTCTTTCCCACACATGG
AGTACAAAAAGCTACGGAAGCGTTTCGCGTAAATTATACTGACACCCACAGCGAGGGGGT
TGTAGCCTTTCAATGCGAGCCTTCGTGTCAACGCTTTTGAGGACGCCGGCCACCCACGCT
GGGCAGCGCAATATGAAGTCGGGCTTCGGGGACGACTATCCCGCGACGGGCACGCAGGAG
AGGCGAGGTGAATGTGAACATCAGGTCCTGTTACGATTTGGGGCTACTTGGGACACCTCT
CAACCAATAGCTTCACGTCCCCTAGTAAGTTTTTTTCTGGATGTTTTTCGTTCTTCTTCT
GTAGAATCTCGATGACGGTCAGGTTGCAGGAGCCTTGCGGCTCCATATACGAAGGTTTGC
TCCAATCAGACACTGCTCCGTTCCGTATGGTACAGCTGTGGCCCGTTCGGAGTGAAGAGG
GACGGAGCTACGCCGTAATGGTTTTGCGGTAAGACATTGTGAGTCCCGACCCCAAAGCCG
TGAAGCAGTTCTACGCGGAGCCCCGCGCGGACCCCCTCCCCCGCATCCCTAACCCTTACG
CCTGCGGATGCAGCGATTGAGTTGTAGTAAGAGTTGTCGCCATTGTATGCCTATTTTGAC
GCCGGTCCCCACTACAACCCTAGGGCGCGCGGCCCGGGCTTCCTGTAAAGCGGCACGTGT
TGGCGTTGTAGCATCTCCGTTACGATAGCGAGGGGACCGGTCGAATGTTCGGGTTCGTCT
TTCCTGTTTATGGCAGGGGTCGAGATTTAATCTTCCCTAGCGGGACCTCGTCGACCGGAG
TCAGGCCCCTCTTGTCGTCATGTCTTCCTCATAGACAAAGGCGGAATGAACTCCAGCCGG
CCGGGTCAATCAGAGCGCAGTGTTAGAAGTGTGCTACGCATCATTCCACTAGACGGCGAG
CTTTGGCACAAGGCGTACTTGTGTACGGTGTCGCCACCTCTAGCTCTCCGTAAATCGAAC
CAGCCGCTATAATAAGATGTTATGCTTATGCGCGCACGGAAGCTATTTGGGGTTCGCTCT
CGTGTTGCCTCCAGCTGCTCGATGTGCGGACCTGGAGCGTGTCTGGGTCAAAGTGGCGAG
GCGACCTCAGCTACGAGATGGGATCACGCCCCACCCTTACGGGAATGCCATTAGCTCTTC
CTCCATCGCCTTGGCTCAGTCATGGTAATCCCGTCCCTCATGTTTCCTCTGCGTCTCGGC
CTCCGTCAATCGTTCTCCGAGTGTGGGACTCTAGATTTTAAATCGTTTGTGCACAACAGC
TTCGAGTGAGATTTACCGGTCCTCACGCCGCCTTACGGACTCCGCGTCCACTAGTATGGT
ACCCTAAGGGAGTTGACCAATGGACAATTGTTTCGGAAGGTTTTCACGAATACGCGCCTC
TAACGACGCGCAGCGGTGGGAAACACTCCTTGGCGGTTGTAGCCTGTGCCGTACGCATGG
AGCCTAGAGTCTCACTGGAAGTAGTCCGTGCTCACGGTATAATAGCTCCTGGTCTACGAC
CACGGCTTCCCTGGGACTCCGTTTAGCCGTTGCGGCCAGGCCTGGCCGTGAAACGACCGG
TACACCTCAAAGGAAACCGGCTGTCGTATACCCCTGCCAAAATACGCAAGCCTGAGGCCG
CTTCCCCTCGCTTTCCTGATACCCGTGTACACAATACCGTTATTTAGTGGTGTGTAGGCA
CCACCGCCATAAACGACTTATCTACCCATACGTCCAACAACGGGTTTTTCCCTACCCACG
ACCTCAGGCGGTCGCATCTCCTTCTTCTACTTCGTGCTGCTTTAGTCGTGCACCCATCAC
CCACGGCAGGACTGCGCGCTCACGCATGATTCGCCGTCCCCTGAAAGGGTAACCTGTCAT
GTCACCCAAAGGTCCCTGTTTTCAATCACTCGAAAACGCTAGACTCCTAACTGTGTGTTA
AAGAACCCGCCCGCCGCCTGGCCTTCAACGCGCCAGCCTGGCCGGTCGAGCCGCAGTCGC
ACTCAGCTCAGTCACTGTGCCGCAAGTCTACCTTCACCCGTCCTTCTCGCGGCCCTAGGA
GCCACCTATGTCACACTAATCTAGTCTTTTCTGTCACCCAACGTCTTGGGACCGCTGTCC
GTCCATGGTGGAGCTAGGGCAGAGACACACGACAAAATGTAGTGCAAGAACTCTTGACGT
CCTCCCTATCGCAATCTCGGCATAAGCCAAGGAGTGGGCTGGTGCGATGCCCTGCAATGG
GGCCTATTATGGCGGATCCGCGCAATTTCGGGGATTTGGTCTTTGTCTCTTCGCAATTCA
CGCTTCGCTCTTACTCCAAACTCCACTAGCGTCACGTTGCGTCTAAAACGGGAGCGGTTC
GTATGGGCTTCACTCTTGACACTATGTGGAAGCCTTCCAGGCAGTCTAGCGCGTAACTGG
GTACCGCAATATACTGCTCAGTGTTTGTGATCCTTTTGCGCTAGCGAGTGACTCGACGCA
AAGGTCGATAGGGCTTCAGCGATCGCACCATATGGAGGGGACGCATTGAGAGAGGCAAAT
TACGACATTTCCCGTGACTGGCGCGCGCTGGTGTGACTGTGTACTTTCGATTGGTCTCTT
ACACCGCTCACGACCTCGATAGTTACCCTGCGGTAATCAAAGACTGAAAAAGCCC
>SRR500744 <unknown description>
CCGGAGAGCTTCCAGGCACAAATACGAGCTTCATGTCCACCTGGAGTCACTTAGCTATCT
GGTTGTTTCACATCCCTGAGGTCCACATCTAGAAGTCAAGGGGCAACCCCACCCATTCAC
TATCTACCATGGACAGTGCTTGAAGCGGTTGTGTCAAACGCCCGGTGACCACTTAAGCCA
ACCCGGCAGTGTCTGAGAGAGAAGCCCGAATAAACCCTTTTTCGTCTTTTACTGTCCGCA
CGTTCGTGCCCTTCTGTCGGGACGAATACTGTCTCCCTCTTAGTGGCAAATTTGCAAGTT
ATATCACGGTCGGATAAATGAGAGTATGTGTCGTCTAGAGCGATGGCCATTTAACTTGCC
CAATTTCGCCCTGACCCAGGTAACAATTGAGACACACCTCGGAAGTCCTAGCCTACGTCG
CGTACGGTAGTACAACCTCGATATTGGCATAGGACACTGAATGCACCCATTGTGGTGCCT
ATCATAATACTACAAACCAAGATACCCCATAGCATAATCAGAGGAAGCTGCATCTGATCC
TCAAGAAACAAAGTATAACGTCTCCCCTTCGGTCCCTAGCCCCCAGCGACACCGTCACTC
TCGGTGAGGTGGGTGCTGAAGAGAAATCATAGGTACTGTGGTGAACTCTTAAGCTCATTT
TCAAGAACCGTATATACACTTAGTTTACGTTTGGTGCCTCAACCACTAGCAATAATATAG
ACGAGCATTCGCCATTACGTCTCCTCACGGGTGTTCGAAAATATCGATACTGCGATTGAG
TAAGAGTCTTTATTAAACAGCTAGAGGGTCAGCAGCTTTCTTCGGCTCAACAACCAAGCC
ATGGGGGAAAAAACTCAAGATTCTGCCGGAGACTCTGCGAGCCGTTTTGGCTCAGATTTA
GCACCTGGAATAAATCCGTCTCGTCACCGGTTTGGAGACGCGAGGGGAAACCCGGGGCAC
GGGGGTCCCGCAGGGGCTGCCGAACACGTGCCGGCCGCCCTCACTCACGTAGTTTAATTG
AATGGTGCCCATTGATTTCGGAGGACACGCTAGATCAGTGTAAGCACAGCGGATATGCAC
CAGGAGGAGAAGGCGTTACACGTCGAAAATGGTTCCGGACGGTTACTTGGGCGGACTGAC
CGCTGGGAATCAGCGCACAGCAATCCTAATGCAATTTTGGCCTAAGCTGTTCGACTGCCG
GTCACGGGCATCTCACGTACGACGTCACGCCTCTATCTTGCTAGTCGGGCGTCGTGGCTA
TTCCACTTCGAATGCGCGAGGAGTGGGAAGACCACCAAAACGACAACCATCACGCTCTGT
CTGAGGGGTCGGCGAGAATACTCCGCAAGAGTCACTGAAATAGTATAACGCTGGGATTAA
TACTCCCAAGAGCCTTAGGTTTAAGACCTATGACGATTATGATGCACCTAGCCAGACAGT
TCCGTAGAATCGGTTCATTCATGGAGCACGATAGGGTGATGCCGGGGCAGTCGATGCGGA
TGCTGCCCATCCTAGGAGCCCCAAGCCCTCCTCCCTTCCAAGGTTAGGTTCACGCGCCCG
ACGTGTCCCACCGAAAGCGGGCCGTCTACGTCACAGGGATAATCAGTTCCCCCGCACTCT
GACATTTCCTGCTCAAGGAAGTGTGTTTACCTGCAGGTCCCCTAGGGAGAGGTACCTCTA
GATTGAGCGAGACCCGGAGTGGGCACTGGGGAGGAGGCTTAGTTTACTAGCTCGTGGGGT
AGAACCCCCCTGGGCCACACTCTGGTCGCATGGGCTTCTTAGTCACGCCCTTTTCAGACC
TATTATGGGCCATCATTCCCTATGGGTAGTTGCGCCGGTATGCCGGGATCGAACAAGAGG
CGACATAGCCCTGTTCTCACCTTAGAACACACGATGTCCCACAGCAGATAGGAGTAATCC
GTAAATTTCCATAGGTCGAAGTGAGCCCAGCAAGTGGATGAGGTCGGGATGCAAAACGGA
CACCTCGGTCAGTTCCGTAACCGAGCGAGTAACCTAATAGGCAGGTACAGAATCTATATA
GTGTACAAAACAGTGCGTCTCAAGGTCCACGGCACCAAGAGCTTAGTGCAAATGGAACGC
TCAGCTAAGCCTACACTTTGCGCCGCCTGGGCGAAGACCCGCCAAGACCTGCGGCTAATC
CTCGTAGAGACGCAACCCCTAACAGTCCGGAGCACGGGCTGCGGGACATGGATATGGGTC
GATGATCATCATTGACCATACGTCACTGGTGTAGTGCGTTCATGGAGGTGCCGAGCAATT
GCAGCCTGGATACGGGGGCGTAATCTTTTTATTACAGCTTAGCCCCGCTGGGCCGCCAAC
CAGTTCCTATCTAGGTATCCCCTGGGGGCTGCCGCTCTATTTATCTAGGGAACAGATAAG
GATCGTCAGCGCGACCTCGGAGAGCCTAAGCCATCAACTATTCGGCATCCATCCAGGGCT
ACCGAGTGTCTTGGGCATGGGTAGGGCATAACAATTATGGTGGCAACTCTTGGTGAGTAG
TGCCCAATAGTATTTTTCTTTACTTAATTGGGCACGGGTGACTGCGACGTCCCACTCGTC
GCCCAGAATACTAGCGACCAGTGTCCTCCTTCGGGAAACAGGGTCTGTGCACGGGGGTGC
CGTCCCCATTCCGGTGTTAGATGAGGCTCAGAGAGGTCGGCAACAACGAAAGTATCAAGG
AGTAAGCAGGCTTTGTGGTAGTCGCAATTATAGGGGGTAGTTAATGTTAAAGACACTCTC
CATACTTGTTTAGGCTGCAAGCGTCTTGCGTCTGCAGCATTCATGGAGGCTACGTATAAA
GACTAGCTGAAGGTCGTAGACTCCGGAGAGCGAATGACCTTTAGACGACTTTCATAGCTT
GGGGGCGGGTGAATACGGAGGGAAAACGGGAGTGCAAAAGGACAGGGTCTTTGACGCCCG
CGATAGAATAGCGAAATTGGACCAGTCATTACACACCCCACAAGCGCCGAATGGATGGCG
CCGGAGGTACAAGAAACGAACGAGCCCAGAGAAACGTTGGGGGGGCGAGCCGGCGTGGGA
GGGGAAAGGACATGGACCTCACTGCCCAGCCGGGGCGGGCAGAGACTTCGCAGCTCGACG
TATAACGGCAGTTAAGAGAAAGAGTCGCAGTTCCGGACTTTCGGCACTCGGCGCACAGTT
CGAACGCCGGGAGGGCGCAGTAGTTGACTGTTTCTGACGGCCACGGTCTTCGCAGAGTCT
CACATACCATCTGCGCTACCCTCCGCGGCGTCACGGTAACTATTGCGAGCTGCGTGGGTG
TAATAGTCGTCCGCCATTTACGTTAGTACGCGTAGAGACTGACTTCTTTCCCACACATGG
AGTACAAAAAGCTACGGAAGCGTTTCGCGTAAATTATACTGACACCCACAGCGAGGGGGT
TGTAGCCTTTCAATGCGAGCCTTCGTGTCAACGCTTTTGAGGACGCCGGCCACCCACGCT
GGGCAGCGCAATATGAAGTCGGGCTTCGGGGACGACTATCCCGCGACGGGCACGCAGGAG
AGGCGAGGTGAATGTGAACATCAGGTCCTGTTACGATTTGGGGCTACTTGGGACACCTCT
CAACCAATAGCTTCACGTCCCCTAGTAAGTTTTTTTCTGGATGTTTTTCGTTCTTCTTCT
GTAGAATCTCGATGACGGTCAGGTTGCAGGAGCCTTGCGGCTCCATATACGAAGGTTTGC
TCCAATCAGACACTGCTCCGTTCCGTATGGTACAGCTGTGGCCCGTTCGGAGTGAAGAGG
GACGGAGCTACGCCGTAATGGTTTTGCGGTAAGACATTGTGAGTCCCGACCCCAAAGCCG
TGAAGCAGTTCTACGCGGAGCCCCGCGCGGACCCCCTCCCCCGCATCCCTAACCCTTACG
CCTGCGGATGCAGCGATTGAGTTGTAGTAAGAGTTGTCGCCATTGTATGCCTATTTTGAC
GCCGGTCCCCACTACAACCCTAGGGCGCGCGGCCCGGGCTTCCTGTAAAGCGGCACGTGT
TGGCGTTGTAGCATCTCCGTTACGATAGCGAGGGGACCGGTCGAATGTTCGGGTTCGTCT
TTCCTGTTTATGGCAGGGGTCGAGATTTAATCTTCCCTAGCGGGACCTCGTCGACCGGAG
TCAGGCCCCTCTTGTCGTCATGTCTTCCTCATAGACAAAGGCGGAATGAACTCCAGCCGG
CCGGGTCAATCAGAGCGCAGTGTTAGAAGTGTGCTACGCATCATTCCACTAGACGGCGAG
CTTTGGCACAAGGCGTACTTGTGTACGGTGTCGCCACCTCTAGCTCTCCGTAAATCGAAC
CAGCCGCTATAATAAGATGTTATGCTTATGCGCGCACGGAAGCTATTTGGGGTTCGCTCT
CGTGTTGCCTCCAGCTGCTCGATGTGCGGACCTGGAGCGTGTCTGGGTCAAAGTGGCGAG
GCGACCTCAGCTACGAGATGGGATCACGCCCCACCCTTACGGGAATGCCATTAGCTCTTC
CTCCATCGCCTTGGCTCAGTCATGGTAATCCCGTCCCTCATGTTTCCTCTGCGTCTCGGC
CTCCGTCAATCGTTCTCCGAGTGTGGGACTCTAGATTTTAAATCGTTTGTGCACAACAGC
TTCGAGTGAGATTTACCGGTCCTCACGCCGCCTTACGGACTCCGCGTCCACTAGTATGGT
ACCCTAAGGGAGTTGACCAATGGACAATTGTTTCGGAAGGTTTTCACGAATACGCGCCTC
TAACGACGCGCAGCGGTGGGAAACACTCCTTGGCGGTTGTAGCCTGTGCCGTACGCATGG
AGCCTAGAGTCTCACTGGAAGTAGTCCGTGCTCACGGTATAATAGCTCCTGGTCTACGAC
CACGGCTTCCCTGGGACTCCGTTTAGCCGTTGCGGCCAGGCCTGGCCGTGAAACGACCGG
TACACCTCAAAGGAAACCGGCTGTCGTATACCCCTGCCAAAATACGCAAGCCTGAGGCCG
CTTCCCCTCGCTTTCCTGATACCCGTGTACACAATACCGTTATTTAGTGGTGTGTAGGCA
CCACCGCCATAAACGACTTATCTACCCATACGTCCAACAACGGGTTTTTCCCTACCCACG
ACCTCAGGCGGTCGCATCTCCTTCTTCTACTTCGTGCTGCTTTAGTCGTGCACCCATCAC
CCACGGCAGGACTGCGCGCTCACGCATGATTCGCCGTCCCCTGAAAGGGTAACCTGTCAT
GTCACCCAAAGGTCCCTGTTTTCAATCACTCGAAAACGCTAGACTCCTAACTGTGTGTTA
AAGAACCCGCCCGCCGCCTGGCCTTCAACGCGCCAGCCTGGCCGGTCGAGCCGCAGTCGC
ACTCAGCTCAGTCACTGTGCCGCAAGTCTACCTTCACCCGTCCTTCTCGCGGCCCTAGGA
GCCACCTATGTCACACTAATCTAGTCTTTTCTGTCACCCAACGTCTTGGGACCGCTGTCC
GTCCATGGTGGAGCTAGGGCAGAGACACACGACAAAATGTAGTGCAAGAACTCTTGACGT
CCTCCCTATCGCAATCTCGGCATAAGCCAAGGAGTGGGCTGGTGCGATGCCCTGCAATGG
GGCCTATTATGGCGGATCCGCGCAATTTCGGGGATTTGGTCTTTGTCTCTTCGCAATTCA
CGCTTCGCTCTTACTCCAAACTCCACTAGCGTCACGTTGCGTCTAAAACGGGAGCGGTTC
GTATGGGCTTCACTCTTGACACTATGTGGAAGCCTTCCAGGCAGTCTAGCGCGTAACTGG
GTACCGCAATATACTGCTCAGTGTTTGTGATCCTTTTGCGCTAGCGAGTGACTCGACGCA
AAGGTCGATAGGGCTTCAGCGATCGCACCATATGGAGGGGACGCATTGAGAGAGGCAAAT
TACGACATTTCCCGTGACTGGCGCGCGCTGGTGTGACTGTGTACTTTCGATTGGTCTCTT
ACACCGCTCACGACCTCGATAGTTACCCTGCGGTAATCAAAGACTGAAAAAGCCC
>SRR500745 <unknown description>
CCGGAGAGCTTCCAGGCACAAATACGAGCTTCATGTCCACCTGGAGTCACTTAGCTATCT
GGTTGTTTCACATCCCTGAGGTCCACATCTAGAAGTCAAGGGGCAACCCCACCCATTCAC
TATCTACCATGGACAGTGCTTGAAGCGGTTGTGTCAAACGCCCGGTGACCACTTAAGCCA
ACCCGGCAGTGTCTGAGAGAGAAGCCCGAATAAACCCTTTTTCGTCTTTTACTGTCCGCA
CGTTCGTGCCCTTCTGTCGGGACGAATACTGTCTCCCTCTTAGTGGCAAATTTGCAAGTT
ATATCACGGTCGGATAAATGAGAGTATGTGTCGTCTAGAGCGATGGCCATTTAACTTGCC
CAATTTCGCCCTGACCCAGGTAACAATTGAGACACACCTCGGAAGTCCTAGCCTACGTCG
CGTACGGTAGTACAACCTCGATATTGGCATAGGACACTGAATGCACCCATTGTGGTGCCT
ATCATAATACTACAAACCAAGATACCCCATAGCATAATCAGAGGAAGCTGCATCTGATCC
TCAAGAAACAAAGTATAACGTCTCCCCTTCGGTCCCTAGCCCCCAGCGACACCGTCACTC
TCGGTGAGGTGGGTGCTGAAGAGAAATCATAGGTACTGTGGTGAACTCTTAAGCTCATTT
TCAAGAACCGTATATACACTTAGTTTACGTTTGGTGCCTCAACCACTAGCAATAATATAG
ACGAGCATTCGCCATTACGTCTCCTCACGGGTGTTCGAAAATATCGATACTGCGATTGAG
TAAGAGTCTTTATTAAACAGCTAGAGGGTCAGCAGCTTTCTTCGGCTCAACAACCAAGCC
ATGGGGGAAAAAACTCAAGATTCTGCCGGAGACTCTGCGAGCCGTTTTGGCTCAGATTTA
GCACCTGGAATAAATCCGTCTCGTCACCGGTTTGGAGACGCGAGGGGAAACCCGGGGCAC
GGGGGTCCCGCAGGGGCTGCCGAACACGTGCCGGCCGCCCTCACTCACGTAGTTTAATTG
AATGGTGCCCATTGATTTCGGAGGACACGCTAGATCAGTGTAAGCACAGCGGATATGCAC
CAGGAGGAGAAGGCGTTACACGTCGAAAATGGTTCCGGACGGTTACTTGGGCGGACTGAC
CGCTGGGAATCAGCGCACAGCAATCCTAATGCAATTTTGGCCTAAGCTGTTCGACTGCCG
GTCACGGGCATCTCACTTACGACGTCACGCCTCTATCTTGCTAGTCGGGCGTCGTGGCTA
TTCCACTTCGAATGCGCGAGGAGTGGGAAGACCACCAAAACGACAACCATCACGCTCTGT
CTGAGGGGTCGGCGAGAATACTCCGCAAGAGTCACTGAAATAGTATAACGCTGGGATTAA
TACTCCCAAGAGCCTTAGGTTTAAGACCTATGACGATTATGATGCACCTAGCCAGACAGT
TCCGTAGAATCGGTTCATTCATGGAGCACGATAGGGTGATGCCGGGGCAGTCGATGCGGA
TGCTGCCCATCCTAGGAGCCCCAAGCCCTCCTCCCTTCCAAGGTTAGGTTCACGCGCCCG
ACGTGTCCCACCGAAAGCGGGCCGTCTACGTCACAGGGATAATCAGTTCCCCCGCACTCT
GACATTTCCTGCTCAAGGAAGTGTGTTTACCTGCAGGTCCCCTAGGGAGAGGTACCTCTA
GATTGAGCGAGACCCGGAGTGGGCACTGGGGAGGAGGCTTAGTTTACTAGCTCGTGGGGT
AGAACCCCCCTGGGCCACACTCTGGTCGCATGGGCTTCTTAGTCACGCCCTTTTCAGACC
TATTATGGGCCATCATTCCCTATGGGTAGTTGCGCCGGTATGCCGGGATCGAACAAGAGG
CGACATAGCCCTGTTCTCACCTTAGAACACACGATGTCCCACAGCAGATAGGAGTAATCC
GTAAATTTCCATAGGTCGAAGTGAGCCCAGCAAGTGGATGAGGTCGGGATGCAAAACGGA
CACCTCGGTCAGTTCCGTAACCGAGCGAGTAACCTAATAGGCAGGTACAGAATCCATATA
GTGTACAAAACAGTGCGTCTCAAGGTCCACGGCACCAAGAGCTTAGTGCAAATGGAACGC
TCAGCTAAGCCTACACTTTGCGCCGCCTGGGCGAAGACCCGCCAAGACCTGCGGCTAATC
CTCGTAGAGACGCAACCCCTAACAGTCCGGAGCACGGGCTGCGGGACATGGATATGGGTC
GATGATCATCATTGACCATACGTCACTGGTGTAGTGCGTTCATGGAGGTGCCGAGCAATT
GCAGCCTGGATACGGGGGCGTAATCTTTTTATTACAGCTTAGCCCCGCTGGGCCGCCAAC
CAGTTCCTATCTAGGTATCCCCTGGGGGCTGCCGCTCTATTTATCTAGGGCACAGATAAG
GATCGTCAGCGCGACCTCGGAGAGCCTAAGCCATCAACTATTCGGCATCCATCCAGGGCT
ACCGAGTGTCTTGGGCATGGGTAGGGCATAACAATTATGGTGGCAACTCTTGGTAAGTAG
TGCCCAATAGTATTTTTCTTTACTTAATTGGGCACGGGTGACTGCGACGTCCCACTCGTC
GCCCAGAATACTAGCGACCAGTGTCCTCCTTCGGGAAACAGGGTCTGTGCACGGGGGTGC
CGTCCCCATTCCGGTGTTAGATGAGGCTCAGAGAGGTCGGCAACAACGAAAGTATCAAGG
AGTAAGCAGGCTTTGTGGTAGTCGCAATTATAGGGGGTAGTTAATGTTAAAGACACTCTC
CATACTTGTTTAGGCTGCAAGCGTCTTGCGTCTGCAGCATTCATGGAGGCTACGTATAAA
GACTAGCTGAAGGTCGTAGACTCCGGAGAGCGAATGACCTTTAGACGACTTTCATAGCTT
GGGGGCGGGTGAATACGGAGGGAAAACGGGAGTGCAAAAGGACAGGGTCTTTGACGCCCG
CGATAGAATAGCGAAATTGGACCAGTCATTACACACCCCACAAGCGCCGAATGGATGGCG
CCGGAGGTACAAGAAACGAACGAGCCCAGAGAAACGTTGGGGGGGCGAGCCGGCGTGGGA
GGGGAAAGGACATGGACCTCACTGCCCAGCCGGGGCGGGCAGAGACTTCGCAGCTCGACG
TATAACGGCAGTTAAGAGAAAGAGTCGCAGTTCCGGACTTTCGGCACTCGGCGCACAGTT
CGAACGCCGGGAGGGCGCAGTAGTTGACTGTTTCTGACGGCCACGGTCTTCGCAGAGTCT
CACATACCATCTGCGCTACCCTCCGCGGCGTCACGGTAACTATTGCGAGCTGCGTGGGTG
TAATAGTCGTCCGCCATTTACGTTAGTACGCGTAGAGACTGACTTCTTTCCCACACATGG
AGTACAAAAAGCTACGGAAGCGTTTCGCGTAAATTATACTGACACCCACAGCGAGGGGGT
TGTAGCCTTTCAATGCGAGCCTTCGTGTCAACGCTTTTGAGGACGCCGGCCACCCACGCT
GGGCAGCGCAATATGAAGTCGGGCTTCGGGGACGACTATCCCGCGACGGGCACGCAGGAG
AGGCGAGGTGAATGTGAACATCAGGTCCTGTTACGATTTGGGGCTACTTGGGACACCTCT
CAACCAATAGCTTCACGTCCCCTAGTAAGTTTTTTTCTGGATGTTTTTCGTTCTTCTTCT
GTAGAATCTCGATGACGGTCAGGTTGCAGGAGCCTTGCGGCTCCATATACGAAGGTTTGC
TCCAATCAGACACTGCTCCGTTCCGTATGGTACAGCTGTGGCCCGTTCGGAGTGAAGAGG
GACGGAGCTACGCCGTAATGGTTTTGCGGTAAGACATTGTGAGTCCCGACCCCAAAGCCG
TGAAGCAGTTCTACGCGGAGCCCCGCGCGGACCCCCTCCCCCGCATCCCTAACCCTTACG
CCTGCGGATGCAGCGATTGAGCTGTAGTAAGAGTTGTCGCCATTGTATGCCTATTTTGAC
GCCGGTCCCCACTACAACCCTAGGGCGCGCGGCCCGGGCTTCCTGTAAAGCGGCACGTGT
TGGCGTTGTAGCATCTCCGTTACGATAGCGAGGGGACCGGTCGAATGTTCGGGTTCGTCT
TTCCTGTTTATGGCAGGGGTCGAGATTTAATCTTCCCTAGCGGGACCTCGTCGACCGGAG
TCAGGCCCCTCTTGTCGTCATGTCTTCCTCATAGACAAAGGCGGAATGAACTCCAGCCGG
CCGGGTCAATCAGAGCGCAGTGTTAGAAGTGTGCTACGCATCATTCCACTAGACGGCGAG
CTTTGGCACAAGGCGTACTTGTGTACGGTGTCGCCACCTCTAGCTCTCCGTAAATCGAAC
CAGCCGCTATAATAAGATGTTATGCTTATGCGCGCACGGAAGCTATTTGGGGTTCGCTCT
CGTGTTGCCTCCAGCTGCTCGATGTGCGGACCTGGAGCGTGTCTGGGTCAAAGTGGCGAG
GCGACCTCAGCTACGAGATGGGATCACGCCCCACCCTTACGGGAATGCCATTAGCTCTTC
CTCCATCGCCTTGGCTCAGTCATGGTAATCCCGTCCCTCATGTTTCCTCTGCGTCTCGGC
CTCCGTCAATCGTTCTCCGAGTGTGGGACTCTAGATTTTAAATCGTTTGTGCACAACAGC
TTCGAGTGAGATTTACCGGTCCTCACGCCGCCTTACGGACTCCGCGTCCACTAGTATGGT
ACCCTAAGGGAGTTGACCAATGGACAATTGTTTCGGAAGGTTTTCACGAATACGCGCCTC
TAACGACGCGCAGCGGTGGGAAACACTCCTTGGCGGTTGTAGCCTGTGCCGTACGCATGG
AGCCTAGAGTCTCACTGGAAGTAGTCCGTGCTCACGGTATAATAGCTCCTGGTCTACGAC
CACGGCTTCCCTGGGACTCCGTTTAGCCGTTGCGGCCAGGCCTGGCCGTGAAACGACCGG
TACACCTCAAAGGAAACCGGCTGTCGTATACCCCTGCCAAAATACGCAAGCCTGAGGCCG
CTTCCCCTCGCTTTCCTGATACCCGTGTACACAATACCGTTATTTAGTGGTGTGTAGGCA
CCACCGCCATAAACGACTTATCTACCCATACGTCCAACAACGGGTTTTTCCCTACCCACG
ACCTCAGGCGGTCGCATCTCCTTCTTCTACTTCGTGCTGCTTTAGTCGTGCACCCATCAC
CCACGGCAGGACTGCGCGCTCACGCATGATTCGCCGTCCCCTGAAAGGGTAACCTGTCAT
GTCACCCAAAGGTCCCTGTTTTCAATCACTCGAAAACGCTAGACTCCTAACTGTGTGTTA
AAGAACCCGCCCGCCGCCTGGCCTTCAACGCGCCAGCCTGGCCGGTCGAGCCGCAGTCGC
ACTCAGCTCAGTCACTGTGCCGCAAGTCTACCTTCACCCGTCCTTCTCGCGGCCCTAGGA
GCCACCTATGTCACACTAATCTAGTCTTTTCTGTCACCCAACGTCTTGGGACCGCTGTCC
GTCCATGGTGGAGCTAGGGCAGAGACACACGACAAAATGTAGTGCAAGAACTCTTGACGT
CCTCCCTATCGCAATCTCGGCATAAGCCAAGGAGTGGGCTGGTGCGATGCCCTGCAATGG
GGCCTATTATGGCGGATCCGCGCAATTTCGGGGATTTGGTCTTTGTCTCTTCGCAATTCA
CGCTTCGCTCTTACTCCAAACTCCACTAGCGTCACGTTGCGTCTAAAACGGGAGCGGTTC
GTATGGGCTTCACTCTTGACACTATGTGGAAGCCTTCCAGGCAGTCTAGCGCGTAACTGG
GTACCGCAATATACTGCTCAGTGTTTGTGATCCTTTTGCGCTAGCGAGTGACTCGACGCA
AAGGTCGATAGGGCTTCAGCGATCGCACCATATGGAGGGGACGCATTGAGAGAGGCAAAT
TACGACATTTCCCGTGACTGGCGCGCGCTGGTGTGACTGTGTACTTTCGATTGGTCTCTT
ACACCGCTCACGACCTCGATAGTTACCCTGCGGTAATCAAAGACTGAAAAAGCCC
>SRR500749 <unknown description>
CCGGAGAGCTTCCAGGCACAAATACGAGCTTCATGTCCACCTGGAGTCACTTAGCTATCT
GGTTGTTTCACATCCCTGAGGTCCACATCTAGAAGTCAAGGGGCAACCCCACCCATTCAC
TATCTACCATGGACAGTGCTTGAAGCGGTTGTGTCAAACGCCCGGTGACCACTTAAGCCA
ACCCGGCAGTGTCTGAGAGAGAAGCCCGAATAAACCCTTTTTCGTCTTTTACTGTCCGCA
CGTTCGTGCCCTTCTGTCGGGACGAATACTGTCTCCCTCTTAGTGGCAAATTTGCAAGTT
ATATCACGGTCGGATAAATGAGAGTATGTGTCGTCTAGAGCGATGGCCATTTAACTTGCC
CAATTTCGCCCTGACCCAGGTAACAATTGAGACACACCTCGGAAGTCCTAGCCTACGTCG
CGTACGGTAGTACAACCTCGATATTGGCATAGGACACTGAATGCACCCATTGTGGTGCCT
ATCATAATACTACAAACCAAGATACCCCATAGCATAATCAGAGGAAGCTGCATCTGATCC
TCAAGAAACAAAGTATAACGTCTCCCCTTCGGTCCCTAGCCCCCAGCGACACCGTCACTC
TCGGTGAGGTGGGTGCTGAAGAGAAATCATAGGTACTGTGGTGAACTCTTAAGCTCATTT
TCAAGAACCGTATATACACTTAGTTTACGTTTGGTGCCTCAACCACTAGCAATAATATAG
ACGAGCATTCGCCATTACGTCTCCTCACGGGTGTTCGAAAATATCGATACTGCGATTGAG
TAAGAGTCTTTATTAAACAGCTAGAGGGTCAGCAGCTTTCTTCGGCTCAACAACCAAGCC
ATGGGGGAAAAAACTCAAGATTCTGCCGGAGACTCTGCGAGCCGTTTTGGCTCAGATTTA
GCACCTGGAATAAATCCGTCTCGTCACCGGTTTGGAGACGCGAGGGGAAACCCGGGGCAC
GGGGGTCCCGCAGGGGCTGCCGAACACGTGCCGGCCGCCCTCACTCACGTAGTTTAATTG
AATGGTGCCCATTGATTTCGGAGGACACGCTAGATCAGTGTAAGCACAGCGGATATGCAC
CAGGAGGAGAAGGCGTTACACGTCGAAAATGGTTCCGGACGGTTACTTGGGCGGACTGAC
CGCTGGGAATCAGCGCACAGCAATCCTAATGCAATTTTGGCCTAAGCTGTTCGACTGCCG
GTCACGGGCATCTCACGTACGACGTCACGCCTCTATCTTGCTAGTCGGGCGTCGTGGCTA
TTCCACTTCGAATGCGCGAGGAGTGGGAAGACCACCAAAACGACAACCATCACGCTCTGT
CTGAGGGGTCGGCGAGAATACTCCGCAAGAGTCACTGAAATAGTATAACGCTGGGATTAA
TACTCCCAAGAGCCTTAGGTTTAAGACCTATGACGATTATGATGCACCTAGCCAGACAGT
TCCGTAGAATCGGTTCATTCATGGAGCACGATAGGGTGATGCCGGGGCAGTCGATGCGGA
TGCTGCCCATCCTAGGAGCCCCAAGCCCTCCTCCCTTCCAAGGTTAGGTTCACGCGCCCG
ACGTGTCCCACCGAAAGCGGGCCGTCTACGTCACAGGGATAATCAGTTCCCCCGCACTCT
GACATTTCCTGCTCAAGGAAGTGTGTTTACCTGCAGGTCCCCTAGGGAGAGGTACCTCTA
GATTGAGCGAGACCCGGAGTGGGCACTGGGGAGGAGGCTTAGTTTACTAGCTCGTGGGGT
AGAACCCCCCTGGGCCACACTCTGGTCGCATGGGCTTCTTAGTCACGCCCTTTTCAGACC
TATTATGGGCCATCATTCCCTATGGGTAGTTGCGCCGGTATGCCGGGATCGAACAAGAGG
CGACATAGCCCTGTTCTCACCTTAGAACACACGATGTCCCACAGCAGATAGGAGTAATCC
GTAAATTTCCATAGGTCGAAGTGAGCCCAGCAAGTGGATGAGGTCGGGATGCAAAACGGA
CACCTCGGTCAGTTCCGTAACCGAGCGAGTAACCTAATAGGCAGGTACAGAATCTATATA
GTGTACAAAACAGTGCGTCTCAAGGTCCACGGCACCAAGAGCTTAGTGCAAATGGAACGC
TCAGCTAAGCCTACACTTTGCGCCGCCTGGGCGAAGACCCGCCAAGACCTGCGGCTAATC
CTCGTAGAGACGCAACCCCTAACAGTCCGGAGCACGGGCTGCGGGACATGGATATGGGTC
GATGATCATCATTGACCATACGTCACTGGTGTAGTGCGTTCATGGAGGTGCCGAGCAATT
GCAGCCTGGATACGGGGGCGTAATCTTTTTATTACAGCTTAGCCCCGCTGGGCCGCCAAC
CAGTTCCTATCTAGGTATCCCCTGGGGGCTGCCGCTCTATTTATCTAGGGAACAGATAAG
GATCGTCAGCGCGACCTCGGAGAGCCTAAGCCATCAACTATTCGGCATCCATCCAGGGCT
ACCGAGTGTCTTGGGCATGGGTAGGGCATAACAATTATGGTGGCAACTCTTGGTGAGTAG
TGCCCAATAGTATTTTTCTTTACTTAATTGGGCACGGGTGACTGCGACGTCCCACTCGTC
GCCCAGAATACTAGCGACCAGTGTCCTCCTTCGGGAAACAGGGTCTGTGCACGGGGGTGC
CGTCCCCATTCCGGTGTTAGATGAGGCTCAGAGAGGTCGGCAACAACGAAAGTATCAAGG
AGTAAGCAGGCTTTGTGGTAGTCGCAATTATAGGGGGTAGTTAATGTTAAAGACACTCTC
CATACTTGTTTAGGCTGCAAGCGTCTTGCGTCTGCAGCATTCATGGAGGCTACGTATAAA
GACTAGCTGAAGGTCGTAGACTCCGGAGAGCGAATGACCTTTAGACGACTTTCATAGCTT
GGGGGCGGGTGAATACGGAGGGAAAACGGGAGTGCAAAAGGACAGGGTCTTTGACGCCCG
CGATAGAATAGCGAAATTGGACCAGTCATTACACACCCCACAAGCGCCGAATGGATGGCG
CCGGAGGTACAAGAAACGAACGAGCCCAGAGAAACGTTGGGGGGGCGAGCCGGCGTGGGA
GGGGAAAGGACATGGACCTCACTGCCCAGCCGGGGCGGGCAGAGACTTCGCAGCTCGACG
TATAACGGCAGTTAAGAGAAAGAGTCGCAGTTCCGGACTTTCGGCACTCGGCGCACAGTT
CGAACGCCGGGAGGGCGCAGTAGTTGACTGTTTCTGACGGCCACGGTCTTCGCAGAGTCT
CACATACCATCTGCGCTACCCTCCGCGGCGTCACGGTAACTATTGCGAGCTGCGTGGGTG
TAATAGTCGTCCGCCATTTACGTTAGTACGCGTAGAGACTGACTTCTTTCCCACACATGG
AGTACAAAAAGCTACGGAAGCGTTTCGCGTAAATTATACTGACACCCACAGCGAGGGGGT
TGTAGCCTTTCAATGCGAGCCTTCGTGTCAACGCTTTTGAGGACGCCGGCCACCCACGCT
GGGCAGCGCAATATGAAGTCGGGCTTCGGGGACGACTATCCCGCGACGGGCACGCAGGAG
AGGCGAGGTGAATGTGAACATCAGGTCCTGTTACGATTTGGGGCTACTTGGGACACCTCT
CAACCAATAGCTTCACGTCCCCTAGTAAGTTTTTTTCTGGATGTTTTTCGTTCTTCTTCT
GTAGAATCTCGATGACGGTCAGGTTGCAGGAGCCTTGCGGCTCCATATACGAAGGTTTGC
TCCAATCAGACACTGCTCCGTTCCGTATGGTACAGCTGTGGCCCGTTCGGAGTGAAGAGG
GACGGAGCTACGCCGTAATGGTTTTGCGGTAAGACATTGTGAGTCCCGACCCCAAAGCCG
TGAAGCAGTTCTACGCGGAGCCCCGCGCGGACCCCCTCCCCCGCATCCCTAACCCTTACG
CCTGCGGATGCAGCGATTGAGTTGTAGTAAGAGTTGTCGCCATTGTATGCCTATTTTGAC
GCCGGTCCCCACTACAACCCTAGGGCGCGCGGCCCGGGCTTCCTGTAAAGCGGCACGTGT
TGGCGTTGTAGCATCTCCGTTACGATAGCGAGGGGACCGGTCGAATGTTCGGGTTCGTCT
TTCCTGTTTATGGCAGGGGTCGAGATTTAATCTTCCCTAGCGGGACCTCGTCGACCGGAG
TCAGGCCCCTCTTGTCGTCATGTCTTCCTCATAGACAAAGGCGGAATGAACTCCAGCCGG
CCGGGTCAATCAGAGCGCAGTGTTAGAAGTGTGCTACGCATCATTCCACTAGACGGCGAG
CTTTGGCACAAGGCGTACTTGTGTACGGTGTCGCCACCTCTAGCTCTCCGTAAATCGAAC
CAGCCGCTATAATAAGATGTTATGCTTATGCGCGCACGGAAGCTATTTGGGGTTCGCTCT
CGTGTTGCCTCCAGCTGCTCGATGTGCGGACCTGGAGCGTGTCTGGGTCAAAGTGGCGAG
GCGACCTCAGCTACGAGATGGGATCACGCCCCACCCTTACGGGAATGCCATTAGCTCTTC
CTCCATCGCCTTGGCTCAGTCATGGTAATCCCGTCCCTCATGTTTCCTCTGCGTCTCGGC
CTCCGTCAATCGTTCTCCGAGTGTGGGACTCTAGATTTTAAATCGTTTGTGCACAACAGC
TTCGAGTGAGATTTACCGGTCCTCACGCCGCCTTACGGACTCCGCGTCCACTAGTATGGT
ACCCTAAGGGAGTTGACCAATGGACAATTGTTTCGGAAGGTTTTCACGAATACGCGCCTC
TAACGACGCGCAGCGGTGGGAAACACTCCTTGGCGGTTGTAGCCTGTGCCGTACGCATGG
AGCCTAGAGTCTCACTGGAAGTAGTCCGTGCTCACGGTATAATAGCTCCTGGTCTACGAC
CACGGCTTCCCTGGGACTCCGTTTAGCCGTTGCGGCCAGGCCTGGCCGTGAAACGACCGG
TACACCTCAAAGGAAACCGGCTGTCGTATACCCCTGCCAAAATACGCAAGCCTGAGGCCG
CTTCCCCTCGCTTTCCTGATACCCGTGTACACAATACCGTTATTTAGTGGTGTGTAGGCA
CCACCGCCATAAACGACTTATCTACCCATACGTCCAACAACGGGTTTTTCCCTACCCACG
ACCTCAGGCGGTCGCATCTCCTTCTTCTACTTCGTGCTGCTTTAGTCGTGCACCCATCAC
CCACGGCAGGACTGCGCGCTCACGCATGATTCGCCGTCCCCTGAAAGGGTAACCTGTCAT
GTCACCCAAAGGTCCCTGTTTTCAATCACTCGAAAACGCTAGACTCCTAACTGTGTGTTA
AAGAACCCGCCCGCCGCCTGGCCTTCAACGCGCCAGCCTGGCCGGTCGAGCCGCAGTCGC
ACTCAGCTCAGTCACTGTGCCGCAAGTCTACCTTCACCCGTCCTTCTCGCGGCCCTAGGA
GCCACCTATGTCACACTAATCTAGTCTTTTCTGTCACCCAACGTCTTGGGACCGCTGTCC
GTCCATGGTGGAGCTAGGGCAGAGACACACGACAAAATGTAGTGCAAGAACTCTTGACGT
CCTCCCTATCGCAATCTCGGCATAAGCCAAGGAGTGGGCTGGTGCGATGCCCTGCAATGG
GGCCTATTATGGCGGATCCGCGCAATTTCGGGGATTTGGTCTTTGTCTCTTCGCAATTCA
CGCTTCGCTCTTACTCCAAACTCCACTAGCGTCACGTTGCGTCTAAAACGGGAGCGGTTC
GTATGGGCTTCACTCTTGACACTATGTGGAAGCCTTCCAGGCAGTCTAGCGCGTAACTGG
GTACCGCAATATACTGCTCAGTGTTTGTGATCCTTTTGCGCTAGCGAGTGACTCGACGCA
AAGGTCGATAGGGCTTCAGCGATCGCACCATATGGAGGGGACGCATTGAGAGAGGCAAAT
TACGACATTTCCCGTGACTGGCGCGCGCTGGTGTGACTGTGTACTTTCGATTGGTCTCTT
ACACCGCTCACGACCTCGATAGTTACCCTGCGGTAATCAAAGACTGAAAAAGCCC
>SRR500750 <unknown description>
CCGGAGAGCTTCCAGGCACAAATACGAGCTTCATGTCCACCTGGAGTCACTTAGCTATCT
GGTTGTTTCACATCCCTGAGGTCCACATCTAGAAGTCAAGGGGCAACCCCACCCATTCAC
TATCTACCATGGACAGTGCTTGAAGCGGTTGTGTCAAACGCCCGGTGACCACTTAAGCCA
ACCCGGCAGTGTCTGAGAGAGAAGCCCGAATAAACCCTTTTTCGTCTTTTACTGTCCGCA
CGTTCGTGCCCTTCTGTCGGGACGAATACTGTCTCCCTCTTAGTGGCAAATTTGCAAGTT
ATATCACGGTCGGATAAATGAGAGTATGTGTCGTCTAGAGCGATGGCCATTTAACTTGCC
CAATTTCGCCCTGACCCAGGTAACAATTGAGACACACCTCGGAAGTCCTAGCCTACGTCG
CGTACGGTAGTACAACCTCGATATTGGCATAGGACACTGAATGCACCCATTGTGGTGCCT
ATCATAATACTACAAACCAAGATACCCCATAGCATAATCAGAGGAAGCTGCATCTGATCC
TCAAGAAACAAAGTATAACGTCTCCCCTTCGGTCCCTAGCCCCCAGCGACACCGTCACTC
TCGGTGAGGTGGGTGCTGAAGAGAAATCATAGGTACTGTGGTGAACTCTTAAGCTCATTT
TCAAGAACCGTATATACACTTAGTTTACGTTTGGTGCCTCAACCACTAGCAATAATATAG
ACGAGCATTCGCCATTACGTCTCCTCACGGGTGTTCGAAAATATCGATACTGCGATTGAG
TAAGAGTCTTTATTAAACAGCTAGAGGGTCAGCAGCTTTCTTCGGCTCAACAACCAAGCC
ATGGGGGAAAAAACTCAAGATTCTGCCGGAGACTCTGCGAGCCGTTTTGGCTCAGATTTA
GCACCTGGAATAAATCCGTCTCGTCACCGGTTTGGAGACGCGAGGGGAAACCCGGGGCAC
GGGGGTCCCGCAGGGGCTGCCGAACACGTGCCGGCCGCCCTCACTCACGTAGTTTAATTG
AATGGTGCCCATTGATTTCGGAGGACACGCTAGATCAGTGTAAGCACAGCGGATATGCAC
CAGGAGGAGAAGGCGTTACACGTCGAAAATGGTTCCGGACGGTTACTTGGGCGGACTGAC
CGCTGGGAATCAGCGCACAGCAATCCTAATGCAATTTTGGCCTAAGCTGTTCGACTGCCG
GTCACGGGCATCTCACGTACGACGTCACGCCTCTATCTTGCTAGTCGGGCGTCGTGGCTA
TTCCACTTCGAATGCGCGAGGAGTGGGAAGACCACCAAAACGACAACCATCACGCTCTGT
CTGAGGGGTCGGCGAGAATACTCCGCAAGAGTCACTGAAATAGTATAACGCTGGGATTAA
TACTCCCAAGAGCCTTAGGTTTAAGACCTATGACGATTATGATGCACCTAGCCAGACAGT
TCCGTAGAATCGGTTCATTCATGGAGCACGATAGGGTGATGCCGGGGCAGTCGATGCGGA
TGCTGCCCATCCTAGGAGCCCCAAGCCCTCCTCCCTTCCAAGGTTAGGTTCACGCGCCCG
ACGTGTCCCACCGAAAGCGGGCCGTCTACGTCACAGGGATAATCAGTTCCCCCGCACTCT
GACATTTCCTGCTCAAGGAAGTGTGTTTACCTGCAGGTCCCCTAGGGAGAGGTACCTCTA
GATTGAGCGAGACCCGGAGTGGGCACTGGGGAGGAGGCTTAGTTTACTAGCTCGTGGGGT
AGAACCCCCCTGGGCCACACTCTGGTCGCATGGGCTTCTTAGTCACGCCCTTTTCAGACC
TATTATGGGCCATCATTCCCTATGGGTAGTTGCGCCGGTATGCCGGGATCGAACAAGAGG
CGACATAGCCCTGTTCTCACCTTAGAACACACGATGTCCCACAGCAGATAGGAGTAATCC
GTAAATTTCCATAGGTCGAAGTGAGCCCAGCAAGTGGATGAGGTCGGGATGCAAAACGGA
CACCTCGGTCAGTTCCGTAACCGAGCGAGTAACCTAATAGGCAGGTACAGAATCTATATA
GTGTACAAAACAGTGCGTCTCAAGGTCCACGGCACCAAGAGCTTAGTGCAAATGGAACGC
TCAGCTAAGCCTACACTTTGCGCCGCCTGGGCGAAGACCCGCCAAGACCTGCGGCTAATC
CTCGTAGAGACGCAACCCCTAACAGTCCGGAGCACGGGCTGCGGGACATGGATATGGGTC
GATGATCATCATTGACCATACGTCACTGGTGTAGTGCGTTCATGGAGGTGCCGAGCAATT
GCAGCCTGGATACGGGGGCGTAATCTTTTTATTACAGCTTAGCCCCGCTGGGCCGCCAAC
CAGTTCCTATCTAGGTATCCCCTGGGGGCTGCCGCTCTATTTATCTAGGGAACAGATAAG
GATCGTCAGCGCGACCTCGGAGAGCCTAAGCCATCAACTATTCGGCATCCATCCAGGGCT
ACCGAGTGTCTTGGGCATGGGTAGGGCATAACAATTATGGTGGCAACTCTTGGTGAGTAG
TGCCCAATAGTATTTTTCTTTACTTAATTGGGCACGGGTGACTGCGACGTCCCACTCGTC
GCCCAGAATACTAGCGACCAGTGTCCTCCTTCGGGAAACAGGGTCTGTGCACGGGGGTGC
CGTCCCCATTCCGGTGTTAGATGAGGCTCAGAGAGGTCGGCAACAACGAAAGTATCAAGG
AGTAAGCAGGCTTTGTGGTAGTCGCAATTATAGGGGGTAGTTAATGTTAAAGACACTCTC
CATACTTGTTTAGGCTGCAAGCGTCTTGCGTCTGCAGCATTCATGGAGGCTACGTATAAA
GACTAGCTGAAGGTCGTAGACTCCGGAGAGCGAATGACCTTTAGACGACTTTCATAGCTT
GGGGGCGGGTGAATACGGAGGGAAAACGGGAGTGCAAAAGGACAGGGTCTTTGACGCCCG
CGATAGAATAGCGAAATTGGACCAGTCATTACACACCCCACAAGCGCCGAATGGATGGCG
CCGGAGGTACAAGAAACGAACGAGCCCAGAGAAACGTTGGGGGGGCGAGCCGGCGTGGGA
GGGGAAAGGACATGGACCTCACTGCCCAGCCGGGGCGGGCAGAGACTTCGCAGCTCGACG
TATAACGGCAGTTAAGAGAAAGAGTCGCAGTTCCGGACTTTCGGCACTCGGCGCACAGTT
CGAACGCCGGGAGGGCGCAGTAGTTGACTGTTTCTGACGGCCACGGTCTTCGCAGAGTCT
CACATACCATCTGCGCTACCCTCCGCGGCGTCACGGTAACTATTGCGAGCTGCGTGGGTG
TAATAGTCGTCCGCCATTTACGTTAGTACGCGTAGAGACTGACTTCTTTCCCACACATGG
AGTACAAAAAGCTACGGAAGCGTTTCGCGTAAATTATACTGACACCCACAGCGAGGGGGT
TGTAGCCTTTCAATGCGAGCCTTCGTGTCAACGCTTTTGAGGACGCCGGCCACCCACGCT
GGGCAGCGCAATATGAAGTCGGGCTTCGGGGACGACTATCCCGCGACGGGCACGCAGGAG
AGGCGAGGTGAATGTGAACATCAGGTCCTGTTACGATTTGGGGCTACTTGGGACACCTCT
CAACCAATAGCTTCACGTCCCCTAGTAAGTTTTTTTCTGGATGTTTTTCGTTCTTCTTCT
GTAGAATCTCGATGACGGTCAGGTTGCAGGAGCCTTGCGGCTCCATATACGAAGGTTTGC
TCCAATCAGACACTGCTCCGTTCCGTATGGTACAGCTGTGGCCCGTTCGGAGTGAAGAGG
GACGGAGCTACGCCGTAATGGTTTTGCGGTAAGACATTGTGAGTCCCGACCCCAAAGCCG
TGAAGCAGTTCTACGCGGAGCCCCGCGCGGACCCCCTCCCCCGCATCCCTAACCCTTACG
CCTGCGGATGCAGCGATTGAGTTGTAGTAAGAGTTGTCGCCATTGTATGCCTATTTTGAC
GCCGGTCCCCACTACAACCCTAGGGCGCGCGGCCCGGGCTTCCTGTAAAGCGGCACGTGT
TGGCGTTGTAGCATCTCCGTTACGATAGCGAGGGGACCGGTCGAATGTTCGGGTTCGTCT
TTCCTGTTTATGGCAGGGGTCGAGATTTAATCTTCCCTAGCGGGACCTCGTCGACCGGAG
TCAGGCCCCTCTTGTCGTCATGTCTTCCTCATAGACAAAGGCGGAATGAACTCCAGCCGG
CCGGGTCAATCAGAGCGCAGTGTTAGAAGTGTGCTACGCATCATTCCACTAGACGGCGAG
CTTTGGCACAAGGCGTACTTGTGTACGGTGTCGCCACCTCTAGCTCTCCGTAAATCGAAC
CAGCCGCTATAATAAGATGTTATGCTTATGCGCGCACGGAAGCTATTTGGGGTTCGCTCT
CGTGTTGCCTCCAGCTGCTCGATGTGCGGACCTGGAGCGTGTCTGGGTCAAAGTGGCGAG
GCGACCTCAGCTACGAGATGGGATCACGCCCCACCCTTACGGGAATGCCATTAGCTCTTC
CTCCATCGCCTTGGCTCAGTCATGGTAATCCCGTCCCTCATGTTTCCTCTGCGTCTCGGC
CTCCGTCAATCGTTCTCCGAGTGTGGGACTCTAGATTTTAAATCGTTTGTGCACAACAGC
TTCGAGTGAGATTTACCGGTCCTCACGCCGCCTTACGGACTCCGCGTCCACTAGTATGGT
ACCCTAAGGGAGTTGACCAATGGACAATTGTTTCGGAAGGTTTTCACGAATACGCGCCTC
TAACGACGCGCAGCGGTGGGAAACACTCCTTGGCGGTTGTAGCCTGTGCCGTACGCATGG
AGCCTAGAGTCTCACTGGAAGTAGTCCGTGCTCACGGTATAATAGCTCCTGGTCTACGAC
CACGGCTTCCCTGGGACTCCGTTTAGCCGTTGCGGCCAGGCCTGGCCGTGAAACGACCGG
TACACCTCAAAGGAAACCGGCTGTCGTATACCCCTGCCAAAATACGCAAGCCTGAGGCCG
CTTCCCCTCGCTTTCCTGATACCCGTGTACACAATACCGTTATTTAGTGGTGTGTAGGCA
CCACCGCCATAAACGACTTATCTACCCATACGTCCAACAACGGGTTTTTCCCTACCCACG
ACCTCAGGCGGTCGCATCTCCTTCTTCTACTTCGTGCTGCTTTAGTCGTGCACCCATCAC
CCACGGCAGGACTGCGCGCTCACGCATGATTCGCCGTCCCCTGAAAGGGTAACCTGTCAT
GTCACCCAAAGGTCCCTGTTTTCAATCACTCGAAAACGCTAGACTCCTAACTGTGTGTTA
AAGAACCCGCCCGCCGCCTGGCCTTCAACGCGCCAGCCTGGCCGGTCGAGCCGCAGTCGC
ACTCAGCTCAGTCACTGTGCCGCAAGTCTACCTTCACCCGTCCTTCTCGCGGCCCTAGGA
GCCACCTATGTCACACTAATCTAGTCTTTTCTGTCACCCAACGTCTTGGGACCGCTGTCC
GTCCATGGTGGAGCTAGGGCAGAGACACACGACAAAATGTAGTGCAAGAACTCTTGACGT
CCTCCCTATCGCAATCTCGGCATAAGCCAAGGAGTGGGCTGGTGCGATGCCCTGCAATGG
GGCCTATTATGGCGGATCCGCGCAATTTCGGGGATTTGGTCTTTGTCTCTTCGCAATTCA
CGCTTCGCTCTTACTCCAAACTCCACTAGCGTCACGTTGCGTCTAAAACGGGAGCGGTTC
GTATGGGCTTCACTCTTGACACTATGTGGAAGCCTTCCAGGCAGTCTAGCGCGTAACTGG
GTACCGCAATATACTGCTCAGTGTTTGTGATCCTTTTGCGCTAGCGAGTGACTCGACGCA
AAGGTCGATAGGGCTTCAGCGATCGCACCATATGGAGGGGACGCATTGAGAGAGGCAAAT
TACGACATTTCCCGTGACTGGCGCGCGCTGGTGTGACTGTGTACTTTCGATTGGTCTCTT
ACACCGCTCACGACCTCGATAGTTACCCTGCGGTAATCAAAGACTGAAAAAGCCC
>SRR353666 <unknown description>
CCGGAGAGCTTCCAGGCACAAATACGAGCTTCATGTCCACCTGGAGTCACTTAGCTATCT
GGTTGTTTCACATCCCTGAGGTCCACATCTAGAAGTCAAGGGGCAACCCCACCCATTCAC
TATCTACCATGGACAGTGCTTGAAGCGGTTGTGTCAAACGCCCGGTGACCACTTAAGCCA
ACCCGGCAGTGTCTGAGAGAGAAGCCCGAATAAACCCTTTTTCGTCTTTTACTGTCCGCA
CGTTCGTGCCCTTCTGTCGGGACGAATACTGTCTCCCTCTTAGTGGCAAATTTGCAAGTT
ATATCACGGTCGGATAAATGAGAGTATGTGTCGTCTAGAGCGATGGCCATTTAACTTGCC
CAATTTCGCCCTGACCCAGGTAACAATTGAGACACACCTCGGAAGTCCTAGCCTACGTCG
CGTACGGTAGTACAACCTCGATATTGGCATAGGACACTGAATGCACCCATTGTGGTGCCT
ATCATAATACTACAAACCAAGATACCCCATAGCATAATCAGAGGAAGCTGCATCTGATCC
TCAAGAAACAAAGTATAACGTCTCCCCTTCGGTCCCTAGCCCCCAGCGACACCGTCACTC
TCGGTGAGGTGGGTGCTGAAGAGAAATCATAGGTACTGTGGTGAACTCTTAAGCTCATTT
TCAAGAACCGTATATACACTTAGTTTACGTTTGGTGCCTCAACCACTAGCAATAATATAG
ACGAGCATTCGCCATTACGTCTCCTCACGGGTGTTCGAAAATATCGATACTGCGATTGAG
TAAGAGTCTTTATTAAACAGCTAGAGGGTCAGCAGCTTTCTTCGGCTCAACAACCAAGCC
ATGGGGGAAAAAACTCAAGATTCTGCCGGAGACTCTGCGAGCCGTTTTGGCTCAGATTTA
GCACCTGGAATAAATCCGTCTCGTCACCGGTTTGGAGACGCGAGGGGAAACCCGGGGCAC
GGGGGTCCCGCAGGGGCTGCCGAACACGTGCCGGCCGCCCTCACTCACGTAGTTTAATTG
AATGGTGCCCATTGATTTCGGAGGACACGCTAGATCAGTGTAAGCACAGCGGATATGCAC
CAGGAGGAGAAGGCGTTACACGTCGAAAATGGTTCCGGACGGTTACTTGGGCGGACTGAC
CGCTGGGAATCAGCGCACAGCAATCCTAATGCAATTTTGGCCTAAGCTGTTCGACTGCCG
GTCACGGGCATCTCACGTACGACGTCACGCCTCTATCTTGCTAGTCGGGCGTCGTGGCTA
TTCCACTTCGAATGCGCGAGGAGTGGGAAGACCACCAAAACGACAACCATCACGCTCTGT
CTGAGGGGTCGGCGAGAATACTCCGCAAGAGTCACTGAAATAGTATAACGCTGGGATTAA
TACTCCCAAGAGCCTTAGGTTTAAGACCTATGACGATTATGATGCACCTAGCCAGACAGT
TCCGTAGAATCGGTTCATTCATGGAGCACGATAGGGTGATGCCGGGGCAGTCGATGCGGA
TGCTGCCCATCCTAGGAGCCCCAAGCCCTCCTCCCTTCCAAGGTTAGGTTCACGCGCCCG
ACGTGTCCCACCGAAAGCGGGCCGTCTACGTCACAGGGATAATCAGTTCCCCCGCACTCT
GACATTTCCTGCTCAAGGAAGTGTGTTTACCTGCAGGTCCCCTAGGGAGAGGTACCTCTA
GATTGAGCGAGACCCGGAGTGGGCACTGGGGAGGAGGCTTAGTTTACTAGCTCGTGGGGT
AGAACCCCCCTGGGCCACACTCTGGTCGCATGGGCTTCTTAGTCACGCCCTTTTCAGACC
TATTATGGGCCATCATTCCCTATGGGTAGTTGCGCCGGTATGCCGGGATCGAACAAGAGG
CGACATAGCCCTGTTCTCACCTTAGAACACACGATGTCCCACAGCAGATAGGAGTAATCC
GTAAATTTCCATAGGTCGAAGTGAGCCCAGCAAGTGGATGAGGTCGGGATGCAAAACGGA
CACCTCGGTCAGTTCCGTAACCGAGCGAGTAACCTAATAGGCAGGTACAGAATCTATATA
GTGTACAAAACAGTGCGTCTCAAGGTCCACGGCACCAAGAGCTTAGTGCAAATGGAACGC
TCAGCTAAGCCTACACTTTGCGCCGCCTGGGCGAAGACCCGCCAAGACCTGCGGCTAATC
CTCGTAGAGACGCAACCCCTAACAGTCCGGAGCACGGGCTGCGGGACATGGATATGGGTC
GATGATCATCATTGACCATACGTCACTGGTGTAGTGCGTTCATGGAGGTGCCGAGCAATT
GCAGCCTGGATACGGGGGCGTAATCTTTTTATTACAGCTTAGCCCCGCTGGGCCGCCAAC
CAGTTCCTATCTAGGTATCCCCTGGGGGCTGCCGCTCTATTTATCTAGGGCACAGATAAG
GATCGTCAGCGCGACCTCGGAGAGCCTAAGCCATCAACTATTCGGCATCCATCCAGGGCT
ACCGAGTGTCTTGGGCATGGGTAGGGCATAACAATTATGGTGGCAACTCTTGGTGAGTAG
TGCCCAATAGTATTTTTCTTTACTTAATTGGGCACGGGTGACTGCGACGTCCCACTCGTC
GCCCAGAATACTAGCGACCAGTGTCCTCCTTCGGGAAACAGGGTCTGTGCACGGGGGTGC
CGTCCCCATTCCGGTGTTAGATGAGGCTCAGAGAGGTCGGCAACAACGAAAGTATCAAGG
AGTAAGCAGGCTTTGTGGTAGTCGCAATTATAGGGGGTAGTTAATGTTAAAGACACTCTC
CATACTTGTTTAGGCTGCAAGCGTCTTGCGTCTGCAGCATTCATGGAGGCTACGTATAAA
GACTAGCTGAAGGTCGTAGACTCCGGAGAGCGAATGACCTTTAGACGACTTTCATAGCTT
GGGGGCGGGTGAATACGGAGGGAAAACGGGAGTGCAAAAGGACAGGGTCTTTGACGCCCG
CGATAGAATAGCGAAATTGGACCAGTCATTACACACCCCACAAGCGCCGAATGGATGGCG
CCGGAGGTACAAGAAACGAACGAGCCCAGAGAAACGTTGGGGGGGCGAGCCGGCGTGGGA
GGGGAAAGGACATGGACCTCACTGCCCAGCCGGGGCGGGCAGAGACTTCGCAGCTCGACG
TATAACGGCAGTTAAGAGAAAGAGTCGCAGTTCCGGACTTTCGGCACTCGGCGCACAGTT
CGAACGCCGGGAGGGCGCAGTAGTTGACTGTTTCTGACGGCCACGGTCTTCGCAGAGTCT
CACATACCATCTGCGCTACCCTCCGCGGCGTCACGGTAACTATTGCGAGCTGCGTGGGTG
TAATAGTCGTCCGCCATTTACGTTAGTACGCGTAGAGACTGACTTCTTTCCCACACATGG
AGTACAAAAAGCTACGGAAGCGTTTCGCGTAAATTATACTGACACCCACAGCGAGGGGGT
TGTAGCCTTTCAATGCGAGCCTTCGTGTCAACGCTTTTGAGGACGCCGGCCACCCACGCT
GGGCAGCGCAATATGAAGTCGGGCTTCGGGGACGACTATCCCGCGACGGGCACGCAGGAG
AGGCGAGGTGAATGTGAACATCAGGTCCTGTTACGATTTGGGGCTACTTGGGACACCTCT
CAACCAATAGCTTCACGTCCCCTAGTAAGTTTTTTTCTGGATGTTTTTCGTTCTTCTTCT
GTAGAATCTCGATGACGGTCAGGTTGCAGGAGCCTTGCGGCTCCATATACGAAGGTTTGC
TCCAATCAGACACTGCTCCGTTCCGTATGGTACAGCTGTGGCCCGTTCGGAGTGAAGAGG
GACGGAGCTACGCCGTAATGGTTTTGCGGTAAGACATTGTGAGTCCCGACCCCAAAGCCG
TGAAGCAGTTCTACGCGGAGCCCCGCGCGGACCCCCTCCCCCGCATCCCTAACCCTTACG
CCTGCGGATGCAGCGATTGAGCTGTAGTAAGAGTTGTCGCCATTGTATGCCTATTTTGAC
GCCGGTCCCCACTACAACCCTAGGGCGCGCGGCCCGGGCTTCCTGTAAAGCGGCACGTGT
TGGCGTTGTAGCATCTCCGTTACGATAGCGAGGGGACCGGTCGAATGTTCGGGTTCGTCT
TTCCTGTTTATGGCAGGGGTCGAGATTTAATCTTCCCTAGCGGGACCTCGTCGACCGGAG
TCAGGCCCCTCTTGTCGTCATGTCTTCCTCATAGACAAAGGCGGAATGAACTCCAGCCGG
CCGGGTCAATCAGAGCGCAGTGTTAGAAGTGTGCTACGCATCATTCCACTAGACGGCGAG
CTTTGGCACAAGGCGTACTTGTGTACGGTGTCGCCACCTCTAGCTCTCCGTAAATCGAAC
CAGCCGCTATAATAAGATGTTATGCTTATGCGCGCACGGAAGCTATTTGGGGTTCGCTCT
CGTGTTGCCTCCAGCTGCTCGATGTGCGGACCTGGAGCGTGTCTGGGTCAAAGTGGCGAG
GCGACCTCAGCTACGAGATGGGATCACGCCCCACCCTTACGGGAATGCCATTAGCTCTTC
CTCCATCGCCTTGGCTCAGTCATGGTAATCCCGTCCCTCATGTTTCCTCTGCGTCTCGGC
CTCCGTCAATCGTTCTCCGAGTGTGGGACTCTAGATTTTAAATCGTTTGTGCACAACAGC
TTCGAGTGAGATTTACCGGTCCTCACGCCGCCTTACGGACTCCGCGTCCACTAGTATGGT
ACCCTAAGGGAGTTGACCAATGGACAATTGTTTCGGAAGGTTTTCACGAATACGCGCCTC
TAACGACGCGCAGCGGTGGGAAACACTCCTTGGCGGTTGTAGCCTGTGCCGTACGCATGG
AGCCTAGAGTCTCACTGGAAGTAGTCCGTGCTCACGGTATAATAGCTCCTGGTCTACGAC
CACGGCTTCCCTGGGACTCCGTTTAGCCGTTGCGGCCAGGCCTGGCCGTGAAACGACCGG
TACACCTCAAAGGAAACCGGCTGTCGTATACCCCTGCCAAAATACGCAAGCCTGAGGCCG
CTTCCCCTCGCTTTCCTGATACCCGTGTACACAATACCGTTATTTAGTGGTGTGTAGGCA
CCACCGCCATAAACGACTTATCTACCCATACGTCCAACAACGGGTTTTTCCCTACCCACG
ACCTCAGGCGGTCGCATCTCCTTCTTCTACTTCGTGCTGCTTTAGTCGTGCACCCATCAC
CCACGGCAGGACTGCGCGCTCACGCATGATTCGCCGTCCCCTGAAAGGGTAACCTGTCAT
GTCACCCAAAGGTCCCTGTTTTCAATCACTCGAAAACGCTAGACTCCTAACTGTGTGTTA
AAGAACCCGCCCGCCGCCTGGCCTTCAACGCGCCAGCCTGGCCGGTCGAGCCGCAGTCGC
ACTCAGCTCAGTCACTGTGCCGCAAGTCTACCTTCACCCGTCCTTCTCGCGGCCCTAGGA
GCCACCTATGTCACACTAATCTAGTCTTTTCTGTCACCCAACGTCTTGGGACCGCTGTCC
GTCCATGGTGGAGCTAGGGCAGAGACACACGACAAAATGTAGTGCAAGAACTCTTGACGT
CCTCCCTATCGCAATCTCGGCATAAGCCAAGGAGTGGGCTGGTGCGATGCCCTGCAATGG
GGCCTATTATGGCGGATCCGCGCAATTTCGGGGATTTGGTCTTTGTCTCTTCGCAATTCA
CGCTTCGCTCTTACTCCAAACTCCACTAGCGTCACGTTGCGTCTAAAACGGGAGCGGTTC
GTATGGGCTTCACTCTTGACACTATGTGGAAGCCTTCCAGGCAGTCTAGCGCGTAACTGG
GTACCGCAATATACTGCTCAGTGTTTGTGATCCTTTTGCGCTAGCGAGTGACTCGACGCA
AAGGTCGATAGGGCTTCAGCGATCGCACCATATGGAGGGGACGCATTGAGAGAGGCAAAT
TACGACATTTCCCGTGACTGGCGCGCGCTGGTGTGACTGTGTACTTTCGATTGGTCTCTT
ACACCGCTCACGACCTCGATAGTTACCCTGCGGTAATCAAAGACTGAAAAAGCCC
>SRR353668 <unknown description>
CCGGAGAGCTTCCAGGCACAAATACGAGCTTCATGTCCACCTGGAGTCACTTAGCTATCT
GGTTGTTTCACATCCCTGAGGTCCACATCTAGAAGTCAAGGGGCAACCCCACCCATTCAC
TATCTACCATGGACAGTGCTTGAAGCGGTTGTGTCAAACGCCCGGTGACCACTTAAGCCA
ACCCGGCAGTGTCTGAGAGAGAAGCCCGAATAAACCCTTTTTCGTCTTTTACTGTCCGCA
CGTTCGTGCCCTTCTGTCGGGACGAATACTGTCTCCCTCTTAGTGGCAAATTTGCAAGTT
ATATCACGGTCGGATAAATGAGAGTATGTGTCGTCTAGAGCGATGGCCATTTAACTTGCC
CAATTTCGCCCTGACCCAGGTAACAATTGAGACACACCTCGGAAGTCCTAGCCTACGTCG
CGTACGGTAGTACAACCTCGATATTGGCATAGGACACTGAATGCACCCATTGTGGTGCCT
ATCATAATACTACAAACCAAGATACCCCATAGCATAATCAGAGGAAGCTGCATCTGATCC
TCAAGAAACAAAGTATAACGTCTCCCCTTCGGTCCCTAGCCCCCAGCGACACCGTCACTC
TCGGTGAGGTGGGTGCTGAAGAGAAATCATAGGTACTGTGGTGAACTCTTAAGCTCATTT
TCAAGAACCGTATATACACTTAGTTTACGTTTGGTGCCTCAACCACTAGCAATAATATAG
ACGAGCATTCGCCATTACGTCTCCTCACGGGTGTTCGAAAATATCGATACTGCGATTGAG
TAAGAGTCTTTATTAAACAGCTAGAGGGTCAGCAGCTTTCTTCGGCTCAACAACCAAGCC
ATGGGGGAAAAAACTCAAGATTCTGCCGGAGACTCTGCGAGCCGTTTTGGCTCAGATTTA
GCACCTGGAATAAATCCGTCTCGTCACCGGTTTGGAGACGCGAGGGGAAACCCGGGGCAC
GGGGGTCCCGCAGGGGCTGCCGAACACGTGCCGGCCGCCCTCACTCACGTAGTTTAATTG
AATGGTGCCCATTGATTTCGGAGGACACGCTAGATCAGTGTAAGCACAGCGGATATGCAC
CAGGAGGAGAAGGCGTTACACGTCGAAAATGGTTCCGGACGGTTACTTGGGCGGACTGAC
CGCTGGGAATCAGCGCACAGCAATCCTAATGCAATTTTGGCCTAAGCTGTTCGACTGCCG
GTCACGGGCATCTCACTTACGACGTCACGCCTCTATCTTGCTAGTCGGGCGTCGTGGCTA
TTCCACTTCGAATGCGCGAGGAGTGGGAAGACCACCAAAACGACAACCATCACGCTCTGT
CTGAGGGGTCGGCGAGAATACTCCGCAAGAGTCACTGAAATAGTATAACGCTGGGATTAA
TACTCCCAAGAGCCTTAGGTTTAAGACCTATGACGATTATGATGCACCTAGCCAGACAGT
TCCGTAGAATCGGTTCATTCATGGAGCACGATAGGGTGATGCCGGGGCAGTCGATGCGGA
TGCTGCCCATCCTAGGAGCCCCAAGCCCTCCTCCCTTCCAAGGTTAGGTTCACGCGCCCG
ACGTGTCCCACCGAAAGCGGGCCGTCTACGTCACAGGGATAATCAGTTCCCCCGCACTCT
GACATTTCCTGCTCAAGGAAGTGTGTTTACCTGCAGGTCCCCTAGGGAGAGGTACCTCTA
GATTGAGCGAGACCCGGAGTGGGCACTGGGGAGGAGGCTTAGTTTACTAGCTCGTGGGGT
AGAACCCCCCTGGGCCACACTCTGGTCGCATGGGCTTCTTAGTCACGCCCTTTTCAGACC
TATTATGGGCCATCATTCCCTATGGGTAGTTGCGCCGGTATGCCGGGATCGAACAAGAGG
CGACATAGCCCTGTTCTCACCTTAGAACACACGATGTCCCACAGCAGATAGGAGTAATCC
GTAAATTTCCATAGGTCGAAGTGAGCCCAGCAAGTGGATGAGGTCGGGATGCAAAACGGA
CACCTCGGTCAGTTCCGTAACCGAGCGAGTAACCTAATAGGCAGGTACAGAATCCATATA
GTGTACAAAACAGTGCGTCTCAAGGTCCACGGCACCAAGAGCTTAGTGCAAATGGAACGC
TCAGCTAAGCCTACACTTTGCGCCGCCTGGGCGAAGACCCGCCAAGACCTGCGGCTAATC
CTCGTAGAGACGCAACCCCTAACAGTCCGGAGCACGGGCTGCGGGACATGGATATGGGTC
GATGATCATCATTGACCATACGTCACTGGTGTAGTGCGTTCATGGAGGTGCCGAGCAATT
GCAGCCTGGATACGGGGGCGTAATCTTTTTATTACAGCTTAGCCCCGCTGGGCCGCCAAC
CAGTTCCTATCTAGGTATCCCCTGGGGGCTGCCGCTCTATTTATCTAGGGCACAGATAAG
GATCGTCAGCGCGACCTCGGAGAGCCTAAGCCATCAACTATTCGGCATCCATCCAGGGCT
ACCGAGTGTCTTGGGCATGGGTAGGGCATAACAATTATGGTGGCAACTCTTGGTAAGTAG
TGCCCAATAGTATTTTTCTTTACTTAATTGGGCACGGGTGACTGCGACGTCCCACTCGTC
GCCCAGAATACTAGCGACCAGTGTCCTCCTTCGGGAAACAGGGTCTGTGCACGGGGGTGC
CGTCCCCATTCCGGTGTTAGATGAGGCTCAGAGAGGTCGGCAACAACGAAAGTATCAAGG
AGTAAGCAGGCTTTGTGGTAGTCGCAATTATAGGGGGTAGTTAATGTTAAAGACACTCTC
CATACTTGTTTAGGCTGCAAGCGTCTTGCGTCTGCAGCATTCATGGAGGCTACGTATAAA
GACTAGCTGAAGGTCGTAGACTCCGGAGAGCGAATGACCTTTAGACGACTTTCATAGCTT
GGGGGCGGGTGAATACGGAGGGAAAACGGGAGTGCAAAAGGACAGGGTCTTTGACGCCCG
CGATAGAATAGCGAAATTGGACCAGTCATTACACACCCCACAAGCGCCGAATGGATGGCG
CCGGAGGTACAAGAAACGAACGAGCCCAGAGAAACGTTGGGGGGGCGAGCCGGCGTGGGA
GGGGAAAGGACATGGACCTCACTGCCCAGCCGGGGCGGGCAGAGACTTCGCAGCTCGACG
TATAACGGCAGTTAAGAGAAAGAGTCGCAGTTCCGGACTTTCGGCACTCGGCGCACAGTT
CGAACGCCGGGAGGGCGCAGTAGTTGACTGTTTCTGACGGCCACGGTCTTCGCAGAGTCT
CACATACCATCTGCGCTACCCTCCGCGGCGTCACGGTAACTATTGCGAGCTGCGTGGGTG
TAATAGTCGTCCGCCATTTACGTTAGTACGCGTAGAGACTGACTTCTTTCCCACACATGG
AGTACAAAAAGCTACGGAAGCGTTTCGCGTAAATTATACTGACACCCACAGCGAGGGGGT
TGTAGCCTTTCAATGCGAGCCTTCGTGTCAACGCTTTTGAGGACGCCGGCCACCCACGCT
GGGCAGCGCAATATGAAGTCGGGCTTCGGGGACGACTATCCCGCGACGGGCACGCAGGAG
AGGCGAGGTGAATGTGAACATCAGGTCCTGTTACGATTTGGGGCTACTTGGGACACCTCT
CAACCAATAGCTTCACGTCCCCTAGTAAGTTTTTTTCTGGATGTTTTTCGTTCTTCTTCT
GTAGAATCTCGATGACGGTCAGGTTGCAGGAGCCTTGCGGCTCCATATACGAAGGTTTGC
TCCAATCAGACACTGCTCCGTTCCGTATGGTACAGCTGTGGCCCGTTCGGAGTGAAGAGG
GACGGAGCTACGCCGTAATGGTTTTGCGGTAAGACATTGTGAGTCCCGACCCCAAAGCCG
TGAAGCAGTTCTACGCGGAGCCCCGCGCGGACCCCCTCCCCCGCATCCCTAACCCTTACG
CCTGCGGATGCAGCGATTGAGCTGTAGTAAGAGTTGTCGCCATTGTATGCCTATTTTGAC
GCCGGTCCCCACTACAACCCTAGGGCGCGCGGCCCGGGCTTCCTGTAAAGCGGCACGTGT
TGGCGTTGTAGCATCTCCGTTACGATAGCGAGGGGACCGGTCGAATGTTCGGGTTCGTCT
TTCCTGTTTATGGCAGGGGTCGAGATTTAATCTTCCCTAGCGGGACCTCGTCGACCGGAG
TCAGGCCCCTCTTGTCGTCATGTCTTCCTCATAGACAAAGGCGGAATGAACTCCAGCCGG
CCGGGTCAATCAGAGCGCAGTGTTAGAAGTGTGCTACGCATCATTCCACTAGACGGCGAG
CTTTGGCACAAGGCGTACTTGTGTACGGTGTCGCCACCTCTAGCTCTCCGTAAATCGAAC
CAGCCGCTATAATAAGATGTTATGCTTATGCGCGCACGGAAGCTATTTGGGGTTCGCTCT
CGTGTTGCCTCCAGCTGCTCGATGTGCGGACCTGGAGCGTGTCTGGGTCAAAGTGGCGAG
GCGACCTCAGCTACGAGATGGGATCACGCCCCACCCTTACGGGAATGCCATTAGCTCTTC
CTCCATCGCCTTGGCTCAGTCATGGTAATCCCGTCCCTCATGTTTCCTCTGCGTCTCGGC
CTCCGTCAATCGTTCTCCGAGTGTGGGACTCTAGATTTTAAATCGTTTGTGCACAACAGC
TTCGAGTGAGATTTACCGGTCCTCACGCCGCCTTACGGACTCCGCGTCCACTAGTATGGT
ACCCTAAGGGAGTTGACCAATGGACAATTGTTTCGGAAGGTTTTCACGAATACGCGCCTC
TAACGACGCGCAGCGGTGGGAAACACTCCTTGGCGGTTGTAGCCTGTGCCGTACGCATGG
AGCCTAGAGTCTCACTGGAAGTAGTCCGTGCTCACGGTATAATAGCTCCTGGTCTACGAC
CACGGCTTCCCTGGGACTCCGTTTAGCCGTTGCGGCCAGGCCTGGCCGTGAAACGACCGG
TACACCTCAAAGGAAACCGGCTGTCGTATACCCCTGCCAAAATACGCAAGCCTGAGGCCG
CTTCCCCTCGCTTTCCTGATACCCGTGTACACAATACCGTTATTTAGTGGTGTGTAGGCA
CCACCGCCATAAACGACTTATCTACCCATACGTCCAACAACGGGTTTTTCCCTACCCACG
ACCTCAGGCGGTCGCATCTCCTTCTTCTACTTCGTGCTGCTTTAGTCGTGCACCCATCAC
CCACGGCAGGACTGCGCGCTCACGCATGATTCGCCGTCCCCTGAAAGGGTAACCTGTCAT
GTCACCCAAAGGTCCCTGTTTTCAATCACTCGAAAACGCTAGACTCCTAACTGTGTGTTA
AAGAACCCGCCCGCCGCCTGGCCTTCAACGCGCCAGCCTGGCCGGTCGAGCCGCAGTCGC
ACTCAGCTCAGTCACTGTGCCGCAAGTCTACCTTCACCCGTCCTTCTCGCGGCCCTAGGA
GCCACCTATGTCACACTAATCTAGTCTTTTCTGTCACCCAACGTCTTGGGACCGCTGTCC
GTCCATGGTGGAGCTAGGGCAGAGACACACGACAAAATGTAGTGCAAGAACTCTTGACGT
CCTCCCTATCGCAATCTCGGCATAAGCCAAGGAGTGGGCTGGTGCGATGCCCTGCAATGG
GGCCTATTATGGCGGATCCGCGCAATTTCGGGGATTTGGTCTTTGTCTCTTCGCAATTCA
CGCTTCGCTCTTACTCCAAACTCCACTAGCGTCACGTTGCGTCTAAAACGGGAGCGGTTC
GTATGGGCTTCACTCTTGACACTATGTGGAAGCCTTCCAGGCAGTCTAGCGCGTAACTGG
GCACCGCAATATACTGCTCAGTGTTTGTGATCCTTTTGCGCTAGCGAGTGACTCGACGCA
AAGGTCGATAGGGCTTCAGCGATCGCACCATATGGAGGGGACGCATTGAGAGAGGCAAAT
TACGACATTTCCCGTGACTGGCGCGCGCTGGTGTGACTGTGTACTTTCGATTGGTCTCTT
ACACCGCTCACGACCTCGATAGTTACCCTGCGGTAATCAAAGACTGAAAAAGCCC
>SRR354008 <unknown description>
CCGGAGAGCTTCCAGGCACAAATACGAGCTTCATGTCCACCTGGAGTCACTTAGCTATCT
GGTTGTTTCACATCCCTGAGGTCCACATCTAGAAGTCAAGGGGCAACCCCACCCATTCAC
TATCTACCATGGACAGTGCTTGAAGCGGTTGTGTCAAACGCCCGGTGACCACTTAAGCCA
ACCCGGCAGTGTCTGAGAGAGAAGCCCGAATAAACCCTTTTTCGTCTTTTACTGTCCGCA
CGTTCGTGCCCTTCTGTCGGGACGAATACTGTCTCCCTCTTAGTGGCAAATTTGCAAGTT
ATATCACGGTCGGATAAATGAGAGTATGTGTCGTCTAGAGCGATGGCCATTTAACTTGCC
CAATTTCGCCCTGACCCAGGTAACAATTGAGACACACCTCGGAAGTCCTAGCCTACGTCG
CGTACGGTAGTACAACCTCGATATTGGCATAGGACACTGAATGCACCCATTGTGGTGCCT
ATCATAATACTACAAACCAAGATACCCCATAGCATAATCAGAGGAAGCTGCATCTGATCC
TCAAGAAACAAAGTATAACGTCTCCCCTTCGGTCCCTAGCCCCCAGCGACACCGTCACTC
TCGGTGAGGTGGGTGCTGAAGAGAAATCATAGGTACTGTGGTGAACTCTTAAGCTCATTT
TCAAGAACCGTATATACACTTAGTTTACGTTTGGTGCCTCAACCACTAGCAATAATATAG
ACGAGCATTCGCCATTACGTCTCCTCACGGGTGTTCGAAAATATCGATACTGCGATTGAG
TAAGAGTCTTTATTAAACAGCTAGAGGGTCAGCAGCTTTCTTCGGCTCAACAACCAAGCC
ATGGGGGAAAAAACTCAAGATTCTGCCGGAGACTCTGCGAGCCGTTTTGGCTCAGATTTA
GCACCTGGAATAAATCCGTCTCGTCACCGGTTTGGAGACGCGAGGGGAAACCCGGGGCAC
GGGGGTCCCGCAGGGGCTGCCGAACACGTGCCGGCCGCCCTCACTCACGTAGTTTAATTG
AATGGTGCCCATTGATTTCGGAGGACACGCTAGATCAGTGTAAGCACAGCGGATATGCAC
CAGGAGGAGAAGGCGTTACACGTCGAAAATGGTTCCGGACGGTTACTTGGGCGGACTGAC
CGCTGGGAATCAGCGCACAGCAATCCTAATGCAATTTTGGCCTAAGCTGTTCGACTGCCG
GTCACGGGCATCTCACTTACGACGTCACGCCTCTATCTTGCTAGTCGGGCGTCGTGGCTA
TTCCACTTCGAATGCGCGAGGAGTGGGAAGACCACCAAAACGACAACCATCACGCTCTGT
CTGAGGGGTCGGCGAGAATACTCCGCAAGAGTCACTGAAATAGTATAACGCTGGGATTAA
TACTCCCAAGAGCCTTAGGTTTAAGACCTATGACGATTATGATGCACCTAGCCAGACAGT
TCCGTAGAATCGGTTCATTCATGGAGCACGATAGGGTGATGCCGGGGCAGTCGATGCGGA
TGCTGCCCATCCTAGGAGCCCCAAGCCCTCCTCCCTTCCAAGGTTAGGTTCACGCGCCCG
ACGTGTCCCACCGAAAGCGGGCCGTCTACGTCACAGGGATAATCAGTTCCCCCGCACTCT
GACATTTCCTGCTCAAGGAAGTGTGTTTACCTGCAGGTCCCCTAGGGAGAGGTACCTCTA
GATTGAGCGAGACCCGGAGTGGGCACTGGGGAGGAGGCTTAGTTTACTAGCTCGTGGGGT
AGAACCCCCCTGGGCCACACTCTGGTCGCATGGGCTTCTTAGTCACGCCCTTTTCAGACC
TATTATGGGCCATCATTCCCTATGGGTAGTTGCGCCGGTATGCCGGGATCGAACAAGAGG
CGACATAGCCCTGTTCTCACCTTAGAACACACGATGTCCCACAGCAGATAGGAGTAATCC
GTAAATTTCCATAGGTCGAAGTGAGCCCAGCAAGTGGATGAGGTCGGGATGCAAAACGGA
CACCTCGGTCAGTTCCGTAACCGAGCGAGTAACCTAATAGGCAGGTACAGAATCCATATA
GTGTACAAAACAGTGCGTCTCAAGGTCCACGGCACCAAGAGCTTAGTGCAAATGGAACGC
TCAGCTAAGCCTACACTTTGCGCCGCCTGGGCGAAGACCCGCCAAGACCTGCGGCTAATC
CTCGTAGAGACGCAACCCCTAACAGTCCGGAGCACGGGCTGCGGGACATGGATATGGGTC
GATGATCATCATTGACCATACGTCACTGGTGTAGTGCGTTCATGGAGGTGCCGAGCAATT
GCAGCCTGGATACGGGGGCGTAATCTTTTTATTACAGCTTAGCCCCGCTGGGCCGCCAAC
CAGTTCCTATCTAGGTATCCCCTGGGGGCTGCCGCTCTATTTATCTAGGGCACAGATAAG
GATCGTCAGCGCGACCTCGGAGAGCCTAAGCCATCAACTATTCGGCATCCATCCAGGGCT
ACCGAGTGTCTTGGGCATGGGTAGGGCATAACAATTATGGTGGCAACTCTTGGTAAGTAG
TGCCCAATAGTATTTTTCTTTACTTAATTGGGCACGGGTGACTGCGACGTCCCACTCGTC
GCCCAGAATACTAGCGACCAGTGTCCTCCTTCGGGAAACAGGGTCTGTGCACGGGGGTGC
CGTCCCCATTCCGGTGTTAGATGAGGCTCAGAGAGGTCGGCAACAACGAAAGTATCAAGG
AGTAAGCAGGCTTTGTGGTAGTCGCAATTATAGGGGGTAGTTAATGTTAAAGACACTCTC
CATACTTGTTTAGGCTGCAAGCGTCTTGCGTCTGCAGCATTCATGGAGGCTACGTATAAA
GACTAGCTGAAGGTCGTAGACTCCGGAGAGCGAATGACCTTTAGACGACTTTCATAGCTT
GGGGGCGGGTGAATACGGAGGGAAAACGGGAGTGCAAAAGGACAGGGTCTTTGACGCCCG
CGATAGAATAGCGAAATTGGACCAGTCATTACACACCCCACAAGCGCCGAATGGATGGCG
CCGGAGGTACAAGAAACGAACGAGCCCAGAGAAACGTTGGGGGGGCGAGCCGGCGTGGGA
GGGGAAAGGACATGGACCTCACTGCCCAGCCGGGGCGGGCAGAGACTTCGCAGCTCGACG
TATAACGGCAGTTAAGAGAAAGAGTCGCAGTTCCGGACTTTCGGCACTCGGCGCACAGTT
CGAACGCCGGGAGGGCGCAGTAGTTGACTGTTTCTGACGGCCACGGTCTTCGCAGAGTCT
CACATACCATCTGCGCTACCCTCCGCGGCGTCACGGTAACTATTGCGAGCTGCGTGGGTG
TAATAGTCGTCCGCCATTTACGTTAGTACGCGTAGAGACTGACTTCTTTCCCACACATGG
AGTACAAAAAGCTACGGAAGCGTTTCGCGTAAATTATACTGACACCCACAGCGAGGGGGT
TGTAGCCTTTCAATGCGAGCCTTCGTGTCAACGCTTTTGAGGACGCCGGCCACCCACGCT
GGGCAGCGCAATATGAAGTCGGGCTTCGGGGACGACTATCCCGCGACGGGCACGCAGGAG
AGGCGAGGTGAATGTGAACATCAGGTCCTGTTACGATTTGGGGCTACTTGGGACACCTCT
CAACCAATAGCTTCACGTCCCCTAGTAAGTTTTTTTCTGGATGTTTTTCGTTCTTCTTCT
GTAGAATCTCGATGACGGTCAGGTTGCAGGAGCCTTGCGGCTCCATATACGAAGGTTTGC
TCCAATCAGACACTGCTCCGTTCCGTATGGTACAGCTGTGGCCCGTTCGGAGTGAAGAGG
GACGGAGCTACGCCGTAATGGTTTTGCGGTAAGACATTGTGAGTCCCGACCCCAAAGCCG
TGAAGCAGTTCTACGCGGAGCCCCGCGCGGACCCCCTCCCCCGCATCCCTAACCCTTACG
CCTGCGGATGCAGCGATTGAGCTGTAGTAAGAGTTGTCGCCATTGTATGCCTATTTTGAC
GCCGGTCCCCACTACAACCCTAGGGCGCGCGGCCCGGGCTTCCTGTAAAGCGGCACGTGT
TGGCGTTGTAGCATCTCCGTTACGATAGCGAGGGGACCGGTCGAATGTTCGGGTTCGTCT
TTCCTGTTTATGGCAGGGGTCGAGATTTAATCTTCCCTAGCGGGACCTCGTCGACCGGAG
TCAGGCCCCTCTTGTCGTCATGTCTTCCTCATAGACAAAGGCGGAATGAACTCCAGCCGG
CCGGGTCAATCAGAGCGCAGTGTTAGAAGTGTGCTACGCATCATTCCACTAGACGGCGAG
CTTTGGCACAAGGCGTACTTGTGTACGGTGTCGCCACCTCTAGCTCTCCGTAAATCGAAC
CAGCCGCTATAATAAGATGTTATGCTTATGCGCGCACGGAAGCTATTTGGGGTTCGCTCT
CGTGTTGCCTCCAGCTGCTCGATGTGCGGACCTGGAGCGTGTCTGGGTCAAAGTGGCGAG
GCGACCTCAGCTACGAGATGGGATCACGCCCCACCCTTACGGGAATGCCATTAGCTCTTC
CTCCATCGCCTTGGCTCAGTCATGGTAATCCCGTCCCTCATGTTTCCTCTGCGTCTCGGC
CTCCGTCAATCGTTCTCCGAGTGTGGGACTCTAGATTTTAAATCGTTTGTGCACAACAGC
TTCGAGTGAGATTTACCGGTCCTCACGCCGCCTTACGGACTCCGCGTCCACTAGTATGGT
ACCCTAAGGGAGTTGACCAATGGACAATTGTTTCGGAAGGTTTTCACGAATACGCGCCTC
TAACGACGCGCAGCGGTGGGAAACACTCCTTGGCGGTTGTAGCCTGTGCCGTACGCATGG
AGCCTAGAGTCTCACTGGAAGTAGTCCGTGCTCACGGTATAATAGCTCCTGGTCTACGAC
CACGGCTTCCCTGGGACTCCGTTTAGCCGTTGCGGCCAGGCCTGGCCGTGAAACGACCGG
TACACCTCAAAGGAAACCGGCTGTCGTATACCCCTGCCAAAATACGCAAGCCTGAGGCCG
CTTCCCCTCGCTTTCCTGATACCCGTGTACACAATACCGTTATTTAGTGGTGTGTAGGCA
CCACCGCCATAAACGACTTATCTACCCATACGTCCAACAACGGGTTTTTCCCTACCCACG
ACCTCAGGCGGTCGCATCTCCTTCTTCTACTTCGTGCTGCTTTAGTCGTGCACCCATCAC
CCACGGCAGGACTGCGCGCTCACGCATGATTCGCCGTCCCCTGAAAGGGTAACCTGTCAT
GTCACCCAAAGGTCCCTGTTTTCAATCACTCGAAAACGCTAGACTCCTAACTGTGTGTTA
AAGAACCCGCCCGCCGCCTGGCCTTCAACGCGCCAGCCTGGCCGGTCGAGCCGCAGTCGC
ACTCAGCTCAGTCACTGTGCCGCAAGTCTACCTTCACCCGTCCTTCTCGCGGCCCTAGGA
GCCACCTATGTCACACTAATCTAGTCTTTTCTGTCACCCAACGTCTTGGGACCGCTGTCC
GTCCATGGTGGAGCTAGGGCAGAGACACACGACAAAATGTAGTGCAAGAACTCTTGACGT
CCTCCCTATCGCAATCTCGGCATAAGCCAAGGAGTGGGCTGGTGCGATGCCCTGCAATGG
GGCCTATTATGGCGGATCCGCGCAATTTCGGGGATTTGGTCTTTGTCTCTTCGCAATTCA
CGCTTCGCTCTTACTCCAAACTCCACTAGCGTCACGTTGCGTCTAAAACGGGAGCGGTTC
GTATGGGCTTCACTCTTGACACTATGTGGAAGCCTTCCAGGCAGTCTAGCGCGTAACTGG
GCACCGCAATATACTGCTCAGTGTTTGTGATCCTTTTGCGCTAGCGAGTGACTCGACGCA
AAGGTCGATAGGGCTTCAGCGATCGCACCATATGGAGGGGACGCATTGAGAGAGGCAAAT
TACGACATTTCCCGTGACTGGCGCGCGCTGGTGTGACTGTGTACTTTCGATTGGTCTCTT
ACACCGCTCACGACCTCGATAGTTACCCTGCGGTAATCAAAGACTGAAAAAGCCC
>SRR354010 <unknown description>
CCGGAGAGCTTCCAGGCACAAATACGAGCTTCATGTCCACCTGGAGTCACTTAGCTATCT
GGTTGTTTCACATCCCTGAGGTCCACATCTAGAAGTCAAGGGGCAACCCCACCCATTCAC
TATCTACCATGGACAGTGCTTGAAGCGGTTGTGTCAAACGCCCGGTGACCACTTAAGCCA
ACCCGGCAGTGTCTGAGAGAGAAGCCCGAATAAACCCTTTTTCGTCTTTTACTGTCCGCA
CGTTCGTGCCCTTCTGTCGGGACGAATACTGTCTCCCTCTTAGTGGCAAATTTGCAAGTT
ATATCACGGTCGGATAAATGAGAGTATGTGTCGTCTAGAGCGATGGCCATTTAACTTGCC
CAATTTCGCCCTGACCCAGGTAACAATTGAGACACACCTCGGAAGTCCTAGCCTACGTCG
CGTACGGTAGTACAACCTCGATATTGGCATAGGACACTGAATGCACCCATTGTGGTGCCT
ATCATAATACTACAAACCAAGATACCCCATAGCATAATCAGAGGAAGCTGCATCTGATCC
TCAAGAAACAAAGTATAACGTCTCCCCTTCGGTCCCTAGCCCCCAGCGACACCGTCACTC
TCGGTGAGGTGGGTGCTGAAGAGAAATCATAGGTACTGTGGTGAACTCTTAAGCTCATTT
TCAAGAACCGTATATACACTTAGTTTACGTTTGGTGCCTCAACCACTAGCAATAATATAG
ACGAGCATTCGCCATTACGTCTCCTCACGGGTGTTCGAAAATATCGATACTGCGATTGAG
TAAGAGTCTTTATTAAACAGCTAGAGGGTCAGCAGCTTTCTTCGGCTCAACAACCAAGCC
ATGGGGGAAAAAACTCAAGATTCTGCCGGAGACTCTGCGAGCCGTTTTGGCTCAGATTTA
GCACCTGGAATAAATCCGTCTCGTCACCGGTTTGGAGACGCGAGGGGAAACCCGGGGCAC
GGGGGTCCCGCAGGGGCTGCCGAACACGTGCCGGCCGCCCTCACTCACGTAGTTTAATTG
AATGGTGCCCATTGATTTCGGAGGACACGCTAGATCAGTGTAAGCACAGCGGATATGCAC
CAGGAGGAGAAGGCGTTACACGTCGAAAATGGTTCCGGACGGTTACTTGGGCGGACTGAC
CGCTGGGAATCAGCGCACAGCAATCCTAATGCAATTTTGGCCTAAGCTGTTCGACTGCCG
GTCACGGGCATCTCACGTACGACGTCACGCCTCTATCTTGCTAGTCGGGCGTCGTGGCTA
TTCCACTTCGAATGCGCGAGGAGTGGGAAGACCACCAAAACGACAACCATCACGCTCTGT
CTGAGGGGTCGGCGAGAATACTCCGCAAGAGTCACTGAAATAGTATAACGCTGGGATTAA
TACTCCCAAGAGCCTTAGGTTTAAGACCTATGACGATTATGATGCACCTAGCCAGACAGT
TCCGTAGAATCGGTTCATTCATGGAGCACGATAGGGTGATGCCGGGGCAGTCGATGCGGA
TGCTGCCCATCCTAGGAGCCCCAAGCCCTCCTCCCTTCCAAGGTTAGGTTCACGCGCCCG
ACGTGTCCCACCGAAAGCGGGCCGTCTACGTCACAGGGATAATCAGTTCCCCCGCACTCT
GACATTTCCTGCTCAAGGAAGTGTGTTTACCTGCAGGTCCCCTAGGGAGAGGTACCTCTA
GATTGAGCGAGACCCGGAGTGGGCACTGGGGAGGAGGCTTAGTTTACTAGCTCGTGGGGT
AGAACCCCCCTGGGCCACACTCTGGTCGCATGGGCTTCTTAGTCACGCCCTTTTCAGACC
TATTATGGGCCATCATTCCCTATGGGTAGTTGCGCCGGTATGCCGGGATCGAACAAGAGG
CGACATAGCCCTGTTCTCACCTTAGAACACACGATGTCCCACAGCAGATAGGAGTAATCC
GTAAATTTCCATAGGTCGAAGTGAGCCCAGCAAGTGGATGAGGTCGGGATGCAAAACGGA
CACCTCGGTCAGTTCCGTAACCGAGCGAGTAACCTAATAGGCAGGTACAGAATCTATATA
GTGTACAAAACAGTGCGTCTCAAGGTCCACGGCACCAAGAGCTTAGTGCAAATGGAACGC
TCAGCTAAGCCTACACTTTGCGCCGCCTGGGCGAAGACCCGCCAAGACCTGCGGCTAATC
CTCGTAGAGACGCAACCCCTAACAGTCCGGAGCACGGGCTGCGGGACATGGATATGGGTC
GATGATCATCATTGACCATACGTCACTGGTGTAGTGCGTTCATGGAGGTGCCGAGCAATT
GCAGCCTGGATACGGGGGCGTAATCTTTTTATTACAGCTTAGCCCCGCTGGGCCGCCAAC
CAGTTCCTATCTAGGTATCCCCTGGGGGCTGCCGCTCTATTTATCTAGGGAACAGATAAG
GATCGTCAGCGCGACCTCGGAGAGCCTAAGCCATCAACTATTCGGCATCCATCCAGGGCT
ACCGAGTGTCTTGGGCATGGGTAGGGCATAACAATTATGGTGGCAACTCTTGGTGAGTAG
TGCCCAATAGTATTTTTCTTTACTTAATTGGGCACGGGTGACTGCGACGTCCCACTCGTC
GCCCAGAATACTAGCGACCAGTGTCCTCCTTCGGGAAACAGGGTCTGTGCACGGGGGTGC
CGTCCCCATTCCGGTGTTAGATGAGGCTCAGAGAGGTCGGCAACAACGAAAGTATCAAGG
AGTAAGCAGGCTTTGTGGTAGTCGCAATTATAGGGGGTAGTTAATGTTAAAGACACTCTC
CATACTTGTTTAGGCTGCAAGCGTCTTGCGTCTGCAGCATTCATGGAGGCTACGTATAAA
GACTAGCTGAAGGTCGTAGACTCCGGAGAGCGAATGACCTTTAGACGACTTTCATAGCTT
GGGGGCGGGTGAATACGGAGGGAAAACGGGAGTGCAAAAGGACAGGGTCTTTGACGCCCG
CGATAGAATAGCGAAATTGGACCAGTCATTACACACCCCACAAGCGCCGAATGGATGGCG
CCGGAGGTACAAGAAACGAACGAGCCCAGAGAAACGTTGGGGGGGCGAGCCGGCGTGGGA
GGGGAAAGGACATGGACCTCACTGCCCAGCCGGGGCGGGCAGAGACTTCGCAGCTCGACG
TATAACGGCAGTTAAGAGAAAGAGTCGCAGTTCCGGACTTTCGGCACTCGGCGCACAGTT
CGAACGCCGGGAGGGCGCAGTAGTTGACTGTTTCTGACGGCCACGGTCTTCGCAGAGTCT
CACATACCATCTGCGCTACCCTCCGCGGCGTCACGGTAACTATTGCGAGCTGCGTGGGTG
TAATAGTCGTCCGCCATTTACGTTAGTACGCGTAGAGACTGACTTCTTTCCCACACATGG
AGTACAAAAAGCTACGGAAGCGTTTCGCGTAAATTATACTGACACCCACAGCGAGGGGGT
TGTAGCCTTTCAATGCGAGCCTTCGTGTCAACGCTTTTGAGGACGCCGGCCACCCACGCT
GGGCAGCGCAATATGAAGTCGGGCTTCGGGGACGACTATCCCGCGACGGGCACGCAGGAG
AGGCGAGGTGAATGTGAACATCAGGTCCTGTTACGATTTGGGGCTACTTGGGACACCTCT
CAACCAATAGCTTCACGTCCCCTAGTAAGTTTTTTTCTGGATGTTTTTCGTTCTTCTTCT
GTAGAATCTCGATGACGGTCAGGTTGCAGGAGCCTTGCGGCTCCATATACGAAGGTTTGC
TCCAATCAGACACTGCTCCGTTCCGTATGGTACAGCTGTGGCCCGTTCGGAGTGAAGAGG
GACGGAGCTACGCCGTAATGGTTTTGCGGTAAGACATTGTGAGTCCCGACCCCAAAGCCG
TGAAGCAGTTCTACGCGGAGCCCCGCGCGGACCCCCTCCCCCGCATCCCTAACCCTTACG
CCTGCGGATGCAGCGATTGAGTTGTAGTAAGAGTTGTCGCCATTGTATGCCTATTTTGAC
GCCGGTCCCCACTACAACCCTAGGGCGCGCGGCCCGGGCTTCCTGTAAAGCGGCACGTGT
TGGCGTTGTAGCATCTCCGTTACGATAGCGAGGGGACCGGTCGAATGTTCGGGTTCGTCT
TTCCTGTTTATGGCAGGGGTCGAGATTTAATCTTCCCTAGCGGGACCTCGTCGACCGGAG
TCAGGCCCCTCTTGTCGTCATGTCTTCCTCATAGACAAAGGCGGAATGAACTCCAGCCGG
CCGGGTCAATCAGAGCGCAGTGTTAGAAGTGTGCTACGCATCATTCCACTAGACGGCGAG
CTTTGGCACAAGGCGTACTTGTGTACGGTGTCGCCACCTCTAGCTCTCCGTAAATCGAAC
CAGCCGCTATAATAAGATGTTATGCTTATGCGCGCACGGAAGCTATTTGGGGTTCGCTCT
CGTGTTGCCTCCAGCTGCTCGATGTGCGGACCTGGAGCGTGTCTGGGTCAAAGTGGCGAG
GCGACCTCAGCTACGAGATGGGATCACGCCCCACCCTTACGGGAATGCCATTAGCTCTTC
CTCCATCGCCTTGGCTCAGTCATGGTAATCCCGTCCCTCATGTTTCCTCTGCGTCTCGGC
CTCCGTCAATCGTTCTCCGAGTGTGGGACTCTAGATTTTAAATCGTTTGTGCACAACAGC
TTCGAGTGAGATTTACCGGTCCTCACGCCGCCTTACGGACTCCGCGTCCACTAGTATGGT
ACCCTAAGGGAGTTGACCAATGGACAATTGTTTCGGAAGGTTTTCACGAATACGCGCCTC
TAACGACGCGCAGCGGTGGGAAACACTCCTTGGCGGTTGTAGCCTGTGCCGTACGCATGG
AGCCTAGAGTCTCACTGGAAGTAGTCCGTGCTCACGGTATAATAGCTCCTGGTCTACGAC
CACGGCTTCCCTGGGACTCCGTTTAGCCGTTGCGGCCAGGCCTGGCCGTGAAACGACCGG
TACACCTCAAAGGAAACCGGCTGTCGTATACCCCTGCCAAAATACGCAAGCCTGAGGCCG
CTTCCCCTCGCTTTCCTGATACCCGTGTACACAATACCGTTATTTAGTGGTGTGTAGGCA
CCACCGCCATAAACGACTTATCTACCCATACGTCCAACAACGGGTTTTTCCCTACCCACG
ACCTCAGGCGGTCGCATCTCCTTCTTCTACTTCGTGCTGCTTTAGTCGTGCACCCATCAC
CCACGGCAGGACTGCGCGCTCACGCATGATTCGCCGTCCCCTGAAAGGGTAACCTGTCAT
GTCACCCAAAGGTCCCTGTTTTCAATCACTCGAAAACGCTAGACTCCTAACTGTGTGTTA
AAGAACCCGCCCGCCGCCTGGCCTTCAACGCGCCAGCCTGGCCGGTCGAGCCGCAGTCGC
ACTCAGCTCAGTCACTGTGCCGCAAGTCTACCTTCACCCGTCCTTCTCGCGGCCCTAGGA
GCCACCTATGTCACACTAATCTAGTCTTTTCTGTCACCCAACGTCTTGGGACCGCTGTCC
GTCCATGGTGGAGCTAGGGCAGAGACACACGACAAAATGTAGTGCAAGAACTCTTGACGT
CCTCCCTATCGCAATCTCGGCATAAGCCAAGGAGTGGGCTGGTGCGATGCCCTGCAATGG
GGCCTATTATGGCGGATCCGCGCAATTTCGGGGATTTGGTCTTTGTCTCTTCGCAATTCA
CGCTTCGCTCTTACTCCAAACTCCACTAGCGTCACGTTGCGTCTAAAACGGGAGCGGTTC
GTATGGGCTTCACTCTTGACACTATGTGGAAGCCTTCCAGGCAGTCTAGCGCGTAACTGG
GTACCGCAATATACTGCTCAGTGTTTGTGATCCTTTTGCGCTAGCGAGTGACTCGACGCA
AAGGTCGATAGGGCTTCAGCGATCGCACCATATGGAGGGGACGCATTGAGAGAGGCAAAT
TACGACATTTCCCGTGACTGGCGCGCGCTGGTGTGACTGTGTACTTTCGATTGGTCTCTT
ACACCGCTCACGACCTCGATAGTTACCCTGCGGTAATCAAAGACTGAAAAAGCCC
>SRR354016 <unknown description>
CCGGAGAGCTTCCAGGCACAAATACGAGCTTCATGTCCACCTGGAGTCACTTAGCTATCT
GGTTGTTTCACATCCCTGAGGTCCACATCTAGAAGTCAAGGGGCAACCCCACCCATTCAC
TATCTACCATGGACAGTGCTTGAAGCGGTTGTGTCAAACGCCCGGTGACCACTTAAGCCA
ACCCGGCAGTGTCTGAGAGAGAAGCCCGAATAAACCCTTTTTCGTCTTTTACTGTCCGCA
CGTTCGTGCCCTTCTGTCGGGACGAATACTGTCTCCCTCTTAGTGGCAAATTTGCAAGTT
ATATCACGGTCGGATAAATGAGAGTATGTGTCGTCTAGAGCGATGGCCATTTAACTTGCC
CAATTTCGCCCTGACCCAGGTAACAATTGAGACACACCTCGGAAGTCCTAGCCTACGTCG
CGTACGGTAGTACAACCTCGATATTGGCATAGGACACTGAATGCACCCATTGTGGTGCCT
ATCATAATACTACAAACCAAGATACCCCATAGCATAATCAGAGGAAGCTGCATCTGATCC
TCAAGAAACAAAGTATAACGTCTCCCCTTCGGTCCCTAGCCCCCAGCGACACCGTCACTC
TCGGTGAGGTGGGTGCTGAAGAGAAATCATAGGTACTGTGGTGAACTCTTAAGCTCATTT
TCAAGAACCGTATATACACTTAGTTTACGTTTGGTGCCTCAACCACTAGCAATAATATAG
ACGAGCATTCGCCATTACGTCTCCTCACGGGTGTTCGAAAATATCGATACTGCGATTGAG
TAAGAGTCTTTATTAAACAGCTAGAGGGTCAGCAGCTTTCTTCGGCTCAACAACCAAGCC
ATGGGGGAAAAAACTCAAGATTCTGCCGGAGACTCTGCGAGCCGTTTTGGCTCAGATTTA
GCACCTGGAATAAATCCGTCTCGTCACCGGTTTGGAGACGCGAGGGGAAACCCGGGGCAC
GGGGGTCCCGCAGGGGCTGCCGAACACGTGCCGGCCGCCCTCACTCACGTAGTTTAATTG
AATGGTGCCCATTGATTTCGGAGGACACGCTAGATCAGTGTAAGCACAGCGGATATGCAC
CAGGAGGAGAAGGCGTTACACGTCGAAAATGGTTCCGGACGGTTACTTGGGCGGACTGAC
CGCTGGGAATCAGCGCACAGCAATCCTAATGCAATTTTGGCCTAAGCTGTTCGACTGCCG
GTCACGGGCATCTCACGTACGACGTCACGCCTCTATCTTGCTAGTCGGGCGTCGTGGCTA
TTCCACTTCGAATGCGCGAGGAGTGGGAAGACCACCAAAACGACAACCATCACGCTCTGT
CTGAGGGGTCGGCGAGAATACTCCGCAAGAGTCACTGAAATAGTATAACGCTGGGATTAA
TACTCCCAAGAGCCTTAGGTTTAAGACCTATGACGATTATGATGCACCTAGCCAGACAGT
TCCGTAGAATCGGTTCATTCATGGAGCACGATAGGGTGATGCCGGGGCAGTCGATGCGGA
TGCTGCCCATCCTAGGAGCCCCAAGCCCTCCTCCCTTCCAAGGTTAGGTTCACGCGCCCG
ACGTGTCCCACCGAAAGCGGGCCGTCTACGTCACAGGGATAATCAGTTCCCCCGCACTCT
GACATTTCCTGCTCAAGGAAGTGTGTTTACCTGCAGGTCCCCTAGGGAGAGGTACCTCTA
GATTGAGCGAGACCCGGAGTGGGCACTGGGGAGGAGGCTTAGTTTACTAGCTCGTGGGGT
AGAACCCCCCTGGGCCACACTCTGGTCGCATGGGCTTCTTAGTCACGCCCTTTTCAGACC
TATTATGGGCCATCATTCCCTATGGGTAGTTGCGCCGGTATGCCGGGATCGAACAAGAGG
CGACATAGCCCTGTTCTCACCTTAGAACACACGATGTCCCACAGCAGATAGGAGTAATCC
GTAAATTTCCATAGGTCGAAGTGAGCCCAGCAAGTGGATGAGGTCGGGATGCAAAACGGA
CACCTCGGTCAGTTCCGTAACCGAGCGAGTAACCTAATAGGCAGGTACAGAATCTATATA
GTGTACAAAACAGTGCGTCTCAAGGTCCACGGCACCAAGAGCTTAGTGCAAATGGAACGC
TCAGCTAAGCCTACACTTTGCGCCGCCTGGGCGAAGACCCGCCAAGACCTGCGGCTAATC
CTCGTAGAGACGCAACCCCTAACAGTCCGGAGCACGGGCTGCGGGACATGGATATGGGTC
GATGATCATCATTGACCATACGTCACTGGTGTAGTGCGTTCATGGAGGTGCCGAGCAATT
GCAGCCTGGATACGGGGGCGTAATCTTTTTATTACAGCTTAGCCCCGCTGGGCCGCCAAC
CAGTTCCTATCTAGGTATCCCCTGGGGGCTGCCGCTCTATTTATCTAGGGAACAGATAAG
GATCGTCAGCGCGACCTCGGAGAGCCTAAGCCATCAACTATTCGGCATCCATCCAGGGCT
ACCGAGTGTCTTGGGCATGGGTAGGGCATAACAATTATGGTGGCAACTCTTGGTGAGTAG
TGCCCAATAGTATTTTTCTTTACTTAATTGGGCACGGGTGACTGCGACGTCCCACTCGTC
GCCCAGAATACTAGCGACCAGTGTCCTCCTTCGGGAAACAGGGTCTGTGCACGGGGGTGC
CGTCCCCATTCCGGTGTTAGATGAGGCTCAGAGAGGTCGGCAACAACGAAAGTATCAAGG
AGTAAGCAGGCTTTGTGGTAGTCGCAATTATAGGGGGTAGTTAATGTTAAAGACACTCTC
CATACTTGTTTAGGCTGCAAGCGTCTTGCGTCTGCAGCATTCATGGAGGCTACGTATAAA
GACTAGCTGAAGGTCGTAGACTCCGGAGAGCGAATGACCTTTAGACGACTTTCATAGCTT
GGGGGCGGGTGAATACGGAGGGAAAACGGGAGTGCAAAAGGACAGGGTCTTTGACGCCCG
CGATAGAATAGCGAAATTGGACCAGTCATTACACACCCCACAAGCGCCGAATGGATGGCG
CCGGAGGTACAAGAAACGAACGAGCCCAGAGAAACGTTGGGGGGGCGAGCCGGCGTGGGA
GGGGAAAGGACATGGACCTCACTGCCCAGCCGGGGCGGGCAGAGACTTCGCAGCTCGACG
TATAACGGCAGTTAAGAGAAAGAGTCGCAGTTCCGGACTTTCGGCACTCGGCGCACAGTT
CGAACGCCGGGAGGGCGCAGTAGTTGACTGTTTCTGACGGCCACGGTCTTCGCAGAGTCT
CACATACCATCTGCGCTACCCTCCGCGGCGTCACGGTAACTATTGCGAGCTGCGTGGGTG
TAATAGTCGTCCGCCATTTACGTTAGTACGCGTAGAGACTGACTTCTTTCCCACACATGG
AGTACAAAAAGCTACGGAAGCGTTTCGCGTAAATTATACTGACACCCACAGCGAGGGGGT
TGTAGCCTTTCAATGCGAGCCTTCGTGTCAACGCTTTTGAGGACGCCGGCCACCCACGCT
GGGCAGCGCAATATGAAGTCGGGCTTCGGGGACGACTATCCCGCGACGGGCACGCAGGAG
AGGCGAGGTGAATGTGAACATCAGGTCCTGTTACGATTTGGGGCTACTTGGGACACCTCT
CAACCAATAGCTTCACGTCCCCTAGTAAGTTTTTTTCTGGATGTTTTTCGTTCTTCTTCT
GTAGAATCTCGATGACGGTCAGGTTGCAGGAGCCTTGCGGCTCCATATACGAAGGTTTGC
TCCAATCAGACACTGCTCCGTTCCGTATGGTACAGCTGTGGCCCGTTCGGAGTGAAGAGG
GACGGAGCTACGCCGTAATGGTTTTGCGGTAAGACATTGTGAGTCCCGACCCCAAAGCCG
TGAAGCAGTTCTACGCGGAGCCCCGCGCGGACCCCCTCCCCCGCATCCCTAACCCTTACG
CCTGCGGATGCAGCGATTGAGTTGTAGTAAGAGTTGTCGCCATTGTATGCCTATTTTGAC
GCCGGTCCCCACTACAACCCTAGGGCGCGCGGCCCGGGCTTCCTGTAAAGCGGCACGTGT
TGGCGTTGTAGCATCTCCGTTACGATAGCGAGGGGACCGGTCGAATGTTCGGGTTCGTCT
TTCCTGTTTATGGCAGGGGTCGAGATTTAATCTTCCCTAGCGGGACCTCGTCGACCGGAG
TCAGGCCCCTCTTGTCGTCATGTCTTCCTCATAGACAAAGGCGGAATGAACTCCAGCCGG
CCGGGTCAATCAGAGCGCAGTGTTAGAAGTGTGCTACGCATCATTCCACTAGACGGCGAG
CTTTGGCACAAGGCGTACTTGTGTACGGTGTCGCCACCTCTAGCTCTCCGTAAATCGAAC
CAGCCGCTATAATAAGATGTTATGCTTATGCGCGCACGGAAGCTATTTGGGGTTCGCTCT
CGTGTTGCCTCCAGCTGCTCGATGTGCGGACCTGGAGCGTGTCTGGGTCAAAGTGGCGAG
GCGACCTCAGCTACGAGATGGGATCACGCCCCACCCTTACGGGAATGCCATTAGCTCTTC
CTCCATCGCCTTGGCTCAGTCATGGTAATCCCGTCCCTCATGTTTCCTCTGCGTCTCGGC
CTCCGTCAATCGTTCTCCGAGTGTGGGACTCTAGATTTTAAATCGTTTGTGCACAACAGC
TTCGAGTGAGATTTACCGGTCCTCACGCCGCCTTACGGACTCCGCGTCCACTAGTATGGT
ACCCTAAGGGAGTTGACCAATGGACAATTGTTTCGGAAGGTTTTCACGAATACGCGCCTC
TAACGACGCGCAGCGGTGGGAAACACTCCTTGGCGGTTGTAGCCTGTGCCGTACGCATGG
AGCCTAGAGTCTCACTGGAAGTAGTCCGTGCTCACGGTATAATAGCTCCTGGTCTACGAC
CACGGCTTCCCTGGGACTCCGTTTAGCCGTTGCGGCCAGGCCTGGCCGTGAAACGACCGG
TACACCTCAAAGGAAACCGGCTGTCGTATACCCCTGCCAAAATACGCAAGCCTGAGGCCG
CTTCCCCTCGCTTTCCTGATACCCGTGTACACAATACCGTTATTTAGTGGTGTGTAGGCA
CCACCGCCATAAACGACTTATCTACCCATACGTCCAACAACGGGTTTTTCCCTACCCACG
ACCTCAGGCGGTCGCATCTCCTTCTTCTACTTCGTGCTGCTTTAGTCGTGCACCCATCAC
CCACGGCAGGACTGCGCGCTCACGCATGATTCGCCGTCCCCTGAAAGGGTAACCTGTCAT
GTCACCCAAAGGTCCCTGTTTTCAATCACTCGAAAACGCTAGACTCCTAACTGTGTGTTA
AAGAACCCGCCCGCCGCCTGGCCTTCAACGCGCCAGCCTGGCCGGTCGAGCCGCAGTCGC
ACTCAGCTCAGTCACTGTGCCGCAAGTCTACCTTCACCCGTCCTTCTCGCGGCCCTAGGA
GCCACCTATGTCACACTAATCTAGTCTTTTCTGTCACCCAACGTCTTGGGACCGCTGTCC
GTCCATGGTGGAGCTAGGGCAGAGACACACGACAAAATGTAGTGCAAGAACTCTTGACGT
CCTCCCTATCGCAATCTCGGCATAAGCCAAGGAGTGGGCTGGTGCGATGCCCTGCAATGG
GGCCTATTATGGCGGATCCGCGCAATTTCGGGGATTTGGTCTTTGTCTCTTCGCAATTCA
CGCTTCGCTCTTACTCCAAACTCCACTAGCGTCACGTTGCGTCTAAAACGGGAGCGGTTC
GTATGGGCTTCACTCTTGACACTATGTGGAAGCCTTCCAGGCAGTCTAGCGCGTAACTGG
GTACCGCAATATACTGCTCAGTGTTTGTGATCCTTTTGCGCTAGCGAGTGACTCGACGCA
AAGGTCGATAGGGCTTCAGCGATCGCACCATATGGAGGGGACGCATTGAGAGAGGCAAAT
TACGACATTTCCCGTGACTGGCGCGCGCTGGTGTGACTGTGTACTTTCGATTGGTCTCTT
ACACCGCTCACGACCTCGATAGTTACCCTGCGGTAATCAAAGACTGAAAAAGCCC
>SRR354017 <unknown description>
CCGGAGAGCTTCCAGGCACAAATACGAGCTTCATGTCCACCTGGAGTCACTTAGCTATCT
GGTTGTTTCACATCCCTGAGGTCCACATCTAGAAGTCAAGGGGCAACCCCACCCATTCAC
TATCTACCATGGACAGTGCTTGAAGCGGTTGTGTCAAACGCCCGGTGACCACTTAAGCCA
ACCCGGCAGTGTCTGAGAGAGAAGCCCGAATAAACCCTTTTTCGTCTTTTACTGTCCGCA
CGTTCGTGCCCTTCTGTCGGGACGAATACTGTCTCCCTCTTAGTGGCAAATTTGCAAGTT
ATATCACGGTCGGATAAATGAGAGTATGTGTCGTCTAGAGCGATGGCCATTTAACTTGCC
CAATTTCGCCCTGACCCAGGTAACAATTGAGACACACCTCGGAAGTCCTAGCCTACGTCG
CGTACGGTAGTACAACCTCGATATTGGCATAGGACACTGAATGCACCCATTGTGGTGCCT
ATCATAATACTACAAACCAAGATACCCCATAGCATAATCAGAGGAAGCTGCATCTGATCC
TCAAGAAACAAAGTATAACGTCTCCCCTTCGGTCCCTAGCCCCCAGCGACACCGTCACTC
TCGGTGAGGTGGGTGCTGAAGAGAAATCATAGGTACTGTGGTGAACTCTTAAGCTCATTT
TCAAGAACCGTATATACACTTAGTTTACGTTTGGTGCCTCAACCACTAGCAATAATATAG
ACGAGCATTCGCCATTACGTCTCCTCACGGGTGTTCGAAAATATCGATACTGCGATTGAG
TAAGAGTCTTTATTAAACAGCTAGAGGGTCAGCAGCTTTCTTCGGCTCAACAACCAAGCC
ATGGGGGAAAAAACTCAAGATTCTGCCGGAGACTCTGCGAGCCGTTTTGGCTCAGATTTA
GCACCTGGAATAAATCCGTCTCGTCACCGGTTTGGAGACGCGAGGGGAAACCCGGGGCAC
GGGGGTCCCGCAGGGGCTGCCGAACACGTGCCGGCCGCCCTCACTCACGTAGTTTAATTG
AATGGTGCCCATTGATTTCGGAGGACACGCTAGATCAGTGTAAGCACAGCGGATATGCAC
CAGGAGGAGAAGGCGTTACACGTCGAAAATGGTTCCGGACGGTTACTTGGGCGGACTGAC
CGCTGGGAATCAGCGCACAGCAATCCTAATGCAATTTTGGCCTAAGCTGTTCGACTGCCG
GTCACGGGCATCTCACGTACGACGTCACGCCTCTATCTTGCTAGTCGGGCGTCGTGGCTA
TTCCACTTCGAATGCGCGAGGAGTGGGAAGACCACCAAAACGACAACCATCACGCTCTGT
CTGAGGGGTCGGCGAGAATACTCCGCAAGAGTCACTGAAATAGTATAACGCTGGGATTAA
TACTCCCAAGAGCCTTAGGTTTAAGACCTATGACGATTATGATGCACCTAGCCAGACAGT
TCCGTAGAATCGGTTCATTCATGGAGCACGATAGGGTGATGCCGGGGCAGTCGATGCGGA
TGCTGCCCATCCTAGGAGCCCCAAGCCCTCCTCCCTTCCAAGGTTAGGTTCACGCGCCCG
ACGTGTCCCACCGAAAGCGGGCCGTCTACGTCACAGGGATAATCAGTTCCCCCGCACTCT
GACATTTCCTGCTCAAGGAAGTGTGTTTACCTGCAGGTCCCCTAGGGAGAGGTACCTCTA
GATTGAGCGAGACCCGGAGTGGGCACTGGGGAGGAGGCTTAGTTTACTAGCTCGTGGGGT
AGAACCCCCCTGGGCCACACTCTGGTCGCATGGGCTTCTTAGTCACGCCCTTTTCAGACC
TATTATGGGCCATCATTCCCTATGGGTAGTTGCGCCGGTATGCCGGGATCGAACAAGAGG
CGACATAGCCCTGTTCTCACCTTAGAACACACGATGTCCCACAGCAGATAGGAGTAATCC
GTAAATTTCCATAGGTCGAAGTGAGCCCAGCAAGTGGATGAGGTCGGGATGCAAAACGGA
CACCTCGGTCAGTTCCGTAACCGAGCGAGTAACCTAATAGGCAGGTACAGAATCTATATA
GTGTACAAAACAGTGCGTCTCAAGGTCCACGGCACCAAGAGCTTAGTGCAAATGGAACGC
TCAGCTAAGCCTACACTTTGCGCCGCCTGGGCGAAGACCCGCCAAGACCTGCGGCTAATC
CTCGTAGAGACGCAACCCCTAACAGTCCGGAGCACGGGCTGCGGGACATGGATATGGGTC
GATGATCATCATTGACCATACGTCACTGGTGTAGTGCGTTCATGGAGGTGCCGAGCAATT
GCAGCCTGGATACGGGGGCGTAATCTTTTTATTACAGCTTAGCCCCGCTGGGCCGCCAAC
CAGTTCCTATCTAGGTATCCCCTGGGGGCTGCCGCTCTATTTATCTAGGGAACAGATAAG
GATCGTCAGCGCGACCTCGGAGAGCCTAAGCCATCAACTATTCGGCATCCATCCAGGGCT
ACCGAGTGTCTTGGGCATGGGTAGGGCATAACAATTATGGTGGCAACTCTTGGTGAGTAG
TGCCCAATAGTATTTTTCTTTACTTAATTGGGCACGGGTGACTGCGACGTCCCACTCGTC
GCCCAGAATACTAGCGACCAGTGTCCTCCTTCGGGAAACAGGGTCTGTGCACGGGGGTGC
CGTCCCCATTCCGGTGTTAGATGAGGCTCAGAGAGGTCGGCAACAACGAAAGTATCAAGG
AGTAAGCAGGCTTTGTGGTAGTCGCAATTATAGGGGGTAGTTAATGTTAAAGACACTCTC
CATACTTGTTTAGGCTGCAAGCGTCTTGCGTCTGCAGCATTCATGGAGGCTACGTATAAA
GACTAGCTGAAGGTCGTAGACTCCGGAGAGCGAATGACCTTTAGACGACTTTCATAGCTT
GGGGGCGGGTGAATACGGAGGGAAAACGGGAGTGCAAAAGGACAGGGTCTTTGACGCCCG
CGATAGAATAGCGAAATTGGACCAGTCATTACACACCCCACAAGCGCCGAATGGATGGCG
CCGGAGGTACAAGAAACGAACGAGCCCAGAGAAACGTTGGGGGGGCGAGCCGGCGTGGGA
GGGGAAAGGACATGGACCTCACTGCCCAGCCGGGGCGGGCAGAGACTTCGCAGCTCGACG
TATAACGGCAGTTAAGAGAAAGAGTCGCAGTTCCGGACTTTCGGCACTCGGCGCACAGTT
CGAACGCCGGGAGGGCGCAGTAGTTGACTGTTTCTGACGGCCACGGTCTTCGCAGAGTCT
CACATACCATCTGCGCTACCCTCCGCGGCGTCACGGTAACTATTGCGAGCTGCGTGGGTG
TAATAGTCGTCCGCCATTTACGTTAGTACGCGTAGAGACTGACTTCTTTCCCACACATGG
AGTACAAAAAGCTACGGAAGCGTTTCGCGTAAATTATACTGACACCCACAGCGAGGGGGT
TGTAGCCTTTCAATGCGAGCCTTCGTGTCAACGCTTTTGAGGACGCCGGCCACCCACGCT
GGGCAGCGCAATATGAAGTCGGGCTTCGGGGACGACTATCCCGCGACGGGCACGCAGGAG
AGGCGAGGTGAATGTGAACATCAGGTCCTGTTACGATTTGGGGCTACTTGGGACACCTCT
CAACCAATAGCTTCACGTCCCCTAGTAAGTTTTTTTCTGGATGTTTTTCGTTCTTCTTCT
GTAGAATCTCGATGACGGTCAGGTTGCAGGAGCCTTGCGGCTCCATATACGAAGGTTTGC
TCCAATCAGACACTGCTCCGTTCCGTATGGTACAGCTGTGGCCCGTTCGGAGTGAAGAGG
GACGGAGCTACGCCGTAATGGTTTTGCGGTAAGACATTGTGAGTCCCGACCCCAAAGCCG
TGAAGCAGTTCTACGCGGAGCCCCGCGCGGACCCCCTCCCCCGCATCCCTAACCCTTACG
CCTGCGGATGCAGCGATTGAGTTGTAGTAAGAGTTGTCGCCATTGTATGCCTATTTTGAC
GCCGGTCCCCACTACAACCCTAGGGCGCGCGGCCCGGGCTTCCTGTAAAGCGGCACGTGT
TGGCGTTGTAGCATCTCCGTTACGATAGCGAGGGGACCGGTCGAATGTTCGGGTTCGTCT
TTCCTGTTTATGGCAGGGGTCGAGATTTAATCTTCCCTAGCGGGACCTCGTCGACCGGAG
TCAGGCCCCTCTTGTCGTCATGTCTTCCTCATAGACAAAGGCGGAATGAACTCCAGCCGG
CCGGGTCAATCAGAGCGCAGTGTTAGAAGTGTGCTACGCATCATTCCACTAGACGGCGAG
CTTTGGCACAAGGCGTACTTGTGTACGGTGTCGCCACCTCTAGCTCTCCGTAAATCGAAC
CAGCCGCTATAATAAGATGTTATGCTTATGCGCGCACGGAAGCTATTTGGGGTTCGCTCT
CGTGTTGCCTCCAGCTGCTCGATGTGCGGACCTGGAGCGTGTCTGGGTCAAAGTGGCGAG
GCGACCTCAGCTACGAGATGGGATCACGCCCCACCCTTACGGGAATGCCATTAGCTCTTC
CTCCATCGCCTTGGCTCAGTCATGGTAATCCCGTCCCTCATGTTTCCTCTGCGTCTCGGC
CTCCGTCAATCGTTCTCCGAGTGTGGGACTCTAGATTTTAAATCGTTTGTGCACAACAGC
TTCGAGTGAGATTTACCGGTCCTCACGCCGCCTTACGGACTCCGCGTCCACTAGTATGGT
ACCCTAAGGGAGTTGACCAATGGACAATTGTTTCGGAAGGTTTTCACGAATACGCGCCTC
TAACGACGCGCAGCGGTGGGAAACACTCCTTGGCGGTTGTAGCCTGTGCCGTACGCATGG
AGCCTAGAGTCTCACTGGAAGTAGTCCGTGCTCACGGTATAATAGCTCCTGGTCTACGAC
CACGGCTTCCCTGGGACTCCGTTTAGCCGTTGCGGCCAGGCCTGGCCGTGAAACGACCGG
TACACCTCAAAGGAAACCGGCTGTCGTATACCCCTGCCAAAATACGCAAGCCTGAGGCCG
CTTCCCCTCGCTTTCCTGATACCCGTGTACACAATACCGTTATTTAGTGGTGTGTAGGCA
CCACCGCCATAAACGACTTATCTACCCATACGTCCAACAACGGGTTTTTCCCTACCCACG
ACCTCAGGCGGTCGCATCTCCTTCTTCTACTTCGTGCTGCTTTAGTCGTGCACCCATCAC
CCACGGCAGGACTGCGCGCTCACGCATGATTCGCCGTCCCCTGAAAGGGTAACCTGTCAT
GTCACCCAAAGGTCCCTGTTTTCAATCACTCGAAAACGCTAGACTCCTAACTGTGTGTTA
AAGAACCCGCCCGCCGCCTGGCCTTCAACGCGCCAGCCTGGCCGGTCGAGCCGCAGTCGC
ACTCAGCTCAGTCACTGTGCCGCAAGTCTACCTTCACCCGTCCTTCTCGCGGCCCTAGGA
GCCACCTATGTCACACTAATCTAGTCTTTTCTGTCACCCAACGTCTTGGGACCGCTGTCC
GTCCATGGTGGAGCTAGGGCAGAGACACACGACAAAATGTAGTGCAAGAACTCTTGACGT
CCTCCCTATCGCAATCTCGGCATAAGCCAAGGAGTGGGCTGGTGCGATGCCCTGCAATGG
GGCCTATTATGGCGGATCCGCGCAATTTCGGGGATTTGGTCTTTGTCTCTTCGCAATTCA
CGCTTCGCTCTTACTCCAAACTCCACTAGCGTCACGTTGCGTCTAAAACGGGAGCGGTTC
GTATGGGCTTCACTCTTGACACTATGTGGAAGCCTTCCAGGCAGTCTAGCGCGTAACTGG
GTACCGCAATATACTGCTCAGTGTTTGTGATCCTTTTGCGCTAGCGAGTGACTCGACGCA
AAGGTCGATAGGGCTTCAGCGATCGCACCATATGGAGGGGACGCATTGAGAGAGGCAAAT
TACGACATTTCCCGTGACTGGCGCGCGCTGGTGTGACTGTGTACTTTCGATTGGTCTCTT
ACACCGCTCACGACCTCGATAGTTACCCTGCGGTAATCAAAGACTGAAAAAGCCC
>SRR354018 <unknown description>
CCGGAGAGCTTCCAGGCACAAATACGAGCTTCATGTCCACCTGGAGTCACTTAGCTATCT
GGTTGTTTCACATCCCTGAGGTCCACATCTAGAAGTCAAGGGGCAACCCCATCCATTCAC
TATCTACCATGGACAGTGCTTGAAGCGGTTGTGTCAAACGCCCGGTGACCACTTAAGCCA
ACCCGGCAGTGTCTGAGAGAGAAGCCCGAATAAACCCTTTTTCGTCTTTTACTGTCCGCA
CGTTCGTGCCCTTCTGTCGGGACGAATACTGTCTCCCTCTTAGTGGCAAATTTGCAAGTT
ATATCACGGTCGGATAAATGAGAGTATGTGTCGTCTAGAGCGATGGCCATTTAACTTGCC
CAATTTCGCCCTGACCCAGGTAACAATTGAGACACACCTCGGAAGTCCTAGCCTACGTCG
CGTACGGTAGTACAACCTCGATATTGGCATAGGACACTGAATGCACCCATTGTGGTGCCT
ATCATAATACTACAAACCAAGATACCCCATAGCATAATCAGAGGAAGCTGCATCTGATCC
TCAAGAAACAAAGTATAACGTCTCCCCTTCGGTCCCTAGCCCCCAGCGACACCGTCACTC
TCGGTGAGGTGGGTGCTGAAGAGAAATCATAGGTACTGTGGTGAACTCTTAAGCTCATTT
TCAAGAACCGTATATACACTTAGTTTACGTTTGGTGCCTCAACCACTAGCAATAATATAG
ACGAGCATTCGCCATTACGTCTCCTCACGGGTGTTCGAAAATATCGATACTGCGATTGAG
TAAGAGTCTTTATTAAACAGCTAGAGGGTCAGCAGCTTTCTTCGGCTCAACAACCAAGCC
ATGGGGGAAAAAACTCAAGATTCTGCCGGAGACTCTGCGAGCCGTTTTGGCTCAGATTTA
GCACCTGGAATAAATCCGTCTCGTCACCGGTTTGGAGACGCGAGGGGAAACCCGGGGCAC
GGGGGTCCCGCAGGGGCTGCCGAACACGTGCCGGCCGCCCTCACTCACGTAGTTTAATTG
AATGGTGCCCATTGATTTCGGAGGACACGCTAGATCAGTGTAAGCACAGCGGATATGCAC
CAGGAGGAGAAGGCGTTACACGTCGAAAATGGTTCCGGACGGTTACTTGGGCGGACTGAC
CGCTGGGAATCAGCGCACAGCAATCCTAATGCAATTTTGGCCTAAGCTGTTCGACTGCCG
GTCACGGGCATCTCACGTACGACGTCACGCCTCTATCTTGCTAGTCGGGCGTCGTGGCTA
TTCCACTTCGAATGCGCGAGGAGTGGGAAGACCACCAAAACGACAACCATCACGCTCTGT
CTGAGGGGTCGGCGAGAATACTCCGCAAGAGTCACTGAAATAGTATAACGCTGGGATTAA
TACTCCCAAGAGCCTTAGGTTTAAGACCTATGACGATTATGATGCACCTAGCCAGACAGT
TCCGTAGAATCGGTTCATTCATGGAGCACGATAGGGTGATGCCGGGGCAGTCGATGCGGA
TGCTGCCCATCCTAGGAGCCCCAAGCCCTCCTCCCTTCCAAGGTTAGGTTCACGCGCCCG
ACGTGTCCCACCGAAAGCGGGCCGTCTACGTCACAGGGATAATCAGTTCCCCCGCACTCT
GACATTTCCTGCTCAAGGAAGTGTGTTTACCTGCAGGTCCCCTAGGGAGAGGTACCTCTA
GATTGAGCGAGACCCGGAGTGGGCACTGGGGAGGAGGCTTAGTTTACTAGCTCGTGGGGT
AGAACCCCCCTGGGCCACACTCTGGTCGCATGGGCTTCTTAGTCACGCCCTTTTCAGACC
TATTATGGGCCATCATTCCCTATGGGTAGTTGCGCCGGTATGCCGGGATCGAACAAGAGG
CGACATAGCCCTGTTCTCACCTTAGAACACACGATGTCCCACAGCAGATAGGAGTAATCC
GTAAATTTCCATAGGTCGAAGTGAGCCCAGCAAGTGGATGAGGTCGGGATGCAAAACGGA
CACCTCGGTCAGTTCCGTAACCGAGCGAGTAACCTAATAGGCAGGTACAGAATCTATATA
GTGTACAAAACAGTGCGTCTCAAGGTCCACGGCACCAAGAGCTTAGTGCAAATGGAACGC
TCAGCTAAGCCTACACTTTGCGCCGCCTGGGCGAAGACCCGCCAAGACCTGCGGCTAATC
CTCGTAGAGACGCAACCCCTAACAGTCCGGAGCACGGGCTGCGGGACATGGATATGGGTC
GATGATCATCATTGACCATACGTCACTGGTGTAGTGCGTTCATGGAGGTGCCGAGCAATT
GCAGCCTGGATACGGGGGCGTAATCTTTTTATTACAGCTTAGCCCCGCTGGGCCGCCAAC
CAGTTCCTATCTAGGTATCCCCTGGGGGCTGCCGCTCTATTTATCTAGGGAACAGATAAG
GATCGTCAGCGCGACCTCGGAGAGCCTAAGCCATCAACTATTCGGCATCCATCCAGGGCT
ACCGAGTGTCTTGGGCATGGGTAGGGCATAACAATTATGGTGGCAACTCTTGGTGAGTAG
TGCCCAATAGTATTTTTCTTTACTTAATTGGGCACGGGTGACTGCGACGTCCCACTCGTC
GCCCAGAATACTAGCGACCAGTGTCCTCCTTCGGGAAACAGGGTCTGTGCACGGGGGTGC
CGTCCCCATTCCGGTGTTAGATGAGGCTCAGAGAGGTCGGCAACAACGAAAGTATCAAGG
AGTAAGCAGGCTTTGTGGTAGTCGCAATTATAGGGGGTAGTTAATGTTAAAGACACTCTC
CATACTTGTTTAGGCTGCAAGCGTCTTGCGTCTGCAGCATTCATGGAGGCTACGTATAAA
GACTAGCTGAAGGTCGTAGACTCCGGAGAGCGAATGACCTTTAGACGACTTTCATAGCTT
GGGGGCGGGTGAATACGGAGGGAAAACGGGAGTGCAAAAGGACAGGGTCTTTGACGCCCG
CGATAGAATAGCGAAATTGGACCAGTCATTACACACCCCACAAGCGCCGAATGGATGGCG
CCGGAGGTACAAGAAACGAACGAGCCCAGAGAAACGTTGGGGGGGCGAGCCGGCGTGGGA
GGGGAAAGGACATGGACCTCACTGCCCAGCCGGGGCGGGCAGAGACTTCGCAGCTCGACG
TATAACGGCAGTTAAGAGAAAGAGTCGCAGTTCCGGACTTTCGGCACTCGGCGCACAGTT
CGAACGCCGGGAGGGCGCAGTAGTTGACTGTTTCTGACGGCCACGGTCTTCGCAGAGTCT
CACATACCATCTGCGCTACCCTCCGCGGCGTCACGGTAACTATTGCGAGCTGCGTGGGTG
TAATAGTCGTCCGCCATTTACGTTAGTACGCGTAGAGACTGACTTCTTTCCCACACATGG
AGTACAAAAAGCTACGGAAGCGTTTCGCGTAAATTATACTGACACCCACAGCGAGGGGGT
TGTAGCCTTTCAATGCGAGCCTTCGTGTCAACGCTTTTGAGGACGCCGGCCACCCACGCT
GGGCAGCGCAATATGAAGTCGGGCTTCGGGGACGACTATCCCGCGACGGGCACGCAGGAG
AGGCGAGGTGAATGTGAACATCAGGTCCTGTTACGATTTGGGGCTACTTGGGACACCTCT
CAACCAATAGCTTCACGTCCCCTAGTAAGTTTTTTTCTGGATGTTTTTCGTTCTTCTTCT
GTAGAATCTCGATGACGGTCAGGTTGCAGGAGCCTTGCGGCTCCATATACGAAGGTTTGC
TCCAATCAGACACTGCTCCGTTCCGTATGGTACAGCTGTGGCCCGTTCGGAGTGAAGAGG
GACGGAGCTACGCCGTAATGGTTTTGCGGTAAGACATTGTGAGTCCCGACCCCAAAGCCG
TGAAGCAGTTCTACGCGGAGCCCCGCGCGGACCCCCTCCCCCGCATCCCTAACCCTTACG
CCTGCGGATGCAGCGATTGAGTTGTAGTAAGAGTTGTCGCCATTGTATGCCTATTTTGAC
GCCGGTCCCCACTACAACCCTAGGGCGCGCGGCCCGGGCTTCCTGTAAAGCGGCACGTGT
TGGCGTTGTAGCATCTCCGTTACGATAGCGAGGGGACCGGTCGAATGTTCGGGTTCGTCT
TTCCTGTTTATGGCAGGGGTCGAGATTTAATCTTCCCTAGCGGGACCTCGTCGACCGGAG
TCAGGCCCCTCTTGTCGTCATGTCTTCCTCATAGAGAAAGGCGGAATGAACTCCAGCCGG
CCGGGTCAATCAGAGCGCAGTGTTAGAAGTGTGCTACGCATCATTCCACTAGACGGCGAG
CTTTGGCACAAGGCGTACTTGTGTACGGTGTCGCCACCTCTAGCTCTCCGTAAATCGAAC
CAGCCGCTATAATAAGATGTTATGCTTATGCGCGCACGGAAGCTATTTGGGGTTCGCTCT
CGTGTTGCCTCCAGCTGCTCGATGTGCGGACCTGGAGCGTGTCTGGGTCAAAGTGGCGAG
GCGACCTCAGCTACGAGATGGGATCACGCCCCACCCTTACGGGAATGCCATTAGCTCTTC
CTCCATCGCCTTGGCTCAGTCATGGTAATCCCGTCCCTCATGTTTCCTCTGCGTCTCGGC
CTCCGTCAATCGTTCTCCGAGTGTGGGACTCTAGATTTTAAATCGTTTGTGCACAACAGC
TTCGAGTGAGATTTACCGGTCCTCACGCCGCCTTACGGACTCCGCGTCCACTAGTATGGT
ACCCTAAGGGAGTTGACCAATGGACAATTGTTTCGGAAGGTTTTCACGAATACGCGCCTC
TAACGACGCGCAGCGGTGGGAAACACTCCTTGGCGGTTGTAGCCTGTGCCGTACGCATGG
AGCCTAGAGTCTCACTGGAAGTAGTCCGTGCTCACGGTATAATAGCTCCTGGTCTACGAC
CACGGCTTCCCTGGGACTCCGTTTAGCCGTTGCGGCCAGGCCTGGCCGTGAAACGACCGG
TACACCTCAAAGGAAACCGGCTGTCGTATACCCCTGCCAAAATACGCAAGCCTGAGGCCG
CTTCCCCTCGCTTTCCTGATACCCGTGTACACAATACCGTTATTTAGTGGTGTGTAGGCA
CCACCGCCATAAACGACTTATCTACCCATACGTCCAACAACGGGTTTTTCCCTACCCACG
ACCTCAGGCGGTCGCATCTCCTTCTTCTACTTCGTGCTGCTTTAGTCGTGCACCCATCAC
CCACGGCAGGACTGCGCGCTCACGCATGATTCGCCGTCCCCTGAAAGGGTAACCTGTCAT
GTCACCCAAAGGTCCCTGTTTTCAATCACTCGAAAACGCTAGACTCCTAACTGTGTGTTA
AAGAACCCGCCCGCCGCCTGGCCTTCAACGCGCCAGCCTGGCCGGTCGAGCCGCAGTCGC
ACTCAGCTCAGTCACTGTGCCGCAAGTCTACCTTCACCCGTCCTTCTCGCGGCCCTAGGA
GCCACCTATGTCACACTAATCTAGTCTTTTCTGTCACCCAACGTCTTGGGACCGCTGTCC
GTCCATGGTGGAGCTAGGGCAGAGACACACGACAAAATGTAGTGCAAGAACTCTTGACGT
CCTCCCTATCGCAATCTCGGCATAAGCCAAGGAGTGGGCTGGTGCGATGCCCTGCAATGG
GGCCTATTATGGCGGATCCGCGCAATTTCGGGGATTTGGTCTTTGTCTCTTCGCAATTCA
CGCTTCGCTCTTACTCCAAACTCCACTAGCGTCACGTTGCGTCTAAAACGGGAGCGGTTC
GTATGGGCTTCACTCTTGACACTATGTGGAAGCCTTCCAGGCAGTCTAGCGCGTAACTGG
GTACCGCAATATACTGCTCAGTGTTTGTGATCCTTTTGCGCTAGCGAGTGACTCGACGCA
AAGGTCGATAGGGCTTCAGCGATCGCACCATATGGAGGGGACGCATTGAGAGAGGCAAAT
TACGACATTTCCCGTGACTGGCGCGCGCTGGTGTGACTGTGTACTTTCGATTGGTCTCTT
ACACCGCTCACGACCTCGATAGTTACCCTGCGGTAATCAAAGACTGAAAAAGCCC
>SRR354019 <unknown description>
CCGGAGAGCTTCCAGGCACAAATACGAGCTTCATGTCCACCTGGAGTCACTTAGCTATCT
GGTTGTTTCACATCCCTGAGGTCCACATCTAGAAGTCAAGGGGCAACCCCACCCATTCAC
TATCTACCATGGACAGTGCTTGAAGCGGTTGTGTCAAACGCCCGGTGACCACTTAAGCCA
ACCCGGCAGTGTCTGAGAGAGAAGCCCGAATAAACCCTTTTTCGTCTTTTACTGTCCGCA
CGTTCGTGCCCTTCTGTCGGGACGAATACTGTCTCCCTCTTAGTGGCAAATTTGCAAGTT
ATATCACGGTCGGATAAATGAGAGTATGTGTCGTCTAGAGCGATGGCCATTTAACTTGCC
CAATTTCGCCCTGACCCAGGTAACAATTGAGACACACCTCGGAAGTCCTAGCCTACGTCG
CGTACGGTAGTACAACCTCGATATTGGCATAGGACACTGAATGCACCCATTGTGGTGCCT
ATCATAATACTACAAACCAAGATACCCCATAGCATAATCAGAGGAAGCTGCATCTGATCC
TCAAGAAACAAAGTATAACGTCTCCCCTTCGGTCCCTAGCCCCCAGCGACACCGTCACTC
TCGGTGAGGTGGGTGCTGAAGAGAAATCATAGGTACTGTGGTGAACTCTTAAGCTCATTT
TCAAGAACCGTATATACACTTAGTTTACGTTTGGTGCCTCAACCACTAGCAATAATATAG
ACGAGCATTCGCCATTACGTCTCCTCACGGGTGTTCGAAAATATCGATACTGCGATTGAG
TAAGAGTCTTTATTAAACAGCTAGAGGGTCAGCAGCTTTCTTCGGCTCAACAACCAAGCC
ATGGGGGAAAAAACTCAAGATTCTGCCGGAGACTCTGCGAGCCGTTTTGGCTCAGATTTA
GCACCTGGAATAAATCCGTCTCGTCACCGGTTTGGAGACGCGAGGGGAAACCCGGGGCAC
GGGGGTCCCGCAGGGGCTGCCGAACACGTGCCGGCCGCCCTCACTCACGTAGTTTAATTG
AATGGTGCCCATTGATTTCGGAGGACACGCTAGATCAGTGTAAGCACAGCGGATATGCAC
CAGGAGGAGAAGGCGTTACACGTCGAAAATGGTTCCGGACGGTTACTTGGGCGGACTGAC
CGCTGGGAATCAGCGCACAGCAATCCTAATGCAATTTTGGCCTAAGCTGTTCGACTGCCG
GTCACGGGCATCTCACGTACGACGTCACGCCTCTATCTTGCTAGTCGAGCGTCGTGGCTA
TTCCACTTCGAATGCGCGAGGAGTGGGAAGACCACCAAAACGACAACCATCACGCTCTGT
CTGAGGGGTCGGCGAGAATACTCCGCAAGAGTCACTGAAATAGTATAACGCTGGGATTAA
TACTCCCAAGAGCCTTAGGTTTAAGACCTATGACGATTATGATGCACCTAGCCAGACAGT
TCCGTAGAATCGGTTCATTCATGGAGCACGATAGGGTGATGCCGGGGCAGTCGATGCGGA
TGCTGCCCATCCTAGGAGCCCCAAGCCCTCCTCCCTTCCAAGGTTAGGTTCACGCGCCCG
ACGTGTCCCACCGAAAGCGGGCCGTCTACGTCACAGGGATAATCAGTTCCCCCGCACTCT
GACATTTCCTGCTCAAGGAAGTGTGTTTACCTGCAGGTCCCCTAGGGAGAGGTACCTCTA
GATTGAGCGAGACCCGGAGTGGGCACTGGGGAGGAGGCTTAGTTTACTAGCTCGTGGGGT
AGAACCCCCCTGGGCCACACTCTGGTCGCATGGGCTTCTTAGTCACGCCCTTTTCAGACC
TATTATGGGCCATCATTCCCTATGGGTAGTTGCGCCGGTATGCCGGGATCGAACAAGAGG
CGACATAGCCCTGTTCTCACCTTAGAACACACGATGTCCCACAGCAGATAGGAGTAATCC
GTAAATTTCCATAGGTCGAAGTGAGCCCAGCAAGTGGATGAGGTCGGGATGCAAAACGGA
CACCTCGGTCAGTTCCGTAACCGAGCGAGTAACCTAATAGGCAGGTACAGAATCTATATA
GTGTACAAAACAGTGCGTCTCAAGGTCCACGGCACCAAGAGCTTAGTGCAAATGGAACGC
TCAGCTAAGCCTACACTTTGCGCCGCCTGGGCGAAGACCCGCCAAGACCTGCGGCTAATC
CTCGTAGAGACGCAACCCCTAACAGTCCGGAGCACGGGCTGCGGGACATGGATATGGGTC
GATGATCATCATTGACCATACGTCACTGGTGTAGTGCGTTCATGGAGGTGCCGAGCAATT
GCAGCCTGGATACGGGGGCGTAATCTTTTTATTACAGCTTAGCCCCGCTGGGCCGCCAAC
CAGTTCCTATCTAGGTATCCCCTGGGGGCTGCCGCTCTATTTATCTAGGGAACAGATAAG
GATCGTCAGCGCGACCTCGGAGAGCCTAAGCCATCAACTATTCGGCATCCATCCAGGGCT
ACCGAGTGTCTTGGGCATGGGTAGGGCATAACAATTATGGTGGCAACTCTTGGTGAGTAG
TGCCCAATAGTATTTTTCTTTACTTAATTGGGCACGGGTGACTGCGACGTCCCACTCGTC
GCCCAGAATACTAGCGACCAGTGTCCTCCTTCGGGAAACAGGGTCTGTGCACGGGGGTGC
CGTCCCCATTCCGGTGTTAGATGAGGCTCAGAGAGGTCGGCAACAACGAAAGTATCAAGG
AGTAAGCAGGCTTTGTGGTAGTCGCAATTATAGGGGGTAGTTAATGTTAAAGACACTCTC
CATACTTGTTTAGGCTGCAAGCGTCTTGCGTCTGCAGCATTCATGGAGGCTACGTATAAA
GACTAGCTGAAGGTCGTAGACTCCGGAGAGCGAATGACCTTTAGACGACTTTCATAGCTT
GGGGGCGGGTGAATACGGAGGGAAAACGGGAGTGCAAAAGGACAGGGTCTTTGACGCCCG
CGATAGAATAGCGAAATTGGACCAGTCATTACACACCCCACAAGCGCCGAATGGATGGCG
CCGGAGGTACAAGAAACGAACGAGCCCAGAGAAACGTTGGGGGGGCGAGCCGGCGTGGGA
GGGGAAAGGACATGGACCTCACTGCCCAGCCGGGGCGGGCAGAGACTTCGCAGCTCGACG
TATAACGGCAGTTAAGAGAAAGAGTCGCAGTTCCGGACTTTCGGCACTCGGCGCACAGTT
CGAACGCCGGGAGGGCGCAGTAGTTGACTGTTTCTGACGGCCACGGTCTTCGCAGAGTCT
CACATACCATCTGCGCTACCCTCCGCGGCGTCACGGTAACTATTGCGAGCTGCGTGGGTG
TAATAGTCGTCCGCCATTTACGTTAGTACGCGTAGAGACTGACTTCTTTCCCACACATGG
AGTACAAAAAGCTACGGAAGCGTTTCGCGTAAATTATACTGACACCCACAGCGAGGGGGT
TGTAGCCTTTCAATGCGAGCCTTCGTGTCAACGCTTTTGAGGACGCCGGCCACCCACGCT
GGGCAGCGCAATATGAAGTCGGGCTTCGGGGACGACTATCCCGCGACGGGCACGCAGGAG
AGGCGAGGTGAATGTGAACATCAGGTCCTGTTACGATTTGGGGCTACTTGGGACACCTCT
CAACCAATAGCTTCACGTCCCCTAGTAAGTTTTTTTCTGGATGTTTTTCGTTCTTCTTCT
GTAGAATCTCGATGACGGTCAGGTTGCAGGAGCCTTGCGGCTCCATATACGAAGGTTTGC
TCCAATCAGACACTGCTCCGTTCCGTATGGTACAGCTGTGGCCCGTTCGGAGTGAAGAGG
GACGGAGCTACGCCGTAATGGTTTTGCGGTAAGACATTGTGAGTCCCGACCCCAAAGCCG
TGAAGCAGTTCTACGCGGAGCCCCGCGCGGACCCCCTCCCCCGCATCCCTAACCCTTACG
CCTGCGGATGCAGCGATTGAGTTGTAGTAAGAGTTGTCGCCATTGTATGCCTATTTTGAC
GCCGGTCCCCACTACAACCCTAGGGCGCGCGGCCCGGGCTTCCTGTAAAGCGGCACGTGT
TGGCGTTGTAGCATCTCCGTTACGATAGCGAGGGGACCGGTCGAATGTTCGGGTTCGTCT
TTCCTGTTTATGGCAGGGGTCGAGATTTAATCTTCCCTAGCGGGACCTCGTCGACCGGAG
TCAGGCCCCTCTTGTCGTCATGTCTTCCTCATAGACAAAGGCGGAATGAACTCCAGCCGG
CCGGGTCAATCAGAGCGCAGTGTTAGAAGTGTGCTACGCATCATTCCACTAGACGGCGAG
CTTTGGCACAAGGCGTACTTGTGTACGGTGTCGCCACCTCTAGCTCTCCGTAAATCGAAC
CAGCCGCTATAATAAGATGTTATGCTTATGCGCGCACGGAAGCTATTTGGGGTTCGCTCT
CGTGTTGCCTCCAGCTGCTCGATGTGCGGACCTGGAGCGTGTCTGGGTCAAAGTGGCGAG
GCGACCTCAGCTACGAGATGGGATCACGCCCCACCCTTACGGGAATGCCATTAGCTCTTC
CTCCATCGCCTTGGCTCAGTCATGGTAATCCCGTCCCTCATGTTTCCTCTGCGTCTCGGC
CTCCGTCAATCGTTCTCCGAGTGTGGGACTCTAGATTTTAAATCGTTTGTGCACAACAGC
TTCGAGTGAGATTTACCGGTCCTCACGCCGCCTTACGGACTCCGCGTCCACTAGTATGGT
ACCCTAAGGGAGTTGACCAATGGACAATTGTTTCGGAAGGTTTTCACGAATACGCGCCTC
TAACGACGCGCAGCGGTGGGAAACACTCCTTGGCGGTTGTAGCCTGTGCCGTACGCATGG
AGCCTAGAGTCTCACTGGAAGTAGTCCGTGCTCACGGTATAATAGCTCCTGGTCTACGAC
CACGGCTTCCCTGGGACTCCGTTTAGCCGTTGCGGCCAGGCCTGGCCGTGAAACGACCGG
TACACCTCAAAGGAAACCGGCTGTCGTATACCCCTGCCAAAATACGCAAGCCTGAGGCCG
CTTCCCCTCGCTTTCCTGATACCCGTGTACACAATACCGTTATTTAGTGGTGTGTAGGCA
CCACCGCCATAAACGACTTATCTACCCATACGTCCAACAACGGGTTTTTCCCTACCCACG
ACCTCAGGCGGTCGCATCTCCTTCTTCTACTTCGTGCTGCTTTAGTCGTGCACCCATCAC
CCACGGCAGGACTGCGCGCTCACGCATGATTCGCCGTCCCCTGAAAGGGTAACCTGTCAT
GTCACCCAAAGGTCCCTGTTTTCAATCACTCGAAAACGCTAGACTCCTAACTGTGTGTTA
AAGAACCCGCCCGCCGCCTGGCCTTCAACGCGCCAGCCTGGCCGGTCGAGCCGCAGTCGC
ACTCAGCTCAGTCACTGTGCCGCAAGTCTACCTTCACCCGTCCTTCTCGCGGCCCTAGGA
GCCACCTATGTCACACTAATCTAGTCTTTTCTGTCACCCAACGTCTTGGGACCGCTGTCC
GTCCATGGTGGAGCTAGGGCAGAGACACACGACAAAATGTAGTGCAAGAACTCTTGACGT
CCTCCCTATCGCAATCTCGGCATAAGCCAAGGAGTGGGCTGGTGCGATGCCCTGCAATGG
GGCCTATTATGGCGGATCCGCGCAATTTCGGGGATTTGGTCTTTGTCTCTTCGCAATTCA
CGCTTCGCTCTTACTCCAAACTCCACTAGCGTCACGTTGCGTCTAAAACGGGAGCGGTTC
GTATGGGCTTCACTCTTGACACTATGTGGAAGCCTTCCAGGCAGTCTAGCGCGTAACTGG
GTACCGCAATATACTGCTCAGTGTTTGTGATCCTTTTGCGCTAGCGAGTGACTCGACGCA
AAGGTCGATAGGGCTTCAGCGATCGCACCATATGGAGGGGACGCATTGAGAGAGGCAAAT
TACGACATTTCCCGTGACTGGCGCGCGCTGGTGTGACTGTGTACTTTCGATTGGTCTCTT
ACACCGCTCACGACCTCGATAGTTACCCTGCGGTAATCAAAGACTGAAAAAGCCC
>SRR354021 <unknown description>
CCGGAGAGCTTCCAGGCACAAATACGAGCTTCATGTCCACCTGGAGTCACTTAGCTATCT
GGTTGTTTCACATCCCTGAGGTCCACATCTAGAAGTCAAGGGGCAACCCCACCCATTCAC
TATCTACCATGGACAGTGCTTGAAGCGGTTGTGTCAAACGCCCGGTGACCACTTAAGCCA
ACCCGGCAGTGTCTGAGAGAGAAGCCCGAATAAACCCTTTTTCGTCTTTTACTGTCCGCA
CGTTCGTGCCCTTCTGTCGGGACGAATACTGTCTCCCTCTTAGTGGCAAATTTGCAAGTT
ATATCACGGTCGGATAAATGAGAGTATGTGTCGTCTAGAGCGATGGCCATTTAACTTGCC
CAATTTCGCCCTGACCCAGGTAACAATTGAGACACACCTCGGAAGTCCTAGCCTACGTCG
CGTACGGTAGTACAACCTCGATATTGGCATAGGACACTGAATGCACCCATTGTGGTGCCT
ATCATAATACTACAAACCAAGATACCCCATAGCATAATCAGAGGAAGCTGCATCTGATCC
TCAAGAAACAAAGTATAACGTCTCCCCTTCGGTCCCTAGCCCCCAGCGACACCGTCACTC
TCGGTGAGGTGGGTGCTGAAGAGAAATCATAGGTACTGTGGTGAACTCTTAAGCTCATTT
TCAAGAACCGTATATACACTTAGTTTACGTTTGGTGCCTCAACCACTAGCAATAATATAG
ACGAGCATTCGCCATTACGTCTCCTCACGGGTGTTCGAAAATATCGATACTGCGATTGAG
TAAGAGTCTTTATTAAACAGCTAGAGGGTCAGCAGCTTTCTTCGGCTCAACAACCAAGCC
ATGGGGGAAAAAACTCAAGATTCTGCCGGAGACTCTGCGAGCCGTTTTGGCTCAGATTTA
GCACCTGGAATAAATCCGTCTCGTCACCGGTTTGGAGACGCGAGGGGAAACCCGGGGCAC
GGGGGTCCCGCAGGGGCTGCCGAACACGTGCCGGCCGCCCTCACTCACGTAGTTTAATTG
AATGGTGCCCATTGATTTCGGAGGACACGCTAGATCAGTGTAAGCACAGCGGATATGCAC
CAGGAAGAGAAGGCGTTACACGTCGAAAATGGTTCCGGACGGTTACTTGGGCGGACTGAC
CGCTGGGAATCAGCGCACAGCAATCCTAATGCAATTTTGGCCTAAGCTGTTCGACTGCCG
GTCACGGGCATCTCACGTACGACGTCACGCCTCTATCTTGCTAGTCGGGCGTCGTGGCTA
TTCCACTTCGAATGCGCGAGGAGTGGGAAGACCACCAAAACGACAACCATCACGCTCTGT
CTGAGGGGTCGGCGAGAATACTCCGCAAGAGTCACTGAAATAGTATAACGCTGGGATTAA
TACTCCCAAGAGCCTTAGGTTTAAGACCTATGACGATTATGATGCACCTAGCCAGACAGT
TCCGTAGAATCGGTTCATTCATGGAGCACGATAGGGTGATGCCGGGGCAGTCGATGCGGA
TGCTGCCCATCCTAGGAGCCCCAAGCCCTCCTCCCTTCCAAGGTTAGGTTCACGCGCCCG
ACGTGTCCCACCGAAAGCGGGCCGTCTACGTCACAGGGATAATCAGTTCCCCCGCACTCT
GACATTTCCTGCTCAAGGAAGTGTGTTTACCTGCAGGTCCCCTAGGGAGAGGTACCTCTA
GATTGAGCGAGACCCGGAGTGGGCACTGGGGAGGAGGCTTAGTTTACTAGCTCGTGGGGT
AGAACCCCCCTGGGCCACACTCTGGTCGCATGGGCTTCTTAGTCACGCCCTTTTCAGACC
TATTATGGGCCATCATTCCCTATGGGTAGTTGCGCCGGTATGCCGGGATCGAACAAGAGG
CGACATAGCCCTGTTCTCACCTTAGAACACACGATGTCCCACAGCAGATAGGAGTAATCC
GTAAATTTCCATAGGTCGAAGTGAGCCCAGCAAGTGGATGAGGTCGGGATGCAAAACGGA
CACCTCGGTCAGTTCCGTAACCGAGCGAGTAACCTAATAGGCAGGTACAGAATCTATATA
GTGTACAAAACAGTGCGTCTCAAGGTCCACGGCACCAAGAGCTTAGTGCAAATGGAACGC
TCAGCTAAGCCTACACTTTGCGCCGCCTGGGCGAAGACCCGCCAAGACCTGCGGCTAATC
CTCGTAGAGACGCAACCCCTAACAGTCCGGAGCACGGGCTGCGGGACATGGATATGGGTC
GATGATCATCATTGACCATACGTCACTGGTGTAGTGCGTTCATGGAGGTGCCGAGCAATT
GCAGCCTGGATACGGGGGCGTAATCTTTTTATTACAGCTTAGCCCCGCTGGGCCGCCAAC
CAGTTCCTATCTAGGTATCCCCTGGGGGCTGCCGCTCTATTTATCTAGGGAACAGATAAG
GATCGTCAGCGCGACCTCGGAGAGCCTAAGCCATCAACTATTCGGCATCCATCCAGGGCT
ACCGAGTGTCTTGGGCATGGGTAGGGCATAACAATTATGGTGGCAACTCTTGGTGAGTAG
TGCCCAATAGTATTTTTCTTTACTTAATTGGGCACGGGTGACTGCGACGTCCCACTCGTC
GCCCAGAATACTAGCGACCAGTGTCCTCCTTCGGGAAACAGGGTCTGTGCACGGGGGTGC
CGTCCCCATTCCGGTGTTAGATGAGGCTCAGAGAGGTCGGCAACAACGAAAGTATCAAGG
AGTAAGCAGGCTTTGTGGTAGTCGCAATTATAGGGGGTAGTTAATGTTAAAGACACTCTC
CATACTTGTTTAGGCTGCAAGCGTCTTGCGTCTGCAGCATTCATGGAGGCTACGTATAAA
GACTAGCTGAAGGTCGTAGACTCCGGAGAGCGAATGACCTTTAGACGACTTTCATAGCTT
GGGGGCGGGTGAATACGGAGGGAAAACGGGAGTGCAAAAGGACAGGGTCTTTGACGCCCG
CGATAGAATAGCGAAATTGGACCAGTCATTACACACCCCACAAGCGCCGAATGGATGGCG
CCGGAGGTACAAGAAACGAACGAGCCCAGAGAAACGTTGGGGGGGCGAGCCGGCGTGGGA
GGGGAAAGGACATGGACCTCACTGCCCAGCCGGGGCGGGCAGAGACTTCGCAGCTCGACG
TATAACGGCAGTTAAGAGAAAGAGTCGCAGTTCCGGACTTTCGGCACTCGGCGCACAGTT
CGAACGCCGGGAGGGCGCAGTAGTTGACTGTTTCTGACGGCCACGGTCTTCGCAGAGTCT
CACATACCATCTGCGCTACCCTCCGCGGCGTCACGGTAACTATTGCGAGCTGCGTGGGTG
TAATAGTCGTCCGCCATTTACGTTAGTACGCGTAGAGACTGACTTCTTTCCCACACATGG
AGTACAAAAAGCTACGGAAGCGTTTCGCGTAAATTATACTGACACCCACAGCGAGGGGGT
TGTAGCCTTTCAATGCGAGCCTTCGTGTCAACGCTTTTGAGGACGCCGGCCACCCACGCT
GGGCAGCGCAATATGAAGTCGGGCTTCGGGGACGACTATCCCGCGACGGGCACGCAGGAG
AGGCGAGGTGAATGTGAACATCAGGTCCTGTTACGATTTGGGGCTACTTGGGACACCTCT
CAACCAATAGCTTCACGTCCCCTAGTAAGTTTTTTTCTGGATGTTTTTCGTTCTTCTTCT
GTAGAATCTCGATGACGGTCAGGTTGCAGGAGCCTTGCGGCTCCATATACGAAGGTTTGC
TCCAATCAGACACTGCTCCGTTCCGTATGGTACAGCTGTGGCCCGTTCGGAGTGAAGAGG
GACGGAGCTACGCCGTAATGGTTTTGCGGTAAGACATTGTGAGTCCCGACCCCAAAGCCG
TGAAGCAGTTCTACGCGGAGCCCCGCGCGGACCCCCTCCCCCGCATCCCTAACCCTTACG
CCTGCGGATGCAGCGATTGAGTTGTAGTAAGAGTTGTCGCCATTGTATGCCTATTTTGAC
GCCGGTCCCCACTACAACCCTAGGGCGCGCGGCCCGGGCTTCCTGTAAAGCGGCACGTGT
TGGCGTTGTAGCATCTCCGTTACGATAGCGAGGGGACCGGTCGAATGTTCGGGTTCGTCT
TTCCTGTTTATGGCAGGGGTCGAGATTTAATCTTCCCTAGCGGGACCTCGTCGACCGGAG
TCAGGCCCCTCTTGTCGTCATGTCTTCCTCATAGACAAAGGCGGAATGAACTCCAGCCGG
CCGGGTCAATCAGAGCGCAGTGTTAGAAGTGTGCTACGCATCATTCCACTAGACGGCGAG
CTTTGGCACAAGGCGTACTTGTGTACGGTGTCGCCACCTCTAGCTCTCCGTAAATCGAAC
CAGCCGCTATAATAAGATGTTATGCTTATGCGCGCACGGAAGCTATTTGGGGTTCGCTCT
CGTGTTGCCTCCAGCTGCTCGATGTGCGGACCTGGAGCGTGTCTGGGTCAAAGTGGCGAG
GCGACCTCAGCTACGAGATGGGATCACGCCCCACCCTTACGGGAATGCCATTAGCTCTTC
CTCCATCGCCTTGGCTCAGTCATGGTAATCCCGTCCCTCATGTTTCCTCTGCGTCTCGGC
CTCCGTCAATCGTTCTCCGAGTGTGGGACTCTAGATTTTAAATCGTTTGTGCACAACAGC
TTCGAGTGAGATTTACCGGTCCTCACGCCGCCTTACGGACTCCGCGTCCACTAGTATGGT
ACCCTAAGGGAGTTGACCAATGGACAATTGTTTCGGAAGGTTTTCACGAATACGCGCCTC
TAACGACGCGCAGCGGTGGGAAACACTCCTTGGCGGTTGTAGCCTGTGCCGTACGCATGG
AGCCTAGAGTCTCACTGGAAGTAGTCCGTGCTCACGGTATAATAGCTCCTGGTCTACGAC
CACGGCTTCCCTGGGACTCCGTTTAGCCGTTGCGGCCAGGCCTGGCCGTGAAACGACCGG
TACACCTCAAAGGAAACCGGCTGTCGTATACCCCTGCCAAAATACGCAAGCCTGAGGCCG
CTTCCCCTCGCTTTCCTGATACCCGTGTACACAATACCGTTATTTAGTGGTGTGTAGGCA
CCACCGCCATAAACGACTTATCTACCCATACGTCCAACAACGGGTTTTTCCCTACCCACG
ACCTCAGGCGGTCGCATCTCCTTCTTCTACTTCGTGCTGCTTTAGTCGTGCACCCATCAC
CCACGGCAGGACTGCGCGCTCACGCATGATTCGCCGTCCCCTGAAAGGGTAACCTGTCAT
GTCACCCAAAGGTCCCTGTTTTCAATCACTCGAAAACGCTAGACTCCTAACTGTGTGTTA
AAGAACCCGCCCGCCGCCTGGCCTTCAACGCGCCAGCCTGGCCGGTCGAGCCGCAGTCGC
ACTCAGCTCAGTCACTGTGCCGCAAGTCTACCTTCACCCGTCCTTCTCGCGGCCCTAGGA
GCCACCTATGTCACACTAATCTAGTCTTTTCTGTCACCCAACGTCTTGGGACCGCTGTCC
GTCCATGGTGGAGCTAGGGCAGAGACACACGACAAAATGTAGTGCAAGAACTCTTGACGT
CCTCCCTATCGCAATCTCGGCATAAGCCAAGGAGTGGGCTGGTGCGATGCCCTGCAATGG
GGCCTATTATGGCGGATCCGCGCAATTTCGGGGATTTGGTCTTTGTCTCTTCGCAATTCA
CGCTTCGCTCTTACTCCAAACTCCACTAGCGTCACGTTGCGTCTAAAACGGGAGCGGTTC
GTATGGGCTTCACTCTTGACACTATGTGGAAGCCTTCCAGGCAGTCTAGCGCGTAACTGG
GTACCGCAATATACTGCTCAGTGTTTGTGATCCTTTTGCGCTAGCGAGTGACTCGACGCA
AAGGTCGATAGGGCTTCAGCGATCGCACCATATGGAGGGGACGCATTGAGAGAGGCAAAT
TACGACATTTCCCGTGACTGGCGCGCGCTGGTGTGACTGTGTACTTTCGATTGGTCTCTT
ACACCGCTCACGACCTCGATAGTTACCCTGCGGTAATCAAAGACTGAAAAAGCCC
>SRR354022 <unknown description>
CCGGAGAGCTTCCAGGCACAAATACGAGCTTCATGTCCACCTGGAGTCACTTAGCTATCT
GGTTGTTTCACATCCCTGAGGTCCACATCTAGAAGTCAAGGGGCAACCCCACCCATTCAC
TATCTACCATGGACAGTGCTTGAAGCGGTTGTGTCAAACGCCCGGTGACCACTTAAGCCA
ACCCGGCAGTGTCTGAGAGAGAAGCCCGAATAAACCCTTTTTCGTCTTTTACTGTCCGCA
CGTTCGTGCCCTTCTGTCGGGACGAATACTGTCTCCCTCTTAGTGGCAAATTTGCAAGTT
ATATCACGGTCGGATAAATGAGAGTATGTGTCGTCTAGAGCGATGGCCATTTAACTTGCC
CAATTTCGCCCTGACCCAGGTAACAATTGAGACACACCTCGGAAGTCCTAGCCTACGTCG
CGTACGGTAGTACAACCTCGATATTGGCATAGGACACTGAATGCACCCATTGTGGTGCCT
ATCATAATACTACAAACCAAGATACCCCATAGCATAATCAGAGGAAGCTGCATCTGATCC
TCAAGAAACAAAGTATAACGTCTCCCCTTCGGTCCCTAGCCCCCAGCGACACCGTCACTC
TCGGTGAGGTGGGTGCTGAAGAGAAATCATAGGTACTGTGGTGAACTCTTAAGCTCATTT
TCAAGAACCGTATATACACTTAGTTTACGTTTGGTGCCTCAACCACTAGCAATAATATAG
ACGAGCATTCGCCATTACGTCTCCTCACGGGTGTTCGAAAATATCGATACTGCGATTGAG
TAAGAGTCTTTATTAAACAGCTAGAGGGTCAGCAGCTTTCTTCGGCTCAACAACCAAGCC
ATGGGGGAAAAAACTCAAGATTCTGCCGGAGACTCTGCGAGCCGTTTTGGCTCAGATTTA
GCACCTGGAATAAATCCGTCTCGTCACCGGTTTGGAGACGCGAGGGGAAACCCGGGGCAC
GGGGGTCCCGCAGGGGCTGCCGAACACGTGCCGGCCGCCCTCACTCACGTAGTTTAATTG
AATGGTGCCCATTGATTTCGGAGGACACGCTAGATCAGTGTAAGCACAGCGGATATGCAC
CAGGAGGAGAAGGCGTTACACGTCGAAAATGGTTCCGGACGGTTACTTGGGCGGACTGAC
CGCTGGGAATCAGCGCACAGCAATCCTAATGCAATTTTGGCCTAAGCTGTTCGACTGCCG
GTCACGGGCATCTCACGTACGACGTCACGCCTCTATCTTGCTAGTCGGGCGTCGTGGCTA
TTCCACTTCGAATGCGCGAGGAGTGGGAAGACCACCAAAACGACAACCATCACGCTCTGT
CTGAGGGGTCGGCGAGAATACTCCGCAAGAGTCACTGAAATAGTATAACGCTGGGATTAA
TACTCCCAAGAGCCTTAGGTTTAAGACCTATGACGATTATGATGCACCTAGCCAGACAGT
TCCGTAGAATCGGTTCATTCATGGAGCACGATAGGGTGATGCCGGGGCAGTCGATGCGGA
TGCTGCCCATCCTAGGAGCCCCAAGCCCTCCTCCCTTCCAAGGTTAGGTTCACGCGCCCG
ACGTGTCCCACCGAAAGCGGGCCGTCTACGTCACAGGGATAATCAGTTCCCCCGCACTCT
GACATTTCCTGCTCAAGGAAGTGTGTTTACCTGCAGGTCCCCTAGGGAGAGGTACCTCTA
GATTGAGCGAGACCCGGAGTGGGCACTGGGGAGGAGGCTTAGTTTACTAGCTCGTGGGGT
AGAACCCCCCTGGGCCACACTCTGGTCGCATGGGCTTCTTAGTCACGCCCTTTTCAGACC
TATTATGGGCCATCATTCCCTATGGGTAGTTGCGCCGGTATGCCGGGATCGAACAAGAGG
CGACATAGCCCTGTTCTCACCTTAGAACACACGATGTCCCACAGCAGATAGGAGTAATCC
GTAAATTTCCATAGGTCGAAGTGAGCCCAGCAAGTGGATGAGGTCGGGATGCAAAACGGA
CACCTCGGTCAGTTCCGTAACCGAGCGAGTAACCTAATAGGCAGGTACAGAATCTATATA
GTGTACAAAACAGTGCGTCTCAAGGTCCACGGCACCAAGAGCTTAGTGCAAATGGAACGC
TCAGCTAAGCCTACACTTTGCGCCGCCTGGGCGAAGACCCGCCAAGACCTGCGGCTAATC
CTCGTAGAGACGCAACCCCTAACAGTCCGGAGCACGGGCTGCGGGACATGGATATGGGTC
GATGATCATCATTGACCATACGTCACTGGTGTAGTGCGTTCATGGAGGTGCCGAGCAATT
GCAGCCTGGATACGGGGGCGTAATCTTTTTATTACAGCTTAGCCCCGCTGGGCCGCCAAC
CAGTTCCTATCTAGGTATCCCCTGGGGGCTGCCGCTCTATTTATCTAGGGAACAGATAAG
GATCGTCAGCGCGACCTCGGAGAGCCTAAGCCATCAACTATTCGGCATCCATCCAGGGCT
ACCGAGTGTCTTGGGCATGGGTAGGGCATAACAATTATGGTGGCAACTCTTGGTGAGTAG
TGCCCAATAGTATTTTTCTTTACTTAATTGGGCACGGGTGACTGCGACGTCCCACTCGTC
GCCCAGAATACTAGCGACCAGTGTCCTCCTTCGGGAAACAGGGTCTGTGCACGGGGGTGC
CGTCCCCATTCCGGTGTTAGATGAGGCTCAGAGAGGTCGGCAACAACGAAAGTATCAAGG
AGTAAGCAGGCTTTGTGGTAGTCGCAATTATAGGGGGTAGTTAATGTTAAAGACACTCTC
CATACTTGTTTAGGCTGCAAGCGTCTTGCGTCTGCAGCATTCATGGAGGCTACGTATAAA
GACTAGCTGAAGGTCGTAGACTCCGGAGAGCGAATGACCTTTAGACGACTTTCATAGCTT
GGGGGCGGGTGAATACGGAGGGAAAACGGGAGTGCAAAAGGACAGGGTCTTTGACGCCCG
CGATAGAATAGCGAAATTGGACCAGTCATTACACACCCCACAAGCGCCGAATGGATGGCG
CCGGAGGTACAAGAAACGAACGAGCCCAGAGAAACGTTGGGGGGGCGAGCCGGCGTGGGA
GGGGAAAGGACATGGACCTCACTGCCCAGCCGGGGCGGGCAGAGACTTCGCAGCTCGACG
TATAACGGCAGTTAAGAGAAAGAGTCGCAGTTCCGGACTTTCGGCACTCGGCGCACAGTT
CGAACGCCGGGAGGGCGCAGTAGTTGACTGTTTCTGACGGCCACGGTCTTCGCAGAGTCT
CACATACCATCTGCGCTACCCTCCGCGGCGTCACGGTAACTATTGCGAGCTGCGTGGGTG
TAATAGTCGTCCGCCATTTACGTTAGTACGCGTAGAGACTGACTTCTTTCCCACACATGG
AGTACAAAAAGCTACGGAAGCGTTTCGCGTAAATTATACTGACACCCACAGCGAGGGGGT
TGTAGCCTTTCAATGCGAGCCTTCGTGTCAACGCTTTTGAGGACGCCGGCCACCCACGCT
GGGCAGCGCAATATGAAGTCGGGCTTCGGGGACGACTATCCCGCGACGGGCACGCAGGAG
AGGCGAGGTGAATGTGAACATCAGGTCCTGTTACGATTTGGGGCTACTTGGGACACCTCT
CAACCAATAGCTTCACGTCCCCTAGTAAGTTTTTTTCTGGATGTTTTTCGTTCTTCTTCT
GTAGAATCTCGATGACGGTCAGGTTGCAGGAGCCTTGCGGCTCCATATACGAAGGTTTGC
TCCAATCAGACACTGCTCCGTTCCGTATGGTACAGCTGTGGCCCGTTCGGAGTGAAGAGG
GACGGAGCTACGCCGTAATGGTTTTGCGGTAAGACATTGTGAGTCCCGACCCCAAAGCCG
TGAAGCAGTTCTACGCGGAGCCCCGCGCGGACCCCCTCCCCCGCATCCCTAACCCTTACG
CCTGCGGATGCAGCGATTGAGTTGTAGTAAGAGTTGTCGCCATTGTATGCCTATTTTGAC
GCCGGTCCCCACTACAACCCTAGGGCGCGCGGCCCGGGCTTCCTGTAAAGCGGCACGTGT
TGGCGTTGTAGCATCTCCGTTACGATAGCGAGGGGACCGGTCGAATGTTCGGGTTCGTCT
TTCCTGTTTATGGCAGGGGTCGAGATTTAATCTTCCCTAGCGGGACCTCGTCGACCGGAG
TCAGGCCCCTCTTGTCGTCATGTCTTCCTCATAGACAAAGGCGGAATGAACTCCAGCCGG
CCGGGTCAATCAGAGCGCAGTGTTAGAAGTGTGCTACGCATCATTCCACTAGACGGCGAG
CTTTGGCACAAGGCGTACTTGTGTACGGTGTCGCCACCTCTAGCTCTCCGTAAATCGAAC
CAGCCGCTATAATAAGATGTTATGCTTATGCGCGCACGGAAGCTATTTGGGGTTCGCTCT
CGTGTTGCCTCCAGCTGCTCGATGTGCGGACCTGGAGCGTGTCTGGGTCAAAGTGGCGAG
GCGACCTCAGCTACGAGATGGGATCACGCCCCACCCTTACGGGAATGCCATTAGCTCTTC
CTCCATCGCCTTGGCTCAGTCATGGTAATCCCGTCCCTCATGTTTCCTCTGCGTCTCGGC
CTCCGTCAATCGTTCTCCGAGTGTGGGACTCTAGATTTTAAATCGTTTGTGCACAACAGC
TTCGAGTGAGATTTACCGGTCCTCACGCCGCCTTACGGACTCCGCGTCCACTAGTATGGT
ACCCTAAGGGAGTTGACCAATGGACAATTGTTTCGGAAGGTTTTCACGAATACGCGCCTC
TAACGACGCGCAGCGGTGGGAAACACTCCTTGGCGGTTGTAGCCTGTGCCGTACGCATGG
AGCCTAGAGTCTCACTGGAAGTAGTCCGTGCTCACGGTATAATAGCTCCTGGTCTACGAC
CACGGCTTCCCTGGGACTCCGTTTAGCCGTTGCGGCCAGGCCTGGCCGTGAAACGACCGG
TACACCTCAAAGGAAACCGGCTGTCGTATACCCCTGCCAAAATACGCAAGCCTGAGGCCG
CTTCCCCTCGCTTTCCTGATACCCGTGTACACAATACCGTTATTTAGTGGTGTGTAGGCA
CCACCGCCATAAACGACTTATCTACCCATACGTCCAACAACGGGTTTTTCCCTACCCACG
ACCTCAGGCGGTCGCATCTCCTTCTTCTACTTCGTGCTGCTTTAGTCGTGCACCCATCAC
CCACGGCAGGACTGCGCGCTCACGCATGATTCGCCGTCCCCTGAAAGGGTAACCTGTCAT
GTCACCCAAAGGTCCCTGTTTTCAATCACTCGAAAACGCTAGACTCCTAACTGTGTGTTA
AAGAACCCGCCCGCCGCCTGGCCTTCAACGCGCCAGCCTGGCCGGTCGAGCCGCAGTCGC
ACTCAGCTCAGTCACTGTGCCGCAAGTCTACCTTCACCCGTCCTTCTCGCGGCCCTAGGA
GCCACCTATGTCACACTAATCTAGTCTTTTCTGTCACCCAACGTCTTGGGACCGCTGTCC
GTCCATGGTGGAGCTAGGGCAGAGACACACGACAAAATGTAGTGCAAGAACTCTTGACGT
CCTCCCTATCGCAATCTCGGCATAAGCCAAGGAGTGGGCTGGTGCGATGCCCTGCAATGG
GGCCTATTATGGCGGATCCGCGCAATTTCGGGGATTTGGTCTTTGTCTCTTCGCAATTCA
CGCTTCGCTCTTACTCCAAACTCCACTAGCGTCACGTTGCGTCTAAAACGGGAGCGGTTC
GTATGGGCTTCACTCTTGACACTATGTGGAAGCCTTCCAGGCAGTCTAGCGCGTAACTGG
GTACCGCAATATACTGCTCAGTGTTTGTGATCCTTTTGCGCTAGCGAGTGACTCGACGCA
AAGGTCGATAGGGCTTCAGCGATCGCACCATATGGAGGGGACGCATTGAGAGAGGCAAAT
TACGACATTTCCCGTGACTGGCGCGCGCTGGTGTGACTGTGTACTTTCGATTGGTCTCTT
ACACCGCTCACGACCTCGATAGTTACCCTGCGGTAATCAAAGACTGAAAAAGCCC
>SRR354023 <unknown description>
CCGGAGAGCTTCCAGGCACAAATACGAGCTTCATGTCCACCTGGAGTCACTTAGCTATCT
GGTTGTTTCACATCCCTGAGGTCCACATCTAGAAGTCAAGGGGCAACCCCACCCATTCAC
TATCTACCATGGACAGTGCTTGAAGCGGTTGTGTCAAACGCCCGGTGACCACTTAAGCCA
ACCCGGCAGTGTCTGAGAGAGAAGCCCGAATAAACCCTTTTTCGTCTTTTACTGTCCGCA
CGTTCGTGCCCTTCTGTCGGGACGAATACTGTCTCCCTCTTAGTGGCAAATTTGCAAGTT
ATATCACGGTCGGATAAATGAGAGTATGTGTCGTCTAGAGCGATGGCCATTTAACTTGCC
CAATTTCGCCCTGACCCAGGTAACAATTGAGACACACCTCGGAAGTCCTAGCCTACGTCG
CGTACGGTAGTACAACCTCGATATTGGCATAGGACACTGAATGCACCCATTGTGGTGCCT
ATCATAATACTACAAACCAAGATACCCCATAGCATAATCAGAGGAAGCTGCATCTGATCC
TCAAGAAACAAAGTATAACGTCTCCCCTTCGGTCCCTAGCCCCCAGCGACACCGTCACTC
TCGGTGAGGTGGGTGCTGAAGAGAAATCATAGGTACTGTGGTGAACTCTTAAGCTCATTT
TCAAGAACCGTATATACACTTAGTTTACGTTTGGTGCCTCAACCACTAGCAATAATATAG
ACGAGCATTCGCCATTACGTCTCCTCACGGGTGTTCGAAAATATCGATACTGCGATTGAG
TAAGAGTCTTTATTAAACAGCTAGAGGGTCAGCAGCTTTCTTAGGCTCAACAACCAAGCC
ATGGGGGAAAAAACTCAAGATTCTGCCGGAGACTCTGCGAGCCGTTTTGGCTCAGATTTA
GCACCTGGAATAAATCCGTCTCGTCACCGGTTTGGAGACGCGAGGGGAAACCCGGGGCAC
GGGGGTCCCGCAGGGGCTGCCGAACACGTGCCGGCCGCCCTCACTCACGTAGTTTAATTG
AATGGTGCCCATTGATTTCGGAGGACACGCTAGATCAGTGTAAGCACAGCGGATATGCAC
CAGGAGGAGAAGGCGTTACACGTCGAAAATGGTTCCGGACGGTTACTTGGGCGGACTGAC
CGCTGGGAATCAGCGCACAGCAATCCTAATGCAATTTTGGCCTAAGCTGTTCGACTGCCG
GTCACGGGCATCTCACGTACGACGTCACGCCTCTATCTTGCTAGTCGGGCGTCGTGGCTA
TTCCACTTCGAATGCGCGAGGAGTGGGAAGACCACCAAAACGACAACCATCACGCTCTGT
CTGAGGGGTCGGCGAGAATACTCCGCAAGAGTCACTGAAATAGTATAACGCTGGGATTAA
TACTCCCAAGAGCCTTAGGTTTAAGACCTATGACGATTATGATGCACCTAGCCAGACAGT
TCCGTAGAATCGGTTCATTCATGGAGCACGATAGGGTGATGCCGGGGCAGTCGATGCGGA
TGCTGCCCATCCTAGGAGCCCCAAGCCCTCCTCCCTTCCAAGGTTAGGTTCACGCGCCCG
ACGTGTCCCACCGAAAGCGGGCCGTCTACGTCACAGGGATAATCAGTTCCCCCGCACTCT
GACATTTCCTGCTCAAGGAAGTGTGTTTACCTGCAGGTCCCCTAGGGAGAGGTACCTCTA
GATTGAGCGAGACCCGGAGTGGGCACTGGGGAGGAGGCTTAGTTTACTAGCTCGTGGGGT
AGAACCCCCCTGGGCCACACTCTGGTCGCATGGGCTTCTTAGTCACGCCCTTTTCAGACC
TATTATGGGCCATCATTCCCTATGGGTAGTTGCGCCGGTATGCCGGGATCGAACAAGAGG
CGACATAGCCCTGTTCTCACCTTAGAACACACGATGTCCCACAGCAGATAGGAGTAATCC
GTAAATTTCCATAGGTCGAAGTGAGCCCAGCAAGTGGATGAGGTCGGGATGCAAAACGGA
CACCTCGGTCAGTTCCGTAACCGAGCGAGTAACCTAATAGGCAGGTACAGAATCCATATA
GTGTACAAAACAGTGCGTCTCAAGGTCCACGGCACCAAGAGCTTAGTGCAAATGGAACGC
TCAGCTAAGCCTACACTTTGCGCCGCCTGGGCGAAGACCCGCCAAGACCTGCGGCTAATC
CTCGTAGAGACGCAACCCCTAACAGTCCGGAGCACGGGCTGCGGGACATGGATATGGGTC
GATGATCATCATTGACCATACGTCACTGGTGTAGTGCGTTCATGGAGGTGCCGAGCAATT
GCAGCCTGGATACGGGGGCGTAATCTTTTTATTACAGCTTAGCCCCGCTGGGCCGCCAAC
CAGTTCCTATCTAGGTATCCCCTGGGGGCTGCCGCTCTATTTATCTAGGGCACAGATAAG
GATCGTCAGCGCGACCTCGGAGAGCCTAAGCCATCAACTATTCGGCATCCATCCAGGGCT
ACCGAGTGTCTTGGGCATGGGTAGGGCATAACAATTATGGTGGCAACTCTTGGTGAGTAG
TGCCCAATAGTATTTTTCTTTACTTAATTGGGCACGGGTGACTGCGACGTCCCACTCGTC
GCCCAGAATACTAGCGACCAGTGTCCTCCTTCGGGAAACAGGGTCTGTGCACGGGGGTGC
CGTCCCCATTCCGGTGTTAGATGAGGCTCAGAGAGGTCGGCAACAACGAAAGTATCAAGG
AGTAAGCAGGCTTTGTGGTAGTCGCAATTATAGGGGGTAGTTAATGTTAAAGACACTCTC
CATACTTGTTTAGGCTGCAAGCGTCTTGCGTCTGCAGCATTCATGGAGGCTACGTATAAA
GACTAGCTGAAGGTCGTAGACTCCGGAGAGCGAATGACCTTTAGACGACTTTCATAGCTT
GGGGGCGGGTGAATACGGAGGGAAAACGGGAGTGCAAAAGGACAGGGTCTTTGACGCCCG
CGATAGAATAGCGAAATTGGACCAGTCATTACACACCCCACAAGCGCCGAATGGATGGCG
CCGGAGGTACAAGAAACGAACGAGCCCAGAGAAACGTTGGGGGGGCGAGCCGGCGTGGGA
GGGGAAAGGACATGGACCTCACTGCCCAGCCGGGGCGGGCAGAGACTTCGCAGCTCGACG
TATAACGGCAGTTAAGAGAAAGAGTCGCAGTTCCGGACTTTCGGCACTCGGCGCACAGTT
CGAACGCCGGGAGGGCGCAGTAGTTGACTGTTTCTGACGGCCACGGTCTTCGCAGAGTCT
CACATACCATCTGCGCTACCCTCCGCGGCGTCACGGTAACTATTGCGAGCTGCGTGGGTG
TAATAGTCGTCCGCCATTTACGTTAGTACGCGTAGAGACTGACTTCTTTCCCACACATGG
AGTACAAAAAGCTACGGAAGCGTTTCGCGTAAATTATACTGACACCCACAGCGAGGGGGT
TGTAGCCTTTCAATGCGAGCCTTCGTGTCAACGCTTTTGAGGACGCCGGCCACCCACGCT
GGGCAGCGCAATATGAAGTCGGGCTTCGGGGACGACTATCCCGCGACGGGCACGCAGGAG
AGGCGAGGTGAATGTGAACATCAGGTCCTGTTACGATTTGGGGCTACTTGGGACACCTCT
CAACCAATAGCTTCACGTCCCCTAGTAAGTTTTTTTCTGGATGTTTTTCGTTCTTCTTCT
GTAGAATCTCGATGACGGTCAGGTTGCAGGAGCCTTGCGGCTCCATATACGAAGGTTTGC
TCCAATCAGACACTGCTCCGTTCCGTATGGTACAGCTGTGGCCCGTTCGGAGTGAAGAGG
GACGGAGCTACGCCGTAATGGTTTTGCGGTAAGACATTGTGAGTCCCGACCCCAAAGCCG
TGAAGCAGTTCTACGCGGAGCCCCGCGCGGACCCCCTCCCCCGCATCCCTAACCCTTACG
CCTGCGGATGCAGCGATTGAGCTGTAGTAAGAGTTGTCGCCATTGTATGCCTATTTTGAC
GCCGGTCCCCACTACAACCCTAGGGCGCGCGGCCCGGGCTTCCTGTAAAGCGGCACGTGT
TGGCGTTGTAGCATCTCCGTTACGATAGCGAGGGGACCGGTCGAATGTTCGGGTTCGTCT
TTCCTGTTTATGGCAGGGGTCGAGATTTAATCTTCCCTAGCGGGACCTCGTCGACCGGAG
TCAGGCCCCTCTTGTCGTCATGTCTTCCTCATAGACAAAGGCGGAATGAACTCCAGCCGG
CCGGGTCAATCAGAGCGCAGTGTTAGAAGTGTGCTACGCATCATTCCACTAGACGGCGAG
CTTTGGCACAAGGCGTACTTGTGTACGGTGTCGCCACCTCTAGCTCTCCGTAAATCGAAC
CAGCCGCTATAATAAGATGTTATGCTTATGCGCGCACGGAAGCTATTTGGGGTTCGCTCT
CGTGTTGCCTCCAGCTGCTCGATGTGCGGACCTGGAGCGTGTCTGGGTCAAAGTGGCGAG
GCGACCTCAGCTACGAGATGGGATCACGCCCCACCCTTACGGGAATGCCATTAGCTCTTC
CTCCATCGCCTTGGCTCAGTCATGGTAATCCCGTCCCTCATGTTTCCTCTGCGTCTCGGC
CTCCGTCAATCGTTCTCCGAGTGTGGGACTCTAGATTTTAAATCGTTTGTGCACAACAGC
TTCGAGTGAGATTTACCGGTCCTCACGCCGCCTTACGGACTCCGCGTCCACTAGTATGGT
ACCCTAAGGGAGTTGACCAATGGACAATTGTTTCGGAAGGTTTTCACGAATACGCGCCTC
TAACGACGCGCAGCGGTGGGAAACACTCCTTGGCGGTTGTAGCCTGTGCCGTACGCATGG
AGCCTAGAGTCTCACTGGAAGTAGTCCGTGCTCACGGTATAATAGCTCCTGGTCTACGAC
CACGGCTTCCCTGGGACTCCGTTTAGCCGTTGCGGCCAGGCCTGGCCGTGAAACGACCGG
TACACCTCAAAGGAAACCGGCTGTCGTATACCCCTGCCAAAATACGCAAGCCTGAGGCCG
CTTCCCCTCGCTTTCCTGATACCCGTGTACACAATACCGTTATTTAGTGGTGTGTAGGCA
CCACCGCCATAAACGACTTATCTACCCATACGTCCAACAACGGGTTTTTCCCTACCCACG
ACCTCAGGCGGTCGCATCTCCTTCTTCTACTTCGTGCTGCTTTAGTCGTGCACCCATCAC
CCACGGCAGGACTGCGCGCTCACGCATGATTCGCCGTCCCCTGAAAGGGTAACCTGTCAT
GTCACCCAAAGGTCCCTGTTTTCAATCACTCGAAAACGCTAGACTCCTAACTGTGTGTTA
AAGAACCCGCCCGCCGCCTGGCCTTCAACGCGCCAGCCTGGCCGGTCGAGCCGCAGTCGC
ACTCAGCTCAGTCACTGTGCCGCAAGTCTACCTTCACCCGTCCTTCTCGCGGCCCTAGGA
GCCACCTATGTCACACTAATCTAGTCTTTTCTGTCACCCAACGTCTTGGGACCGCTGTCC
GTCCATGGTGGAGCTAGGGCAGAGACACACGACAAAATGTAGTGCAAGAACTCTTGACGT
CCTCCCTATCGCAATCTCGGCATAAGCCAAGGAGTGGGCTGGTGCGATGCCCTGCAATGG
GGCCTATTATGGCGGATCCGCGCAATTTCGGGGATTTGGTCTTTGTCTCTTCGCAATTCA
CGCTTCGCTCTTACTCCAAACTCCACTAGCGTCACGTTGCGTCTAAAACGGGAGCGGTTC
GTATGGGCTTCACTCTTGACACTATGTGGAAGCCTTCCAGGCAGTCTAGCGCGTAACTGG
GCACCGCAATATACTGCTCAGTGTTTGTGATCCTTTTGCGCTAGCGAGTGACTCGACGCA
AAGGTCGATAGGGCTTCAGCGATCGCACCATATGGAGGGGACGCATTGAGAGAGGCAAAT
TACGACATTTCCCGTGACTGGCGCGCGCTGGTGTGACTGTGTACTTTCGATTGGTCTCTT
ACACCGCTCACGACCTCGATAGTTACCCTGCGGTAATCAAAGACTGAAAAAGCCC
>SRR354024 <unknown description>
CCGGAGAGCTTCCAGGCACAAATACGAGCTTCATGTCCACCTGGAGTCACTTAGCTATCT
GGTTGTTTCACATCCCTGAGGTCCACATCTAGAAGTCAAGGGGCAACCCCACCCATTCAC
TATCTACCATGGACAGTGCTTGAAGCGGTTGTGTCAAACGCCCGGTGACCACTTAAGCCA
ACCCGGCAGTGTCTGAGAGAGAAGCCCGAATAAACCCTTTTTCGTCTTTTACTGTCCGCA
CGTTCGTGCCCTTCTGTCGGGACGAATACTGTCTCCCTCTTAGTGGCAAATTTGCAAGTT
ATATCACGGTCGGATAAATGAGAGTATGTGTCGTCTAGAGCGATGGCCATTTAACTTGCC
CAATTTCGCCCTGACCCAGGTAACAATTGAGACACACCTCGGAAGTCCTAGCCTACGTCG
CGTACGGTAGTACAACCTCGATATTGGCATAGGACACTGAATGCACCCATTGTGGTGCCT
ATCATAATACTACAAACCAAGATACCCCATAGCATAATCAGAGGAAGCTGCATCTGATCC
TCAAGAAACAAAGTATAACGTCTCCCCTTCGGTCCCTAGCCCCCAGCGACACCGTCACTC
TCGGTGAGGTGGGTGCTGAAGAGAAATCATAGGTACTGTGGTGAACTCTTAAGCTCATTT
TCAAGAACCGTATATACACTTAGTTTACGTTTGGTGCCTCAACCACTAGCAATAATATAG
ACGAGCATTCGCCATTACGTCTCCTCACGGGTGTTCGAAAATATCGATACTGCGATTGAG
TAAGAGTCTTTATTAAACAGCTAGAGGGTCAGCAGCTTTCTTCGGCTCAACAACCAAGCC
ATGGGGGAAAAAACTCAAGATTCTGCCGGAGACTCTGCGAGCCGTTTTGGCTCAGATTTA
GCACCTGGAATAAATCCGTCTCGTCACCGGTTTGGAGACGCGAGGGGAAACCCGGGGCAC
GGGGGTCCCGCAGGGGCTGCCGAACACGTGCCGGCCGCCCTCACTCACGTAGTTTAATTG
AATGGTGCCCATTGATTTCGGAGGACACGCTAGATCAGTGTAAGCACAGCGGATATGCAC
CAGGAGGAGAAGGCGTTACACGTCGAAAATGGTTCCGGACGGTTACTTGGGCGGACTGAC
CGCTGGGAATCAGCGCACAGCAATCCTAATGCAATTTTGGCCTAAGCTGTTCGACTGCCG
GTCACGGGCATCTCACGTACGACGTCACGCCTCTATCTTGCTAGTCGGGCGTCGTGGCTA
TTCCACTTCGAATGCGCGAGGAGTGGGAAGACCACCAAAACGACAACCATCACGCTCTGT
CTGAGGGGTCGGCGAGAATACTCCGCAAGAGTCACTGAAATAGTATAACGCTGGGATTAA
TACTCCCAAGAGCCTTAGGTTTAAGACCTATGACGATTATGATGCACCTAGCCAGACAGT
TCCGTAGAATCGGTTCATTCATGGAGCACGATAGGGTGATGCCGGGGCAGTCGATGCGGA
TGCTGCCCATCCTAGGAGCCCCAAGCCCTCCTCCCTTCCAAGGTTAGGTTCACGCGCCCG
ACGTGTCCCACCGAAAGCGGGCCGTCTACGTCACAGGGATAATCAGTTCCCCCGCACTCT
GACATTTCCTGCTCAAGGAAGTGTGTTTACCTGCAGGTCCCCTAGGGAGAGGTACCTCTA
GATTGAGCGAGACCCGGAGTGGGCACTGGGGAGGAGGCTTAGTTTACTAGCTCGTGGGGT
AGAACCCCCCTGGGCCACACTCTGGTCGCATGGGCTTCTTAGTCACGCCCTTTTCAGACC
TATTATGGGCCATCATTCCCTATGGGTAGTTGCGCCGGTATGCCGGGATCGAACAAGAGG
CGACATAGCCCTGTTCTCACCTTAGAACACACGATGTCCCACAGCAGATAGGAGTAATCC
GTAAATTTCCATAGGTCGAAGTGAGCCCAGCAAGTGGATGAGGTCGGGATGCAAAACGGA
CACCTCGGTCAGTTCCGTAACCGAGCGAGTAACCTAATAGGCAGGTACAGAATCTATATA
GTGTACAAAACAGTGCGTCTCAAGGTCCACGGCACCAAGAGCTTAGTGCAAATGGAACGC
TCAGCTAAGCCTACACTTTGCGCCGCCTGGGCGAAGACCCGCCAAGACCTGCGGCTAATC
CTCGTAGAGACGCAACCCCTAACAGTCCGGAGCACGGGCTGCGGGACATGGATATGGGTC
GATGATCATCATTGACCATACGTCACTGGTGTAGTGCGTTCATGGAGGTGCCGAGCAATT
GCAGCCTGGATACGGGGGCGTAATCTTTTTATTACAGCTTAGCCCCGCTGGGCCGCCAAC
CAGTTCCTATCTAGGTATCCCCTGGGGGCTGCCGCTCTATTTATCTAGGGAACAGATAAG
GATCGTCAGCGCGACCTCGGAGAGCCTAAGCCATCAACTATTCGGCATCCATCCAGGGCT
ACCGAGTGTCTTGGGCATGGGTAGGGCATAACAATTATGGTGGCAACTCTTGGTGAGTAG
TGCCCAATAGTATTTTTCTTTACTTAATTGGGCACGGGTGACTGCGACGTCCCACTCGTC
GCCCAGAATACTAGCGACCAGTGTCCTCCTTCGGGAAACAGGGTCTGTGCACGGGGGTGC
CGTCCCCATTCCGGTGTTAGATGAGGCTCAGAGAGGTCGGCAACAACGAAAGTATCAAGG
AGTAAGCAGGCTTTGTGGTAGTCGCAATTATAGGGGGTAGTTAATGTTAAAGACACTCTC
CATACTTGTTTAGGCTGCAAGCGTCTTGCGTCTGCAGCATTCATGGAGGCTACGTATAAA
GACTAGCTGAAGGTCGTAGACTCCGGAGAGCGAATGACCTTTAGACGACTTTCATAGCTT
GGGGGCGGGTGAATACGGAGGGAAAACGGGAGTGCAAAAGGACAGGGTCTTTGACGCCCG
CGATAGAATAGCGAAATTGGACCAGTCATTACACACCCCACAAGCGCCGAATGGATGGCG
CCGGAGGTACAAGAAACGAACGAGCCCAGAGAAACGTTGGGGGGGCGAGCCGGCGTGGGA
GGGGAAAGGACATGGACCTCACTGCCCAGCCGGGGCGGGCAGAGACTTCGCAGCTCGACG
TATAACGGCAGTTAAGAGAAAGAGTCGCAGTTCCGGACTTTCGGCACTCGGCGCACAGTT
CGAACGCCGGGAGGGCGCAGTAGTTGACTGTTTCTGACGGCCACGGTCTTCGCAGAGTCT
CACATACCATCTGCGCTACCCTCCGCGGCGTCACGGTAACTATTGCGAGCTGCGTGGGTG
TAATAGTCGTCCGCCATTTACGTTAGTACGCGTAGAGACTGACTTCTTTCCCACACATGG
AGTACAAAAAGCTACGGAAGCGTTTCGCGTAAATTATACTGACACCCACAGCGAGGGGGT
TGTAGCCTTTCAATGCGAGCCTTCGTGTCAACGCTTTTGAGGACGCCGGCCACCCACGCT
GGGCAGCGCAATATGAAGTCGGGCTTCGGGGACGACTATCCCGCGACGGGCACGCAGGAG
AGGCGAGGTGAATGTGAACATCAGGTCCTGTTACGATTTGGGGCTACTTGGGACACCTCT
CAACCAATAGCTTCACGTCCCCTAGTAAGTTTTTTTCTGGATGTTTTTCGTTCTTCTTCT
GTAGAATCTCGATGACGGTCAGGTTGCAGGAGCCTTGCGGCTCCATATACGAAGGTTTGC
TCCAATCAGACACTGCTCCGTTCCGTATGGTACAGCTGTGGCCCGTTCGGAGTGAAGAGG
GACGGAGCTACGCCGTAATGGTTTTGCGGTAAGACATTGTGAGTCCCGACCCCAAAGCCG
TGAAGCAGTTCTACGCGGAGCCCCGCGCGGACCCCCTCCCCCGCATCCCTAACCCTTACG
CCTGCGGATGCAGCGATTGAGTTGTAGTAAGAGTTGTCGCCATTGTATGCCTATTTTGAC
GCCGGTCCCCACTACAACCCTAGGGCGCGCGGCCCGGGCTTCCTGTAAAGCGGCACGTGT
TGGCGTTGTAGCATCTCCGTTACGATAGCGAGGGGACCGGTCGAATGTTCGGGTTCGTCT
TTCCTGTTTATGGCAGGGGTCGAGATTTAATCTTCCCTAGCGGGACCTCGTCGACCGGAG
TCAGGCCCCTCTTGTCGTCATGTCTTCCTCATAGACAAAGGCGGAATGAACTCCAGCCGG
CCGGGTCAATCAGAGCGCAGTGTTAGAAGTGTGCTACGCATCATTCCACTAGACGGCGAG
CTTTGGCACAAGGCGTACTTGTGTACGGTGTCGCCACCTCTAGCTCTCCGTAAATCGAAC
CAGCCGCTATAATAAGATGTTATGCTTATGCGCGCACGGAAGCTATTTGGGGTTCGCTCT
CGTGTTGCCTCCAGCTGCTCGATGTGCGGACCTGGAGCGTGTCTGGGTCAAAGTGGCGAG
GCGACCTCAGCTACGAGATGGGATCACGCCCCACCCTTACGGGAATGCCATTAGCTCTTC
CTCCATCGCCTTGGCTCAGTCATGGTAATCCCGTCCCTCATGTTTCCTCTGCGTCTCGGC
CTCCGTCAATCGTTCTCCGAGTGTGGGACTCTAGATTTTAAATCGTTTGTGCACAACAGC
TTCGAGTGAGATTTACCGGTCCTCACGCCGCCTTACGGACTCCGCGTCCACTAGTATGGT
ACCCTAAGGGAGTTGACCAATGGACAATTGTTTCGGAAGGTTTTCACGAATACGCGCCTC
TAACGACGCGCAGCGGTGGGAAACACTCCTTGGCGGTTGTAGCCTGTGCCGTACGCATGG
AGCCTAGAGTCTCACTGGAAGTAGTCCGTGCTCACGGTATAATAGCTCCTGGTCTACGAC
CACGGCTTCCCTGGGACTCCGTTTAGCCGTTGCGGCCAGGCCTGGCCGTGAAACGACCGG
TACACCTCAAAGGAAACCGGCTGTCGTATACCCCTGCCAAAATACGCAAGCCTGAGGCCG
CTTCCCCTCGCTTTCCTGATACCCGTGTACACAATACCGTTATTTAGTGGTGTGTAGGCA
CCACCGCCATAAACGACTTATCTACCCATACGTCCAACAACGGGTTTTTCCCTACCCACG
ACCTCAGGCGGTCGCATCTCCTTCTTCTACTTCGTGCTGCTTTAGTCGTGCACCCATCAC
CCACGGCAGGACTGCGCGCTCACGCATGATTCGCCGTCCCCTGAAAGGGTAACCTGTCAT
GTCACCCAAAGGTCCCTGTTTTCAATCACTCGAAAACGCTAGACTCCTAACTGTGTGTTA
AAGAACCCGCCCGCCGCCTGGCCTTCAACGCGCCAGCCTGGCCGGTCGAGCCGCAGTCGC
ACTCAGCTCAGTCACTGTGCCGCAAGTCTACCTTCACCCGTCCTTCTCGCGGCCCTAGGA
GCCACCTATGTCACACTAATCTAGTCTTTTCTGTCACCCAACGTCTTGGGACCGCTGTCC
GTCCATGGTGGAGCTAGGGCAGAGACACACGACAAAATGTAGTGCAAGAACTCTTGACGT
CCTCCCTATCGCAATCTCGGCATAAGCCAAGGAGTGGGCTGGTGCGATGCCCTGCAATGG
GGCCTATTATGGCGGATCCGCGCAATTTCGGGGATTTGGTCTTTGTCTCTTCGCAATTCA
CGCTTCGCTCTTACTCCAAACTCCACTAGCGTCACGTTGCGTCTAAAACGGGAGCGGTTC
GTATGGGCTTCACTCTTGACACTATGTGGAAGCCTTCCAGGCAGTCTAGCGCGTAACTGG
GTACCGCAATATACTGCTCAGTGTTTGTGATCCTTTTGCGCTAGCGAGTGACTCGACGCA
AAGGTCGATAGGGCTTCAGCGATCGCACCATATGGAGGGGACGCATTGAGAGAGGCAAAT
TACGACATTTCCCGTGACTGGCGCGCGCTGGTGTGACTGTGTACTTTCGATTGGTCTCTT
ACACCGCTCACGACCTCGATAGTTACCCTGCGGTAATCAAAGACTGAAAAAGCCC
>SRR354025 <unknown description>
CCGGAGAGCTTCCAGGCACAAATACGAGCTTCATGTCCACCTGGAGTCACTTAGCTATCT
GGTTGTTTCACATCCCTGAGGTCCACATCTAGAAGTCAAGGGGCAACCCCACCCATTCAC
TATCTACCATGGACAGTGCTTGAAGCGGTTGTGTCAAACGCCCGGTGACCACTTAAGCCA
ACCCGGCAGTGTCTGAGAGAGAAGCCCGAATAAACCCTTTTTCGTCTTTTACTGTCCGCA
CGTTCGTGCCCTTCTGTCGGGACGAATACTGTCTCCCTCTTAGTGGCAAATTTGCAAGTT
ATATCACGGTCGGATAAATGAGAGTATGTGTCGTCTAGAGCGATGGCCATTTAACTTGCC
CAATTTCGCCCTGACCCAGGTAACAATTGAGACACACCTCGGAAGTCCTAGCCTACGTCG
CGTACGGTAGTACAACCTCGATATTGGCATAGGACACTGAATGCACCCATTGTGGTGCCT
ATCATAATACTACAAACCAAGATACCCCATAGCATAATCAGAGGAAGCTGCATCTGATCC
TCAAGAAACAAAGTATAACGTCTCCCCTTCGGTCCCTAGCCCCCAGCGACACCGTCACTC
TCGGTGAGGTGGGTGCTGAAGAGAAATCATAGGTACTGTGGTGAACTCTTAAGCTCATTT
TCAAGAACCGTATATACACTTAGTTTACGTTTGGTGCCTCAACCACTAGCAATAATATAG
ACGAGCATTCGCCATTACGTCTCCTCACGGGTGTTCGAAAATATCGATACTGCGATTGAG
TAAGAGTCTTTATTAAACAGCTAGAGGGTCAGCAGCTTTCTTCGGCTCAACAACCAAGCC
ATGGGGGAAAAAACTCAAGATTCTGCCGGAGACTCTGCGAGCCGTTTTGGCTCAGATTTA
GCACCTGGAATAAATCCGTCTCGTCACCGGTTTGGAGACGCGAGGGGAAACCCGGGGCAC
GGGGGTCCCGCAGGGGCTGCCGAACACGTGCCGGCCGCCCTCACTCACGTAGTTTAATTG
AATGGTGCCCATTGATTTCGGAGGACACGCTAGATCAGTGTAAGCACAGCGGATATGCAC
CAGGAGGAGAAGGCGTTACACGTCGAAAATGGTTCCGGACGGTTACTTGGGCGGACTGAC
CGCTGGGAATCAGCGCACAGCAATCCTAATGCAATTTTGGCCTAAGCTGTTCGACTGCCG
GTCACGGGCATCTCACGTACGACGTCACGCCTCTATCTTGCTAGTCGGGCGTCGTGGCTA
TTCCACTTCGAATGCGCGAGGAGTGGGAAGACCACCAAAACGACAACCATCACGCTCTGT
CTGAGGGGTCGGCGAGAATACTCCGCAAGAGTCACTGAAATAGTATAACGCTGGGATTAA
TACTCCCAAGAGCCTTAGGTTTAAGACCTATGACGATTATGATGCACCTAGCCAGACAGT
TCCGTAGAATCGGTTCATTCATGGAGCACGATAGGGTGATGCCGGGGCAGTCGATGCGGA
TGCTGCCCATCCTAGGAGCCCCAAGCCCTCCTCCCTTCCAAGGTTAGGTTCACGCGCCCG
ACGTGTCCCACCGAAAGCGGGCCGTCTACGTCACAGGGATAATCAGTTCCCCCGCACTCT
GACATTTCCTGCTCAAGGAAGTGTGTTTACCTGCAGGTCCCCTAGGGAGAGGTACCTCTA
GATTGAGCGAGACCCGGAGTGGGCACTGGGGAGGAGGCTTAGTTTACTAGCTCGTGGGGT
AGAACCCCCCTGGGCCACACTCTGGTCGCATGGGCTTCTTAGTCACGCCCTTTTCAGACC
TATTATGGGCCATCATTCCCTATGGGTAGTTGCGCCGGTATGCCGGGATCGAACAAGAGG
CGACATAGCCCTGTTCTCACCTTAGAACACACGATGTCCCACAGCAGATAGGAGTAATCC
GTAAATTTCCATAGGTCGAAGTGAGCCCAGCAAGTGGATGAGGTCGGGATGCAAAACGGA
CACCTCGGTCAGTTCCGTAACCGAGCGAGTAACCTAATAGGCAGGTACAGAATCCATATA
GTGTACAAAACAGTGCGTCTCAAGGTCCACGGCACCAAGAGCTTAGTGCAAATGGAACGC
TCAGCTAAGCCTACACTTTGCGCCGCCTGGGCGAAGACCCGCCAAGACCTGCGGCTAATC
CTCGTAGAGACGCAACCCCTAACAGTCCGGAGCACGGGCTGCGGGACATGGATATGGGTC
GATGATCATCATTGACCATACGTCACTGGTGTAGTGCGTTCATGGAGGTGCCGAGCAATT
GCAGCCTGGATACGGGGGCGTAATCTTTTTATTACAGCTTAGCCCCGCTGGGCCGCCAAC
CAGTTCCTATCTAGGTATCCCCTGGGGGCTGCCGCTCTATTTATCTAGGGCACAGATAAG
GATCGTCAGCGCGACCTCGGAGAGCCTAAGCCATCAACTATTCGGCATCCATCCAGGGCT
ACCGAGTGTCTTGGGCATGGGTAGGGCATAACAATTATGGTGGCAACTCTTGGTGAGTAG
TGCCCAATAGTATTTTTCTTTACTTAATTGGGCACGGGTGACTGCGACGTCCCACTCGTC
GCCCAGAATACTAGCGACCAGTGTCCTCCTTCGGGAAACAGGGTCTGTGCACGGGGGTGC
CGTCCCCATTCCGGTGTTAGATGAGGCTCAGAGAGGTCGGCAACAACGAAAGTATCAAGG
AGTAAGCAGGCTTTGTGGTAGTCGCAATTATAGGGGGTAGTTAGTGTTAAAGACACTCTC
CATACTTGCTTAGGCTGCAAGCGTCTTGCGTCTGCAGCATTCATGGAGGCTACGTATAAA
GACTAGCTGAAGGTCGTAGATTCCGGAGAGCGAATGACCTTTAGACGACTTTCATAGCTT
GGGGGCGGGTGAATACGGAGGGAAAACGGGAGTGCAAAAGGACAGGGTCTTTGACGCCCG
CGATAGAATAGCGAAATTGGACCAGTCATTACACACCCCACAAGCGCCGAATGGATGGCG
CCGGAGGTACAAGAAACGAACGAGCCCAGAGAAACGTTGGGGGGGCGAGCCGGCGTGGGA
GGGGAAAGGACATGGACCTCACTGCCCAGCCGGGGCGGGCAGAGACTTCGCAGCTCGACG
TATAACGGCAGTTAAGAGAAAGAGTCGCAGTTCCGGACTTTCGGCACTCGGCGCACAGTT
CGAACGCCGGGAGGGCGCAGTAGTTGACTGTTTCTGACGGCCACGGTCTTCGCAGAGTCT
CACATACCATCTGCGCTACCCTCCGCGGCGTCACGGTAACTATTGCGAGCTGCGTGGGTG
TAATAGTCGTCCGCCATTTACGTTAGTACGCGTAGAGACTGACTTCTTTCCCACACATGG
AGTACAAAAAGCTACGGAAGCGTTTCGCGTAAATTATACTGACACCCACAGCGAGGGGGT
TGTAGCCTTTCAATGCGAGCCTTCGTGTCAACGCTTTTGAGGACGCCGGCCACCCACGCT
GGGCAGCGCAATATGAAGTCGGGCTTCGGGGACGACTATCCCGCGACGGGCACGCAGGAG
AGGCGAGGTGAATGTGAACATCAGGTCCTGTTACGATTTGGGGCTACTTGGGACACCTCT
CAACCAATAGCTTCACGTCCCCTAGTAAGTTTTTTTCTGGATGTTTTTCGTTCTTCTTCT
GTAGAATCTCGATGACGGTCAGGTTGCAGGAGCCTTGCGGCTCCATATACGAAGGTTTGC
TCCAATCAGACACTGCTCCGTTCCGTATGGTACAGCTGTGGCCCGTTCGGAGTGAAGAGG
GACGGAGCTACGCCGTAATGGTTTTGCGGTAAGACATTGTGAGTCCCGACCCCAAAGCCG
TGAAGCAGTTCTACGCGGAGCCCCGCGCGGACCCCCTCCCCCGCATCCCTAACCCTTACG
CCTGCGGATGCAGCGATTGAGCTGTAGTAAGAGTTGTCGCCATTGTATGCCTATTTTGAC
GCCGGTCCCCACTACAACCCTAGGGCGCGCGGCCCGGGCTTCCTGTAAAGCGGCACGTGT
TGGCGTTGTAGCATCTCCGTTACGATAGCGAGGGGACCGGTCGAATGTTCGGGTTCGTCT
TTCCTGTTTATGGCAGGGGTCGAGATTTAATCTTCCCTAGCGGGACCTCGTCGACCGGAG
TCAGGCCCCTCTTGTCGTCATGTCTTCCTCATAGACAAAGGCGGAATGAACTCCAGCCGG
CCGGGTCAATCAGAGCGCAGTGTTAGAAGTGTGCTACGCATCATTCCACTAGACGGCGAG
CTTTGGCACAAGGCGTACTTGTGTACGGTGTCGCCACCTCTAGCTCTCCGTAAATCGAAC
CAGCCGCTATAATAAGATGTTATGCTTATGCGCGCACGGAAGCTATTTGGGGTTCGCTCT
CGTGTTGCCTCCAGCTGCTCGATGTGCGGACCTGGAGCGTGTCTGGGTCAAAGTGGCGAG
GCGACCTCAGCTACGAGATGGGATCACGCCCCACCCTTACGGGAATGCCATTAGCTCTTC
CTCCATCGCCTTGGCTCAGTCATGGTAATCCCGTCCCTCATGTTTCCTCTGCGTCTCGGC
CTCCGTCAATCGTTCTCCGAGTGTGGGACTCTAGATTTTAAATCGTTTGTGCACAACAGC
TTCGAGTGAGATTTACCGGTCCTCACGCCGCCTTACGGACTCCGCGTCCACTAGTATGGT
ACCCTAAGGGAGTTGACCAATGGACAATTGTTTCGGAAGGTTTTCACGAATACGCGCCTC
TAACGACGCGCAGCGGTGGGAAACACTCCTTGGCGGTTGTAGCCTGTGCCGTACGCATGG
AGCCTAGAGTCTCACTGGAAGTAGTCCGTGCTCACGGTATAATAGCTCCTGGTCTACGAC
CACGGCTTCCCTGGGACTCCGTTTAGCCGTTGCGGCCAGGCCTGGCCGTGAAACGACCGG
TACACCTCAAAGGAAACCGGCTGTCGTATACCCCTGCCAAAATACGCAAGCCTGAGGCCG
CTTCCCCTCGCTTTCCTGATACCCGTGTACACAATACCGTTATTTAGTGGTGTGTAGGCA
CCACCGCCATAAACGACTTATCTACCCATACGTCCAACAACGGGTTTTTCCCTACCCACG
ACCTCAGGCGGTCGCATCTCCTTCTTCTACTTCGTGCTGCTTTAGTCGTGCACCCATCAC
CCACGGCAGGACTGCGCGCTCACGCATGATTCGCCGTCCCCTGAAAGGGTAACCTGTCAT
GTCACCCAAAGGTCCCTGTTTTCAATCACTCGAAAACGCTAGACTCCTAACTGTGTGTTA
AAGAACCCGCCCGCCGCCTGGCCTTCAACGCGCCAGCCTGGCCGGTCGAGCCGCAGTCGC
ACTCAGCTCAGTCACTGTGCCGCAAGTCTACCTTCACCCGTCCTTCTCGCGGCCCTAGGA
GCCACCTATGTCACACTAATCTAGTCTTTTCTGTCACCCAACGTCTTGGGACCGCTGTCC
GTCCATGGTGGAGCTAGGGCAGAGACACACGACAAAATGTAGTGCAAGAACTCTTGACGT
CCTCCCTATCGCAATCTCGGCATAAGCCAAGGAGTGGGCTGGTGCGATGCCCTGCAATGG
GGCCTATTATGGCGGATCCGCGCAATTTCGGGGATTTGGTCTTTGTCTCTTCGCAATTCA
CGCTTCGCTCTTACTCCAAACTCCACTAGCGTCACGTTGCGTCTAAAACGGGAGCGGTTC
GTATGGGCTTCACTCTTGACACTATGTGGAAGCCTTCCAGGCAGTCTAGCGCGTAACTGG
GCACCGCAATATACTGCTCAGTGTTTGTGATCCTTTTGCGCTAGCGAGTGACTCGACGCA
AAGGTCGATAGGGCTTCAGCGATCGCACCATATGGAGGGGACGCATTGAGAGAGGCAAAT
TACGACATTTCCCGTGACTGGCGCGCGCTGGTGTGACTGTGTACTTTCGATTGGTCTCTT
ACACCGCTCACGACCTCGATAGTTACCCTGCGGTAATCAAAGACTGAAAAAGCCC
>SRR354026 <unknown description>
CCGGAGAGCTTCCAGGCACAAATACGAGCTTCATGTCCACCTGGAGTCACTTAGCTATCT
GGTTGTTTCACATCCCTGAGGTCCACATCTAGAAGTCAAGGGGCAACCCCACCCATTCAC
TATCTACCATGGACAGTGCTTGAAGCGGTTGTGTCAAACGCCCGGTGACCACTTAAGCCA
ACCCGGCAGTGTCTGAGAGAGAAGCCCGAATAAACCCTTTTTCGTCTTTTACTGTCCGCA
CGTTCGTGCCCTTCTGTCGGGACGAATACTGTCTCCCTCTTAGTGGCAAATTTGCAAGTT
ATATCACGGTCGGATAAATGAGAGTATGTGTCGTCTAGAGCGATGGCCATTTAACTTGCC
CAATTTCGCCCTGACCCAGGTAACAATTGAGACACACCTCGGAAGTCCTAGCCTACGTCG
CGTACGGTAGTACAACCTCGATATTGGCATAGGACACTGAATGCACCCATTGTGGTGCCT
ATCATAATACTACAAACCAAGATACCCCATAGCATAATCAGAGGAAGCTGCATCTGATCC
TCAAGAAACAAAGTATAACGTCTCCCCTTCGGTCCCTAGCCCCCAGCGACACCGTCACTC
TCGGTGAGGTGGGTGCTGAAGAGAAATCATAGGTACTGTGGTGAACTCTTAAGCTCATTT
TCAAGAACCGTATATACACTTAGTTTACGTTTGGTGCCTCAACCACTAGCAATAATATAG
ACGAGCATTCGCCATTACGTCTCCTCACGGGTGTTCGAAAATATCGATACTGCGATTGAG
TAAGAGTCTTTATTAAACAGCTAGAGGGTCAGCAGCTTTCTTCGGCTCAACAACCAAGCC
ATGGGGGAAAAAACTCAAGATTCTGCCGGAGACTCTGCGAGCCGTTTTGGCTCAGATTTA
GCACCTGGAATAAATCCGTCTCGTCACCGGTTTGGAGACGCGAGGGGAAACCCGGGGCAC
GGGGGTCCCGCAGGGGCTGCCGAACACGTGCCGGCCGCCCTCACTCACGTAGTTTAATTG
AATGGTGCCCATTGATTTCGGAGGACACGCTAGATCAGTGTAAGCACAGCGGATATGCAC
CAGGAGGAGAAGGCGTTACACGTCGAAAATGGTTCCGGACGGTTACTTGGGCGGACTGAC
CGCTGGGAATCAGCGCACAGCAATCCTAATGCAATTTTGGCCTAAGCTGTTCGACTGCCG
GTCACGGGCATCTCACGTACGACGTCACGCCTCTATCTTGCTAGTCGGGCGTCGTGGCTA
TTCCACTTCGAATGCGCGAGGAGTGGGAAGACCACCAAAACGACAACCATCACGCTCTGT
CTGAGGGGTCGGCGAGAATACTCCGCAAGAGTCACTGAAATAGTATAACGCTGGGATTAA
TACTCCCAAGAGCCTTAGGTTTAAGACCTATGACGATTATGATGCACCTAGCCAGACAGT
TCCGTAGAATCGGTTCATTCATGGAGCACGATAGGGTGATGCCGGGGCAGTCGATGCGGA
TGCTGCCCATCCTAGGAGCCCCAAGCCCTCCTCCCTTCCAAGGTTAGGTTCACGCGCCCG
ACGTGTCCCACCGAAAGCGGGCCGTCTACGTCACAGGGATAATCAGTTCCCCCGCACTCT
GACATTTCCTGCTCAAGGAAGTGTGTTTACCTGCAGGTCCTCTAGGGAGAGGTACCTCTA
GATTGAGCGAGACCCGGAGTGGGCACTGGGGAGGAGGCTTAGTTTACTAGCTCGTGGGGT
AGAACCCCCCTGGGCCACACTCTGGTCGCATGGGCTTCTTAGTCACGCCCTTTTCAGACC
TATTATGGGCCATCATTCCCTATGGGTAGTTGCGCCGGTATGCCGGGATCGAACAAGAGG
CGACATAGCCCTGTTCTCACCTTAGAACACACGATGTCCCACAGCAGATAGGAGTAATCC
GTAAATTTCCATAGGTCGAAGTGAGCCCAGCAAGTGGATGAGGTCGGGATGCAAAACGGA
CACCTCGGTCAGTTCCGTAACCGAGCGAGTAACCTAATAGGCAGGTACAGAATCCATATA
GTGTACAAAACAGTGCGTCTCAAGGTCCACGGCACCAAGAGCTTAGTGCAAATGGAACGC
TCAGCTAAGCCTACACTTTGCGCCGCCTGGGCGAAGACCCGCCAAGACCTGCGGCTAATC
CTCGTAGAGACGCAACCCCTAACAGTCCGGAGCACGGGCTGCGGGACATGGATATGGGTC
GATGATCATCATTGACCATACGTCACTGGTGTAGTGCGTTCATGGAGGTACCGAGCAATT
GCAGCCTGGATACGGGGGCGTAATCTTTTTATTACAGCTTAGCCCCGCTGGGCCGCCAAC
CAGTTCCTATCTAGGTATCCCCTGGGGGCTGCCGCTCTATTTATCTAGGGCACAGATAAG
GATCGTCAGCGCGACCTCGGAGAGCCTAAGCCATCAACTATTCGGCATCCATCCAGGGCT
ACCGAGTGTCTTGGGCATGGGTAGGGCATAACAATTATGGTGGCAACTCTTGGTGAGTAG
TGCCCAATAGTATTTTTCTTTACTTAATTGGGCACGGGTGACTGCGACGTCCCACTCGTC
GCCCAGAATACTAGCGACCAGTGTCCTCCTTCGGGAAACAGGGTCTGTGCACGGGGGTGC
CGTCCCCATTCCGGTGTTAGATGAGGCTCAGAGAGGTCGGCAACAACGAAAGTATCAAGG
AGTAAGCAGGCTTTGTGGTAGTCGCAATTATAGGGGGTAGTTAGTGTTAAAGACACTCTC
CATACTTGCTTAGGCTGCAAGCGTCTTGCGTCTGCAGCATTCATGGAGGCTACGTATAAA
GACTAGCTGAAGGTCGTAGACTCCGGAGAGCGAATGACCTTTAGACGACTTTCATAGCTT
GGGGGCGGGTGAATACGGAGGGAAAACGGGAGTGCAAAAGGACAGGGTCTTTGACGCCCG
CGATAGAATAGCGAAATTGGACCAGTCATTACACACCCCACAAGCGCCGAATGGATGGCG
CCGGAGGTACAAGAAACGAACGAGCCCAGAGAAACGTTGGGGGGGCGAGCCGGCGTGGGA
GGGGAAAGGACATGGACCTCACTGCCCAGCCGGGGCGGGCAGAGACTTCGCAGCTCGACG
TATAACGGCAGTTAAGAGAAAGAGTCGCAGTTCCGGACTTTCGGCACTCGGCGCACAGTT
CGAACGCCGGGAGGGCGCAGTAGTTGACTGTTTCTGACGGCCACGGTCTTCGCAGAGTCT
CACATACCATCTTCGCTACCCTCCGCGGCGTCACGGTAACTATTGCGAGCTGCGTGGGTG
TAATAGTCGTCCGCCATTTACGTTAGTACGCGTAGAGACTGACTTCTTTCCCACACATGG
AGTACAAAAAGCTACGGAAGCGTTTCGCGTAAATTATACTGACACCCACAGCGAGGGGGT
TGTAGCCTTTCAATGCGAGCCTTCGTGTCAACGCTTTTGAGGACGCCGGCCACCCACGCT
GGGCAGCGCAATATGAAGTCGGGCTTCGGGGACGACTATCCCGCGACGGGCACGCAGGAG
AGGCGAGGTGAATGTGAACATCAGGTCCTGTTACGATTTGGGGCTACTTGGGACACCTCT
CAACCAATAGCTTCACGTCCCCTAGTAAGTTTTTTTCTGGATGTTTTTCGTTCTTCTTCT
GTAGAATCTCGATGACGGTCAGGTTGCAGGAGCCTTGCGGCTCCATATACGAAGGTTTGC
CCCAATCAGACACTGCTCCGTTCCGTATGGTACAGCTGTGGCCCGTTCGGAGTGAAGAGG
GACGGAGCTACGCCGTAATGGTTTTGCGGTAAGACATTGTGAGTCCCGACCCCAAAGCCG
TGAAGCAGTTCTACGCGGAGCCCCGCGCGGACCCCCTCCCCCGCATCCCTAACCCTTACG
CCTGCGGATGCAGCGATTGAGCTGTAGTAAGAGTTGTCGCCATTGTATGCCTATTTTGAC
GCCGGTCCCCACTACAACCCTAGGGCGCGCGGCCCGGGCTTCCTGTAAAGCGGCACGTGT
TGGCGTTGTAGCATCTCCGTTACGATAGCGAGGGGACCGGTCGAATGTTCGGGTTCGTCT
TTCCTGTTTATGGCAGGGGTCGAGATTTAATCTTCCCTAGCGGGACCTCGTCGACCGGAG
TCAGGCCCCTCTTGTCGTCATGTCTTCCTCATAGACAAAGGCGGAATGAACTCCAGCCGG
CCGGGTCAATCAGAGCGCAGTGTTAGAAGTGTGCTACGCATCATTCCACTAGACGGCGAG
CTTTGGCACAAGGCGTACTTGTGTACGGTGTCGCCACCTCTAGCTCTCCGTAAATCGAAC
CAGCCGCTATAATAAGATGTTATGCTTATGCGCGCACGGAAGCTATTTGGGGTTCGCTCT
CGTGTTGCCTCCAGCTGCTCGATGTGCGGACCTGGAGCGTGTCTGGGTCAAAGTGGCGAG
GCGACCTCAGCTACGAGATGGGATCACGCCCCACCCTTACGGGAATGCCATTAGCTCTTC
CTCCATCGCCTTGGCTCAGTCATGGTAATCCCGTCCCTCATGTTTCCTCTGCGTCTCGGC
CTCCGTCAATCGTTCTCCGAGTGTGGGACTCTAGATTTTAAATCGTTTGTGCACAACAGC
TTCGAGTGAGATTTACCGGTCCTCACGCCGCCTTACGGACTCCGCGTCCACTAGTATGGT
ACCCTAAGGGAGTTGACCAATGGACAATTGTTTCGGAAGGTTTTCACGAATACGCGCCTC
TAACGACGCGCAGCGGTGGGAAACACTCCTTGGCGGTTGTAGCCTGTGCCGTACGCATGG
AGCCTAGAGTCTCACTGGAAGTAGTCCGTGCTCACGGTATAATAGCTCCTGGTCTACGAC
CACGGCTTCCCTGGGACTCCGTTTAGCCGTTGCGGCCAGGCCTGGCCGTGAAACGACCGG
TACACCTCAAAGGAAACCGGCTGTCGTATACCCCTGCCAAAATACGCAAGCCTGAGGCCG
CTTCCCCTCGCTTTCCTGATACCCGTGTACACAATACCGTTATTTAGTGGTGTGTAGGCA
CCACCGCCATAAACGACTTATCTACCCATACGTCCAACAACGGGTTTTTCCCTACCCACG
ACCTCAGGCGGTCGCATCTCCTTCTTCTACTTCGTGCTGCTTTAGTCGTGCACCCATCAC
CCACGGCAGGACTGCGCGCTCACGCATGATTCGCCGTCCCCTGAAAGGGTAACCTGTCAT
GTCACCCAAAGGTCCCTGTTTTCAATCACTCGAAAACGCTAGACTCCTAACTGTGTGTTA
AAGAACCCGCCCGCCGCCTGGCCTTCAACGCGCCAGCCTGGCCGGTCGAGCCGCAGTCGC
ACTCAGCTCAGTCACTGTGCCGCAAGTCTACCTTCACCCGTCCTTCTCGCGGCCCTAGGA
GCCACCTATGTCACACTAATCTAGTCTTTTCTGTCACCCAACGTCTTGGGACCGCTGTCC
GTCCATGGTGGAGCTAGGGCAGAGACACACGACAAAATGTAGTGCAAGAACTCTTGACGT
CCTCCCTATCGCAATCTCGGCATAAGCCAAGGAGTGGGCTGGTGCGATGCCCTGCAATGG
GGCCTATTATGGCGGATCCGCGCAATTTCGGGGATTTGGTCTTTGTCTCTTCGCAATTCA
CGCTTCGCTCTTACTCCAAACTCCACTAGCGTCACGTTGCGTCTAAAACGGGAGCGGTTC
GTATGGGCTTCACTCTTGACACTATGTGGAAGCCTTCCAGGCAGTCTAGCGCGTAACTGG
GCACCGCAATATACTGCTCAGTGTTTGTGATCCTTTTGCGCTAGCGAGTGACTCGACGCA
AAGGTCGATAGGGCTTCAGCGATCGCACCATATGGAGGGGACGCATTGAGAGAGGCAAAT
TACGACATTTCCCGTGACTGGCGCGCGCTGGTGTGACTGTGTACTTTCGATTGGTCTCTT
ACACCGCTCACGACCTCGATAGTTACCCTGCGGTAATCAAAGACTGAAAAAGCCC
>SRR354027 <unknown description>
CCGGAGAGCTTCCAGGCACAAATACGAGCTTCATGTCCACCTGGAGTCACTTAGCTATCT
GGTTGTTTCACATCCCTGAGGTCCACATCTAGAAGTCAAGGGGCAACCCCACCCATTCAC
TATCTACCATGGACAGTGCTTGAAGCGGTTGTGTCAAACGCCCGGTGACCACTTAAGCCA
ACCCGGCAGTGTCTGAGAGAGAAGCCCGAATAAACCCTTTTTCGTCTTTTACTGTCCGCA
CGTTCGTGCCCTTCTGTCGGGACGAATACTGTCTCCCTCTTAGTGGCAAATTTGCAAGTT
ATATCACGGTCGGATAAATGAGAGTATGTGTCGTCTAGAGCGATGGCCATTTAACTTGCC
CAATTTCGCCCTGACCCAGGTAACAATTGAGACACACCTCGGAAGTCCTAGCCTACGTCG
CGTACGGTAGTACAACCTCGATATTGGCATAGGACACTGAATGCACCCATTGTGGTGCCT
ATCATAATACTACAAACCAAGATACCCCATAGCATAATCAGAGGAAGCTGCATCTGATCC
TCAAGAAACAAAGTATAACGTCTCCCCTTCGGTCCCTAGCCCCCAGCGACACCGTCACTC
TCGGTGAGGTGGGTGCTGAAGAGAAATCATAGGTACTGTGGTGAACTCTTAAGCTCATTT
TCAAGAACCGTATATACACTTAGTTTACGTTTGGTGCCTCAACCACTAGCAATAATATAG
ACGAGCATTCGCCATTACGTCTCCTCACGGGTGTTCGAAAATATCGATACTGCGATTGAG
TAAGAGTCTTTATTAAACAGCTAGAGGGTCAGCAGCTTTCTTCGGCTCAACAACCAAGCC
ATGGGGGAAAAAACTCAAGATTCTGCCGGAGACTCTGCGAGCCGTTTTGGCTCAGATTTA
GCACCTGGAATAAATCCGTCTCGTCACCGGTTTGGAGACGCGAGGGGAAACCCGGGGCAC
GGGGGTCCCGCAGGGGCTGCCGAACACGTGCCGGCCGCCCTCACTCACGTAGTTTAATTG
AATGGTGCCCATTGATTTCGGAGGACACGCTAGATCAGTGTAAGCACAGCGGATATGCAC
CAGGAGGAGAAGGCGTTACACGTCGAAAATGGTTCCGGACGGTTACTTGGGCGGACTGAC
CGCTGGGAATCAGCGCACAGCAATCCTAATGCAATTTTGGCCTAAGCTGTTCGACTGCCG
GTCACGGGCATCTCACGTACGACGTCACGCCTCTATCTTGCTAGTCGGGCGTCGTGGCTA
TTCCACTTCGAATGCGCGAGGAGTGGGAAGACCACCAAAACGACAACCATCACGCTCTGT
CTGAGGGGTCGGCGAGAATACTCCGCAAGAGTCACTGAAATAGTATAACGCTGGGATTAA
TACTCCCAAGAGCCTTAGGTTTAAGACCTATGACGATTATGATGCACCTAGCCAGACAGT
TCCGTAGAATCGGTTCATTCATGGAGCACGATAGGGTGATGCCGGGGCAGTCGATGCGGA
TGCTGCCCATCCTAGGAGCCCCAAGCCCTCCTCCCTTCCAAGGTTAGGTTCACGCGCCCG
ACGTGTCCCACCGAAAGCGGGCCGTCTACGTCACAGGGATAATCAGTTCCCCCGCACTCT
GACATTTCCTGCTCAAGGAAGTGTGTTTACCTGCAGGTCCCCTAGGGAGAGGTACCTCTA
GATTGAGCGAGACCCGGAGTGGGCACTGGGGAGGAGGCTTAGTTTACTAGCTCGTGGGGT
AGAACCCCCCTGGGCCACACTCTGGTCGCATGGGCTTCTTAGTCACGCCCTTTTCAGACC
TATTATGGGCCATCATTCCCTATGGGTAGTTGCGCCGGTATGCCGGGATCGAACAAGAGG
CGACATAGCCCTGTTCTCACCTTAGAACACACGATGTCCCACAGCAGATAGGAGTAATCC
GTAAATTTCCATAGGTCGAAGTGAGCCCAGCAAGTGGATGAGGTCGGGATGCAAAACGGA
CACCTCGGTCAGTTCCGTAACCGAGCGAGTAACCTAATAGGCAGGTACAGAATCCATATA
GTGTACAAAACAGTGCGTCTCAAGGTCCACGGCACCAAGAGCTTAGTGCAAATGGAACGC
TCAGCTAAGCCTACACTTTGCGCCGCCTGGGCGAAGACCCGCCAAGACCTGCGGCTAATC
CTCGTAGAGACGCAACCCCTAACAGTCCGGAGCACGGGCTGCGGGACATGGATATGGGTC
GATGATCATCATTGACCATACGTCACTGGTGTAGTGCGTTCATGGAGGTGCCGAGCAATT
GCAGCCTGGATACGGGGGCGTAATCTTTTTATTACAGCTTAGCCCCGCTGGGCCGCCAAC
CAGTTCCTATCTAGGTATCCCCTGGGGGCTGCCGCTCTATTTATCTAGGGCACAGATAAG
GATCGTCAGCGCGACCTCGGAGAGCCTAAGCCATCAACTATTCGGCATCCATCCAGGGCT
ACCGAGTGTCTTGGGCATGGGTAGGGCATAACAATTATGGTGGCAACTCTTGGTGAGTAG
TGCCCAATAGTATTTTTCTTTACTTAATTGGGCACGGGTGACTGCGACGTCCCACTCGTC
GCCCAGAATACTAGCGACCAGTGTCCTCCTTCGGGAAACAGGGTCTGTGCACGGGGGTGC
CGTCCCCATTCCGGTGTTAGATGAGGCTCAGAGAGGTCGGCAACAACGAAAGTATCAAGG
AGTAAGCAGGCTTTGTGGTAGTCGCAATTATAGGGGGTAGTTAGTGTTAAAGACACTCTC
CATACTTGCTTAGGCTGCAAGCGTCTTGCGTCTGCAGCATTCATGGAGGCTACGTATAAA
GACTAGCTGAAGGTCGTAGATTCCGGAGAGCGAATGACCTTTAGACGACTTTCATAGCTT
GGGGGCGGGTGAATACGGAGGGAAAACGGGAGTGCAAAAGGACAGGGTCTTTGACGCCCG
CGATAGAATAGCGAAATTGGACCAGTCATTACACACCCCACAAGCGCCGAATGGATGGCG
CCGGAGGTACAAGAAACGAACGAGCCCAGAGAAACGTTGGGGGGGCGAGCCGGCGTGGGA
GGGGAAAGGACATGGACCTCACTGCCCAGCCGGGGCGGGCAGAGACTTCGCAGCTCGACG
TATAACGGCAGTTAAGAGAAAGAGTCGCAGTTCCGGACTTTCGGCACTCGGCGCACAGTT
CGAACGCCGGGAGGGCGCAGTAGTTGACTGTTTCTGACGGCCACGGTCTTCGCAGAGTCT
CACATACCATCTGCGCTACCCTCCGCGGCGTCACGGTAACTATTGCGAGCTGCGTGGGTG
TAATAGTCGTCCGCCATTTACGTTAGTACGCGTAGAGACTGACTTCTTTCCCACACATGG
AGTACAAAAAGCTACGGAAGCGTTTCGCGTAAATTATACTGACACCCACAGCGAGGGGGT
TGTAGCCTTTCAATGCGAGCCTTCGTGTCAACGCTTTTGAGGACGCCGGCCACCCACGCT
GGGCAGCGCAATATGAAGTCGGGCTTCGGGGACGACTATCCCGCGACGGGCACGCAGGAG
AGGCGAGGTGAATGTGAACATCAGGTCCTGTTACGATTTGGGGCTACTTGGGACACCTCT
CAACCAATAGCTTCACGTCCCCTAGTAAGTTTTTTTCTGGATGTTTTTCGTTCTTCTTCT
GTAGAATCTCGATGACGGTCAGGTTGCAGGAGCCTTGCGGCTCCATATACGAAGGTTTGC
TCCAATCAGACACTGCTCCGTTCCGTATGGTACAGCTGTGGCCCGTTCGGAGTGAAGAGG
GACGGAGCTACGCCGTAATGGTTTTGCGGTAAGACATTGTGAGTCCCGACCCCAAAGCCG
TGAAGCAGTTCTACGCGGAGCCCCGCGCGGACCCCCTCCCCCGCATCCCTAACCCTTACG
CCTGCGGATGCAGCGATTGAGCTGTAGTAAGAGTTGTCGCCATTGTATGCCTATTTTGAC
GCCGGTCCCCACTACAACCCTAGGGCGCGCGGCCCGGGCTTCCTGTAAAGCGGCACGTGT
TGGCGTTGTAGCATCTCCGTTACGATAGCGAGGGGACCGGTCGAATGTTCGGGTTCGTCT
TTCCTGTTTATGGCAGGGGTCGAGATTTAATCTTCCCTAGCGGGACCTCGTCGACCGGAG
TCAGGCCCCTCTTGTCGTCATGTCTTCCTCATAGACAAAGGCGGAATGAACTCCAGCCGG
CCGGGTCAATCAGAGCGCAGTGTTAGAAGTGTGCTACGCATCATTCCACTAGACGGCGAG
CTTTGGCACAAGGCGTACTTGTGTACGGTGTCGCCACCTCTAGCTCTCCGTAAATCGAAC
CAGCCGCTATAATAAGATGTTATGCTTATGCGCGCACGGAAGCTATTTGGGGTTCGCTCT
CGTGTTGCCTCCAGCTGCTCGATGTGCGGACCTGGAGCGTGTCTGGGTCAAAGTGGCGAG
GCGACCTCAGCTACGAGATGGGATCACGCCCCACCCTTACGGGAATGCCATTAGCTCTTC
CTCCATCGCCTTGGCTCAGTCATGGTAATCCCGTCCCTCATGTTTCCTCTGCGTCTCGGC
CTCCGTCAATCGTTCTCCGAGTGTGGGACTCTAGATTTTAAATCGTTTGTGCACAACAGC
TTCGAGTGAGATTTACCGGTCCTCACGCCGCCTTACGGACTCCGCGTCCACTAGTATGGT
ACCCTAAGGGAGTTGACCAATGGACAATTGTTTCGGAAGGTTTTCACGAATACGCGCCTC
TAACGACGCGCAGCGGTGGGAAACACTCCTTGGCGGTTGTAGCCTGTGCCGTACGCATGG
AGCCTAGAGTCTCACTGGAAGTAGTCCGTGCTCACGGTATAATAGCTCCTGGTCTACGAC
CACGGCTTCCCTGGGACTCCGTTTAGCCGTTGCGGCCAGGCCTGGCCGTGAAACGACCGG
TACACCTCAAAGGAAACCGGCTGTCGTATACCCCTGCCAAAATACGCAAGCCTGAGGCCG
CTTCCCCTCGCTTTCCTGATACCCGTGTACACAATACCGTTATTTAGTGGTGTGTAGGCA
CCACCGCCATAAACGACTTATCTACCCATACGTCCAACAACGGGTTTTTCCCTACCCACG
ACCTCAGGCGGTCGCATCTCCTTCTTCTACTTCGTGCTGCTTTAGTCGTGCACCCATCAC
CCACGGCAGGACTGCGCGCTCACGCATGATTCGCCGTCCCCTGAAAGGGTAACCTGTCAT
GTCACCCAAAGGTCCCTGTTTTCAATCACTCGAAAACGCTAGACTCCTAACTGTGTGTTA
AAGAACCCGCCCGCCGCCTGGCCTTCAACGCGCCAGCCTGGCCGGTCGAGCCGCAGTCGC
ACTCAGCTCAGTCACTGTGCCGCAAGTCTACCTTCACCCGTCCTTCTCGCGGCCCTAGGA
GCCACCTATGTCACACTAATCTAGTCTTTTCTGTCACCCAACGTCTTGGGACCGCTGTCC
GTCCATGGTGGAGCTAGGGCAGAGACACACGACAAAATGTAGTGCAAGAACTCTTGACGT
CCTCCCTATCGCAATCTCGGCATAAGCCAAGGAGTGGGCTGGTGCGATGCCCTGCAATGG
GGCCTATTATGGCGGATCCGCGCAATTTCGGGGATTTGGTCTTTGTCTCTTCGCAATTCA
CGCTTCGCTCTTACTCCAAACTCCACTAGCGTCACGTTGCGTCTAAAACGGGAGCGGTTC
GTATGGGCTTCACTCTTGACACTATGTGGAAGCCTTCCAGGCAGTCTAGCGCGTAACTGG
GCACCGCAATATACTGCTCAGTGTTTGTGATCCTTTTGCGCTAGCGAGTGACTCGACGCA
AAGGTCGATAGGGCTTCAGCGATCGCACCATATGGAGGGGACGCATTGAGAGAGGCAAAT
TACGACATTTCCCGTGACTGGCGCGCGCTGGTGTGACTGTGTACTTTCGATTGGTCTCTT
ACACCGCTCACGACCTCGATAGTTACCCTGCGGTAATCAAAGACTGAAAAAGCCC
>SRR354037 <unknown description>
CCGGAGAGCTTCCAGGCACAAATACGAGCTTCATGTCCACCTGGAGTCACTTAGCTATCT
GGTTGTTTCACATCCCTGAGGTCCACATCTAGAAGTCAAGGGGCAACCCCACCCATTCAC
TATCTACCATGGACAGTGCTTGAAGCGGTTGTGTCAAACGCCCGGTGACCACTTAAGCCA
ACCCGGCAGTGTCTGAGAGAGAAGCCCGAATAAACCCTTTTTCGTCTTTTACTGTCCGCA
CGTTCGTGCCCTTCTGTCGGGACGAATACTGTCTCCCTCTTAGTGGCAAATTTGCAAGTT
ATATCACGGTCGGATAAATGAGAGTATGTGTCGTCTAGAGCGATGGCCATTTAACTTGCC
CAATTTCGCCCTGACCCAGGTAACAATTGAGACACACCTCGGAAGTCCTAGCCTACGTCG
CGTACGGTAGTACAACCTCGATATTGGCATAGGACACTGAATGCACCCATTGTGGTGCCT
ATCATAATACTACAAACCAAGATACCCCATAGCATAATCAGAGGAAGCTGCATCTGATCC
TCAAGAAACAAAGTATAACGTCTCCCCTTCGGTCCCTAGCCCCCAGCGACACCGTCACTC
TCGGTGAGGTGGGTGCTGAAGAGAAATCATAGGTACTGTGGTGAACTCTTAAGCTCATTT
TCAAGAACCGTATATACACTTAGTTTACGTTTGGTGCCTCAACCACTAGCAATAATATAG
ACGAGCATTCGCCATTACGTCTCCTCACGGGTGTTCGAAAATATCGATACTGCGATTGAG
TAAGAGTCTTTATTAAACAGCTAGAGGGTCAGCAGCTTTCTTCGGCTCAACAACCAAGCC
ATGGGGGAAAAAACTCAAGATTCTGCCGGAGACTCTGCGAGCCGTTTTGGCTCAGATTTA
GCACCTGGAATAAATCCGTCTCGTCACCGGTTTGGAGACGCGAGGGGAAACCCGGGGCAC
GGGGGTCCCGCAGGGGCTGCCGAACACGTGCCGGCCGCCCTCACTCACGTAGTTTAATTG
AATGGTGCCCATTGATTTCGGAGGACACGCTAGATCAGTGTAAGCACAGCGGATATGCAC
CAGGAGGAGAAGGCGTTACACGTCGAAAATGGTTCCGGACGGTTACTTGGGCGGACTGAC
CGCTGGGAATCAGCGCACAGCAATCCTAATGCAATTTTGGCCTAAGCTGTTCGACTGCCG
GTCACGGGCATCTCACGTACGACGTCACGCCTCTATCTTGCTAGTCGGGCGTCGTGGCTA
TTCCACTTCGAATGCGCGAGGAGTGGGAAGACCACCAAAACGACAACCATCACGCTCTGT
CTGAGGGGTCGGCGAGAATACTCCGCAAGAGTCACTGAAATAGTATAACGCTGGGATTAA
TACTCCCAAGAGCCTTAGGTTTAAGACCTATGACGATTATGATGCACCTAGCCAGACAGT
TCCGTAGAATCGGTTCATTCATGGAGCACGATAGGGTGATGCCGGGGCAGTCGATGCGGA
TGCTGCCCATCCTAGGAGCCCCAAGCCCTCCTCCCTTCCAAGGTTAGGTTCACGCGCCCG
ACGTGTCCCACCGAAAGCGGGCCGTCTACGTCACAGGGATAATCAGTTCCCCCGCACTCT
GACATTTCCTGCTCAAGGAAGTGTGTTTACCTGCAGGTCCCCTAGGGAGAGGTACCTCTA
GATTGAGCGAGACCCGGAGTGGGCACTGGGGAGGAGGCTTAGTTTACTAGCTCGTGGGGT
AGAACCCCCCTGGGCCACACTCTGGTCGCATGGGCTTCTTAGTCACGCCCTTTTCAGACC
TATTATGGGCCATCATTCCCTATGGGTAGTTGCGCCGGTATGCCGGGATCGAACAAGAGG
CGACATAGCCCTGTTCTCACCTTAGAACACACGATGTCCCACAGCAGATAGGAGTAATCC
GTAAATTTCCATAGGTCGAAGTGAGCCCAGCAAGTGGATGAGGTCGGGATGCAAAACGGA
CACCTCGGTCAGTTCCGTAACCGAGCGAGTAACCTAATAGGCAGGTACAGAATCCATATA
GTGTACAAAACAGTGCGTCTCAAGGTCCACGGCACCAAGAGCTTAGTGCAAATGGAACGC
TCAGCTAAGCCTACACTTTGCGCCGCCTGGGCGAAGACCCGCCAAGACCTGCGGCTAATC
CTCGTAGAGACGCAACCCCTAACAGTCCGGAGCACGGGCTGCGGGACATGGATATGGGTC
GATGATCATCATTGACCATACGTCACTGGTGTAGTGCGTTCATGGAGGTGCCGAGCAATT
GCAGCCTGGATACGGGGGCGTAATCTTTTTATTACAGCTTAGCCCCGCTGGGCCGCCAAC
CAGTTCCTATCTAGGTATCCCCTGGGGGCTGCCGCTCTATTTATCTAGGGCACAGATAAG
GATCGTCAGCGCGACCTCGGAGAGCCTAAGCCATCAACTATTCGGCATCCATCCAGGGCT
ACCGAGTGTCTTGGGCATGGGTAGGGCATAACAATTATGGTGGCAACTCTTGGTGAGTAG
TGCCCAATAGTATTTTTCTTTACTTAATTGGGCACGGGTGACTGCGACGTCCCACTCGTC
GCCCAGAATACTAGCGACCAGTGTCCTCCTTCGGGAAACAGGGTCTGTGCACGGGGGTGC
CGTCCCCATTCCGGTGTTAGATGAGGCTCAGAGAGGTCGGCAACAACGAAAGTATCAAGG
AGTAAGCAGGCTTTGTGGTAGTCGCAATTATAGGGGGTAGTTAGTGTTAAAGACACTCTC
CATACTTGCTTAGGCTGCAAGCGTCTTGCGTCTGCAGCATTCATGGAGGCTACGTATAAA
GACTAGCTGAAGGTCGTAGATTCCGGAGAGCGAATGACCTTTAGACGACTTTCATAGCTT
GGGGGCGGGTGAATACGGAGGGAAAACGGGAGTGCAAAAGGACAGGGTCTTTGACGCCCG
CGATAGAATAGCGAAATTGGACCAGTCATTACACACCCCACAAGCGCCGAATGGATGGCG
CCGGAGGTACAAGAAACGAACGAGCCCAGAGAAACGTTGGGGGGGCGAGCCGGCGTGGGA
GGGGAAAGGACATGGACCTCACTGCCCAGCCGGGGCGGGCAGAGACTTCGCAGCTCGACG
TATAACGGCAGTTAAGAGAAAGAGTCGCAGTTCCGGACTTTCGGCACTCGGCGCACAGTT
CGAACGCCGGGAGGGCGCAGTAGTTGACTGTTTCTGACGGCCACGGTCTTCGCAGAGTCT
CACATACCATCTGCGCTACCCTCCGCGGCGTCACGGTAACTATTGCGAGCTGCGTGGGTG
TAATAGTCGTCCGCCATTTACGTTAGTACGCGTAGAGACTGACTTCTTTCCCACACATGG
AGTACAAAAAGCTACGGAAGCGTTTCGCGTAAATTATACTGACACCCACAGCGAGGGGGT
TGTAGCCTTTCAATGCGAGCCTTCGTGTCAACGCTTTTGAGGACGCCGGCCACCCACGCT
GGGCAGCGCAATATGAAGTCGGGCTTCGGGGACGACTATCCCGCGACGGGCACGCAGGAG
AGGCGAGGTGAATGTGAACATCAGGTCCTGTTACGATTTGGGGCTACTTGGGACACCTCT
CAACCAATAGCTTCACGTCCCCTAGTAAGTTTTTTTCTGGATGTTTTTCGTTCTTCTTCT
GTAGAATCTCGATGACGGTCAGGTTGCAGGAGCCTTGCGGCTCCATATACGAAGGTTTGC
TCCAATCAGACACTGCTCCGTTCCGTATGGTACAGCTGTGGCCCGTTCGGAGTGAAGAGG
GACGGAGCTACGCCGTAATGGTTTTGCGGTAAGACATTGTGAGTCCCGACCCCAAAGCCG
TGAAGCAGTTCTACGCGGAGCCCCGCGCGGACCCCCTCCCCCGCATCCCTAACCCTTACG
CCTGCGGATGCAGCGATTGAGCTGTAGTAAGAGTTGTCGCCATTGTATGCCTATTTTGAC
GCCGGTCCCCACTACAACCCTAGGGCGCGCGGCCCGGGCTTCCTGTAAAGCGGCACGTGT
TGGCGTTGTAGCATCTCCGTTACGATAGCGAGGGGACCGGTCGAATGTTCGGGTTCGTCT
TTCCTGTTTATGGCAGGGGTCGAGATTTAATCTTCCCTAGCGGGACCTCGTCGACCGGAG
TCAGGCCCCTCTTGTCGTCATGTCTTCCTCATAGACAAAGGCGGAATGAACTCCAGCCGG
CCGGGTCAATCAGAGCGCAGTGTTAGAAGTGTGCTACGCATCATTCCACTAGACGGCGAG
CTTTGGCACAAGGCGTACTTGTGTACGGTGTCGCCACCTCTAGCTCTCCGTAAATCGAAC
CAGCCGCTATAATAAGATGTTATGCTTATGCGCGCACGGAAGCTATTTGGGGTTCGCTCT
CGTGTTGCCTCCAGCTGCTCGATGTGCGGACCTGGAGCGTGTCTGGGTCAAAGTGGCGAG
GCGACCTCAGCTACGAGATGGGATCACGCCCCACCCTTACGGGAATGCCATTAGCTCTTC
CTCCATCGCCTTGGCTCAGTCATGGTAATCCCGTCCCTCATGTTTCCTCTGCGTCTCGGC
CTCCGTCAATCGTTCTCCGAGTGTGGGACTCTAGATTTTAAATCGTTTGTGCACAACAGC
TTCGAGTGAGATTTACCGGTCCTCACGCCGCCTTACGGACTCCGCGTCCACTAGTATGGT
ACCCTAAGGGAGTTGACCAATGGACAATTGTTTCGGAAGGTTTTCACGAATACGCGCCTC
TAACGACGCGCAGCGGTGGGAAACACTCCTTGGCGGTTGTAGCCTGTGCCGTACGCATGG
AGCCTAGAGTCTCACTGGAAGTAGTCCGTGCTCACGGTATAATAGCTCCTGGTCTACGAC
CACGGCTTCCCTGGGACTCCGTTTAGCCGTTGCGGCCAGGCCTGGCCGTGAAACGACCGG
TACACCTCAAAGGAAACCGGCTGTCGTATACCCCTGCCAAAATACGCAAGCCTGAGGCCG
CTTCCCCTCGCTTTCCTGATACCCGTGTACACAATACCGTTATTTAGTGGTGTGTAGGCA
CCACCGCCATAAACGACTTATCTACCCATACGTCCAACAACGGGTTTTTCCCTACCCACG
ACCTCAGGCGGTCGCATCTCCTTCTTCTACTTCGTGCTGCTTTAGTCGTGCACCCATCAC
CCACGGCAGGACTGCGCGCTCACGCATGATTCGCCGTCCCCTGAAAGGGTAACCTGTCAT
GTCACCCAAAGGTCCCTGTTTTCAATCACTCGAAAACGCTAGACTCCTAACTGTGTGTTA
AAGAACCCGCCCGCCGCCTGGCCTTCAACGCGCCAGCCTGGCCGGTCGAGCCGCAGTCGC
ACTCAGCTCAGTCACTGTGCCGCAAGTCTACCTTCACCCGTCCTTCTCGCGGCCCTAGGA
GCCACCTATGTCACACTAATCTAGTCTTTTCTGTCACCCAACGTCTTGGGACCGCTGTCC
GTCCATGGTGGAGCTAGGGCAGAGACACACGACAAAATGTAGTGCAAGAACTCTTGACGT
CCTCCCTATCGCAATCTCGGCATAAGCCAAGGAGTGGGCTGGTGCGATGCCCTGCAATGG
GGCCTATTATGGCGGATCCGCGCAATTTCGGGGATTTGGTCTTTGTCTCTTCGCAATTCA
CGCTTCGCTCTTACTCCAAACTCCACTAGCGTCACGTTGCGTCTAAAACGGGAGCGGTTC
GTATGGGCTTCACTCTTGACACTATGTGGAAGCCTTCCAGGCAGTCTAGCGCGTAACTGG
GCACCGCAATATACTGCTCAGTGTTTGTGATCCTTTTGCGCTAGCGAGTGACTCGACGCA
AAGGTCGATAGGGCTTCAGCGATCGCACCATATGGAGGGGACGCATTGAGAGAGGCAAAT
TACGACATTTCCCGTGACTGGCGCGCGCTGGTGTGACTGTGTACTTTCGATTGGTCTCTT
ACACCGCTCACGACCTCGATAGTTACCCTGCGGTAATCAAAGACTGAAAAAGCCC
>SRR354038 <unknown description>
CCGGAGAGCTTCCAGGCACAAATACGAGCTTCATGTCCACCTGGAGTCACTTAGCTATCT
GGTTGTTTCACATCCCTGAGGTCCACATCTAGAAGTCAAGGGGCAACCCCACCCATTCAC
TATCTACCATGGACAGTGCTTGAAGCGGTTGTGTCAAACGCCCGGTGACCACTTAAGCCA
ACCCGGCAGTGTCTGAGAGAGAAGCCCGAATAAACCCTTTTTCGTCTTTTACTGTCCGCA
CGTTCGTGCCCTTCTGTCGGGACGAATACTGTCTCCCTCTTAGTGGCAAATTTGCAAGTT
ATATCACGGTCGGATAAATGAGAGTATGTGTCGTCTAGAGCGATGGCCATTTAACTTGCC
CAATTTCGCCCTGACCCAGGTAACAATTGAGACACACCTCGGAAGTCCTAGCCTACGTCG
CGTACGGTAGTACAACCTCGATATTGGCATAGGACACTGAATGCACCCATTGTGGTGCCT
ATCATAATACTACAAACCAAGATACCCCATAGCATAATCAGAGGAAGCTGCATCTGATCC
TCAAGAAACAAAGTATAACGTCTCCCCTTCGGTCCCTAGCCCCCAGCGACACCGTCACTC
TCGGTGAGGTGGGTGCTGAAGAGAAATCATAGGTACTGTGGTGAACTCTTAAGCTCATTT
TCAAGAACCGTATATACACTTAGTTTACGTTTGGTGCCTCAACCACTAGCAATAATATAG
ACGAGCATTCGCCATTACGTCTCCTCACGGGTGTTCGAAAATATCGATACTGCGATTGAG
TAAGAGTCTTTATTAAACAGCTAGAGGGTCAGCAGCTTTCTTCGGCTCAACAACCAAGCC
ATGGGGGAAAAAACTCAAGATTCTGCCGGAGACTCTGCGAGCCGTTTTGGCTCAGATTTA
GCACCTGGAATAAATCCGTCTCGTCACCGGTTTGGAGACGCGAGGGGAAACCCGGGGCAC
GGGGGTCCCGCAGGGGCTGCCGAACACGTGCCGGCCGCCCTCACTCACGTAGTTTAATTG
AATGGTGCCCATTGATTTCGGAGGACACGCTAGATCAGTGTAAGCACAGCGGATATGCAC
CAGGAGGAGAAGGCGTTACACGTCGAAAATGGTTCCGGACGGTTACTTGGGCGGACTGAC
CGCTGGGAATCAGCGCACAGCAATCCTAATGCAATTTTGGCCTAAGCTGTTCGACTGCCG
GTCACGGGCATCTCACGTACGACGTCACGCCTCTATCTTGCTAGTCGGGCGTCGTGGCTA
TTCCACTTCGAATGCGCGAGGAGTGGGAAGACCACCAAAACGACAACCATCACGCTCTGT
CTGAGGGGTCGGCGAGAATACTCCGCAAGAGTCACTGAAATAGTATAACGCTGGGATTAA
TACTCCCAAGAGCCTTAGGTTTAAGACCTATGACGATTATGATGCACCTAGCCAGACAGT
TCCGTAGAATCGGTTCATTCATGGAGCACGATAGGGTGATGCCGGGGCAGTCGATGCGGA
TGCTGCCCATCCTAGGAGCCCCAAGCCCTCCTCCCTTCCAAGGTTAGGTTCACGCGCCCG
ACGTGTCCCACCGAAAGCGGGCCGTCTACGTCACAGGGATAATCAGTTCCCCCGCACTCT
GACATTTCCTGCTCAAGGAAGTGTGTTTACCTGCAGGTCCCCTAGGGAGAGGTACCTCTA
GATTGAGCGAGACCCGGAGTGGGCACTGGGGAGGAGGCTTAGTTTACTAGCTCGTGGGGT
AGAACCCCCCTGGGCCACACTCTGGTCGCATGGGCTTCTTAGTCACGCCCTTTTCAGACC
TATTATGGGCCATCATTCCCTATGGGTAGTTGCGCCGGTATGCCGGGATCGAACAAGAGG
CGACATAGCCCTGTTCTCACCTTAGAACACACGATGTCCCACAGCAGATAGGAGTAATCC
GTAAATTTCCATAGGTCGAAGTGAGCCCAGCAAGTGGATGAGGTCGGGATGCAAAACGGA
CACCTCGGTCAGTTCCGTAACCGAGCGAGTAACCTAATAGGCAGGTACAGAATCTATATA
GTGTACAAAACAGTGCGTCTCAAGGTCCACGGCACCAAGAGCTTAGTGCAAATGGAACGC
TCAGCTAAGCCTACACTTTGCGCCGCCTGGGCGAAGACCCGCCAAGACCTGCGGCTAATC
CTCGTAGAGACGCAACCCCTAACAGTCCGGAGCACGGGCTGCGGGACATGGATATGGGTC
GATGATCATCATTGACCATACGTCACTGGTGTAGTGCGTTCATGGAGGTGCCGAGCAATT
GCAGCCTGGATACGGGGGCGTAATCTTTTTATTACAGCTTAGCCCCGCTGGGCCGCCAAC
CAGTTCCTATCTAGGTATCCCCTGGGGGCTGCCGCTCTATTTATCTAGGGAACAGATAAG
GATCGTCAGCGCGACCTCGGAGAGCCTAAGCCATCAACTATTCGGCATCCATCCAGGGCT
ACCGAGTGTCTTGGGCATGGGTAGGGCATAACAATTATGGTGGCAACTCTTGGTGAGTAG
TGCCCAATAGTATTTTTCTTTACTTAATTGGGCACGGGTGACTGCGACGTCCCACTCGTC
GCCCAGAATACTAGCGACCAGTGTCCTCCTTCGGGAAACAGGGTCTGTGCACGGGGGTGC
CGTCCCCATTCCGGTGTTAGATGAGGCTCAGAGAGGTCGGCAACAACGAAAGTATCAAGG
AGTAAGCAGGCTTTGTGGTAGTCGCAATTATAGGGGGTAGTTAATGTTAAAGACACTCTC
CATACTTGTTTAGGCTGCAAGCGTCTTGCGTCTGCAGCATTCATGGAGGCTACGTATAAA
GACTAGCTGAAGGTCGTAGACTCCGGAGAGCGAATGACCTTTAGACGACTTTCATAGCTT
GGGGGCGGGTGAATACGGAGGGAAAACGGGAGTGCAAAAGGACAGGGTCTTTGACGCCCG
CGATAGAATAGCGAAATTGGACCAGTCATTACACACCCCACAAGCGCCGAATGGATGGCG
CCGGAGGTACAAGAAACGAACGAGCCCAGAGAAACGTTGGGGGGGCGAGCCGGCGTGGGA
GGGGAAAGGACATGGACCTCACTGCCCAGCCGGGGCGGGCAGAGACTTCGCAGCTCGACG
TATAACGGCAGTTAAGAGAAAGAGTCGCAGTTCCGGACTTTCGGCACTCGGCGCACAGTT
CGAACGCCGGGAGGGCGCAGTAGTTGACTGTTTCTGACGGCCACGGTCTTCGCAGAGTCT
CACATACCATCTGCGCTACCCTCCGCGGCGTCACGGTAACTATTGCGAGCTGCGTGGGTG
TAATAGTCGTCCGCCATTTACGTTAGTACGCGTAGAGACTGACTTCTTTCCCACACATGG
AGTACAAAAAGCTACGGAAGCGTTTCGCGTAAATTATACTGACACCCACAGCGAGGGGGT
TGTAGCCTTTCAATGCGAGCCTTCGTGTCAACGCTTTTGAGGACGCCGGCCACCCACGCT
GGGCAGCGCAATATGAAGTCGGGCTTCGGGGACGACTATCCCGCGACGGGCACGCAGGAG
AGGCGAGGTGAATGTGAACATCAGGTCCTGTTACGATTTGGGGCTACTTGGGACACCTCT
CAACCAATAGCTTCACGTCCCCTAGTAAGTTTTTTTCTGGATGTTTTTCGTTCTTCTTCT
GTAGAATCTCGATGACGGTCAGGTTGCAGGAGCCTTGCGGCTCCATATACGAAGGTTTGC
TCCAATCAGACACTGCTCCGTTCCGTATGGTACAGCTGTGGCCCGTTCGGAGTGAAGAGG
GACGGAGCTACGCCGTAATGGTTTTGCGGTAAGACATTGTGAGTCCCGACCCCAAAGCCG
TGAAGCAGTTCTACGCGGAGCCCCGCGCGGACCCCCTCCCCCGCATCCCTAACCCTTACG
CCTGCGGATGCAGCGATTGAGTTGTAGTAAGAGTTGTCGCCATTGTATGCCTATTTTGAC
GCCGGTCCCCACTACAACCCTAGGGCGCGCGGCCCGGGCTTCCTGTAAAGCGGCACGTGT
TGGCGTTGTAGCATCTCCGTTACGATAGCGAGGGGACCGGTCGAATGTTCGGGTTCGTCT
TTCCTGTTTATGGCAGGGGTCGAGATTTAATCTTCCCTAGCGGGACCTCGTCGACCGGAG
TCAGGCCCCTCTTGTCGTCATGTCTTCCTCATAGACAAAGGCGGAATGAACTCCAGCCGG
CCGGGTCAATCAGAGCGCAGTGTTAGAAGTGTGCTACGCATCATTCCACTAGACGGCGAG
CTTTGGCACAAGGCGTACTTGTGTACGGTGTCGCCACCTCTAGCTCTCCGTAAATCGAAC
CAGCCGCTATAATAAGATGTTATGCTTATGCGCGCACGGAAGCTATTTGGGGTTCGCTCT
CGTGTTGCCTCCAGCTGCTCGATGTGCGGACCTGGAGCGTGTCTGGGTCAAAGTGGCGAG
GCGACCTCAGCTACGAGATGGGATCACGCCCCACCCTTACGGGAATGCCATTAGCTCTTC
CTCCATCGCCTTGGCTCAGTCATGGTAATCCCGTCCCTCATGTTTCCTCTGCGTCTCGGC
CTCCGTCAATCGTTCTCCGAGTGTGGGACTCTAGATTTTAAATCGTTTGTGCACAACAGC
TTCGAGTGAGATTTACCGGTCCTCACGCCGCCTTACGGACTCCGCGTCCACTAGTATGGT
ACCCTAAGGGAGTTGACCAATGGACAATTGTTTCGGAAGGTTTTCACGAATACGCGCCTC
TAACGACGCGCAGCGGTGGGAAACACTCCTTGGCGGTTGTAGCCTGTGCCGTACGCATGG
AGCCTAGAGTCTCACTGGAAGTAGTCCGTGCTCACGGTATAATAGCTCCTGGTCTACGAC
CACGGCTTCCCTGGGACTCCGTTTAGCCGTTGCGGCCAGGCCTGGCCGTGAAACGACCGG
TACACCTCAAAGGAAACCGGCTGTCGTATACCCCTGCCAAAATACGCAAGCCTGAGGCCG
CTTCCCCTCGCTTTCCTGATACCCGTGTACACAATACCGTTATTTAGTGGTGTGTAGGCA
CCACCGCCATAAACGACTTATCTACCCATACGTCCAACAACGGGTTTTTCCCTACCCACG
ACCTCAGGCGGTCGCATCTCCTTCTTCTACTTCGTGCTGCTTTAGTCGTGCACCCATCAC
CCACGGCAGGACTGCGCGCTCACGCATGATTCGCCGTCCCCTGAAAGGGTAACCTGTCAT
GTCACCCAAAGGTCCCTGTTTTCAATCACTCGAAAACGCTAGACTCCTAACTGTGTGTTA
AAGAACCCGCCCGCCGCCTGGCCTTCAACGCGCCAGCCTGGCCGGTCGAGCCGCAGTCGC
ACTCAGCTCAGTCACTGTGCCGCAAGTCTACCTTCACCCGTCCTTCTCGCGGCCCTAGGA
GCCACCTATGTCACACTAATCTAGTCTTTTCTGTCACCCAACGTCTTGGGACCGCTGTCC
GTCCATGGTGGAGCTAGGGCAGAGACACACGACAAAATGTAGTGCAAGAACTCTTGACGT
CCTCCCTATCGCAATCTCGGCATAAGCCAAGGAGTGGGCTGGTGCGATGCCCTGCAATGG
GGCCTATTATGGCGGATCCGCGCAATTTCGGGGATTTGGTCTTTGTCTCTTCGCAATTCA
CGCTTCGCTCTTACTCCAAACTCCACTAGCGTCACGTTGCGTCTAAAACGGGAGCGGTTC
GTATGGGCTTCACTCTTGACACTATGTGGAAGCCTTCCAGGCAGTCTAGCGCGTAACTGG
GTACCGCAATATACTGCTCAGTGTTTGTGATCCTTTTGCGCTAGCGAGTGACTCGACGCA
AAGGTCGATAGGGCTTCAGCGATCGCACCATATGGAGGGGACGCATTGAGAGAGGCAAAT
TACGACATTTCCCGTGACTGGCGCGCGCTGGTGTGACTGTGTACTTTCGATTGGTCTCTT
ACACCGCTCACGACCTCGATAGTTACCCTGCGGTAATCAAAGACTGAAAAAGCCC
>SRR354039 <unknown description>
CCGGAGAGCTTCCAGGCACAAATACGAGCTTCATGTCCACCTGGAGTCACTTAGCTATCT
GGTTGTTTCACATCCCTGAGGTCCACATCTAGAAGTCAAGGGGCAACCCCACCCATTCAC
TATCTACCATGGACAGTGCTTGAAGCGGTTGTGTCAAACGCCCGGTGACCACTTAAGCCA
ACCCGGCAGTGTCTGAGAGAGAAGCCCGAATAAACCCTTTTTCGTCTTTTACTGTCCGCA
CGTTCGTGCCCTTCTGTCGGGACGAATACTGTCTCCCTCTTAGTGGCAAATTTGCAAGTT
ATATCACGGTCGGATAAATGAGAGTATGTGTCGTCTAGAGCGATGGCCATTTAACTTGCC
CAATTTCGCCCTGACCCAGGTAACAATTGAGACACACCTCGGAAGTCCTAGCCTACGTCG
CGTACGGTAGTACAACCTCGATATTGGCATAGGACACTGAATGCACCCATTGTGGTGCCT
ATCATAATACTACAAACCAAGATACCCCATAGCATAATCAGAGGAAGCTGCATCTGATCC
TCAAGAAACAAAGTATAACGTCTCCCCTTCGGTCCCTAGCCCCCAGCGACACCGTCACTC
TCGGTGAGGTGGGTGCTGAAGAGAAATCATAGGTACTGTGGTGAACTCTTAAGCTCATTT
TCAAGAACCGTATATACACTTAGTTTACGTTTGGTGCCTCAACCACTAGCAATAATATAG
ACGAGCATTCGCCATTACGTCTCCTCACGGGTGTTCGAAAATATCGATACTGCGATTGAG
TAAGAGTCTTTATTAAACAGCTAGAGGGTCAGCAGCTTTCTTCGGCTCAACAACCAAGCC
ATGGGGGAAAAAACTCAAGATTCTGCCGGAGACTCTGCGAGCCGTTTTGGCTCAGATTTA
GCACCTGGAATAAATCCGTCTCGTCACCGGTTTGGAGACGCGAGGGGAAACCCGGGGCAC
GGGGGTCCCGCAGGGGCTGCCGAACACGTGCCGGCCGCCCTCACTCACGTAGTTTAATTG
AATGGTGCCCATTGATTTCGGAGGACACGCTAGATCAGTGTAAGCACAGCGGATATGCAC
CAGGAGGAGAAGGCGTTACACGTCGAAAATGGTTCCGGACGGTTACTTGGGCGGACTGAC
CGCTGGGAATCAGCGCACAGCAATCCTAATGCAATTTTGGCCTAAGCTGTTCGACTGCCG
GTCACGGGCATCTCACGTACGACGTCACGCCTCTATCTTGCTAGTCGGGCGTCGTGGCTA
TTCCACTTCGAATGCGCGAGGAGTGGGAAGACCACCAAAACGACAACCATCACGCTCTGT
CTGAGGGGTCGGCGAGAATACTCCGCAAGAGTCACTGAAATAGTATAACGCTGGGATTAA
TACTCCCAAGAGCCTTAGGTTTAAGACCTATGACGATTATGATGCACCTAGCCAGACAGT
TCCGTAGAATCGGTTCATTCATGGAGCACGATAGGGTGATGCCGGGGCAGTCGATGCGGA
TGCTGCCCATCCTAGGAGCCCCAAGCCCTCCTCCCTTCCAAGGTTAGGTTCACGCGCCCG
ACGTGTCCCACCGAAAGCGGGCCGTCTACGTCACAGGGATAATCAGTTCCCCCGCACTCT
GACATTTCCTGCTCAAGGAAGTGTGTTTACCTGCAGGTCCCCTAGGGAGAGGTACCTCTA
GATTGAGCGAGACCCGGAGTGGGCACTGGGGAGGAGGCTTAGTTTACTAGCTCGTGGGGT
AGAACCCCCCTGGGCCACACTCTGGTCGCATGGGCTTCTTAGTCACGCCCTTTTCAGACC
TATTATGGGCCATCATTCCCTATGGGTAGTTGCGCCGGTATGCCGGGATCGAACAAGAGG
CGACATAGCCCTGTTCTCACCTTAGAACACACGATGTCCCACAGCAGATAGGAGTAATCC
GTAAATTTCCATAGGTCGAAGTGAGCCCAGCAAGTGGATGAGGTCGGGATGCAAAACGGA
CACCTCGGTCAGTTCCGTAACCGAGCGAGTAACCTAATAGGCAGGTACAGAATCTATATA
GTGTACAAAACAGTGCGTCTCAAGGTCCACGGCACCAAGAGCTTAGTGCAAATGGAACGC
TCAGCTAAGCCTACACTTTGCGCCGCCTGGGCGAAGACCCGCCAAGACCTGCGGCTAATC
CTCGTAGAGACGCAACCCCTAACAGTCCGGAGCACGGGCTGCGGGACATGGATATGGGTC
GATGATCATCATTGACCATACGTCACTGGTGTAGTGCGTTCATGGAGGTGCCGAGCAATT
GCAGCCTGGATACGGGGGCGTAATCTTTTTATTACAGCTTAGCCCCGCTGGGCCGCCAAC
CAGTTCCTATCTAGGTATCCCCTGGGGGCTGCCGCTCTATTTATCTAGGGAACAGATAAG
GATCGTCAGCGCGACCTCGGAGAGCCTAAGCCATCAACTATTCGGCATCCATCCAGGGCT
ACCGAGTGTCTTGGGCATGGGTAGGGCATAACAATTATGGTGGCAACTCTTGGTGAGTAG
TGCCCAATAGTATTTTTCTTTACTTAATTGGGCACGGGTGACTGCGACGTCCCACTCGTC
GCCCAGAATACTAGCGACCAGTGTCCTCCTTCGGGAAACAGGGTCTGTGCACGGGGGTGC
CGTCCCCATTCCGGTGTTAGATGAGGCTCAGAGAGGTCGGCAACAACGAAAGTATCAAGG
AGTAAGCAGGCTTTGTGGTAGTCGCAATTATAGGGGGTAGTTAATGTTAAAGACACTCTC
CATACTTGTTTAGGCTGCAAGCGTCTTGCGTCTGCAGCATTCATGGAGGCTACGTATAAA
GACTAGCTGAAGGTCGTAGACTCCGGAGAGCGAATGACCTTTAGACGACTTTCATAGCTT
GGGGGCGGGTGAATACGGAGGGAAAACGGGAGTGCAAAAGGACAGGGTCTTTGACGCCCG
CGATAGAATAGCGAAATTGGACCAGTCATTACACACCCCACAAGCGCCGAATGGATGGCG
CCGGAGGTACAAGAAACGAACGAGCCCAGAGAAACGTTGGGGGGGCGAGCCGGCGTGGGA
GGGGAAAGGACATGGACCTCACTGCCCAGCCGGGGCGGGCAGAGACTTCGCAGCTCGACG
TATAACGGCAGTTAAGAGAAAGAGTCGCAGTTCCGGACTTTCGGCACTCGGCGCACAGTT
CGAACGCCGGGAGGGCGCAGTAGTTGACTGTTTCTGACGGCCACGGTCTTCGCAGAGTCT
CACATACCATCTGCGCTACCCTCCGCGGCGTCACGGTAACTATTGCGAGCTGCGTGGGTG
TAATAGTCGTCCGCCATTTACGTTAGTACGCGTAGAGACTGACTTCTTTCCCACACATGG
AGTACAAAAAGCTACGGAAGCGTTTCGCGTAAATTATACTGACACCCACAGCGAGGGGGT
TGTAGCCTTTCAATGCGAGCCTTCGTGTCAACGCTTTTGAGGACGCCGGCCACCCACGCT
GGGCAGCGCAATATGAAGTCGGGCTTCGGGGACGACTATCCCGCGACGGGCACGCAGGAG
AGGCGAGGTGAATGTGAACATCAGGTCCTGTTACGATTTGGGGCTACTTGGGACACCTCT
CAACCAATAGCTTCACGTCCCCTAGTAAGTTTTTTTCTGGATGTTTTTCGTTCTTCTTCT
GTAGAATCTCGATGACGGTCAGGTTGCAGGAGCCTTGCGGCTCCATATACGAAGGTTTGC
TCCAATCAGACACTGCTCCGTTCCGTATGGTACAGCTGTGGCCCGTTCGGAGTGAAGAGG
GACGGAGCTACGCCGTAATGGTTTTGCGGTAAGACATTGTGAGTCCCGACCCCAAAGCCG
TGAAGCAGTTCTACGCGGAGCCCCGCGCGGACCCCCTCCCCCGCATCCCTAACCCTTACG
CCTGCGGATGCAGCGATTGAGTTGTAGTAAGAGTTGTCGCCATTGTATGCCTATTTTGAC
GCCGGTCCCCACTACAACCCTAGGGCGCGCGGCCCGGGCTTCCTGTAAAGCGGCACGTGT
TGGCGTTGTAGCATCTCCGTTACGATAGCGAGGGGACCGGTCGAATGTTCGGGTTCGTCT
TTCCTGTTTATGGCAGGGGTCGAGATTTAATCTTCCCTAGCGGGACCTCGTCGACCGGAG
TCAGGCCCCTCTTGTCGTCATGTCTTCCTCATAGACAAAGGCGGAATGAACTCCAGCCGG
CCGGGTCAATCAGAGCGCAGTGTTAGAAGTGTGCTACGCATCATTCCACTAGACGGCGAG
CTTTGGCACAAGGCGTACTTGTGTACGGTGTCGCCACCTCTAGCTCTCCGTAAATCGAAC
CAGCCGCTATAATAAGATGTTATGCTTATGCGCGCACGGAAGCTATTTGGGGTTCGCTCT
CGTGTTGCCTCCAGCTGCTCGATGTGCGGACCTGGAGCGTGTCTGGGTCAAAGTGGCGAG
GCGACCTCAGCTACGAGATGGGATCACGCCCCACCCTTACGGGAATGCCATTAGCTCTTC
CTCCATCGCCTTGGCTCAGTCATGGTAATCCCGTCCCTCATGTTTCCTCTGCGTCTCGGC
CTCCGTCAATCGTTCTCCGAGTGTGGGACTCTAGATTTTAAATCGTTTGTGCACAACAGC
TTCGAGTGAGATTTACCGGTCCTCACGCCGCCTTACGGACTCCGCGTCCACTAGTATGGT
ACCCTAAGGGAGTTGACCAATGGACAATTGTTTCGGAAGGTTTTCACGAATACGCGCCTC
TAACGACGCGCAGCGGTGGGAAACACTCCTTGGCGGTTGTAGCCTGTGCCGTACGCATGG
AGCCTAGAGTCTCACTGGAAGTAGTCCGTGCTCACGGTATAATAGCTCCTGGTCTACGAC
CACGGCTTCCCTGGGACTCCGTTTAGCCGTTGCGGCCAGGCCTGGCCGTGAAACGACCGG
TACACCTCAAAGGAAACCGGCTGTCGTATACCCCTGCCAAAATACGCAAGCCTGAGGCCG
CTTCCCCTCGCTTTCCTGATACCCGTGTACACAATACCGTTATTTAGTGGTGTGTAGGCA
CCACCGCCATAAACGACTTATCTACCCATACGTCCAACAACGGGTTTTTCCCTACCCACG
ACCTCAGGCGGTCGCATCTCCTTCTTCTACTTCGTGCTGCTTTAGTCGTGCACCCATCAC
CCACGGCAGGACTGCGCGCTCACGCATGATTCGCCGTCCCCTGAAAGGGTAACCTGTCAT
GTCACCCAAAGGTCCCTGTTTTCAATCACTCGAAAACGCTAGACTCCTAACTGTGTGTTA
AAGAACCCGCCCGCCGCCTGGCCTTCAACGCGCCAGCCTGGCCGGTCGAGCCGCAGTCGC
ACTCAGCTCAGTCACTGTGCCGCAAGTCTACCTTCACCCGTCCTTCTCGCGGCCCTAGGA
GCCACCTATGTCACACTAATCTAGTCTTTTCTGTCACCCAACGTCTTGGGACCGCTGTCC
GTCCATGGTGGAGCTAGGGCAGAGACACACGACAAAATGTAGTGCAAGAACTCTTGACGT
CCTCCCTATCGCAATCTCGGCATAAGCCAAGGAGTGGGCTGGTGCGATGCCCTGCAATGG
GGCCTATTATGGCGGATCCGCGCAATTTCGGGGATTTGGTCTTTGTCTCTTCGCAATTCA
CGCTTCGCTCTTACTCCAAACTCCACTAGCGTCACGTTGCGTCTAAAACGGGAGCGGTTC
GTATGGGCTTCACTCTTGACACTATGTGGAAGCCTTCCAGGCAGTCTAGCGCGTAACTGG
GTACCGCAATATACTGCTCAGTGTTTGTGATCCTTTTGCGCTAGCGAGTGACTCGACGCA
AAGGTCGATAGGGCTTCAGCGATCGCACCATATGGAGGGGACGCATTGAGAGAGGCAAAT
TACGACATTTCCCGTGACTGGCGCGCGCTGGTGTGACTGTGTACTTTCGATTGGTCTCTT
ACACCGCTCACGACCTCGATAGTTACCCTGCGGTAATCAAAGACTGAAAAAGCCC
>SRR354044 <unknown description>
CCGGAGAGCTTCCAGGCACAAATACGAGCTTCATGTCCACCTGGAGTCACTTAGCTATCT
GGTTGTTTCACATCCCTGAGGTCCACATCTAGAAGTCAAGGGGCAACCCCACCCATTCAC
TATCTACCATGGACAGTGCTTGAAGCGGTTGTGTCAAACGCCCGGTGACCACTTAAGCCA
ACCCGGCAGTGTCTGAGAGAGAAGCCCGAATAAACCCTTTTTCGTCTTTTACTGTCCGCA
CGTTCGTGCCCTTCTGTCGGGACGAATACTGTCTCCCTCTTAGTGGCAAATTTGCAAGTT
ATATCACGGTCGGATAAATGAGAGTATGTGTCGTCTAGAGCGATGGCCATTTAACTTGCC
CAATTTCGCCCTGACCCAGGTAACAATTGAGACACACCTCGGAAGTCCTAGCCTACGTCG
CGTACGGTAGTACAACCTCGATATTGGCATAGGACACTGAATGCACCCATTGTGGTGCCT
ATCATAATACTACAAACCAAGATACCCCATAGCATAATCAGAGGAAGCTGCATCTGATCC
TCAAGAAACAAAGTATAACGTCTCCCCTTCGGTCCCTAGCCCCCAGCGACACCGTCACTC
TCGGTGAGGTGGGTGCTGAAGAGAAATCATAGGTACTGTGGTGAACTCTTAAGCTCATTT
TCAAGAACCGTATATACACTTAGTTTACGTTTGGTGCCTCAACCACTAGCAATAATATAG
ACGAGCATTCGCCATTACGTCTCCTCACGGGTGTTCGAAAATATCGATACTGCGATTGAG
TAAGAGTCTTTATTAAACAGCTAGAGGGTCAGCAGCTTTCTTCGGCTCAACAACCAAGCC
ATGGGGGAAAAAACTCAAGATTCTGCCGGAGACTCTGCGAGCCGTTTTGGCTCAGATTTA
GCACCTGGAATAAATCCGTCTCGTCACCGGTTTGGAGACGCGAGGGGAAACCCGGGGCAC
GGGGGTCCCGCAGGGGCTGCCGAACACGTGCCGGCCGCCCTCACTCACGTAGTTTAATTG
AATGGTGCCCATTGATTTCGGAGGACACGCTAGATCAGTGTAAGCACAGCGGATATGCAC
CAGGAGGAGAAGGCGTTACACGTCGAAAATGGTTCCGGACGGTTACTTGGGCGGACTGAC
CGCTGGGAATCAGCGCACAGCAATCCTAATGCAATTTTGGCCTAAGCTGTTCGACTGCCG
GTCACGGGCATCTCACGTACGACGTCACGCCTCTATCTTGCTAGTCGGGCGTCGTGGCTA
TTCCACTTCGAATGCGCGAGGAGTGGGAAGACCACCAAAACGACAACCATCACGCTCTGT
CTGAGGGGTCGGCGAGAATACTCCGCAAGAGTCACTGAAATAGTATAACGCTGGGATTAA
TACTCCCAAGAGCCTTAGGTTTAAGACCTATGACGATTATGATGCACCTAGCCAGACAGT
TCCGTAGAATCGGTTCATTCATGGAGCACGATAGGGTGATGCCGGGGCAGTCGATGCGGA
TGCTGCCCATCCTAGGAGCCCCAAGCCCTCCTCCCTTCCAAGGTTAGGTTCACGCGCCCG
ACGTGTCCCACCGAAAGCGGGCCGTCTACGTCACAGGGATAATCAGTTCCCCCGCACTCT
GACATTTCCTGCTCAAGGAAGTGTGTTTACCTGCAGGTCCCCTAGGGAGAGGTACCTCTA
GATTGAGCGAGACCCGGAGTGGGCACTGGGGAGGAGGCTTAGTTTACTAGCTCGTGGGGT
AGAACCCCCCTGGGCCACACTCTGGTCGCATGGGCTTCTTAGTCACGCCCTTTTCAGACC
TATTATGGGCCATCATTCCCTATGGGTAGTTGCGCCGGTATGCCGGGATCGAACAAGAGG
CGACATAGCCCTGTTCTCACCTTAGAACACACGATGTCCCACAGCAGATAGGAGTAATCC
GTAAATTTCCATAGGTCGAAGTGAGCCCAGCAAGTGGATGAGGTCGGGATGCAAAACGGA
CACCTCGGTCAGTTCCGTAACCGAGCGAGTAACCTAATAGGCAGGTACAGAATCTATATA
GTGTACAAAACAGTGCGTCTCAAGGTCCACGGCACCAAGAGCTTAGTGCAAATGGAACGC
TCAGCTAAGCCTACACTTTGCGCCGCCTGGGCGAAGACCCGCCAAGACCTGCGGCTAATC
CTCGTAGAGACGCAACCCCTAACAGTCCGGAGCACGGGCTGCGGGACATGGATATGGGTC
GATGATCATCATTGACCATACGTCACTGGTGTAGTGCGTTCATGGAGGTGCCGAGCAATT
GCAGCCTGGATACGGGGGCGTAATCTTTTTATTACAGCTTAGCCCCGCTGGGCCGCCAAC
CAGTTCCTATCTAGGTATCCCCTGGGGGCTGCCGCTCTATTTATCTAGGGAACAGATAAG
GATCGTCAGCGCGACCTCGGAGAGCCTAAGCCATCAACTATTCGGCATCCATCCAGGGCT
ACCGAGTGTCTTGGGCATGGGTAGGGCATAACAATTATGGTGGCAACTCTTGGTGAGTAG
TGCCCAATAGTATTTTTCTTTACTTAATTGGGCACGGGTGACTGCGACGTCCCACTCGTC
GCCCAGAATACTAGCGACCAGTGTCCTCCTTCGGGAAACAGGGTCTGTGCACGGGGGTGC
CGTCCCCATTCCGGTGTTAGATGAGGCTCAGAGAGGTCGGCAACAACGAAAGTATCAAGG
AGTAAGCAGGCTTTGTGGTAGTCGCAATTATAGGGGGTAGTTAATGTTAAAGACACTCTC
CATACTTGTTTAGGCTGCAAGCGTCTTGCGTCTGCAGCATTCATGGAGGCTACGTATAAA
GACTAGCTGAAGGTCGTAGACTCCGGAGAGCGAATGACCTTTAGACGACTTTCATAGCTT
GGGGGCGGGTGAATACGGAGGGAAAACGGGAGTGCAAAAGGACAGGGTCTTTGACGCCCG
CGATAGAATAGCGAAATTGGACCAGTCATTACACACCCCACAAGCGCCGAATGGATGGCG
CCGGAGGTACAAGAAACGAACGAGCCCAGAGAAACGTTGGGGGGGCGAGCCGGCGTGGGA
GGGGAAAGGACATGGACCTCACTGCCCAGCCGGGGCGGGCAGAGACTTCGCAGCTCGACG
TATAACGGCAGTTAAGAGAAAGAGTCGCAGTTCCGGACTTTCGGCACTCGGCGCACAGTT
CGAACGCCGGGAGGGCGCAGTAGTTGACTGTTTCTGACGGCCACGGTCTTCGCAGAGTCT
CACATACCATCTGCGCTACCCTCCGCGGCGTCACGGTAACTATTGCGAGCTGCGTGGGTG
TAATAGTCGTCCGCCATTTACGTTAGTACGCGTAGAGACTGACTTCTTTCCCACACATGG
AGTACAAAAAGCTACGGAAGCGTTTCGCGTAAATTATACTGACACCCACAGCGAGGGGGT
TGTAGCCTTTCAATGCGAGCCTTCGTGTCAACGCTTTTGAGGACGCCGGCCACCCACGCT
GGGCAGCGCAATATGAAGTCGGGCTTCGGGGACGACTATCCCGCGACGGGCACGCAGGAG
AGGCGAGGTGAATGTGAACATCAGGTCCTGTTACGATTTGGGGCTACTTGGGACACCTCT
CAACCAATAGCTTCACGTCCCCTAGTAAGTTTTTTTCTGGATGTTTTTCGTTCTTCTTCT
GTAGAATCTCGATGACGGTCAGGTTGCAGGAGCCTTGCGGCTCCATATACGAAGGTTTGC
TCCAATCAGACACTGCTCCGTTCCGTATGGTACAGCTGTGGCCCGTTCGGAGTGAAGAGG
GACGGAGCTACGCCGTAATGGTTTTGCGGTAAGACATTGTGAGTCCCGACCCCAAAGCCG
TGAAGCAGTTCTACGCGGAGCCCCGCGCGGACCCCCTCCCCCGCATCCCTAACCCTTACG
CCTGCGGATGCAGCGATTGAGTTGTAGTAAGAGTTGTCGCCATTGTATGCCTATTTTGAC
GCCGGTCCCCACTACAACCCTAGGGCGCGCGGCCCGGGCTTCCTGTAAAGCGGCACGTGT
TGGCGTTGTAGCATCTCCGTTACGATAGCGAGGGGACCGGTCGAATGTTCGGGTTCGTCT
TTCCTGTTTATGGCAGGGGTCGAGATTTAATCTTCCCTAGCGGGACCTCGTCGACCGGAG
TCAGGCCCCTCTTGTCGTCATGTCTTCCTCATAGACAAAGGCGGAATGAACTCCAGCCGG
CCGGGTCAATCAGAGCGCAGTGTTAGAAGTGTGCTACGCATCATTCCACTAGACGGCGAG
CTTTGGCACAAGGCGTACTTGTGTACGGTGTCGCCACCTCTAGCTCTCCGTAAATCGAAC
CAGCCGCTATAATAAGATGTTATGCTTATGCGCGCACGGAAGCTATTTGGGGTTCGCTCT
CGTGTTGCCTCCAGCTGCTCGATGTGCGGACCTGGAGCGTGTCTGGGTCAAAGTGGCGAG
GCGACCTCAGCTACGAGATGGGATCACGCCCCACCCTTACGGGAATGCCATTAGCTCTTC
CTCCATCGCCTTGGCTCAGTCATGGTAATCCCGTCCCTCATGTTTCCTCTGCGTCTCGGC
CTCCGTCAATCGTTCTCCGAGTGTGGGACTCTAGATTTTAAATCGTTTGTGCACAACAGC
TTCGAGTGAGATTTACCGGTCCTCACGCCGCCTTACGGACTCCGCGTCCACTAGTATGGT
ACCCTAAGGGAGTTGACCAATGGACAATTGTTTCGGAAGGTTTTCACGAATACGCGCCTC
TAACGACGCGCAGCGGTGGGAAACACTCCTTGGCGGTTGTAGCCTGTGCCGTACGCATGG
AGCCTAGAGTCTCACTGGAAGTAGTCCGTGCTCACGGTATAATAGCTCCTGGTCTACGAC
CACGGCTTCCCTGGGACTCCGTTTAGCCGTTGCGGCCAGGCCTGGCCGTGAAACGACCGG
TACACCTCAAAGGAAACCGGCTGTCGTATACCCCTGCCAAAATACGCAAGCCTGAGGCCG
CTTCCCCTCGCTTTCCTGATACCCGTGTACACAATACCGTTATTTAGTGGTGTGTAGGCA
CCACCGCCATAAACGACTTATCTACCCATACGTCCAACAACGGGTTTTTCCCTACCCACG
ACCTCAGGCGGTCGCATCTCCTTCTTCTACTTCGTGCTGCTTTAGTCGTGCACCCATCAC
CCACGGCAGGACTGCGCGCTCACGCATGATTCGCCGTCCCCTGAAAGGGTAACCTGTCAT
GTCACCCAAAGGTCCCTGTTTTCAATCACTCGAAAACGCTAGACTCCTAACTGTGTGTTA
AAGAACCCGCCCGCCGCCTGGCCTTCAACGCGCCAGCCTGGCCGGTCGAGCCGCAGTCGC
ACTCAGCTCAGTCACTGTGCCGCAAGTCTACCTTCACCCGTCCTTCTCGCGGCCCTAGGA
GCCACCTATGTCACACTAATCTAGTCTTTTCTGTCACCCAACGTCTTGGGACCGCTGTCC
GTCCATGGTGGAGCTAGGGCAGAGACACACGACAAAATGTAGTGCAAGAACTCTTGACGT
CCTCCCTATCGCAATCTCGGCATAAGCCAAGGAGTGGGCTGGTGCGATGCCCTGCAATGG
GGCCTATTATGGCGGATCCGCGCAATTTCGGGGATTTGGTCTTTGTCTCTTCGCAATTCA
CGCTTCGCTCTTACTCCAAACTCCACTAGCGTCACGTTGCGTCTAAAACGGGAGCGGTTC
GTATGGGCTTCACTCTTGACACTATGTGGAAGCCTTCCAGGCAGTCTAGCGCGTAACTGG
GTACCGCAATATACTGCTCAGTGTTTGTGATCCTTTTGCGCTAGCGAGTGACTCGACGCA
AAGGTCGATAGGGCTTCAGCGATCGCACCATATGGAGGGGACGCATTGAGAGAGGCAAAT
TACGACATTTCCCGTGACTGGCGCGCGCTGGTGTGACTGTGTACTTTCGATTGGTCTCTT
ACACCGCTCACGACCTCGATAGTTACCCTGCGGTAATCAAAGACTGAAAAAGCCC
>SRR359076 <unknown description>
CCGGAGAGCTTCCAGGCACAAATACGAGCTTCATGTCCACCTGGAGTCACTTAGCTATCT
GGTTGTTTCACATCCCTGAGGTCCACATCTAGAAGTCAAGGGGCAACCCCACCCATTCAC
TATCTACCATGGACAGTGCTTGAAGCGGTTGTGTCAAACGCCCGGTGACCACTTAAGCCA
ACCCGGCAGTGTCTGAGAGAGAAGCCCGAATAAACCCTTTTTCGTCTTTTACTGTCCGCA
CGTTCGTGCCCTTCTGTCGGGACGAATACTGTCTCCCTCTTAGTGGCAAATTTGCAAGTT
ATATCACGGTCGGATAAATGAGAGTATGTGTCGTCTAGAGCGATGGCCATTTAACTTGCC
CAATTTCGCCCTGACCCAGGTAACAATTGAGACACACCTCGGAAGTCCTAGCCTACGTCG
CGTACGGTAGTACAACCTCGATATTGGCATAGGACACTGAATGCACCCATTGTGGTGCCT
ATCATAATACTACAAACCAAGATACCCCATAGCATAATCAGAGGAAGCTGCATCTGATCC
TCAAGAAACAAAGTATAACGTCTCCCCTTCGGTCCCTAGCCCCCAGCGACACCGTCACTC
TCGGTGAGGTGGGTGCTGAAGAGAAATCATAGGTACTGTGGTGAACTCTTAAGCTCATTT
TCAAGAACCGTATATACACTTAGTTTACGTTTGGTGCCTCAACCACTAGCAATAATATAG
ACGAGCATTCGCCATTACGTCTCCTCACGGGTGTTCGAAAATATCGATACTGCGATTGAG
TAAGAGTCTTTATTAAACAGCTAGAGGGTCAGCAGCTTTCTTCGGCTCAACAACCAAGCC
ATGGGGGAAAAAACTCAAGATTCTGCCGGAGACTCTGCGAGCCGTTTTGGCTCAGATTTA
GCACCTGGAATAAATCCGTCTCGTCACCGGTTTGGAGACGCGAGGGGAAACCCGGGGCAC
GGGGGTCCCGCAGGGGCTGCCGAACACGTGCCGGCCGCCCTCACTCACGTAGTTTAATTG
AATGGTGCCCATTGATTTCGGAGGACACGCTAGATCAGTGTAAGCACAGCGGATATGCAC
CAGGAGGAGAAGGCGTTACACGTCGAAAATGGTTCCGGACGGTTACTTGGGCGGACTGAC
CGCTGGGAATCAGCGCACAGCAATCCTAATGCAATTTTGGCCTAAGCTGTTCGACTGCCG
GTCACGGGCATCTCACGTACGACGTCACGCCTCTATCTTGCTAGTCGGGCGTCGTGGCTA
TTCCACTTCGAATGCGCGAGGAGTGGGAAGACCACCAAAACGACAACCATCACGCTCTGT
CTGAGGGGTCGGCGAGAATACTCCGCAAGAGTCACTGAAATAGTATAACGCTGGGATTAA
TACTCCCAAGAGCCTTAGGTTTAAGACCTATGACGATTATGATGCACCTAGCCAGACAGT
TCCGTAGAATCGGTTCATTCATGGAGCACGATAGGGTGATGCCGGGGCAGTCGATGCGGA
TGCTGCCCATCCTAGGAGCCCCAAGCCCTCCTCCCTTCCAAGGTTAGGTTCACGCGCCCG
ACGTGTCCCACCGAAAGCGGGCCGTCTACGTCACAGGGATAATCAGTTCCCCCGCACTCT
GACATTTCCTGCTCAAGGAAGTGTGTTTACCTGCAGGTCCCCTAGGGAGAGGTACCTCTA
GATTGAGCGAGACCCGGAGTGGGCACTGGGGAGGAGGCTTAGTTTACTAGCTCGTGGGGT
AGAACCCCCCTGGGCCACACTCTGGTCGCATGGGCTTCTTAGTCACGCCCTTTTCAGACC
TATTATGGGCCATCATTCCCTATGGGTAGTTGCGCCGGTATGCCGGGATCGAACAAGAGG
CGACATAGCCCTGTTCTCACCTTAGAACACACGATGTCCCACAGCAGATAGGAGTAATCC
GTAAATTTCCATAGGTCGAAGTGAGCCCAGCAAGTGGATGAGGTCGGGATGCAAAACGGA
CACCTCGGTCAGTTCCGTAACCGAGCGAGTAACCTAATAGGCAGGTACAGAATCTATATA
GTGTACAAAACAGTGCGTCTCAAGGTCCACGGCACCAAGAGCTTAGTGCAAATGGAACGC
TCAGCTAAGCCTACACTTTGCGCCGCCTGGGCGAAGACCCGCCAAGACCTGCGGCTAATC
CTCGTAGAGACGCAACCCCTAACAGTCCGGAGCACGGGCTGCGGGACATGGATATGGGTC
GATGATCATCATTGACCATACGTCACTGGTGTAGTGCGTTCATGGAGGTGCCGAGCAATT
GCAGCCTGGATACGGGGGCGTAATCTTTTTATTACAGCTTAGCCCCGCTGGGCCGCCAAC
CAGTTCCTATCTAGGTATCCCCTGGGGGCTGCCGCTCTATTTATCTAGGGAACAGATAAG
GATCGTCAGCGCGACCTCGGAGAGCCTAAGCCATCAACTATTCGGCATCCATCCAGGGCT
ACCGAGTGTCTTGGGCATGGGTAGGGCATAACAATTATGGTGGCAACTCTTGGTGAGTAG
TGCCCAATAGTATTTTTCTTTACTTAATTGGGCACGGGTGACTGCGACGTCCCACTCGTC
GCCCAGAATACTAGCGACCAGTGTCCTCCTTCGGGAAACAGGGTCTGTGCACGGGGGTGC
CGTCCCCATTCCGGTGTTAGATGAGGCTCAGAGAGGTCGGCAACAACGAAAGTATCAAGG
AGTAAGCAGGCTTTGTGGTAGTCGCAATTATAGGGGGTAGTTAATGTTAAAGACACTCTC
CATACTTGTTTAGGCTGCAAGCGTCTTGCGTCTGCAGCATTCATGGAGGCTACGTATAAA
GACTAGCTGAAGGTCGTAGACTCCGGAGAGCGAATGACCTTTAGACGACTTTCATAGCTT
GGGGGCGGGTGAATACGGAGGGAAAACGGGAGTGCAAAAGGACAGGGTCTTTGACGCCCG
CGATAGAATAGCGAAATTGGACCAGTCATTACACACCCCACAAGCGCCGAATGGATGGCG
CCGGAGGTACAAGAAACGAACGAGCCCAGAGAAACGTTGGGGGGGCGAGCCGGCGTGGGA
GGGGAAAGGACATGGACCTCACTGCCCAGCCGGGGCGGGCAGAGACTTCGCAGCTCGACG
TATAACGGCAGTTAAGAGAAAGAGTCGCAGTTCCGGACTTTCGGCACTCGGCGCACAGTT
CGAACGCCGGGAGGGCGCAGTAGTTGACTGTTTCTGACGGCCACGGTCTTCGCAGAGTCT
CACATACCATCTGCGCTACCCTCCGCGGCGTCACGGTAACTATTGCGAGCTGCGTGGGTG
TAATAGTCGTCCGCCATTTACGTTAGTACGCGTAGAGACTGACTTCTTTCCCACACATGG
AGTACAAAAAGCTACGGAAGCGTTTCGCGTAAATTATACTGACACCCACAGCGAGGGGGT
TGTAGCCTTTCAATGCGAGCCTTCGTGTCAACGCTTTTGAGGACGCCGGCCACCCACGCT
GGGCAGCGCAATATGAAGTCGGGCTTCGGGGACGACTATCCCGCGACGGGCACGCAGGAG
AGGCGAGGTGAATGTGAACATCAGGTCCTGTTACGATTTGGGGCTACTTGGGACACCTCT
CAACCAATAGCTTCACGTCCCCTAGTAAGTTTTTTTCTGGATGTTTTTCGTTCTTCTTCT
GTAGAATCTCGATGACGGTCAGGTTGCAGGAGCCTTGCGGCTCCATATACGAAGGTTTGC
TCCAATCAGACACTGCTCCGTTCCGTATGGTACAGCTGTGGCCCGTTCGGAGTGAAGAGG
GACGGAGCTACGCCGTAATGGTTTTGCGGTAAGACATTGTGAGTCCCGACCCCAAAGCCG
TGAAGCAGTTCTACGCGGAGCCCCGCGCGGACCCCCTCCCCCGCATCCCTAACCCTTACG
CCTGCGGATGCAGCGATTGAGTTGTAGTAAGAGTTGTCGCCATTGTATGCCTATTTTGAC
GCCGGTCCCCACTACAACCCTAGGGCGCGCGGCCCGGGCTTCCTGTAAAGCGGCACGTGT
TGGCGTTGTAGCATCTCCGTTACGATAGCGAGGGGACCGGTCGAATGTTCGGGTTCGTCT
TTCCTGTTTATGGCAGGGGTCGAGATTTAATCTTCCCTAGCGGGACCTCGTCGACCGGAG
TCAGGCCCCTCTTGTCGTCATGTCTTCCTCATAGACAAAGGCGGAATGAACTCCAGCCGG
CCGGGTCAATCAGAGCGCAGTGTTAGAAGTGTGCTACGCATCATTCCACTAGACGGCGAG
CTTTGGCACAAGGCGTACTTGTGTACGGTGTCGCCACCTCTAGCTCTCCGTAAATCGAAC
CAGCCGCTATAATAAGATGTTATGCTTATGCGCGCACGGAAGCTATTTGGGGTTCGCTCT
CGTGTTGCCTCCAGCTGCTCGATGTGCGGACCTGGAGCGTGTCTGGGTCAAAGTGGCGAG
GCGACCTCAGCTACGAGATGGGATCACGCCCCACCCTTACGGGAATGCCATTAGCTCTTC
CTCCATCGCCTTGGCTCAGTCATGGTAATCCCGTCCCTCATGTTTCCTCTGCGTCTCGGC
CTCCGTCAATCGTTCTCCGAGTGTGGGACTCTAGATTTTAAATCGTTTGTGCACAACAGC
TTCGAGTGAGATTTACCGGTCCTCACGCCGCCTTACGGACTCCGCGTCCACTAGTATGGT
ACCCTAAGGGAGTTGACCAATGGACAATTGTTTCGGAAGGTTTTCACGAATACGCGCCTC
TAACGACGCGCAGCGGTGGGAAACACTCCTTGGCGGTTGTAGCCTGTGCCGTACGCATGG
AGCCTAGAGTCTCACTGGAAGTAGTCCGTGCTCACGGTATAATAGCTCCTGGTCTACGAC
CACGGCTTCCCTGGGACTCCGTTTAGCCGTTGCGGCCAGGCCTGGCCGTGAAACGACCGG
TACACCTCAAAGGAAACCGGCTGTCGTATACCCCTGCCAAAATACGCAAGCCTGAGGCCG
CTTCCCCTCGCTTTCCTGATACCCGTGTACACAATACCGTTATTTAGTGGTGTGTAGGCA
CCACCGCCATAAACGACTTATCTACCCATACGTCCAACAACGGGTTTTTCCCTACCCACG
ACCTCAGGCGGTCGCATCTCCTTCTTCTACTTCGTGCTGCTTTAGTCGTGCACCCATCAC
CCACGGCAGGACTGCGCGCTCACGCATGATTCGCCGTCCCCTGAAAGGGTAACCTGTCAT
GTCACCCAAAGGTCCCTGTTTTCAATCACTCGAAAACGCTAGACTCCTAACTGTGTGTTA
AAGAACCCGCCCGCCGCCTGGCCTTCAACGCGCCAGCCTGGCCGGTCGAGCCGCAGTCGC
ACTCAGCTCAGTCACTGTGCCGCAAGTCTACCTTCACCCGTCCTTCTCGCGGCCCTAGGA
GCCACCTATGTCACACTAATCTAGTCTTTTCTGTCACCCAACGTCTTGGGACCGCTGTCC
GTCCATGGTGGAGCTAGGGCAGAGACACACGACAAAATGTAGTGCAAGAACTCTTGACGT
CCTCCCTATCGCAATCTCGGCATAAGCCAAGGAGTGGGCTGGTGCGATGCCCTGCAATGG
GGCCTATTATGGCGGATCCGCGCAATTTCGGGGATTTGGTCTTTGTCTCTTCGCAATTCA
CGCTTCGCTCTTACTCCAAACTCCACTAGCGTCACGTTGCGTCTAAAACGGGAGCGGTTC
GTATGGGCTTCACTCTTGACACTATGTGGAAGCCTTCCAGGCAGTCTAGCGCGTAACTGG
GTACCGCAATATACTGCTCAGTGTTTGTGATCCTTTTGCGCTAGCGAGTGACTCGACGCA
AAGGTCGATAGGGCTTCAGCGATCGCACCATATGGAGGGGACGCATTGAGAGAGGCAAAT
TACGACATTTCCCGTGACTGGCGCGCGCTGGTGTGACTGTGTACTTTCGATTGGTCTCTT
ACACCGCTCACGACCTCGATAGTTACCCTGCGGTAATCAAAGACTGAAAAAGCCC
>SRR359773 <unknown description>
CCGGAGAGCTTCCAGGCACAAATACGAGCTTCATGTCCACCTGGAGTCACTTAGCTATCT
GGTTGTTTCACATCCCTGAGGTCCACATCTAGAAGTCAAGGGGCAACCCCACCCATTCAC
TATCTACCATGGACAGTGCTTGAAGCGGTTGTGTCAAACGCCCGGTGACCACTTAAGCCA
ACCCGGCAGTGTCTGAGAGAGAAGCCCGAATAAACCCTTTTTCGTCTTTTACTGTCCGCA
CGTTCGTGCCCTTCTGTCGGGACGAATACTGTCTCCCTCTTAGTGGCAAATTTGCAAGTT
ATATCACGGTCGGATAAATGAGAGTATGTGTCGTCTAGAGCGATGGCCATTTAACTTGCC
CAATTTCGCCCTGACCCAGGTAACAATTGAGACACACCTCGGAAGTCCTAGCCTACGTCG
CGTACGGTAGTACAACCTCGATATTGGCATAGGACACTGAATGCACCCATTGTGGTGCCT
ATCATAATACTACAAACCAAGATACCCCATAGCATAATCAGAGGAAGCTGCATCTGATCC
TCAAGAAACAAAGTATAACGTCTCCCCTTCGGTCCCTAGCCCCCAGCGACACCGTCACTC
TCGGTGAGGTGGGTGCTGAAGAGAAATCATAGGTACTGTGGTGAACTCTTAAGCTCATTT
TCAAGAACCGTATATACACTTAGTTTACGTTTGGTGCCTCAACCACTAGCAATAATATAG
ACGAGCATTCGCCATTACGTCTCCTCACGGGTGTTCGAAAATATCGATACTGCGATTGAG
TAAGAGTCTTTATTAAACAGCTAGAGGGTCAGCAGCTTTCTTCGGCTCAACAACCAAGCC
ATGGGGGAAAAAACTCAAGATTCTGCCGGAGACTCTGCGAGCCGTTTTGGCTCAGATTTA
GCACCTGGAATAAATCCGTCTCGTCACCGGTTTGGAGACGCGAGGGGAAACCCGGGGCAC
GGGGGTCCCGCAGGGGCTGCCGAACACGTGCCGGCCGCCCTCACTCACGTAGTTTAATTG
AATGGTGCCCATTGATTTCGGAGGACACGCTAGATCAGTGTAAGCACAGCGGATATGCAC
CAGGAGGAGAAGGCGTTACACGTCGAAAATGGTTCCGGACGGTTACTTGGGCGGACTGAC
CGCTGGGAATCAGCGCACAGCAATCCTAATGCAATTTTGGCCTAAGCTGTTCGACTGCCG
GTCACGGGCATCTCACGTACGACGTCACGCCTCTATCTTGCTAGTCGGGCGTCGTGGCTA
TTCCACTTCGAATGCGCGAGGAGTGGGAAGACCACCAAAACGACAACCATCACGCTCTGT
CTGAGGGGTCGGCGAGAATACTCCGCAAGAGTCACTGAAATAGTATAACGCTGGGATTAA
TACTCCCAAGAGCCTTAGGTTTAAGACCTATGACGATTATGATGCACCTAGCCAGACAGT
TCCGTAGAATCGGTTCATTCATGGAGCACGATAGGGTGATGCCGGGGCAGTCGATGCGGA
TGCTGCCCATCCTAGGAGCCCCAAGCCCTCCTCCCTTCCAAGGTTAGGTTCACGCGCCCG
ACGTGTCCCACCGAAAGCGGGCCGTCTACGTCACAGGGATAATCAGTTCCCCCGCACTCT
GACATTTCCTGCTCAAGGAAGTGTGTTTACCTGCAGGTCCCCTAGGGAGAGGTACCTCTA
GATTGAGCGAGACCCGGAGTGGGCACTGGGGAGGAGGCTTAGTTTACTAGCTCGTGGGGT
AGAACCCCCCTGGGCCACACTCTGGTCGCATGGGCTTCTTAGTCACGCCCTTTTCAGACC
TATTATGGGCCATCATTCCCTATGGGTAGTTGCGCCGGTATGCCGGGATCGAACAAGAGG
CGACATAGCCCTGTTCTCACCTTAGAACACACGATGTCCCACAGCAGATAGGAGTAATCC
GTAAATTTCCATAGGTCGAAGTGAGCCCAGCAAGTGGATGAGGTCGGGATGCAAAACGGA
CACCTCGGTCAGTTCCGTAACCGAGCGAGTAACCTAATAGGCAGGTACAGAATCTATATA
GTGTACAAAACAGTGCGTCTCAAGGTCCACGGCACCAAGAGCTTAGTGCAAATGGAACGC
TCAGCTAAGCCTACACTTTGCGCCGCCTGGGCGAAGACCCGCCAAGACCTGCGGCTAATC
CTCGTAGAGACGCAACCCCTAACAGTCCGGAGCACGGGCTGCGGGACATGGATATGGGTC
GATGATCATCATTGACCATACGTCACTGGTGTAGTGCGTTCATGGAGGTGCCGAGCAATT
GCAGCCTGGATACGGGGGCGTAATCTTTTTATTACAGCTTAGCCCCGCTGGGCCGCCAAC
CAGTTCCTATCTAGGTATCCCCTGGGGGCTGCCGCTCTATTTATCTAGGGAACAGATAAG
GATCGTCAGCGCGACCTCGGAGAGCCTAAGCCATCAACTATTCGGCATCCATCCAGGGCT
ACCGAGTGTCTTGGGCATGGGTAGGGCATAACAATTATGGTGGCAACTCTTGGTGAGTAG
TGCCCAATAGTATTTTTCTTTACTTAATTGGGCACGGGTGACTGCGACGTCCCACTCGTC
GCCCAGAATACTAGCGACCAGTGTCCTCCTTCGGGAAACAGGGTCTGTGCACGGGGGTGC
CGTCCCCATTCCGGTGTTAGATGAGGCTCAGAGAGGTCGGCAACAACGAAAGTATCAAGG
AGTAAGCAGGCTTTGTGGTAGTCGCAATTATAGGGGGTAGTTAATGTTAAAGACACTCTC
CATACTTGTTTAGGCTGCAAGCGTCTTGCGTCTGCAGCATTCATGGAGGCTACGTATAAA
GACTAGCTGAAGGTCGTAGACTCCGGAGAGCGAATGACCTTTAGACGACTTTCATAGCTT
GGGGGCGGGTGAATACGGAGGGAAAACGGGAGTGCAAAAGGACAGGGTCTTTGACGCCCG
CGATAGAATAGCGAAATTGGACCAGTCATTACACACCCCACAAGCGCCGAATGGATGGCG
CCGGAGGTACAAGAAACGAACGAGCCCAGAGAAACGTTGGGGGGGCGAGCCGGCGTGGGA
GGGGAAAGGACATGGACCTCACTGCCCAGCCGGGGCGGGCAGAGACTTCGCAGCTCGACG
TATAACGGCAGTTAAGAGAAAGAGTCGCAGTTCCGGACTTTCGGCACTCGGCGCACAGTT
CGAACGCCGGGAGGGCGCAGTAGTTGACTGTTTCTGACGGCCACGGTCTTCGCAGAGTCT
CACATACCATCTGCGCTACCCTCCGCGGCGTCACGGTAACTATTGCGAGCTGCGTGGGTG
TAATAGTCGTCCGCCATTTACGTTAGTACGCGTAGAGACTGACTTCTTTCCCACACATGG
AGTACAAAAAGCTACGGAAGCGTTTCGCGTAAATTATACTGACACCCACAGCGAGGGGGT
TGTAGCCTTTCAATGCGAGCCTTCGTGTCAACGCTTTTGAGGACGCCGGCCACCCACGCT
GGGCAGCGCAATATGAAGTCGGGCTTCGGGGACGACTATCCCGCGACGGGCACGCAGGAG
AGGCGAGGTGAATGTGAACATCAGGTCCTGTTACGATTTGGGGCTACTTGGGACACCTCT
CAACCAATAGCTTCACGTCCCCTAGTAAGTTTTTTTCTGGATGTTTTTCGTTCTTCTTCT
GTAGAATCTCGATGACGGTCAGGTTGCAGGAGCCTTGCGGCTCCATATACGAAGGTTTGC
TCCAATCAGACACTGCTCCGTTCCGTATGGTACAGCTGTGGCCCGTTCGGAGTGAAGAGG
GACGGAGCTACGCCGTAATGGTTTTGCGGTAAGACATTGTGAGTCCCGACCCCAAAGCCG
TGAAGCAGTTCTACGCGGAGCCCCGCGCGGACCCCCTCCCCCGCATCCCTAACCCTTACG
CCTGCGGATGCAGCGATTGAGCTGTAGTAAGAGTTGTCGCCATTGTATGCCTATTTTGAC
GCCGGTCCCCACTACAACCCTAGGGCGCGCGGCCCGGGCTTCCTGTAAAGCGGCACGTGT
TGGCGTTGTAGCATCTCCGTTACGATAGCGAGGGGACCGGTCGAATGTTCGGGTTCGTCT
TTCCTGTTTATGGCAGGGGTCGAGATTTAATCTTCCCTAGCGGGACCTCGTCGACCGGAG
TCAGGCCCCTCTTGTCGTCATGTCTTCCTCATAGACAAAGGCGGAATGAACTCCAGCCGG
CCGGGTCAATCAGAGCGCAGTGTTAGAAGTGTGCTACGCATCATTCCACTAGACGGCGAG
CTTTGGCACAAGGCGTACTTGTGTACGGTGTCGCCACCTCTAGCTCTCCGTAAATCGAAC
CAGCCGCTATAATAAGATGTTATGCTTATGCGCGCACGGAAGCTATTTGGGGTTCGCTCT
CGTGTTGCCTCCAGCTGCTCGATGTGCGGACCTGGAGCGTGTCTGGGTCAAAGTGGCGAG
GCGACCTCAGCTACGAGATGGGATCACGCCCCACCCTTACGGGAATGCCATTAGCTCTTC
CTCCATCGCCTTGGCTCAGTCATGGTAATCCCGTCCCTCATGTTTCCTCTGCGTCTCGGC
CTCCGTCAATCGTTCTCCGAGTGTGGGACTCTAGATTTTAAATCGTTTGTGCACAACAGC
TTCGAGTGAGATTTACCGGTCCTCACGCCGCCTTACGGACTCCGCGTCCACTAGTATGGT
ACCCTAAGGGAGTTGACCAATGGACAATTGTTTCGGAAGGTTTTCACGAATACGCGCCTC
TAACGACGCGCAGCGGTGGGAAACACTCCTTGGCGGTTGTAGCCTGTGCCGTACGCATGG
AGCCTAGAGTCTCACTGGAAGTAGTCCGTGCTCACGGTATAATAGCTCCTGGTCTACGAC
CACGGCTTCCCTGGGACTCCGTTTAGCCGTTGCGGCCAGGCCTGGCCGTGAAACGACCGG
TACACCTCAAAGGAAACCGGCTGTCGTATACCCCTGCCAAAATACGCAAGCCTGAGGCCG
CTTCCCCTCGCTTTCCTGATACCCGTGTACACAATACCGTTATTTAGTGGTGTGTAGGCA
CCACCGCCATAAACGACTTATCTACCCATACGTCCAACAACGGGTTTTTCCCTACCCACG
ACCTCAGGCGGTCGCATCTCCTTCTTCTACTTCGTGCTGCTTTAGTCGTGCACCCATCAC
CCACGGCAGGACTGCGCGCTCACGCATGATTCGCCGTCCCCTGAAAGGGTAACCTGTCAT
GTCACCCAAAGGTCCCTGTTTTCAATCACTCGAAAACGCTAGACTCCTAACTGTGTGTTA
AAGAACCCGCCCGCCGCCTGGCCTTCAACGCGCCAGCCTGGCCGGTCGAGCCGCAGTCGC
ACTCAGCTCAGTCACTGTGCCGCAAGTCTACCTTCACCCGTCCTTCTCGCGGCCCTAGGA
GCCACCTATGTCACACTAATCTAGTCTTTTCTGTCACCCAACGTCTTGGGACCGCTGTCC
GTCCATGGTGGAGCTAGGGCAGAGACACACGACAAAATGTAGTGCAAGAACTCTTGACGT
CCTCCCTATCGCAATCTCGGCATAAGCCAAGGAGTGGGCTGGTGCGATGCCCTGCAATGG
GGCCTATTATGGCGGATCCGCGCAATTTCGGGGATTTGGTCTTTGTCTCTTCGCAATTCA
CGCTTCGCTCTTACTCCAAACTCCACTAGCGTCACGTTGCGTCTAAAACGGGAGCGGTTC
GTATGGGCTTCACTCTTGACACTATGTGGAAGCCTTCCAGGCAGTCTAGCGCGTAACTGG
GTACCGCAATATACTGCTCAGTGTTTGTGATCCTTTTGCGCTAGCGAGTGACTCGACGCA
AAGGTCGATAGGGCTTCAGCGATCGCACCATATGGAGGGGACGCATTGAGAGAGGCAAAT
TACGACATTTCCCGTGACTGGCGCGCGCTGGTGTGACTGTGTACTTTCGATTGGTCTCTT
ACACCGCTCACGACCTCGATAGTTACCCTGCGGTAATCAAAGACTGAAAAAGCCC
>SRR359775 <unknown description>
CCGGAGAGCTTCCAGGCACAAATACGAGCTTCATGTCCACCTGGAGTCACTTAGCTATCT
GGTTGTTTCACATCCCTGAGGTCCACATCTAGAAGTCAAGGGGCAACCCCACCCATTCAC
TATCTACCATGGACAGTGCTTGAAGCGGTTGTGTCAAACGCCCGGTGACCACTTAAGCCA
ACCCGGCAGTGTCTGAGAGAGAAGCCCGAATAAACCCTTTTTCGTCTTTTACTGTCCGCA
CGTTCGTGCCCTTCTGTCGGGACGAATACTGTCTCCCTCTTAGTGGCAAATTTGCAAGTT
ATATCACGGTCGGATAAATGAGAGTATGTGTCGTCTAGAGCGATGGCCATTTAACTTGCC
CAATTTCGCCCTGACCCAGGTAACAATTGAGACACACCTCGGAAGTCCTAGCCTACGTCG
CGTACGGTAGTACAACCTCGATATTGGCATAGGACACTGAATGCACCCATTGTGGTGCCT
ATCATAATACTACAAACCAAGATACCCCATAGCATAATCAGAGGAAGCTGCATCTGATCC
TCAAGAAACAAAGTATAACGTCTCCCCTTCGGTCCCTAGCCCCCAGCGACACCGTCACTC
TCGGTGAGGTGGGTGCTGAAGAGAAATCATAGGTACTGTGGTGAACTCTTAAGCTCATTT
TCAAGAACCGTATATACACTTAGTTTACGTTTGGTGCCTCAACCACTAGCAATAATATAG
ACGAGCATTCGCCATTACGTCTCCTCACGGGTGTTCGAAAATATCGATACTGCGATTGAG
TAAGAGTCTTTATTAAACAGCTAGAGGGTCAGCAGCTTTCTTCGGCTCAACAACCAAGCC
ATGGGGGAAAAAACTCAAGATTCTGCCGGAGACTCTGCGAGCCGTTTTGGCTCAGATTTA
GCACCTGGAATAAATCCGTCTCGTCACCGGTTTGGAGACGCGAGGGGAAACCCGGGGCAC
GGGGGTCCCGCAGGGGCTGCCGAACACGTGCCGGCCGCCCTCACTCACGTAGTTTAATTG
AATGGTGCCCATTGATTTCGGAGGACACGCTAGATCAGTGTAAGCACAGCGGATATGCAC
CAGGAGGAGAAGGCGTTACACGTCGAAAATGGTTCCGGACGGTTACTTGGGCGGACTGAC
CGCTGGGAATCAGCGCACAGCAATCCTAATGCAATTTTGGCCTAAGCTGTTCGACTGCCG
GTCACGGGCATCTCACGTACGACGTCACGCCTCTATCTTGCTAGTCGGGCGTCGTGGCTA
TTCCACTTCGAATGCGCGAGGAGTGGGAAGACCACCAAAACGACAACCATCACGCTCTGT
CTGAGGGGTCGGCGAGAATACTCCGCAAGAGTCACTGAAATAGTATAACGCTGGGATTAA
TACTCCCAAGAGCCTTAGGTTTAAGACCTATGACGATTATGATGCACCTAGCCAGACAGT
TCCGTAGAATCGGTTCATTCATGGAGCACGATAGGGTGATGCCGGGGCAGTCGATGCGGA
TGCTGCCCATCCTAGGAGCCCCAAGCCCTCCTCCCTTCCAAGGTTAGGTTCACGCGCCCG
ACGTGTCCCACCGAAAGCGGGCCGTCTACGTCACAGGGATAATCAGTTCCCCCGCACTCT
GACATTTCCTGCTCAAGGAAGTGTGTTTACCTGCAGGTCCCCTAGGGAGAGGTACCTCTA
GATTGAGCGAGACCCGGAGTGGGCACTGGGGAGGAGGCTTAGTTTACTAGCTCGTGGGGT
AGAACCCCCCTGGGCCACACTCTGGTCGCATGGGCTTCTTAGTCACGCCCTTTTCAGACC
TATTATGGGCCATCATTCCCTATGGGTAGTTGCGCCGGTATGCCGGGATCGAACAAGAGG
CGACATAGCCCTGTTCTCACCTTAGAACACACGATGTCCCACAGCAGATAGGAGTAATCC
GTAAATTTCCATAGGTCGAAGTGAGCCCAGCAAGTGGATGAGGTCGGGATGCAAAACGGA
CACCTCGGTCAGTTCCGTAACCGAGCGAGTAACCTAATAGGCAGGTACAGAATCTATATA
GTGTACAAAACAGTGCGTCTCAAGGTCCACGGCACCAAGAGCTTAGTGCAAATGGAACGC
TCAGCTAAGCCTACACTTTGCGCCGCCTGGGCGAAGACCCGCCAAGACCTGCGGCTAATC
CTCGTAGAGACGCAACCCCTAACAGTCCGGAGCACGGGCTGCGGGACATGGATATGGGTC
GATGATCATCATTGACCATACGTCACTGGTGTAGTGCGTTCATGGAGGTGCCGAGCAATT
GCAGCCTGGATACGGGGGCGTAATCTTTTTATTACAGCTTAGCCCCGCTGGGCCGCCAAC
CAGTTCCTATCTAGGTATCCCCTGGGGGCTGCCGCTCTATTTATCTAGGGAACAGATAAG
GATCGTCAGCGCGACCTCGGAGAGCCTAAGCCATCAACTATTCGGCATCCATCCAGGGCT
ACCGAGTGTCTTGGGCATGGGTAGGGCATAACAATTATGGTGGCAACTCTTGGTGAGTAG
TGCCCAATAGTATTTTTCTTTACTTAATTGGGCACGGGTGACTGCGACGTCCCACTCGTC
GCCCAGAATACTAGCGACCAGTGTCCTCCTTCGGGAAACAGGGTCTGTGCACGGGGGTGC
CGTCCCCATTCCGGTGTTAGATGAGGCTCAGAGAGGTCGGCAACAACGAAAGTATCAAGG
AGTAAGCAGGCTTTGTGGTAGTCGCAATTATAGGGGGTAGTTAATGTTAAAGACACTCTC
CATACTTGTTTAGGCTGCAAGCGTCTTGCGTCTGCAGCATTCATGGAGGCTACGTATAAA
GACTAGCTGAAGGTCGTAGACTCCGGAGAGCGAATGACCTTTAGACGACTTTCATAGCTT
GGGGGCGGGTGAATACGGAGGGAAAACGGGAGTGCAAAAGGACAGGGTCTTTGACGCCCG
CGATAGAATAGCGAAATTGGACCAGTCATTACACACCCCACAAGCGCCGAATGGATGGCG
CCGGAGGTACAAGAAACGAACGAGCCCAGAGAAACGTTGGGGGGGCGAGCCGGCGTGGGA
GGGGAAAGGACATGGACCTCACTGCCCAGCCGGGGCGGGCAGAGACTTCGCAGCTCGACG
TATAACGGCAGTTAAGAGAAAGAGTCGCAGTTCCGGACTTTCGGCACTCGGCGCACAGTT
CGAACGCCGGGAGGGCGCAGTAGTTGACTGTTTCTGACGGCCACGGTCTTCGCAGAGTCT
CACATACCATCTGCGCTACCCTCCGCGGCGTCACGGTAACTATTGCGAGCTGCGTGGGTG
TAATAGTCGTCCGCCATTTACGTTAGTACGCGTAGAGACTGACTTCTTTCCCACACATGG
AGTACAAAAAGCTACGGAAGCGTTTCGCGTAAATTATACTGACACCCACAGCGAGGGGGT
TGTAGCCTTTCAATGCGAGCCTTCGTGTCAACGCTTTTGAGGACGCCGGCCACCCACGCT
GGGCAGCGCAATATGAAGTCGGGCTTCGGGGACGACTATCCCGCGACGGGCACGCAGGAG
AGGCGAGGTGAATGTGAACATCAGGTCCTGTTACGATTTGGGGCTACTTGGGACACCTCT
CAACCAATAGCTTCACGTCCCCTAGTAAGTTTTTTTCTGGATGTTTTTCGTTCTTCTTCT
GTAGAATCTCGATGACGGTCAGGTTGCAGGAGCCTTGCGGCTCCATATACGAAGGTTTGC
TCCAATCAGACACTGCTCCGTTCCGTATGGTACAGCTGTGGCCCGTTCGGAGTGAAGAGG
GACGGAGCTACGCCGTAATGGTTTTGCGGTAAGACATTGTGAGTCCCGACCCCAAAGCCG
TGAAGCAGTTCTACGCGGAGCCCCGCGCGGACCCCCTCCCCCGCATCCCTAACCCTTACG
CCTGCGGATGCAGCGATTGAGTTGTAGTAAGAGTTGTCGCCATTGTATGCCTATTTTGAC
GCCGGTCCCCACTACAACCCTAGGGCGCGCGGCCCGGGCTTCCTGTAAAGCGGCACGTGT
TGGCGTTGTAGCATCTCCGTTACGATAGCGAGGGGACCGGTCGAATGTTCGGGTTCGTCT
TTCCTGTTTATGGCAGGGGTCGAGATTTAATCTTCCCTAGCGGGACCTCGTCGACCGGAG
TCAGGCCCCTCTTGTCGTCATGTCTTCCTCATAGACAAAGGCGGAATGAACTCCAGCCGG
CCGGGTCAATCAGAGCGCAGTGTTAGAAGTGTGCTACGCATCATTCCACTAGACGGCGAG
CTTTGGCACAAGGCGTACTTGTGTACGGTGTCGCCACCTCTAGCTCTCCGTAAATCGAAC
CAGCCGCTATAATAAGATGTTATGCTTATGCGCGCACGGAAGCTATTTGGGGTTCGCTCT
CGTGTTGCCTCCAGCTGCTCGATGTGCGGACCTGGAGCGTGTCTGGGTCAAAGTGGCGAG
GCGACCTCAGCTACGAGATGGGATCACGCCCCACCCTTACGGGAATGCCATTAGCTCTTC
CTCCATCGCCTTGGCTCAGTCATGGTAATCCCGTCCCTCATGTTTCCTCTGCGTCTCGGC
CTCCGTCAATCGTTCTCCGAGTGTGGGACTCTAGATTTTAAATCGTTTGTGCACAACAGC
TTCGAGTGAGATTTACCGGTCCTCACGCCGCCTTACGGACTCCGCGTCCACTAGTATGGT
ACCCTAAGGGAGTTGACCAATGGACAATTGTTTCGGAAGGTTTTCACGAATACGCGCCTC
TAACGACGCGCAGCGGTGGGAAACACTCCTTGGCGGTTGTAGCCTGTGCCGTACGCATGG
AGCCTAGAGTCTCACTGGAAGTAGTCCGTGCTCACGGTATAATAGCTCCTGGTCTACGAC
CACGGCTTCCCTGGGACTCCGTTTAGCCGTTGCGGCCAGGCCTGGCCGTGAAACGACCGG
TACACCTCAAAGGAAACCGGCTGTCGTATACCCCTGCCAAAATACGCAAGCCTGAGGCCG
CTTCCCCTCGCTTTCCTGATACCCGTGTACACAATACCGTTATTTAGTGGTGTGTAGGCA
CCACCGCCATAAACGACTTATCTACCCATACGTCCAACAACGGGTTTTTCCCTACCCACG
ACCTCAGGCGGTCGCATCTCCTTCTTCTACTTCGTGCTGCTTTAGTCGTGCACCCATCAC
CCACGGCAGGACTGCGCGCTCACGCATGATTCGCCGTCCCCTGAAAGGGTAACCTGTCAT
GTCACCCAAAGGTCCCTGTTTTCAATCACTCGAAAACGCTAGACTCCTAACTGTGTGTTA
AAGAACCCGCCCGCCGCCTGGCCTTCAACGCGCCAGCCTGGCCGGTCGAGCCGCAGTCGC
ACTCAGCTCAGTCACTGTGCCGCAAGTCTACCTTCACCCGTCCTTCTCGCGGCCCTAGGA
GCCACCTATGTCACACTAATCTAGTCTTTTCTGTCACCCAACGTCTTGGGACCGCTGTCC
GTCCATGGTGGAGCTAGGGCAGAGACACACGACAAAATGTAGTGCAAGAACTCTTGACGT
CCTCCCTATCGCAATCTCGGCATAAGCCAAGGAGTGGGCTGGTGCGATGCCCTGCAATGG
GGCCTATTATGGCGGATCCGCGCAATTTCGGGGATTTGGTCTTTGTCTCTTCGCAATTCA
CGCTTCGCTCTTACTCCAAACTCCACTAGCGTCACGTTGCGTCTAAAACGGGAGCGGTTC
GTATGGGCTTCACTCTTGACACTATGTGGAAGCCTTCCAGGCAGTCTAGCGCGTAACTGG
GTACCGCAATATACTGCTCAGTGTTTGTGATCCTTTTGCGCTAGCGAGTGACTCGACGCA
AAGGTCGATAGGGCTTCAGCGATCGCACCATATGGAGGGGACGCATTGAGAGAGGCAAAT
TACGACATTTCCCGTGACTGGCGCGCGCTGGTGTGACTGTGTACTTTCGATTGGTCTCTT
ACACCGCTCACGACCTCGATAGTTACCCTGCGGTAATCAAAGACTGAAAAAGCCC
>SRR359776 <unknown description>
CCGGAGAGCTTCCAGGCACAAATACGAGCTTCATGTCCACCTGGAGTCACTTAGCTATCT
GGTTGTTTCACATCCCTGAGGTCCACATCTAGAAGTCAAGGGGCAACCCCACCCATTCAC
TATCTACCATGGACAGTGCTTGAAGCGGTTGTGTCAAACGCCCGGTGACCACTTAAGCCA
ACCCGGCAGTGTCTGAGAGAGAAGCCCGAATAAACCCTTTTTCGTCTTTTACTGTCCGCA
CGTTCGTGCCCTTCTGTCGGGACGAATACTGTCTCCCTCTTAGTGGCAAATTTGCAAGTT
ATATCACGGTCGGATAAATGAGAGTATGTGTCGTCTAGAGCGATGGCCATTTAACTTGCC
CAATTTCGCCCTGACCCAGGTAACAATTGAGACACACCTCGGAAGTCCTAGCCTACGTCG
CGTACGGTAGTACAACCTCGATATTGGCATAGGACACTGAATGCACCCATTGTGGTGCCT
ATCATAATACTACAAACCAAGATACCCCATAGCATAATCAGAGGAAGCTGCATCTGATCC
TCAAGAAACAAAGTATAACGTCTCCCCTTCGGTCCCTAGCCCCCAGCGACACCGTCACTC
TCGGTGAGGTGGGTGCTGAAGAGAAATCATAGGTACTGTGGTGAACTCTTAAGCTCATTT
TCAAGAACCGTATATACACTTAGTTTACGTTTGGTGCCTCAACCACTAGCAATAATATAG
ACGAGCATTCGCCATTACGTCTCCTCACGGGTGTTCGAAAATATCGATACTGCGATTGAG
TAAGAGTCTTTATTAAACAGCTAGAGGGTCAGCAGCTTTCTTCGGCTCAACAACCAAGCC
ATGGGGGAAAAAACTCAAGATTCTGCCGGAGACTCTGCGAGCCGTTTTGGCTCAGATTTA
GCACCTGGAATAAATCCGTCTCGTCACCGGTTTGGAGACGCGAGGGGAAACCCGGGGCAC
GGGGGTCCCGCAGGGGCTGCCGAACACGTGCCGGCCGCCCTCACTCACGTAGTTTAATTG
AATGGTGCCCATTGATTTCGGAGGACACGCTAGATCAGTGTAAGCACAGCGGATATGCAC
CAGGAGGAGAAGGCGTTACACGTCGAAAATGGTTCCGGACGGTTACTTGGGCGGACTGAC
CGCTGGGAATCAGCGCACAGCAATCCTAATGCAATTTTGGCCTAAGCTGTTCGACTGCCG
GTCACGGGCATCTCACGTACGACGTCACGCCTCTATCTTGCTAGTCGGGCGTCGTGGCTA
TTCCACTTCGAATGCGCGAGGAGTGGGAAGACCACCAAAACGACAACCATCACGCTCTGT
CTGAGGGGTCGGCGAGAATACTCCGCAAGAGTCACTGAAATAGTATAACGCTGGGATTAA
TACTCCCAAGAGCCTTAGGTTTAAGACCTATGACGATTATGATGCACCTAGCCAGACAGT
TCCGTAGAATCGGTTCATTCATGGAGCACGATAGGGTGATGCCGGGGCAGTCGATGCGGA
TGCTGCCCATCCTAGGAGCCCCAAGCCCTCCTCCCTTCCAAGGTTAGGTTCACGCGCCCG
ACGTGTCCCACCGAAAGCGGGCCGTCTACGTCACAGGGATAATCAGTTCCCCCGCACTCT
GACATTTCCTGCTCAAGGAAGTGTGTTTACCTGCAGGTCCCCTAGGGAGAGGTACCTCTA
GATTGAGCGAGACCCGGAGTGGGCACTGGGGAGGAGGCTTAGTTTACTAGCTCGTGGGGT
AGAACCCCCCTGGGCCACACTCTGGTCGCATGGGCTTCTTAGTCACGCCCTTTTCAGACC
TATTATGGGCCATCATTCCCTATGGGTAGTTGCGCCGGTATGCCGGGATCGAACAAGAGG
CGACATAGCCCTGTTCTCACCTTAGAACACACGATGTCCCACAGCAGATAGGAGTAATCC
GTAAATTTCCATAGGTCGAAGTGAGCCCAGCAAGTGGATGAGGTCGGGATGCAAAACGGA
CACCTCGGTCAGTTCCGTAACCGAGCGAGTAACCTAATAGGCAGGTACAGAATCTATATA
GTGTACAAAACAGTGCGTCTCAAGGTCCACGGCACCAAGAGCTTAGTGCAAATGGAACGC
TCAGCTAAGCCTACACTTTGCGCCGCCTGGGCGAAGACCCGCCAAGACCTGCGGCTAATC
CTCGTAGAGACGCAACCCCTAACAGTCCGGAGCACGGGCTGCGGGACATGGATATGGGTC
GATGATCATCATTGACCATACGTCACTGGTGTAGTGCGTTCATGGAGGTGCCGAGCAATT
GCAGCCTGGATACGGGGGCGTAATCTTTTTATTACAGCTTAGCCCCGCTGGGCCGCCAAC
CAGTTCCTATCTAGGTATCCCCTGGGGGCTGCCGCTCTATTTATCTAGGGAACAGATAAG
GATCGTCAGCGCGACCTCGGAGAGCCTAAGCCATCAACTATTCGGCATCCATCCAGGGCT
ACCGAGTGTCTTGGGCATGGGTAGGGCATAACAATTATGGTGGCAACTCTTGGTGAGTAG
TGCCCAATAGTATTTTTCTTTACTTAATTGGGCACGGGTGACTGCGACGTCCCACTCGTC
GCCCAGAATACTAGCGACCAGTGTCCTCCTTCGGGAAACAGGGTCTGTGCACGGGGGTGC
CGTCCCCATTCCGGTGTTAGATGAGGCTCAGAGAGGTCGGCAACAACGAAAGTATCAAGG
AGTAAGCAGGCTTTGTGGTAGTCGCAATTATAGGGGGTAGTTAATGTTAAAGACACTCTC
CATACTTGTTTAGGCTGCAAGCGTCTTGCGTCTGCAGCATTCATGGAGGCTACGTATAAA
GACTAGCTGAAGGTCGTAGACTCCGGAGAGCGAATGACCTTTAGACGACTTTCATAGCTT
GGGGGCGGGTGAATACGGAGGGAAAACGGGAGTGCAAAAGGACAGGGTCTTTGACGCCCG
CGATAGAATAGCGAAATTGGACCAGTCATTACACACCCCACAAGCGCCGAATGGATGGCG
CCGGAGGTACAAGAAACGAACGAGCCCAGAGAAACGTTGGGGGGGCGAGCCGGCGTGGGA
GGGGAAAGGACATGGACCTCACTGCCCAGCCGGGGCGGGCAGAGACTTCGCAGCTCGACG
TATAACGGCAGTTAAGAGAAAGAGTCGCAGTTCCGGACTTTCGGCACTCGGCGCACAGTT
CGAACGCCGGGAGGGCGCAGTAGTTGACTGTTTCTGACGGCCACGGTCTTCGCAGAGTCT
CACATACCATCTGCGCTACCCTCCGCGGCGTCACGGTAACTATTGCGAGCTGCGTGGGTG
TAATAGTCGTCCGCCATTTACGTTAGTACGCGTAGAGACTGACTTCTTTCCCACACATGG
AGTACAAAAAGCTACGGAAGCGTTTCGCGTAAATTATACTGACACCCACAGCGAGGGGGT
TGTAGCCTTTCAATGCGAGCCTTCGTGTCAACGCTTTTGAGGACGCCGGCCACCCACGCT
GGGCAGCGCAATATGAAGTCGGGCTTCGGGGACGACTATCCCGCGACGGGCACGCAGGAG
AGGCGAGGTGAATGTGAACATCAGGTCCTGTTACGATTTGGGGCTACTTGGGACACCTCT
CAACCAATAGCTTCACGTCCCCTAGTAAGTTTTTTTCTGGATGTTTTTCGTTCTTCTTCT
GTAGAATCTCGATGACGGTCAGGTTGCAGGAGCCTTGCGGCTCCATATACGAAGGTTTGC
TCCAATCAGACACTGCTCCGTTCCGTATGGTACAGCTGTGGCCCGTTCGGAGTGAAGAGG
GACGGAGCTACGCCGTAATGGTTTTGCGGTAAGACATTGTGAGTCCCGACCCCAAAGCCG
TGAAGCAGTTCTACGCGGAGCCCCGCGCGGACCCCCTCCCCCGCATCCCTAACCCTTACG
CCTGCGGATGCAGCGATTGAGTTGTAGTAAGAGTTGTCGCCATTGTATGCCTATTTTGAC
GCCGGTCCCCACTACAACCCTAGGGCGCGCGGCCCGGGCTTCCTGTAAAGCGGCACGTGT
TGGCGTTGTAGCATCTCCGTTACGATAGCGAGGGGACCGGTCGAATGTTCGGGTTCGTCT
TTCCTGTTTATGGCAGGGGTCGAGATTTAATCTTCCCTAGCGGGACCTCGTCGACCGGAG
TCAGGCCCCTCTTGTCGTCATGTCTTCCTCATAGACAAAGGCGGAATGAACTCCAGCCGG
CCGGGTCAATCAGAGCGCAGTGTTAGAAGTGTGCTACGCATCATTCCACTAGACGGCGAG
CTTTGGCACAAGGCGTACTTGTGTACGGTGTCGCCACCTCTAGCTCTCCGTAAATCGAAC
CAGCCGCTATAATAAGATGTTATGCTTATGCGCGCACGGAAGCTATTTGGGGTTCGCTCT
CGTGTTGCCTCCAGCTGCTCGATGTGCGGACCTGGAGCGTGTCTGGGTCAAAGTGGCGAG
GCGACCTCAGCTACGAGATGGGATCACGCCCCACCCTTACGGGAATGCCATTAGCTCTTC
CTCCATCGCCTTGGCTCAGTCATGGTAATCCCGTCCCTCATGTTTCCTCTGCGTCTCGGC
CTCCGTCAATCGTTCTCCGAGTGTGGGACTCTAGATTTTAAATCGTTTGTGCACAACAGC
TTCGAGTGAGATTTACCGGTCCTCACGCCGCCTTACGGACTCCGCGTCCACTAGTATGGT
ACCCTAAGGGAGTTGACCAATGGACAATTGTTTCGGAAGGTTTTCACGAATACGCGCCTC
TAACGACGCGCAGCGGTGGGAAACACTCCTTGGCGGTTGTAGCCTGTGCCGTACGCATGG
AGCCTAGAGTCTCACTGGAAGTAGTCCGTGCTCACGGTATAATAGCTCCTGGTCTACGAC
CACGGCTTCCCTGGGACTCCGTTTAGCCGTTGCGGCCAGGCCTGGCCGTGAAACGACCGG
TACACCTCAAAGGAAACCGGCTGTCGTATACCCCTGCCAAAATACGCAAGCCTGAGGCCG
CTTCCCCTCGCTTTCCTGATACCCGTGTACACAATACCGTTATTTAGTGGTGTGTAGGCA
CCACCGCCATAAACGACTTATCTACCCATACGTCCAACAACGGGTTTTTCCCTACCCACG
ACCTCAGGCGGTCGCATCTCCTTCTTCTACTTCGTGCTGCTTTAGTCGTGCACCCATCAC
CCACGGCAGGACTGCGCGCTCACGCATGATTCGCCGTCCCCTGAAAGGGTAACCTGTCAT
GTCACCCAAAGGTCCCTGTTTTCAATCACTCGAAAACGCTAGACTCCTAACTGTGTGTTA
AAGAACCCGCCCGCCGCCTGGCCTTCAACGCGCCAGCCTGGCCGGTCGAGCCGCAGTCGC
ACTCAGCTCAGTCACTGTGCCGCAAGTCTACCTTCACCCGTCCTTCTCGCGGCCCTAGGA
GCCACCTATGTCACACTAATCTAGTCTTTTCTGTCACCCAACGTCTTGGGACCGCTGTCC
GTCCATGGTGGAGCTAGGGCAGAGACACACGACAAAATGTAGTGCAAGAACTCTTGACGT
CCTCCCTATCGCAATCTCGGCATAAGCCAAGGAGTGGGCTGGTGCGATGCCCTGCAATGG
GGCCTATTATGGCGGATCCGCGCAATTTCGGGGATTTGGTCTTTGTCTCTTCGCAATTCA
CGCTTCGCTCTTACTCCAAACTCCACTAGCGTCACGTTGCGTCTAAAACGGGAGCGGTTC
GTATGGGCTTCACTCTTGACACTATGTGGAAGCCTTCCAGGCAGTCTAGCGCGTAACTGG
GTACCGCAATATACTGCTCAGTGTTTGTGATCCTTTTGCGCTAGCGAGTGACTCGACGCA
AAGGTCGATAGGGCTTCAGCGATCGCACCATATGGAGGGGACGCATTGAGAGAGGCAAAT
TACGACATTTCCCGTGACTGGCGCGCGCTGGTGTGACTGTGTACTTTCGATTGGTCTCTT
ACACCGCTCACGACCTCGATAGTTACCCTGCGGTAATCAAAGACTGAAAAAGCCC
>SRR359777 <unknown description>
CCGGAGAGCTTCCAGGCACAAATACGAGCTTCATGTCCACCTGGAGTCACTTAGCTATCT
GGTTGTTTCACATCCCTGAGGTCCACATCTAGAAGTCAAGGGGCAACCCCACCCATTCAC
TATCTACCATGGACAGTGCTTGAAGCGGTTGTGTCAAACGCCCGGTGACCACTTAAGCCA
ACCCGGCAGTGTCTGAGAGAGAAGCCCGAATAAACCCTTTTTCGTCTTTTACTGTCCGCA
CGTTCGTGCCCTTCTGTCGGGACGAATACTGTCTCCCTCTTAGTGGCAAATTTGCAAGTT
ATATCACGGTCGGATAAATGAGAGTATGTGTCGTCTAGAGCGATGGCCATTTAACTTGCC
CAATTTCGCCCTGACCCAGGTAACAATTGAGACACACCTCGGAAGTCCTAGCCTACGTCG
CGTACGGTAGTACAACCTCGATATTGGCATAGGACACTGAATGCACCCATTGTGGTGCCT
ATCATAATACTACAAACCAAGATACCCCATAGCATAATCAGAGGAAGCTGCATCTGATCC
TCAAGAAACAAAGTATAACGTCTCCCCTTCGGTCCCTAGCCCCCAGCGACACCGTCACTC
TCGGTGAGGTGGGTGCTGAAGAGAAATCATAGGTACTGTGGTGAACTCTTAAGCTCATTT
TCAAGAACCGTATATACACTTAGTTTACGTTTGGTGCCTCAACCACTAGCAATAATATAG
ACGAGCATTCGCCATTACGTCTCCTCACGGGTGTTCGAAAATATCGATACTGCGATTGAG
TAAGAGTCTTTATTAAACAGCTAGAGGGTCAGCAGCTTTCTTCGGCTCAACAACCAAGCC
ATGGGGGAAAAAACTCAAGATTCTGCCGGAGACTCTGCGAGCCGTTTTGGCTCAGATTTA
GCACCTGGAATAAATCCGTCTCGTCACCGGTTTGGAGACGCGAGGGGAAACCCGGGGCAC
GGGGGTCCCGCAGGGGCTGCCGAACACGTGCCGGCCGCCCTCACTCACGTAGTTTAATTG
AATGGTGCCCATTGATTTCGGAGGACACGCTAGATCAGTGTAAGCACAGCGGATATGCAC
CAGGAGGAGAAGGCGTTACACGTCGAAAATGGTTCCGGACGGTTACTTGGGCGGACTGAC
CGCTGGGAATCAGCGCACAGCAATCCTAATGCAATTTTGGCCTAAGCTGTTCGACTGCCG
GTCACGGGCATCTCACGTACGACGTCACGCCTCTATCTTGCTAGTCGGGCGTCGTGGCTA
TTCCACTTCGAATGCGCGAGGAGTGGGAAGACCACCAAAACGACAACCATCACGCTCTGT
CTGAGGGGTCGGCGAGAATACTCCGCAAGAGTCACTGAAATAGTATAACGCTGGGATTAA
TACTCCCAAGAGCCTTAGGTTTAAGACCTATGACGATTATGATGCACCTAGCCAGACAGT
TCCGTAGAATCGGTTCATTCATGGAGCACGATAGGGTGATGCCGGGGCAGTCGATGCGGA
TGCTGCCCATCCTAGGAGCCCCAAGCCCTCCTCCCTTCCAAGGTTAGGTTCACGCGCCCG
ACGTGTCCCACCGAAAGCGGGCCGTCTACGTCACAGGGATAATCAGTTCCCCCGCACTCT
GACATTTCCTGCTCAAGGAAGTGTGTTTACCTGCAGGTCCCCTAGGGAGAGGTACCTCTA
GATTGAGCGAGACCCGGAGTGGGCACTGGGGAGGAGGCTTAGTTTACTAGCTCGTGGGGT
AGAACCCCCCTGGGCCACACTCTGGTCGCATGGGCTTCTTAGTCACGCCCTTTTCAGACC
TATTATGGGCCATCATTCCCTATGGGTAGTTGCGCCGGTATGCCGGGATCGAACAAGAGG
CGACATAGCCCTGTTCTCACCTTAGAACACACGATGTCCCACAGCAGATAGGAGTAATCC
GTAAATTTCCATAGGTCGAAGTGAGCCCAGCAAGTGGATGAGGTCGGGATGCAAAACGGA
CACCTCGGTCAGTTCCGTAACCGAGCGAGTAACCTAATAGGCAGGTACAGAATCTATATA
GTGTACAAAACAGTGCGTCTCAAGGTCCACGGCACCAAGAGCTTAGTGCAAATGGAACGC
TCAGCTAAGCCTACACTTTGCGCCGCCTGGGCGAAGACCCGCCAAGACCTGCGGCTAATC
CTCGTAGAGACGCAACCCCTAACAGTCCGGAGCACGGGCTGCGGGACATGGATATGGGTC
GATGATCATCATTGACCATACGTCACTGGTGTAGTGCGTTCATGGAGGTGCCGAGCAATT
GCAGCCTGGATACGGGGGCGTAATCTTTTTATTACAGCTTAGCCCCGCTGGGCCGCCAAC
CAGTTCCTATCTAGGTATCCCCTGGGGGCTGCCGCTCTATTTATCTAGGGAACAGATAAG
GATCGTCAGCGCGACCTCGGAGAGCCTAAGCCATCAACTATTCGGCATCCATCCAGGGCT
ACCGAGTGTCTTGGGCATGGGTAGGGCATAACAATTATGGTGGCAACTCTTGGTGAGTAG
TGCCCAATAGTATTTTTCTTTACTTAATTGGGCACGGGTGACTGCGACGTCCCACTCGTC
GCCCAGAATACTAGCGACCAGTGTCCTCCTTCGGGAAACAGGGTCTGTGCACGGGGGTGC
CGTCCCCATTCCGGTGTTAGATGAGGCTCAGAGAGGTCGGCAACAACGAAAGTATCAAGG
AGTAAGCAGGCTTTGTGGTAGTCGCAATTATAGGGGGTAGTTAATGTTAAAGACACTCTC
CATACTTGTTTAGGCTGCAAGCGTCTTGCGTCTGCAGCATTCATGGAGGCTACGTATAAA
GACTAGCTGAAGGTCGTAGACTCCGGAGAGCGAATGACCTTTAGACGACTTTCATAGCTT
GGGGGCGGGTGAATACGGAGGGAAAACGGGAGTGCAAAAGGACAGGGTCTTTGACGCCCG
CGATAGAATAGCGAAATTGGACCAGTCATTACACACCCCACAAGCGCCGAATGGATGGCG
CCGGAGGTACAAGAAACGAACGAGCCCAGAGAAACGTTGGGGGGGCGAGCCGGCGTGGGA
GGGGAAAGGACATGGACCTCACTGCCCAGCCGGGGCGGGCAGAGACTTCGCAGCTCGACG
TATAACGGCAGTTAAGAGAAAGAGTCGCAGTTCCGGACTTTCGGCACTCGGCGCACAGTT
CGAACGCCGGGAGGGCGCAGTAGTTGACTGTTTCTGACGGCCACGGTCTTCGCAGAGTCT
CACATACCATCTGCGCTACCCTCCGCGGCGTCACGGTAACTATTGCGAGCTGCGTGGGTG
TAATAGTCGTCCGCCATTTACGTTAGTACGCGTAGAGACTGACTTCTTTCCCACACATGG
AGTACAAAAAGCTACGGAAGCGTTTCGCGTAAATTATACTGACACCCACAGCGAGGGGGT
TGTAGCCTTTCAATGCGAGCCTTCGTGTCAACGCTTTTGAGGACGCCGGCCACCCACGCT
GGGCAGCGCAATATGAAGTCGGGCTTCGGGGACGACTATCCCGCGACGGGCACGCAGGAG
AGGCGAGGTGAATGTGAACATCAGGTCCTGTTACGATTTGGGGCTACTTGGGACACCTCT
CAACCAATAGCTTCACGTCCCCTAGTAAGTTTTTTTCTGGATGTTTTTCGTTCTTCTTCT
GTAGAATCTCGATGACGGTCAGGTTGCAGGAGCCTTGCGGCTCCATATACGAAGGTTTGC
TCCAATCAGACACTGCTCCGTTCCGTATGGTACAGCTGTGGCCCGTTCGGAGTGAAGAGG
GACGGAGCTACGCCGTAATGGTTTTGCGGTAAGACATTGTGAGTCCCGACCCCAAAGCCG
TGAAGCAGTTCTACGCGGAGCCCCGCGCGGACCCCCTCCCCCGCATCCCTAACCCTTACG
CCTGCGGATGCAGCGATTGAGTTGTAGTAAGAGTTGTCGCCATTGTATGCCTATTTTGAC
GCCGGTCCCCACTACAACCCTAGGGCGCGCGGCCCGGGCTTCCTGTAAAGCGGCACGTGT
TGGCGTTGTAGCATCTCCGTTACGATAGCGAGGGGACCGGTCGAATGTTCGGGTTCGTCT
TTCCTGTTTATGGCAGGGGTCGAGATTTAATCTTCCCTAGCGGGACCTCGTCGACCGGAG
TCAGGCCCCTCTTGTCGTCATGTCTTCCTCATAGACAAAGGCGGAATGAACTCCAGCCGG
CCGGGTCAATCAGAGCGCAGTGTTAGAAGTGTGCTACGCATCATTCCACTAGACGGCGAG
CTTTGGCACAAGGCGTACTTGTGTACGGTGTCGCCACCTCTAGCTCTCCGTAAATCGAAC
CAGCCGCTATAATAAGATGTTATGCTTATGCGCGCACGGAAGCTATTTGGGGTTCGCTCT
CGTGTTGCCTCCAGCTGCTCGATGTGCGGACCTGGAGCGTGTCTGGGTCAAAGTGGCGAG
GCGACCTCAGCTACGAGATGGGATCACGCCCCACCCTTACGGGAATGCCATTAGCTCTTC
CTCCATCGCCTTGGCTCAGTCATGGTAATCCCGTCCCTCATGTTTCCTCTGCGTCTCGGC
CTCCGTCAATCGTTCTCCGAGTGTGGGACTCTAGATTTTAAATCGTTTGTGCACAACAGC
TTCGAGTGAGATTTACCGGTCCTCACGCCGCCTTACGGACTCCGCGTCCACTAGTATGGT
ACCCTAAGGGAGTTGACCAATGGACAATTGTTTCGGAAGGTTTTCACGAATACGCGCCTC
TAACGACGCGCAGCGGTGGGAAACACTCCTTGGCGGTTGTAGCCTGTGCCGTACGCATGG
AGCCTAGAGTCTCACTGGAAGTAGTCCGTGCTCACGGTATAATAGCTCCTGGTCTACGAC
CACGGCTTCCCTGGGACTCCGTTTAGCCGTTGCGGCCAGGCCTGGCCGTGAAACGACCGG
TACACCTCAAAGGAAACCGGCTGTCGTATACCCCTGCCAAAATACGCAAGCCTGAGGCCG
CTTCCCCTCGCTTTCCTGATACCCGTGTACACAATACCGTTATTTAGTGGTGTGTAGGCA
CCACCGCCATAAACGACTTATCTACCCATACGTCCAACAACGGGTTTTTCCCTACCCACG
ACCTCAGGCGGTCGCATCTCCTTCTTCTACTTCGTGCTGCTTTAGTCGTGCACCCATCAC
CCACGGCAGGACTGCGCGCTCACGCATGATTCGCCGTCCCCTGAAAGGGTAACCTGTCAT
GTCACCCAAAGGTCCCTGTTTTCAATCACTCGAAAACGCTAGACTCCTAACTGTGTGTTA
AAGAACCCGCCCGCCGCCTGGCCTTCAACGCGCCAGCCTGGCCGGTCGAGCCGCAGTCGC
ACTCAGCTCAGTCACTGTGCCGCAAGTCTACCTTCACCCGTCCTTCTCGCGGCCCTAGGA
GCCACCTATGTCACACTAATCTAGTCTTTTCTGTCACCCAACGTCTTGGGACCGCTGTCC
GTCCATGGTGGAGCTAGGGCAGAGACACACGACAAAATGTAGTGCAAGAACTCTTGACGT
CCTCCCTATCGCAATCTCGGCATAAGCCAAGGAGTGGGCTGGTGCGATGCCCTGCAATGG
GGCCTATTATGGCGGATCCGCGCAATTTCGGGGATTTGGTCTTTGTCTCTTCGCAATTCA
CGCTTCGCTCTTACTCCAAACTCCACTAGCGTCACGTTGCGTCTAAAACGGGAGCGGTTC
GTATGGGCTTCACTCTTGACACTATGTGGAAGCCTTCCAGGCAGTCTAGCGCGTAACTGG
GTACCGCAATATACTGCTCAGTGTTTGTGATCCTTTTGCGCTAGCGAGTGACTCGACGCA
AAGGTCGATAGGGCTTCAGCGATCGCACCATATGGAGGGGACGCATTGAGAGAGGCAAAT
TACGACATTTCCCGTGACTGGCGCGCGCTGGTGTGACTGTGTACTTTCGATTGGTCTCTT
ACACCGCTCACGACCTCGATAGTTACCCTGCGGTAATCAAAGACTGAAAAAGCCC
>SRR359782 <unknown description>
CCGGAGAGCTTCCAGGCACAAATACGAGCTTCATGTCCACCTGGAGTCACTTAGCTATCT
GGTTGTTTCACATCCCTGAGGTCCACATCTAGAAGTCAAGGGGCAACCCCACCCATTCAC
TATCTACCATGGACAGTGCTTGAAGCGGTTGTGTCAAACGCCCGGTGACCACTTAAGCCA
ACCCGGCAGTGTCTGAGAGAGAAGCCCGAATAAACCCTTTTTCGTCTTTTACTGTCCGCA
CGTTCGTGCCCTTCTGTCGGGACGAATACTGTCTCCCTCTTAGTGGCAAATTTGCAAGTT
ATATCACGGTCGGATAAATGAGAGTATGTGTCGTCTAGAGCGATGGCCATTTAACTTGCC
CAATTTCGCCCTGACCCAGGTAACAATTGAGACACACCTCGGAAGTCCTAGCCTACGTCG
CGTACGGTAGTACAACCTCGATATTGGCATAGGACACTGAATGCACCCATTGTGGTGCCT
ATCATAATACTACAAACCAAGATACCCCATAGCATAATCAGAGGAAGCTGCATCTGATCC
TCAAGAAACAAAGTATAACGTCTCCCCTTCGGTCCCTAGCCCCCAGCGACACCGTCACTC
TCGGTGAGGTGGGTGCTGAAGAGAAATCATAGGTACTGTGGTGAACTCTTAAGCTCATTT
TCAAGAACCGTATATACACTTAGTTTACGTTTGGTGCCTCAACCACTAGCAATAATATAG
ACGAGCATTCGCCATTACGTCTCCTCACGGGTGTTCGAAAATATCGATACTGCGATTGAG
TAAGAGTCTTTATTAAACAGCTAGAGGGTCAGCAGCTTTCTTCGGCTCAACAACCAAGCC
ATGGGGGAAAAAACTCAAGATTCTGCCGGAGACTCTGCGAGCCGTTTTGGCTCAGATTTA
GCACCTGGAATAAATCCGTCTCGTCACCGGTTTGGAGACGCGAGGGGAAACCCGGGGCAC
GGGGGTCCCGCAGGGGCTGCCGAACACGTGCCGGCCGCCCTCACTCACGTAGTTTAATTG
AATGGTGCCCATTGATTTCGGAGGACACGCTAGATCAGTGTAAGCACAGCGGATATGCAC
CAGGAAGAGAAGGCGTTACACGTCGAAAATGGTTCCGGACGGTTACTTGGGCGGACTGAC
CGCTGGGAATCAGCGCACAGCAATCCTAATGCAATTTTGGCCTAAGCTGTTCGACTGCCG
GTCACGGGCATCTCACGTACGACGTCACGCCTCTATCTTGCTAGTCGGGCGTCGTGGCTA
TTCCACTTCGAATGCGCGAGGAGTGGGAAGACCACCAAAACGACAACCATCACGCTCTGT
CTGAGGGGTCGGCGAGAATACTCCGCAAGAGTCACTGAAATAGTATAACGCTGGGATTAA
TACTCCCAAGAGCCTTAGGTTTAAGACCTATGACGATTATGATGCACCTAGCCAGACAGT
TCCGTAGAATCGGTTCATTCATGGAGCACGATAGGGTGATGCCGGGGCAGTCGATGCGGA
TGCTGCCCATCCTAGGAGCCCCAAGCCCTCCTCCCTTCCAAGGTTAGGTTCACGCGCCCG
ACGTGTCCCACCGAAAGCGGGCCGTCTACGTCACAGGGATAATCAGTTCCCCCGCACTCT
GACATTTCCTGCTCAAGGAAGTGTGTTTACCTGCAGGTCCCCTAGGGAGAGGTACCTCTA
GATTGAGCGAGACCCGGAGTGGGCACTGGGGAGGAGGCTTAGTTTACTAGCTCGTGGGGT
AGAACCCCCCTGGGCCACACTCTGGTCGCATGGGCTTCTTAGTCACGCCCTTTTCAGACC
TATTATGGGCCATCATTCCCTATGGGTAGTTGCGCCGGTATGCCGGGATCGAACAAGAGG
CGACATAGCCCTGTTCTCACCTTAGAACACACGATGTCCCACAGCAGATAGGAGTAATCC
GTAAATTTCCATAGGTCGAAGTGAGCCCAGCAAGTGGATGAGGTCGGGATGCAAAACGGA
CACCTCGGTCAGTTCCGTAACCGAGCGAGTAACCTAATAGGCAGGTACAGAATCTATATA
GTGTACAAAACAGTGCGTCTCAAGGTCCACGGCACCAAGAGCTTAGTGCAAATGGAACGC
TCAGCTAAGCCTACACTTTGCGCCGCCTGGGCGAAGACCCGCCAAGACCTGCGGCTAATC
CTCGTAGAGACGCAACCCCTAACAGTCCGGAGCACGGGCTGCGGGACATGGATATGGGTC
GATGATCATCATTGACCATACGTCACTGGTGTAGTGCGTTCATGGAGGTGCCGAGCAATT
GCAGCCTGGATACGGGGGCGTAATCTTTTTATTACAGCTTAGCCCCGCTGGGCCGCCAAC
CAGTTCCTATCTAGGTATCCCCTGGGGGCTGCCGCTCTATTTATCTAGGGAACAGATAAG
GATCGTCAGCGCGACCTCGGAGAGCCTAAGCCATCAACTATTCGGCATCCATCCAGGGCT
ACCGAGTGTCTTGGGCATGGGTAGGGCATAACAATTATGGTGGCAACTCTTGGTGAGTAG
TGCCCAATAGTATTTTTCTTTACTTAATTGGGCACGGGTGACTGCGACGTCCCACTCGTC
GCCCAGAATACTAGCGACCAGTGTCCTCCTTCGGGAAACAGGGTCTGTGCACGGGGGTGC
CGTCCCCATTCCGGTGTTAGATGAGGCTCAGAGAGGTCGGCAACAACGAAAGTATCAAGG
AGTAAGCAGGCTTTGTGGTAGTCGCAATTATAGGGGGTAGTTAATGTTAAAGACACTCTC
CATACTTGTTTAGGCTGCAAGCGTCTTGCGTCTGCAGCATTCATGGAGGCTACGTATAAA
GACTAGCTGAAGGTCGTAGACTCCGGAGAGCGAATGACCTTTAGACGACTTTCATAGCTT
GGGGGCGGGTGAATACGGAGGGAAAACGGGAGTGTAAAAGGACAGGGTCTTTGACGCCCG
CGATAGAATAGCGAAATTGGACCAGTCATTACACACCCCACAAGCGCCGAATGGATGGCG
CCGGAGGTACAAGAAACGAACGAGCCCAGAGAAACGTTGGGGGGGCGAGCCGGCGTGGGA
GGGGAAAGGACATGGACCTCACTGCCCAGCCGGGGCGGGCAGAGACTTCGCAGCTCGACG
TATAACGGCAGTTAAGAGAAAGAGTCGCAGTTCCGGACTTTCGGCACTCGGCGCACAGTT
CGAACGCCGGGAGGGCGCAGTAGTTGACTGTTTCTGACGGCCACGGTCTTCGCAGAGTCT
CACATACCATCTGCGCTACCCTCCGCGGCGTCACGGTAACTATTGCGAGCTGCGTGGGTG
TAATAGTCGTCCGCCATTTACGTTAGTACGCGTAGAGACTGACTTCTTTCCCACACATGG
AGTACAAAAAGCTACGGAAGCGTTTCGCGTAAATTATACTGACACCCACAGCGAGGGGGT
TGTAGCCTTTCAATGCGAGCCTTCGTGTCAACGCTTTTGAGGACGCCGGCCACCCACGCT
GGGCAGCGCAATATGAAGTCGGGCTTCGGGGACGACTATCCCGCGACGGGCACGCAGGAG
AGGCGAGGTGAATGTGAACATCAGGTCCTGTTACGATTTGGGGCTACTTGGGACACCTCT
CAACCAATAGCTTCACGTCCCCTAGTAAGTTTTTTTCTGGATGTTTTTCGTTCTTCTTCT
GTAGAATCTCGATGACGGTCAGGTTGCAGGAGCCTTGCGGCTCCATATACGAAGGTTTGC
TCCAATCAGACACTGCTCCGTTCCGTATGGTACAGCTGTGGCCCGTTCGGAGTGAAGAGG
GACGGAGCTACGCCGTAATGGTTTTGCGGTAAGACATTGTGAGTCCCGACCCCAAAGCCG
TGAAGCAGTTCTACGCGGAGCCCCGCGCGGACCCCCTCCCCCGCATCCCTAACCCTTACG
CCTGCGGATGCAGCGATTGAGTTGTAGTAAGAGTTGTCGCCATTGTATGCCTATTTTGAC
GCCGGTCCCCACTACAACCCTAGGGCGCGCGGCCCGGGCTTCCTGTAAAGCGGCACGTGT
TGGCGTTGTAGCATCTCCGTTACGATAGCGAGGGGACCGGTCGAATGTTCGGGTTCGTCT
TTCCTGTTTATGGCAGGGGTCGAGATTTAATCTTCCCTAGCGGGACCTCGTCGACCGGAG
TCAGGCCCCTCTTGTCGTCATGTCTTCCTCATAGACAAAGGCGGAATGAACTCCAGCCGG
CCGGGTCAATCAGAGCGCAGTGTTAGAAGTGTGCTACGCATCATTCCACTAGACGGCGAG
CTTTGGCACAAGGCGTACTTGTGTACGGTGTCGCCACCTCTAGCTCTCCGTAAATCGAAC
CAGCCGCTATAATAAGATGTTATGCTTATGCGCGCACGGAAGCTATTTGGGGTTCGCTCT
CGTGTTGCCTCCAGCTGCTCGATGTGCGGACCTGGAGCGTGTCTGGGTCAAAGTGGCGAG
GCGACCTCAGCTACGAGATGGGATCACGCCCCACCCTTACGGGAATGCCATTAGCTCTTC
CTCCATCGCCTTGGCTCAGTCATGGTAATCCCGTCCCTCATGTTTCCTCTGCGTCTCGGC
CTCCGTCAATCGTTCTCCGAGTGTGGGACTCTAGATTTTAAATCGTTTGTGCACAACAGC
TTCGAGTGAGATTTACCGGTCCTCACGCCGCCTTACGGACTCCGCGTCCACTAGTATGGT
ACCCTAAGGGAGTTGACCAATGGACAATTGTTTCGGAAGGTTTTCACGAATACGCGCCTC
TAACGACGCGCAGCGGTGGGAAACACTCCTTGGCGGTTGTAGCCTGTGCCGTACGCATGG
AGCCTAGAGTCTCACTGGAAGTAGTCCGTGCTCACGGTATAATAGCTCCTGGTCTACGAC
CACGGCTTCCCTGGGACTCCGTTTAGCCGTTGCGGCCAGGCCTGGCCGTGAAACGACCGG
TACACCTCAAAGGAAACCGGCTGTCGTATACCCCTGCCAAAATACGCAAGCCTGAGGCCG
CTTCCCCTCGCTTTCCTGATACCCGTGTACACAATACCGTTATTTAGTGGTGTGTAGGCA
CCACCGCCATAAACGACTTATCTACCCATACGTCCAACAACGGGTTTTTCCCTACCCACG
ACCTCAGGCGGTCGCATCTCCTTCTTCTACTTCGTGCTGCTTTAGTCGTGCACCCATCAC
CCACGGCAGGACTGCGCGCTCACGCATGATTCGCCGTCCCCTGAAAGGGTAACCTGTCAT
GTCACCCAAAGGTCCCTGTTTTCAATCACTCGAAAACGCTAGACTCCTAACTGTGTGTTA
AAGAACCCGCCCGCCGCCTGGCCTTCAACGCGCCAGCCTGGCCGGTCGAGCCGCAGTCGC
ACTCAGCTCAGTCACTGTGCCGCAAGTCTACCTTCACCCGTCCTTCTCGCGGCCCTAGGA
GCCACCTATGTCACACTAATCTAGTCTTTTCTGTCACCCAACGTCTTGGGACCGCTGTCC
GTCCATGGTGGAGCTAGGGCAGAGACACACGACAAAATGTAGTGCAAGAACTCTTGACGT
CCTCCCTATCGCAATCTCGGCATAAGCCAAGGAGTGGGCTGGTGCGATGCCCTGCAATGG
GGCCTATTATGGCGGATCCGCGCAATTTCGGGGATTTGGTCTTTGTCTCTTCGCAATTCA
CGCTTCGCTCTTACTCCAAACTCCACTAGCGTCACGTTGCGTCTAAAACGGGAGCGGTTC
GTATGGGCTTCACTCTTGACACTATGTGGAAGCCTTCCAGGCAGTCTAGCGCGTAACTGG
GTACCGCAATATACTGCTCAGTGTTTGTGATCCTTTTGCGCTAGCGAGTGACTCGACGCA
AAGGTCGATAGGGCTTCAGCGATCGCACCATATGGAGGGGACGCATTGAGAGAGGCAAAT
TACGACATTTCCCGTGACTGGCGCGCGCTGGTGTGACTGTGTACTTTCGATTGGTCTCTT
ACACCGCTCACGACCTCGATAGTTACCCTGCGGTAATCAAAGACTGAAAAAGCCC
>SRR359783 <unknown description>
CCGGAGAGCTTCCAGGCACAAATACGAGCTTCATGTCCACCTGGAGTCACTTAGCTATCT
GGTTGTTTCACATCCCTGAGGTCCACATCTAGAAGTCAAGGGGCAACCCCACCCATTCAC
TATCTACCATGGACAGTGCTTGAAGCGGTTGTGTCAAACGCCCGGTGACCACTTAAGCCA
ACCCGGCAGTGTCTGAGAGAGAAGCCCGAATAAACCCTTTTTCGTCTTTTACTGTCCGCA
CGTTCGTGCCCTTCTGTCGGGACGAATACTGTCTCCCTCTTAGTGGCAAATTTGCAAGTT
ATATCACGGTCGGATAAATGAGAGTATGTGTCGTCTAGAGCGATGGCCATTTAACTTGCC
CAATTTCGCCCTGACCCAGGTAACAATTGAGACACACCTCGGAAGTCCTAGCCTACGTCG
CGTACGGTAGTACAACCTCGATATTGGCATAGGACACTGAATGCACCCATTGTGGTGCCT
ATCATAATACTACAAACCAAGATACCCCATAGCATAATCAGAGGAAGCTGCATCTGATCC
TCAAGAAACAAAGTATAACGTCTCCCCTTCGGTCCCTAGCCCCCAGCGACACCGTCACTC
TCGGTGAGGTGGGTGCTGAAGAGAAATCATAGGTACTGTGGTGAACTCTTAAGCTCATTT
TCAAGAACCGTATATACACTTAGTTTACGTTTGGTGCCTCAACCACTAGCAATAATATAG
ACGAGCATTCGCCATTACGTCTCCTCACGGGTGTTCGAAAATATCGATACTGCGATTGAG
TAAGAGTCTTTATTAAACAGCTAGAGGGTCAGCAGCTTTCTTCGGCTCAACAACCAAGCC
ATGGGGGAAAAAACTCAAGATTCTGCCGGAGACTCTGCGAGCCGTTTTGGCTCAGATTTA
GCACCTGGAATAAATCCGTCTCGTCACCGGTTTGGAGACGCGAGGGGAAACCCGGGGCAC
GGGGGTCCCGCAGGGGCTGCCGAACACGTGCCGGCCGCCCTCACTCACGTAGTTTAATTG
AATGGTGCCCATTGATTTCGGAGGACACGCTAGATCAGTGTAAGCACAGCGGATATGCAC
CAGGAGGAGAAGGCGTTACACGTCGAAAATGGTTCCGGACGGTTACTTGGGCGGACTGAC
CGCTGGGAATCAGCGCACAGCAATCCTAATGCAATTTTGGCCTAAGCTGTTCGACTGCCG
GTCACGGGCATCTCACGTACGACGTCACGCCTCTATCTTGCTAGTCGGGCGTCGTGGCTA
TTCCACTTCGAATGCGCGAGGAGTGGGAAGACCACCAAAACGACAACCATCACGCTCTGT
CTGAGGGGTCGGCGAGAATACTCCGCAAGAGTCACTGAAATAGTATAACGCTGGGATTAA
TACTCCCAAGAGCCTTAGGTTTAAGACCTATGACGATTATGATGCACCTAGCCAGACAGT
TCCGTAGAATCGGTTCATTCATGGAGCACGATAGGGTGATGCCGGGGCAGTCGATGCGGA
TGCTGCCCATCCTAGGAGCCCCAAGCCCTCCTCCCTTCCAAGGTTAGGTTCACGCGCCCG
ACGTGTCCCACCGAAAGCGGGCCGTCTACGTCACAGGGATAATCAGTTCCCCCGCACTCT
GACATTTCCTGCTCAAGGAAGTGTGTTTACCTGCAGGTCCCCTAGGGAGAGGTACCTCTA
GATTGAGCGAGACCCGGAGTGGGCACTGGGGAGGAGGCTTAGTTTACTAGCTCGTGGGGT
AGAACCCCCCTGGGCCACACTCTGGTCGCATGGGCTTCTTAGTCACGCCCTTTTCAGACC
TATTATGGGCCATCATTCCCTATGGGTAGTTGCGCCGGTATGCCGGGATCGAACAAGAGG
CGACATAGCCCTGTTCTCACCTTAGAACACACGATGTCCCACAGCAGATAGGAGTAATCC
GTAAATTTCCATAGGTCGAAGTGAGCCCAGCAAGTGGATGAGGTCGGGATGCAAAACGGA
CACCTCGGTCAGTTCCGTAACCGAGCGAGTAACCTAATAGGCAGGTACAGAATCTATATA
GTGTACAAAACAGTGCGTCTCAAGGTCCACGGCACCAAGAGCTTAGTGCAAATGGAACGC
TCAGCTAAGCCTACACTTTGCGCCGCCTGGGCGAAGACCCGCCAAGACCTGCGGCTAATC
CTCGTAGAGACGCAACCCCTAACAGTCCGGAGCACGGGCTGCGGGACATGGATATGGGTC
GATGATCATCATTGACCATACGTCACTGGTGTAGTGCGTTCATGGAGGTGCCGAGCAATT
GCAGCCTGGATACGGGGGCGTAATCTTTTTATTACAGCTTAGCCCCGCTGGGCCGCCAAC
CAGTTCCTATCTAGGTATCCCCTGGGGGCTGCCGCTCTATTTATCTAGGGAACAGATAAG
GATCGTCAGCGCGACCTCGGAGAGCCTAAGCCATCAACTATTCGGCATCCATCCAGGGCT
ACCGAGTGTCTTGGGCATGGGTAGGGCATAACAATTATGGTGGCAACTCTTGGTGAGTAG
TGCCCAATAGTATTTTTCTTTACTTAATTGGGCACGGGTGACTGCGACGTCCCACTCGTC
GCCCAGAATACTAGCGACCAGTGTCCTCCTTCGGGAAACAGGGTCTGTGCACGGGGGTGC
CGTCCCCATTCCGGTGTTAGATGAGGCTCAGAGAGGTCGGCAACAACGAAAGTATCAAGG
AGTAAGCAGGCTTTGTGGTAGTCGCAATTATAGGGGGTAGTTAATGTTAAAGACACTCTC
CATACTTGTTTAGGCTGCAAGCGTCTTGCGTCTGCAGCATTCATGGAGGCTACGTATAAA
GACTAGCTGAAGGTCGTAGACTCCGGAGAGCGAATGACCTTTAGACGACTTTCATAGCTT
GGGGGCGGGTGAATACGGAGGGAAAACGGGAGTGCAAAAGGACAGGGTCTTTGACGCCCG
CGATAGAATAGCGAAATTGGACCAGTCATTACACACCCCACAAGCGCCGAATGGATGGCG
CCGGAGGTACAAGAAACGAACGAGCCCAGAGAAACGTTGGGGGGGCGAGCCGGCGTGGGA
GGGGAAAGGACATGGACCTCACTGCCCAGCCGGGGCGGGCAGAGACTTCGCAGCTCGACG
TATAACGGCAGTTAAGAGAAAGAGTCGCAGTTCCGGACTTTCGGCACTCGGCGCACAGTT
CGAACGCCGGGAGGGCGCAGTAGTTGACTGTTTCTGACGGCCACGGTCTTCGCAGAGTCT
CACATACCATCTGCGCTACCCTCCGCGGCGTCACGGTAACTATTGCGAGCTGCGTGGGTG
TAATAGTCGTCCGCCATTTACGTTAGTACGCGTAGAGACTGACTTCTTTCCCACACATGG
AGTACAAAAAGCTACGGAAGCGTTTCGCGTAAATTATACTGACACCCACAGCGAGGGGGT
TGTAGCCTTTCAATGCGAGCCTTCGTGTCAACGCTTTTGAGGACGCCGGCCACCCACGCT
GGGCAGCGCAATATGAAGTCGGGCTTCGGGGACGACTATCCCGCGACGGGCACGCAGGAG
AGGCGAGGTGAATGTGAACATCAGGTCCTGTTACGATTTGGGGCTACTTGGGACACCTCT
CAACCAATAGCTTCACGTCCCCTAGTAAGTTTTTTTCTGGATGTTTTTCGTTCTTCTTCT
GTAGAATCTCGATGACGGTCAGGTTGCAGGAGCCTTGCGGCTCCATATACGAAGGTTTGC
TCCAATCAGACACTGCTCCGTTCCGTATGGTACAGCTGTGGCCCGTTCGGAGTGAAGAGG
GACGGAGCTACGCCGTAATGGTTTTGCGGTAAGACATTGTGAGTCCCGACCCCAAAGCCG
TGAAGCAGTTCTACGCGGAGCCCCGCGCGGACCCCCTCCCCCGCATCCCTAACCCTTACG
CCTGCGGATGCAGCGATTGAGTTGTAGTAAGAGTTGTCGCCATTGTATGCCTATTTTGAC
GCCGGTCCCCACTACAACCCTAGGGCGCGCGGCCCGGGCTTCCTGTAAAGCGGCACGTGT
TGGCGTTGTAGCATCTCCGTTACGATAGCGAGGGGACCGGTCGAATGTTCGGGTTCGTCT
TTCCTGTTTATGGCAGGGGTCGAGATTTAATCTTCCCTAGCGGGACCTCGTCGACCGGAG
TCAGGCCCCTCTTGTCGTCATGTCTTCCTCATAGACAAAGGCGGAATGAACTCCAGCCGG
CCGGGTCAATCAGAGCGCAGTGTTAGAAGTGTGCTACGCATCATTCCACTAGACGGCGAG
CTTTGGCACAAGGCGTACTTGTGTACGGTGTCGCCACCTCTAGCTCTCCGTAAATCGAAC
CAGCCGCTATAATAAGATGTTATGCTTATGCGCGCACGGAAGCTATTTGGGGTTCGCTCT
CGTGTTGCCTCCAGCTGCTCGATGTGCGGACCTGGAGCGTGTCTGGGTCAAAGTGGCGAG
GCGACCTCAGCTACGAGATGGGATCACGCCCCACCCTTACGGGAATGCCATTAGCTCTTC
CTCCATCGCCTTGGCTCAGTCATGGTAATCCCGTCCCTCATGTTTCCTCTGCGTCTCGGC
CTCCGTCAATCGTTCTCCGAGTGTGGGACTCTAGATTTTAAATCGTTTGTGCACAACAGC
TTCGAGTGAGATTTACCGGTCCTCACGCCGCCTTACGGACTCCGCGTCCACTAGTATGGT
ACCCTAAGGGAGTTGACCAATGGACAATTGTTTCGGAAGGTTTTCACGAATACGCGCCTC
TAACGACGCGCAGCGGTGGGAAACACTCCTTGGCGGTTGTAGCCTGTGCCGTACGCATGG
AGCCTAGAGTCTCACTGGAAGTAGTCCGTGCTCACGGTATAATAGCTCCTGGTCTACGAC
CACGGCTTCCCTGGGACTCCGTTTAGCCGTTGCGGCCAGGCCTGGCCGTGAAACGACCGG
TACACCTCAAAGGAAACCGGCTGTCGTATACCCCTGCCAAAATACGCAAGCCTGAGGCCG
CTTCCCCTCGCTTTCCTGATACCCGTGTACACAATACCGTTATTTAGTGGTGTGTAGGCA
CCACCGCCATAAACGACTTATCTACCCATACGTCCAACAACGGGTTTTTCCCTACCCACG
ACCTCAGGCGGTCGCATCTCCTTCTTCTACTTCGTGCTGCTTTAGTCGTGCACCCATCAC
CCACGGCAGGACTGCGCGCTCACGCATGATTCGCCGTCCCCTGAAAGGGTAACCTGTCAT
GTCACCCAAAGGTCCCTGTTTTCAATCACTCGAAAACGCTAGACTCCTAACTGTGTGTTA
AAGAACCCGCCCGCCGCCTGGCCTTCAACGCGCCAGCCTGGCCGGTCGAGCCGCAGTCGC
ACTCAGCTCAGTCACTGTGCCGCAAGTCTACCTTCACCCGTCCTTCTCGCGGCCCTAGGA
GCCACCTATGTCACACTAATCTAGTCTTTTCTGTCACCCAACGTCTTGGGACCGCTGTCC
GTCCATGGTGGAGCTAGGGCAGAGACACACGACAAAATGTAGTGCAAGAACTCTTGACGT
CCTCCCTATCGCAATCTCGGCATAAGCCAAGGAGTGGGCTGGTGCGATGCCCTGCAATGG
GGCCTATTATGGCGGATCCGCGCAATTTCGGGGATTTGGTCTTTGTCTCTTCGCAATTCA
CGCTTCGCTCTTACTCCAAACTCCACTAGCGTCACGTTGCGTCTAAAACGGGAGCGGTTC
GTATGGGCTTCACTCTTGACACTATGTGGAAGCCTTCCAGGCAGTCTAGCGCGTAACTGG
GTACCGCAATATACTGCTCAGTGTTTGTGATCCTTTTGCGCTAGCGAGTGACTCGACGCA
AAGGTCGATAGGGCTTCAGCGATCGCACCATATGGAGGGGACGCATTGAGAGAGGCAAAT
TACGACATTTCCCGTGACTGGCGCGCGCTGGTGTGACTGTGTACTTTCGATTGGTCTCTT
ACACCGCTCACGACCTCGATAGTTACCCTGCGGTAATCAAAGACTGAAAAAGCCC
>SRR359784 <unknown description>
CCGGAGAGCTTCCAGGCACAAATACGAGCTTCATGTCCACCTGGAGTCACTTAGCTATCT
GGTTGTTTCACATCCCTGAGGTCCACATCTAGAAGTCAAGGGGCAACCCCACCCATTCAC
TATCTACCATGGACAGTGCTTGAAGCGGTTGTGTCAAACGCCCGGTGACCACTTAAGCCA
ACCCGGCAGTGTCTGAGAGAGAAGCCCGAATAAACCCTTTTTCGTCTTTTACTGTCCGCA
CGTTCGTGCCCTTCTGTCGGGACGAATACTGTCTCCCTCTTAGTGGCAAATTTGCAAGTT
ATATCACGGTCGGATAAATGAGAGTATGTGTCGTCTAGAGCGATGGCCATTTAACTTGCC
CAATTTCGCCCTGACCCAGGTAACAATTGAGACACACCTCGGAAGTCCTAGCCTACGTCG
CGTACGGTAGTACAACCTCGATATTGGCATAGGACACTGAATGCACCCATTGTGGTGCCT
ATCATAATACTACAAACCAAGATACCCCATAGCATAATCAGAGGAAGCTGCATCTGATCC
TCAAGAAACAAAGTATAACGTCTCCCCTTCGGTCCCTAGCCCCCAGCGACACCGTCACTC
TCGGTGAGGTGGGTGCTGAAGAGAAATCATAGGTACTGTGGTGAACTCTTAAGCTCATTT
TCAAGAACCGTATATACACTTAGTTTACGTTTGGTGCCTCAACCACTAGCAATAATATAG
ACGAGCATTCGCCATTACGTCTCCTCACGGGTGTTCGAAAATATCGATACTGCGATTGAG
TAAGAGTCTTTATTAAACAGCTAGAGGGTCAGCAGCTTTCTTCGGCTCAACAACCAAGCC
ATGGGGGAAAAAACTCAAGATTCTGCCGGAGACTCTGCGAGCCGTTTTGGCTCAGATTTA
GCACCTGGAATAAATCCGTCTCGTCACCGGTTTGGAGACGCGAGGGGAAACCCGGGGCAC
GGGGGTCCCGCAGGGGCTGCCGAACACGTGCCGGCCGCCCTCACTCACGTAGTTTAATTG
AATGGTGCCCATTGATTTCGGAGGACACGCTAGATCAGTGTAAGCACAGCGGATATGCAC
CAGGAGGAGAAGGCGTTACACGTCGAAAATGGTTCCGGACGGTTACTTGGGCGGACTGAC
CGCTGGGAATCAGCGCACAGCAATCCTAATGCAATTTTGGCCTAAGCTGTTCGACTGCCG
GTCACGGGCATCTCACGTACGACGTCACGCCTCTATCTTGCTAGTCGGGCGTCGTGGCTA
TTCCACTTCGAATGCGCGAGGAGTGGGAAGACCACCAAAACGACAACCATCACGCTCTGT
CTGAGGGGTCGGCGAGAATACTCCGCAAGAGTCACTGAAATAGTATAACGCTGGGATTAA
TACTCCCAAGAGCCTTAGGTTTAAGACCTATGACGATTATGATGCACCTAGCCAGACAGT
TCCGTAGAATCGGTTCATTCATGGAGCACGATAGGGTGATGCCGGGGCAGTCGATGCGGA
TGCTGCCCATCCTAGGAGCCCCAAGCCCTCCTCCCTTCCAAGGTTAGGTTCACGCGCCCG
ACGTGTCCCACCGAAAGCGGGCCGTCTACGTCACAGGGATAATCAGTTCCCCCGCACTCT
GACATTTCCTGCTCAAGGAAGTGTGTTTACCTGCAGGTCCCCTAGGGAGAGGTACCTCTA
GATTGAGCGAGACCCGGAGTGGGCACTGGGGAGGAGGCTTAGTTTACTAGCTCGTGGGGT
AGAACCCCCCTGGGCCACACTCTGGTCGCATGGGCTTCTTAGTCACGCCCTTTTCAGACC
TATTATGGGCCATCATTCCCTATGGGTAGTTGCGCCGGTATGCCGGGATCGAACAAGAGG
CGACATAGCCCTGTTCTCACCTTAGAACACACGATGTCCCACAGCAGATAGGAGTAATCC
GTAAATTTCCATAGGTCGAAGTGAGCCCAGCAAGTGGATGAGGTCGGGATGCAAAACGGA
CACCTCGGTCAGTTCCGTAACCGAGCGAGTAACCTAATAGGCAGGTACAGAATCTATATA
GTGTACAAAACAGTGCGTCTCAAGGTCCACGGCACCAAGAGCTTAGTGCAAATGGAACGC
TCAGCTAAGCCTACACTTTGCGCCGCCTGGGCGAAGACCCGCCAAGACCTGCGGCTAATC
CTCGTAGAGACGCAACCCCTAACAGTCCGGAGCACGGGCTGCGGGACATGGATATGGGTC
GATGATCATCATTGACCATACGTCACTGGTGTAGTGCGTTCATGGAGGTGCCGAGCAATT
GCAGCCTGGATACGGGGGCGTAATCTTTTTATTACAGCTTAGCCCCGCTGGGCCGCCAAC
CAGTTCCTATCTAGGTATCCCCTGGGGGCTGCCGCTCTATTTATCTAGGGAACAGATAAG
GATCGTCAGCGCGACCTCGGAGAGCCTAAGCCATCAACTATTCGGCATCCATCCAGGGCT
ACCGAGTGTCTTGGGCATGGGTAGGGCATAACAATTATGGTGGCAACTCTTGGTGAGTAG
TGCCCAATAGTATTTTTCTTTACTTAATTGGGCACGGGTGACTGCGACGTCCCACTCGTC
GCCCAGAATACTAGCGACCAGTGTCCTCCTTCGGGAAACAGGGTCTGTGCACGGGGGTGC
CGTCCCCATTCCGGTGTTAGATGAGGCTCAGAGAGGTCGGCAACAACGAAAGTATCAAGG
AGTAAGCAGGCTTTGTGGTAGTCGCAATTATAGGGGGTAGTTAATGTTAAAGACACTCTC
CATACTTGTTTAGGCTGCAAGCGTCTTGCGTCTGCAGCATTCATGGAGGCTACGTATAAA
GACTAGCTGAAGGTCGTAGACTCCGGAGAGCGAATGACCTTTAGACGACTTTCATAGCTT
GGGGGCGGGTGAATACGGAGGGAAAACGGGAGTGCAAAAGGACAGGGTCTTTGACGCCCG
CGATAGAATAGCGAAATTGGACCAGTCATTACACACCCCACAAGCGCCGAATGGATGGCG
CCGGAGGTACAAGAAACGAACGAGCCCAGAGAAACGTTGGGGGGGCGAGCCGGCGTGGGA
GGGGAAAGGACATGGACCTCACTGCCCAGCCGGGGCGGGCAGAGACTTCGCAGCTCGACG
TATAACGGCAGTTAAGAGAAAGAGTCGCAGTTCCGGACTTTCGGCACTCGGCGCACAGTT
CGAACGCCGGGAGGGCGCAGTAGTTGACTGTTTCTGACGGCCACGGTCTTCGCAGAGTCT
CACATACCATCTGCGCTACCCTCCGCGGCGTCACGGTAACTATTGCGAGCTGCGTGGGTG
TAATAGTCGTCCGCCATTTACGTTAGTACGCGTAGAGACTGACTTCTTTCCCACACATGG
AGTACAAAAAGCTACGGAAGCGTTTCGCGTAAATTATACTGACACCCACAGCGAGGGGGT
TGTAGCCTTTCAATGCGAGCCTTCGTGTCAACGCTTTTGAGGACGCCGGCCACCCACGCT
GGGCAGCGCAATATGAAGTCGGGCTTCGGGGACGACTATCCCGCGACGGGCACGCAGGAG
AGGCGAGGTGAATGTGAACATCAGGTCCTGTTACGATTTGGGGCTACTTGGGACACCTCT
CAACCAATAGCTTCACGTCCCCTAGTAAGTTTTTTTCTGGATGTTTTTCGTTCTTCTTCT
GTAGAATCTCGATGACGGTCAGGTTGCAGGAGCCTTGCGGCTCCATATACGAAGGTTTGC
TCCAATCAGACACTGCTCCGTTCCGTATGGTACAGCTGTGGCCCGTTCGGAGTGAAGAGG
GACGGAGCTACGCCGTAATGGTTTTGCGGTAAGACATTGTGAGTCCCGACCCCAAAGCCG
TGAAGCAGTTCTACGCGGAGCCCCGCGCGGACCCCCTCCCCCGCATCCCTAACCCTTACG
CCTGCGGATGCAGCGATTGAGTTGTAGTAAGAGTTGTCGCCATTGTATGCCTATTTTGAC
GCCGGTCCCCACTACAACCCTAGGGCGCGCGGCCCGGGCTTCCTGTAAAGCGGCACGTGT
TGGCGTTGTAGCATCTCCGTTACGATAGCGAGGGGACCGGTCGAATGTTCGGGTTCGTCT
TTCCTGTTTATGGCAGGGGTCGAGATTTAATCTTCCCTAGCGGGACCTCGTCGACCGGAG
TCAGGCCCCTCTTGTCGTCATGTCTTCCTCATAGACAAAGGCGGAATGAACTCCAGCCGG
CCGGGTCAATCAGAGCGCAGTGTTAGAAGTGTGCTACGCATCATTCCACTAGACGGCGAG
CTTTGGCACAAGGCGTACTTGTGTACGGTGTCGCCACCTCTAGCTCTCCGTAAATCGAAC
CAGCCGCTATAATAAGATGTTATGCTTATGCGCGCACGGAAGCTATTTGGGGTTCGCTCT
CGTGTTGCCTCCAGCTGCTCGATGTGCGGACCTGGAGCGTGTCTGGGTCAAAGTGGCGAG
GCGACCTCAGCTACGAGATGGGATCACGCCCCACCCTTACGGGAATGCCATTAGCTCTTC
CTCCATCGCCTTGGCTCAGTCATGGTAATCCCGTCCCTCATGTTTCCTCTGCGTCTCGGC
CTCCGTCAATCGTTCTCCGAGTGTGGGACTCTAGATTTTAAATCGTTTGTGCACAACAGC
TTCGAGTGAGATTTACCGGTCCTCACGCCGCCTTACGGACTCCGCGTCCACTAGTATGGT
ACCCTAAGGGAGTTGACCAATGGACAATTGTTTCGGAAGGTTTTCACGAATACGCGCCTC
TAACGACGCGCAGCGGTGGGAAACACTCCTTGGCGGTTGTAGCCTGTGCCGTACGCATGG
AGCCTAGAGTCTCACTGGAAGTAGTCCGTGCTCACGGTATAATAGCTCCTGGTCTACGAC
CACGGCTTCCCTGGGACTCCGTTTAGCCGTTGCGGCCAGGCCTGGCCGTGAAACGACCGG
TACACCTCAAAGGAAACCGGCTGTCGTATACCCCTGCCAAAATACGCAAGCCTGAGGCCG
CTTCCCCTCGCTTTCCTGATACCCGTGTACACAATACCGTTATTTAGTGGTGTGTAGGCA
CCACCGCCATAAACGACTTATCTACCCATACGTCCAACAACGGGTTTTTCCCTACCCACG
ACCTCAGGCGGTCGCATCTCCTTCTTCTACTTCGTGCTGCTTTAGTCGTGCACCCATCAC
CCACGGCAGGACTGCGCGCTCACGCATGATTCGCCGTCCCCTGAAAGGGTAACCTGTCAT
GTCACCCAAAGGTCCCTGTTTTCAATCACTCGAAAACGCTAGACTCCTAACTGTGTGTTA
AAGAACCCGCCCGCCGCCTGGCCTTCAACGCGCCAGCCTGGCCGGTCGAGCCGCAGTCGC
ACTCAGCTCAGTCACTGTGCCGCAAGTCTACCTTCACCCGTCCTTCTCGCGGCCCTAGGA
GCCACCTATGTCACACTAATCTAGTCTTTTCTGTCACCCAACGTCTTGGGACCGCTGTCC
GTCCATGGTGGAGCTAGGGCAGAGACACACGACAAAATGTAGTGCAAGAACTCTTGACGT
CCTCCCTATCGCAATCTCGGCATAAGCCAAGGAGTGGGCTGGTGCGATGCCCTGCAATGG
GGCCTATTATGGCGGATCCGCGCAATTTCGGGGATTTGGTCTTTGTCTCTTCGCAATTCA
CGCTTCGCTCTTACTCCAAACTCCACTAGCGTCACGTTGCGTCTAAAACGGGAGCGGTTC
GTATGGGCTTCACTCTTGACACTATGTGGAAGCCTTCCAGGCAGTCTAGCGCGTAACTGG
GTACCGCAATATACTGCTCAGTGTTTGTGATCCTTTTGCGCTAGCGAGTGACTCGACGCA
AAGGTCGATAGGGCTTCAGCGATCGCACCATATGGAGGGGACGCATTGAGAGAGGCAAAT
TACGACATTTCCCGTGACTGGCGCGCGCTGGTGTGACTGTGTACTTTCGATTGGTCTCTT
ACACCGCTCACGACCTCGATAGTTACCCTGCGGTAATCAAAGACTGAAAAAGCCC
>SRR359785 <unknown description>
CCGGAGAGCTTCCAGGCACAAATACGAGCTTCATGTCCACCTGGAGTCACTTAGCTATCT
GGTTGTTTCACATCCCTGAGGTCCACATCTAGAAGTCAAGGGGCAACCCCACCCATTCAC
TATCTACCATGGACAGTGCTTGAAGCGGTTGTGTCAAACGCCCGGTGACCACTTAAGCCA
ACCCGGCAGTGTCTGAGAGAGAAGCCCGAATAAACCCTTTTTCGTCTTTTACTGTCCGCA
CGTTCGTGCCCTTCTGTCGGGACGAATACTGTCTCCCTCTTAGTGGCAAATTTGCAAGTT
ATATCACGGTCGGATAAATGAGAGTATGTGTCGTCTAGAGCGATGGCCATTTAACTTGCC
CAATTTCGCCCTGACCCAGGTAACAATTGAGACACACCTCGGAAGTCCTAGCCTACGTCG
CGTACGGTAGTACAACCTCGATATTGGCATAGGACACTGAATGCACCCATTGTGGTGCCT
ATCATAATACTACAAACCAAGATACCCCATAGCATAATCAGAGGAAGCTGCATCTGATCC
TCAAGAAACAAAGTATAACGTCTCCCCTTCGGTCCCTAGCCCCCAGCGACACCGTCACTC
TCGGTGAGGTGGGTGCTGAAGAGAAATCATAGGTACTGTGGTGAACTCTTAAGCTCATTT
TCAAGAACCGTATATACACTTAGTTTACGTTTGGTGCCTCAACCACTAGCAATAATATAG
ACGAGCATTCGCCATTACGTCTCCTCACGGGTGTTCGAAAATATCGATACTGCGATTGAG
TAAGAGTCTTTATTAAACAGCTAGAGGGTCAGCAGCTTTCTTCGGCTCAACAACCAAGCC
ATGGGGGAAAAAACTCAAGATTCTGCCGGAGACTCTGCGAGCCGTTTTGGCTCAGATTTA
GCACCTGGAATAAATCCGTCTCGTCACCGGTTTGGAGACGCGAGGGGAAACCCGGGGCAC
GGGGGTCCCGCAGGGGCTGCCGAACACGTGCCGGCCGCCCTCACTCACGTAGTTTAATTG
AATGGTGCCCATTGATTTCGGAGGACACGCTAGATCAGTGTAAGCACAGCGGATATGCAC
CAGGAGGAGAAGGCGTTACACGTCGAAAATGGTTCCGGACGGTTACTTGGGCGGACTGAC
CGCTGGGAATCAGCGCACAGCAATCCTAATGCAATTTTGGCCTAAGCTGTTCGACTGCCG
GTCACGGGCATCTCACGTACGACGTCACGCCTCTATCTTGCTAGTCGGGCGTCGTGGCTA
TTCCACTTCGAATGCGCGAGGAGTGGGAAGACCACCAAAACGACAACCATCACGCTCTGT
CTGAGGGGTCGGCGAGAATACTCCGCAAGAGTCACTGAAATAGTATAACGCTGGGATTAA
TACTCCCAAGAGCCTTAGGTTTAAGACCTATGACGATTATGATGCACCTAGCCAGACAGT
TCCGTAGAATCGGTTCATTCATGGAGCACGATAGGGTGATGCCGGGGCAGTCGATGCGGA
TGCTGCCCATCCTAGGAGCCCCAAGCCCTCCTCCCTTCCAAGGTTAGGTTCACGCGCCCG
ACGTGTCCCACCGAAAGCGGGCCGTCTACGTCACAGGGATAATCAGTTCCCCCGCACTCT
GACATTTCCTGCTCAAGGAAGTGTGTTTACCTGCAGGTCCCCTAGGGAGAGGTACCTCTA
GATTGAGCGAGACCCGGAGTGGGCACTGGGGAGGAGGCTTAGTTTACTAGCTCGTGGGGT
AGAACCCCCCTGGGCCACACTCTGGTCGCATGGGCTTCTTAGTCACGCCCTTTTCAGACC
TATTATGGGCCATCATTCCCTATGGGTAGTTGCGCCGGTATGCCGGGATCGAACAAGAGG
CGACATAGCCCTGTTCTCACCTTAGAACACACGATGTCCCACAGCAGATAGGAGTAATCC
GTAAATTTCCATAGGTCGAAGTGAGCCCAGCAAGTGGATGAGGTCGGGATGCAAAACGGA
CACCTCGGTCAGTTCCGTAACCGAGCGAGTAACCTAATAGGCAGGTACAGAATCTATATA
GTGTACAAAACAGTGCGTCTCAAGGTCCACGGCACCAAGAGCTTAGTGCAAATGGAACGC
TCAGCTAAGCCTACACTTTGCGCCGCCTGGGCGAAGACCCGCCAAGACCTGCGGCTAATC
CTCGTAGAGACGCAACCCCTAACAGTCCGGAGCACGGGCTGCGGGACATGGATATGGGTC
GATGATCATCATTGACCATACGTCACTGGTGTAGTGCGTTCATGGAGGTGCCGAGCAATT
GCAGCCTGGATACGGGGGCGTAATCTTTTTATTACAGCTTAGCCCCGCTGGGCCGCCAAC
CAGTTCCTATCTAGGTATCCCCTGGGGGCTGCCGCTCTATTTATCTAGGGAACAGATAAG
GATCGTCAGCGCGACCTCGGAGAGCCTAAGCCATCAACTATTCGGCATCCATCCAGGGCT
ACCGAGTGTCTTGGGCATGGGTAGGGCATAACAATTATGGTGGCAACTCTTGGTGAGTAG
TGCCCAATAGTATTTTTCTTTACTTAATTGGGCACGGGTGACTGCGACGTCCCACTCGTC
GCCCAGAATACTAGCGACCAGTGTCCTCCTTCGGGAAACAGGGTCTGTGCACGGGGGTGC
CGTCCCCATTCCGGTGTTAGATGAGGCTCAGAGAGGTCGGCAACAACGAAAGTATCAAGG
AGTAAGCAGGCTTTGTGGTAGTCGCAATTATAGGGGGTAGTTAATGTTAAAGACACTCTC
CATACTTGTTTAGGCTGCAAGCGTCTTGCGTCTGCAGCATTCATGGAGGCTACGTATAAA
GACTAGCTGAAGGTCGTAGACTCCGGAGAGCGAATGACCTTTAGACGACTTTCATAGCTT
GGGGGCGGGTGAATACGGAGGGAAAACGGGAGTGCAAAAGGACAGGGTCTTTGACGCCCG
CTATAGAATAGCGAAATTGGACCAGTCATTACACACCCCACAAGCGCCGAATGGATGGCG
CCGGAGGTACAAGAAACGAACGAGCCCAGAGAAACGTTGGGGGGGCGAGCCGGCGTGGGA
GGGGAAAGGACATGGACCTCACTGCCCAGCCGGGGCGGGCAGAGACTTCGCAGCTCGACG
TATAACGGCAGTTAAGAGAAAGAGTCGCAGTTCCGGACTTTCGGCACTCGGCGCACAGTT
CGAACGCCGGGAGGGCGCAGTAGTTGACTGTTTCTGACGGCCACGGTCTTCGCAGAGTCT
CACATACCATCTGCGCTACCCTCCGCGGCGTCACGGTAACTATTGCGAGCTGCGTGGGTG
TAATAGTCGTCCGCCATTTACGTTAGTACGCGTAGAGACTGACTTCTTTCCCACACATGG
AGTACAAAAAGCTACGGAAGCGTTTCGCGTAAATTATACTGACACCCACAGCGAGGGGGT
TGTAGCCTTTCAATGCGAGCCTTCGTGTCAACGCTTTTGAGGACGCCGGCCACCCACGCT
GGGCAGCGCAATATGAAGTCGGGCTTCGGGGACGACTATCCCGCGACGGGCACGCAGGAG
AGGCGAGGTGAATGTGAACATCAGGTCCTGTTACGATTTGGGGCTACTTGGGACACCTCT
CAACCAATAGCTTCACGTCCCCTAGTAAGTTTTTTTCTGGATGTTTTTCGTTCTTCTTCT
GTAGAATCTCGATGACGGTCAGGTTGCAGGAGCCTTGCGGCTCCATATACGAAGGTTTGC
TCCAATCAGACACTGCTCCGTTCCGTATGGTACAGCTGTGGCCCGTTCGGAGTGAAGAGG
GACGGAGCTACGCCGTAATGGTTTTGCGGTAAGACATTGTGAGTCCCGACCCCAAAGCCG
TGAAGCAGTTCTACGCGGAGCCCCGCGCGGACCCCCTCCCCCGCATCCCTAACCCTTACG
CCTGCGGATGCAGCGATTGAGTTGTAGTAAGAGTTGTCGCCATTGTATGCCTATTTTGAC
GCCGGTCCCCACTACAACCCTAGGGCGCGCGGCCCGGGCTTCCTGTAAAGCGGCACGTGT
TGGCGTTGTAGCATCTCCGTTACGATAGCGAGGGGACCGGTCGAATGTTCGGGTTCGTCT
TTCCTGTTTATGGCAGGGGTCGAGATTTAATCTTCCCTAGCGGGACCTCGTCGACCGGAG
TCAGGCCCCTCTTGTCGTCATGTCTTCCTCATAGACAAAGGCGGAATGAACTCCAGCCGG
CCGGGTCAATCAGAGCGCAGTGTTAGAAGTGTGCTACGCATCATTCCACTAGACGGCGAG
CTTTGGCACAAGGCGTACTTGTGTACGGTGTCGCCACCTCTAGCTCTCCGTAAATCGAAC
CAGCCGCTATAATAAGATGTTATGCTTATGCGCGCACGGAAGCTATTTGGGGTTCGCTCT
CGTGTTGCCTCCAGCTGCTCGATGTGCGGACCTGGAGCGTGTCTGGGTCAAAGTGGCGAG
GCGACCTCAGCTACGAGATGGGATCACGCCCCACCCTTACGGGAATGCCATTAGCTCTTC
CTCCATCGCCTTGGCTCAGTCATGGTAATCCCGTCCCTCATGTTTCCTCTGCGTCTCGGC
CTCCGTCAATCGTTCTCCGAGTGTGGGACTCTAGATTTTAAATCGTTTGTGCACAACAGC
TTCGAGTGAGATTTACCGGTCCTCACGCCGCCTTACGGACTCCGCGTCCACTAGTATGGT
ACCCTAAGGGAGTTGACCAATGGACAATTGTTTCGGAAGGTTTTCACGAATACGCGCCTC
TAACGACGCGCAGCGGTGGGAAACACTCCTTGGCGGTTGTAGCCTGTGCCGTACGCATGG
AGCCTAGAGTCTCACTGGAAGTAGTCCGTGCTCACGGTATAATAGCTCCTGGTCTACGAC
CACGGCTTCCCTGGGACTCCGTTTAGCCGTTGCGGCCAGGCCTGGCCGTGAAACGACCGG
TACACCTCAAAGGAAACCGGCTGTCGTATACCCCTGCCAAAATACGCAAGCCTGAGGCCG
CTTCCCCTCGCTTTCCTGATACCCGTGTACACAATACCGTTATTTAGTGGTGTGTAGGCA
CCACCGCCATAAACGACTTATCTACCCATACGTCCAACAACGGGTTTTTCCCTACCCACG
ACCTCAGGCGGTCGCATCTCCTTCTTCTACTTCGTGCTGCTTTAGTCGTGCACCCATCAC
CCACGGCAGGACTGCGCGCTCACGCATGATTCGCCGTCCCCTGAAAGGGTAACCTGTCAT
GTCACCCAAAGGTCCCTGTTTTCAATCACTCGAAAACGCTAGACTCCTAACTGTGTGTTA
AAGAACCCGCCCGCCGCCTGGCCTTCAACGCGCCAGCCTGGCCGGTCGAGCCGCAGTCGC
ACTCAGCTCAGTCACTGTGCCGCAAGTCTACCTTCACCCGTCCTTCTCGCGGCCCTAGGA
GCCACCTATGTCACACTAATCTAGTCTTTTCTGTCACCCAACGTCTTGGGACCGCTGTCC
GTCCATGGTGGAGCTAGGGCAGAGACACACGACAAAATGTAGTGCAAGAACTCTTGACGT
CCTCCCTATCGCAATCTCGGCATAAGCCAAGGAGTGGGCTGGTGCGATGCCCTGCAATGG
GGCCTATTATGGCGGATCCGCGCAATTTCGGGGATTTGGTCTTTGTCTCTTCGCAATTCA
CGCTTCGCTCTTACTCCAAACTCCACTAGCGTCACGTTGCGTCTAAAACGGGAGCGGTTC
GTATGGGCTTCACTCTTGACACTATGTGGAAGCCTTCCAGGCAGTCTAGCGCGTAACTGG
GTACCGCAATATACTGCTCAGTGTTTGTGATCCTTTTGCGCTAGCGAGTGACTCGACGCA
AAGGTCGATAGGGCTTCAGCGATCGCACCATATGGAGGGGACGCATTGAGAGAGGCAAAT
TACGACATTTCCCGTGACTGGCGCGCGCTGGTGTGACTGTGTACTTTCGATTGGTCTCTT
ACACCGCTCACGACCTCGATAGTTACCCTGCGGTAATCAAAGACTGAAAAAGCCC
>SRR359788 <unknown description>
CCGGAGAGCTTCCAGGCACAAATACGAGCTTCATGTCCACCTGGAGTCACTTAGCTATCT
GGTTGTTTCACATCCCTGAGGTCCACATCTAGAAGTCAAGGGGCAACCCCACCCATTCAC
TATCTACCATGGACAGTGCTTGAAGCGGTTGTGTCAAACGCCCGGTGACCACTTAAGCCA
ACCCGGCAGTGTCTGAGAGAGAAGCCCGAATAAACCCTTTTTCGTCTTTTACTGTCCGCA
CGTTCGTGCCCTTCTGTCGGGACGAATACTGTCTCCCTCTTAGTGGCAAATTTGCAAGTT
ATATCACGGTCGGATAAATGAGAGTATGTGTCGTCTAGAGCGATGGCCATTTAACTTGCC
CAATTTCGCCCTGACCCAGGTAACAATTGAGACACACCTCGGAAGTCCTAGCCTACGTCG
CGTACGGTAGTACAACCTCGATATTGGCATAGGACACTGAATGCACCCATTGTGGTGCCT
ATCATAATACTACAAACCAAGATACCCCATAGCATAATCAGAGGAAGCTGCATCTGATCC
TCAAGAAACAAAGTATAACGTCTCCCCTTCGGTCCCTAGCCCCCAGCGACACCGTCACTC
TCGGTGAGGTGGGTGCTGAAGAGAAATCATAGGTACTGTGGTGAACTCTTAAGCTCATTT
TCAAGAACCGTATATACACTTAGTTTACGTTTGGTGCCTCAACCACTAGCAATAATATAG
ACGAGCATTCGCCATTACGTCTCCTCACGGGTGTTCGAAAATATCGATACTGCGATTGAG
TAAGAGTCTTTATTAAACAGCTAGAGGGTCAGCAGCTTTCTTCGGCTCAACAACCAAGCC
ATGGGGGAAAAAACTCAAGATTCTGCCGGAGACTCTGCGAGCCGTTTTGGCTCAGATTTA
GCACCTGGAATAAATCCGTCTCGTCACCGGTTTGGAGACGCGAGGGGAAACCCGGGGCAC
GGGGGTCCCGCAGGGGCTGCCGAACACGTGCCGGCCGCCCTCACTCACGTAGTTTAATTG
AATGGTGCCCATTGATTTCGGAGGACACGCTAGATCAGTGTAAGCACAGCGGATATGCAC
CAGGAGGAGAAGGCGTTACACGTCGAAAATGGTTCCGGACGGTTACTTGGGCGGACTGAC
CGCTGGGAATCAGCGCACAGCAATCCTAATGCAATTTTGGCCTAAGCTGTTCGACTGCCG
GTCACGGGCATCTCACTTACGACGTCACGCCTCTATCTTGCTAGTCGGGCGTCGTGGCTA
TTCCACTTCGAATGCGCGAGGAGTGGGAAGACCACCAAAACGACAACCATCACGCTCTGT
CTGAGGGGTCGGCGAGAATACTCCGCAAGAGTCACTGAAATAGTATAACGCTGGGATTAA
TACTCCCAAGAGCCTTAGGTTTAAGACCTATGACGATTATGATGCACCTAGCCAGACAGT
TCCGTAGAATCGGTTCATTCATGGAGCACGATAGGGTGATGCCGGGGCAGTCGATGCGGA
TGCTGCCCATCCTAGGAGCCCCAAGCCCTCCTCCCTTCCAAGGTTAGGTTCACGCGCCCG
ACGTGTCCCACCGAAAGCGGGCCGTCTACGTCACAGGGATAATCAGTTCCCCCGCACTCT
GACATTTCCTGCTCAAGGAAGTGTGTTTACCTGCAGGTCCCCTAGGGAGAGGTACCTCTA
GATTGAGCGAGACCCGGAGTGGGCACTGGGGAGGAGGCTTAGTTTACTAGCTCGTGGGGT
AGAACCCCCCTGGGCCACACTCTGGTCGCATGGGCTTCTTAGTCACGCCCTTTTCAGACC
TATTATGGGCCATCATTCCCTATGGGTAGTTGCGCCGGTATGCCGGGATCGAACAAGAGG
CGACATAGCCCTGTTCTCACCTTAGAACACACGATGTCCCACAGCAGATAGGAGTAATCC
GTAAATTTCCATAGGTCGAAGTGAGCCCAGCAAGTGGATGAGGTCGGGATGCAAAACGGA
CACCTCGGTCAGTTCCGTAACCGAGCGAGTAACCTAATAGGCAGGTACAGAATCCATATA
GTGTACAAAACAGTGCGTCTCAAGGTCCACGGCACCAAGAGCTTAGTGCAAATGGAACGC
TCAGCTAAGCCTACACTTTGCGCCGCCTGGGCGAAGACCCGCCAAGACCTGCGGCTAATC
CTCGTAGAGACGCAACCCCTAACAGTCCGGAGCACGGGCTGCGGGACATGGATATGGGTC
GATGATCATCATTGACCATACGTCACTGGTGTAGTGCGTTCATGGAGGTGCCGAGCAATT
GCAGCCTGGATACGGGGGCGTAATCTTTTTATTACAGCTTAGCCCCGCTGGGCCGCCAAC
CAGTTCCTATCTAGGTATCCCCTGGGGGCTGCCGCTCTATTTATCTAGGGCACAGATAAG
GATCGTCAGCGCGACCTCGGAGAGCCTAAGCCATCAACTATTCGGCATCCATCCAGGGCT
ACCGAGTGTCTTGGGCATGGGTAGGGCATAACAATTATGGTGGCAACTCTTGGTAAGTAG
TGCCCAATAGTATTTTTCTTTACTTAATTGGGCACGGGTGACTGCGACGTCCCACTCGTC
GCCCAGAATACTAGCGACCAGTGTCCTCCTTCGGGAAACAGGGTCTGTGCACGGGGGTGC
CGTCCCCATTCCGGTGTTAGATGAGGCTCAGAGAGGTCGGCAACAACGAAAGTATCAAGG
AGTAAGCAGGCTTTGTGGTAGTCGCAATTATAGGGGGTAGTTAATGTTAAAGACACTCTC
CATACTTGTTTAGGCTGCAAGCGTCTTGCGTCTGCAGCATTCATGGAGGCTACGTATAAA
GACTAGCTGAAGGTCGTAGACTCCGGAGAGCGAATGACCTTTAGACGACTTTCATAGCTT
GGGGGCGGGTGAATACGGAGGGAAAACGGGAGTGCAAAAGGACAGGGTCTTTGACGCCCG
CGATAGAATAGCGAAATTGGACCAGTCATTACACACCCCACAAGCGCCGAATGGATGGCG
CCGGAGGTACAAGAAACGAACGAGCCCAGAGAAACGTTGGGGGGGCGAGCCGGCGTGGGA
GGGGAAAGGACATGGACCTCACTGCCCAGCCGGGGCGGGCAGAGACTTCGCAGCTCGACG
TATAACGGCAGTTAAGAGAAAGAGTCGCAGTTCCGGACTTTCGGCACTCGGCGCACAGTT
CGAACGCCGGGAGGGCGCAGTAGTTGACTGTTTCTGACGGCCACGGTCTTCGCAGAGTCT
CACATACCATCTGCGCTACCCTCCGCGGCGTCACGGTAACTATTGCGAGCTGCGTGGGTG
TAATAGTCGTCCGCCATTTACGTTAGTACGCGTAGAGACTGACTTCTTTCCCACACATGG
AGTACAAAAAGCTACGGAAGCGTTTCGCGTAAATTATACTGACACCCACAGCGAGGGGGT
TGTAGCCTTTCAATGCGAGCCTTCGTGTCAACGCTTTTGAGGACGCCGGCCACCCACGCT
GGGCAGCGCAATATGAAGTCGGGCTTCGGGGACGACTATCCCGCGACGGGCACGCAGGAG
AGGCGAGGTGAATGTGAACATCAGGTCCTGTTACGATTTGGGGCTACTTGGGACACCTCT
CAACCAATAGCTTCACGTCCCCTAGTAAGTTTTTTTCTGGATGTTTTTCGTTCTTCTTCT
GTAGAATCTCGATGACGGTCAGGTTGCAGGAGCCTTGCGGCTCCATATACGAAGGTTTGC
TCCAATCAGACACTGCTCCGTTCCGTATGGTACAGCTGTGGCCCGTTCGGAGTGAAGAGG
GACGGAGCTACGCCGTAATGGTTTTGCGGTAAGACATTGTGAGTCCCGACCCCAAAGCCG
TGAAGCAGTTCTACGCGGAGCCCCGCGCGGACCCCCTCCCCCGCATCCCTAACCCTTACG
CCTGCGGATGCAGCGATTGAGCTGTAGTAAGAGTTGTCGCCATTGTATGCCTATTTTGAC
GCCGGTCCCCACTACAACCCTAGGGCGCGCGGCCCGGGCTTCCTGTAAAGCGGCACGTGT
TGGCGTTGTAGCATCTCCGTTACGATAGCGAGGGGACCGGTCGAATGTTCGGGTTCGTCT
TTCCTGTTTATGGCAGGGGTCGAGATTTAATCTTCCCTAGCGGGACCTCGTCGACCGGAG
TCAGGCCCCTCTTGTCGTCATGTCTTCCTCATAGACAAAGGCGGAATGAACTCCAGCCGG
CCGGGTCAATCAGAGCGCAGTGTTAGAAGTGTGCTACGCATCATTCCACTAGACGGCGAG
CTTTGGCACAAGGCGTACTTGTGTACGGTGTCGCCACCTCTAGCTCTCCGTAAATCGAAC
CAGCCGCTATAATAAGATGTTATGCTTATGCGCGCACGGAAGCTATTTGGGGTTCGCTCT
CGTGTTGCCTCCAGCTGCTCGATGTGCGGACCTGGAGCGTGTCTGGGTCAAAGTGGCGAG
GCGACCTCAGCTACGAGATGGGATCACGCCCCACCCTTACGGGAATGCCATTAGCTCTTC
CTCCATCGCCTTGGCTCAGTCATGGTAATCCCGTCCCTCATGTTTCCTCTGCGTCTCGGC
CTCCGTCAATCGTTCTCCGAGTGTGGGACTCTAGATTTTAAATCGTTTGTGCACAACAGC
TTCGAGTGAGATTTACCGGTCCTCACGCCGCCTTACGGACTCCGCGTCCACTAGTATGGT
ACCCTAAGGGAGTTGACCAATGGACAATTGTTTCGGAAGGTTTTCACGAATACGCGCCTC
TAACGACGCGCAGCGGTGGGAAACACTCCTTGGCGGTTGTAGCCTGTGCCGTACGCATGG
AGCCTAGAGTCTCACTGGAAGTAGTCCGTGCTCACGGTATAATAGCTCCTGGTCTACGAC
CACGGCTTCCCTGGGACTCCGTTTAGCCGTTGCGGCCAGGCCTGGCCGTGAAACGACCGG
TACACCTCAAAGGAAACCGGCTGTCGTATACCCCTGCCAAAATACGCAAGCCTGAGGCCG
CTTCCCCTCGCTTTCCTGATACCCGTGTACACAATACCGTTATTTAGTGGTGTGTAGGCA
CCACCGCCATAAACGACTTATCTACCCATACGTCCAACAACGGGTTTTTCCCTACCCACG
ACCTCAGGCGGTCGCATCTCCTTCTTCTACTTCGTGCTGCTTTAGTCGTGCACCCATCAC
CCACGGCAGGACTGCGCGCTCACGCATGATTCGCCGTCCCCTGAAAGGGTAACCTGTCAT
GTCACCCAAAGGTCCCTGTTTTCAATCACTCGAAAACGCTAGACTCCTAACTGTGTGTTA
AAGAACCCGCCCGCCGCCTGGCCTTCAACGCGCCAGCCTGGCCGGTCGAGCCGCAGTCGC
ACTCAGCTCAGTCACTGTGCCGCAAGTCTACCTTCACCCGTCCTTCTCGCGGCCCTAGGA
GCCACCTATGTCACACTAATCTAGTCTTTTCTGTCACCCAACGTCTTGGGACCGCTGTCC
GTCCATGGTGGAGCTAGGGCAGAGACACACGACAAAATGTAGTGCAAGAACTCTTGACGT
CCTCCCTATCGCAATCTCGGCATAAGCCAAGGAGTGGGCTGGTGCGATGCCCTGCAATGG
GGCCTATTATGGCGGATCCGCGCAATTTCGGGGATTTGGTCTTTGTCTCTTCGCAATTCA
CGCTTCGCTCTTACTCCAAACTCCACTAGCGTCACGTTGCGTCTAAAACGGGAGCGGTTC
GTATGGGCTTCACTCTTGACACTATGTGGAAGCCTTCCAGGCAGTCTAGCGCGTAACTGG
GCACCGCAATATACTGCTCAGTGTTTGTGATCCTTTTGCGCTAGCGAGTGACTCGACGCA
AAGGTCGATAGGGCTTCAGCGATCGCACCATATGGAGGGGACGCATTGAGAGAGGCAAAT
TACGACATTTCCCGTGACTGGCGCGCGCTGGTGTGACTGTGTACTTTCGATTGGTCTCTT
ACACCGCTCACGACCTCGATAGTTACCCTGCGGTAATCAAAGACTGAAAAAGCCC
>SRR359789 <unknown description>
CCGGAGAGCTTCCAGGCACAAATACGAGCTTCATGTCCACCTGGAGTCACTTAGCTATCT
GGTTGTTTCACATCCCTGAGGTCCACATCTAGAAGTCAAGGGGCAACCCCACCCATTCAC
TATCTACCATGGACAGTGCTTGAAGCGGTTGTGTCAAACGCCCGGTGACCACTTAAGCCA
ACCCGGCAGTGTCTGAGAGAGAAGCCCGAATAAACCCTTTTTCGTCTTTTACTGTCCGCA
CGTTCGTGCCCTTCTGTCGGGACGAATACTGTCTCCCTCTTAGTGGCAAATTTGCAAGTT
ATATCACGGTCGGATAAATGAGAGTATGTGTCGTCTAGAGCGATGGCCATTTAACTTGCC
CAATTTCGCCCTGACCCAGGTAACAATTGAGACACACCTCGGAAGTCCTAGCCTACGTCG
CGTACGGTAGTACAACCTCGATATTGGCATAGGACACTGAATGCACCCATTGTGGTGCCT
ATCATAATACTACAAACCAAGATACCCCATAGCATAATCAGAGGAAGCTGCATCTGATCC
TCAAGAAACAAAGTATAACGTCTCCCCTTCGGTCCCTAGCCCCCAGCGACACCGTCACTC
TCGGTGAGGTGGGTGCTGAAGAGAAATCATAGGTACTGTGGTGAACTCTTAAGCTCATTT
TCAAGAACCGTATATACACTTAGTTTACGTTTGGTGCCTCAACCACTAGCAATAATATAG
ACGAGCATTCGCCATTACGTCTCCTCACGGGTGTTCGAAAATATCGATACTGCGATTGAG
TAAGAGTCTTTATTAAACAGCTAGAGGGTCAGCAGCTTTCTTCGGCTCAACAACCAAGCC
ATGGGGGAAAAAACTCAAGATTCTGCCGGAGACTCTGCGAGCCGTTTTGGCTCAGATTTA
GCACCTGGAATAAATCCGTCTCGTCACCGGTTTGGAGACGCGAGGGGAAACCCGGGGCAC
GGGGGTCCCGCAGGGGCTGCCGAACACGTGCCGGCCGCCCTCACTCACGTAGTTTAATTG
AATGGTGCCCATTGATTTCGGAGGACACGCTAGATCAGTGTAAGCACAGCGGATATGCAC
CAGGAGGAGAAGGCGTTACACGTCGAAAATGGTTCCGGACGGTTACTTGGGCGGACTGAC
CGCTGGGAATCAGCGCACAGCAATCCTAATGCAATTTTGGCCTAAGCTGTTCGACTGCCG
GTCACGGGCATCTCACGTACGACGTCACGCCTCTATCTTGCTAGTCGGGCGTCGTGGCTA
TTCCACTTCGAATGCGCGAGGAGTGGGAAGACCACCAAAACGACAACCATCACGCTCTGT
CTGAGGGGTCGGCGAGAATACTCCGCAAGAGTCACTGAAATAGTATAACGCTGGGATTAA
TACTCCCAAGAGCCTTAGGTTTAAGACCTATGACGATTATGATGCACCTAGCCAGACAGT
TCCGTAGAATCGGTTCATTCATGGAGCACGATAGGGTGATGCCGGGGCAGTCGATGCGGA
TGCTGCCCATCCTAGGAGCCCCAAGCCCTCCTCCCTTCCAAGGTTAGGTTCACGCGCCCG
ACGTGTCCCACCGAAAGCGGGCCGTCTACGTCACAGGGATAATCAGTTCCCCCGCACTCT
[truncated: 310,849 more chars]
