# Supplementary material for: An evaluation of alternative methods for constructing phylogenies from whole genome sequence data: a case study with Salmonella
Source: PeerJ. 2014 Oct 14;2:e620. doi: 10.7717/peerj.620 (PMC4201946; doi:10.7717/peerj.620)
Supplement: Supplemental Information 5 — See README file for further details. [file peerj-02-620-s005.zip › var116all.fasta]

>SRR404409
GCGTGGTATTAATGACTCCTCACCCCTCCTAGATCTACCGGAGATCCCTT
AGGGCCCTAATGCCTGATAAAAAACGATAGATTAACCGTTAATCTATCGT
AATTCCACTCGTTATATTGTCGAAATAATACCTAGCCCAGTAAGCCCCGG
AGCACAAGACTTATCAATGCGCCGCAGACACACAATAAGCCACGAGGTCC
AGTTGCATCACGACGCAAGCACTCCCATGATTGGGGCTGCTCTTCAATTT
GACCTCCCACTCGTATGTGTAGGAGTCGCACCTTAAGCGTTGGGGCGCCT
CGGTGCCAGTTTCCTCCTCATTCTCAATCCGCCTATCTGCCGAGGAGTGT
CAAGCGGACTGCAAGGGCTGTGGGTTCCAAGCAGTACCATTCCCGTTAGG
GTGGGGATCCTCGTTTTCTTTCGCAAAGGTCGAATCAAGTCTGGTTACTT
ACAGGCATCCTCATGAAAATCCCTGACGGTTTACACTCTCAACTAATTTA
AAAACTTTCATCACGTCTGAAGAGTGAAAGGACTTTGAAATATTGAGTGA
CGCCCAAGTTGAGGTTGTGTCCCAGGCCCGATGAGTGGCGGAAAACCCAG
TCAGCCGCTGCCATAAATAGGTTCGCGTTATATGAGCCCAAAGGCTATGA
TAGTTTCCTCCTGCTTGCGTGGCAAGTATGTCGGGAGCCCGGTCCTTCGA
CGCTTCACAACAGCCTCACACGCCCCCACGTCGTAAAATCCGGGGCGAAT
AAACGACCCTTCTCGTCAACCGTCATGCGTTCTCGGCGTTAGGATGCAGC
CTTTCCCGGGAGTCCTCTTGGGGAGCTCAGCCCCGTGGGGTTAGCTAAAC
CACCTTACTGTGGCGTCCCCACTATTTCAGGGTCTTGCGCGACACGTTCG
CGTTTAAGCATTTGGCCGCCCCGACTAGGCGTCGGCGCGGGGAGCAAGCA
GAACAGCATTATTGAAATTACCGCTTAATGGGATGGCGCTGATATCGTCT
ATAGAAATTGGACATTGACCGTGATACTCACCCACTTAATTACAAGGCAA
TGGTGTCCAACGGAGCATAAGCCCGCGCGAGGGCATCCGGAGTGGATGTC
TTCGATCGCTGGACTGCAAAGCCAACAGGAATCAGAAGCCTCTTCGTCGG
GGATGTCAAGTAAAGTACGTACAACCTGGATACACGTGACGGTAATGCGA
CTTTGACGGCTTGTTCCGCCCTGCCTTCCCCAATACGAGTATCACTCTCA
CCCTTCGCAGGCAGACAGTTTGTATCCGCGGCTGATGGTGCCTCCGCTCC
GGGCGCCGTAGCGGCTCCAACCCTCAGTCTTCCTACCGACTCCACACACC
AGTTCGCAGTGAAGGAGGATAAATCGAGTACCCCGCCCCTGACTCTTGGA
ATTGCTGACCCCATCGGAAGGGTACGGGCCGCTTAAGCGGTAAGACGAGG
GCTTTAAGCAACCAACAATATAGGGCGCGTATGTTATTTGTAGGGTCTCC
GAAAAAATTGATTCAATACCGGATTTGGCATCCCGCCCTGGTCATAGTGC
TGTGTCATGGACTTGAGAGATGCCAGGACAACCTGACGAAAGTCTTACAA
AGACCCCGGCGAACTATTCCTATTGCCAGTTCTTGCCACAGACGCAAATG
ATACTACCCCATTTTCATATACGTCAATAGACCACAAGTCTTTTACCAAT
TCTTCATAAGCCTTGGCGTAGGAAGCACTCGGAATGAAATCATCCAAGGT
GGGGGTAGGCGCCTAAGACGGTAACTAGAGGACTCCTGCGGGCCTTGTGG
ATCCGCTGATCGTCCTTCACCTGAGTGAATAGTTTGCACACGGCGATCCA
GCGCCCCTACCCGAGCTTGAACGTTCGGTATCGCCTGAATTGATTAGCGA
CGACTTCAAAATAACTGTGCTACTAAAGAACTTGTAGTCCTCGGTACCAA
TTCGTAATCTCAGATGTTTCTGGTGCCCGTGTCCAATGTGCTGTCGTAGT
TGGAGAGTACGCTATGTTGGCGGGAGGCATTAACCTTAGTTTATCCAGAT
GTGATACTGCGGAAGGATGCATCACAATTTTCGAGGGCATTGTGATGGAG
CCGGCGTTGCCCTTCGCGTCCACCGCTTAGTTAGGCTTTGACTGACGCGC
AGCGAGTGTCAGTCCCGCCGGCAAAGCGGAAGTCTCGGACCTAAAGATTC
GAATTGTTAGCTGTAGGATTATCCCACACAACGGCCACCCAACTTGGTTA
CACCCGGGAGGTTAATGTATATCTCCCCTGCTTGATTTCCCTTAACCCAA
TCGGAATCCATTGTACCGCAGGCCTATTGACCCCTCGATGTCTCTGTTAA
TAGCAACGCTGGGTCCTCCCTGAGTCCATCGATGCGTAGAGTCCAGGATG
AGCGCGCCCTCTGAAAGAGCAGGCGGCGCCCATCTCGGACCTGTCGCAAC
CCGAACGCCGACATCGCGGGGAAGCGCGGGCATCGATAGAAGCTTAAATG
AGCATCCGAAACTTTCGCGACTGTTGGTTATGTGCTCGGGTCTATTGTCC
TACGTGAAACACACGGCATGGTAAGCAGCAGCGCTTTCTGGTATCAGGAT
CGCCGTGGCTGCTCCTTTTCGCATAGGGAAGACCACGGATTGTTTAATCG
TTCACACCCGGCTAACTGTGAAAAGCTCTTTGACCTAGATTCTACGGGAT
TGTACTTCGAGTGGGCATCAGGCCAACATACATCCAACCATTGGAGGGAG
AGTTGTAAACCTACTTAGCGGCATTTAACTGCGAGGGGATAGTCGTTGTG
GCAAGCGACAGGTAACTTGGCACATCGAGATATGAACAAGGCGCGAAGTA
ACGGCAAAATATTTGCACGTGAAAAGGACAACCCGGTGATGGCTGAATCC
TGACATTTATCAACTTTCGCTTTATTCGTTTCATACATACCCCTGCACTT
CGTGCAGATCTGTCCCCACACGGAACCGCAAAAGGCTCACCCGTGAAGAT
AGCGGCGAGTAAACTGTTGCACGCCGGAGAACCGGTGACATTGACACCTG
TTACAAAGCCTTACAATCGACGTCCACATTGCGGTGAATGTACAAGGGTC
GCGTGACCAACAGTACTGAACTTAGCGGAAGGGATCAATATAGGAGCTGA
CCTGATGCCCTGAGTTAATGCCCCCTACGGGAACGCCACACCTAGGTTTT
GCTAGCTGAAATAATCAGCTAGCAGTTGACAATCCAACCAATAGGGCTTC
GCGGAATCCACCGATCCACCCAATCGTTGGTGTCCCGAAGACTACACCCA
TGTCGCCTTTAACCGGTGGTAAATACCGGCGCTACCTTTTTTGAACTACA
TAGCGCCTACGTAACGATCCGTATCCGCGGGCATCAAATCGAAAGAGAAG
CCGTGGTCATTATAAAGCAGTACTTTACAATTGGGGGACAGAGAAGATTT
CCATAGTACCCGGTGTACAGATATCAGGCCTATTCGTACTTCGATCAGCA
GCTATCATCTGTATATGCCCCCTAGGAACAGCTGCAGAAAAATATTCGAC
GATTGGGTAGGTCGCGGTCGCATACTCGGTCTTACCCGTGGCACATAAAT
GCGCATGTACGGACTAACGGGCTCGTCCCGGGGGTGGGCACCATTTTCAT
CGTAGTTGTAATGTCCCTAGTGACGTTAACCTCGACCTGTCCTCCCAGTA
TTGATCTTTGGCCATCGTGCCTCCCGGCCGCCCAGAACCATCTGCTCGAG
TGGAGCTGCCCGCTCACTGCCGTTGGGTAACACACAGCACCTAGTTGGAT
AGGCCGGAGAGCCCTACCCTCAATGTGTGCACTAGCATTGATGGATTGGG
TTAAACATATTTTCGCCGGTTTTCGATTTCACTTTTGCGAGGACAGAACA
ATTATCGGTGCTGTCCGCCGGCATTATAGAGGTAACATGGCACCATTAGC
TCCCAGCAGCTAAAGGCGGTCTAAGCAACCGTCATCTCGCGGATAATCGA
TGTTGCAAACAAACCCATTGGGAACACTGCCGTGTTGCACACCCAACGAT
AGTGCTGGTGTAATCCCTGTAGAATCGTAACCACCTCCCTCGTACTTCCC
TCTGCGGTATTTAGCCTCAGCGCCAGTATGGCGCAGTCGCTTCGGTAGGC
GCACGATTTTTGCAGCTGCCGGTCATGTGGATCGATCACTAGTACCATGG
AACGGTCCTTCGAGCACTATCCATTACCCGCTTCCTAGTACATGGTCATA
AACGCCTCGAACGGGTGAAAGGGGTCGAATCAATAGTTACGTAGCAGCGG
CAGGTCTGGAACCCAATGGGATAGGGCGAAAGAGGGGAGTGGGCAATACC
ACCGCATAGCGCGTATTATAAAATCGAAATAAGCGCCCATATTCTCTGGC
ACCAGGTCAGTGAGATCAAGACATCATGGCTCTGCCGGGTGTGAGCAAGG
CTGAAGTGCGCACGAGGCTTCTCGCATGCACCCGGCCAGTTCATCTAATG
CATTCGCACCATGCTACTGGACTGGTGCAGCAGCCGGCATATGTAAGGAT
AAGCTCGGTCTTTATTCCGAATATTGTCCTCTCTTTCGTGCCAGCCCTAA
ATGTAGGGGAAATAGTTCGGGGGACAAAGCCCCTTCCATTTTACGGTTAG
CCTCACGTTTGGGTGGCGGCTATCCGATTAAGAGGTGATGTAAATGTGAT
TTGCTCCTATCGTAACTGTACGGTTTGAATGCAGGGCCTCCTTTACGAAC
CCGTCTGGCGTGTATCTCTCTCCCGTCCCTTCCCGTAGGCGACGTACACC
GAATTGCAACGAAAGGATCTAGGCATTAGCTTCTGTCACGGGACACTAGA
AACATAGATGCCCCATGCGACAAGTGACAGGCCCTCAAATTGTTTGCCTG
CAGGTGTTGCTTGAATGGCGATAGCCAATGTGAGGACTCCGACGATAAGC
CGGCGGTGTTCCCTGCATGGAGAATGGCCTGATTATGTCACAAATTGAGC
ATTATAGCGCGACGGCTCGTGCTCAGACCTTCATCATCCGTCTCCAACGA
GCCTTACGACACCTGGCAGGTGCCTATCCATGGGCCAATTCACGGCCTCG
ATCTTTAGTTCGTGGTAAGATCGCGCGTGAAAAAGGTGCGTCCGAAGTTA
GACGTTAATCTAGCCGAACCTTCGAACAGCTGGAGGTTCTCGTTCGAAGC
CCACTTTTCGTCCTGTATAGTGAGCAAGGACTAACAACCGTTATACTACG
TACGGATAGTCGTCGCTACAACCCGCAAGCAGAACGCGCAACCAAGGGAG
AAACCTTCTTGGGCAGTACGGTAAAATCAGGATGGTTGATGAAAGAGCCC
TTTCTGAACCCTAGGTTTTCTGGCCGATCATAAAGCGGGGTGGACTGCTC
TCCGTGGTGGATCTCTGCTAATGGCAAATCTAGGCCAGTGGTGGCGCCGG
GCTGAGGGATAAGTCAGTAGTAAAGGGCAAGGCCTTCGATCGGAAGCGAT
TCATCGTGATCAGACGCGCGATTTCTTAGACGCTTGTCTAGCTCAGTTGA
TTTTCAAGTTCTATTTGAACTCGCTTCTGAAGCTGTGCCAATAAGCTACG
GTACCGCCTATAGTGGGCATTGAAACGTAAGTCACTACACGTGATCCTAA
CGAATCGTCACTTTTGCTGAGATCGCCACGGTTTCTTATCGTGAAAGCTT
GGTATGCTTGCGTTTAGCTCTATTGTTGCACGCAATCCGGAACATTTAGG
TCGCGGCAAAGCTAGTGCGGGGCCAGGAATTGGAGCCGTCTGTACCAATA
GTATGGTAACACATATAGACGATGGCGTTTTCCGCGAGAAGGAAAGTGTG
CTGCACGCTAACGCCGTACCCGGTTTAATACCGGACCCGAACAAGAATCG
GCTGACTTTGAACCCATATGTTTCATGTGCACCGAGGGACGTCCAATGCT
AGAATTTCCTACGGGTTCTGTAGACCTACTAATGGCTACTCCCTTTACTG
GCCTCCGCGTCCAAGTCTACGGAAGCTAGTTCCCCTCAGGCTGAGGACCA
GCATGACCGTATAGCACCACATCGGTCCTTCCCACGGGCGGACTGAGAAT
GATGATCACCAGCGCGTCTCCCGTCATACGGGTGTGTTTCTCGAAGTAAG
ACAATATTTTCAAAAGATTACGATAACGATCTTAGCCAGCTGAAATGCTC
ATTTGTTCGCGCAACAATTGAGGCCGACCAGGTACTATATGGCTTTGGAG
CAGCTCTCATTTACATTACGGCGCTAGACCCTGCCAACCTCGGTAACAAA
TCAGGTGTCGTATAGCGCGAGTCCGGTACACTGTGGATTGAGGCCCTCGT
ACCATATTTATTTGGCTCAAAACAGCTTCCACCTCCTGAGGAGAGGGTCG
GTCACCAGAGCTTTCTGGTGGCCGAAGTATAAGCAGCTTTTCGCTTAGTG
AACGTTACGAGATTCTATCGCAGGAGGAGTCCTAAGGCTGCTCACGGCTT
TCCCACACTTTCCACGGAAGAATAAGCCATGGAGGGATATGCGCGGTCAA
ATCGTTTATGCGAGCGTGACTCTCTATCTCGCCAAGAGAGATGCGACTTT
AAGCCCGCAGCAGATAGCGGAAAGGCGGCTGATAACGGCGATCAGCGAGT
CAAGGCAGACGCCAAGATCAAACCTTCGGAAGACACTAAACAAAATAAGG
CGCCACATGGCAGCTGGCTGACCACGCGAGAAGGGAACCGAAGATTACTC
GCCGTAGAACAAACAGCGACTCGCGCAAGATTTCTGTCTTTGAGTGAGCG
GCTGTCTGGGCGAGGACTTTGATGCACCTCCAGCGGCGACCCTTACGCTG
CGGGACGCGGCCTAGGTGTTTCGCGACGGATTCCTGCCGTGAAGACTCGT
GGTTGCATCTTTAGCGGACTATACTATACCTAAGGACGCAGCCCTGTTGT
GGGAAGCTTGGCTCAGGCAATCAAGTGCCGCCCGCGCAACTACGCGACTT
GCCTGGGCACTATTTGAAGGTCAAGGTGTTCCCTCGCCACCCTGGCAGAT
GGGTAGTAGAGTGGAGCGCGCCACGTTATACTTAAAGCGGTCTACGTACC
AGCAGAGATTGATGCGCGGGTAAAAGCTGAAACGATGTTCCGTCTTCAGA
TTAACCCACCCCTTCGAACGTAGTGCGAGTCCCTAAACGGCCGCAATCCG
AGACTCTTCCCACAGCATCACGTAGGGCCTGCCGCTGAAGAAAGATTCCG
CTGCCGTTTACGTTTGGCACTGATGAGCATTTATTTTGGAGCATCACGGG
CGATGGATCGGGAAAGGGCGCGTACCTGAGTCAGCCCTGAGCACCTGGAC
GGAAAGCATCCGGACAAAGCCCGTCAAGTTCGGTAGTACGCAGGAAAATG
CCCGGGGCACGGAGCAATTCAGGGTCCACGTCAGAGTGCGGGCGAGATAG
CGCGGTCTAGGCTCCCAGCATATGGTCGGGGATCGGTATGGCTCGTGGCG
CCAAAAATTCGCTCGGATTTTACATCCGGAAGGGGGTGGAATTAGGGTCG
TGGGCAGGCTAATTAAAATGGTTTACAATAGAGGTAGCGGCGGTTTACGA
GTAGAATGAGACAATCGACGACCTCCAGCAACACCGAAGCACTATCCTCC
GTCCCGGGCCATTCGCACTTGGACTGTGGTCCGGGTGTCGTCCCGCGCAC
GCCATAAACCGCCACCAAATGCGGCAGCCCTTGACATTGCTGTAATGCCG
GTCCTCATTCCCAGTACTCATACAGTTGGACCTTCAGGCTATGTGCCGCG
GCTCAAGGCCGGACCCACGAAGTAGGCCCGAGCCACCTTGTAGTCGTTTA
GGCGAGCGCCGTTAATAACGGTGAGATCCAGGGTGGGTACAAGGCATATC
TGTCTGACACACACGTGCGAACGGGCAGGTATCTTAGGTGCGCAAGACAC
ATGACGATAGCGAGCTCAGTCCGCCATAGCTTTTGGCCTAAAGGATCGCT
CTGCATTCTAAAAGTTGATTCAGTGTAAAAGCAAGTGAATCTTAGCACGG
CACCGGTTAAGCATGCGTGAGGGCTCTGGATGTAGAGCTCGAACGACTCG
CCCAACCCAACTGTTGAAATTGCGCTCACTATTGTTTGTTTTCTACGAAG
GAGCATAGAGTAACCGGGCCAGGGCCAAGAGCCAACACCAGGTCTTCCGA
CAAGCAGGCACTCGCTCTTTGGGTCCCGAATAAGACACAAGCCATCATGC
GCGCGTAGACGGAAGCGCTAGATCGCGAGAAAAGGCCAGTGAGTAGCATA
ATTGAATGATATATTTAGCAGACACGCCCCTTGCCTGCGCTACGTAACGG
TCCAAAGACAACGGACACGATAAAAGTAAGATATCGATGGCGCAAGCGGA
TAATGCGCAATACTCAGCAAATGGGGAAGACCAGGCGGGAAACGGAAAAT
ACGGACCACGGCGTGGAGAATGATCGGCGGTGGAGACGAGCGGTAAGACC
AAGAGCACGAGAGATACACGCCAGGAGGGCGATGCAACAATGACCCACAT
GGGTAGGACGAATGAGAGAAGAGAATAAGGTAAAGGCAGACAGAGAGTCC
TGGTACACCTAGCCTTTGCCCAAGAACTCGGATTCAGACGTGCTGCGTGT
GTGTTACAGCGTTCGAAGAAAAGAATGCAGCAGATTACGATGGCTTCGCG
TCGAGATGGGGGGAGCACATTAGGCAAGTCAGGGTGGTAATGTGAGCCGA
CAAAATACCTGAAACTATTCTCGACCTGCAACAAACGGGGAGGACTAAGA
GACACGTTACGGCCAATGAACACTTGGGGCGGAACGCAGTAGCTAACACG
ACTCTTGCGATTCGACGGTATGCCAGCGGTAACGTGAAGACGCCTGGCCT
ATATCAAGGCAAGATGGGCACCAATAGTTATACAGAACTTAACGTTTCAG
CGACACGGCAGGCGCAGCCAGCAATGATGGGCCACTCGCAGATCGATGGA
CTGTCGAGCAAACCTTATGCAGGGAGAAGTTGGGCAAAAAAGCTAAAATG
TGTGGTGATAATCGCATTGAAGGTCATTAGATGCATGCCGATTTAACTTT
AGCTTCCTCACAGACGGTGCAATTTTCAGCGCGGGGGGTCAGGTCACAGG
ATAACCAGAGGGGCTTGGACAGGCTGAAGCCGGAGTGGCTGGGATGTGAT
GCTTTCGGTACTGGATTTACAATGCTAACCGCCATAGTAAATATGGACGT
TTCAGAAAGGGCAGAATCCGCCGCTCAGAGTAGATTTTTATGCTGGGTAT
ATTTGAAAGCAGTCGACGGACGTCTAGAAAACAATTTGATGCGTCCAATC
TGATAACGCCTTAAACCAGGAATAGTTTTGTAAATCGCAGTGCGGTGCAC
GTTCCTGCCGGTACGGACTGGCCAGTGAATCTAAGTGCAATAGTATGAAG
CGGTCTAAGGCCTTCCATACTCTGAGATACGCAGCGACGCAGTACTTCGG
CAACTACACTCAATAGAAAAGTAGCCATATGAGTTAGTATGAGTTGGATG
TACAACTTGAAGTATTATACCCTGGTCACTGCTATGCGTTTGTGGCGTTC
CGGGTATAATCTAGCTCTACATGTGCCCTGGTACTCGACGCGGAGACGAG
CCTCCCAAAATTAACCAGTGCCACTGTGGTAAAGAAACGTCTCTGACTCC
TATCGTTATGAATGCATCCAAGAGTCATCGCTCGACGAACTTTACAATTG
GTCATTCTACCCATACGATCAACACCCTGCTAAATAGTGGGACAGGTAAG
AAACTTCTTCTTACTTTGCACATGGGTCTAGTCTGGTCGCCTATTATCCA
TACAGACACGCCCCTGCGAGCAAACTTTCTTTTTGAGTGTGGTGTATTAA
TGAGAGAAAGGCGTGAGTGTCTTGCTCTTGCAGTGTCTGCTCAGACCATC
TTAGTAGTTGATATTCGAAAACTCGGTGTAGCGTTCGGGCCTATTTGTGC
GTCGTGGTAGAATCAGAGCTCATTGACACGGGAGACACCTTTCATGGCTG
AGAAAACGATGATGAAACTGCTCACGAGTTGGTTTCGGCGTGGGTAGCAT
CCAACTCGGTGCGTCAGAGCGCGGCGCGCGATATAGCAGACGCGAAGCCC
ATGGGAATCGCACGTCAAGTTTCATGCTCGGGTAAGTCGAAGTCGAGAAT
GGGGTGCCCCACATAGTCGAGTGAGAAAGTAACGCGTACAACATTAGGCA
CAAAAGGTGGACGCCTTGAGCCAATGTGCGGGATCACGGGGAGTCGCTGG
GTTCGCGGTTGGCGAAGAAGACAGCACAGACTAGTGTTGTGCTAGGCTGT
ACAAGCACAAACTTTAAGTCTGGCAATCACACCGATCGTAACACGCTGGA
GTCGGCCGCAATGCAACCTAACCACCAGAGCACTCGAACCGTAGGGCGAG
CACATATTATTAGAGTGGAGCATCAGGTTGTGGGGGGGTCCAGCACCTTA
TGGGCAGGCAACCGCTCTGAAGGCGCTTGCTACGACTCCGTAGCCATGTT
CTGATGGGGTCAGGGAGGGGGAGTCGAGTGGAGCCGCCAGAGCGAGAAGG
TTGCGCTGGATGTGAGACTATATTTACTATAAATACAATGTAGTTGCAGC
TGTGTCAAGCAAGGCCACTGCGAAGGCGTCGGGGACTTACATACCCTCCC
TCCTATCCCGGAGTCTACCATAGCTTGGCCGGACGCCGGACGATGATGTA
AGGAATATGCTATGGCGTAGTTAATATAAGACATACCCTATACCGGTGAT
TTCATCATTCGATAAACGCTGGGAACGACCGTATGGGATGCAAACCGCTG
GTTAGCGTCTAAGTGAAGGGCGTGGAGCAGATCTCTTACTGCCCAAGCTC
GGAGTGGCCGACTTAGGTTTAACGACCTTAGGGTATTATGACTCGGCGCC
TGGGTTTTCAAGGTTATATGGTGAGTTATTAGATGATGAACTCCAACCTA
CAACAAGCACCTAGGCCAGCCAGGTAGACATTATCCTCGAAACCGCCTGG
TGCTCAACCGTAGCAAAGTTGGATTATACCAGTTCCCATCTGCGTTTGGG
GGGCGGCTCTCACAGGAAGTGTTACGAGAAGCACCCCCGTGAGACATAAC
GACGTAACAATCCATGGGGGGTGTTGCGAAAGGGGCATTGACTTAGTTTC
TAATCACCGTGATTGTTTCGTTTAGTTTGCGGTTCGGAACTCTATATTCC
CTGCCCGACAATTTCTTTCGACAAGGGCTTGGGTTAAGGCAAGAGGCAGC
CCGGATGGAGGCCCCGGTGGGCGAGCCTCGAAGCGCCGTATAAGTACCGG
TCTGCGGCACTCCCAGACCCGATCGCGGATAGGGAGGCGACATAGCTTCT
TGTAACAGTCCAACGGCGGGTCGAGCGGTGCTGGAAATCCACTAAAGCGG
CACAGGTAGCGGGATGATAAAAGGACCTCATGGAGCAGAGCGCGTGAGGT
GGGGAGAGCAGGTTTTGATGAGCCTCCTTGATGCTGTGAGACTCGGGTCA
TGCGGGGGAGATAGCCATAAAAGGGTAAGTTAGGATAGGTCGAAGCTTAA
TGCGGGATGCGAACGATCTGGGATCGCGTCGCGGATGTAGAGATAGGACG
TAGAAGCACACCATTGTTTGCCCAGGCGGGACCCGTGTCCGTCCTCCTGA
GTTCTTCCGTGCAGCATGGTCGCTCTTCTGTGCAAGCACCAGCTCGGAAG
GAGCCATAAGTGAGTCCCACTCCTGGAGCTATAACGGTGCCATTGTTCAT
CAACCCCCACCTCGGTTAGGGACGTAGAAGTCCTGTCGTCGTAGAAAATA
CCAAAACCTCTTGCCGACTACATCCGAAACCCCCGTCTGTAACACGGCAT
AAGCCCATCCTCCCTTCCAAATCATGGGGTTAGCGGTTCACGCGCCGCCT
GGCGCCCTATAATGTGGCGCACTAGCCAAATACCATAGAACGCGACTGTC
ACTTGGTGCCCGCTTATCACACGCGACAAAGGTGGTCACCGTGTCCCTAC
CGGAACAGCTTGGTCGATCGTTACTACTCATGGGAATCTTACGGTTGCGG
TCCTAAATCGTCTCTGGGAATATTGTGCCGAATATCATCCTTTTGTCGCT
TGATTCTCTCATCATCTAATACGGCTTGTAGAAGGGGACTGGTGGTTGGA
GCAATGGGTGCGGTAGCGAAGGATGGCGCCCGGCAATACTTGGACACGAC
ACAACTATCACTAGTGTCACACCGATCGCTGCCAAGCTAAGAGAGGTAAT
TCAGTTGTAAGTTTTCATACGAGCCGAACGCGTGCAATGTCAAGGCCCCT
TCAGTAATAGTGATTTTCAAAAAGCCTAAGACCGCGTATAAAATGAACGA
AGGCCAAAACGACGGATCATAAGACGTGTCACTCTCATGGGGACCCCCGA
TATGTGACACCGGACGCATCGCCTTCCACCAGTGTCTTTGAATTGATCTA
TGTACGATCTAATACCGTGTTCAAAGCTTATTATTCCCCGGGCGCGACCA
ATTGTAGAGAAACTCATGAGATGAGAAACCAATAACCCACCTCAGGGGTC
AGCAGGGAGAACTAACACGGAGTTGCATGTTCCGGACCGACTCGGCAACG
GGTCGAGGTTGTCGTATGCAACAACAGAGTCTCAGCCGACAAGACGTAGT
CAACCATACCTTCATAGACCATCCTGATGTCTTATTTCTGTTTCAGAAAG
ACAAAGAGTTAAACCGTTCTATAGTGTAGTAGGCTCCTCCAGTCTTACGT
TTCACAGTATTGGTCTCAGGCACTGTAGAACGGGATCGAGACATCAGATT
TTACGCTTTGCGTTAATCATTCAAACGGGGTCCTCCCGATCAGCCCCAGT
CTCCCCCCTCCATCGGGCGCACCTTTTGGGCGTCCTAAGGAGATCCTTCG
TGCCACCAAGGACAGAATACGGTATTGTACCTGGGGTCTCTTTTTTTGAA
ATTGTCGAGAACTTCTGTCTGCCGCGCCTAGCGCTCGAACTTTCCCGCCC
TTGTGCGGACTTATTTCTATGATACGAGTAGTTAGAGGAGGTATGCAGGC
CTTATGGTGCCTATAGGTCGCAACGTGTGTCTCGCTTTCTATGACACAAT
TAAGCATGTCATACGACCGTTACCTTGTTCTCGCCTGCAGGGCTTGTTCA
ATGCTGA-AAGGAGCACTACCTAATTCCCATTAACACGAAGGGAAAAATG
GAGCTCCTAGGTGGTCTATGCGAGGGAGAGGTCGACTTAGTCTAGTCGTT
AAGACCATGCGGTACCGTTCCTGCGCGTTCATCGCCAGTTTTTTCGCGGC
GGTCCTAACTTTCTGGCGGAGGACACGGCAAGACAAATCCCGAGCTTATC
ATTCGGGAGTTTCGCTAATCCTATCCATCTCGTCTGAAGTAAGGCGCCAC
TTATTCTTTCCTTCCCTCTGCAGATTAGGTCGTATTATTGTTTGTCCATT
ACACTAGTTTTCAAAGGACCCGGGAACCGAAAAGACACCTATCGAGCACC
GTAGAGTGGGAACTGGACCGGGGGGAAGTCGGTAACAGGGCCGTACAGAG
GAGGCGACGAACAAGCTAGGAATCGGGAAGTGCGTACACTCGATAGCGGA
CACAATCCGGAGACGGGAAATAGGGACCAGGGAGGCTTCAAATCACCATT
GGTGCCGGAGGAACAAAAAAAAGTCGCCAAACTACCGTGCTTTACGTAGG
AAGGTACTGGGCTACCCCACGGGGTACAAGGTGCCTCGTGTCAGGAGACC
CCGTGTCTCCGACCGTGGTGTGTTACGGGTAGAGACTCACGGCGTCAGAT
TTCCGCCAAGCCTCGACCCCCCTAGGCCCCGGTGAGTGGCGGACCCCTGG
CGTCCTCGTCAGCGCGCCAAAACAACCACACTCTGAGTAGCCCTCGCGGT
CTTCGCCGCACTGCTCCGCTGGGCATTCACTTAGTTACTTCACGCCCCTG
TTTTTTCAGTTTAATGCGACGTAACCTATTGATGTGTCCAGGGTGAAGCG
CCACCAACATATCTGAGAGCATTCGGGATAAGCACCCCTGGCTGGGAAGC
CTACTGGGACGGAAAGTCCAGTAAGTCTGAACTGCCGGATGAGGGCCGCT
AGAACTCAAAACAACGTCGGTTATGCAGAACGAACCATCAACGAGTGCTG
TGTCGGGGAGTCGTTCCTGGGGAATATGCCCCGACCGGAAGACTGATGAC
ATAGCCAACATTCGCCGGCGACTCTGAAAGTAAGGCCTGCTGTGTCAATG
AGTTGTGGACCCGAAATAGGAGCCATGGCGTTTACATAAGCCCCTGTTCT
GCGGGGTTCGTTATTAACGCCGATGTACCTTAGCGGAACAGAACAGCGGC
CACAGATGTCCATACTACAGCATAGGATAAAGTGCGTATCCCAATATTAG
CGAAGTCTGGACGGGTGACCTGGCGTGCCCAGCAATCCACCAGTAAGGCG
CATGACGTCCCGTGAGAAGAGACTTGCTAGCCTCAGCCGGAGAAGGTAAA
TTTTAGGGGCAGCGGTGGCCATAAGGACGTCCGGCGCGGATGCGAGGAAA
CAGCAGGCGCCATGTTCCGTAACTGTTACACATATAAGCGCTTTGAGCAT
AGCTAAAGGTACGAGAACGACAAAGCGTGGATTAGTAGAGCGCCCGCAAC
CAATGGCACCACGTCGGGTGACCCGACCTGCCGAGTTGACACCCGCCGGC
CGACCAAGCGTTGGCACAATAGAACGCAACTCCGAGAGCAGATACCATGA
AAAACATCACGTGATAAAGGATAGCGCGATGAAGGGTCGGGATGCGACCG
TTCGCGGATCTGTAAAACGCCGATGCCCAGGACCTAGCACAGCCCGACTG
TTGGAATTCTGTGGACGGGAATACTGTCCCTCGGTCAATGAGCTCCACTT
ATGCATGGCCCCCGCGCTCTCTCCGTAACCACTCGCCTGGGTAGCCCGTA
CGAGAACAAGTGAGCGGGGATGCAAAGGAGTAACGGGCAAATACGATAGG
CGATCTGGGCCTAACTAGGTGCAGGTACAGAATCGGTATTGGCGGCAGAA
ATATGAATCCATTCGGGCGTAAAGTAGTCCCGGGCGCGGGGACACAACGA
TGTGCCACCGTGGTGACACTTCCAGCAAGAAACACCGGTTAATAGTGTAA
AGGTACATGCAGAGTACCAGAAAACAGGTACTTTAGCGTCTCAAGCGGGT
GGTTTAACTCGGGGATGTTGTATCTGCTTACGGGCCCGAGAGGGCTAGTA
CACAAGACAATGTAGCAGTCAGGTGATTAAACCACGCGAGGGGGAAGACA
TACTTACGGTGCTCGGCCTAAAAAGATTCAGTCCTCGGAATGAGGTGTTC
TGACAATCGGTCTTACCCCAATGCGCGAGGGCTATTGAGGGAGAAGTTTC
CATATTTATGGTGCCAAGGCGGGGCAATGGCGAAATACGCGAGGCCGAAG
TCTCTTTAGATACTGAGACTCTGAACCGCTCTTTTTAACGGGCCTACTAT
TACACTAAGGGCCTAGGTCATTAAAGGTATGAATGATCGGGGGTAACCTG
AACAGCATACGCGAGCGGGGGATTTAGGGGAAGTTCTATTGCGACCCGGC
CTTAGGTTATTAGTTCCCAACTCACTCCGCGCGTCAACTAGCATCGTCGG
GACCGTGCAATGGATCATTCACATGGGTCCTTGACGGCTTTCTTCGAAGC
ATTTCCGAGCCAGACCCTCCCGAGCTGGAATGTGCCCCCGTAGACCGGTG
TGCCTACGTAAACTCCAGGTTGGGGAACCATGGCGAAACAGGCGTAGCGA
AGGAACAAGACGGTAGGGGCAGTACCCAGGCGAGATGAGAAGGAACGAGC
GTCAGCAACCCCATGAGAGATCAGGCACAAGGACCTTGTGGCGATCGAAT
GGTAAGAGTAGGGCTACTAACATCAGGAAGCTCGAAGCCGTAGTCCTCGG
CGCACGATTGTAGAAACGACGGCTCAGAGGCGACTAGTAATGAGCATCAA
CGAGCCACCCTAACAGGGTTGACAACGACAACCTGGTTAAGCGGTCTCCC
GGAGCATATCGTTGTGCCCTCGTCTGGTGCTGCGGGCCGCGCGTGGCGCT
ACTTCCCTGCGCAAGCCTATAAGCAACAGAGCGTGACAGCTGTATGGATA
TGGGGACTTCGATGGAGAACTAACGAGTGATAGTCATCATTAACGGCTCA
GCCTAGACGGGTAGTTACCCGCTCTAGTGGTCACCTGCTTCCCTCACAAC
GTCGATTGAACTGACGATAAAGTAGCCGCCCACGACCCCGGATGCAGCAT
CCTCATACTCTGTTTGTCGGCCATTCCGTCTACCGTGGTGATCTACCTGG
GGATGTAACAGGGGAGGTATCCAAAGTTCCGTGGTACAGGAACTGTCGAT
TGCGCCAACATTCTCCATTGATCGTCCTCGAATTACGAACTAAGAAGCAG
GATCATTGGAGGCCCTCCAACGCCTGGATAAATTCACCCGGTCACTGAAG
TTGCCTCCCCGGAAAAGAGATGCAGGGCAAAGCGGTCAGACTTGGCTACA
GCTCTACGCTTGACGAGCTCGCGGAATTCCTTCCGTAGCCATAGAAGACC
GGGGTCCGCGGTTGGTAAAGCTCGATGGCGAACACTTAGCGTCTTACCGT
TAAACGTCGGTAATGATAACCCTTCCGTTCCTTTGGCCTCCCATTTTTTA
GTAACTGGAATGTTACTTATATGGAGGTTAATCGGAAATTCACGTCTTCA
GTCGGGTTCTTTACTCCGTAGCAGCCCGTACATTAAGTGTGTGGAGGCCG
ATTATAAGACCCGACGGCTCGAGGTGGGCCGACTGGTGGTATGAGTTCCT
TCGCTCTTACGGTATTGCAAACAGGTCGGCGCCAACCTTCAGAAAAGGCC
CCAATGGTTTCGGTATTTACTGTTCCGAGCTATGACGTACAACGGCACTA
TTCCTAACTACACCATAGGGGTAACAAAGCCGGTTCAAGTCGGTCTGGGT
TATCCAATTTTATGCGGTCCGTCAGGGGAGTTCGAAGCGTCCACGGCGCT
CCACGAGGACTGAAAAACTGGTATCCTCCATAAAACTGACCACTCTGCCA
CCGTGTTGTCACGCGGAGACCACGCTCCAGATCTGTCGCATCCCCTTCAT
GGAACCTGAGTAGTTAGAAGTCCGGGTACGAGTCGTAAGCGCTAGAGGGC
ATCTTACTGCACTGTTTACGGCACACTGGCTCGCATATTTATCAATTGGT
GTCCTGAGCACAGCTTCTTTAGGGGTGCGGCCTCCAACCTTCGACATTTC
ACACGTATCCACCCGTGATAACGAGAGGGGAGTAAATCCCCTTATCATTC
TGCAGAGGTTCATTCAGGCCAACCGCTTGTCGTATGGAGGATCAGTCAGT
CCAGCTAGACCGCTGACCTCGGAGAGAAGCCTAAAGCACATCAACTATTC
GGCCGGTCGTTCAAGCCAAACCCATCTCCATTCACACTTAACTGCCTCAA
GGAGGCCAGTAGTACTGCGCAGCATGGATTGTATCCCTACCGGATGTGCG
CAGCACGGGAGAACTGTGACGAGTGTCTCGAGCTTGGACGGCATGGCGAT
AAATGACTTGGACTAGGGGGCATAACAAGTGGGGAGAGCATGAATATGAC
ATTCTCCTTGTTGAGGTCAGCATGAAGAGGAGAGATTGTATCGTGTGTGG
TTATGGTCTCTTGCGGTATCCTAGTCAGGCTAGCAGCGTCGCCTGCAGCA
ACGGTTGGCATTAGCCGTCTTATCCCGTCTCTTGGCCTTGAACCATCGGA
TCTTGGTAACTCTAGTAGTAGTGCCGGCCCAATATAATACTAACCACAGG
TTAAGTAATTTCTATTACCAATAAGGACTTCTTTACCAGGGACCCTCCTT
TTGAGAATTGCTGGCAACGGGTGATACGGGCATTCCTGAGTCTGCGCAGG
AGGCGCCAGGCGTCCACACCGATTCCGTCCAGCCACCCGTTGTTCGACAT
AAACGTGAAGGTATATATATCCACCCAAGGGACCAAGTAGTCATAGATGA
ACCTGGATAGGAGACCCCCTCTGCCTTGTCCTCTTGAACCCTGTTCGCGG
TTCAACTAGCGCACTGTTACTTTCCTTTCGATAACTCCAGTTGTGCCCTC
CTTCGGGAAACAGGGTGCCAAATGTGCACGGGGAGTCTCCAACCATCAGG
CCCCGTGCCGCGTAACTCCATCCCCATTATCCCCTGTCTGGGACCTTTCG
TTTGCCAGCGTAGGGACTGTGTTAGCCAGGGACCCGAATTGTGATGAGGC
CCAACCTTTCGAAGCCTCCCCGACAGGGCGTCACCACGAATCGTTGCGTA
ACGATGTCGGAGGCGGCGCAATGAAGAAAGTGCATCACTTCAGAGAGGAC
GAAGAGGCGAGGTCGGCCAGCGGGAGAGCGTAATAACCGCAGCAGACAAC
GATAAAAGAATGGGTATTTCAACGATGCTTATCTATCAATTGCCATCAAC
CTCCCAATGCGAAAGAGGGATGAAGCCACAAAAGGGGGTATGCCCCCTAT
TTAAGTGTGTAAAGAGCTCCGACATAATTCCTGATCTACAGGTTGCGCTT
TGCCGGGATGTTGAACAGTAGTGTAGTTAGCGCTAACAAAGTATTCCCAC
ACTATTTTACCGCTTCGCCCGCAGGCTGGTATTACTTCAATATCATATAA
GGGTTTTTGACACCTCGCGAGTAGGATGGGGGTAGCGGCCGTTTCCCTTA
GTATGTGTCTAACACTCGTTTGCGAAGCACTAAAAACATTCTTCTAATGT
CCGGAATTACGTCTCTTGACGTGTTCTTAGAAGCTGACGGCAAGCGGTTT
TAGCCACTATGGATCCCTCCTGGCCCCGGGAAGGGTTGTCCAACGTTGTA
CTTTTGATCGAGCCGGCGCTCTTGGCGTGCGGTGTGCGGAAACTCTGCCC
AAATCGCGATGGAACACGCAGAATTCATGGAGGCTACGTAAACCGAGTAA
ACTGCTGGGATGACTAAGGAAGCTGTTCAAGGCTAAAAGGTCGAACTAGA
ATGATTATCGGCGGGTTTAATCTATTTAGAATAAAATCCGATCGGGGGGG
CTGGTGACCGGAGACAAGGAACGGGCGAAATTATCGATGCGAGAGCCTTA
GCTCTTATTGAGAGGACGACTTTCTCATAGCGTTTTTTGGGGGCGGAAGC
GTGCGAGGTTGAATACGAGCTGGGGTAGTCTTTGACGGAGGCGTAAACCG
AGGAAAAACCGGGAGCGTCAAACGTCAAGCCCGCCACAAGATGAGAGTCT
GTGGGTCTCCTCAAAAGGACAGGGGAGTGAAGGATAGTAAACTATTGGAT
CTCCTTTGACGCCCGGGGCGGGTGTCCCTCCAAGGGAAGAGCTAGCCAGA
AGCGACCACTAGGACTCGATTAAGAATCAGCTCGGGTTGCTTGCCTACGT
CGGACGCGACGTCCTGTAACGCGAGCGCAGGTGAGATTAAAATCAGTGGA
CGCCATAAGAGCGAAGAGTCCAGCCTACTGCAGTCGATAACTTACTAGCC
TCCGGTTCCGAGAGCGACCACCCCAGTGAATTGTAATGGGTACGACTTGT
GACCACCTAAAATGCTAAATGGCGGACCTCCTGTATGGAATTGTCCGCAG
CACACCTGAAGGCCGATCACATGAGTTTCAGCCGGCACCTTCAACAGTTC
CAAGATGATGTCCTGAATAATGCAGGTCCGAGGATGGATGGCCGCCGGAG
GAGAAGGATAATTGTCTACGCGTAGAATAAAGGTTGAAACGAACGAGTGG
TGTTATCGCTAGCCTGTAAGGATAGAGTCACTGTTAACGTGAGCCCAGCG
ATGCCGGGAGGCCTTAGAGAAAGATCCACGATAAGCGGAGTTAGGCGTTC
GGAGCAGCACATGGGTATTCTTGGGGGGGAGTACCGGGTCGAGCGCGGCG
TGGACATACCGGGAGGGGCGCCGAAAATCGAGGACATAAAGGAAGGATCC
TCACGAGAGCAGACATAAGTGCCCACTGACCCGTTTTACAGCCGGATTCG
GGCTGCGAGTGGATAACTCGAGTGGAGGACACATGCAAATAGTGTAATCA
TTGACAACTATCGATTGGAGCTGGAGCCGGATAAGTAATTAAACTTCGGA
GCACCAGCCGCCACAGATGTGTCCCAAGATCGGCAACGACGTTTTGAAGT
TAGATGGTACGAAGGCGTTTCTACGGCACATGCATTTACAGTGGCGGTCA
AAGGAATCTCCAGGAGAGACTCTCAGAGTCGCAGGTTAGCCTGGGGCAGG
CGCTATCCATTAGGCTGTAGGAGAGGTGTCAAACTGCAGCCTGCGTCTAC
CGGGTCGCACCGGTTCGCCTGGGTTCGGCTAGCACTCGGCGATCTAGACC
AAAAACAGTTGGCGAGGTACTCTGGGCCGCAACGGCACACTGCATCGCCG
GGAGGGTCGTCTCACGGTTTCCGGCCGTTTTATCTACTGTGCTTCTCTCC
AGTCGAGGGTGACTTACCCACAAGTCGCGCATTACGTTGAAACCAGTTCG
CTTGAACACTGTTTCCTGGATGCGGGCCTCGACGGCCACGGTCTTCGCAC
AGGATTCAGCATAAGATGCGATGTTCTGCCGATCCCCGCAAGGGTTCCAG
CCTTTCCTAAACTGCAGTGCGCTACGATTTTCGGCCTGGCAGAGTATCTA
ATCCCTGAAGGCGGAGTCTCACACTAAGTGTGCTGCACGCGCTGGCCTAC
CATCCTGTTTCGTCGCGGCTCGCTACCCTCCCGCGGATTAACTTATACGT
CACGGGCATTTCAACTATTGCGAGCTGCGTGGGGAGGAGGCCTTTCGCTG
TAATAGTCGTTCGTCCGCCATTTCAGACGTTAGGCCCGGTTGTTGAGACG
TAAGATGGCGAAATCGAACAAGACTTGAGACAGTTCAGCAGTTAGAAATT
CTTTTGACAAGACGGGCAAAGGCACGCAAAGGGGCTAAGTGACTGACTTC
TTTCCCTTGTGCAGCAGGGCTGCCGATTTGGCCCCTCGGTTTTCATGGCG
CTCCGGTTTGAAAGGCGGTGGATCAAGGAGTCTGACTGTTTGATAAGTCC
TATTGGACGCGTGCAGCCGGAGTCCTGCTGAAAACATTGTCGAATCTCAG
TACTGGAAAAGAAACAAGCCTCAATCGGCTATCAGTCCACTTTTGGAAGG
TACATCAATGTACATTGTCATATCACAGTGGAGATACCCGGCGGCGTACC
TATATTAATGAAATACTGAAGTCGTAAGCGCTGGGACTTACAGGGGGGCA
AGGCCCGAACAACAGAGAACAATATCGAGGTGTGAGGGTAAGGGGAAATC
GCAGTACGGATGTAGAAACAACCGCCTTTCAATTGTCGGCGAAGTAAGGT
ACGGAGTCGTTAAGGAGTCGCCGACTAATGCAACCGCGAGATTGATGGGC
GGGTAAACGGTCGCCTTGATCAGCGAACGGCTTTGTGAGGACGACGAAGC
GGCCACCTCGCGACCCGCCTCGGTTCGGTGTGTGCTTCCGTCAGGCGCAG
TATTCTAAAAGTGAAGGGTATTCGGTCGGGCGGGTCTTCAGGGGGACCGC
ACGGGTACGACGAACGGGTGGAATGTGAAAATCCGTATCGGAGCCGGGAC
GGGGCGTTAGTCCGTTCTCGCGACAGGGTAGCACATTAAGTTGGCGAAAT
TTTAGGGGAATTGGGCAGGACCACGCAGGACGTCAGTGTTGGTGCGCTCC
CTCCCTAAAATGGCGACAATGGGCATCAGAAGAGAGGCGAGGTGAACCAC
CTGAATGTGTAGGGATCGTGTGCAATTTGAACCACGCATTGGAAAAATGA
CAAACCTCATACAAAGGCACCTCCAACCAAAGCCTTCCGAGGCAAAATGA
AAGGCCGAGCAGGTTCCATATAAGGTCCTGCGAGAGAGGGAGGGAGCGTG
CATTGTGGGAGGGCGAAGAGATAAACTGGGAGAAAGATGGCGATTTGTGG
GGAAAGGGCCGACTTCCATGGCCTATCTCCTGACGGTTGACAGGAACCTC
TCATGACCCCGACCTATCCCATTCCACCGTTGACACCTTCTGTCACGCGG
CTCTCCCAAACCAATGCTATTGTTGTATTCAAGGGGCTTCAAGAACGTCT
CTGCAACCCGCGCTAGGGTATGGGAACGGCGGGGGGTATCGTCGCGAGCC
CGGTCCAGCGAATCACTGAGTTATAGTTTTTTTCTGGATGTTGCATTGAG
TCGTTCTGTAGGTTCGCAAGGACATCATGGTGCTCAATCACTTGAACCGC
ATATACTCTGCGCGTCCCCGGCCTTCTCGTGAGTAGCAGTTGGTTATACC
CGTCCCACTCCGAATCTCGCACGCGAATAACAGTTTTTCTGTTGGACACA
CGACGGAATATGGGGGACGGTCGTGAGTGAAGGGGCTGTTGCAGGAGACC
CCAGCGACTAGTACTCTCTGCTAGCTGTAGCACGCCGACAGGGAATATAA
ACCACGCGTGGCGGGCTCGGCACAATAAGTATATCATCCCGAACCCGCCT
ATCTCCGCATGATTTGACGTTTTCAGTCATCAGCTGGCCCTTGTATACGG
TTAAGGTTGTTGCTCCAATCATCACCGGGGGAGACGACACTCTGCTCCGT
CCTAATCCGTCTACATTGTCTGGAGCTCGTGGCCGGTTCAGCACATGATC
TTCAGCCTCGCGAGATAGGTAGCGATACTTGCTTCTCTAGCAACATTAAT
CTACCAGGTTCGCCCAGTTGCTGGTTCCCTGTAGTACGCCCCACCATGTG
GCCCGGTTCGGAGTGAAGAGGGACCGGTTTGGAGCTACGGGCACGTCGAA
ATAGAGCCATGCCTAATGGTCTTTATCGTGTAACCATCCTGTAATTGCGG
TAAGACCACTATCTGCTGTGATCGTTCCTACAGGAGCGAGTAATTTGTAT
TGGCTAGAGTGAGGATCCCGAACTTCTCTGTGAGTAAAACGCCTTCACTC
CCGCAATATATCCCCAGAGCTAAATTGCACGCAAAGCCATGACCTGAGAC
TGTTCATCGGGTACCCCGTGAAGAAGCTAGTCTCTTGACGTGTCGGAGAG
GATGGTGGTGCGGTTAAGTCCCAGGGTTTCATTCGATACACTCTGATAGG
CGATAGTGGTCCGAAAAGCTACCCCGTTCGGTTGGGGGGCGGAGCCCCAC
GCGCGCGGACCCCACTCGCAGCACCTCTAATGGTCCCCTCTTCCCGCAGC
TCCGCATCCCGCCACCGTGAGAGGTTAATCAACTAAACACTAATGGAGGA
GATTACTGTCAGACATCTTCAGAACGCCTCCTGTTAGCCGGTCGGTGGAG
GGACGCCTGCGGAAGTTGCGGAGAGGGGGGGATACGGGGAAGCGAAGATT
GAACGCTACTACTATGTTCCCTCCGTTTTCGGAAGCCAGATAATTGAGGA
GCATCAACCTCGGCCTCTACGTTTTCTACCCACGCCGGGTATCTATACCA
CAGCAGGAATAACTATAGGACGCTTGAGAGGTAGCATCCGGGTAGTGACC
GGTTAACCTGCCGGAGCGAAGGTAACTTGAGCGTGATCCCCCTGCCTGCG
GGCAGCCTCATCCTGGATAAAGAGATTTGCTACAGGACTGTAGTGCTTGG
TCCGGCATCCATATTATCGGCTGGTATGCCTGGTCTGGTGGCAAAGTCAC
CCTTATTTGACGCCGGTCCCCGAATGTAGCACTCCGCCGCTCGTATTGCG
ATCTGATACCTTACAACCCTAGGGCGGTCACCCGGCCTACCGGGCAGGTC
CCCGACAGCGGGCATTTGGCTTTCTACGGCGGCCTGTAAAACGAAACAGT
CACACATGCGGCGAAACGTGCAGGCTAGCGGGACGTAGAAGTTTGGCTTT
GGCACAGCGCCCCGTTACTTGCTGCCAAGTTCTTGTGAGAGGTTTTTAGC
TTTACAATCACTGCCTCTCCCGCTCCCACCCCCGGATGTTACCCTTAGGT
GCCACTATGCCCCACGCCGTATCTGCATAGATGCGACAGCGAAGAAGTGC
TAAACGGTCTACGCGATCGCACTCAGGCGCTATCAGCCGAGTATCGAACG
TTACGGCCAGGGTCGAATGTTCGGGGGCGGTTTGTTACCTCGGCGGTACT
CTGAAGCAATGTCGTTTCCCTTTGTTCCCCAGCTCCTTTAAGATATACTA
TACGAAGGGCGGTCCGGTACCGGAGACTGGGGAACGCAGAGTATCGGGTA
ACATGGTGACAAGGGGCCTGCTCATGTTTAAGGAAGGATGGTGCACGGAG
AGACCAGGAGACCGGCATTCTCGTTGCGGAGGAGCCGATTTAATCCTTCA
GCGGACTCTCTCGAACTACCGAGGATCAACGGGGTTCTGACAGCGAAACA
TAGTCCCGATTCTCTCGTCCCGACAGTCGTGTTCTCCCCCCCGCTCTATG
CGATCCCCGGATGTCCGCCATAGCGCACCTAGGCAATCCGTCTCCCTCTT
GTCAATCTTGGTCATGTTTCTTCAAATGATCGCGTCGTTCTTCCTCCGAA
TTGGTTGCTCTTTGTGTCAACCGGGGTCACTCAATCACCGTCTATCTTAA
GACAATACAATGGCACGAGGATGCAATACTATTCCCGGACACTGAACCAC
TCCAGCCGAATTTCTTACCCCACTCCGGTCGATTGTGGAGGATGTGCTTC
TCAGTGCCGTGGGGGTTCAACGGAACAGGTGTAAAAAACGTTACCTTCTC
AATGTCCGGTCACATCTGTAGCGCTAAACTGCGCTGGCAGTGTTAGATCG
TCACAGACCATTAGTGTGCTACGCATAGGGCCCCACCCTTTCTGTATTAT
CGATT-TGCACTAGACGAGCCAATGAGCCAGCGATCGGGTCGGGACCGTA
TAGAGGGGCTTGTTCTAGTGCCTTTAACTCCGTGGGCTTAGGTTTAGGCA
CAAATAAACCGGCGCTACCGTCATACAACCTTAATTGTACCTGCCATATA
GTGTTTGTTTCCTGATTTTGTTACACAGGTTATAGTAGGTATGAGGCTGT
TTCCGAGCACTGGCGAAGGTCTGATCCAATCTTGCAGCCTAAATAGAGTT
ATGCGCCGACCTACTAGGGCCCGTCGTCTTCCCGTTTAACTCACCAGCGG
AGTGGTAGCACCCCGTCCTCAGTCCAGCTCGCGGTTGCGACAGATTAAAG
TCGAGATCCCCCTTGCTCCCTGTTTCTCGCACGCCCTTACCATTTATATG
TCACCAGCCGCGTGGTGACGTAATTTGTGGTCTATGGGGTAAGATTGGAG
GAGTTATAGCTTTCATCATCCCACCAGGGACGGGCCTTTTCCGTCTCCCA
AAGCATTTCACAGGGCGTAATTGCGCACTGACTACTCCATCTGAAGGGTA
AGGAGCCAAGGACGAGGGTGCTTATATTTCGGTTTGGGCTCAATTCCCAA
GGAATTGGCGAAAGCGAGGCGTCGGTGAACGCTTCGCTTACGTCGAGATG
GGCCTCGTGTTGTTCGCCGCTAATTCTACCCAGCTGCTAGCTACCTATCG
TCCCTCGCCTGGACTATAACGACCTGACCCTGTCGCCTCACTGAGATGAA
GAGACGCGGAACCCGTGATAGCAAGCTACCGGATATGGGGAGAGCACAAA
GTGTGGCCTGGTTAGGATCGACAGTCATCAACGGTCATCCCTCAGACCTT
CGACATTTGGGTAACTCATGACAAATGCTGGTTGACGGTTCGACTGTTGG
AAGAGCGGTATCACAGCCGGGTAGCCGGGCACTGGGACCAAGAATGCTCT
CGGCACTGACGTGGCATGTTCCTATACCCAATGGGTTATATGATCCTCTT
TCCAGAACTAAACGAGCGCCTCGCTGGCTTAACGTGTTTGAGAACCAAGA
TTCATCCAGAAACTGCCACAGTCGAGAGATTCGTGGGATCACTGGCCAGC
CACATCAACTAAGTTCAAAGGGCACCACGCCGGTAGCACAAATGGCTTAA
TAAGCGGGCTGTGGCCGCTTAGTACCCCTGCCTACACGGGACGGAATATC
GTGGCATACCAACTCCTTGCACTGTACCGACGCTGTCCTCCTAAACCACG
CTAGTAGTCGACACGATGCGCGAGGAGAATCTCCGTCCCCTGAACCCTAA
GGTCTTTCTGCATATCTTTTATGGCTAGCCTTACTCTTCCTGACACTAAT
CATTAAGCGACCGCACACTCAGGAAGAGTAGCGTCTCCATCGCCTTGGCT
CAGTCCACGACTATAACATTCCCTTATGTTCAGCCTTGTGTTACATGGTA
ATCCCTAGCCGTGATTGCAGAATCGAAACGTGGCTGCAAGCTGGTGTTCC
CGGTAAACGTACGTAATTGGACGCCCGAATTCGGCCTCATGTGCTGCGGA
ACTCTACTTCCTCATGCGGTCTGCGGGCTGCTTCCGGTTTCTTCTCCAGC
TCGCTATAATTACCCACGCCCACTTACGCGCGTAACTGGAAATCAAGAGG
GACGCGCCGACTAGAGCCATCGGACTTCTCACCATTGTACTGATCCCGCT
GAGGTCCATGTTGACGCTGGAGCGCGAGTTGTTCCACGTGGTCTAAATGT
AGTTGGTATTGTGGCATTGACCGCGCACACCGACCTGCAACCCTCGAACC
TAGATTTTTAGTAATCGTTGACGCGGTTTTGTCAGTTTTGAGAATGTTCC
ATCCCAACCCTAGAAAAAGGATGGGATCAGTAGTGACCAGGGAGGTCGGC
TCCTCACGCGAACCTTGCAATGAGGCTACCTTACTGATCCCTCTGGTATG
ATGCAGCCCTTTTCCTGGATCGCCACAGACCGACGTTTGAGAAAATCCCC
AGCTTCGAGAATATCACACCCGCATACTGCATCACACTTCTCTCTCGGGC
GATCACGGTCATGAGATTCGATTTACCGGCTCGTACGAGCAACCCTCAAC
GCCGCCTTTCCACGTTCTAGATTCAATCCAATAAGCCGGTGCCGGGCTCG
TTGGCGACGGAGCGCTTGAGATATCTAGGTGACCCTTTGACGAGTGCCTC
GATAGGTCCGCTAGCCCCCGAGCTGAGAGACCGGAGTGCTGCCTTTTCCC
TAGGCAGGCGTAGGCCCTTTCCACTAGTCCACTGGTTGAAATGGTCGGAC
CCTTGCATGGACACTGCAGAGGCCCTACGCTGAGTAGTATCTATGGAAGA
GCTCGCCTATGAGCGGAGTGGAACGGTTAAGGACTGGGGGGTTGATTGGC
AATTGAAGACCATGATCCGTGCAGTAAGATGAGAGGACGAACGCCGGTCC
AAGGGGAGTCGAACACGCGGAGCAGACAGTAGCATTTAAATCGGACGGGG
CCGGGAAAGTCTCGACTCCTCATATTGGCTTACCGGCCTTGCGTTCTTCT
TCGTTGAAGGTTTCGATCTCTAACATGATTACTCCACGAATAACCGTCGA
GCGTTCTACCAACTCAGCCCCACGGCAATTTTGACGTGCACATTCTAGAC
CTATATCGTCCCATTTCAACCGTGGTTTTCTCCCCGCAGATACAAATTGC
CATATGCTGATCAGGCTAGATTATTAAGCAAGGTGAGGTAAGTTCCCCTA
TCAATATACGATACCGCTAGACAAGCTTTTACCACCGACAGAGTATCGGG
GTC-CTGGTGGGCCAACTATTAAGGGCAGAATGAAACGTCATCAGTTGAA
TCAAACACTTTATTCCTTGCCGAGGTGGCGGTTGTAGCCCTGAGCTGCAA
CCCTCGATAGGCTGGTTCTGTTTACCCCGCGGTGACGGTAGCACTAAGGC
TCTGACGAACCAGGTTTGGTGTGCCAACACCCCTCCCTCCCGTACACTGC
TGAGATCTGCAGCCATGGAGCAACAGCACTACGCTGACATATTACTAGAG
CGGCATTCCTTTACGAGAATGTCTCACTTCGTGTGGTATGAGAGCTCTCC
CGAGTCTTACAGCCCACTCGGTAAGACTTGGAACGCCGAGCCGGTCCGAA
TGTGGTGCTCGACCGTTGGACCGCCCAGAATCGAAGAATACGGGAATACA
TATGAGTTAACGCAGGGACGCGTAGTAGGGAATCCTTGCCTGGGAGCGAA
GAATCTGAGATGACCGGGGCTGCCCTGAAAAGCTCAAGTGCTAAGATTAT
GCCCGTTACGATATATCGTGCTCCCGGCTGTCTGCATCTTGGCTCTTTCT
AGGTGCTGTGTTATGATTATCCACTCTAAGTGCTGCTCGGAAATGACCGC
CTGTCGGCTACTATACCTAAGTAAACTACACGGTCAAACGAGCTGCAGGG
ACTTTACTCTGCGTCTACTAGACAGTCCTGTAATAAAAAGTCCGCTCCTG
GAGGACTTTAGAAACTAGGCCCGCGATGGCTTGCTCCGATTGACTACGGA
CTAACACGGCTCGCGCTCGATTATAGTCGGCAGGCCTCTGGCCTCCCTGC
CGGGTGTTCCGATATAGAATTAACAAACTTTGTCTCGACTGTCACAGTCT
TCCGTTTACCCGAGCTCGTGCTTTCTCATCCGTGCCATGTCCTCCGCAAG
TATATGCTGCTGACAAACGTACACCTTAGTAGGTGGAACCCAGCCGTTCG
CCCCCCGGTCACTCCTCCGGCGATACCGCTCCTCACTTTTGTCTTTCTCG
ATACGATGGCCTGGCAAGTTCTGGATATATGATCAGCGCTCCATTACGGC
TCCCTCCGGTGCATGCTTCCACGGCCCGTACTACAGGTGCTTAGACACAC
GCCTGTCGCTAAGTCGAGTCAGCTCTGGCCCTGGTGCGGGCCGTGAAACG
GACCAGTGCGGGGTCACGGAACACTACACTGAGAAGCGAGCCACGGTTGC
TAATCCACGTGGGCGCTGAGTCAGGCAACTGTAGAGGCGTGTTATCACTA
GTTGCCGCGGCGTAATTCAGTCGACAAAGGTTGTACACGTGTGTACCACG
TGTCTGACCCGGGTCACCAAAATGCGAGCCGGCTGTGCATTGGCGCCGCA
GTAAAACTAGCGTATACCCGCTCGTAACTGGCTGGCCAAAGTAATTTATG
TATACGCAAGTGGCCTGAGGGAGGCAGCCTGCTTAGCGTCCCATCCCCTC
GTCAACCTGTGGTTTTAGAGTGGTCGGGGGGTTACCTGACGAGCTACTAT
ACACAATCTAAAAGCCGGAATACCCGTTCGCAGTCATTTGGGCCTCCTGT
CGCGTACACTAATCGAAGTATAGGATCCAGATTATCGAGTTAAGTGGTAC
CCTTCCGGTATCCCTGTGCGTTCTGATTTCATCAGTGTAGGCAAGAATCC
ACCGACCATAAGTTAGTACCTAATCCCGACAATCAACATAACCACGTCCA
TAATTTTCAAATTCTCACTGTCACGAACTTCATTCTGCGACGTGGTTATT
CGGACAGAGGTTGATGCCTCTTTACCCATACGTAGTACCAACATCACCGA
CGCGACCTCCTTGTATGATCTGGTTTTTTCGTTCTACCTCAACCCGATCA
GAGAAGCCTCCCCGGCCGAGGGGGCCCCACCACTCCTCGTGGAGTGATCC
CACTCGTAGGAAGGCGACCTGGATGGGGAGAGTCCGCAAATGTAATTGAA
CCGCGCTACGAGCTTTCACTCGCCAGCTCAAATTGCTGCTGGGATGTACC
AGGAATAAGTGTTCACCCTTTTCCACGACCTCAGGGCGGACTTTTCGCTT
GCGTTTATTCGTCATCTCCTTCTTCTACTGACGGATCGTGCTGCTTTCTT
TGGCAGTCTCCAGAACGTCGTGAAAACGGCCTAATCTTATGGGACAAAAA
TATCCCAACTGGAAGACAGAGGACGAACACCTGTTTCGGTACACTGCGTC
ACAGGCACGGACTGGCAGTCACCGCTCCACCCCGCCGCGCTGGTCATGAT
TTCCAGCAGTGGGGACCGGCCGTCGTCCCATCAACACCGTGTGTGCCCCG
AGTTCGGGAAGTGTCCTGAGTGGCGGTGTGGCGGTCTATATCCCTTAGAT
GAGAGTGGCGGACTCAGCATCACTGCGAACTGCCCGGCAACCTTTAACAA
CTAAATTGCGCTTCGAAAGTGCCCAAGACAGCCTCACGGCGAGTCGCCTG
TTGCACGAGGGAAGATAATTTTCGAGCTCCTGCACACGATCGCTCATACC
CAAATTGGATAACACGTTGGAGGCATAGGCCTGCACCTGCGGGTGTCCTT
TCCGTGTTCTCAGGCTAATGCACTATAACATCTGGACTGACCCACTCCAA
GGGAAGCCTCTGGTAGTCTCTAACTACTACGAAGAACGCGTTTTGCTCAA
TAATGTTAGCGTACACCGACGTAAGTTGCGCCATTTGAAGCGTCTGAGCT
ACCGGCTTTTCCCGTTGGCTCATTGTCAACGTGCTATCCGGTCTGCCCCA
ACTCGAATAACGCTTAATTCATACCTAAGTCCCGTTGCGCGTGACTCTCC
AGACCCCCCTTCTAACGTCTCTATAACTGTTGTTCCCATGGGGAGCATGC
AGGGAATAATCAGCGCGTGTTAAATAAGAAACGCCGGCGCCAGGGCTAGA
CCGCCTTTGTTCATCGTCCCCCTTTGGCTTGTGGGTAGTAGTGCCGGTCA
CCATGCACGTCACCTCTTTATACTCGCCCTTTCCCCCCACATCACTTTTA
GCGACCTCATTCTCCTTACCTCAAGGGATTGCTGCATCTCGAGTCCGCAT
CCGTAAAGCGACATTCGTACATAATCCCTTCTCACAGCCGCACATGAACG
TCCAGGACAGCGCCCGTGTCAGTTTAGTAACACTTCCACCTATCCCTGGC
CGGGTTATTCCAACGTACCGTAGTGGGGGGCAGGGGATAAGTACGCACCC
AAAGGACCGAGGCTGGCTGGAGCAGAGTCCGAACGCTGCCCGACTGTCAG
TTTTATACAGCCGCACTCCACCAGTCACTGCTGCAGGATCTCGGACCCCT
TCGTTTTGGAAGCGCTGTATCCTTTTGTCCTTGCTTAGCAGGTCAGCTTA
TCCAGGGGCCTCTCTGCTGCTCATATCGAACGTACGCACAGGGTAGCCGG
TGACCACGAGGTGTGCACAGATCCTCCTGACCGGTGTTAAAGATACGTGT
GCTCTTTACTCCAGTTTTCCCCCGAGGAGAGTACAGATTACCTTCCTAAC
TTGCTGCACACCTTCTGCTACGGCCCCCGTATGTGTCCCCGTCACCGTAC
CGTCCCAGAGCGCCTAGCACTTGTCTCGCGGCCCTCCTATCCATGAGGCC
ATCACAACTGCATGCCAGCAATCATTATTCAGTCTGCCGAGCTTAGGAGG
CCAGGCTTCGGGCCTCCTTGGCCACATCATGCAACTACGTATGCGATTGC
ACCGGAAACCGCTAGTTCTCTATGCTTTCTACCGTCCCATACTCGTTTTC
GGTTCCATCGTTGTGGGGGTACTTTCGCGCTTCAGGACTTTCAAATGCTA
CCCCAATCCGTCGAAAGGCCAGGGCTGTCCCACCTACTCCCTGAACCATT
ATTTTCGTGATTGCGGGGCACCAAACACAATTCGGACTCCCAGGTCTCCA
TTACCACCTTGGATAATAACTCAGCTAAACAAAGGCAGTCAGGTCATTGG
TTTTCGGCTAACGCTGAGGACCAATAGGCGTGAAGGATAGTTGTCGTACG
GTCGGCTTCCGCCTTGACTCATTTCCCGACGGTTCGAGCGCGGTCACACC
CAGACTAATCGCACGGTAGCGGATCAGAGGCTGCGTTCCTGCGAGTTTAC
GTGAACTACACGAGGGATGATCTATCGGATTGTGACGCCCCGGGCCAACG
GCCTTTCCTGTCAACCCATCCTGGCAACTGTTCCACCTCGTGCCAATGAT
TCCCTGACTCTTGGCCCCTGCGCGAGCGCAGCATATAGTTCAATGCCTGA
TCAGAGATTGCCTGAGACGGAGAACGACAGCCAGCCATCTGCAAAATTGC
CCTTTCGGCGGATCCCTTGCCGGTTTCTGCACTCCGTCCTATGTCACTAT
TGGAAGGCCCGTGTGCATATGACGTCTGAATTCGAATCGTCTGGTATTCA
CTGAATGGAGTTCGGCACCCATACGTACGCCCGATTCCATCCCAACTAGA
ATCCTTCGCCCTAACGAGATGGTGAACTGAAGGTGGGATCAGGCAGGCCT
CCGTAAACGCTCTGCCGACAGCGGCCTTGAGTTAGGGAAGCGCCCCCGTG
TTTCTGAGTCGGGATATGCTAAGCGCAGAGAACACAAGTCCCGAAAAGCA
GGCCGTAACCGATTAGCGAAATGTGATAAAGCGTCTTGCCCGCGATTTAT
ATCGGGCGTTGGTGAAGGTAAGTATACAAGAACACACGCCCCCAACCCTC
TCTTTGTAGAGCACCGCTGGTGGTGCTACACTATAAAGCGTGATCCGGAC
CCCCTCTGTTTGACCCGGCCCGAAGGCAACTGTCCTAACACTCATAAATC
GCCAACTGACCTGCTGCTGTAGCTCGTGACGCTCTTCGGACACGATCACA
TAGCTAACAGTGCTCGTGTTTACACTGCCCGGCCGACGACCACACCAGGA
ACCTGGGGCGTACTAGGCGTTGTCAATAAGAGTTTGGATCATCAAAACCG
GAATAACAGGTAGCGAGGTAGGATACCCGAGCCAAAGGTGGTGAGGCCAA
GGGGGCTAACACAAGGTAGTCTGCTCCCTACAGGGGGTTCGATGTTGCCC
GTGTCGCTTCCTTCAGGCAGCAGCGTCTTCCTCCCTCTCCTGGGTGCCTT
AGTTATCACACCCTTGGGTGGAGGCGGAATTTCCGGTAAGCTACCTCCCG
ATGCCACTTCCCTACTGCGGCAATTAAATTAAGGCTCGGGTGCGAGAGGT
AATCGTCTCTTAACTGGATTCACGTCTGCTGCTGAAATGTGGCAAGTCGG
CGCGCGTAGTTCTGCCCGTCTATGGTACACCCCCACCCGGGCGGTTGGGT
GACCCAAGCTGGTGGTTGTGACCTGGCTGCGCCCAAGGGATCCTGGAGGG
ATCCCTATCTGCTCTGACCTCTGTCTTAATGGAACAACAACGGACTATGG
GGGGACACGGAGACGCACTGTCCGCGCAACGGAAGGTGCGGGAAACCCGC
CCGTCGGGCGGCGTCGCGTGGCGATGATCCGCGCAATTTCCTCTTGCTCG
TTTCACCTGCCATTATGACAGCTTCCCCGGGGGATTTGGTTGGTTCGGCT
GTATGGTTCGACCTTTTGTCTCTTCCAAGTCGCTAATTCAATTTCAAGGA
GTGATCACCGCTCGAGAACCCCTTGAATCCGCTTCCGTCTGGCTCTCGTC
CAAACTCGGCTCTTACAATCTCTCTCCCTAACGGCAGCGCTGCCAAACTT
TCCCCCACTACGGAACGCGAATAGACCCCTGACACGAGTTTCACTCCACG
TTCGTGCACCTGCGTTTCTTGAGTCCTCTACGATCCACGTCATTGGGTGG
AGTTAGTCATTTTCTTACCAGTCGTAAAAACGGAGATGCGTTGGGTCAAG
AGGGTCACAAGCCTCGCAGCCAGCTGCAGCTGTAAGGAGTGCCGGCGTCG
ATTCTCTCCTTTAAATAATGGTTATAGCTCCACCGACGAGATCGTTCAGG
TTAAAGTCATATTGGTCGCTGAAGGTTACCGTTTGCGATATGTATCGTCC
AGTTCCACGTGTCGGGGAGCGATTCCGTATACCCTCTTGGTCACCTCTGT
TTTGATCCTAGGGGGAGGGAGACAGTGACTATGTGAGACCCAACGACCCA
TCCTGCACCTGGATAACTGGGGATCCAGTAAAATTGCACAAGTATGTCTA
CGCAACCTATAGAGCGGGACCGACGGGTTGGTGCTTTTGACAGCGACGTG
CTCAAGCCTGTGTTCCAGCCCTTATGACCCGCTTATTAGCGACTCAGTAC
GAGAGGGAATAACTGTGCTTCAGCCACTCGCAGGCGCGCCTAAGAGGCGA
CCTCTTGTTTTGAATGCGAAAGTAATACTCCGCGGGGTTTGCCCGAGGTC
TTCGCGAACAAGCTCGCGAGAAAAATAATGGAGAAACGTTGATAGGCAAC
GCCACCAGTAGAATGCTGGTGAAGGCTTTTCCCAATTCATCCTCGGGGCA
CCGTGTTGTCTACTGCAAGGAAAGTCCAGTACGTTTCTGTAAGCGAACAT
TTTATACCCTGGTCCCTTCTTGTTTGCTCATTTTCAAGCGGAGACGTTCG
TTTCAACGGTATTTCTAAACGAAACGAAGACGACCTTGACGGTGCCAATC
AGTGATCATAGTAGTAGTCTAGACCTCATGACAAGGAGCTCCTCCGCAGT
TTCGAGGCGGCTCACTATCCTCCCCCGAAGATTTCACCTTCGACACGTAT
CGTCCTACACTAGGTAATTTTATATATAGTAGGGCCGTTGTCTATTCATA
CCTCTACGCGTCCACGCAGATTCTCATTTAGCGAGTGCTTCGGAATACTC
CCATAGGCGAGGCCGATGTCCGAGCAACCTCGAATATCTCAGACAATGAG
GCAAAAGCGTCGGTACTCAAGACCATCTCTTTTCCTCTGTAGAGGCTATG
GGCCGATCATGACACATCCTCTTAGGTTCAGCAGAAGTTCCACCGCTGAG
TCCCTCACCATAACTATGCCCCCCATGCTCGGGAACTTACGCTGAGTAGC
AATACGTTAATGAGAGGGTGATCGGACCAGGTTCAACCACGGTATCCGCC
CAACGGCACTAATTCCTCGAAGGGGTCGGAGTTGGGAACGCGGGCCGTCC
GGGGGGTCACCGGCTACCGCAATCCACGACATGATGCGAACGTCTTGAGC
CCCCCCGATTGGTAAGAAATATATGCAGGGCTCACGATTAACACGTCCCC
GACCCCCAATGAATGCAAGACACGAGCACGGGTAGACAGTTAGCTACGAT
GCGAATTTACCACAGCATTAAATCATACGATTCACCCCCACAAAAGATAG
ATTTTGAGTGCTCCATGCAGAGTCGCGTCACTTGTACCGCTCGGCAATTA
GCCCTATTTACGATCACAAGTTAGCATTATATCTTTTCTGCTTTCCCGCA
GAGTCTTGTATATCCAATTGCACGAGTAAGTCTTAACAATCTCGATCCTC
CCACAGTTGATTCACTGGCTATCCAAAGAGTACAGAAGGAGCAAACCTTG
GCATGCTTGCCTGCACGATTTAGTGACTTTACTCCCTAGACACGTTATCT
TCCGATTGATTGCCCTCAATTTAGGGGCCTTCACTCTCAGCCTGCCGCGC
GTCAAGGAGAATGTCAATGTCATGACTGTATTCGTAGCCTTCCCCCGGCG
GCCAGCATTACAGCAGTCCCCGGCTCAGGACATCACGGACTGGTCGGCAT
CACGACCTTCCTGCGGTCAGAGACTGATACGTCAATTCACCCCGATTCGA
CTTGTCCACCCTTCGGGGGGACGTAATTAACTTAGTAGCTAGCAGTTGAG
GTTCGATTGTGTGAGCTGGGCCTTAAATAACTGGGGTAGGCGACCAGCGC
GCATGAGGATATGCAGTATGATAAAGGCTCTTACTTTAACGCTGTTCCTT
AAGCGCTCCCATACTCAGGCCATTCGTCGGCAGAAGGCCCCGTCAACGTC
TGTGAACTCTTCCTGGCTATGTACTGACTGGCCGCTTCAGGCGTACCGCC
TCACTGTACCCGTACGTACGCGACAAACCAACCTGAATGAACATCCTACG
CGAACTAAGAAGGCGTTGTATATGCAATTCAGCAGTGCTTTCATTCGGTT
TCGCTGTATTCAGATCGGTTACTATTTTTTAGAGCTTTAAGTGCAGAGTC
GCCGTGGCCTCATAGATGCGCATCCCTGCGGTTCCGCCCATGGTTAATGT
CCAATCCCAGACTTCAGACTTTCGGCTAATCTCACCACGTGACAAAGATC
TGTATAGGACGTCCGGTTACAAATACTAAGAAGGCGTCAAAACTACTGAA
AACCATACGCCGGCTTATTCCTATTTCAAGCCCT
>SRR404410
GCGTGGTATTAATGACTCCTCACCCCTCCTAGATCTACCGGAGATCCCTT
AGAGCCCTAATGCCTGAGAAAAAACGATAGATTAACCGTTAATCTATCGT
AATTCCACTCGTTATATTGTCGAAATAATACCTAGCCCAGTAAGCCCCGG
AGCACAAGACTTATCAATGCGCCGCAGACACACAATAAGCCACGAGGTCC
AGTTGCATCACGACGCAAGCACTCCCATGATTGGGGCTGCTCTTCAATTT
GACCTCCCACTCGTATGTGTAGGAGTCGCACCTTAAGCGTTGGGGCGCCT
CGGTGCCAGTTTCCTCCTCATTCTCAATCCGCCTATCTGCCGAGGAGTGT
CAAGCGGACTGCAAGGGCTGTGGGTTCCAAGCAGTACCATTCCCGTTAGG
GTGGGGATCCTCGTTTTCTTTCGCAAAGGTCGAATCAAGTCTGGTTACTT
ACAGGCATCCTCATGAAAATCCCTGACGGTTTACACTCTCAACTAATTTA
AAAACTTTCATCACGTCTGAAGAGTGAAAGGACTTTGAAATATTGAGTGA
CGCCCAAGTTGAGGTTGTGTCCCAGGCCCGATGAGTGGCGGAAAACCCAG
TCAGCCGCTGCCATAAATAGGTTCGCGTTATATGAGCCCAAAGGCTATGA
TAGTTTCCTCCTGCTTGCGTGGCAAGTATGTCGGGAGCCCGGTCCTTCGA
CGCTTCACAACAGCCTCACACGCCCCCACGTCGTAAAATCCGGGGCGAAT
AAACGACCCTTCTCGTCAACCGTCATGCGTTCTCGGCGTTAGGATGCAGC
CTTTCCCGGGAGTCCTCTTGGGGAGCTCAGCCCCGTGGGGTTAGCTAAAC
CACCTTACTGTGGCGTCCCCACTATTTCAGGGTCTTGCGCGACACGTTCG
CGTTTAAGCATTTGGCCGCCCCGAC-AGGCGTCGGCGCGGGGAGCAAGCA
GAACAGCATTATTGAAATTACCGCTTAATGGGATGGCGCTGATATCGTCT
ATAGAAATTGGACATTGACCGTGATACTCACCCACTTAATTACAAGGCAA
TGGTGTCCAACGGAGCATAAGCCCGCGCGAGGGCATCCGGAGTGGATGTC
TTCGATCGCTGGACTGCAAAGCCAACAGGAATCAGAAGCCTCTTCGTCGG
GGATGTCAAGTAAAGTACGTACAACCTGGATACACGTGACGGTAATGCGA
CTTTGACGGCTTGTTCCGCCCTGCCTTCCCCAATACGAGTATCACTCTCA
CCCTTCGCAGGCAGACAGTTTGTATCCGCGGCTGATGGTGCCTCCGCTCC
GGGCGCCGTAGCGGCTCCAACCCTCAGTCTTCCTACCGACTCCACACACC
AGTTCGCAGTGAAGGAGGACAAATCGAGTACCCCGCCCCTGACTCTTGGA
ATTGCTGACCCCATCGGAAGGGTACGGGCCGCTTAAGCGGTAAGACGAGG
GCTTTAAGCAACCAACAATATAGGGCGCGTATGTTATTTGTAGGGTCTCC
GAAAAAATTGATTCAATACCGGATTTGGCATCCCGCCCTGGTCATAGTGC
TGTGTCATGGACTTGAGAGATGCCAGGACAACCTGACGAAAGTCTTACAA
AGACCCCGGCGAACTATTCCTATTGCCAGTTCTTGCCACAGACGCAAATG
ATACTACCCCATTTTCATATACGTCAATAGACCACAAGTCTTTTACCAAT
TCTTCATAAGCCTTGGCGTAGGAAGCACTCGGAATGAAATCATCCAAGGT
GGGGGTAGGCGCCTAAGACGGTAACTAGAGGACTCCTGCAGGCCTTGTGG
ATCCGCTGATCGTCCTTCACCTGAGTGAATAGTTTGCACACGGCGATCCA
GCGCCCCTACCCGAGCTTGAACGTTCGGTATCGCCTGAATTGATTAGCGA
CGACTTCAAAATAACTGTGCTACTAAAGAACTTGTAGTCCTCGGTACCAA
TTCGTAATCTCAGATGTTTCTGGTGCCCGTGTCCAATGTGCTGTCGTAGT
TGGAGAGTACGCTATGTTGGCGGGAGGCATTAACCTTAGTTTATCCAGAT
GTGATACTGCGGAAGGATGCATCACAATTTTCGAGGGCATTGTGATGGAG
CCGGCGTTGCCCTTCGCGTCCACCGCTTAGTTAGGCTTTGACTGACGCGC
AGCGAGTGTCAGTCCCGCCGGCAAAGCGGAAGTCTCGGACCTAAAGATTC
GAATTGTTAGCTGTAGGATTATCCCACACAACGGCCACCCAACTTGGTTA
CACCCGGGAGGTTAATGTATATCTCCCCTGCTTGATTTCCCTTAACCCAA
TCGGAATCCATTGTACCGCAGGCCTATTGACCCCTCGATGTCTCTGTTAA
TAGCAACGCTGGGTCCTCCCTGAGTCCATCGATGCGTAGAGTCCAGGATG
AGCGCGCCCTCTGAAAGAGCAGGCGGCGCCCATCTCGGACCTGTCGCAAC
CCGAACGCCGACATCGCGGGGAAGCGCGGGCATCGATAGAAGCTTAAATG
AGCATCCGAAACTTTCGCGACTGTTGGTTATGTGCTCGGGTCTATTGTCC
TACGTGAAACACACGGCATGGTAAGCAGCAGCGCTTTCTGGTATCAGGAT
CGCCGTGGCTGCTCCTTTTCGCATAGGGAAGACCACGGATTGTTTAATCG
TTCACACCCGGCTAACTGTGAAAAGCTCTTTGACCTAGATTCTACGGGAT
TGTACTTCGAGTGGGCATCAGGCCAACATACATCCAACCATTGGAGGGAG
AGTTGTAAACCTACTTAGCGGCATTTAACTGCGAGGGGATAGTCGTTGTG
GCAAGCGACAGGTAACTTGGCACATCGAGATATGAACAAGGCGCGAAGTA
ACGGCAAAATATTTGCACGTGAAAAGGACAACCCGGTGATGGCTGAATCC
TGACATTTATCAACTTTCGCTTTATTCGTTTCATACATACCCCTGCACTT
CGTGCAGATCTGTCCCCACACGGAACCGCAAAAGGCTCACCCGTGAAGAT
AGCGGCGAGTAAACTGTTGCACGCCGGAGAACCGGTGACATTGACACCTG
TTACAAAGCCTTACAATCGACGTCCACATTGCGGTGAATGTACAAGGGTC
GCGTGACCAACAGTACTGAACTTAGCGGAAGGGATCAATATAGGAGCTGA
CCTGATGCCCTGAGTTAATGCCCCCTACGGGAACGCCACACCTAGGTT-T
GCTAGCTGAAATAATCAGCTAGCAGTTGACAATCCAACCAATAGGGCTTC
GCGGAATCCACCGATCCACCCAATCGTTGGTGTCCCGAAGACTACACCCA
TGTCGCCTTTAACCGGTGGTAAATACCGGCGCTACCTTTTTTGAACTACA
TAGCGCCTACGTAACGATCCGTATCCGCGGGCATCAAATCGAAAGAGAAG
CCGTGGTCATTATAAAGCAGTACTTTACAATTGGGGGACAGAGAAGATTT
CCATAGTACCCGGTGTACAGATATCAGTCCTATTCGTACTTCGATCAGCA
GCTATCATCTGTATATGCCCCCTAGGAACAGCTGCAGAAAAATATTCGAC
GATTGGGTAGGTCGCGGTCGCATACTCGGTCTTACCCGTGGCACATAAAT
GCGCATGTACGGACTAACGGGCTCGTCCCGGGGGTGGGCACCATTTTCAT
CGTAGTTGTAATGTCCCTAGTGACGTTAACCTCGACCTGTCCTCCCAGCA
TTGATCTTTGGCCATCGTGCCTCCCGGCCGCCCAGAACCATCTGCTCGAG
TGGAGCTGCCCGCTCACTGCCGTTGGGTAACACACAGCACCTAGTTGGAT
AGGCCGGAGAGCCCTACCCTCAATGTGTGCACTAGCATTGATGGATTGGG
TTAAACATATTTTCGCCGGTTTTCGATTTCACTTTTGCGAGGACAGAACA
ATTATCGGTGCTGTCCGCCGGCATTATAGAGGTAACATGGCACCATTAGC
TCCCAGCAGCTAAAGGCGGTCTAAGCAACCGTCATCTCGCGGATAATCGA
TGTTGCAAACAAACCCATTGGGAACACTGCCGTGTTGCACACCCAACGAT
AGTGCTGGTGTAATCCCTGTAGAATCGTAACCACCTCCCTCGTACTTCCC
TCTGCGGTATTTAGCCTCAGCGCCAGTATGGCGCAGTCGCTTCGGTAGGC
GCACGATTTTTGCAGCTGCCGGTCATGTGGATCGATCACTAGTACCATGG
AACGGTCCTTCGAGCACTATCCATTACCCGCTTCCTAGTACATGGTCATA
AACGCCTCGAACGGGTGAAAGGGGTCGAATCAATAGTTACGTAGCAGCGG
CAGGTCTGGAACCCAATGGGATAGGGCGAAAGAGGGGAGTGGGCAATACC
ACCGCATAGCGCGTATTATAAAATCGAAATAAGCGCCCATATTCTCTGGC
ACCAGGTCAGTGAGATCAAGACATCATGGCTCTGCCGGGTGTGAGCAAGG
CTGAAGTGCGCACGAGGCTTCTCGCATGCACCCGGCCAGTTCATCTAATG
CATTCGCACCATGCTACTGGACTGGTGCAGCAGCCGGCATATGTAAGGAT
AAGCTCGGTCTTTATTCCGAATATTGTCCTCTCTTTCGTGCCAGCCCTAA
ATGTAGGGGAAATAGTTCGGGGGACAAAGCCCCTTCCATTTTACGGTTAG
CCTCACGTTTGGGTGGCGGCTATCCGATTAAGAGGTGATGTAAATGTGAT
TTGCTCCTATCGTAACTGTACGGTTTGAATGCAGGGCCTCCTTTACGAAC
CCGTCTGGCGTGTATCTCTCTCCCGTCCCTTCCCGTAGGCGACGTACACC
GAATTGCAACGAAAGGATCTAGGCATTAGCTTCTGTCACGGGACACTAGA
AACATAGATGCCCCATGCGACAAGTGACAGGCCCTCAAATTGTTTGCCTG
CAGGTGTTGCTTGAATGGCGATAGCCAATGTGAGGACTCCGACGATAAGC
CGGCGGTGTTCCCTGCATGGAGAATGGCCTGATTATGTCACAAATTGAGC
ATTATAGCGCGACGGCTCGTGCTCAGACCTTCATCATCCGTCTCCAACGA
GCCTTACGACACCTGGCAGGTGCCTATCCATGGGCCAATTCACGGCCTCG
ATCTTTAGTTCGTGGTAAGATCGCGCGTGAAAAAGGTGCGTCCGAAGTTA
GACGTTAATCTAGCCGAACCTTCGAACAGCTGGAGGTTCTCGTTCGAAGC
CCACTTTTCGTCCTGTATAGTGAGCAAGGACTAACAACCGTTATACTACG
TACGGATAGTCGTCGCTACAACCCGCAAGCAGAACGCGCAACCAAGGGAG
AAACCTTCTTGGGCAGTACGGTAAAATCAGGATGGTTGATGAAAGAGCCC
TTTCTGAACCCTAGGTTTTCTGGCCGATCATAAAGCGGGGTGGACTGCTC
TCCGTGGTGGATCTCTGCTAATGGCAAATCTAGGCCAGTGGTGGCGCCGG
GCTGAGGGATAAGTCAGTAGTAAAGGGCAAGGCCTTCGATCGGAAGCGAT
TCATCGTGATCAGACGCGCGATTTCTTAGACGCTTGTCTAGCTCAGTTGA
TTTTCAAGTTCTATTTGAACTCGCTTCTGAAGCTGTGCCAATAAGCTACG
GTACCGCCTATAGTGGGCATTGAAACGTAAGTCACTACACGTGATCCTAA
CGAATCGTCACTTTTGCTGAGATCGCCACGGTTTCTTATCGTGAAAGCTT
GGTATGCTTGCGTTTAGCTCTATTGTTGCACGCAATCCGGAACATTTAGG
TCGCGGCAAAGCTAGTGCGGGGCCAGGAATTGGAGCCGTCTGTACCAATA
GTATGGTAACACATATAGACGATGGCGTTTTCCGCGAGAAGGAAAGTGTG
CTGCACGCTAACGCCGTACCCGGTTTAATACCGGACCCGAACAAGAATCG
GCTGACTTTGAACCCATATGTTTCATGTGCACCGAGGGACGTCCAATGCT
AGAATTTCCTACGGGTTCTGTAGACCTACTAATGGCTACTCCCTTTACTG
GCCTCCGCGTCCAAGTCTACGGAAGCTAGTTCCCCTCAGGCTGAGGACCA
GCATGACCGTATAGCACCACATCGGTCCTTCCCACGGGCGGACTGAGAAT
GATGATCACCAGCGCGTCTCCCGTCATACGGGTGTGTTTCTCGAAGTAAG
ACAATATTTTCAAAAGATTACGATAACGATCTTAGCCAGCTGAAATGCTC
ATTTGTTCGCGCAACAATTGAGGCCGACCAGGTACTATATGGCTTTGGAG
CAGCTCTCATTTACATTACGGCGCTAGACCCTGCCAACCTCGGTAACAAA
TCAGGTGTCGTATAGCGCGAGTCCGGTACACTGTGGATTGAGGCCCTCGT
ACCATATTTATTTGGCTCAAAACAGCTTCCACCTCCTGAGGAGAGGGTCG
GTCACCAGAGCTTTCTGGTGGCCGAAGTATAAGCAGCTTTTCGCTTAGTG
AACGTTACGAGATTCTATCGCAGGAGGAGTCCTAAGGCTGCTCACGGCTT
TCCCACACTTTCCACGGAAGAATAAGCCATGGAGGGATATGCGCGGTCAA
ATCGTTTATGCGAGCGTGACTCTCTATCTCGCCAAGAGAGATGCGACTTT
AAGCCCGCAGCAGATAGCGGAAAGGCGGCTGATAACGGCGATCAGCGAGT
CAAGGCAGACGCCAAGATCAAACCTTCGGAAGACACTAAACAAAATAAGG
CGCCACATGGCAGCTGGCTGACCACGCGAGAAGGGAACCGAAGATTACTC
GCCGTAGAACAAACAACGACTCGCGCAAGATTTCTGTCTTTGAGTGAGCG
GCTGTCTGGGCGAGGACTTTGATGCACCTCCAGCGGCGACCCTTACGCTG
CGGGACGCGGCCTAGGTGTTTCGCGACGGATTCCTGCCGTGAAGACTCGT
GGTTGCATCTTTAGCGGACTATACTATACCTAAGGACGCAGCCCTGTTGT
GGGAAGCTTGGCTCAGGCAATCAAGTGCCGCCCGCGCAACTACGCGACTT
GCCTGGGCACTATTTGAAGGTCAAGGTGTTCCCTCGCCACCCTGGCAGAT
GGGTAGTAGAGTGGAGCGCGCCACGTTATACTTAAAGCGGTCTACGTACC
AGCAGAGATTGATGCGCGGGTAAAAGCTGAAACGATGTTCCGTCTTCAGA
TTAACCCACCCCTTCGAACGTAGTGCGAGTCCCTAAACGGCCGCAATCCG
AGACTCTTCCCACAGCATCACGTAGGGCCTGCCGCTGAAGAAAGATTCCG
CTGCCGTTTACGTTTGGCACTGATGAGCATTTATTTTGGAGCATCACGGG
CGATGGATCGGGAAAGGGCGCGTACCTGAGTCAGCCCTGAGCACCTGGAC
GGAAAGCATCCGGACAAAGCCCGTCAAGTTCGGTAGTACGCAGGAAAATG
CCCGGGGCACGGAGCAATTCAGGGTCCACGTCAGAGTGCGGGCGAGATAG
CGCGGTCTAGGCTCCCAGCATATGGTCGGGGATCGGTATGGCTCGTGGCG
CCAAAAATTCGCTCGGATTTTACATCCGGAAGGGGGTGGAATTAGGGTCG
TGGGCAGGCTAATTAAAATGGTTTACAATAGAGGTAGCGGCGGTTTACGA
GTAGAATGAGACAATCGACGACCTCCAGCAACACCGAAGCACTATCCTCC
GTCCCGGGCCATTCGCACTTGGACTGTGGTCCGGGTGTCGTCCCGCGCAC
GCCATAAACCGCCACCAAATGCGGCAGCCCTTGACATTGCTGTAATGCCG
GTCCTCATTCCCAGTACTCATACAGTTGGACCTTCAGGCTATGTGCCGCG
GCTCAAGGCCGGACCCACGAAGTAGGCCCGAGCCACCTTGTAGTCGTTTA
GGCGAGCGCCGTTAATAACGGTGAGATCCAGGGTGGGTACAAGGCATATC
TGTCTGACACACACGTGCGAACGGGCAGGTATCTTAGGTGCGCAAGACAC
ATGACGATAGCGAGCTCAGTCCGCCATAGCTTTTGGCCTAAAGGATCGCT
CTGCATTCTAAAAGTTGATTCAGTGTAAAAGCAAGTGAATCTTAGCACGG
CACCGGTTAAGCATGCGTGAGGGCTCTGGATGTAGAGCTCGAACGACTCG
CCCAACCCAACTGTTGAAATTGCGCTCACTATTGTTTGTTTTCTACGAAG
GAGCATAGAGTAACCGGGCCAGGGCCAAGAGCCAACACCAGGTCTTCCGA
CAAGCAGGCACTCGCTCTTTGGGTCCCGAATAAGACACAAGCCATCATGC
GCGCGTAGACGGAAGCGCTAGATCGCGAGAAAAGGCCAGTGAGTAGCATA
ATTGAATGATATATTTAGCAGACACGCCCCTTGCCTGCGCTACGTAACGG
TCCAAAGACAACGGACACGATAAAAGTAAGATATCGATGGCGCAAGCGGA
TAATGCGCAATACTCAGCAAATGGGGAAGACCAGGCGGGAAACGGAAAAT
ACGGACC-CGGCGTGGAGAATGATCGGCGGTGGAGACGAGCGGTAAGACC
AAGAGCACGAGAGATACACGCCAGGAGGGCGATGCAACAATGACCCACAT
GGGTAGGACGAATGAGAGAAGAGAATAAGGTAAAGGCAGACAGAGAGTCC
TGGTACACCTAGCCTTTGCCCAAGAACTCGGATTCAGACGTGCTGCGTGT
GTGTTACAGCGTTCGAAGAAAAGAATGCAGCAGATTACGATGGCTTCGCG
TCGAGATGGGGGGAGCACATTAGGCAAGTCAGGGTGGTAATGTGAGCCGA
CAAAATACCTGAAACTATTCTCGACCTGCAACAAACGGGGAGGACTAAGA
GACACGTTACGGCCAATGAACACTTGGGGCGGAACGCAGTAGCTAACACG
ACTCTTGCGATTCGACGGTATGCCAGCGGTAACGTGAAGACGCCTGGCCT
ATATCAAGGCAAGATGGGCACCAATAGTTATACAGAACTTAACGTTTCAG
CGACACGGCAGGCGCAGCCAGCAATGATGGGCCACTCGCAGATCGATGGA
CTGTCGAGCAAACCTTATGCAGGGAGAAGTTGGGCAAAAAAGCTAAAATG
TGTGGTGATAATCGCATTGAAGGTCATTAGATGCATGCCGATTTAACTTT
AGCTTCCTCACAGACGGTGCAATTTTCAGCGCGGGGGGTCAGGTCACAGG
ATAACCAGAGGGGCTTGGACAGGCTGAAGCCGAAGTGGCTGGGATGTGAT
GCTTTCGGTACTGGATTTACAATGCTAACCGCCATAGTAAATATGGACGT
TTCAGAAAGGGCAGAATCCGCCGCTCAGAGTAGATTTTTATGCTGGGTAT
ATTTGAAAGCAGTCGACGGACGTCTAGAAAACAATTTGATGCGTCCAATC
TGATAACGCCTTAAACCAGGAATAGTTTTGTAAATCGCAGTGCGGTGCAC
GTTCCTGCCGGTACGGACTGGCCAGTGAATCTAAGTGCAATAGTATGAAG
CGGTCTAAGGCCTTCCATACTCTGAGATACGCAGCGACGCAGTACTTCGG
CAACTACACTCAATAGAAAAGTAGCCATATGAGTTAGTATGAGTTGGATG
TACAACTTGAAGTATTATACCCTGGTCACTGCTATGCGTTTGTGGCGTTC
CGGGTATAATCTAGCTCTACATGTGCCCTGGTACTCGACGCGGAGACGAG
CCTCCCAAAATTAACCAGTGCCACTGTGGTAAAGAAACGTCTCTGACTCC
TATCGTTATGAATGCATCCAAGAGTCATCGCTCGACGAACGTTACAATTG
GTCATTCTACCCATACGATCAACACCCTGCTAAATAGTGGGACAGGTAAG
AAACTTCTTCTTACTTTGCACATGGGTCTAGTCTGGTCGCCTATTATCCA
TACAGACACGCCCCTGCGAGCAAACTTTCTTTTTGAGTGTGGTGTATTAA
TGAGAGAAAGGCGTGAGTGTCTTGCTCTTGCAGTGTCTGCTCGGACCATC
TTAGTAGTTGATATTCGAAAACTCGGTGTAGCGTTCGGGCCTATTTGTGC
GTCGTGGTAGAATCAGAGCTCATTGACACGGGAGACACCTTTCATGGCTG
AGAAAACGATGATGAAACTGCTCACGAGTTGGTTTCGGCGTGGGTAGCAT
CCAACTCGGGGCGTCAGAGCGCGGCGCGCGATATAGCAGACGCGAAGCCC
ATGGGAATCGCACGTCAAGTTTCATGCTCGGGTAAGTCGAAGTCGAGAAT
GGGGTGCCCCACATAGTCGAGTGAGAAAGTAACGCGTACAACATTAGGCA
CAAAAGGTGGACGCCTTGAGCCAATGTGCGGGATCACGGGGAGTCGCTGG
GTTCGCGGTTGGCGAAGAAGACAGCACAGACTAGTGTTGTGCTAGGCTGT
ACAAGCACAAACTTTAAGTCTGGCAATCACACCGATCGTAACACGCTGGA
GTCGGCCGCAATGCAACCTAACCACCAGAGCACTCGAACCGTAGGGCGAG
CACATATTATTAGAGTGGAGCATCAGGTTGTGGGGGGGTCCAGCACCTTA
TGGGCAGGCAACCGCTCTGAAGGCGCTTGCTACGACTCCGTAGCCATGTT
CTGATGGGGTC-GGGAGGGGGAGTCGAGTGGAGCCGCCAAAGCGAGAAGG
TTGCGCTGGATGTGAGACTATATTTACTATAAATACAATGTAGTTGCAGC
TGTGTCAAGCAAGGCCACTGCGAAGGCGTCGGGGACTTACATACCCTCCC
TCCTATCCCGGAGTCTACCATAGCTTGGCCGGACGCCGGACGATGATGTA
AGGAATATGCTATGGCGTAGTTAATATAAGACATACCCTATACCGGTGAT
TTCATCATTCGATAAACGCTGGGAACGACCGTATGGGATGCAAACCGCTG
GTTAGCGTCTAAGTGAAGGGCGTGGAGCAGATCTCTTACTGCCCAAGCTC
GGAGTGGCCGACTTAGGTTTAACGACCTTAGGGTATTATGACTCGGCGCC
TGGGTTTTCAAGGTTATATGGTGAGTTATTAGATGATGAACTCCAACCTA
CAACAAGCACCTAGGCCAGCCAGGTAGACATTATCCTCGAAACCGCCTGG
TGCTCAACCGTAGCAAAGTTGGATTATACCAGTTCGCATCTGCGTTTGGG
GGGCGGCTCTCACAGGAAGTGTTACGAGAAGCACCCCCGTGAGACATAAC
GACGTAACAATCCATGGGGGGTGTTGCGAAAGGGGCATTGACTTAGTTTC
TAATCACCGTGATTGTTTCGTTTAGTTTGCGGTTCGGAACTCTATATTCC
CTGCCCGACAATTTCTTTCGACAAGGGCTTGGGTTAAGGCAAGAGGCAGC
CCGGATGGAGGCCCCGGTGGGCGAGCCTCGAAGCGCCGTATAAGTACCGG
TCTGCGGCACTCCCAGACCCGATCGCGGATAGGGAGGCGACATAGCTTCT
TGTAACAGTCCAACGGCGGGTCGAGCGGTGCTGGAAATCCACTAAAGCGG
CACAGGTAGCGGGATGATAAAAGGACCTCATGGAGCAGAGCGCGTGAGGT
GGGGAGAGCAGGTTTTGATGAGCCTCCTTGATGCTGTGAGACTCGGGTCA
TGCGGGGGAGATAGCCATAAAAGGGTAAGTTAGGATAGGTCGAAGCTTAA
TGCGGGATGCGAACGATCTGGGATCGCGTCGCGGATGTAGAGATAGGACG
TAGAAGCACACCATTGTTTGCCCAGGCGGGACCCGTGTCCGTCCTCCTGA
GTTCTTCCGTGCAGCATGGTCGCTCTTCTGTGCAAGCACCAGCTCGGAAG
GAGCCATAAGTGAGTCCCACTCCTGGAGCTATAACGGTGCCATTGTTCAT
CAACCCCCACCTCGGTTAGGGACGTAGAAGTCCTGTCGTCGTAGAAAATA
CCAAAACCTCTTGCCGACTACATCCGAAACCCCCGTCTGTAACACGGCAT
AAGCCCATCCTCCCTTCCAAATCATGGGGTTAGCGGTTCACGCGCCGCCT
GGCGCCCTATAATGTGGCGCACTAGCCAAATACCATAGAACGCGACTGTC
ACTTGGTGCCCGCTTATCACACGCGACAAAGGTGGTCACCGTGTCCCTAC
CGGAACAGCTTGGTCGATCGTTACTACTCATGGGAATCTTACGGTTGCGG
TCCTAAATCGTCTCTGGGAATATTGTGCCGAATATCATCCTTTTGTCGCT
TGATTCTCTCATCATCTAATACGGCTTGTAGAAGGGGACTGGTGGTTGGA
GCAATGGGTGCGGTAGCGAAGGATGGCGCCCGGCAATACTTGGACACGAC
ACAACTATCACTAGTGTCACACCGATCGCTGCCAAGCTAAGAGAGGTAAT
TCAGTTGTAAGTTTTCATACGAGCCGAACGAGTGCAATGTCAAGGCCCCT
TCAGTAATAGTGATTTTCAAAAAGCCTAAGACCGCGTATAAAATGAACGA
AGGCCAAAACGACGGATCATAAGACGTGTCACTCTCATGGGGACCCCCGA
TATGTGACACCGGACGCATCGCCTTCCACCAGTGTCTTTGAATTGATCTA
TGTACGATCTAATACCGTGTTCAAAGCTTATTATTCCCCGGGCGCGACCA
ATTGTAGAGAAACTCATGAGATGAGAAACCAATAACCCACCTCAGGGGTC
AGCAGGGAGAACTAACACGGAGTTGCATGTTCCGGACCGACTCGGCAACG
GGTCGAGGTTGTCGTATGCAACAACAGAGTCTCAGCCGACAAGACGTAGT
CAACCATACCTTCATAGACCATCCTGATGTCTTATTTCTGTTTCAGAAAG
ACAAAGAGTTAAACCGTTCTATAGTGTAGTAGGCTCCTCCAGTCTTACGT
TTCACAGTATTGGTCTCAGGCACTGTAGAACGGGATCGAGACATCAGATT
TTACGCTTTGCGTTAATCATTCAAACGGGGTCCTCCCGATCAGCCCCAGT
CTCCCCCCTCCATCGGGCGCACCTTTTGGGCGTCCTAAGGAGATCCTTCG
TGCCACCAAGGACAGAATACGGTATTGTACCTGGGGTCTCTTTTTTTGAA
ATTGTCGAGAACTTCTGTCTGCCGCGCCTAGCGCTCGAACTTTCCCGCCC
TTGTGCGGACTTATTTCTATGATACGAGTAGTTAGAGGAGGTATGCAGGC
CTTATGGTGCCTATAGGTCGCAACGTGTGTCTCGCTTTCTATGACACAAT
TAAGCATGTCATACGACCGTTACCTTGTTCTCGCCTGCAGGGCTTGTTCA
ATGCTGATAAGGAGCACTACCTAATTCCCATTAACACGAAGGGAAAAATG
GAGCTCCTAGGTGGTCTATGCGAGGGAGAGGTCGACTTAGTCTAGTCGTT
AAGACCATGCGGTACCGTTCCTGCGCGTTCATCGCCAGTTTTTTCGCGGC
GGTCCTAACTTTCTGGCGGAGGACACGGCAAGACAAATCCCGAGCTTATC
ATTCGGGAGTTTCGCTAATCCTATCCATCTCGTCTGAAGTAAGGCGCCAC
TTATTCTTTCCTTCCCTCTGCAGATTAGGTCGTATTATTGTTTGTCCATT
ACACTAGTTTTCAAAGGACCCGGGAACCGAAAAGACACCTATCGAGCACC
GTAGAGTGGGAACTGGACCGGGGGGAAGTCGGTAACAGGGCCGTACAGAG
GAGGCGACGAACAAGCTAGGAATCGGGAAGTGCGTACACTCGATAGCGGA
CACAATCCGGAGACGGGAAATAGGGACCAGGGAGGCTTCAAATCACCATT
GGTGCCGGAGGAACAAAAAAAAGTCGCCAAACTACCGTGCTTTACGTAGG
AAGGTACTGGGCTACCCCACGGGGTACAAGGTGCCTCGTGTCAGGAGACC
CCGTGTCTCCGACCGTGGTGTGTTACGGGTAGAGACTCACGGCGTCAGAT
TTCCGCCAAGCCTCGACCCCCCTAGGCCCCGGTGAGTGGCGGACCCCTGG
CGTCCTCGTCAGCGCGCCAAAACAACCACACTCTGAGTAGCCCTCGCGGT
CTTCGCCGCACTGCTCCGCTGGGCATTCACTTAGTTACTTCACGCCCCTG
TTTTTTCAGTTTAATGCGACGTAACCTATTGATGTGTCCAGGGTGAAGCG
CCACCAACATATCTGAGAGCATTCGGGATAAGCACCCCTGGCTGGGAAGC
CTACTGGGACGGAAAGTCCAGTAAGTCTCAACTGCCGGATGAGGGCCGCT
AGAACTCAAAACAACGTCGGTTATGCAGAACGAACCATCAACGAGTGCTG
TGTCGGGGAGTCGTTCCTGGGGAATATGCCCCGACCGGAAGACTGATGAC
ATAGCCAACATTCGCCGGCGACTCTGAAAGTAAGGCCTGCTGTGTCAATG
AGTTGTGGACCCGAAATAGGAGCCATGGCGTTTACATAAGCCCCTGTTCT
GCGGGGTTCGTTATTAACGCCGATGTACCTTAGCGGAACAGAACAGCGGC
CACAGATGTCCATACTACAGCATAGGATAAAGTGCGTATCCCAATATTAG
CGAAGTCTGGACGGGTGACCTGGCGTGCCCAGCAATCCACCAGTAAGGCG
CATGACGTCCCGTGAGAAGAGACTTGCTAGCCTCAGCCGGAGAAGGTAAA
TTTTAGGGGCAGCGGTGGCCATAAGGACGTCCGGCGCGGATGCGAGGAAA
CAGCAGGCGCCATGTTCCGTAACTGTTACACATATAAGCGCTTTGAGCAT
AGCTAAAGGTACGAGAACGACAAAGCGTGGATTAGTAGAGCGCCCGCAAC
CAATGGCACCACGTCGGGTGACCCGACCTGCCGAGTTGACACCCGCCGGC
CGACCAAGCGTTGGCACAATAGAACGCAACTCCGAGAGCAGATACCATGA
AAAACATCACGTGATAAAGGATAGCGCGATGAAGGGTCGGGATGCGACCG
TTCGCGGATCTGTAAAACGCCGATGCCCAGGACCTAGCACAGCCCGACTG
TTGGAATTCTGTGGACGGGAATACTGTCCCTCGGTCAATGAGCTCCACTT
ATGCATGGCCCCCGCGCTCTCTCCGTAACCACTCGCCTGGGTAGCCCGTA
CGAGAACAAGTGAGCGGGGATGCAAAGGAGTAACGGGCAAATACGATAGG
CGATCTGGGCCTAACTAGGTGCAGGTACAGAATCGGTATTGGCGGCAGAA
ATATGAATCCATTCGGGCGTAAAGTAGTCCCGGGCGCGGGGACACAACGA
TGTGCCACCGTGGTGACATTTCCAGCAAGAAACACCGGTTAATAGTGTAA
AGGTACATGCAGAGTACCAGAAAACAGGTACTTTAGCGTCTCAAGCGGGT
GGTTTAACTCGGGGATGTTGTATCTGCTTACGGGCCCGAGAGGGCTAGTA
CACAAGACAATGTAGCAGTCAGGTGATTAAACCACGCGAGGGGGAAGACA
TACTTACGGTGCTCGGCCTAAAAAGATTCAGTCCTCGGAATGAGGTGTTC
TGACAATCGGTCTTACCCCAATGCGCGAGGGCTATTGAGGGAGAAGTTTC
CATATTTATGGTGCCAAGGCGGGGCAATGGCGAAATACGCGAGGCCGAAG
TCTCTTTAGATACTGAGACTCTGAACCGCTCTTTTTAACGGGCCTACTAT
TACACTAAGGGCCTAGGTCATTAAAGGTATGAATGATCGGGGGTAACCTG
AACAGCATACGCGAGCGGGGGATTTAGGGGAAGTTCTATTGCGACCCGGC
CTTAGGTTATTAGTTCCCAACTCACTCCGCGCGTCAACTAGCATCGTCGG
GACCGTGCAATGGATCATTCACATGGGTCCTTGACGGCTTTCTTCGAAGC
ATTTCCGAGCCAGACCCTCCCGAGCTGGAATGTGCCCCCGTAGACCGGTG
TGCCTACGTAAACTCCAGGTTGGGGAACCATGGCGAAACAGGCGTAGCGA
AGGAACAAGACGGTAGGGGCAGTACCCAGGCGAGATGAGAAGGAACGAGC
GTCAGCAACCCCATGAGAGATCAGGCACAAGGACCTTGTGGCGATCGAAT
GGTAAGAGTAGGGCTACTAACATCAGGAAGCTCGAAGCCGTAGTCCTCGG
CGCACGATTGTAGAAACGACGGCTCAGAGGCGACTAGTAATGAGCATCAA
CGAGCCACCCTAACAGGGTTGACAACGACAACCTGGTTAAGCGGTCTCCC
GGAGCATATCGTTGTGCCCTCGTCTGGTGCTGCGGGCCGCGCGTGGCGCT
ACTTCCCTGCGCAAGCCTATAAGCAACAGAGCGTGACAGCTGTATGGATA
TGGGGACTTCGATGGAGAACTAACGAGTGATAGTCATCATTAACGGCTCA
GCCTAGACGGGTAGTTACCCGCTCTAGTGGTCACCTGCTTCCCTCACAAC
GTCGATTGAACTGACGATAAAGTAGCCGCCCACGACCCCGGATGCAGCAT
CCTCATACTCTGTTTGTCGGCCATTCCGTCTACCGTGGTGATCTACCTGG
GGATGTAACAGGGGAGGTATCCAAAGTTCCGTGGTACAGGAACTGTCGAT
TGCGCCAACATTCTCCATTGATCGTCCTCGAATTACGAACTAAGAAGCAG
GATCATTGGAGGCCCTCCAACGCCTGGATAAATTCACCCGGTCACTGAAG
TTGCCTCCCCGGAAAAGAGATGCAGGGCAAAGCGGTCAGACTTGGCTACA
GCTCTACGCTTGACGAGCTCGCGGAATTCCTTCCGTAGCCATAGAAGACC
GGGGTCCGCGGTTGGTAAAGCTCGATGGCGAACACTTAGCGTCTTACCGT
TAAACGTCGGTAATGATAACCCTTCCGTTCCTTTGGCCTCCCATTTTTTA
GTAACTGGAATGTTACTTATATGGAGGTTAATCGGAAATTCACGTCTTCA
GTCGGGTTCTTTACTCCGTAGCAGCCCGTACATTAAGTGTGTGGAGGCCG
ATTATAAGACCCGACGGCTCGAGGTGGGCCGACTGGTGGTATGAGTTCCT
TCGCTCTTACGGTATTGCAAACAGGTCGGCGCCAACCTTCAGAAAAGGCC
CCAATGGTTTCGGTATTTACTGTTCCGAGCTATGACGTACAACGGCACTA
TTCCTAACTACACCATAGGGGTAACAAAGCCGGTTCAAGTCGGTCTGGGT
TATCCAATTTTATGCGGTCCGTCAGGGGAGTTCGAAGCGTCCACGGCGCT
CCACGAGGACTGAAAAACTGGTATCCTCCATAAAACTGACCACTCTGCCA
CCGTGTTGTCACGCGGAGACCACGCTCCAGATCTGTCGCATCCCCTTCAT
GGAACCTGAGTAGTTAGAAGTCCGGGTACGAGTCGTAAGCGCTAGAGGGC
ATCTTACTGCACTGTTTACGGCACACTGGCTCGCATATTTATCAATTGGT
GTCCTGAGCACAGCTTCTTTAGGGGTGCGGCCTCAAACCTTCGACATTTC
ACACGTATCCACCCGTGATAACGAGAGGGGAGTAAATCCCCTTATCATTC
TGCAGAGGTTCATTCAGGCCAACCGCTTGTCGTATGGAGGATCAGTCAGT
CCAGCTAGACCGCTGACCTCGGAGAGAAGCCTAAAGCACATCAACTATTC
GGCCGGTCGTTCAAGCCAAACCCATCTCCATTCACACTTAACTGCCTCAA
GGAGGCCAGTAGTACTGCGCAGCATGGATTGTATCCCTACCGGATGTGCG
CAGCACGGGAGAACTGTGACGAGTGTCTCGAGCTTGGACGGCATGGCGAT
AAATGACTTGGACTAGGGGGCATAACAAGTGGGGAGAGCATGAATATGAC
ATTCTCCTTGTTGAGGTCAGCATGAAGAGGAGAGATTGTATCGTGTGTGG
TTATGGTCTCTTGCGGTATCCTAGTCAGGCTAGCAGCGTCGCCTGCAGCA
ACGGTTGGCATTAGCCGTCTTATCCCGTCTCTTGGCCTTGAACCATCGGA
TCTTGGTGACTCTAGTAGTAGTGCCGGCCCAATATAATACTAACCACAGG
TT-AGTAATTTCTATTACCAATAAGGACTTCTTTACCAGGGACCCTCCTT
TTGAGAATTGCTGGCAACGGGTGATACGGGCATTCCTGAGTCTGCGCAGG
AGGCGCCAGGCGTCCGCACCGATTCCGTCCAGCCACCCGTTGTTCGACAT
AAACGTGAAGGTATATATATCCACCCAAGGGACCAAGTAGTCATAGATGA
ACCTGGATAGGAGACCCCCTCTGCCTTGTCCTCTTGAACCCTGTTCGCGG
TTCAACTAGCGCACTGTTACTTTCCTTTCGATAACTCCAGTTGTGCCCTC
CTTCGGGAAACAGGGTGCCAAATGTGCACGGGGAGTCTCCAACCATCAGG
CCCCGTGCCGCGTAACTCCATCCCCATTATCCCCTGTCTGGGACCTTTCG
TTTGCCAGCGTAGGGACTGTGTTAGCCAGGGACCCGAATTGTGATGAGGC
CCAACCTTTCGAAGCCTCCCCGACAGGGCGTCACCACGAATCGTTGCGTA
ACGATGTCGGAGGCGGCGCAATGAAGAAAGTGCATCACTTCAGAGAGGAC
GAAGAGGCGAGGTCGGCCAGCGGGAGAGCGTAATAACCGCAGCAGACAAC
GATAAAAGAATGGGTATTTCAACGATGCTTATCTATCAATTGCCATCAAC
CTCCCAATGCGAAAGAGGGATGAAGCCACAAAAGGGGGTATGCCCCCTAT
TTAAGTGTGTAAAGAGCTCCGACATAATTCCTGATCTACAGGTTGCGCTT
TGCCGGGATGTTGAACAGTAGTGTAGTTAGCGCTAACAAAGTATTCCCAC
ACTATTTTACCGCTTCGCCCGCAGGCTGGTATTACTTCAATATCATATAA
GGGTTTTTGACACCTCGCGAGTAGGATGGGGGTAGCGGCCGTTTCCCTTA
GTATGTGTCTAACACTCGTTTGCGAAGCACTAAAAACATTCTTCTAATGT
CCGGAATTACGTCTCTTGACGTGTTCTTAGAAGCTGACGGCAAGCGGTTT
TAGCCACTATGGATCCCTCCTGGCCCCGGGAAGGGTTGTCCAACGTTGTA
CTTTTGATCGAGCCGGCGCTCTTGGCGTGCGGTGTGCGGAAACTCTGCCC
AAATCGCGATGGAACACGCAGAATTCATGGAGGCTACGTAAACCGAGTAA
ACTGCTGGGATGACTAAGGAAGCTGTTCAAGGCTAAAAGGTCGAACTAGA
ATGATTATCGGCGGGTTTAATCTATTTAGAATAAAATCCGATCGGGGGGG
CTGGTGACCGGAGACAAGGAACGGGCGAAATTATCGATGCGAGAGCCTTA
GCTCTTATTGAGAGGACGACTTTCTCATAGCGTTTTTTGGGGGCGGAAGC
GTGCGAGGTTGAATACGAGCTGGGGTAGTCTTTGACGGAGGCGTAAACCG
AGGAAAAACCGGGAGCGTCAAACGTCAAGCCCGCCACAAGATGAGAGTCT
GTGGGTCTCCTCAAAAGGACAGGGGAGTGAAGGATAGTAAACTATTGGAT
CTCCTTTGACGCCCGGGGCGGGTGTCCCTCCAAGGGAAGAGCTAGCCAGA
AGCGACCACTAGGACTCGATTAAGAATCAGCTCGGGTTGCTTGCCTACGT
CGGACGCGACGTCCTGTAACGCGAGCGCAGGTGAGATTAAAATCAGTGGA
CGCCATAAGAGCGAAGAGTCCAGCCTACTGCAGTCGATAACTTACTAGCC
TCCGGTTCCGAGAGCGACCACCCCAGTGAATTGTAATGGGTACGACTTGT
GACCACCTAAAATGCTAAATGGCGGACCTCCTGTATGGAATTGTCCGCAG
CACACCTGAAGGCCGATCACATGAGTTTCAGCCGGCACCTTCAACAGTTC
CAAGATGATGTCCTGAATAATGCAGGTCCGAGGATGGATGGCCGCCGGAG
GAGAAGGATAATTGTCTACGCGTAGAATAAAGGTTGAAACGAACGAGTGG
TGTTATCGCTAGCCTGTAAGGATAGAGTCACTGTTAACGTGAGCCCAGCG
ATGCCGGGAGGCCTTAGAGAAAGATCCACGATAAGCGGAGTTAGGCGTTC
GGAGCAGCACATGGGTATTCTTGGGGGGGAGTACCGGGTCGAGCGCGGCG
TGGACATACCGGGAGGGGCGCCGAAAATCGAGGACATAAAGGAAGGATCC
TCACGAGAGCAGACATAAGTGCCCACTGACCCGTTTTACAGCCGGATTCG
GGCTGCGAGTGGATAACTCGAGTGGAGGACACATGCAAATAGTGTAATCA
TTGACAACTATCGATTGGAGCTGGAGCCGGATAAGTAATTAAACTTCGGA
GCACCAGCCGCCACAGATGTGTCCCAAGATCGGCAACGACGTTTTGAAGT
TAGATGGTACGAAGGCGTTTCTACGGCACATGCATTTACAGTGGCGGTCA
AAGGAATCTCCAGGAGAGACTCTCAGAGTCGCAGGTTAGCCTGGGGCAGG
CGCTATCCATTAGGCTGTAGGAGAGGTGTCAAACTGCAGCCTGCGTCTAC
CGGGTCGCACCGGTTCGCCTGGGTTCGGCTAGCACTCGGCGATCTAGACC
AAAAACAGTTGGCGAGGTACTCTGGGCCGCAACGGCACACTGCATCGCCG
GGAGGGTCGTCTCACGGTTTCCGGCCGTTTTATCTACTGTGCTTCTCTCC
AGTCGAGGGTGACTTACCCACAAGTCGCGCATTACGTTGAAACCAGTTCG
CTTGAACACTGTTTCCTGGATGCGGGCCTCGACGGCCACGGTCTTCGCAC
AGGATTCAGCATAAGATGCGATGTTCTGCCGATCCCCGCAAGGGTTCCAG
CCTTTCCTAAACTGCAGTGCGCTACGATTTTCGGCCTGGCAGAGTATCTA
ATCCCTGAAGGCGGAGTCTCACACTAAGTGTGCTGCACGCGCTGGCCTAC
CATCCTGTTTCGTCGCGGCTCGCTACCCTCCCGCGGATTAACTTATACGT
CACGGGCATTTCAACTATTGCGAGCTGCGTGGGGAGGAGGCCTTTCGCTG
TAATAGTCGTTCGTCCGCCATTTCAGACGTTAGGCCCGGTTGTTGAGACG
TAAGATGGCGAAATCGAACAAGACTTGAGACAGTTCAGCAGTTAGAAATT
CTTTTGACAAGACGGGCAAAGGCACGCAAAGGGGCTAAGTGACTGACTTC
TTTCCCTTGTGCAGCAGGGCTGCCGATTTGGCCCCTCGGTTTTCATGGCG
CTCCGGTTTGAAAGGCGGTGGATCAAGGAGTCTGACTGTTTGATAAGTCC
TATTGGACGCGTGCAGCCGGAGTCCTGCTGAAAACATTGTCGAATCTCAG
TACTGGAAAAGAAACAAGCCTCAATCGGCTATCAGTCCACTTTTGGAAGG
TACATCAATGTACATTGTCATATCACAGTGGAGATACCCGGCGGCGTACC
TATATTAATGAAATACTGAAGTCGTAAGCGCTGGGACTTACAGGGGGGCA
AGGCCCGAACAACAGAGAACAATATCGAGGTGTGAGGGTAAGGGGAAATC
GCAGTACGGATGTAGAAACAACCGCCTTTCAATTGTCGGCGAAGTAAGGT
ACGGAGTCGTTAAGGAGTCGCCGACTAATGCAACCGCGAGATTGATGGGC
GGGTAAACGGTCGCCTTGATCAGCGAACGGCTTTGTGAGGACGACGAAGC
GGCCACCTCGCGACCCGCCTCGGTTCGGTGTGTGCTTCCGTCAGGCGCAG
TATTCTAAAAGTGAAGGGTATTCGGTCGGGCGGGTCTTCAGGGGGACCGC
ACGGGTACGACGAACGGGTGGAATGTGAAAATCCGTATCGGAGCCGGGAC
GGGGCGTTAGTCCGTTCTCGCGACAGGGTAGCACATTAAGTTGGCGAAAT
TTTAGGGGAATTGGGCAGGACCACGCAGGACGTCAGTGTTGGTGCGCTCC
CTCCCTAAAATGGCGACAATGGGCATCAGAAGAGAGGCGAGGTGAACCAC
CTGAATGTGTAGGGATCGTGTGCAATTTGAACCACGCATTGGAAAAATGA
CAAACCTCATACAAAGGCACCTCCAACCAAAGCCTTCCGAGGCAAAATGA
AAGGCCGAGCAGGTTCCATATAAGGTCCTGCGAGAGAGGGAGGGAGCGTG
CATTGTGGGAGGGCGAAGAGATAAACTGGGAGAAAGATGGCGATTTGTGG
GGAAAGGGCCGACTTCCATGGCCTATCTCCTGACGGTTGACAGGAACCTC
TCATGACCCCGACCTATCCCATTCCACCGTTGACACCTTCTGTCACGCGG
CTCTCCCAAACCAATGCTATTGTTGTATTCAAGGGGCTTCAAGAACGTCT
CTGCAACCCGCGCTAGGGTATGGGAACGGCGGGGGGTATCGTCGCGAGCC
CGGTCCAGCGAATCACTGAGTTATAGTTTTTTTCTGGATGTTGCATTGAG
TCGTTCTGTAGGTTCGCAAGGACATCATGGTGCTCAATCACTTGAACCGC
ATATACTCTGCGCGTCCCCGGCCTTCTCGTGAGTAGCAGTTGGTTATACC
CGTCCCACTCCGAATCTCGCACGCGAATAACAGTTTTTCTGTTGGACACA
CGACGGAATATGGGGGACGGTCGTGAGTGAAGGGGCTGTTGCAGGAGACC
CCAGCGACTAGTACTCTCTGCTAGCTGTAGCACGCCGACAGGGAATATAA
ACCACGCGTGGCGGGCTCGGCACAATAAGTATATCATCCCGAACCCGCCT
ATCTCCGCATGATTTGACGTTTTCAGTCATCAGCTGGCCCTTGTATACGG
TTAAGGTTGTTGCTCCAATCATCACCGGGGGAGACGACACTCTGCTCCGT
CCTAATCCGTCTACATTGTCTGGAGCTCGTGGCCGGTTCAGCACATGATC
TTCAGCCTCGCGAGATAGGTAGCGATACTTGCTTCTCTAGCAACATTAAT
CTACCAGGTTCGCCCAGTTGCTGGTTCCCTGTAGTACGCCCCACCATGTG
GCCCGGTTCGGAGTGAAGAGGGACCGGTTTGGAGCTACGGGCACGTCGAA
ATAGAGCCATGCCTAATGGTCTTTATCGTGTAACCATCCTGTAATTGCGG
TAAGACCACTATCTGCTGTGATCGTTCCTACAGGAGCGAGTAATTTGTAT
TGGCTAGAGTGAGGATCCCGAACTTCTCTGTGAGTAAAACGCCTTCACTC
CCGCAATATATCCCCAGAGCTAAATTGCACGCAAAGCCATGACCTGAGAC
TGTTCATCGGGTACCCCGTGAAGAAGCTAGTCTCTTGACGTGTCGGAGAG
GATGGTGGTGCGGTTAAGTCCCAGGGTTTCATTCGATACACTCTGATAGG
CGATAGTGGTCCGAAAAGCTACCCCGTTCGGTTGGGGGGCGGAGCCCCAC
GCGCGCGGACCCCACTCGCAGCACCTCTAATGGTCCCCTCTTCCCGCAGC
TCCGCATCCCGCCACCGTGAGAGGTTAATCAACTAAACACTAATGGAGGA
GATTACTGTCAGACATCTTCAGAACGCCTCCTGTTAGCCGGTCGGTGGAG
GGACGCCTGCGGAAGTTGCGGAGAGGGGGGGATACGGGGAAGCGAAGATT
GAACGCTACTACTATGTTCCCTCCGTTTTCGGAAGCCAGATAATTGAGGA
GCATCAACCTCGGCCTCTACGTTTTCTACCCACGCCGGGTATCTATACCA
CAGCAGGAATAACTATAGGACGCTTGAGAGGTAGCATCCGGGTAGTGACC
GGTTAACCTGCCGGAGCGAAGGTAACTTGAGCGTGATCCCCCTGCTTGCG
GGCAGCCTCATCCTGGATAAAGAGATTTGCTACAGGACTGTAGTGCTTGG
TCCGGCATCCATATTATCGGCTGGTATGCCTGGTCTGGTGGCAAAGTCAC
CCTTATTTGACGCCGGTCCCCGAATGTAGCACTCCGCCGCTCGTATTGCG
ATCTGATACCTTACAACCCTAGGGCGGTCACCCGGCCTACCGGGCAGGTC
CCCGACAGCGGGCATTTGGCTTTCTACGGCGGCCTGTAAAACGAAACAGT
CACACATGCGGCGAAACGTGCAGGCTAGCGGGACGTAGAAGTTTGGCTTT
GGCACAGCGCCCCGTTACTTGCTGCCAAGTTCTTGTGAGAGGTTTTTAGC
TTTACAATCACTGCCTCTCCCGCTCCCACCCCCGGATGTTACCCTTAGGT
GCCACTATGCCCCACGCCGTATCTGCATAGATGCGACAGCGAAGAAGTGC
TAAACGGTCTACGCGATCGCACTCAGGCGCTATCAGCCGAGTATCGAACG
TTACGGCCAGGGTCGAATGTTCGGGGGCGGTTTGTTACCTCGGCGGTACT
CTGAAGCAATGTCGTTTCCCTTTGTTCCCCAGCTCCTTTAAGATATACTA
TACGAAGGGCGGTCCGGTACCGGAGACTGGGGAACGCAGAGTATCGGGTA
ACATGGTGACAAGGGGCCTGCTCATGTTTAAGGAAGGATGGTGCACGGAG
AGACCAGGAGACCGGCATTCTCGTTGCGGAGGAGCCGATTTAATCCTTCA
GCGGACTCTCTCGAACTACCGAGGATCAACGGGGTTCTGACAGCGAAACA
TAGTCCCGATTCTCTCGTCCCGACAGTCGTGTTCTCCCCCCCGCTCTATG
CGATCCCCGGATGTCCGCCATAGCGCACCTAGGCAATCCGTCTCCCTCTT
GTCAATCTTGGTCATGTTTCTTCAAATGATCGCGTCGTTCTTCCTCCGAA
TTGGTTGCTCTTTGTGTCAACCGGGGTCACTCAATCACCGTCTATCTTAA
GACAATACAATGGCACGAGGATGCAATACTATTCCCGGACACTGAACCAC
TCCAGCCGAATTTCTTACCCCACTCCGGTCGATTGTGGAGGATGTGCTTC
TCAGTGCCGTGGGGGTTCAACGGAACAGGTGTAAAAAACGTTACCTTCTC
AATGTCCGGTCACATCTGTAGCGCTAAACTGCGCTGGCAGTGTTAGATCG
TCACAGACCATTAGTGTGCTACGCATAGGGCCCCACCCTTTCTGTATTAT
CGATTTTGCACTAGACGAGCCAATGAGCCAGCGATCGGGTCGGGACCGTA
TAGAGGGGCTTGTTCTAGTGCCTTTAACTCCGTGGGCTTAAGTTTAGGCA
CAAATAAACCGGCGCTACCGTCATACAACCTTAATTGTACCTGCCATATA
GTGTTTGTTTCCTGATTTTGTTACACAGGTTATAGTAGGTATGAGGCTGT
TTCCGAGCACTGGCGAAGGTCTGATCCAATCTTGCAGCCTAAATAGAGTT
ATGCGCCGACCTACTAGGGCCCGTCGTCTTCCCGTTTAACTCACCAGCGG
AGTGGTAGCACCCCGTCCTCAGTCCAGCTCGCGGTTGCGACAGATTAAAG
TCGAGATCCCCCTTGCTCCCTGTTTCTCGCACGCCCTTACCATTTATATG
TCACCAGCCGCGTGGTGACGTAATTTGTGGTCTATGGGGTAAGATTGGAG
GAGTTATAGCTTTCATCATCCCACCAGGGACGGGCCTTTTCCGTCTCCCA
AAGCATTTCACAGGGCGTAATTGCGCACTGACTACTCCATCTGAAGGGTA
AGGAGCCAAGGACGAGGGTGCTTATATTTCGGTTTGGGCTCAATTCCCAA
GGAATTGGCGAAAGCGAGGCGTCGGTGAACGCTTCGCTTACGTCGAGATG
GGCCTCGTGTTGTTCGCCGCTAATTCTACCCAGCTGCTAGCTACCTATCG
TCCCTCGCCTGGACTATAACGACCTGACCCTGTCGCCTCACTGAGATGAA
GAGACGCGGAACCCGTGATAGCAAGCTACCGGATATGGGGAGAGCACAAA
GTGTGGCCTGGTTAGGATCGACAGTCATCAACGGTCATCCCTCAGACCTT
CGACATTTGGGTAACTCATGACAAATGCTGGTTGACGGTTCGACTGTTGG
AAGAGCGGTATCACAGCCGGGTAGCCGGGCACTGGGACCAAGAATGCTCT
CGGCACTGACGTGGCATGTTCCTATACCCAATGGGTTATATGATCCTCTT
TCCAGAACTAAACGAGCGCCTCGCTGGCTTAACGTGTTTGAGAACCAAGA
TTCATCCAGAAACTGCCACAGTCGAGAGATTCGTGGGATCACTGGCCAGC
CACATCAACTAAGTTCAAAGGGCACCACGCCGGTAGCACAAATGGCTTAA
TAAGCGGGCTGTGGCCGCTTAGTACCCCTGCCTACACGGGACGGAATATC
GTGGCATACCAACTCCTTGCACTGTACCGACGCTGTCCTCCTAAACCACG
CTAGTAGTCGACACGATGCGCGAGGAGAATCTCCGTCCCCTGAACCCTAA
GGTCTTTCTGCATATCTTTTATGGCTAGCCTTACTCTTCCTGACACTAAT
CATTAAGCGACCGCACACTCAGGAAGAGTAGCGTCTCCATCGCCTTGGCT
CAGTCCACGACTATAACATTCCCTTATGTTCAGCCTTGTGTTACATGGTA
ATCCCTAGCCGTGATTGCAGAATCGAAACGTGGCTGCAAGCTGGTGTTCC
CGGTAAACGTACGTAATTGGACGCCCGAATTCGGCCTCATGTGCTGCGGA
ACTCTACTTCCTCATGCGGTCTGCGGGCTGCTTCCGGTTTCTTCTCCAGC
TCGCTATAATTACCCACGCCCACTTACGCGCGTAACTGGAAATCAAGAGG
GACGCGCCGACTAGAGCCATCGGACTTCTCACCATTGTACTGATCCCGCT
GAGGTCCATGTTGACGCTGGAGCGCGAGTTGTTCCACGTGGTCTAAATGT
AGTTGGTATTGTGGCATTGACCGCGCACACCGACCTGCAACCCTCGAACC
TAGATTTTTAGTAATCGTTGACGCGGTTTTGTCAGTTTTGAGAATGTTCC
ATCCCAACCCTAGAAAAAGGATGGGATCAGTAGTGACCAGGGAGGTCGGC
TCCTCACGCGAACCTTGCAATGAGGCTACCTTACTGATCCCTCTGGTATG
ATGCAGCCCTTTTCCTGGATCGCCACAGACCGACGTTTGAGAAAATCCCC
AGCTTCGAGAATATCACACCCGCATACTGCATCACACTTCTCTCTCGGGC
GATCACGGTCATGAGATTCGATTTACCGGCTCGTACGAGCAACCCTCAAC
GCCGCCTTTCCACGTTCTAGATTCAATCCAATAAGCCGGTGCCGGGCTCG
TTGGCGACGGAGCGCTTGAGATATCTAGGTGACCCTTTGACGAGTGCCTC
GATAGGTCCGCTAGCCCCCGAGCTGAGAGACCGGAGTGCTGCCTTTTCCC
TAGGCAGGCGTAGGCCCTTTCCACTAGTCCACTGGTTGAAATGGTCGGAC
CCTTGCATGGACACTGCAGAGGCCCTACGCTGAGTAGTATCTATGGAAGA
GCTCGCCTATGAGCGGAGTGGAACGGTTAAGGACTGGGGGGTTGATTGGC
AATTGAAGACCATGATCCGTGCAGTAAGATGAGAGGACGAACGCCGGTCC
AAGGGGAGTCGAACACGCGGAGCAGACAGTAGCATTTAAATCGGACGGGG
CCGGGAAAGTCTCGACTCCTCATATTGGCTTACCGGCCTTGCGTTCTTCT
TCGTTGAAGGTTTCGATCTCTAACATGATTACTCCACGAATAACCGTCGA
GCGTTCTACCAACTCAGCCCCACGGCAATTTTGACTTGCACATTCTAGAC
CTATATCGTCCCATTTCAACCGTGGTTTTCTCCCCGCAGATACAAATTGC
CATATGCTGATCAGGCTAGATTATTAAGCAAGGTGAGGTAAGTTCCCCTA
TCAATATACGATACCGCTAGACAAGCTTTTACCACCGACAGAGTATCGGG
GTCACTGGTGGGCCAACTATTAAGGGCAGAATGAAACGTCATCAGTTGAA
TCAAACACTTTATTCCTTGCCGAGGTGGCGGTTGTAGCCCTGAGCTGCAA
CCCTCGATAGGCTGGTTCTGTTTACCCCGCGGTGACGGTAGCACTAAGGC
TCTGACGAACCAGGTTTGGTGTGCCAACACCCCTCCCTCCCGTACACTGC
TGAGATCTGCAGCCATGGAGCAACAGCACTACGCTGACATATTACTAGAG
CGGCATTCCTTTACGAGAATGTCTCACTTCGTGTGGTATGAGAGCTCTCC
CGAGTCTTACAGCCCACTCGGTAAGACTTGGAACGCCGAGCCGGTCCGAA
TGTGGTGCTCGACCGTTGGACCGCCCAGAATCGAAGAATACGGGAATACA
TATGAGTTAACGCAGGGACGCGTAGTAGGGAATCCTTGCCTGGGAGCGAA
GAATCTGAGATGACCGGGGCTGCCCTGAAAAGCTCAAGTGCTAAGATTAT
GCCCGTTACGATATATCGTGCTCCCGGCCGTCTGCATCTTGGCTCTTTCT
AGGTGCTGTGTTATGATTATCCACTCTAAGTGCTGCTCGGAAATGACCGC
CTGTCGGCTACTATACCTAAGTAAACTACACGGTCAAACGAGCTGCAGGG
ACTTTACTCTGCGTCTACTAGACAGTCCTGTAATAAAAAGTCCGCTCCTG
GAGGACTTTAGAAACTAGGCCCGCGATGGCTTGCTCCGATTGACTACGGA
CTAACACGGCTCGCGCTCGATTATAGTCGGCAGGCCTCTGGCCTCCCTGC
CGGGTGTTCCGATATAGAATTAACAAACTTTGTCTCGACTGTCACAGTCT
TCCGTTTACCCGAGCTCGTGCTTTCTCATCCGTGCCATGTCCTCCGCAAG
TATATGCTGCTGACAAACGTACACCTTAGTAGGTGGAACCCAGCCGTTCG
CCCCCCGGTCACTCCTCCGGCGATACCGCTCCTCACTTTTGTCTTTCTCG
ATACGATGGCCTGGCAAGTTCTGGATATATGATCAGCGCTCCATTACGGC
TCCCTCCGGTGCATGCTTCCACGGCCCGTACTACAGGTGCTTAGACACAC
GCCTGTCGCTAAGTCGAGTCAGCTCTGGCCCTGGTGCGGGCCGTGAAACG
GACCAGTGCGGGGTCACGGAACACTACACTGAGAAGCGAGCCACGGTTGC
TAATCCACGTGGGCGCTGAGTCAGGCAACTGTAGAGGCGTGTTATCACTA
GTTGCCGCGGCGTAATTCAGTCGACAAAGGTTGTACACGTGTGTACCACG
TGTCTGACCCGGGTCACCAAAATGCGAGCCGGCTGTGCATTGGCGCCGCA
GTAAAACTAGCGTATACCCGCTCGTAACTGGCTGGCCAAAGTAATTTATG
TATACGCAAGTGGCCTGAGGGAGGCAGCCTGCTTAGCGTCCCATCCCCTC
GTCAACCTGTGGTTTTAGAGTGGTCGGGGGGTTACCTGACGAGCTACTAT
ACACAATCTAAAAGCCGGAATACCCGTTCGCAGTCATTTGGGCCTCCTGT
CGCGTACACTAATCGAAGTATAGGATCCAGATTATCGAGTTAAGTGGTAC
CCTTCCGGTATCCCTGTGCGTTCTGATTTCATCAGTGTAGGCAAGAATCC
ACCGACCATAAGTTAGTACCTAATCCCGGCAATCAACATAACCACGTCCA
TAATTTTCAAATTCTCACTGTCACGAACTTCATTCTGCGACGTGGTTATT
CGGACAGAGGTTGATGCCTCTTTACCCATACGTAGTACCAACATCACCGA
CGCGACCTCCTTGTATGATCTGGTTTTTTCGTTCTACCTCAACCCGATCA
GAGAAGCCTCCCCGGCCGAGGGGGCCCCACCACTCCTCGTGGAGTGATCC
CACTCGTAGGAAGGCGACCTGGATGGGGAGAGTCCGCAAATGTAATTGAA
CCGCGCTACGAGCTTTCACTCGCCAGCTCAAATTGCTGCTGGGATGTACC
AGGCATAAGTGTTCACCCTTTTCCACGACCTCAGGGCGGACTTTTCGCTT
GCGTTTATTCGTCATCTCCTTCTTCTACTGACGGATCGTGCTGCTTTCTT
TGGCAGTCTCCAGAACGTCGTGAAAACGGCCTAATCTTATGGGACAAAAA
TATCCCAACTGGAAGACAGAGGACGAACACCTGTTTCGGTACACTGCGTC
ACAGGCACGGACTGGCAGTCACCGCTCCACCCCGCCGCGCTGGTCATGAT
TTCCAGCAGTGGGGACCGGCCGTCGTCCCATCAACACCGTGTGTGCCCCG
AGTTCGGGAAGTGTCCTGAGTGGCGGTGTGGCGGTCTATATCCCTTAGAT
GAGAGTGGCGGACTCAGCATCACTGCGAACTGCCCGGCAACCTTTAACAA
CTAAATTGCGCTTCGAAAGTGCCCAAGACAGCCTCACGGCGAGTCGCCTG
TTGCACGAGGGAAGATAATTTTCGAGCTCCTGCACACGATCGCTCATACC
CAAAGTGGATAACACGTTGGAGGCATAGGCTTGCACCTGCGGGTGTCCTT
TCCGTGTTCTCAGGCTAATGCACTATAACATCTGGACTGACCCACTCCAA
GGGAAGCCTCTGGTAGTCTCTAACTACTACGAAGAACGCGTTTTGCTCAA
TAATGTTAGCGTACACCGACGTAAGTTGCGCCATTTGAAGCGTCTGAGCT
ACCGGCTTTTCCCGTTGGCTCATTGTCAACGTGCTATCCGGTCTGCCCCA
ACTCGAATAACGCTTAATTCATACCTAAGTCCCGTTGCGCGTGACTCTCC
AGACCCCCCTTCTAACGTCTCTATAACTGTTGTTCCCATGGGGAGCATGC
AGGGAATAATCAGCGCGTGTTAAATAAGAAACGCCGGCGCCAGGGCTAGA
CCGCCTTTGTTCATCGTCCCCCTTTGGCTTGTGGGTAGTAGTGCCGGTCA
CCATGCACGTCACCTCTTTATACT-GCCCTTTCCCCCCACATCACTTTTA
GCGACCTCATTCTCCTTACCTCAAGGGATTGCTGCATCTCGAGTCCGCAT
CCGTAAAGCGACATTCGTACATAATCCCTTCTCACAGCCGCACATGAACG
TCCAGGACAGCGCCCGTGTCAGTTTAGTAACACTTCCACCTATCCCTGGC
CGGGTTATTCCAACGTACCGTAGTGGGGGGCAGGGGATAAGTACGCACCC
AAAGGACCGAGGCTGGCTGGAGCAGAGTCCGAACGCTACCCGACTGTCAG
TTTTATACAGCCGCACTCCACCAGTCACTGCTGCAGGATCTCGGACCCCT
TCGTTTTGGAAGCGCTGTATCCTTTTGTCCTTGCTTAGCAGGTCAGCTTA
TCCAGGGGCCTCTCTGCTGCTCATATCGAACGTACGCACAGGGTAGCCGG
TGACCACGAGGTGTGCACAGATCCTCCTGACCGGTGTTAAAGATACGTGT
GCTCTTTACTCCAGTTTTCCCCCGAGGAGAGTACAGATTACCTTCCTAAC
TTGCTGCACACCTTCTGCTACGGCCCCCGTATGTGTCCCCGTCACCGTAC
CGTCCCAGAGCGCCTAGCACTTGTCTCGCGGCCCTCCTATCCATGAGGCC
ATCACAACTGCATGCCAGCAATCATTATTCAGTCTGCCGAGCTTAGGAGG
CCAGGCTTCGGGCCTCCTTGGCCACATCATGCAACTACGTATGCGATTGC
ACCGGAAACCGCTAGTTCTCTATGCTTTCTACCGTCCCATACTCGTTTTC
GGTTCCATCGTTGTGGGGGTACTTTCGCGCTTCAGGACTTTCAAATGCTA
CCCCAATCCGTCGAAAGGCCAGGGCTGTCCCACCTACTCCCTGAACCATT
ATTTTCGTGATTGCGGGGCACCAAACACAATTCGGACTCCCAGGTCTCCA
TTACCACCTTGGATAATAACTCAGCTAAACAAAGACAGTCAGGTCATTGG
TTTTCGGCTAACGCTGAGGACCAATAGGCGTGAAGGATAGTTGTCGTACG
GTCGGCTTCCGCCTTGACTCATTTCCCGACGGTTCGAGCGCGGTCACACC
CAGACTAATCGCACGGTAGCGGATCAGAGGCTGCGTTCCTGCGAGTTTAC
GTGAACTACACGAGGGATGATCTATCGGATTGTGACGCCCCGGGCCAACG
GCCTTTCCTGTCAACCCATACTGGCAACTGTTCCACCTCGTGCCAATGAT
TCCCTGACTCTTGGCCCCTGCGCGAGCGCAGCATATAGTTCAATGCCTGA
TCAGAGATTGCCTGAGACGGAGAACGACAGCCAGCCATCTGCAAAATTGC
CCTTTCGGCGGATCCCTTGCCGGTTTCTGCACTCCGTCCTATGTCACTAT
TGGAAGGCCCGTGTGCATATGACGTCTGAATTCGAATCGTCTGGTATTCA
CTGAATGGAGTTCGGCACCCATACGTACGCCCGATTCCATCCCAACTAGA
ATCCTTCGCCCTAACGAGATGGTGAACTGAAGGTGGGATCAGGCAGGCCT
CCGTAAACGCTCTGCCGACAGCGGCCTTGAGTTAGGGAAGCGCCCCCGGG
TTTCTGAGTCGGGATATGCTAAGCGCAGAGAACACAAGTCCCGAAAAGCA
GGCCGTAACCGATTAGCGAAATGTGATAAAGCGTCTTGCCCGCGATTTAT
ATCGGGCGTTGGTGAAGGTAAGTATACAAGAACACACGCCCCCAACCCTC
TCTTTGTAGAGCACCGCTGGTGGTGCTACACTATAAAGCGTGATCCGGAC
CCCCTCTGTTTGACCCGGCCCGAAGGCAACTGTCCTAACACTCATAAATC
GCCAACTGACCTGCTGCTGTAGCTCGTGACGCTCTTCGGACACGATCACA
TAGCTAACAGTGCTCGTGTTTACACTGCCCGGCCGACGACCACACCAGGA
ACCTGGGGCGTACTAGGCGTTGTCAATAAGAGTTTGGATCATCAAAACCG
GAATAACAGGTAGCGAGGTAGGATACCCGAGCCAAAGGTGGTGAGGCCAA
GGGGGCTAACACAAGGTAGTCTGCTCCCTACAGGGGGTTCGATGTTGCCC
GTGTCGCTTCCTTCAGGCAGCAGCGTCTTCCTCCCTCTCCTGGGTGCCTT
AGTTATCACACCCTTGGGTGGAGGCGGAATTTCCGGTAAGCTACCTCCCG
ATGCCACTTCCCTACTGCGGCAATTAAATTAAGGCTCGGGTGCGAGAGGT
AATCGTCTCTTAACTGGATTCACGTCTGCTGCTGAAATGTGGCAAGTCGG
CGCGCGTAGTTCTGCCCGTCTATGGTACACCCCCACCCGGGCGGTTGGGT
GACCCAAGCTGGTGGTTGTGACCTGGCTGCGCCCAAGGGATCCTGGAGGG
ATCCCTATCTGCTCTGACCTCTGTCTTAATGGAACAACAACGGACTATGG
GGGGACACGGAGACGCACTGTCCGCGCAACGGAAGGTGCGGGAAACCCGC
CCGTCGGGCGGCGTCGCGTGGCGATGATCCGCGCAATTTCCTCTTGCTCG
TTTCACCTGCCATTATGACAGCTTCCCCGGGGGATTTGGTTGGTTCGGCT
GTATGGTTCGACCTTTTGTCTCTTCCAAGTCGCTAATTCAATTTCAAGGA
GTGATCACCGCTCGAGAACCCCTTGAATCCGCTTCCGTCTGGCTCTCGTC
CAAACTCGGCTCTTACAATCTCTCTCCCTAACGGCAGCGCTGCCAAACTT
TCCCCCACTACGGAACGCGAATAGACCCCTGACACGAGTTTCACTCCACG
TTCGTGCACCTGCGTTTCTTGAGTCCTCTACGATCCACGTCATTGGGTGG
AGTTAGTCATTTTCTTACCAGTCGTAAAAACGGAGATGCGTTGGGTCAAG
AGGGTCACAAGCCTCGCAGCCAGCTGCAGCTGTAAGGAGTGCCGGCGTCG
ATTCTCTCCTTTAAATAATGGTTATAGCTCCACCGACGAGATCGTTCAGG
TTAAAGTCATATTGGTCGCTGAAGGTTACCGTTTGCGATATGTATCGTCC
AGTTCCACGTGTCGGGGAGCGATTCCGTATACCCTCTTGGTCACCTCTGT
TTTGATCCTAGGGGGAGGGAGACAGTGACTATGTGAGACCCAACGACCCA
TCCTG-ACCTGGATAACTGGGGATCCAGTAAAATTGCACAAGTATGTCTA
CGCAACCTATAGAGCGGGACCGACGGGTTGGTGCTTTTGACAGCGACGTG
CTCAAGCCTGTGTTCCAGCCCTTATGACCCGCTTATTAGCGACTCAGTAC
GAGAGGGAATAACTGTGCTTCAGCCACTCGCAGGCGCGCCTAAGAGGCGA
CCTCTTGTTTTGAATGCGAAAGTAATACTCCGCGGGGTTTGCCCGAGGTC
TTCGCGAACAAGCTCGCGAGAAAAATAATGGAGAAACGTTGATAGGCAAC
GCCACCAGTAGAATGCTGGTGAAGGCTTTTCCCAATTCATCCTCGGGGCA
CCGTGTTGTCTACTGCAAGGAAAGTCCAGTACGTTTCTGTAAGCGAACAT
TTTATACCCTGGTCCCTTCTTGTTTGCTCATTTTCAAGCGGAGACGTTCG
TTTCAACGGTATTTCTAAACGAAACGAAGACGACCTTGACGGTGCCAATC
AGTGATCATAGTAGTAGTCTAGACCTCATGACAAGGAGCTCCTCCGCAGT
TTCGAGGCGGCTCACTATCCTCCCCCGAAGATTTCACCTTCGACACGTAT
CGTCCTACACTAGGTAATTTTATATATAGTAGGGCCGTTGTCTATTCATA
CCTCTACGCGTCCACGCAGATTCTCATTTAGCGAGTGCTTCGGAATACTC
CCATAGGCGAGGCCGATGTCCGAGCAACCTCGAATATCTCAGACAATGAG
GCAAAAGCGTCGGTACTCAAGACCATCTCTTTTCCTCTGTAGAGGCTATG
GGCCGATCATGACACATCCTCTTAGGTTCAGCAGAAGTTCCACCGCTGAG
TCCCTCACCATAACTATGCCCCCCATGCTCGGGAACTTACGCTGAGTAGC
AATACGTTAATGAGAGGGTGATCGGACCAGGTTCAACCACGGTATCCGCC
CAACGGCACTAATTCCTCGAAGGGGTCGGAGTTGGGAACGCGGGCCGTCC
GGGGGGTCACCGGCTACCGCAATCCACGACATGATGCGAATGTCTTGAGC
CCCCCCGATTGGTAAGAAATATATGCAGGGCTCACGATTAACACGTCCCC
GACCCCCAATGAATGCAAGACACGAGCACGGGTAGACAGTTAGCTACGAT
GCGAATTTACCACAGCATTAAATCATACGATTCACCCCCACAAAAGATAG
ATTTTGAGTGCTCCATGCAGAGTCGCGTCACTTGTACCGCTCGGCAATTA
GCCCTATTTACGATCACAAGTTAGCATTATATCTTTTCTGCTTTCCCGCA
GAGTCTTGTATATCCAATTGCACGAGTAAGTCTTAACAATCTCGATCCTC
CCACAGTTGATTCACTGGCTATCCAAAGAGTACAGAAGGAGCAAACCTTG
GCATGCTTGCCTGCACGATTTAGTGACTTTACTCCCTAGACACGTTATCT
TCCGATTGATTGCCCTCAATTTAGGGGCCTTCACTCTCAGCCTGCCGCGC
GTCAAGGAGAATGTCAATGTCATGACTGTATTCGTAGCCTTCCCCCGGCG
GCCAGCATTACAGCAGTCCCCGGCTCAGGACATCACGGACTGGTCGGCAT
CACGACCTTCCTGCGGTCAGAGACTGATACGTCAATTCACCCCGATTCGA
CTTGTCCACCCTTCGGGGGGACGTAATTAACTTAGTAGCTAGCAGTTGAG
GTTCGATTGTGTGAGCTGGGCCTTAAATAACTGGGGTAGGCGACCAGCGC
GCATGAGGATATGCAGTATGATAAAGGCTCTTACTTTAACGCTGTTCCTT
AAGCGCTCCCATACTCAGGCCATTCGTCGGCAGAAGGCCCCGTCAACGTC
TGTGAACTCTTCCTGGCTATGTACTGACTGGCCGCTTCAGGCGTACCGCC
TCACTGTACCCGTACGTACGCGACAAACCAACCTGAATGAACATCCTACG
CGAACTAAGAAGGCGTTGTATATGCAATTCAGCAGTGCTTTCATTCGGTT
TCGCTGTATTCAGATCGGTTACTATTTTTTAGAGCTTTAAGTGCAGAGTC
GCCGTGGCCTCATAGATGCGCATCCCTGCGGTTCCGCCCATGGTTAATGT
CCAATCCCAGACTTCAGACTTTCGGCTAATCTCACCACGTGACAAAGATC
TGTATAGGACGTCCGGTTACAAATACTAAGAAGGCGTCAAAACTACTGAA
AACCATACGCCGGC-TATTCCTATTTCAAGCCCT
>SRR404971
GCGTGGTATTAATGACTCCTCACCCCTCCTAGATCTACCGGAGATCCCTT
AGAGCCCTAATGCCTGAGAAAAAACGATAGATTAACCGTTAATCTATCGT
AATTCCACTCGTTATATTGTCGAAATAATACCTAGCCCAGTAAGCCCCGG
AGCACAAGACTTATCAATGCGCCGCAGACACACAATAAGCCACGAGGTCC
AGTTGCATCACGACGCAAGCACTCCCATGATTGGGGCTGCTCTTCAATTT
GACCTCCCACTCGTATGTGTAGGAGTCGCACCTTAAGCGTTGGGGCGCCT
CGGTGCCAGTTTCCTCCTCATTCTCAATCCGCCTATCTGCCGAGGAGTGT
CAAGCGGACTGCAAGGGCTGTGGGTTCCAAGCAGTACCATTCCCGTTAGG
GTGGGGATCCTCGTTTTCTTTCGCAAAGGTCGAATCAAGTCTGGTTACTT
ACAGGCATCCTCATGAAAATCCCTGACGGTTTACACTCTCAACTAATTTA
AAAACTTTCATCACGTCTGAAGAGTGAAAGGACTTTGAAATATTGAGTGA
CGCCCAAGTTGAGGTTGTGTCCCAGGCCCGATGAGTGGCGGAAAACCCAG
TCAGCCGCTGCCATAAATAGGTTCGCGTTATATGAGCCCAAAGGCTATGA
TAGTTTCCTCCTGCTTGCGTGGCAAGTATGTCGGGAGCCCGGTCCTTCGA
CGCTTCACAACAGCCTCACACGCCCCCACGTCGTAAAATCCGGGGCGAAT
AAACGACCCTTCTCGTCAACCGTCATGCGTTCTCGGCGTTAGGATGCAGC
CTTTCCCGGGAGTCCTCTTGGGGAGCTCAGCCCCGTGGGGTTAGCTAAAC
CACCTTACTGTGGCGTCCCCACTATTTCAGGGTCTTGCGCGACACGTTCG
CGTTTAAGCATTTGGCCGCCCCGACTAGGCGTCGGCGCGGGGAGCAAGCA
GAACAGCATTATTGAAATTACCGCTTAATGGGATGGCGCTGATATCGTCT
ATAGAAATTGGACATTGACCGTGATACTCACCCACTTAATTACAAGGCAA
TGGTGTCCAACGGAGCATAAGCCCGCGCGAGGGCATCCGGAGTGGATGTC
TTCGATCGCTGGACTGCAAAGCCAACAGGAATCAGAAGCCTCTTCGTCGG
GGATGTCAAGTAAAGTACGTACAACCTGGATACACGTGACGGTAATGCGA
CTTTGACGGCTTGTTCCGCCCTGCCTTCCCCAATACGAGTATCACTCTCA
CCCTTCGCAGGCAGACAGTTTGTATCCGCGGCTGATGGTGCCTCCGCTCC
GGGCGCCGTAGCGGCTCCAACCCTCAGTCTTCCTACCGACTCCACACACC
AGTTCGCAGTGAAGGAGGACAAATCGAGTACCCCGCCCCTGACTCTTGGA
ATTGCTGACCCCATCGGAAGGGTACGGGCCGCTTAAGCGGTAAGACGAGG
GCTTTAAGCAACCAACAATATAGGGCGCGTATGTTATTTGTAGGGTCTCC
GAAAAAATTGATTCAATACCGGATTTGGCATCCCGCCCTGGTCATAGTGC
TGTGTCATGGACTTGAGAGATGCCAGGACAACCTGACGAAAGTCTTACAA
AGACCCCGGCGAACTATTCCTATTGCCAGTTCTTGCCACAGACGCAAATG
ATACTACCCCATTTTCATATACGTCAATAGACCACAAGTCTTTTACCAAT
TCTTCATAAGCCTTGGCGTAGGAAGCACTCGGAATGAAATCATCCAAGGT
GGGGGTAGGCGCCTAAGACGGTAACTAGAGGACTCCTGCAGGCCTTGTGG
ATCCGCTGATCGTCCTTCACCTGAGTGAATAGTTTGCACACGGCGATCCA
GCGCCCCTACCCGAGCTTGAACGTTCGGTATCGCCTGAATTGATTAGCGA
CGACTTCAAAATAACTGTGCTACTAAAGAACTTGTAGTCCTCGGTACCAA
TTCGTAATCTCAGATGTTTCTGGTGCCCGTGTCCAATGTGCTGTCGTAGT
TGGAGAGTACGCTATGTTGGCGGGAGGCATTAACCTTAGTTTATCCAGAT
GTGATACTGCGGAAGGATGCATCACAATTTTCGAGGGCATTGTGATGGAG
CCGGCGTTGCCCTTCGCGTCCACCGCTTAGTTAGGCTTTGACTGACGCGC
AGCGAGTGTCAGTCCCGCCGGCAAAGCGGAAGTCTCGGACCTAAAGATTC
GAATTGTTAGCTGTAGGATTATCCCACACAACGGCCACCCAACTTGGTTA
CACCCGGGAGGTTAATGTATATCTCCCCTGCTTGATTTCCCTTAACCCAA
TCGGAATCCATTGTACCGCAGGCCTATTGACCCCTCGATGTCTCTGTTAA
TAGCAACGCTGGGTCCTCCCTGAGTCCATCGATGCGTAGAGTCCAGGATG
AGCGCGCCCTCTGAAAGAGCAGGCGGCGCCCATCTCGGACCTGTCGCAAC
CCGAACGCCGACATCGCGGGGAAGCGCGGGCATCGATAGAAGCTTAAATG
AGCATCCGAAACTTTCGCGACTGTTGGTTATGTGCTCGGGTCTATTGTCC
TACGTGAAACACACGGCATGGTAAGCAGCAGCGCTTTCTGGTATCAGGAT
CGCCGTGGCTGCTCCTTTTCGCATAGGGAAGACCACGGATTGTTTAATCG
TTCACACCCGGCTAACTGTGAAAAGCTCTTTGACCTAGATTCTACGGGAT
TGTACTTCGAGTGGGCATCAGGCCAACATACATCCAACCATTGGAGGGAG
AGTTGTAAACCTACTTAGCGGCATTTAACTGCGAGGGGATAGTCGTTGTG
GCAAGCGACAGGTAACTTGGCACATCGAGATATGAACAAGGCGCGAAGTA
ACGGCAAAATATTTGCACGTGAAAAGGACAACCCGGTGATGGCTGAATCC
TGACATTTATCAACTTTCGCTTTATTCGTTTCATACATACCCCTGCACTT
CGTGCAGATCTGTCCCCACACGGAACCGCAAAAGGCTCACCCGTGAAGAT
AGCGGCGAGTAAACTGTTGCACGCCGGAGAACCGGTGACATTGACACCTG
TTACAAAGCCTTACAATCGACGTCCACATTGCGGTGAATGTACAAGGGTC
GCGTGACCAACAGTACTGAACTTAGCGGAAGGGATCAATATAGGAGCTGA
CCTGATGCCCTGAGTTAATGCCCCCTACGGGAACGCCACACCTAGGTTTT
GCTAGCTGAAATAATCAGCTAGCAGTTGACAATCCAACCAATAGGGCTTC
GCGGAATCCACCGATCCACCCAATCGTTGGTGTCCCGAAGACTACACCCA
TGTCGCCTTTAACCGGTGGTAAATACCGGCGCTACCTTTTTTGAACTACA
TAGCGCCTACGTAACGATCCGTATCCGCGGGCATCAAATCGAAAGAGAAG
CCGTGGTCATTATAAAGCAGTACTTTACAATTGGGGGACAGAGAAGATTT
CCATAGTACCCGGTGTACAGATATCAGGCCTATTCGTACTTCGATCAGCA
GCTATCATCTGTATATGCCCCCTAGGAACAGCTGCAGAAAAATATTCGAC
GATTGGGTAGGTCGCGGTCGCATACTCGGTCTTACCCGTGGCACATAAAT
GCGCATGTACGGACTAACGGGCTCGTCCCGGGGGTGGGCACCATTTTCAT
CGTAGTTGTAATGTCCCTAGTGACGTTAACCTCGACCTGTCCTCCCAGCA
TTGATCTTTGGCCATCGTGCCTCCCGGCCGCCCAGAACCATCTGCTCGAG
TGGAGCTGCCCGCTCACTGCCGTTGGGTAACACACAGCACCTAGTTGGAT
AGGCCGGAGAGCCCTACCCTCAATGTGTGCACTAGCATTGATGGATTGGG
TTAAACATATTTTCGCCGGTTTTCGATTTCACTTTTGCGAGGACAGAACA
ATTATCGGTGCTGTCCGCCGGCATTATAGAGGTAACATGGCACCATTAGC
TCCCAGCAGCTAAAGGCGGTCTAAGCAACCGTCATCTCGCGGATAATCGA
TGTTGCAAACAAACCCATTGGGAACACTGCCGTGTTGCACACCCAACGAT
AGTGCTGGTGTAATCCCTGTAGAATCGTAACCACCTCCCTCGTACTTCCC
TCTGCGGTATTTAGCCTCAGCGCCAGTATGGCGCAGTCGCTTCGGTAGGC
GCACGATTTTTGCAGCTGCCGGTCATGTGGATCGATCACTAGTACCATGG
AACGGTCCTTCGAGCACTATCCATTACCCGCTTCCTAGTACATGGTCATA
AACGCCTCGAACGGGTGAAAGGGGTCGAATCAATAGTTACGTAGCAGCGG
CAGGTCTGGAACCCAATGGGATAGGGCGAAAGAGGGGAGTGGGCAATACC
ACCGCATAGCGCGTATTATAAAATCGAAATAAGCGCCCATATTCTCTGGC
ACCAGGTCAGTGAGATCAAGACATCATGGCTCTGCCGGGTGTGAGCAAGG
CTGAAGTGCGCACGAGGCTTCTCGCATGCACCCGGCCAGTTCATCTAATG
CATTCGCACCATGCTACTGGACTGGTGCAGCAGCCGGCATATGTAAGGAT
AAGCTCGGTCTTTATTCCGAATATTGTCCTCTCTTTCGTGCCAGCCCTAA
ATGTAGGGGAAATAGTTCGGGGGACAAAGCCCCTTCCATTTTACGGTTAG
CCTCACGTTTGGGTGGCGGCTATCCGATTAAGAGGTGATGTAAATGTGAT
TTGCTCCTATCGTAACTGTACGGTTTGAATGCAGGGCCTCCTTTACGAAC
CCGTCTGGCGTGTATCTCTCTCCCGTCCCTTCCCGTAGGCGACGTACACC
GAATTGCAACGAAAGGATCTAGGCATTAGCTTCTGTCACGGGACACTAGA
AACATAGATGCCCCATGCGACAAGTGACAGGCCCTCAAATTGTTTGCCTG
CAGGTGTTGCTTGAATGGCGATAGCCAATGTGAGGACTCCGACGATAAGC
CGGCGGTGTTCCCTGCATGGAGAATGGCCTGATTATGTCACAAATTGAGC
ATTATAGCGCGACGGCTCGTGCTCAGACCTTCATCATCCGTCTCCAACGA
GCCTTACGACACCTGGCAGGTGCCTATCCATGGGCCAATTCACGGCCTCG
ATCTTTAGTTCGTGGTAAGATCGCGCGTGAAAAAGGTGCGTCCGAAGTTA
GACGTTAATCTAGCCGAACCTTCGAACAGCTGGAGGTTCTCGTTCGAAGC
CCACTTTTCGTCCTGTATAGTGAGCAAGGACTAACAACCGTTATACTACG
TACGGATAGTCGTCGCTACAACCCGCAAGCAGAACGCGCAACCAAGGGAG
AAACCTTCTTGGGCAGTACGGTAAAATCAGGATGGTTGATGAAAGAGCCC
TTTCTGAACCCTAGGTTTTCTGGCCGATCATAAAGCGGGGTGGACTGCTC
TCCGTGGTGGATCTCTGCTAATGGCAAATCTAGGCCAGTGGTGGCGCCGG
GCTGAGGGATAAGTCAGTAGTAAAGGGCAAGGCCTTCGATCGGAAGCGAT
TCATCGTGATCAGACGCGCGATTTCTTAGACGCTTGTCTAGCTCAGTTGA
TTTTCAAGTTCTATTTGAACTCGCTTCTGAAGCTGTGCCAATAAGCTACG
GTACCGCCTATAGTGGGCATTGAAACGTAAGTCACTACACGTGATCCTAA
CGAATCGTCACTTTTGCTGAGATCGCCACGGTTTCTTATCGTGAAAGCTT
GGTATGCTTGCGTTTAGCTCTATTGTTGCACGCAATCCGGAACATTTAGG
TCGCGGCAAAGCTAGTGCGGGGCCAGGAATTGGAGCCGTCTGTACCAATA
GTATGGTAACACATATAGACGATGGCGTTTTCCGCGAGAAGGAAAGTGTG
CTGCACGCTAACGCCGTACCCGGTTTAATACCGGACCCGAACAAGAATCG
GCTGACTTTGAACCCATATGTTTCATGTGCACCGAGGGACGTCCAATGCT
AGAATTTCCTACGGGTTCTGTAGACCTACTAATGGCTACTCCCTTTACTG
GCCTCCGCGTCCAAGTCTACGGAAGCTAGTTCCCCTCAGGCTGAGGACCA
GCATGACCGTATAGCACCACATCGGTCCTTCCCACGGGCGGACTGAGAAT
GATGATCACCAGCGCGTCTCCCGTCATACGGGTGTGTTTCTCGAAGTAAG
ACAATATTTTCAAAAGATTACGATAACGATCTTAGCCAGCTGAAATGCTC
ATTTGTTCGCGCAACAATTGAGGCCGACCAGGTACTATATGGCTTTGGAG
CAGCTCTCATTTACATTACGGCGCTAGACCCTGCCAACCTCGGTAACAAA
TCAGGTGTCGTATAGCGCGAGTCCGGTACACTGTGGATTGAGGCCCTCGT
ACCATATTTATTTGGCTCAAAACAGCTTCCACCTCCTGAGGAGAGGGTCG
GTCACCAGAGCTTTCTGGTGGCCGAAGTATAAGCAGCTTTTCGCTTAGTG
AACGTTACGAGATTCTATCGCAGGAGGAGTCCTAAGGCTGCTCACGGCTT
TCCCACACTTTCCACGGAAGAATAAGCCATGGAGGGATATGCGCGGTCAA
ATCGTTTATGCGAGCGTGACTCTCTATCTCGCCAAGAGAGATGCGACTTT
AAGCCCGCAGCAGATAGCGGAAAGGCGGCTGATAACGGCGATCAGCGAGT
CAAGGCAGACGCCAAGATCAAACCTTCGGAAGACACTAAACAAAATAAGG
CGCCACATGGCAGCTGGCTGACCACGCGAGAAGGGAACCGAAGATTACTC
GCCGTAGAACAAACAACGACTCGCGCAAGATTTCTGTCTTTGAGTGAGCG
GCTGTCTGGGCGAGGACTTTGATGCACCTCCAGCGGCGACCCTTACGCTG
CGGGACGCGGCCTAGGTGTTTCGCGACGGATTCCTGCCGTGAAGACTCGT
GGTTGCATCTTTAGCGGACTATACTATACCTAAGGACGCAGCCCTGTTGT
GGGAAGCTTGGCTCAGGCAATCAAGTGCCGCCCGCGCAACTACGCGACTT
GCCTGGGCACTATTTGAAGGTCAAGGTGTTCCCTCGCCACCCTGGCAGAT
GGGTAGTAGAGTGGAGCGCGCCACGTTATACTTAAAGCGGTCTACGTACC
AGCAGAGATTGATGCGCGGGTAAAAGCTGAAACGATGTTCCGTCTTCAGA
TTAACCCACCCCTTCGAACGTAGTGCGAGTCCCTAAACGGCCGCAATCCG
AGACTCTTCCCACAGCATCACGTAGGGCCTGCCGCTGAAGAAAGATTCCG
CTGCCGTTTACGTTTGGCACTGATGAGCATTTATTTTGGAGCATCACGGG
CGATGGATCGGGAAAGGGCGCGTACCTGAGTCAGCCCTGAGCACCTGGAC
GGAAAGCATCCGGACAAAGCCCGTCAAGTTCGGTAGTACGCAGGAAAATG
CCCGGGGCACGGAGCAATTCAGGGTCCACGTCAGAGTGCGGGCGAGATAG
CGCGGTCTAGGCTCCCAGCATATGGTCGGGGATCGGTATGGCTCGTGGCG
CCAAAAATTCGCTCGGATTTTACATCCGGAAGGGGGTGGAATTAGGGTCG
TGGGCAGGCTAATTAAAATGGTTTACAATAGAGGTAGCGGCGGTTTACGA
GTAGAATGAGACAATCGACGACCTCCAGCAACACCGAAGCACTATCCTCC
GTCCCGGGCCATTCGCACTTGGACTGTGGTCCGGGTGTCGTCCCGCGCAC
GCCATAAACCGCCACCAAATGCGGCAGCCCTTGACATTGCTGTAATGCCG
GTCCTCATTCCCAGTACTCATACAGTTGGACCTTCAGGCTATGTGCCGCG
GCTCAAGGCCGGACCCACGAAGTAGGCCCGAGCCACCTTGTAGTCGTTTA
GGCGAGCGCCGTTAATAACGGTGAGATCCAGGGTGGGTACAAGGCATATC
TGTCTGACACACACGTGCGAACGGGCAGGTATCTTAGGTGCGCAAGACAC
ATGACGATAGCGAGCTCAGTCCGCCATAGCTTTTGGCCTAAAGGATCGCT
CTGCATTCTAAAAGTTGATTCAGTGTAAAAGCAAGTGAATCTTAGCACGG
CACCGGTTAAGCATGCGTGAGGGCTCTGGATGTAGAGCTCGAACGACTCG
CCCAACCCAACTGTTGAAATTGCGCTCACTATTGTTTGTTTTCTACGAAG
GAGCATAGAGTAACCGGGCCAGGGCCAAGAGCCAACACCAGGTCTTCCGA
CAAGCAGGCACTCGCTCTTTGGGTCCCGAATAAGACACAAGCCATCATGC
GCGCGTAGACGGAAGCGCTAGATCGCGAGAAAAGGCCAGTGAGTAGCATA
ATTGAATGATATATTTAGCAGACACGCCCCTTGCCTGCGCTACGTAACGG
TCCAAAGACAACGGACACGATAAAAGTAAGATATCGATGGCGCAAGCGGA
TAATGCGCAATACTCAGCAAATGGGGAAGACCAGGCGGGAAACGGAAAAT
ACGGACCACGGCGTGGAGAATGATCGGCGGTGGAGACGAGCGGTAAGACC
AAGAGCACGAGAGATACACGCCAGGAGGGCGATGCAACAATGACCCACAT
GGGTAGGACGAATGAGAGAAGAGAATAAGGTAAAGGCAGACAGAGAGTCC
TGGTACACCTAGCCTTTGCCCAAGAACTCGGATTCAGACGTGCTGCGTGT
GTGTTACAGCGTTCGAAGAAAAGAATGCAGCAGATTACGATGGCTTCGCG
TCGAGA-GGGGGGAGCACATTAGGCAAGTCAGGGTGGTAATGTGAGCCGA
CAAAATACCTGAAACTATTCTCGACCTGCAACAAACGGGGAGGACTAAGA
GACACGTTACGGCCAATGAACACTTGGGGCGGAACGCAGTAGCTAACACG
ACTCTTGCGATTCGACGGTATGCCAGCGGTAACGTGAAGACGCCTGGCCT
ATATCAAGGCAAGATGGGCACCAATAGTTATACAGAACTTAACGTTTCAG
CGACACGGCAGGCGCAGCCAGCAATGATGGGCCACTCGCAGATCGATGGA
CTGTCGAGCAAACCTTATGCAGGGAGAAGTTGGGCAAAAAAGCTAAAATG
TGTGGTGATAATCGCATTGAAGGTCATTAGATGCATGCCGATTTAACTTT
AGCTTCCTCACAGACGGTGCAATTTTCAGCGCGGGGGGTCAGGTCACAGG
ATAACCAGAGGGGCTTGGACAGGCTGAAGCCGGAGTGGCTGGGATGTGAT
GCTTTCGGTACTGGATTTACAATGCTAACCGCCATAGTAAATATGGACGT
TTCAGAAAGGGCAGAATCCGCCGCTCAGAGTAGATTTTTATGCTGGGTAT
ATTTGAAAGCAGTCGACGGACGTCTAGAAAACAATTTGATGCGTCCAATC
TGATAACGCCTTAAACCAGGAATAGTTTTGTAAATCGCAGTGCGGTGCAC
GTTCCTGCCGGTACGGACTGGCCAGTGAATCTAAGTGCAATAGTATGAAG
CGGTCTAAGGCCTTCCATACTCTGAGATACGCAGCGACGCAGTACTTCGG
CAACTACACTCAATAGAAAAGTAGCCATATGAGTTAGTATGAGTTGGATG
TACAACTTGAAGTATTATACCCTGGTCACTGCTATGCGTTTGTGGCGTTC
CGGGTATAATCTAGCTCTACATGTGCCCTGGTACTCGACGCGGAGACGAG
CCTCCCAAAATTAACCAGTGCCACTGTGGTAAAGAAACGTCTCTGACTCC
TATCGTTATGAATGCATCCAAGAGTCATCGCTCGACGAACGTTACAATTG
GTCATTCTACCCATACGATCAACACCCTGCTAAATAGTGGGACAGGTAAG
AAACTTCTTCTTACTTTGCACATGGGTCTAGTCTGGTCGCCTATTATCCA
TACAGACACGCCCCTGCGAGCAAACTTTCTTTTTGAGTGTGGTGTATTAA
TGAGAGAAAGGCGTGAGTGTCTTGCTCTTGCAGTGTCTGCTCGGACCATC
TTA-TAGTTGATATTCGAAAACTCGATGTAGCGTTCGGGCCTATTTGTGC
GTCGTGGTAGAATCAGAGCTCATTGACACGGGAGACACCTTTCATGGCTG
AGAAAACGATGATGAAACTGCTCACGAGTTGGTTTCGGCGTGGGTAGCAT
CCAACTCGGTGCGTCAGAGCGCGGCGCGCGATATAGCAGACGCGAAGCCC
ATGGGAATCGCACGTCAAGTTTCATGCTCGGGTAAGTCGAAGTCGAGAAT
GGGGTGCCCCACATAGTCGAGTGAGAAAGTAACGCGTACAACATTAGGCA
CAAAAGGTGGACGCCTTGAGCCAATGTGCGGGATCACGGGGAGTCGCTGG
GTTCGCGGTTGGCGAAGAAGACAGCACAGACTAGTGTTGTGCTAGGCTGT
ACAAGCACAAACTTTAAGTCTGGCAATCACACCGATCGTAACACGCTGGA
GTCGGCCGCAATGCAACCTAACCACCAGAGCACTCGAACCGTAGGGCGAG
CACATATTATTAGAGTGGAGCATCAGGTTGTGGGGGGGTCCAGCACCTTA
TGGGCAGGCAACCGCTCTGAAGGCGCTTGCTACGACTCCGTAGCCATGTT
CTGATGGGGTCAGGGAGGGGGAGTCGAGTGGAGCCGCCAAAGCGAGAAGG
TTGCGCTGGATGTGAGACTATATTTACTATAAATACAATGTAGTTGCAGC
TGTGTCAAGCAAGGCCACTGCGAAGGCGTCGGGGACTTACATACCCTCCC
TCCTATCCCGGAGTCTACCATAGCTTGGCCGGACGCCGGACGATGATGTA
AGGAATATGCTATGGCGTAGTTAATATAAGACATACCCTATACCGGTGAT
TTCATCATTCGATAAACGCTGGGAACGACCGTATGGGATGCAAACCGCTG
GTTAGCGTCTAAGTGAAGGGCGTGGAGCAGATCTCTTACTGCCCAAGCTC
GGAGTGGCCGACTTAGGTTTAACGACCTTAGGGTATTATGACTCGGCGCC
TGGGTTTTCAAGGTTATATGGTGAGTTATTAGATGATGAACTCCAACCTA
CAACAAGCACCTAGGCCAGCCAGGTAGACATTATCCTCGAAACCGCCTGG
TGCTCAACCGTAGCAAAGTTGGATTATACCAGTTC-CATCTGCGTTTGGG
GGGCGGCTCTCACAGGAAGTGTTACGAGAAGCACCCCCGTGAGACATAAC
GACGTAACAATCCATGGGGGGTGTTGCGAAAGGGGCATTGACTTAGTTTC
TAATCACCGTGATTGTTTCGTTTAGTTTGCGGTTCGGAACTCTATATTCC
CTGCCCGACAATTTCTTTCGACAAGGGCTTGGGTTAAGGCAAGAGGCAGC
CCGGATGGAGGCCCCGGTGGGCGAGCCTCGAAGCGCCGTATAAGTACCGG
TCTGCGGCACTCCCAGACCCGATCGCGGATAGGGAGGCGACATAGCTTCT
TGTAACAGTCCAACGGCGGGTCGAGCGGTGCTGGAAATCCACTAAAGCGG
CACAGGTAGCGGGATGATAAAAGGACCTCATGGAGCAGAGCGCGTGAGGT
GGGGAGAGCAGGTTTTGATGAGCCTCCTTGATGCTGTGAGACTCGGGTCA
TGCGGGGGAGATAGCCATAAAAGGGTAAGTTAGGATAGGTCGAAGCTTAA
TGCGGGATGCGAACGATCTGGGATCGCGTCGCGGATGTAGAGATAGGACG
TAGAAGCACACCATTGTTTGCCCAGGCGGGACCCGTGTCCGTCCTCCTGA
GTTCTTCCGTGCAGCATGGTCGCTCTTCTGTGCAAGCACCAGCTCGGAAG
GAGCCATAAGTGAGTCCCACTCCTGGAGCTATAACGGTGCCATTGTTCAT
CAACCCCCACCTCGGTTAGGGACGTAGAAGTCCTGTCGTCGTAGAAAATA
CCAAAACCTCTTGCCGACTACATCCGAAACCCCCGTCTGTAACACGGCAT
AAGCCCATCCTCCCTTCCAAATCATGGGGTTAGCGGTTCACGCGCCGCCT
GGCGCCCTATAATGTGGCGCACTAGCCAAATACCATAGAACGCGACTGTC
ACTTGGTGCCCGCTTATCACACGCGACAAAGGTGGTCACCGTGTCCCTAC
CGGAACAGCTTGGTCGATCGTTACTACTCATGGGAATCTTACGGTTGCGG
TCCTAAATCGTCTCTGGGAATATTGTGCCGAATATCATCCTTTTGTCGCT
TGATTCTCTCATCATCTAATACGGCTTGTAGAAGGGGACTGGTGGTTGGA
GCAATGGGTGCGGTAGCGAAGGATGGCGCCCGGCAATACTTGGACACGAC
ACAACTATCACTAGTGTCACACCGATCGCTGCCAAGCTAAGAGAGGTAAT
TCAGTTGTAAGTTTTCATACGAGCCGAACGAGTGCAATGTCAAGGCCCCT
TCAGTAATAGTGATTTTCAAAAAGCCTAAGACCGCGTATAAAATGAACGA
AGGCCAAAACGACGGATCATAAGACGTGTCACTCTCATGGGGACCCCCGA
TATGTGACACCGGACGCATCGCCTTCCACCAGTGTCTTTGAATTGATCTA
TGTACGATCTAATACCGTGTTCAAAGCTTATTATTCCCCGGGCGCGACCA
ATTGTAGAGAAACTCATGAGATGAGAAACCAATAACCCACCTCAGGGGTC
AGCAGGGAGAACTAACACGGAGTTGCATGTTCCGGACCGACTCGGCAACG
GGTCGAGGTTGTCGTATGCAACAACAGAGTCTCAGCCGACAAGACGTAGT
CAACCATACCTTCATAGACCATCCTGATGTCTTATTTCTGTTTCAGAAAG
ACAAAGAGTTAAACCGTTCTATAGTGTAGTAGGCTCCTCCAGTCTTACGT
TTCACAGTATTGGTCTCAGGCACTGTAGAACGGGATCGAGACATCAGATT
TTACGCTTTGCGTTAATCATTCAAACGGGGTCCTCCCGATCAGCCCCAGT
CTCCCCCCTCCATCGGGCGCACCTTTTGGGCGTCCTAAGGAGATCCTTCG
TGCCACCAAGGACAGAATACGGTATTGTACCTGGGGTCTCTTTTTTTGAA
ATTGTCGAGAACTTCTGTCTGCCGCGCCTAGCGCTCGAACTTTCCCGCCC
TTGTGCGGACTTATTTCTATGATACGAGTAGTTAGAGGAGGTATGCAGGC
CTTATGGTGCCTATAGGTCGCAACGTGTGTCTCGCTTTCTATGACACAAT
TAAGCATGTCATACGACCGTTACCTTGTTCTCGCCTGCAGGGCTTGTTCA
ATGCTGATAAGGAGCACTACCTAATTCCCATTAACACGAAGGGAAAAATG
GAGCTCCTAGGTGGTCTATGCGAGGGAGAGGTCGACTTAGTCTAGTCGTT
AAGACCATGCGGTACCGTTCCTGCGCGTTCATCGCCAGTTTTTTCGCGGC
GGTCCTAACTTTCTGGCGGAGGACACGGCAAGACAAATCCCGAGCTTATC
ATTCGGGAGTTTCGCTAATCCTATCCATCTCGTCTGAAGTAAGGCGCCAC
TTATTCTTTCCTTCCCTCTGCAGATTAGGTCGTATTATTGTTTGTCCATT
ACACTAGTTTTCAAAGGACCCGGGAACCGAAAAGACACCTATCGAGCACC
GTAGAGTGGGAACTGGACCGGGGGGAAGTCGGTAACAGGGCCGTACAGAG
GAGGCGACGAACAAGCTAGGAATCGGGAAGTGCGTACACTCGATAGCGGA
CACAATCCGGAGACGGGAAATAGGGACCAGGGAGGCTTCAAATCACCATT
GGTGCCGGAGGAACAAAAAAAAGTCGCCAAACTACCGTGCTTTACGTAGG
AAGGTACTGGGCTACCCCACGGGGTACAAGGTGCCTCGTGTCAGGAGACC
CCGTGTCTCCGACCGTGGTGTGTTACGGGTAGAGACTCACGGCGTCAGAT
TTCCGCCAAGCCTCGACCCCCCTAGGCCCCGGTGAGTGGCGGACCCCTGG
CGTCCTCGTCAGCGCGCCAAAACAACCACACTCTGAGTAGCCCTCGCGGT
CTTCGCCGCACTGCTCCGCTGGGCATTCACTTAGTTACTTCACGCCCCTG
TTTTTTCAGTTTAATGCGACGTAACCTATTGATGTGTCCAGGGTGAAGCG
CCACCAACATATCTGAGAGCATTCGGGATAAGCACCCCTGGCTGGGAAGC
CTACTGGGACGGAAAGTCCAGTAAGTCTCAACTGCCGGATGAGGGCCGCT
AGAACTCAAAACAACGTCGGTTATGCAGAACGAACCATCAACGAGTGCTG
TGTCGGGGAGTCGTTCCTGGGGAATATGCCCCGACCGGAAGACTGATGAC
ATAGCCAACATTCGCCGGCGACTCTGAAAGTAAGGCCTGCTGTGTCAATG
AGTTGTGGACCCGAAATAGGAGCCATGGCGTTTACATAAGCCCCTGTTCT
GCGGGGTTCGTTATTAACGCCGATGTACCTTAGCGGAACAGAACAGCGGC
CACAGATGTCCATACTACAGCATAGGATAAAGTGCGTATCCCAATATTAG
CGAAGTCTGGACGGGTGACCTGGCGTGCCCAGCAATCCACCAGTAAGGCG
CATGACGTCCCGTGAGAAGAGACTTGCTAGCCTCAGCCGGAGAAGGTAAA
TTTTAGGGGCAGCGGTGGCCATAAGGACGTCCGGCGCGGATGCGAGGAAA
CAGCAGGCGCCATGTTCCGTAACTGTTACACATATAAGCGCTTTGAGCAT
AGCTAAAGGTACGAGAACGACAAAGCGTGGATTAGTAGAGCGCCCGCAAC
CAATGGCACCACGTCGGGTGACCCGACCTGCCGAGTTGACACCCGCCGGC
CGACCAAGCGTTGGCACAATAGAACGCAACTCCGAGAGCAGATACCATGA
AAAACATCACGTGATAAAGGATAGCGCGATGAAGGGTCGGGATGCGACCG
TTCGCGGATCTGTAAAACGCCGATGCCCAGGACCTAGCACAGCCCGACTG
TTGGAATTCTGTGGACGGGAATACTGTCCCTCGGTCAATGAGCTCCACTT
ATGCATGGCCCCCGCGCTCTCTCCGTAACCACTCGCCTGGGTAGCCCGTA
CGAGAACAAGTGAGCGGGGATGCAAAGGAGTAACGGGCAAATACGATAGG
CGATCTGGGCCTAACTAGGTGCAGGTACAGAATCGGTATTGGCGGCAGAA
ATATGAATCCATTCGGGCGTAAAGTAGTCCCGGGCGCGGGGACACAACGA
TGTGCCACCGTGGTGACATTTCCAGCAAGAAACACCGGTTAATAGTGTAA
AGGTACATGCAGAGTACCAGAAAACAGGTACTTTAGCGTCTCAAGCGGGT
GGTTTAACTCGGGGATGTTGTATCTGCTTACGGGCCCGAGAGGGCTAGTA
CACAAGACAATGTAGCAGTCAGGTGATTAAACCACGCGAGGGGGAAGACA
TACTTACGGTGCTCGGCCTAAAAAGATTCAGTCCTCGGAATGAGGTGTTC
TGACAATCGGTCTTACCCCAATGCGCGAGGGCTATTGAGGGAGAAGTTTC
CATATTTATGGTGCCAAGGCGGGGCAATGGCGAAATACGCGAGGCCGAAG
TCTCTTTAGATACTGAGACTCTGAACCGCTCTTTTTAACGGGCCTACTAT
TACACTAAGGGCCTAGGTCATTAAAGGTATGAATGATCGGGGGTAACCTG
AACAGCATACGCGAGCGGGGGATTTAGGGGAAGTTCTATTGCGACCCGGC
CTTAGGTTATTAGTTCCCAACTCACTCCGCGCGTCAACTAGCATCGTCGG
GACCGTGCAATGGATCATTCACATGGGTCCTTGACGGCTTTCTTCGAAGC
ATTTCCGAGCCAGACCCTCCCGAGCTGGAATGTGCCCCCGTAGACCGGTG
TGCCTACGTAAACTCCAGGTTGGGGAACCATGGCGAAACAGGCGTAGCGA
AGGAACAAGACGGTAGGGGCAGTACCCAGGCGAGATGAGAAGGAACGAGC
GTCAGCAACCCCATGAGAGATCAGGCACAAGGACCTTGTGGCGATCGAAT
GGTAAGAGTAGGGCTACTAACATCAGGAAGCTCGAAGCCGTAGTCCTCGG
CGCACGATTGTAGAAACGACGGCTCAGAGGCGACTAGTAATGAGCATCAA
CGAGCCACCCTAACAGGGTTGACAACGACAACCTGGTTAAGCGGTCTCCC
GGAGCATATCGTTGTGCCCTCGTCTGGTGCTGCGGGCCGCGCGTGGCGCT
ACTTCCCTGCGCAAGCCTATAAGCAACAGAGCGTGACAGCTGTATGGATA
TGGGGACTTCGATGGAGAACTAACGAGTGATAGTCATCATTAACGGCTCA
GCCTAGACGGGTAGTTACCCGCTCTAGTGGTCACCTGCTTCCCTCACAAC
GTCGATTGAACTGACGATAAAGTAGCCGCCCACGACCCCGGATGCAGCAT
CCTCATACTCTGTTTGTCGGCCATTCCGTCTACCGTGGTGATCTACCTGG
GGATGTAACAGGGGAGGTATCCAAAGTTCCGTGGTACAGGAACTGTCGAT
TGCGC---CATTCTCCATTGATCGTCCTCGAATTACGAACTAAGAAGCAG
GATCATTGGAGGCCCTCCAACGCCTGGATAAATTCACCCGGTCACTGAAG
TTGCCTCCCCGGAAAAGAGATGCAGGGCAAAGCGGTCAGACTTGGCTACA
GCTCTACGCTTGACGAGCTCGCGGAATTCCTTCCGTAGCCATAGAAGACC
GGGGTCCGCGGTTGGTAAAGCTCGATGGCGAACACTTAGCGTCTTACCGT
TAAACGTCGGTAATGATAACCCTTCCGTTCCTTTGGCCTCCCATTTTTTA
GTAACTGGAATGTTACTTATATGGAGGTTAATCGGAAATTCACGTCTTCA
GTCGGGTTCTTTACTCCGTAGCAGCCCGTACATTAAGTGTGTGGAGGCCG
ATTATAAGACCCGACGGCTCGAGGTGGGCCGACTGGTGGTATGAGTTCCT
TCGCTCTTACGGTATTGCAAACAGGTCGGCGCCAACCTTCAGAAAAGGCC
CCAATGGTTTCGGTATTTACTGTTCCGAGCTATGACGTACAACGGCACTA
TTCCTAACTACACCATAGGGGTAACAAAGCCGGTTCAAGTCGGTCTGGGT
TATCCAATTTTATGCGGTCCGTCAGGGGAGTTCGAAGCGTCCACGGCGCT
CCACGAGGACTGAAAAACTGGTATCCTCCATAAAACTGACCACTCTGCCA
CCGTGTTGTCACGCGGAGACCACGCTCCAGATCTGTCGCATCCCCTTCAT
GGAACCTGAGTAGTTAGAAGTCCGGGTACGAGTCGTAAGCGCTAGAGGGC
ATCTTACTGCACTGTTTACGGCACACTGGCTCGCATATTTATCAATTGGT
GTCCTGAGCACAGCTTCTTTAGGGGTGCGGCCTCAAACCTTCGACATTTC
ACACGTATCCACCCGTGATAACGAGAGGGGAGTAAATCCCCTTATCATTC
TGCAGAGGTTCATTCAGGCCAACCGCTTGTCGTATGGAGGATCAGTCAGT
CCAGCTAGACCGCTGACCTCGGAGAGAAGCCTAAAGCACATCAACTATTC
GGCCGGTCGTTCAAGCCAAACCCATCTCCATTCACACTTAACTGCCTCAA
GGAGGCCAGTAGTACTGCGCAGCATGGATTGTATCCCTACCGGATGTGCG
CAGCACGGGAGAACTGTGACGAGTGTCTCGAGCTTGGACGGCATGGCGAT
AAATGACTTGGACTAGGGGGCATAACAAGTGGGGAGAGCATGAATATGAC
ATTCTCCTTGTTGAGGTCAGCATGAAGAGGAGAGATTGTATCGTGTGTGG
TTATGGTCTCTTGCGGTATCCTAGTCAGGCTAGCAGCGTCGCCTGCAGCA
ACGGTTGGCATTAGCCGTCTTATCCCGTCTCTTGGCCTTGAACCATCGGA
TCTTGGTGACTCTAGTAGTAGTGCCGGCCCAATATAATACTAACCACAGG
TTCAGTAATTTCTATTACCAATAAGGACTTCTTTACCAGGGACCCTCCTT
TTGAGAATTGCTGGCAACGGGTGATACGGGCATTCCTGAGTCTGCGCAGG
AGGCGCCAGGCGTCCGCACCGATTCCGTCCAGCCACCCGTTGTTCGACAT
AAACGTGAAGGTATATATATCCACCCAAGGGACCAAGTAGTCATAGATGA
ACCTGGATAGGAGACCCCCTCTGCCTTGTCCTCTTGAACCCTGTTCGCGG
TTCAACTAGCGCACTGTTACTTTCCTTTCGATAACTCCAGTTGTGCCCTC
CTTCGGGAAACAGGGTGCCAAATGTGCACGGGGAGTCTCCAACCATCAGG
CCCCGTGCCGCGTAACTCCATCCCCATTATCCCCTGTCTGGGACCTTTCG
TTTGCCAGCGTAGGGACTGTGTTAGCCAGGGACCCGAATTGTGATGAGGC
CCAACCTTTCGAAGCCTCCCCGACAGGGCGTCACCACGAATCGTTGCGTA
ACGATGTCGGAGGCGGCGCAATGAAGAAAGTGCATCACTTCAGAGAGGAC
GAAGAGGCGAGGTCGGCCAGCGGGAGAGCGTAATAACCGCAGCAGACAAC
GATAAAAGAATGGGTATTTCAACGATGCTTATCTATCAATTGCCATCAAC
CTCCCAATGCGAAAGAGGGATGAAGCCACAAAAGGGGGTATGCCCCCTAT
TTAAGTGTGTAAAGAGCTCCGACATAATTCCTGATCTACAGGTTGCGCTT
TGCCGGGATGTTGAACAGTAGTGTAGTTAGCGCTAACAAAGTATTCCCAC
ACTATTTTACCGCTTCGCCCGCAGGCTGGTATTACTTCAATATCATATAA
GGGTTTTTGACACCTCGCGAGTAGGATGGGGGTAGCGGCCGTTTCCCTTA
GTATGTGTCTAACACTCGTTTGCGAAGCACTAAAAACATTCTTCTAATGT
CCGGAATTACGTCTCTTGACGTGTTCTTAGAAGCTGACGGCAAGCGGTTT
TAGCCACTATGGATCCCTCCTGGCCCCGGGAAGGGTTGTCCAACGTTGTA
CTTTTGATCGAGCCGGCGCTCTTGGCGTGCGGTGTGCGGAAACTCTGCCC
AAATCGCGATGGAACACGCAGAATTCATGGAGGCTACGTAAACCGAGTAA
ACTGCTGGGATGACTAAGGAAGCTGTTCAAGGCTAAAAGGTCGAACTAGA
ATGATTATCGGCGGGTTTAATCTATTTAGAATAAAATCCGATCGGGGGGG
CTGGTGACCGGAGACAAGGAACGGGCGAAATTATCGATGCGAGAGCCTTA
GCTCTTATTGAGAGGACGACTTTCTCATAGCGTTTTTTGGGGGCGGAAGC
GTGCGAGGTTGAATACGAGCTGGGGTAGTCTTTGACGGAGGCGTAAACCG
AGGAAAAACCGGGAGCGTCAAACGTCAAGCCCGCCACAAGATGAGAGTCT
GTGGGTCTCCTCAAAAGGACAGGGGAGTGAAGGATAGTAAACTATTGGAT
CTCCTTTGACGCCCGGGGCGGGTGTCCCTCCAAGGGAAGAGCTAGCCAGA
AGCGACCACTAGGACTCGATTAAGAATCAGCTCGGGTTGCTTGCCTACGT
CGGACGCGACGTCCTGTAACGCGAGCGCAGGTGAGATTAAAATCAGTGGA
CGCCATAAGAGCGAAGAGTCCAGCCTACTGCAGTCGATAACTTACTAGCC
TCCGGTTCCGAGAGCGACCACCCCAGTGAATTGTAATGGGTACGACTTGT
GACCACCTAAAATGCTAAATGGCGGACCTCCTGTATGGAATTGTCCGCAG
CACACCTGAAGGCCGATCACATGAGTTTCAGCCGGCACCTTCAACAGTTC
CAAGATGATGTCCTGAATAATGCAGGTCCGAGGATGGATGGCCGCCGGAG
GAGAAGGATAATTGTCTACGCGTAGAATAAAGGTTGAAACGAACGAGTGG
TGTTATCGCTAGCCTGTAAGGATAGAGTCACTGTTAACGTGAGCCCAGCG
ATGCCGGGAGGCCTTAGAGAAAGATCCACGATAAGCGGAGTTAGGCGTTC
GGAGCAGCACATGGGTATTCTTGGGGGGGAGTACCGGGTCGAGCGCGGCG
TGGACATACCGGGAGGGGCGCCGAAAATCGAGGACATAAAGGAAGGATCC
TCACGAGAGCAGACATAAGTGCCCACTGACCCGTTTTACAGCCGGATTCG
GGCTGCGAGTGGATAACTCGAGTGGAGGACACATGCAAATAGTGTAATCA
TTGACAACTATCGATTGGAGCTGGAGCCGGATAAGTAATTAAACTTCGGA
GCACCAGCCGCCACAGATGTGTCCCAAGATCGGCAACGACGTTTTGAAGT
TAGATGGTACGAAGGCGTTTCTACGGCACATGCATTTACAGTGGCGGTCA
AAGGAATCTCCAGGAGAGACTCTCAGAGTCGCAGGTTAGCCTGGGGCAGG
CGCTATCCATTAGGCTGTAGGAGAGGTGTCAAACTGCAGCCTGCGTCTAC
CGGGTCGCACCGGTTCGCCTGGGTTCGGCTAGCACTCGGCGATCTAGACC
AAAAACAGTTGGCGAGGTACTCTGGGCCGCAACGGCACACTGCATCGCCG
GGAGGGTCGTCTCACGGTTTCCGGCCGTTTTATCTACTGTGCTTCTCTCC
AGTCGAGGGTGACTTACCCACAAGTCGCGCATTACGTTGAAACCAGTTCG
CTTGAACACTGTTTCCTGGATGCGGGCCTCGACGGCCACGGTCTTCGCAC
AGGATTCAGCATAAGATGCGATGTTCTGCCGATCCCCGCAAGGGTTCCAG
CCTTTCCTAAACTGCAGTGCGCTACGATTTTCGGCCTGGCAGAGTATCTA
ATCCCTGAAGGCGGAGTCTCACACTAAGTGTGCTGCACGCGCTGGCCTAC
CATCCTGTTTCGTCGCGGCTCGCTACCCTCCCGCGGATTAACTTATACGT
CACGGGCATTTCAACTATTGCGAGCTGCGTGGGGAGGAGGCCTTTCGCTG
TAATAGTCGTTCGTCCGCCATTTCAGACGTTAGGCCCGGTTGTTGAGACG
TAAGATGGCGAAATCGAACAAGACTTGAGACAGTTCAGCAGTTAGAAATT
CTTTTGACAAGACGGGCAAAGGCACGCAAAGGGGCTAAGTGACTGACTTC
TTTCCCTTGTGCAGCAGGGCTGCCGATTTGGCCCCTCGGTTTTCATGGCG
CTCCGGTTTGAAAGGCGGTGGATCAAGGAGTCTGACTGTTTGATAAGTCC
TATTGGACGCGTGCAGCCGGAGTCCTGCTGAAAACATTGTCGAATCTCAG
TACTGGAAAAGAAACAAGCCTCAATCGGCTATCAGTCCACTTTTGGAAGG
TACATCAATGTACATTGTCATATCACAGTGGAGATACCCGGCGGCGTACC
TATATTAATGAAATACTGAAGTCGTAAGCGCTGGGACTTACAGGGGGGCA
AGGCCCGAACAACAGAGAACAATATCGAGGTGTGAGGGTAAGGGGAAATC
GCAGTACGGATGTAGAAACAACCGCCTTTCAATTGTCGGCGAAGTAAGGT
ACGGAGTCGTTAAGGAGTCGCCGACTAATGCAACCGCGAGATTGATGGGC
GGGTAAACGGTCGCCTTGATCAGCGAACGGCTTTGTGAGGACGACGAAGC
GGCCACCTCGCGACCCGCCTCGGTTCGGTGTGTGCTTCCGTCAGGCGCAG
TATTCTAAAAGTGAAGGGTATTCGGTCGGGCGGGTCTTCAGGGGGACCGC
ACGGGTACGACGAACGGGTGGAATGTGAAAATCCGTATCGGAGCCGGGAC
GGGGCGTTAGTCCGTTCTCGCGACAGGGTAGCACATTAAGTTGGCGAAAT
TTTAGGGGAATTGGGCAGGACCACGCAGGACGTCAGTGTTGGTGCGCTCC
CTCCCTAAAATGGCGACAATGGGCATCAGAAGAGAGGCGAGGTGAACCAC
CTGAATGTGTAGGGATCGTGTGCAATTTGAACCACGCATTGGAAAAATGA
CAAACCTCATACAAAGGCACCTCCAACCAAAGCCTTCCGAGGCAAAATGA
AAGGCCGAGCAGGTTCCATATAAGGTCCTGCGAGAGAGGGAGGGAGCGTG
CATTGTGGGAGGGCGAAGAGATAAACTGGGAGAAAGATGGCGATTTGTGG
GGAAAGGGCCGACTTCCATGGCCTATCTCCTGACGGTTGACAGGAACCTC
TCATGACCCCGACCTATCCCATTCCACCGTTGACACCTTCTGTCACGCGG
CTCTCCCAAACCAATGCTATTGTTGTATTCAAGGGGCTTCAAGAACGTCT
CTGCAACCCGCGCTAGGGTATGGGAACGGCGGGGGGTATCGTCGCGAGCC
CGGTCCAGCGAATCACTGAGTTATAGTTTTTTTCTGGATGTTGCATTGAG
TCGTTCTGTAGGTTCGCAAGGACATCATGGTGCTCAATCACTTGAACCGC
ATATACTCTGCGCGTCCCCGGCCTTCTCGTGAGTAGCAGTTGGTTATACC
CGTCCCACTCCGAATCTCGCACGCGAATAACAGTTTTTCTGTTGGACACA
CGACGGAATATGGGGGACGGTCGTGAGTGAAGGGGCTGTTGCAGGAGACC
CCAGCGACTAGTACTCTCTGCTAGCTGTAGCACGCCGACAGGGAATATAA
ACCACGCGTGGCGGGCTCGGCACAATAAGTATATCATCCCGAACCCGCCT
ATCTCCGCATGATTTGACGTTTTCAGTCATCAGCTGGCCCTTGTATACGG
TTAAGGTTGTTGCTCCAATCATCACCGGGGGAGACGACACTCTGCTCCGT
CCTAATCCGTCTACATTGTCTGGAGCTCGTGGCCGGTTCAGCACATGATC
TTCAGCCTCGCGAGATAGGTAGCGATACTTGCTTCTCTAGCAACATTAAT
CTACCAGGTTCGCCCAGTTGCTGGTTCCCTGTAGTACGCCCCACCATGTG
GCCCGGTTCGGAGTGAAGAGGGACCGGTTTGGAGCTACGGGCACGTCGAA
ATAGAGCCATGCCTAATGGTCTTTATCGTGTAACCATCCTGTAATTGCGG
TAAGACCACTATCTGCTGTGATCGTTCCTACAGGAGCGAGTAATTTGTAT
TGGCTAGAGTGAGGATCCCGAACTTCTCTGTGAGTAAAACGCCTTCACTC
CCGCAATATATCCCCAGAGCTAAATTGCACGCAAAGCCATGACCTGAGAC
TGTTCATCGGGTACCCCGTGAAGAAGCTAGTCTCTTGACGTGTCGGAGAG
GATGGTGGTGCGGTTAAGTCCCAGGGTTTCATTCGATACACTCTGATAGG
CGATAGTGGTCCGAAAAGCTACCCCGTTCGGTTGGGGGGCGGAGCCCCAC
GCGCGCGGACCCCACTCGCAGCACCTCTAATGGTCCCCTCTTCCCGCAGC
TCCGCATCCCGCCACCGTGAGAGGTTAATCAACTAAACACTAATGGAGGA
GATTACTGTCAGACATCTTCAGAACGCCTCCTGTTAGCCGGTCGGTGGAG
GGACGCCTGCGGAAGTTGCGGAGAGGGGGGGATACGGGGAAGCGAAGATT
GAACGCTACTACTATGTTCCCTCCGTTTTCGGAAGCCAGATAATTGAGGA
GCATCAACCTCGGCCTCTACGTTTTCTACCCACGCCGGGTATCTATACCA
CAGCAGGAATAACTATAGGACGCTTGAGAGGTAGCATCCGGGTAGTGACC
GGTTAACCTGCCGGAGCGAAGGTAACTTGAGCGTGATCCCCCTGCTTGCG
GGCAGCCTCATCCTGGATAAAGAGATTTGCTACAGGACTGTAGTGCTTGG
TCCGGCATCCATATTATCGGCTGGTATGCCTGGTCTGGTGGCAAAGTCAC
CCTTATTTGACGCCGGTCCCCGAATGTAGCACTCCGCCGCTCGTATTGCG
ATCTGATACCTTACAACCCTAGGGCGGTCACCCGGCCTACCGGGCAGGTC
CCCGACAGCGGGCATTTGGCTTTCTACGGCGGCCTGTAAAACGAAACAGT
CACACATGCGGCGAAACGTGCAGGCTAGCGGGACGTAGAAGTTTGGCTTT
GGCACAGCGCCCCGTTACTTGCTGCCAAGTTCTTGTGAGAGGTTTTTAGC
TTTACAATCACTGCCTCTCCCGCTCCCACCCCCGGATGTTACCCTTAGGT
GCCACTATGCCCCACGCCGTATCTGCATAGATGCGACAGCGAAGAAGTGC
TAAACGGTCTACGCGATCGCACTCAGGCGCTATCAGCCGAGTATCGAACG
TTACGGCCAGGGTCGAATGTTCGGGGGCGGTTTGTTACCTCGGCGGTACT
CTGAAGCAATGTCGTTTCCCTTTGTTCCCCAGCTCCTTTAAGATATACTA
TACGAAGGGCGGTCCGGTACCGGAGACTGGGGAACGCAGAGTATCGGGTA
ACATGGTGACAAGGGGCCTGCTCATGTTTAAGGAAGGATGGTGCACGGAG
AGACCAGGAGACCGGCATTCTCGTTGCGGAGGAGCCGATTTAATCCTTCA
GCGGACTCTCTCGAACTACCGAGGATCAACGGGGTTCTGACAGCGAAACA
TAGTCCCGATTCTCTCGTCCCGACAGTCGTGTTCTCCCCCCCGCTCTATG
CGATCCCCGGATGTCCGCCATAGCGCACCTAGGCAATCCGTCTCCCTCTT
GTCAATCTTGGTCATGTTTCTTCAAATGATCGCGTCGTTCTTCCTCCGAA
TTGGTTGCTCTTTGTGTCAACCGGGGTCACTCAATCACCGTCTATCTTAA
GACAATACAATGGCACGAGGATGCAATACTATTCCCGGACACTGAACCAC
TCCAGCCGAATTTCTTACCCCACTCCGGTCGATTGTGGAGGATGTGCTTC
TCAGTGCCGTGGGGGTTCAACGGAACAGGTGTAAAAAACGTTACCTTCTC
AATGTCCGGTCACATCTGTAGCGCTAAACTGCGCTGGCAGTGTTAGATCG
TCACAGACCATTAGTGTGCTACGCATAGGGCCCCACCCTTTCTGTATTAT
CGATTTTGCACTAGACGAGCCAATGAGCCAGCGATCGGGTCGGGACCGTA
TAGAGGGGCTTGTTCTAGTGCCTTTAACTCCGTGGGCTTAAGTTTAGGCA
CAAATAAACCGGCGCTACCGTCATACAACCTTAATTGTACCTGCCATATA
GTGTTTGTTTCCTGATTTTGTTACACAGGTTATAGTAGGTATGAGGCTGT
TTCCGAGCACTGGCGAAGGTCTGATCCAATCTTGCAGCCTAAATAGAGTT
ATGCGCCGACCTACTAGGGCCCGTCGTCTTCCCGTTTAACTCACCAGCGG
AGTGGTAGCACCCCGTCCTCAGTCCAGCTCGCGGTTGCGACAGATTAAAG
TCGAGATCCCCCTTGCTCCCTGTTTCTCGCACGCCCTTACCATTTATATG
TCACCAGCCGCGTGGTGACGTAATTTGTGGTCTATGGGGTAAGATTGGAG
GAGTTATAGCTTTCATCATCCCACCAGGGACGGGCCTTTTCCGTCTCCCA
AAGCATTTCACAGGGCGTAATTGCGCACTGACTACTCCATCTGAAGGGTA
AGGAGCCAAGGACGAGGGTGCTTATATTTCGGTTTGGGCTCAATTCCCAA
GGAATTGGCGAAAGCGAGGCGTCGGTGAACGCTTCGCTTACGTCGAGATG
GGCCTCGTGTTGTTCGCCGCTAATTCTACCCAGCTGCTAGCTACCTATCG
TCCCTCGCCTGGACTATAACGACCTGACCCTGTCGCCTCACTGAGATGAA
GAGACGCGGAACCCGTGATAGCAAGCTACCGGATATGGGGAGAGCACAAA
GTGTGGCCTGGTTAGGATCGACAGTCATCAACGGTCATCCCTCAGACCTT
CGACATTTGGGTAACTCATGACAAATGCTGGTTGACGGTTCGACTGTTGG
AAGAGCGGTATCACAGCCGGGTAGCCGGGCACTGGGACCAAGAATGCTCT
CGGCACTGACGTGGCATGTTCCTATACCCAATGGGTTATATGATCCTCTT
TCCAGAACTAAACGAGCGCCTCGCTGGCTTAACGTGTTTGAGAACCAAGA
TTCATCCAGAAACTGCCACAGTCGAGAGATTCGTGGGATCACTGGCCAGC
CACATCAACTAAGTTCAAAGGGCACCACGCCGGTAGCACAAATGGCTTAA
TAAGCGGGCTGTGGCCGCTTAGTACCCCTGCCTACACGGGACGGAATATC
GTGGCATACCAACTCCTTGCACTGTACCGACGCTGTCCTCCTAAACCACG
CTAGTAGTCGACACGATGCGCGAGGAGAATCTCCGTCCCCTGAACCCTAA
GGTCTTTCTGCATATCTTTTATGGCTAGCCTTACTCTTCCTGACACTAAT
CATTAAGCGACCGCACACTCAGGAAGAGTAGCGTCTCCATCGCCTTGGCT
CAGTCCACGACTATAACATTCCCTTATGTTCAGCCTTGTGTTACATGGTA
ATCCCTAGCCGTGATTGCAGAATCGAAACGTGGCTGCAAGCTGGTGTTCC
CGGTAAACGTACGTAATTGGACGCCCGAATTCGGCCTCATGTGCTGCGGA
ACTCTACTTCCTCATGCGGTCTGCGGGCTGCTTCCGGTTTCTTCTCCAGC
TCGCTATAATTACCCACGCCCACTTACGCGCGTAACTGGAAATCAAGAGG
GACGCGCCGACTAGAGCCATCGGACTTCTCACCATTGTACTGATCCCGCT
GAGGTCCATGTTGACGCTGGAGCGCGAGTTGTTCCACGTGGTCTAAATGT
AGTTGGTATTGTGGCATTGACCGCGCACACCGACCTGCAACCCTCGAACC
TAGATTTTTAGTAATCGTTGACGCGGTTTTGTCAGTTTTGAGAATGTTCC
ATCCCAACCCTAGAAAAAGGATGGGATCAGTAGTGACCAGGGAGGTCGGC
TCCTCACGCGAACCTTGCAATGAGGCTACCTTACTGATCCCTCTGGTATG
ATGCAGCCCTTTTCCTGGATCGCCACAGACCGACGTTTGAGAAAATCCCC
AGCTTCGAGAATATCACACCCGCATACTGCATCACACTTCTCTCTCGGGC
GATCACGGTCATGAGATTCGATTTACCGGCTCGTACGAGCAACCCTCAAC
GCCGCCTTTCCACGTTCTAGATTCAATCCAATAAGCCGGTGCCGGGCTCG
TTGGCGACGGAGCGCTTGAGATATCTAGGTGACCCTTTGACGAGTGCCTC
GATAGGTCCGCTAGCCCCCGAGCTGAGAGACCGGAGTGCTGCCTTTTCCC
TAGGCAGGCGTAGGCCCTTTCCACTAGTCCACTGGTTGAAATGGTCGGAC
CCTTGCATGGACACTGCAGAGGCCCTACGCTGAGTAGTATCTATGGAAGA
GCTCGCCTATGAGCGGAGTGGAACGGTTAAGGACTGGGGGGTTGATTGGC
AATTGAAGACCATGATCCGTGCAGTAAGATGAGAGGACGAACGCCGGTCC
AAGGGGAGTCGAACACGCGGAGCAGACAGTAGCATTTAAATCGGACGGGG
CCGGGAAAGTCTCGACTCCTCATATTGGCTTACCGGCCTTGCGTTCTTCT
TCGTTGAAGGTTTCGATCTCTAACATGATTACTCCACGAATAACCGTCGA
GCGTTCTACCAACTCAGCCCCACGGCAATTTTGACGTGCACATTCTAGAC
CTATATCGTCCCATTTCAACCGTGGTTTTCTCCCCGCAGATACAAATTGC
CATATGCTGATCAGGCTAGATTATTAAGCAAGGTGAGGTAAGTTCCCCTA
TCAATATACGATACCGCTAGACAAGCTTTTACCACCGACAGAGTATCGGG
GTCACTGGTGGGCCAACTATTAAGGGCAGAATGAAACGTCATCAGTTGAA
TCAAACACTTTATTCCTTGCCGAGGTGGCGGTTGTAGCCCTGAGCTGCAA
CCCTCGATAGGCTGGTTCTGTTTACCCCGCGGTGACGGTAGCACTAAGGC
TCTGACGAACCAGGTTTGGTGTGCCAACACCCCTCCCTCCCGTACACTGC
TGAGATCTGCAGCCATGGAGCAACAGCACTACGCTGACATATTACTAGAG
CGGCATTCCTTTACGAGAATGTCTCACTTCGTGTGGTATGAGAGCTCTCC
CGAGTCTTACAGCCCACTCGGTAAGACTTGGAACGCCGAGCCGGTCCGAA
TGTGGTGCTCGACCGTTGGACCGCCCAGAATCGAAGAATACGGGAATACA
TATGAGTTAACGCAGGGACGCGTAGTAGGGAATCCTTGCCTGGGAGCGAA
GAATCTGAGATGACCGGGGCTGCCCTGAAAAGCTCAAGTGCTAAGATTAT
GCCCGTTACGATATATCGTGCTCCCGGCCGTCTGCATCTTGGCTCTTTCT
AGGTGCTGTGTTATGATTATCCACTCTAAGTGCTGCTCGGAAATGACCGC
CTGTCGGCTACTATACCTAAGTAAACTACACGGTCAAACGAGCTGCAGGG
ACTTTACTCTGCGTCTACTAGACAGTCCTGTAATAAAAAGTCCGCTCCTG
GAGGACTTTAGAAACTAGGCCCGCGATGGCTTGCTCCGATTGACTACGGA
CTAACACGGCTCGCGCTCGATTATAGTCGGCAGGCCTCTGGCCTCCCTGC
CGGGTGTTCCGATATAGAATTAACAAACTTTGTCTCGACTGTCACAGTCT
TCCGTTTACCCGAGCTCGTGCTTTCTCATCCGTGCCATGTCCTCCGCAAG
TATATGCTGCTGACAAACGTACACCTTAGTAGGTGGAACCCAGCCGTTCG
CCCCCCGGTCACTCCTCCGGCGATACCGCTCCTCACTTTTGTCTTTCTCG
ATACGATGGCCTGGCAAGTTCTGGATATATGATCAGCGCTCCATTACGGC
TCCCTCCGGTGCATGCTTCCACGGCCCGTACTACAGGTGCTTAGACACAC
GCCTGTCGCTAAGTCGAGTCAGCTCTGGCCCTGGTGCGGGCCGTGAAACG
GACCAGTGCGGGGTCACGGAACACTACACTGAGAAGCGAGCCACGGTTGC
TAATCCACGTGGGCGCTGAGTCAGGCAACTGTAGAGGCGTGTTATCACTA
GTTGCCGCGGCGTAATTCAGTCGACAAAGGTTGTACACGTGTGTACCACG
TGTCTGACCCGGGTCACCAAAATGCGAGCCGGCTGTGCATTGGCGCCGCA
GTAAAACTAGCGTATACCCGCTCGTAACTGGCTGGCCAAAGTAATTTATG
TATACGCAAGTGGCCTGAGGGAGGCAGCCTGCTTAGCGTCCCATCCCCTC
GTCAACCTGTGGTTTTAGAGTGGTCGGGGGGTTACCTGACGAGCTACTAT
ACACAATCTAAAAGCCGGAATACCCGTTCGCAGTCATTTGGGCCTCCTGT
CGCGTACACTAATCGAAGTATAGGATCCAGATTATCGAGTTAAGTGGTAC
CCTTCCGGTATCCCTGTGCGTTCTGATTTCATCAGTGTAGGCAAGAATCC
ACCGACCATAAGTTAGTACCTAATCCCGGCAATCAACATAACCACGTCCA
TAATTTTCAAATTCTCACTGTCACGAACTTCATTCTGCGACGTGGTTATT
CGGACAGAGGTTGATGCCTCTTTACCCATACGTAGTACCAACATCACCGA
CGCGACCTCCTTGTATGATCTGGTTTTTTCGTTCTACCTCAACCCGATCA
GAGAAGCCTCCCCGGCCGAGGGGGCCCCACCACTCCTCGTGGAGTGATCC
CACTCGTAGGAAGGCGACCTGGATGGGGAGAGTCCGCAAATGTAATTGAA
CCGCGCTACGAGCTTTCACTCGCCAGCTCAAATTGCTGCTGGGATGTACC
AGGCATAAGTGTTCACCCTTTTCCACGACCTCAGGGCGGACTTTTCGCTT
GCGTTTATTCGTCATCTCCTTCTTCTACTGACGGATCGTGCTGCTTTCTT
TGGCAGTCTCCAGAACGTCGTGAAAACGGCCTAATCTTATGGGACAAAAA
TATCCCAACTGGAAGACAGAGGACGAACACCTGTTTCGGTACACTGCGTC
ACAGGCACGGACTGGCAGTCACCGCTCCACCCCGCCGCGCTGGTCATGAT
TTCCAGCAGTGGGGACCGGCCGTCGTCCCATCAACACCGTGTGTGCCCCG
AGTTCGGGAAGTGTCCTGAGTGGCGGTGTGGCGGTCTATATCCCTTAGAT
GAGAGTGGCGGACTCAGCATCACTGCGAACTGCCCGGCAACCTTTAACAA
CTAAATTGCGCTTCGAAAGTGCCCAAGACAGCCTCACGGCGAGTCGCCTG
TTGCACGAGGGAAGATAATTTTCGAGCTCCTGCACACGATCGCTCATACC
CAAAGTGGATAACACGTTGGAGGCATAGGCTTGCACCTGCGGGTGTCCTT
TCCGTGTTCTCAGGCTAATGCACTATAACATCTGGACTGACCCACTCCAA
GGGAAGCCTCTGGTAGTCTCTAACTACTACGAAGAACGCGTTTTGCTCAA
TAATGTTAGCGTACACCGACGTAAGTTGCGCCATTTGAAGCGTCTGAGCT
ACCGGCTTTTCCCGTTGGCTCATTGTCAACGTGCTATCCGGTCTGCCCCA
ACTCGAATAACGCTTAATTCATACCTAAGTCCCGTTGCGCGTGACTCTCC
AGACCCCCCTTCTAACGTCTCTATAACTGTTGTTCCCATGGGGAGCATGC
AGGGAATAATCAGCGCGTGTTAAATAAGAAACGCCGGCGCCAGGGCTAGA
CCGCCTTTGTTCATCGTCCCCCTTTGGCTTGTGGGTAGTAGTGCCGGTCA
CCATGCACGTCACCTCTTTATACTCGCCCTTTCCCCCCACATCACTTTTA
GCGACCTCATTCTCCTTACCTCAAGGGATTGCTGCATCTCGAGTCCGCAT
CCGTAAAGCGACATTCGTACATAATCCCTTCTCACAGCCGCACATGAACG
TCCAGGACAGCGCCCGTGTCAGTTTAGTAACACTTCCACCTATCCCTGGC
CGGGTTATTCCAACGTACCGTAGTGGGGGGCAGGGGATAAGTACGCACCC
AAAGGACCGAGGCTGGCTGGAGCAGAGTCCGAACGCTACCCGACTGTCAG
TTTTATACAGCCGCACTCCACCAGTCACTGCTGCAGGATCTCGGACCCCT
TCGTTTTGGAAGCGCTGTATCCTTTTGTCCTTGCTTAGCAGGTCAGCTTA
TCCAGGGGCCTCTCTGCTGCTCATATCGAACGTACGCACAGGGTAGCCGG
TGACCACGAGGTGTGCACAGATCCTCCTGACCGGTGTTAAAGATACGTGT
GCTCTTTACTCCAGTTTTCCCCCGAGGAGAGTACAGATTACCTTCCTAAC
TTGCTGCACACCTTCTGCTACGGCCCCCGTATGTGTCCCCGTCACCGTAC
CGTCCCAGAGCGCCTAGCACTTGTCTCGCGGCCCTCCTATCCATGAGGCC
ATCACAACTGCATGCCAGCAATCATTATTCAGTCTGCCGAGCTTAGGAGG
CCAGGCTTCGGGCCTCCTTGGCCACATCATGCAACTACGTATGCGATTGC
ACCGGAAACCGCTAGTTCTCTATGCTTTCTACCGTCCCATACTCGTTTTC
GGTTCCATCGTTGTGGGGGTACTTTCGCGCTTCAGGACTTTCAAATGCTA
CCCCAATCCGTCGAAAGGCCAGGGCTGTCCCACCTACTCCCTGAACCATT
ATTTTCGTGATTGCGGGGCACCAAACACAATTCGGACTCCCAGGTCTCCA
TTACCACCTTGGATAATAACTCAGCTAAACAAAGACAGTCAGGTCATTGG
TTTTCGGCTAACGCTGAGGACCAATAGGCGTGAAGGATAGTTGTCGTACG
GTCGGCTTCCGCCTTGACTCATTTCCCGACGGTTCGAGCGCGGTCACACC
CAGACTAATCGCACGGTAGCGGATCAGAGGCTGCGTTCCTGCGAGTTTAC
GTGAACTACACGAGGGATGATCTATCGGATTGTGACGCCCCGGGCCAACG
GCCTTTCCTGTCAACCCATACTGGCAACTGTTCCACCTCGTGCCAATGAT
TCCCTGACTCTTGGCCCCTGCGCGAGCGCAGCATATAGTTCAATGCCTGA
TCAGAGATTGCCTGAGACGGAGAACGACAGCCAGCCATCTGCAAAATTGC
CCTTTCGGCGGATCCCTTGCCGGTTTCTGCACTCCGTCCTATGTCACTAT
TGGAAGGCCCGTGTGCATATGACGTCTGAATTCGAATCGTCTGGTATTCA
CTGAATGGAGTTCGGCACCCATACGTACGCCCGATTCCATCCCAACTAGA
ATCCTTCGCCCTAACGAGATGGTGAACTGAAGGTGGGATCAGGCAGGCCT
CCGTAAACGCTCTGCCGACAGCGGCCTTGAGTTAGGGAAGCGCCCCCGTG
TTTCTGAGTCGGGATATGCTAAGCGCAGAGAACACAAGTCCCGAAAAGCA
GGCCGTAACCGATTAGCGAAATGTGATAAAGCGTCTTGCCCGCGATTTAT
ATCGGGCGTTGGTGAAGGTAAGTATACAAGAACACACGCCCCCAACCCTC
TCTTTGTAGAGCACCGCTGGTGGTGCTACACTATAAAGCGTGATCCGGAC
CCCCTCTGTTTGACCCGGCCCGAAGGCAACTGTCCTAACACTCATAAATC
GCCAACTGACCTGCTGCTGTAGCTCGTGACGCTCTTCGGACACGATCACA
TAGCTAACAGTGCTCGTGTTTACACTGCCCGGCCGACGACCACACCAGGA
ACCTGGGGCGTACTAGGCGTTGTCAATAAGAGTTTGGATCATCAAAACCG
GAATAACAGGTAGCGAGGTAGGATACCCGAGCCAAAGGTGGTGAGGCCAA
GGGGGCTAACACAAGGTAGTCTGCTCCCTACAGGGGGTTCGATGTTGCCC
GTGTCGCTTCCTTCAGGCAGCAGCGTCTTCCTCCCTCTCCTGGGTGCCTT
AGTTATCACACCCTTGGGTGGAGGCGGAATTTCCGGTAAGCTACCTCCCG
ATGCCACTTCCCTACTGCGGCAATTAAATTAAGGCTCGGGTGCGAGAGGT
AATCGTCTCTTAACTGGATTCACGTCTGCTGCTGAAATGTGGCAAGTCGG
CGCGCGTAGTTCTGCCCGTCTATGGTACACCCCCACCCGGGCGGTTGGGT
GACCCAAGCTGGTGGTTGTGACCTGGCTGCGCCCAAGGGATCCTGGAGGG
ATCCCTATCTGCTCTGACCTCTGTCTTAATGGAACAACAACGGACTATGG
GGGGACACGGAGACGCACTGTCCGCGCAACGGAAGGTGCGGGAAACCCGC
CCGTCGGGCGGCGTCGCGTGGCGATGATCCGCGCAATTTCCTCTTGCTCG
TTTCACCTGCCATTATGACAGCTTCCCCGGGGGATTTGGTTGGTTCGGCT
GTATGGTTCGACCTTTTGTCTCTTCCAAGTCGCTAATTCAATTTCAAGGA
GTGATCACCGCTCGAGAACCCCTTGAATCCGCTTCCGTCTGGCTCTCGTC
CAAACTCGGCTCTTACAATCTCTCTCCCTAACGGCAGCGCTGCCAAACTT
TCCCCCACTACGGAACGCGAATAGACCCCTGACACGAGTTTCACTCCACG
TTCGTGCACCTGCGTTTCTTGAGTCCTCTACGATCCACGTCATTGGGTGG
AGTTAGTCATTTTCTTACCAGTCGTAAAAACGGAGATGCGTTGGGTCAAG
AGGGTCACAAGCCTCGCAGCCAGCTGCAGCTGTAAGGAGTGCCGGCGTCG
ATTCTCTCCTTTAAATAATGGTTATAGCTCCACCGACGAGATCGTTCAGG
TTAAAGTCATATTGGTCGCTGAAGGTTACCGTTTGCGATATGTATCGTCC
AGTTCCACGTGTCGGGGAGCGATTCCGTATACCCTCTTGGTCACCTCTGT
TTTGATCCTAGGGGGAGGGAGACAGTGACTATGTGAGACCCAACGACCCA
TCCTGCACCTGGATAACTGGGGATCCAGTAAAATTGCACAAGTATGTCTA
CGCAACCTATAGAGCGGGACCGACGGGTTGGTGCTTTTGACAGCGACGTG
CTCAAGCCTGTGTTCCAGCCCTTATGACCCGCTTATTAGCGACTCAGTAC
GAGAGGGAATAACTGTGCTTCAGCCACTCGCAGGCGCGCCTAAGAGGCGA
CCTCTTGTTTTGAATGCGAAAGTAATACTCCGCGGGGTTTGCCCGAGGTC
TTCGCGAACAAGCTCGCGAGAAAAATAATGGAGAAACGTTGATAGGCAAC
GCCACCAGTAGAATGCTGGTGAAGGCTTTTCCCAATTCATCCTCGGGGCA
CCGTGTTGTCTACTGCAAGGAAAGTCCAGTACGTTTCTGTAAGCGAACAT
TTTATACCCTGGTCCCTTCTTGTTTGCTCATTTTCAAGCGGAGACGTTCG
TTTCAACGGTATTTCTAAACGAAACGAAGACGACCTTGACGGTGCCAATC
AGTGATCATAGTAGTAGTCTAGACCTCATGACAAGGAGCTCCTCCGCAGT
TTCGAGGCGGCTCACTATCCTCCCCCGAAGATTTCACCTTCGACACGTAT
CGTCCTACACTAGGTAATTTTATATATAGTAGGGCCGTTGTCTATTCATA
CCTCTACGCGTCCACGCAGATTCTCATTTAGCGAGTGCTTCGGAATACTC
CCATAGGCGAGGCCGATGTCCGAGCAACCTCGAATATCTCAGACAATGAG
GCAAAAGCGTCGGTACTCAAGACCATCTCTTTTCCTCTGTAGAGGCTATG
GGCCGATCATGACACATCCTCTTAGGTTCAGCAGAAGTTCCACCGCTGAG
TCCCTCACCATAACTATGCCCCCCATGCTCGGGAACTTACGCTGAGTAGC
AATACGTTAATGAGAGGGTGATCGGACCAGGTTCAACCACGGTATCCGCC
CAACGGCACTAATTCCTCGAAGGGGTCGGAGTTGGGAACGCGGGCCGTCC
GGGGGGTCACCGGCTACCGCAATCCACGACATGATGCGAATGTCTTGAGC
CCCCCCGATTGGTAAGAAATATATGCAGGGCTCACGATTAACACGTCCCC
GACCCCCAATGAATGCAAGACACGAGCACGGGTAGACAGTTAGCTACGAT
GCGAATTTACCACAGCATTAAATCATACGATTCACCCCCACAAAAGATAG
ATTTTGAGTGCTCCATGCAGAGTCGCGTCACTTGTACCGCTCGGCAATTA
GCCCTATTTACGATCACAAGTTAGCATTATATCTTTTCTGCTTTCCCGCA
GAGTCTTGTATATCCAATTGCACGAGTAAGTCTTAACAATCTCGATCCTC
CCACAGTTGATTCACTGGCTATCCAAAGAGTACAGAAGGAGCAAACCTTG
GCATGCTTGCCTGCACGATTTAGTGACTTTACTCCCTAGACACGTTATCT
TCCGATTGATTGCCCTCAATTTAGGGGCCTTCACTCTCAGCCTGCCGCGC
GTCAAGGAGAATGTCAATGTCATGACTGTATTCGTAGCCTTCCCCCGGCG
GCCAGCATTACAGCAGTCCCCGGCTCAGGACATCACGGACTGGTCGGCAT
CACGACCTTCCTGCGGTCAGAGACTGATACGTCAATTCACCCCGATTCGA
CTTGTCCACCCTTCGGGGGGACGTAATTAACTTAGTAGCTAGCAGTTGAG
GTTCGATTGTGTGAGCTGGGCCTTAAATAACTGGGGTAGGCGACCAGCGC
GCATGAGGATATGCAGTATGATAAAGGCTCTTACTTTAACGCTGTTCCTT
AAGCGCTCCCATACTCAGGCCATTCGTCGGCAGAAGGCCCCGTCAACGTC
TGTGAACTCTTCCTGGCTATGTACTGACTGGCCGCTTCAGGCGTACCGCC
TCACTGTACCCGTACGTACGCGACAAACCAACCTGAATGAACATCCTACG
CGAACTAAGAAGGCGTTGTATATGCAATTCAGCAGTGCTTTCATTCGGTT
TCGCTGTATTCAGATCGGTTACTATTTTTTAGAGCTTTAAGTGCAGAGTC
GCCGTGGCCTCATAGATGCGCATCCCTGCGGTTCCGCCCATGGTTAATGT
CCAATCCCAGACTTCAGACTTTCGGCTAATCTCACCACGTGACAAAGATC
TGTATAGGACGTCCGGTTACAAATACTAAGAAGGCGTCAAAACTACTGAA
AACCATACGCCGGCTTATTCCTATTTCAAGCCCT
>SRR404972
GCGTGGTATTAATGACTCCTCACCCCTCCTAGATCTACCGGAGATCCCTT
AGAGCCCTAATGCCTGAGAAAAAACGATAGATTAACCGTTAATCTATCGT
AATTCCACTCGTTATATTGTCGAAATAATACCTAGCCCAGTAAGCCCCGG
AGCACAAGACTTATCAATGCGCCGCAGACACACAATAAGCCACGAGGTCC
AGTTGCATCACGACGCAAGCACTCCCATGATTGGGGCTGCTCTTCAATTT
GACCTCCCACTCGTATGTGTAGGAGTCGCACCTTAAGCGTTGGGGCGCCT
CGGTGCCAGTTTCCTCCTCATTCTCAATCCGCCTATCTGCCGAGGAGTGT
CAAGCGGACTGCAAGGGCTGTGGGTTCCAAGCAGTACCATTCCCGTTAGG
GTGGGGATCCTCGTTTTCTTTCGCAAAGGTCGAATCAAGTCTGGTTACTT
ACAGGCATCCTCATGAAAATCCCTGACGGTTTACACTCTCAACTAATTTA
AAAACTTTCATCACGTCTGAAGAGTGAAAGGACTTTGAAATATTGAGTGA
CGCCCAAGTTGAGGTTGTGTCCCAGGCCCGATGAGTGGCGGAAAACCCAG
TCAGCCGCTGCCATAAATAGGTTCGCGTTATATGAGCCCAAAGGCTATGA
TAGTTTCCTCCTGCTTGCGTGGCAAGTATGTCGGGAGCCCGGTCCTTCGA
CGCTTCACAACAGCCTCACACGCCCCCACGTCGTAAAATCCGGGGCGAAT
AAACGACCCTTCTCGTCAACCGTCATGCGTTCTCGGCGTTAGGATGCAGC
CTTTCCCGGGAGTCCTCTTGGGGAGCTCAGCCCCGTGGGGTTAGCTAAAC
CACCTTACTGTGGCGTCCCCACTATTTCAGGGTCTTGCGCGACACGTTCG
CGTTTAAGCATTTGGCCGCCCCGACTAGGCGTCGGCGCGGGGAGCAAGCA
GAACAGCATTATTGAAATTACCGCTTAATGGGATGGCGCTGATATCGTCT
ATAGAAATTGGACATTGACCGTGATACTCACCCACTTAATTACAAGGCAA
TGGTGTCCAACGGAGCATAAGCCCGCGCGAGGGCATCCGGAGTGGATGTC
TTCGATCGCTGGACTGCAAAGCCAACAGGAATCAGAAGCCTCTTCGTCGG
GGATGTCAAGTAAAGTACGTACAACCTGGATACACGTGACGGTAATGCGA
CTTTGACGGCTTGTTCCGCCCTGCCTTCCCCAATACGAGTATCACTCTCA
CCCTTCGCAGGCAGACAGTTTGTATCCGCGGCTGATGGTGCCTCCGCTCC
GGGCGCCGTAGCGGCTCCAACCCTCAGTCTTCCTACCGACTCCACACACC
AGTTCGCAGTGAAGGAGGACAAATCGAGTACCCCGCCCCTGACTCTTGGA
ATTGCTGACCCCATCGGAAGGGTACGGGCCGCTTAAGCGGTAAGACGAGG
GCTTTAAGCAACCAACAATATAGGGCGCGTATGTTATTTGTAGGGTCTCC
GAAAAAATTGATTCAATACCGGATTTGGCATCCCGCCCTGGTCATAGTGC
TGTGTCATGGACTTGAGAGATGCCAGGACAACCTGACGAAAGTCTTACAA
AGACCCCGGCGAACTATTCCTATTGCCAGTTCTTGCCACAGACGCAAATG
ATACTACCCCATTTTCATATACGTCAATAGACCACAAGTCTTTTACCAAT
TCTTCATAAGCCTTGGCGTAGGAAGCACTCGGAATGAAATCATCCAAGGT
GGGGGTAGGCGCCTAAGACGGTAACTAGAGGACTCCTGCAGGCCTTGTGG
ATCCGCTGATCGTCCTTCACCTGAGTGAATAGTTTGCACACGGCGATCCA
GCGCCCCTACCCGAGCTTGAACGTTCGGTATCGCCTGAATTGATTAGCGA
CGACTTCAAAATAACTGTGCTACTAAAGAACTTGTAGTCCTCGGTACCAA
TTCGTAATCTCAGATGTTTCTGGTGCCCGTGTCCAATGTGCTGTCGTAGT
TGGAGAGTACGCTATGTTGGCGGGAGGCATTAACCTTAGTTTATCCAGAT
GTGATACTGCGGAAGGATGCATCACAATTTTCGAGGGCATTGTGATGGAG
CCGGCGTTGCCCTTCGCGTCCACCGCTTAGTTAGGCTTTGACTGACGCGC
AGCGAGTGTCAGTCCCGCCGGCAAAGCGGAAGTCTCGGACCTAAAGATTC
GAATTGTTAGCTGTAGGATTATCCCACACAACGGCCACCCAACTTGGTTA
CACCCGGGAGGTTAATGTATATCTCCCCTGCTTGATTTCCCTTAACCCAA
TCGGAATCCATTGTACCGCAGGCCTATTGACCCCTCGATGTCTCTGTTAA
TAGCAACGCTGGGTCCTCCCTGAGTCCATCGATGCGTAGAGTCCAGGATG
AGCGCGCCCTCTGAAAGAGCAGGCGGCGCCCATCTCGGACCTGTCGCAAC
CCGAACGCCGACATCGCGGGGAAGCGCGGGCATCGATAGAAGCTTAAATG
AGCATCCGAAACTTTCGCGACTGTTGGTTATGTGCTCGGGTCTATTGTCC
TACGTGAAACACACGGCATGGTAAGCAGCAGCGCTTTCTGGTATCAGGAT
CGCCGTGGCTGCTCCTTTTCGCATAGGGAAGACCACGGATTGTTTAATCG
TTCACACCCGGCTAACTGTGAAAAGCTCTTTGACCTAGATTCTACGGGAT
TGTACTTCGAGTGGGCATCAGGCCAACATACATCCAACCATTGGAGGGAG
AGTTGTAAACCTACTTAGCGGCATTTAACTGCGAGGGGATAGTCGTTGTG
GCAAGCGACAGGTAACTTGGCACATCGAGATATGAACAAGGCGCGAAGTA
ACGGCAAAATATTTGCACGTGAAAAGGACAACCCGGTGATGGCTGAATCC
TGACATTTATCAACTTTCGCTTTATTCGTTTCATACATACCCCTGCACTT
CGTGCAGATCTGTCCCCACACGGAACCGCAAAAGGCTCACCCGTGAAGAT
AGCGGCGAGTAAACTGTTGCACGCCGGAGAACCGGTGACATTGACACCTG
TTACAAAGCCTTACAATCGACGTCCACATTGCGGTGAATGTACAAGGGTC
GCGTGACCAACAGTACTGAACTTAGCGGAAGGGATCAATATAGGAGCTGA
CCTGATGCCCTGAGTTAATGCCCCCTACGGGAACGCCACACCTAGGTTTT
GCTAGCTGAAATAATCAGCTAGCAGTTGACAATCCAACCAATAGGGCTTC
GCGGAATCCACCGATCCACCCAATCGTTGGTGTCCCGAAGACTACACCCA
TGTCGCCTTTAACCGGTGGTAAATACCGGCGCTACCTTTTTTGAACTACA
TAGCGCCTACGTAACGATCCGTATCCGCGGGCATCAAATCGAAAGAGAAG
CCGTGGTCATTATAAAGCAGTACTTTACAATTGGGGGACAGAGAAGATTT
CCATAGTACCCGGTGTACAGATATCAGGCCTATTCGTACTTCGATCAGCA
GCTATCATCTGTATATGCCCCCTAGGAACAGCTGCAGAAAAATATTCGAC
GATTGGGTAGGTCGCGGTCGCATACTCGGTCTTACCCGTGGCACATAAAT
GCGCATGTACGGACTAACGGGCTCGTCCCGGGGGTGGGCACCATTTTCAT
CGTAGTTGTAATGTCCCTAGTGACGTTAACCTCGACCTGTCCTCCCAGCA
TTGATCTTTGGCCATCGTGCCTCCCGGCCGCCCAGAACCATCTGCTCGAG
TGGAGCTGCCCGCTCACTGCCGTTGGGTAACACACAGCACCTAGTTGGAT
AGGCCGGAGAGCCCTACCCTCAATGTGTGCACTAGCATTGATGGATTGGG
TTAAACATATTTTCGCCGGTTTTCGATTTCACTTTTGCGAGGACAGAACA
ATTATCGGTGCTGTCCGCCGGCATTATAGAGGTAACATGGCACCATTAGC
TCCCAGCAGCTAAAGGCGGTCTAAGCAACCGTCATCTCGCGGATAATCGA
TGTTGCAAACAAACCCATTGGGAACACTGCCGTGTTGCACACCCAACGAT
AGTGCTGGTGTAATCCCTGTAGAATCGTAACCACCTCCCTCGTACTTCCC
TCTGCGGTATTTAGCCTCAGCGCCAGTATGGCGCAGTCGCTTCGGTAGGC
GCACGATTTTTGCAGCTGCCGGTCATGTGGATCGATCACTAGTACCATGG
AACGGTCCTTCGAGCACTATCCATTACCCGCTTCCTAGTACATGGTCATA
AACGCCTCGAACGGGTGAAAGGGGTCGAATCAATAGTTACGTAGCAGCGG
CAGGTCTGGAACCCAATGGGATAGGGCGAAAGAGGGGAGTGGGCAATACC
ACCGCATAGCGCGTATTATAAAATCGAAATAAGCGCCCATATTCTCTGGC
ACCAGGTCAGTGAGATCAAGACATCATGGCTCTGCCGGGTGTGAGCAAGG
CTGAAGTGCGCACGAGGCTTCTCGCATGCACCCGGCCAGTTCATCTAATG
CATTCGCACCATGCTACTGGACTGGTGCAGCAGCCGGCATATGTAAGGAT
AAGCTCGGTCTTTATTCCGAATATTGTCCTCTCTTTCGTGCCAGCCCTAA
ATGTAGGGGAAATAGTTCGGGGGACAAAGCCCCTTCCATTTTACGGTTAG
CCTCACGTTTGGGTGGCGGCTATCCGATTAAGAGGTGATGTAAATGTGAT
TTGCTCCTATCGTAACTGTACGGTTTGAATGCAGGGCCTCCTTTACGAAC
CCGTCTGGCGTGTATCTCTCTCCCGTCCCTTCCCGTAGGCGACGTACACC
GAATTGCAACGAAAGGATCTAGGCATTAGCTTCTGTCACGGGACACTAGA
AACATAGATGCCCCATGCGACAAGTGACAGGCCCTCAAATTGTTTGCCTG
CAGGTGTTGCTTGAATGGCGATAGCCAATGTGAGGACTCCGACGATAAGC
CGGCGGTGTTCCCTGCATGGAGAATGGCCTGATTATGTCACAAATTGAGC
ATTATAGCGCGACGGCTCGTGCTCAGACCTTCATCATCCGTCTCCAACGA
GCCTTACGACACCTGGCAGGTGCCTATCCATGGGCCAATTCACGGCCTCG
ATC-TTAGTTCGTGGTAAGATCGCGCGTGAAAAAGGTGCGTCCGAAGTTA
GACGTTAATCTAGCCGAACCTTCGAACAGCTGGAGGTTCTCGTTCGAAGC
CCACTTTTCGTCCTGTATAGTGAGCAAGGACTAACAACCGTTATACTACG
TACGGATAGTCGTCGCTACAACCCGCAAGCAGAACGCGCAACCAAGGGAG
AAACCTTCTTGGGCAGTACGGTAAAATCAGGATGGTTGATGAAAGAGCCC
TTTCTGAACCCTAGGTTTTCTGGCCGATCATAAAGCGGGGTGGACTGCTC
TCCGTGGTGGATCTCTGCTAATGGCAAATCTAGGCCAGTGGTGGCGCCGG
GCTGAGGGATAAGTCAGTAGTAAAGGGCAAGGCCTTCGATCGGAAGCGAT
TCATCGTGATCAGACGCGCGATTTCTTAGACGCTTGTCTAGCTCAGTTGA
TTTTCAAGTTCTATTTGAACTCGCTTCTGAAGCTGTGCCAATAAGCTACG
GTACCGCCTATAGTGGGCATTGAAACGTAAGTCACTACACGTGATCCTAA
CGAATCGTCACTTTTGCTGAGATCGCCACGGTTTCTTATCGTGAAAGCTT
GGTATGCTTGCGTTTAGCTCTATTGTTGCACGCAATCCGGAACATTTAGG
TCGCGGC-AAGCTAGTGCGGGGCCAGGAATTGGAGCCGTCTGTACCAATA
GTATGGTAACACATATAGACGATGGCGTTTTCCGCGAGAAGGAAAGTGTG
CTGCACGCTAACGCCGTACCCGGTTTAATACCGGACCCGAACAAGAATCG
GCTGACTTTGAACCCATATGTTTCATGTGCACCGAGGGACGTCCAATGCT
AGAATTTCCTACGGGTTCTGTAGACCTACTAATGGCTACTCCCTTTACTG
GCCTCCGCGTCCAAGTCTACGGAAGCTAGTTCCCCTCAGGCTGAGGACCA
GCATGACCGTATAGCACCACATCGGTCCTTCCCACGGGCGGACTGAGAAT
GATGATCACCAGCGCGTCTCCCGTCATACGGGTGTGTTTCTCGAAGTAAG
ACAATATTTTCAAAAGATTACGATAACGATCTTAGCCAGCTGAAATGCTC
ATTTGTTCGCGCAACAATTGAGGCCGACCAGGTACTATATGGCTTTGGAG
CAGCTCTCATTTACATTACGGCGCTAGACCCTGCCAACCTCGGTAACAAA
TCAGGTGTCGTATAGCGCGAGTCCGGTACACTGTGGATTGAGGCCCTCGT
ACCATATTTATTTGGCTCAAAACAGCTTCCACCTCCTGAGGAGAGGGTCG
GTCACCAGAGCTTTCTGGTGGCCGAAGTATAAGCAGCTTTTCGCTTAGTG
AACGTTACGAGATTCTATCGCAGGAGGAGTCCTAAGGCTGCTCACGGCTT
TCCCACACTTTCCACGGAAGAATAAGCCATGGAGGGATATGCGCGGTCAA
ATCGTTTATGCGAGCGTGACTCTCTATCTCGCCAAGAGAGATGCGACTTT
AAGCCCGCAGCAGATAGCGGAAAGGCGGCTGATAACGGCGATCAGCGAGT
CAAGGCAGACGCCACGATCAAACCTTCGGAAGACACTAAACAAAATAAGG
CGCCACATGGCAGCTGGCTGACCACGCGAGAAGGGAACCGAAGATTACTC
GCCGTAGAACAAACA-CGACTCGCGCAAGATTTCTGTCTTTGAGTGAGCG
GCTGTCTGGGCGAGGACTTTGATGCACCTCCAGCGGCGACCCTTACGCTG
CGGGACGCGGCCTAGGTGTTTCGCGACGGATTCCTGCCGTGAAGACTCGT
GGTTGCATCTTTAGCGGACTATACTATACCTAAGGACGCAGCCCTGTTGT
GGGAAGCTTGGCTCAGGCAATCAAGTGCCGCCCGCGCAACTACGCGACTT
GCCTGGGCACTATTTGAAGGTCAAGGTGTTCCCTCGCCACCCTGGCAGAT
GGGTAGTAGAGTGGAGCGCGCCACGTTATACTTAAAGCGGTCTACGTACC
AGCAGAGATTGATGCGCGGGTAAAAGCTGAAACGATGTTCCGTCTTCAGA
TTAACCCACCCCTTCGAACGTAGTGCGAGTCCCTAAACGGCCGCAATCCG
AGACTCTTCCCACAGCATCACGTAGGGCCTGCCGCTGAAGAAAGATTCCG
CTGCCGTTTACGTTTGGCACTGATGAGCATTTATTTTGGAGCATCACGGG
CGATGGATCGGGAAAGGGCGCGTACCTGAGTCAGCCCTGAGCACCTGGAC
GGAAAGCATCCGGACAAAGCCCGTCAAGTTCGGTAGTACGCAGGAAAATG
CCCGGGGCACGGAGCAATTCAGGGTCCACGTCAGAGTGCGGGCGAGATAG
CGCGGTCTAGGCTCCCAGCATATGGTCGGGGATCGGTATGGCTCGTGGCG
CCAAAAATTCGCTCGGATTTTACATCCGGAAGGGGGTGGAATTAGGGTCG
TGGGCAGGCTAATTAAAATGGTTTACAATAGAGGTAGCGGCGGTTTACGA
GTAGAATGAGACAATCGACGACCTCCAGCAACACCGAAGCACTATCCTCC
GTCCCGGGCCATTCGCACTTGGACTGTGGTCCGGGTGTCGTCCCGCGCAC
GCCATAAACCGCCACCAAATGCGGCAGCCCTTGACATTGCTGTAATGCCG
GTCCTCATTCCCAGTACTCATACAGTTGGACCTTCAGGCTATGTGCCGCG
GCTCAAGGCCGGACCCACGAAGTAGGCCCGAGCCACCTTGTAGTCGTTTA
GGCGAGCGCCGTTAATAACGGTGAGATCCAGGGTGGGTACAAGGCATATC
TGTCTGACACACACGTGCGAACGGGCAGGTATCTTAGGTGCGCAAGACAC
ATGACGATAGCGAGCTCAGTCCGCCATAGCTTTTGGCCTAAAGGATCGCT
CTGCATTCTAAAAGTTGATTCAGTGTAAAAGCAAGTGAATCTTAGCACGG
CACCGGTTAAGCATGCGTGAGGGCTCTGGATGTAGAGCTCGAACGACTCG
CCCAACCCAACTGTTGAAATTGCGCTCACTATTGTTTGTTTTCTACGAAG
GAGCATAGAGTAACCGGGCCAGGGCCAAGAGCCAACACCAGGTCTTCCGA
CAAGCAGGCACTCGCTCTTTGGGTCCCGAATAAGACACAAGCCATCATGC
GCGCGTAGACGGAAGCGCTAGATCGCGAGAAAAGGCCAGTGAGTAGCATA
ATT-AATGATATATTTAGCAGACACGCCCCTTGCCTGCGCTACGTAACGG
TCCAAAGACAACGGACACGATAAAAGTAAGATATCGATGGCGCAAGCGGA
TAATGCGCAATACTCAGCAAATGGGGAAGACCAGGCGGGAAACGGAAAAT
ACGGACCACGGCGTGGAGAATGATCAGCGGTGGAGACGAGCGGTAAGACC
AAGAGCACGAGAGATACACGCCAGGAGGGCGATGCAACAATGACCCACAT
GGGTAGGACGAATGAGAGAAGAGAATAAGGTAAAGGCAGACAGAGAGTCC
TGGTACACCTAGCCTTTGCCCAAGAACTCGGATTCAGACGTGCTGCGTGT
GTGTTACAGCGTTCGAAGAAAAGAATGCAGCAGATTACGATGGCTTCGCG
TCGAGATGGGGGGAGCACATTAGGCAAGTCAGGGTGGTAATGTGAGCCGA
CAAAATACCTGAAACTATTCTCGACCTGCAACAAACGGGGAGGACTAAGA
GACACGTTACGGCCAATGAACACTTGGGGCGGAACGCAGTAGCTAACACG
ACTCTTGCGATTCGACGGTATGCCAGCGGTAACGTGAAGACGCCTGGCCT
ATATCAAGGCAAGATGGGCACCAATAGTTATACAGAACTTAACGTTTCAG
CGACACGGCAGGCGCAGCCAGCAATGATGGGCCACTCGCAGATCGATGGA
CTGTCGAGCAAACCTTATGCAGGGAGAAGTTGGGCAAAAAAGCTAAAATG
TGTGGTGATAATCGCATTGAAGGTCATTAGATGCATGCCGATTTAACTTT
AGCTTCCTCACAGACGGTGCAATTTTCAGCGCGGGGGGTCAGGTCACAGG
ATAACCAGAGGGGCTTGGACAGGCTGAAGCCGGAGTGGCTGGGATGTGAT
GCTTTCGGTACTGGATTTACAATGCTAACCGCCATAGTAAATATGGACGT
TTCAGAAAGGGCAGAATCCGCCGCTCAGAGTAGATTTTTATGCTGGGTAT
ATTTGAAAGCAGTCGACGGACGTCTAGAAAACAATTTGATGCGTCCAATC
TGATAACGCCTTAAACCAGGAATAGTTTTGTAAATCGCAGTGCGGTGCAC
GTTCCTGCCGGTACGGACTGGCCAGTGAATCTAAGTGCAATAGTATGAAG
CGGTCTAAGGCCTTCCATACTCTGAGATACGCAGCGACGCAGTACTTCGG
CAACTACACTCAATAGAAAAGTAGCCATATGAGTTAGTATGAGTTGGATG
TACAACTTGAAGTATTATACCCTGGTCACTGCTATGCGTTTGTGGCGTTC
CGGGTATAATCTAGCTCTACATGTGCCCTGGTACTCGACGCGGAGACGAG
CCTCCCAAAATTAACCAGTGCCACTGTGGTAAAGAAACGTCTCTGACTCC
TATCGTTATGAATGCATCCAAGAGTCATCGCTCGACGAACGTTACAATTG
GTCATTCTACCCATACGATCAACACCCTGCTAAATAGTGGGACAGGTAAG
AAACTTCTTCTTACTTTGCACATGGGTCTAGTCTGGTCGCCTATTATCCA
TACAGACACGCCCCTGCGAGCAAACTTTCTTTTTGAGTGTGGTGTATTAA
TGAGAGAAAGGCGTGAGTGTCTTGCTCTTGCAGTGTCTGCTCGGACCATC
TTAGTAGTTGATATTCGAAAACTCGGTGTAGCGTTCGGGCCTATTTGTGC
GTCGTGGTAGAATCAGAGCTCATTGACACGGGAGACACCTTTCATGGCTG
AGAAAACGATGATGAAACTGCTCACGAGTTGGTTTCGGCGTGGGTAGCAT
CCAACTCGGTGCGTCAGAGCGCGGCGCGCGATATAGCAGACGCGAAGCCC
ATGGGAATCGCACGTCAAGTTTCATGCTCGGGTAAGTCGAAGTCGAGAAT
GGGGTGCCCCACATAGTCGAGTGAGAAAGTAACGCGTACAACATTAGGCA
CAAAAGGTGGACGCCTTGAGCCAATGTGCGGGATCACGGGGAGTCGCTGG
GTTCGCGGTTGGCGAAGAAGACAGCACAGACTAGTGTTGTGCTAGGCTGT
ACAAGCACAAACTTTAAGTCTGGCAATCACACCGATCGTAACACGCTGGA
GTCGGCCGCAATGCAACCTAACCACCAGAGCACTCGAACCGTAGGGCGAG
CACATATTATTAGAGTGGAGCATCAGGTTGTGGGGGGGTCCAGCACCTTA
TGGGCAGGCAACCGCTCTGAAGGCGCTTGCTACGACTCCGTAGCCATGTT
CTGATGGGGTCAGGGAGGGGGAGTCGAGTGGAGCCGCCAAAGCGAGAAGG
TTGCGCTGGATGTGAGACTATATTTACTATAAATACAATGTAGTTGCAGC
TGTGTCAAGCAAGGCCACTGCGAAGGCGTCGGGGACTTACATACCCTCCC
TCCTATCCCGGAGTCTACCATAGCTTGGCCGGACGCCGGACGATGATGTA
AGGAATATGCTATGGCGTAGTTAATATAAGACATACCCTATACCGGTGAT
TTCATCATTCGATAAACGCTGGGAACGACCGTATGGGATGCAAACCGCTG
GTTAGCGTCTAAGTGAAGGGCGTGGAGCAGATCTCTTACTGCCCAAGCTC
GGAGTGGCCGACTTAGGTTTAACGACCTTAGGGTATTATGACTCGGCGCC
TGGGTTTTCAAGGTTATATGGTGAGTTATTAGATGATGAACTCCAACCTA
CAACAAGCACCTAGGCCAGCCAGGTAGACATTATCCTCGAAACCGCCTGG
TGCTCAACCGTAGCAAAGTTGGATTATACCAGTTCCCATCTGCGTTTGGG
GGGCGGCTCTCACAGGAAGTGTTACGAGAAGCACCCCCGTGAGACATAAC
GACGTAACAATCCATGGGGGGTGTTGCGAAAGGGGCATTGACTTAGTTTC
TAATCACCGTGATTGTTTCGTTTAGTTTGCGGTTCGGAACTCTATATTCC
CTGCCCGACAATTTCTTTCGACAAGGGCTTGGGTTAAGGCAAGAGGCAGC
CCGGATGGAGGCCCCGGTGGGCGAGCCTCGAAGCGCCGTATAAGTACCGG
TCTGCGGCACTCCCAGACCCGATCGCGGATAGGGAGGCGACATAGCTTCT
TGTAACAGTCCAACGGCGGGTCGAGCGGTGCTGGAAATCCACTAAAGCGG
CACAGGTAGCGGGATGATAAAAGGACCTCATGGAGCAGAGCGCGTGAGGT
GGGGAGAGCAGGTTTTGATGAGCCTCCTTGATGCTGTGAGACTCGGGTCA
TGCGGGGGAGATAGCCATAAAAGGGTAAGTTAGGATAGGTCGAAGCTTAA
TGCGGGATGCGAACGATCTGGGATCGCGTCGCGGATGTAGAGATAGGACG
TAGAAGCACACCATTGTTTGCCCAGGCGGGACCCGTGTCCGTCCTCCTGA
GTTCTTCCGTGCAGCATGGTCGCTCTTCTGTGCAAGCACCAGCTCGGAAG
GAGCCATAAGTGAGTCCCACTCCTGGAGCTATAACGGTGCCATTGTTCAT
CAACCCCCACCTCGGTTAGGGACGTAGAAGTCCTGTCGTCGTAGAAAATA
CCAAAACCTCTTGCCGACTACATCCGAAACCCCCGTCTGTAACACGGCAT
AAGCCCATCCTCCCTTCCAAATCATGGGGTTAGCGGTTCACGCGCCGCCT
GGCGCCCTATAATGTGGCGCACTAGCCAAATACCATAGAACGCGACTGTC
ACTTGGTGCCCGCTTATCACACGCGACAAAGGTGGTCACCGTGTCCCTAC
CGGAACAGCTTGGTCGATCGTTACTACTCATGGGAATCTTACGGTTGCGG
TCCTAAATCGTCTCTGGGAATATTGTGCCGAATATCATCCTTTTGTCGCT
TGATTCTCTCATCATCTAATACGGCTTGTAGAAGGGGACTGGTGGTTGGA
GCAATGGGTGCGGTAGCGAAGGATGGCGCCCGGCAATACTTGGACACGAC
ACAACTATCACTAGTGTCACACCGATCGCTGCCAAGCTAAGAGAGGTAAT
TCAGTTGTAAGTTTTCATACGAGCCGAACGAGTGCAATGTCAAGGCCCCT
TCAGTAATAGTGATTTTCAAAAAGCCTAAGACCGCGTATAAAATGAACGA
AGGCCAAAACGACGGATCATAAGACGTGTCACTCTCATGGGGACCCCCGA
TATGTGACACCGGACGCATCGCCTTCCACCAGTGTCTTTGAATTGATCTA
TGTACGATCTAATACCGTGTTCAAAGCTTATTATTCCCCGGGCGCGACCA
ATTGTAGAGAAACTCATGAGATGAGAAACCAATAACCCACCTCAGGGGTC
AGCAGGGAGAACTAACACGGAGTTGCATGTTCCGGACCGACTCGGCAACG
GGTCGAGGTTGTCGTATGCAACAACAGAGTCTCAGCCGACAAGACGTAGT
CAACCATACCTTCATAGACCATCCTGATGTCTTATTTCTGTTTCAGAAAG
ACAAAGAGTTAAACCGTTCTATAGTGTAGTAGGCTCCTCCAGTCTTACGT
TTCACAGTATTGGTCTCAGGCACTGTAGAACGGGATCGAGACATCAGATT
TTACGCTTTGCGTTAATCATTCAAACGGGGTCCTCCCGATCAGCCCCAGT
CTCCCCCCTCCATCGGGCGCACCTTTTGGGCGTCCTAAGGAGATCCTTCG
TGCCACCAAGGACAGAATACGGTATTGTACCTGGGGTCTCTTTTTTTGAA
ATTGTCGAGAACTTCTGTCTGCCGCGCCTAGCGCTCGAACTTTCCCGCCC
TTGTGCGGACTTATTTCTATGATACGAGTAGTTAGAGGAGGTATGCAGGC
CTTATGGTGCCTATAGGTCGCAACGTGTGTCTCGCTTTCTATGACACAAT
TAAGCATGTCATACGACCGTTACCTTGTTCTCGCCTGCAGGGCTTGTTCA
ATGCTGATAAGGAGCACTACCTAATTCCCATTAACACGAAGGGAAAAATG
GAGCTCCTAGGTGGTCTATGCGAGGGAGAGGTCGACTTAGTCTAGTCGTT
AAGACCATGCGGTACCGTTCCTGCGCGTTCATCGCCAGTTTTTTCGCGGC
GGTCCTAACTTTCTGGCGGAGGACACGGCAAGACAAATCCCGAGCTTATC
ATTCGGGAGTTTCGCTAATCCTATCCATCTCGTCTGAAGTAAGGCGCCAC
TTATTCTTTCCTTCCCTCTGCAGATTAGGTCGTATTATTGTTTGTCCATT
ACACTAGTTTTCAAAGGACCCGGGAACCGAAAAGACACCTATCGAGCACC
GTAGAGTGGGAACTGGACCGGGGGGAAGTCGGTAACAGGGCCGTACAGAG
GAGGCGACGAACAAGCTAGGAATCGGGAAGTGCGTACACTCGATAGCGGA
CACAATCCGGAGACGGGAAATAGGGACCAGGGAGGCTTCAAATCACCATT
GGTGCCGGAGGAACAAAAAAAAGTCGCCAAACTACCGTGCTTTACGTAGG
AAGGTACTGGGCTACCCCACGGGGTACAAGGTGCCTCGTGTCAGGAGACC
CCGTGTCTCCGACCGTGGTGTGTTACGGGTAGAGACTCACGGCGTCAGAT
TTCCGCCAAGCCTCGACCCCCCTAGGCCCCGGTGAGTGGCGGACCCCTGG
CGTCCTCGTCAGCGCGCCAAAACAACCACACTCTGAGTAGCCCTCGCGGT
CTTCGCCGCACTGCTCCGCTGGGCATTCACTTAGTTACTTCACGCCCCTG
TTTTTTCAGTTTAATGCGACGTAACCTATTGATGTGTCCAGGGTGAAGCG
CCACCAACATATCTGAGAGCATTCGGGATAAGCACCCCTGGCTGGGAAGC
CTACTGGGACGGAAAGTCCAGTAAGTCTCAACTGCCGGATGAGGGCCGCT
AGAACTCAAAACAACGTCGGTTATGCAGAACGAACCATCAACGAGTGCTG
TGTCGGGGAGTCGTTCCTGGGGAATATGCCCCGACCGGAAGACTGATGAC
ATAGCCAACATTCGCCGGCGACTCTGAAAGTAAGGCCTGCTGTGTCAATG
AGTTGTGGACCCGAAATAGGAGCCATGGCGTTTACATAAGCCCCTGTTCT
GCGGGGTTCGTTATTAACGCCGATGTACCTTAGCGGAACAGAACAGCGGC
CACAGATGTCCATACTACAGCATAGGATAAAGTGCGTATCCCAATATTAG
CGAAGTCTGGACGGGTGACCTGGCGTGCCCAGCAATCCACCAGTAAGGCG
CATGACGTCCCGTGAGAAGAGACTTGCTAGCCTCAGCCGGAGAAGGTAAA
TTTTAGGGGCAGCGGTGGCCATAAGGACGTCCGGCGCGGATGCGAGGAAA
CAGCAGGCGCCATGTTCCGTAACTGTTACACATATAAGCGCTTTGAGCAT
AGCTAAAGGTACGAGAACGACAAAGCGTGGATTAGTAGAGCGCCCGCAAC
CAATGGCACCACGTCGGGTGACCCGACCTGCCGAGTTGACACCCGCCGGC
CGACCAAGCGTTGGCACAATAGAACGCAACTCCGAGAGCAGATACCATGA
AAAACATCACGTGATAAAGGATAGCGCGATGAAGGGTCGGGATGCGACCG
TTCGCGGATCTGTAAAACGCCGATGCCCAGGACCTAGCACAGCCCGACTG
TTGGAATTCTGTGGACGGGAATACTGTCCCTCGGTCAATGAGCTCCACTT
ATGCATGGCCCCCGCGCTCTCTCCGTAACCACTCGCCTGGGTAGCCCGTA
CGAGAACAAGTGAGCGGGGATGCAAAGGAGTAACGGGCAAATACGATAGG
CGATCTGGGCCTAACTAGGTGCAGGTACAGAATCGGTATTGGCGGCAGAA
ATATGAATCCATTCGGGCGTAAAGTAGTCCCGGGCGCGGGGACACAACGA
TGTGCCACCGTGGTGACATTTCCAGCAAGAAACACCGGTTAATAGTGTAA
AGGTACATGCAGAGTACCAGAAAACAGGTACTTTAGCGTCTCAAGCGGGT
GGTTTAACTCGGGGATGTTGTATCTGCTTACGGGCCCGAGAGGGCTAGTA
CACAAGACAATGTAGCAGTCAGGTGATTAAACCACGCGAGGGGGAAGACA
TACTTACGGTGCTCGGCCTAAAAAGATTCAGTCCTCGGAATGAGGTGTTC
TGACAATCGGTCTTACCCCAATGCGCGAGGGCTATTGAGGGAGAAGTTTC
CATATTTATGGTGCCAAGGCGGGGCAATGGCGAAATACGCGAGGCCGAAG
TCTCTTTAGATACTGAGACTCTGAACCGCTCTTTTTAACGGGCCTACTAT
TACACTAAAGGCCTAGGTCATTAAAGGTATGAATGATCGGGGGTAACCTG
AACAGCATACGCGAGCGGGGGATTTAGGGGAAGTTCTATTGCGACCCGGC
CTTAGGTTATTAGTTCCCAACTCACTCCGCGCGTCAACTAGCATCGTCGG
GACCGTGCAATGGATCATTCACATGGGTCCTTGACGGCTTTCTTCGAAGC
ATTTCCGAGCCAGACCCTCCCGAGCTGGAATGTGCCCCCGTAGACCGGTG
TGCCTACGTAAACTCCAGGTTGGGGAACCATGGCGAAACAGGCGTAGCGA
AGGAACAAGACGGTAGGGGCAGTACCCAGGCGAGATGAGAAGGAACGAGC
GTCAGCAACCCCATGAGAGATCAGGCACAAGGACCTTGTGGCGATCGAAT
GGTAAGAGTAGGGCTACTAACATCAGGAAGCTCGAAGCCGTAGTCCTCGG
CGCACGATTGTAGAAACGACGGCTCAGAGGCGACTAGTAATGAGCATCAA
CGAGCCACCCTAACAGGGTTGACAACGACAACCTGGTTAAGCGGTCTCCC
GGAGCATATCGTTGTGCCCTCGTCTGGTGCTGCGGGCCGCGCGTGGCGCT
ACTTCCCTGCGCAAGCCTATAAGCAACAGAGCGTGACAGCTGTATGGATA
TGGGGACTTCGATGGAGAACTAACGAGTGATAGTCATCATTAACGGCTCA
GCCTAGACGGGTAGTTACCCGCTCTAGTGGTCACCTGCTTCCCTCACAAC
GTCGATTGAACTGACGATAAAGTAGCCGCCCACGACCCCGGATGCAGCAT
CCTCATACTCTGTTTGTCGGCCATTCCGTCTACCGTGGTGATCTACCTGG
GGATGTAACAGGGGAGGTATCCAAAGTTCCGTGGTACAGGAACTGTCGAT
TGCGCCAACATTCTCCATTGATCGTCCTCGAATTACGAACTAAGAAGCAG
GATCATTGGAGGCCCTCCAACGCCTGGATAAATTCACCCGGTCACTGAAG
TTGCCTCCCCGGAAAAGAGATGCAGGGCAAAGCGGTCAGACTTGGCTACA
GCTCTACGCTTGACGAGCTCGCGGAATTCCTTCCGTAGCCATAGAAGACC
GGGGTCCGCGGTTGGTAAAGCTCGATGGCGAACACTTAGCGTCTTACCGT
TAAACGTCGGTAATGATAACCCTTCCGTTCCTTTGGCCTCCCATTTTTTA
GTAACTGGAATGTTACTTATATGGAGGTTAATCGGAAATTCACGTCTTCA
GTCGGGTTCTTTACTCCGTAGCAGCCCGTACATTAAGTGTGTGGAGGCCG
ATTATAAGACCCGACGGCTCGAGGTGGGCCGACTGGTGGTATGAGTTCCT
TCGCTCTTACGGTATTGCAAACAGGTCGGCGCCAACCTTCAGAAAAGGCC
CCAATGGTTTCGGTATTTACTGTTCCGAGCTATGACGTACAACGGCACTA
TTCCTAACTACACCATAGGGGTAACAAAGCCGGTTCAAGTCGGTCTGGGT
TATCCAATTTTATGCGGTCCGTCAGGGGAGTTCGAAGCGTCCACGGCGCT
CCACGAGGACTGAAAAACTGGTATCCTCCATAAAACTGACCACTCTGCCA
CCGTGTTGTCACGCGGAGACCACGCTCCAGATCTGTCGCATCCCCTTCAT
GGAACCTGAGTAGTTAGAAGTCCGGGTACGAGTCGTAAGCGCTAGAGGGC
ATCTTACTGCACTGTTTACGGCACACTGGCTCGCATATTTATCAATTGGT
GTCCTGAGCACAGCTTCTTTAGGGGTGCGGCCTCAAACCTTCGACATTTC
ACACGTATCCACCCGTGATAACGAGAGGGGAGTAAATCCCCTTATCATTC
TGCAGAGGTTCATTCAGGCCAACCGCTTGTCGTATGGAGGATCAGTCAGT
CCAGCTAGACCGCTGACCTCGGAGAGAAGCCTAAAGCACATCAACTATTC
GGCCGGTCGTTCAAGCCAAACCCATCTCCATTCACACTTAACTGCCTCAA
GGAGGCCAGTAGTACTGCGCAGCATGGATTGTATCCCTACCGGATGTGCG
CAGCACGGGAGAACTGTGACGAGTGTCTCGAGCTTGGACGGCATGGCGAT
AAATGACTTGGACTAGGGGGCATAACAAGTGGGGAGAGCATGAATATGAC
ATTCTCCTTGTTGAGGTCAGCATGAAGAGGAGAGATTGTATCGTGTGTGG
TTATGGTCTCTTGCGGTATCCTAGTCAGGCTAGCAGCGTCGCCTGCAGCA
ACGGTTGGCATTAGCCGTCTTATCCCGTCTCTTGGCCTTGAACCATCGGA
TCTTGGTGACTCTAGTAGTAGTGCCGGCCCAATATAATACTAACCACAGG
TT-AGTAATTTCTATTACCAATAAGGACTTCTTTACCAGGGACCCTCCTT
TTGAGAATTGCTGGCAACGGGTGATACGGGCATTCCTGAGTCTGCGCAGG
AGGCGCCAGGCGTCCGCACCGATTCCGTCCAGCCACCCGTTGTTCGACAT
AAACGTGAAGGTATATATATCCACCCAAGGGACCAAGTAGTCATAGATGA
ACCTGGATAGGAGACCCCCTCTGCCTTGTCCTCTTGAACCCTGTTCGCGG
TTCAACTAGCGCACTGTTACTTTCCTTTCGATAACTCCAGTTGTGCCCTC
CTTCGGGAAACAGGGTGCCAAATGTGCACGGGGAGTCTCCAACCATCAGG
CCCCGTGCCGCGTAACTCCATCCCCATTATCCCCTGTCTGGGACCTTTCG
TTTGCCAGCGTAGGGACTGTGTTAGCCAGGGACCCGAATTGTGATGAGGC
CCAACCTTTCGAAGCCTCCCCGACAGGGCGTCACCACGAATCGTTGCGTA
ACGATGTCGGAGGCGGCGCAATGAAGAAAGTGCATCACTTCAGAGAGGAC
GAAGAGGCGAGGTCGGCCAGCGGGAGAGCGTAATAACCGCAGCAGACAAC
GATAAAAGAATGGGTATTTCAACGATGCTTATCTATCAATTGCCATCAAC
CTCCCAATGCGAAAGAGGGATGAAGCCACAAAAGGGGGTATGCCCCCTAT
TTAAGTGTGTAAAGAGCTCCGACATAATTCCTGATCTACAGGTTGCGCTT
TGCCGGGATGTTGAACAGTAGTGTAGTTAGCGCTAACAAAGTATTCCCAC
ACTATTTTACCGCTTCGCCCGCAGGCTGGTATTACTTCAATATCATATAA
GGGTTTTTGACACCTCGCGAGTAGGATGGGGGTAGCGGCCGTTTCCCTTA
GTATGTGTCTAACACTCGTTTGCGAAGCACTAAAAACATTCTTCTAATGT
CCGGAATTACGTCTCTTGACGTGTTCTTAGAAGCTGACGGCAAGCGGTTT
TAGCCACTATGGATCCCTCCTGGCCCCGGGAAGGGTTGTCCAACGTTGTA
CTTTTGATCGAGCCGGCGCTCTTGGCGTGCGGTGTGCGGAAACTCTGCCC
AAATCGCGATGGAACACGCAGAATTCATGGAGGCTACGTAAACCGAGTAA
ACTGCTGGGATGACTAAGGAAGCTGTTCAAGGCTAAAAGGTCGAACTAGA
ATGATTATCGGCGGGTTTAATCTATTTAGAATAAAATCCGATCGGGGGGG
CTGGTGACCGGAGACAAGGAACGGGCGAAATTATCGATGCGAGAGCCTTA
GCTCTTATTGAGAGGACGACTTTCTCATAGCGTTTTTTGGGGGCGGAAGC
GTGCGAGGTTGAATACGAGCTGGGGTAGTCTTTGACGGAGGCGTAAACCG
AGGAAAAACCGGGAGCGTCAAACGTCAAGCCCGCCACAAGATGAGAGTCT
GTGGGTCTCCTCAAAAGGACAGGGGAGTGAAGGATAGTAAACTATTGGAT
CTCCTTTGACGCCCGGGGCGGGTGTCCCTCCAAGGGAAGAGCTAGCCAGA
AGCGACCACTAGGACTCGATTAAGAATCAGCTCGGGTTGCTTGCCTACGT
CGGACGCGACGTCCTGTAACGCGAGCGCAGGTGAGATTAAAATCAGTGGA
CGCCATAAGAGCGAAGAGTCCAGCCTACTGCAGTCGATAACTTACTAGCC
TCCGGTTCCGAGAGCGACCACCCCAGTGAATTGTAATGGGTACGACTTGT
GACCACCTAAAATGCTAAATGGCGGACCTCCTGTATGGAATTGTCCGCAG
CACACCTGAAGGCCGATCACATGAGTTTCAGCCGGCACCTTCAACAGTTC
CAAGATGATGTCCTGAATAATGCAGGTCCGAGGATGGATGGCCGCCGGAG
GAGAAGGATAATTGTCTACGCGTAGAATAAAGGTTGAAACGAACGAGTGG
TGTTATCGCTAGCCTGTAAGGATAGAGTCACTGTTAACGTGAGCCCAGCG
ATGCCGGGAGGCCTTAGAGAAAGATCCACGATAAGCGGAGTTAGGCGTTC
GGAGCAGCACATGGGTATTCTTGGGGGGGAGTACCGGGTCGAGCGCGGCG
TGGACATACCGGGAGGGGCGCCGAAAATCGAGGACATAAAGGAAGGATCC
TCACGAGAGCAGACATAAGTGCCCACTGACCCGTTTTACAGCCGGATTCG
GGCTGCGAGTGGATAACTCGAGTGGAGGACACATGCAAATAGTGTAATCA
TTGACAACTATCGATTGGAGCTGGAGCCGGATAAGTAATTAAACTTCGGA
GCACCAGCCGCCACAGATGTGTCCCAAGATCGGCAACGACGTTTTGAAGT
TAGATGGTACGAAGGCGTTTCTACGGCACATGCATTTACAGTGGCGGTCA
AAGGAATCTCCAGGAGAGACTCTCAGAGTCGCAGGTTAGCCTGGGGCAGG
CGCTATCCATTAGGCTGTAGGAGAGGTGTCAAACTGCAGCCTGCGTCTAC
CGGGTCGCACCGGTTCGCCTGGGTTCGGCTAGCACTCGGCGATCTAGACC
AAAAACAGTTGGCGAGGTACTCTGGGCCGCAACGGCACACTGCATCGCCG
GGAGGGTCGTCTCACGGTTTCCGGCCGTTTTATCTACTGTGCTTCTCTCC
AGTCGAGGGTGACTTACCCACAAGTCGCGCATTACGTTGAAACCAGTTCG
CTTGAACACTGTTTCCTGGATGCGGGCCTCGACGGCCACGGTCTTCGCAC
AGGATTCAGCATAAGATGCGATGTTCTGCCGATCCCCGCAAGGGTTCCAG
CCTTTCCTAAACTGCAGTGCGCTACGATTTTCGGCCTGGCAGAGTATCTA
ATCCCTGAAGGCGGAGTCTCACACTAAGTGTGCTGCACGCGCTGGCCTAC
CATCCTGTTTCGTCGCGGCTCGCTACCCTCCCGCGGATTAACTTATACGT
CACGGGCATTTCAACTATTGCGAGCTGCGTGGGGAGGAGGCCTTTCGCTG
TAATAGTCGTTCGTCCGCCATTTCAGACGTTAGGCCCGGTTGTTGAGACG
TAAGATGGCGAAATCGAACAAGACTTGAGACAGTTCAGCAGTTAGAAATT
CTTTTGACAAGACGGGCAAAGGCACGCAAAGGGGCTAAGTGACTGACTTC
TTTCCCTTGTGCAGCAGGGCTGCCGATTTGGCCCCTCGGTTTTCATGGCG
CTCCGGTTTGAAAGGCGGTGGATCAAGGAGTCTGACTGTTTGATAAGTCC
TATTGGACGCGTGCAGCCGGAGTCCTGCTGAAAACATTGTCGAATCTCAG
TACTGGAAAAGAAACAAGCCTCAATCGGCTATCAGTCCACTTTTGGAAGG
TACATCAATGTACATTGTCATATCACAGTGGAGATACCCGGCGGCGTACC
TATATTAATGAAATACTGAAGTCGTAAGCGCTGGGACTTACAGGGGGGCA
AGGCCCGAACAACAGAGAACAATATCGAGGTGTGAGGGTAAGGGGAAATC
GCAGTACGGATGTAGAAACAACCGCCTTTCAATTGTCGGCGAAGTAAGGT
ACGGAGTCGTTAAGGAGTCGCCGACTAATGCAACCGCGAGATTGATGGGC
GGGTAAACGGTCGCCTTGATCAGCGAACGGCTTTGTGAGGACGACGAAGC
GGCCACCTCGCGACCCGCCTCGGTTCGGTGTGTGCTTCCGTCAGGCGCAG
TATTCTAAAAGTGAAGGGTATTCGGTCGGGCGGGTCTTCAGGGGGACCGC
ACGGGTACGACGAACGGGTGGAATGTGAAAATCCGTATCGGAGCCGGGAC
GGGGCGTTAGTCCGTTCTCGCGACAGGGTAGCACATTAAGTTGGCGAAAT
TTTAGGGGAATTGGGCAGGACCACGCAGGACGTCAGTGTTGGTGCGCTCC
CTCCCTAAAATGGCGACAATGGGCATCAGAAGAGAGGCGAGGTGAACCAC
CTGAATGTGTAGGGATCGTGTGCAATTTGAACCACGCATTGGAAAAATGA
CAAACCTCATACAAAGGCACCTCCAACCAAAGCCTTCCGAGGCAAAATGA
AAGGCCGAGCAGGTTCCATATAAGGTCCTGCGAGAGAGGGAGGGAGCGTG
CATTGTGGGAGGGCGAAGAGATAAACTGGGAGAAAGATGGCGATTTGTGG
GGAAAGGGCCGACTTCCATGGCCTATCTCCTGACGGTTGACAGGAACCTC
TCATGACCCCGACCTATCCCATTCCACCGTTGACACCTTCTGTCACGCGG
CTCTCCCAAACCAATGCTATTGTTGTATTCAAGGGGCTTCAAGAACGTCT
CTGCAACCCGCGCTAGGGTATGGGAACGGCGGGGGGTATCGTCGCGAGCC
CGGTCCAGCGAATCACTGAGTTATAGTTTTTTTCTGGATGTTGCATTGAG
TCGTTCTGTAGGTTCGCAAGGACATCATGGTGCTCAATCACTTGAACCGC
ATATACTCTGCGCGTCCCCGGCCTTCTCGTGAGTAGCAGTTGGTTATACC
CGTCCCACTCCGAATCTCGCACGCGAATAACAGTTTTTCTGTTGGACACA
CGACGGAATATGGGGGACGGTCGTGAGTGAAGGGGCTGTTGCAGGAGACC
CCAGCGACTAGTACTCTCTGCTAGCTGTAGCACGCCGACAGGGAATATAA
ACCACGCGTGGCGGGCTCGGCACAATAAGTATATCATCCCGAACCCGCCT
ATCTCCGCATGATTTGACGTTTTCAGTCATCAGCTGGCCCTTGTATACGG
TTAAGGTTATTGCTCCAATCATCACCGGGGGAGACGACACTCTGCTCCGT
CCTAATCCGTCTACATTGTCTGGAGCTCGTGGCCGGTTCAGCACATGATC
TTCAGCCTCGCGAGATAGGTAGCGATACTTGCTTCTCTAGCAACATTAAT
CTACCAGGTTCGCCCAGTTGCTGGTTCCCTGTAGTACGCCCCACCATGTG
GCCCGGTTCGGAGTGAAGAGGGACCGGTTTGGAGCTACGGGCACGTCGAA
ATAGAGCCATGCCTAATGGTCTTTATCGTGTAACCATCCTGTAATTGCGG
TAAGACCACTATCTGCTGTGATCGTTCCTACAGGAGCGAGTAATTTGTAT
TGGCTAGAGTGAGGATCCCGAACTTCTCTGTGAGTAAAACGCCTTCACTC
CCGCAATATATCCCCAGAGCTAAATTGCACGCAAAGCCATGACCTGAGAC
TGTTCATCGGGTACCCCGTGAAGAAGCTAGTCTCTTGACGTGTCGGAGAG
GATGGTGGTGCGGTTAAGTCCCAGGGTTTCATTCGATACACTCTGATAGG
CGATAGTGGTCCGAAAAGCTACCCCGTTCGGTTGGGGGGCGGAGCCCCAC
GCGCGCGGACCCCACTCGCAGCACCTCTAATGGTCCCCTCTTCCCGCAGC
TCCGCATCCCGCCACCGTGAGAGGTTAATCAACTAAACACTAATGGAGGA
GATTACTGTCAGACATCTTCAGAACGCCTCCTGTTAGCCGGTCGGTGGAG
GGACGCCTGCGGAAGTTGCGGAGAGGGGGGGATACGGGGAAGCGAAGATT
GAACGCTACTACTATGTTCCCTCCGTTTTCGGAAGCCAGATAATTGAGGA
GCATCAACCTCGGCCTCTACGTTTTCTACCCACGCCGGGTATCTATACCA
CAGCAGGAATAACTATAGGACGCTTGAGAGGTAGCATCCGGGTAGTGACC
GGTTAACCTGCCGGAGCGAAGGTAACTTGAGCGTGATCCCCCTGCTTGCG
GGCAGCCTCATCCTGGATAAAGAGATTTGCTACAGGACTGTAGTGCTTGG
TCCGGCATCCATATTATCGGCTGGTATGCCTGGTCTGGTGGCAAAGTCAC
CCTTATTTGACGCCGGTCCCCGAATGTAGCACTCCGCCGCTCGTATTGCG
ATCTGATACCTTACAACCCTAGGGCGGTCACCCGGCCTACCGGGCAGGTC
CCCGACAGCGGGCATTTGGCTTTCTACGGCGGCCTGTAAAACGAAACAGT
CACACATGCGGCGAAACGTGCAGGCTAGCGGGACGTAGAAGTTTGGCTTT
GGCACAGCGCCCCGTTACTTGCTGCCAAGTTCTTGTGAGAGGTTTTTAGC
TTTACAATCACTGCCTCTCCCGCTCCCACCCCCGGATGTTACCCTTAGGT
GCCACTATGCCCCACGCCGTATCTGCATAGATGCGACAGCGAAGAAGTGC
TAAACGGTCTACGCGATCGCACTCAGGCGCTATCAGCCGAGTATCGAACG
TTACGGCCAGGGTCGAATGTTCGGGGGCGGTTTGTTACCTCGGCGGTACT
CTGAAGCAATGTCGTTTCCCTTTGTTCCCCAGCTCCTTTAAGATATACTA
TACGAAGGGCGGTCCGGTACCGGAGACTGGGGAACGCAGAGTATCGGGTA
ACATGGTGACAAGGGGCCTGCTCATGTTTAAGGAAGGATGGTGCACGGAG
AGACCAGGAGACCGGCATTCTCGTTGCGGAGGAGCCGATTTAATCCTTCA
GCGGACTCTCTCGAACTACCGAGGATCAACGGGGTTCTGACAGCGAAACA
TAGTCCCGATTCTCTCGTCCCGACAGTCGTGTTCTCCCCCCCGCTCTATG
CGATCCCCGGATGTCCGCCATAGCGCACCTAGGCAATCCGTCTCCCTCTT
GTCAATCTTGGTCATGTTTCTTCAAATGATCGCGTCGTTCTTCCTCCGAA
TTGGTTGCTCTTTGTGTCAACCGGGGTCACTCAATCACCGTCTATCTTAA
GACAATACAATGGCACGAGGATGCAATACTATTCCCGGACACTGAACCAC
TCCAGCCGAATTTCTTACCCCACTCCGGTCGATTGTGGAGGATGTGCTTC
TCAGTGCCGTGGGGGTTCAACGGAACAGGTGTAAAAAACGTTACCTTCTC
AATGTCCGGTCACATCTGTAGCGCTAAACTGCGCTGGCAGTGTTAGATCG
TCACAGACCATTAGTGTGCTACGCATAGGGCCCCACCCTTTCTGTATTAT
CGATT-TGCACTAGACGAGCCAATGAGCCAGCGATCGGGTCGGGACCGTA
TAGAGGGGCTTGTTCTAGTGCCTTTAACTCCGTGGGCTTAAGTTTAGGCA
CAAATAAACCGGCGCTACCGTCATACAACCTTAATTGTACCTGCCATATA
GTGTTTGTTTCCTGATTTTGTTACACAGGTTATAGTAGGTATGAGGCTGT
TTCCGAGCACTGGCGAAGGTCTGATCCAATCTTGCAGCCTAAATAGAGTT
ATGCGCCGACCTACTAGGGCCCGTCGTCTTCCCGTTTAACTCACCAGCGG
AGTGGTAGCACCCCGTCCTCAGTCCAGCTCGCGGTTGCGACAGATTAAAG
TCGAGATCCCCCTTGCTCCCTGTTTCTCGCACGCCCTTACCATTTATATG
TCACCAGCCGCGTGGTGACGTAATTTGTGGTCTATGGGGTAAGATTGGAG
GAGTTATAGCTTTCATCATCCCACCAGGGACGGGCCTTTTCCGTCTCCCA
AAGCATTTCACAGGGCGTAATTGCGCACTGACTACTCCATCTGAAGGGTA
AGGAGCCAAGGACGAGGGTGCTTATATTTCGGTTTGGGCTCAATTCCCAA
GGAATTGGCGAAAGCGAGGCGTCGGTGAACGCTTCGCTTACGTCGAGATG
GGCCTCGTGTTGTTCGCCGCTAATTCTACCCAGCTGCTAGCTACCTATCG
TCCCTCGCCTGGACTATAACGACCTGACCCTGTCGCCTCACTGAGATGAA
GAGACGCGGAACCCGTGATAGCAAGCTACCGGATATGGGGAGAGCACAAA
GTGTGGCCTGGTTAGGATCGACAGTCATCAACGGTCATCCCTCAGACCTT
CGACATTTGGGTAACTCATGACAAATGCTGGTTGACGGTTCGACTGTTGG
AAGAGCGGTATCACAGCCGGGTAGCCGGGCACTGGGACCAAGAATGCTCT
CGGCACTGACGTGGCATGTTCCTATACCCAATGGGTTATATGATCCTCTT
TCCAGAACTAAACGAGCGCCTCGCTGGCTTAACGTGTTTGAGAACCAAGA
TTCATCCAGAAACTGCCACAGTCGAGAGATTCGTGGGATCACTGGCCAGC
CACATCAACTAAGTTCAAAGGGCACCACGCCGGTAGCACAAATGGCTTAA
TAAGCGGGCTGTGGCCGCTTAGTACCCCTGCCTACACGGGACGGAATATC
GTGGCATACCAACTCCTTGCACTGTACCGACGCTGTCCTCCTAAACCACG
CTAGTAGTCGACACGATGCGCGAGGAGAATCTCCGTCCCCTGAACCCTAA
GGTCTTTCTGCATATCTTTTATGGCTAGCCTTACTCTTCCTGACACTAAT
CATTAAGCGACCGCACACTCAGGAAGAGTAGCGTCTCCATCGCCTTGGCT
CAGTCCACGACTATAACATTCCCTTATGTTCAGCCTTGTGTTACATGGTA
ATCCCTAGCCGTGATTGCAGAATCGAAACGTGGCTGCAAGCTGGTGTTCC
CGGTAAACGTACGTAATTGGACGCCCGAATTCGGCCTCATGTGCTGCGGA
ACTCTACTTCCTCATGCGGTCTGCGGGCTGCTTCCGGTTTCTTCTCCAGC
TCGCTATAATTACCCACGCCCACTTACGCGCGTAACTGGAAATCAAGAGG
GACGCGCCGACTAGAGCCATCGGACTTCTCACCATTGTACTGATCCCGCT
GAGGTCCATGTTGACGCTGGAGCGCGAGTTGTTCCACGTGGTCTAAATGT
AGTTGATATTGTGGCATTGACCGCGCACACCGACCTGCAACCCTCGAACC
TAGATTTTTAGTAATCGTTGACGCGGTTTTGTCAGTTTTGAGAATGTTCC
ATCCCAACCCTAGAAAAAGGATGGGATCAGTAGTGACCAGGGAGGTCGGC
TCCTCACGCGAACCTTGCAATGAGGCTACCTTACTGATCCCTCTGGTATG
ATGCAGCCCTTTTCCTGGATCGCCACAGACCGACGTTTGAGAAAATCCCC
AGCTTCGAGAATATCACACCCGCATACTGCATCACACTTCTCTCTCGGGC
GATCACGGTCATGAGATTCGATTTACCGGCTCGTACGAGCAACCCTCAAC
GCCGCCTTTCCACGTTCTAGATTCAATCCAATAAGCCGGTGCCGGGCTCG
TTGGCGACGGAGCGCTTGAGATATCTAGGTGACCCTTTGACGAGTGCCTC
GATAGGTCCGCTAGCCCCCGAGCTGAGAGACCGGAGTGCTGCCTTTTCCC
TAGGCAGGCGTAGGCCCTTTCCACTAGTCCACTGGTTGAAATGGTCGGAC
CCTTGCATGGACACTGCAGAGGCCCTACGCTGAGTAGTATCTATGGAAGA
GCTCGCCTATGAGCGGAGTGGAACGGTTAAGGACTGGGGGGTTGATTGGC
AATTGAAGACCATGATCCGTGCAGTAAGATGAGAGGACGAACGCCGGTCC
AAGGGGAGTCGAACACGCGGAGCAGACAGTAGCATTTAAATCGGACGGGG
CCGGGAAAGTCTCGACTCCTCATATTGGCTTACCGGCCTTGCGTTCTTCT
TCGTTGAAGGTTTCGATCTCTAACATGATTACTCCACGAATAACCGTCGA
GCGTTCTACCAACTCAGCCCCACGGCAATTTTGACGTGCACATTCTAGAC
CTATATCGTCCCATTTCAACCGTGGTTTTCTCCCCGCAGATACAAATTGC
CATATGCTGATCAGGCTAGATTATTAAGCAAGGTGAGGTAAGTTCCCCTA
TCAATATACGATACCGCTAGACAAGCTTTTACCACCGACAGAGTATCGGG
GTCACTGGTGGGCCAACTATTAAGGGCAGAATGAAACGTCATCAGTTGAA
TCAAACACTTTATTCCTTGCCGAGGTGGCGGTTGTAGCCCTGAGCTGCAA
CCCTCGATAGGCTGGTTCTGTTTACCCCGCGGTGACGGTAGCACTAAGGC
TCTGACGAACCAGGTTTGGTGTGCCAACACCCCTCCCTCCCGTACACTGC
TGAGATCTGCAGCCATGGAGCAACAGCACTACGCTGACATATTACTAGAG
CGGCATTCCTTTACGAGAATGTCTCACTTCGTGTGGTATGAGAGCTCTCC
CGAGTCTTACAGCCCACTCGGTAAGACTTGGAACGCCGAGCCGGTCCGAA
TGTGGTGCTCGACCGTTGGACCGCCCAGAATCGAAGAATACGGGAATACA
TATGAGTTAACGCAGGGACGCGTAGTAGGGAATCCTTGCCTGGGAGCGAA
GAATCTGAGATGACCGGGGCTGCCCTGAAAAGCTCAAGTGCTAAGATTAT
GCCCGTTACGATATATCGTGCTCCCGGCCGTCTGCATCTTGGCTCTTTCT
AGGTGCTGTGTTATGATTATCCACTCTAAGTGCTGCTCGGAAATGACCGC
CTGTCGGCTACTATACCTAAGTAAACTACACGGTCAAACGAGCTGCAGGG
ACTTTACTCTGCGTCTACTAGACAGTCCTGTAATAAAAAGTCCGCTCCTG
GAGGACTTTAGAAACTAGGCCCGCGATGGCTTGCTCCGATTGACTACGGA
CTAACACGGCTCGCGCTCGATTATAGTCGGCAGGCCTCTGGCCTCCCTGC
CGGGTGTTCCGATATAGAATTAACAAACTTTGTCTCGACTGTCACAGTCT
TCCGTTTACCCGAGCTCGTGCTTTCTCATCCGTGCCATGTCCTCCGCAAG
TATATGCTGCTGACAAACGTACACCTTAGTAGGTGGAACCCAGCCGTTCG
CCCCCCGGTCACTCCTCCGGCGATACCGCTCCTCACTTTTGTCTTTCTCG
ATACGATGGCCTGGCAAGTTCTGGATATATGATCAGCGCTCCATTACGGC
TCCCTCCGGTGCATGCTTCCACGGCCCGTACTACAGGTGCTTAGACACAC
GCCTGTCGCTAAGTCGAGTCAGCTCTGGCCCTGGTGCGGGCCGTGAAACG
GACCAGTGCGGGGTCACGGAACACTACACTGAGAAGCGAGCCACGGTTGC
TAATCCACGTGGGCGCTGAGTCAGGCAACTGTAGAGGCGTGTTATCACTA
GTTGCCGCGGCGTAATTCAGTCGACAAAGGTTGTACACGTGTGTACCACG
TGTCTGACCCGGGTCACCAAAATGCGAGCCGGCTGTGCATTGGCGCCGCA
GTAAAACTAGCGTATACCCGCTCGTAACTGGCTGGCCAAAGTAATTTATG
TATACGCAAGTGGCCTGAGGGAGGCAGCCTGCTTAGCGTCCCATCCCCTC
GTCAACCTGTGGTTTTAGAGTGGTCGGGGGGTTACCTGACGAGCTACTAT
ACACAATCTAAAAGCCGGAATACCCGTTCGCAGTCATTTGGGCCTCCTGT
CGCGTACACTAATCGAAGTATAGGATCCAGATTATCGAGTTAAGTGGTAC
CCTTCCGGTATCCCTGTGCGTTCTGATTTCATCAGTGTAGGCAAGAATCC
ACCGACCATAAGTTAGTACCTAATCCCGGCAATCAACATAACCACGTCCA
TAATTTTCAAATTCTCACTGTCACGAACTTCATTCTGCGACGTGGTTATT
CGGACAGAGGTTGATGCCTCTTTACCCATACGTAGTACCAACATCACCGA
CGCGACCTCCTTGTATGATCTGGTTTTTTCGTTCTACCTCAACCCGATCA
GAGAAGCCTCCCCGGCCGAGGGGGCCCCACCACTCCTCGTGGAGTGATCC
CACTCGTAGGAAGGCGACCTGGATGGGGAGAGTCCGCAAATGTAATTGAA
CCGCGCTACGAGCTTTCACTCGCCAGCTCAAATTGCTGCTGGGATGTACC
AGGCATAAGTGTTCACCCTTTTCCACGACCTCAGGGCGGACTTTTCGCTT
GCGTTTATTCGTCATCTCCTTCTTCTACTGACGGATCGTGCTGCTTTCTT
TGGCAGTCTCCAGAACGTCGTGAAAACGGCCTAATCTTATGGGACAAAAA
TATCCCAACTGGAAGACAGAGGACGAACACCTGTTTCGGTACACTGCGTC
ACAGGCACGGACTGGCAGTCACCGCTCCACCCCGCCGCGCTGGTCATGAT
TTCCAGCAGTGGGGACCGGCCGTCGTCCCATCAACACCGTGTGTGCCCCG
AGTTCGGGAAGTGTCCTGAGTGGCGGTGTGGCGGTCTATATCCCTTAGAT
GAGAGTGGCGGACTCAGCATCACTGCGAACTGCCCGGCAACCTTTAACAA
CTAAATTGCGCTTCGAAAGTGCCCAAGACAGCCTCACGGCGAGTCGCCTG
TTGCACGAGGGAAGATAATTTTCGAGCTCCTGCACACGATCGCTCATACC
CAAAGTGGATAACACGTTGGAGGCATAGGCTTGCACCTGCGGGTGTCCTT
TCCGTGTTCTCAGGCTAATGCACTATAACATCTGGACTGACCCACTCCAA
GGGAAGCCTCTGGTAGTCTCTAACTACTACGAAGAACGCGTTTTGCTCAA
TAATGTTAGCGTACACCGACGTAAGTTGCGCCATTTGAAGCGTCTGAGCT
ACCGGCTTTTCCCGTTGGCTCATTGTCAACGTGCTATCCGGTCTGCCCCA
ACTCGAATAACGCTTAATTCATACCTAAGTCCCGTTGCGCGTGACTCTCC
AGACCCCCCTTCTAACGTCTCTATAACTGTTGTTCCCATGGGGAGCATGC
AGGGAATAATCAGCGCGTGTTAAATAAGAAACGCCGGCGCCAGGGCTAGA
CCGCCTTTGTTCATCGTCCCCCTTTGGCTTGTGGGTAGTAGTGCCGGTCA
CCATGCACGTCACCTCTTTATACTCGCCCTTTCCCCCCACATCACTTTTA
GCGACCTCATTCTCCTTACCTCAAGGGATTGCTGCATCTCGAGTCCGCAT
CCGTAAAGCGACATTCGTACATAATCCCTTCTCACAGCCGCACATGAACG
TCCAGGACAGCGCCCGTGTCAGTTTAGTAACACTTCCACCTATCCCTGGC
CGGGTTATTCCAACGTACCGTAGTGGGGGGCAGGGGATAAGTACGCACCC
AAAGGACCGAGGCTGGCTGGAGCAGAGTCCGAACGCTACCCGACTGTCAG
TTTTATACAGCCGCACTCCACCAGTCACTGCTGCAGGATCTCGGACCCCT
TCGTTTTGGAAGCGCTGTATCCTTTTGTCCTTGCTTAGCAGGTCAGCTTA
TCCAGGGGCCTCTCTGCTGCTCATATCGAACGTACGCACAGGGTAGCCGG
TGACCACGAGGTGTGCACAGATCCTCCTGACCGGTGTTAAAGATACGTGT
GCTCTTTACTCCAGTTTTCCCCCGAGGAGAGTACAGATTACCTTCCTAAC
TTGCTGCACACCTTCTGCTACGGCCCCCGTATGTGTCCCCGTCACCGTAC
CGTCCCAGAGCGCCTAGCACTTGTCTCGCGGCCCTCCTATCCATGAGGCC
ATCACAACTGCATGCCAGCAATCATTATTCAGTCTGCCGAGCTTAGGAGG
CCAGGCTTCGGGCCTCCTTGGCCACATCATGCAACTACGTATGCGATTGC
ACCGGAAACCGCTAGTTCTCTATGCTTTCTACCGTCCCATACTCGTTTTC
GGTTCCATCGTTGTGGGGGTACTTTCGCGCTTCAGGACTTTCAAATGCTA
CCCCAATCCGTCGAAAGGCCAGGGCTGTCCCACCTACTCCCTGAACCATT
ATTTTCGTGATTGCGGGGCACCAAACACAATTCGGACTCCCAGGTCTCCA
TTACCACCTTGGATAATAACTCAGCTAAACAAAGACAGTCAGGTCATTGG
TTTTCGGCTAACGCTGAGGACCAATAGGCGTGAAGGATAGTTGTCGTACG
GTCGGCTTCCGCCTTGACTCATTTCCCGACGGTTCGAGCGCGGTCACACC
CAGACTAATCGCACGGTAGCGGATCAGAGGCTGCGTTCCTGCGAGTTTAC
GTGAACTACACGAGGGATGATCTATCGGATTGTGACGCCCCGGGCCAACG
GCCTTTCCTGTCAACCCATACTGGCAACTGTTCCACCTCGTGCCAATGAT
TCCCTGACTCTTGGCCCCTGCGCGAGCGCAGCATATAGTTCAATGCCTGA
TCAGAGATTGCCTGAGACGGAGAACGACAGCCAGCCATCTGCAAAATTGC
CCTTTCGGCGGATCCCTTGCCGGTTTCTGCACTCCGTCCTATGTCACTAT
TGGAAGGCCCGTGTGCATATGACGTCTGAATTCGAATCGTCTGGTATTCA
CTGAATGGAGTTCGGCACCCATACGTACGCCCGATTCCATCCCAACTAGA
ATCCTTCGCCCTAACGAGATGGTGAACTGAAGGTGGGATCAGGCAGGCCT
CCGTAAACGCTCTGCCGACAGCGGCCTTGAGTTAGGGAAGCGCCCCCGTG
TTTCTGAGTCGGGATATGCTAAGCGCAGAGAACACAAGTCCCGAAAAGCA
GGCCGTAACCGATTAGCGAAATGTGATAAAGCGTCTTGCCCGCGATTTAT
ATCGGGCGTTGGTGAAGGTAAGTATACAAGAACACACGCCCCCAACCCTC
TCTTTGTAGAGCACCGCTGGTGGTGCTACACTATAAAGCGTGATCCGGAC
CCCCTCTGTTTGACCCGGCCCGAAGGCAACTGTCCTAACACTCATAAATC
GCCAACTGACCTGCTGCTGTAGCTCGTGACGCTCTTCGGACACGATCACA
TAGCTAACAGTGCTCGTGTTTACACTGCCCGGCCGACGACCACACCAGGA
ACCTGGGGCGTACTAGGCGTTGTCAATAAGAGTTTGGATCATCAAAACCG
GAATAACAGGTAGCGAGGTAGGATACCCGAGCCAAAGGTGGTGAGGCCAA
GGGGGCTAACACAAGGTAGTCTGCTCCCTACAGGGGGTTCGATGTTGCCC
GTGTCGCTTCCTTCAGGCAGCAGCGTCTTCCTCCCTCTCCTGGGTGCCTT
AGTTATCACACCCTTGGGTGGAGGCGGAATTTCCGGTAAGCTACCTCCCG
ATGCCACTTCCCTACTGCGGCAATTAAATTAAGGCTCGGGTGCGAGAGGT
AATCGTCTCTTAACTGGATTCACGTCTGCTGCTGAAATGTGGCAAGTCGG
CGCGCGTAGTTCTGCCCGTCTATGGTACACCCCCACCCGGGCGGTTGGGT
GACCCAAGCTGGTGGTTGTGACCTGGCTGCGCCCAAGGGATCCTGGAGGG
ATCCCTATCTGCTCTGACCTCTGTCTTAATGGAACAACAACGGACTATGG
GGGGACACGGAGACGCACTGTCCGCGCAACGGAAGGTGCGGGAAACCCGC
CCGTCGGGCGGCGTCGCGTGGCGATGATCCGCGCAATTTCCTCTTGCTCG
TTTCACCTGCCATTATGACAGCTTCCCCGGGGGATTTGGTTGGTTCGGCT
GTATGGTTCGACCTTTTGTCTCTTCCAAGTCGCTAATTCAATTTCAAGGA
GTGATCACCGCTCGAGAACCCCTTGAATCCGCTTCCGTCTGGCTCTCGTC
CAAACTCGGCTCTTACAATCTCTCTCCCTAACGGCAGCGCTGCCAAACTT
TCCCCCACTACGGAACGCGAATAGACCCCTGACACGAGTTTCACTCCACG
TTCGTGCACCTGCGTTTCTTGAGTCCTCTACGATCCACGTCATTGGGTGG
AGTTAGTCATTTTCTTACCAGTCGTAAAAACGGAGATGCGTTGGGTCAAG
AGGGTCACAAGCCTCGCAGCCAGCTGCAGCTGTAAGGAGTGCCGGCGTCG
ATTCTCTCCTTTAAATAATGGTTATAGCTCCACCGACGAGATCGTTCAGG
TTAAAGTCATATTGGTCGCTGAAGGTTACCGTTTGCGATATGTATCGTCC
AGTTCCACGTGTCGGGGAGCGATTCCGTATACCCTCTTGGTCACCTCTGT
TTTGATCCTAGGGGGAGGGAGACAGTGACTATGTGAGACCCAACGACCCA
TCCTG-ACCTGGATAACTGGGGATCCAGTAAAATTGCACAAGTATGTCTA
CGCAACCTATAGAGCGGGACCGACGGGTTGGTGCTTTTGACAGCGACGTG
CTCAAGCCTGTGTTCCAGCCCTTATGACCCGCTTATTAGCGACTCAGTAC
GAGAGGGAATAACTGTGCTTCAGCCACTCGCAGGCGCGCCTAAGAGGCGA
CCTCTTGTTTTGAATGCGAAAGTAATACTCCGCGGGGTTTGCCCGAGGTC
TTCGCGAACAAGCTCGCGAGAAAAATAATGGAGAAACGTTGATAGGCAAC
GCCACCAGTAGAATGCTGGTGAAGGCTTTTCCCAATTCATCCTCGGGGCA
CCGTGTTGTCTACTGCAAGGAAAGTCCAGTACGTTTCTGTAAGCGAACAT
TTTATACCCTGGTCCCTTCTTGTTTGCTCATTTTCAAGCGGAGACGTTCG
TTTCAACGGTATTTCTAAACGAAACGAAGACGACCTTGACGGTGCCAATC
AGTGATCATAGTAGTAGTCTAGACCTCATGACAAGGAGCTCCTCCGCAGT
TTCGAGGCGGCTCACTATCCTCCCCCGAAGATTTCACCTTCGACACGTAT
CGTCCTACACTAGGTAATTTTATATATAGTAGGGCCGTTGTCTATTCATA
CCTCTACGCGTCCACGCAGATTCTCATTTAGCGAGTGCTTCGGAATACTC
CCATAGGCGAGGCCGATGTCCGAGCAACCTCGAATATCTCAGACAATGAG
GCAAAAGCGTCGGTACTCAAGACCATCTCTTTTCCTCTGTAGAGGCTATG
GGCCGATCATGACACATCCTCTTAGGTTCAGCAGAAGTTCCACCGCTGAG
TCCCTCACCATAACTATGCCCCCCATGCTCGGGAACTTACGCTGAGTAGC
AATACGTTAATGAGAGGGTGATCGGACCAGGTTCAACCACGGTATCCGCC
CAACGGCACTAATTCCTCGAAGGGGTCGGAGTTGGGAACGCGGGCCGTCC
GGGGGGTCACCGGCTACCGCAATCCACGACATGATGCGAATGTCTTGAGC
CCCCCCGATTGGTAAGAAATATATGCAGGGCTCACGATTAACACGTCCCC
GACCCCCAATGAATGCAAGACACGAGCACGGGTAGACAGTTAGCTACGAT
GCGAATTTACCACAGCATTAAATCATACGATTCACCCCCACAAAAGATAG
ATTTTGAGTGCTCCATGCAGAGTCGCGTCACTTGTACCGCTCGGCAATTA
GCCCTATTTACGATCACAAGTTAGCATTATATCTTTTCTGCTTTCCCGCA
GAGTCTTGTATATCCAATTGCACGAGTAAGTCTTAACAATCTCGATCCTC
CCACAGTTGATTCACTGGCTATCCAAAGAGTACAGAAGGAGCAAACCTTG
GCATGCTTGCCTGCACGATTTAGTGACTTTACTCCCTAGACACGTTATCT
TCCGATTGATTGCCCTCAATTTAGGGGCCTTCACTCTCAGCCTGCCGCGC
GTCAAGGAGAATGTCAATGTCATGACTGTATTCGTAGCCTTCCCCCGGCG
GCCAGCATTACAGCAGTCCCCGGCTCAGGACATCACGGACTGGTCGGCAT
CACGACCTTCCTGCGGTCAGAGACTGATACGTCAATTCACCCCGATTCGA
CTTGTCCACCCTTCGGGGGGACGTAATTAA-TTAGTAGCTAGCAGTTGAG
GTTCGATTGTGTGAGCTGGGCCTTAAATAACTGGGGTAGGCGACCAGCGC
GCATGAGGATATGCAGTATGATAAAGGCTCTTACTTTAACGCTGTTCCTT
AAGCGCTCCCATACTCAGGCCATTCGTCGGCAGAAGGCCCCGTCAACGTC
TGTGAACTCTTCCTGGCTATGTACTGACTGGCCGCTTCAGGCGTACCGCC
TCACTGTACCCGTACGTACGCGACAAACCAACCTGAATGAACATCCTACG
CGAACTAAGAAGGCGTTGTATATGCAATTCAGCAGTGCTTTCATTCGGTT
TCGCTGTATTCAGATCGGTTACTATTTTTTAGAGCTTTAAGTGCAGAGTC
GCCGTGGCCTCATAGATGCGCATCCCTGCGGTTCCGCCCATGGTTAATGT
CCAATCCCAGACTTCAGACTTTCGGCTAATCTCACCACGTGACAAAGATC
TGTATAGGACGTCCGGTTACAAATACTAAGAAGGCGTCAAAACTACTGAA
AACCATACGCCGGCTTATTCCTATTTCAAGCCCT
>SRR404973
GCGTGGTATTAATGACTCCTCACCCCTCCTAGATCTACCGGAGATCCCTT
AGAGCCCTAATGCCTGAGAAAAAACGATAGATTAACCGTTAATCTATCGT
AATTCCACTCGTTATATTGTCGAAATAATACCTAGCCCAGTAAGCCCCGG
AGCACAAGACTTATCAATGCGCCGCAGACACACAATAAGCCACGAGGTCC
AGTTGCATCACGACGCAAGCACTCCCATGATTGGGGCTGCTCTTCAATTT
GACCTCCCACTCGTATGTGTAGGAGTCGCACCTTAAGCGTTGGGGCGCCT
CGGTGCCAGTTTCCTCCTCATTCTCAATCCGCCTATCTGCCGAGGAGTGT
CAAGCGGACTGCAAGGGCTGTGGGTTCCAAGCAGTACCATTCCCGTTAGG
GTGGGGATCCTCGTTTTCTTTCGCAAAGGTCGAATCAAGTCTGGTTACTT
ACAGGCATCCTCATGAAAATCCCTGACGGTTTACACTCTCAACTAATTTA
AAAACTTTCATCACGTCTGAAGAGTGAAAGGACTTTGAAATATTGAGTGA
CGCCCAAGTTGAGGTTGTGTCCCAGGCCCGATGAGTGGCGGAAAACCCAG
TCAGCCGCTGCCATAAATAGGTTCGCGTTATATGAGCCCAAAGGCTATGA
TAGTTTCCTCCTGCTTGCGTGGCAAGTATGTCGGGAGCCCGGTCCTTCGA
CGCTTCACAACAGCCTCACACGCCCCCACGTCGTAAAATCCGGGGCGAAT
AAACGACCCTTCTCGTCAACCGTCATGCGTTCTCGGCGTTAGGATGCAGC
CTTTCCCGGGAGTCCTCTTGGGGAGCTCAGCCCCGTGGGGTTAGCTAAAC
CACCTTACTGTGGCGTCCCCACTATTTCAGGGTCTTGCGCGACACGTTCG
CGTTTAAGCATTTGGCCGCCCCGACTAGGCGTCGGCGCGGGGAGCAAGCA
GAACAGCATTATTGAAATTACCGCTTAATGGGATGGCGCTGATATCGTCT
ATAGAAATTGGACATTGACCGTGATACTCACCCACTTAATTACAAGGCAA
TGGTGTCCAACGGAGCATAAGCCCGCGCGAGGGCATCCGGAGTGGATGTC
TTCGATCGCTGGACTGCAAAGCCAACAGGAATCAGAAGCCTCTTCGTCGG
GGATGTCAAGTAAAGTACGTACAACCTGGATACACGTGACGGTAATGCGA
CTTTGACGGCTTGTTCCGCCCTGCCTTCCCCAATACGAGTATCACTCTCA
CCCTTCGCAGGCAGACAGTTTGTATCCGCGGCTGATGGTGCCTCCGCTCC
GGGCGCCGTAGCGGCTCCAACCCTCAGTCTTCCTACCGACTCCACACACC
AGTTCGCAGTGAAGGAGGACAAATCGAGTACCCCGCCCCTGACTCTTGGA
ATTGCTGACCCCATCGGAAGGGTACGGGCCGCTTAAGCGGTAAGACGAGG
GCTTTAAGCAACCAACAATATAGGGCGCGTATGTTATTTGTAGGGTCTCC
GAAAAAATTGATTCAATACCGGATTTGGCATCCCGCCCTGGTCATAGTGC
TGTGTCATGGACTTGAGAGATGCCAGGACAACCTGACGAAAGTCTTACAA
AGACCCCGGCGAACTATTCCTATTGCCAGTTCTTGCCACAGACGCAAATG
ATACTACCCCATTTTCATATACGTCAATAGACCACAAGTCTTTTACCAAT
TCTTCATAAGCCTTGGCGTAGGAAGCACTCGGAATGAAATCATCCAAGGT
GGGGGTAGGCGCCTAAGACGGTAACTAGAGGACTCCTGCAGGCCTTGTGG
ATCCGCTGATCGTCCTTCACCTGAGTGAATAGTTTGCACACGGCGATCCA
GCGCCCCTACCCGAGCTTGAACGTTCGGTATCGCCTGAATTGATTAGCGA
CGACTTCAAAATAACTGTGCTACTAAAGAACTTGTAGTCCTCGGTACCAA
TTCGTAATCTCAGATGTTTCTGGTGCCCGTGTCCAATGTGCTGTCGTAGT
TGGAGAGTACGCTATGTTGGCGGGAGGCATTAACCTTAGTTTATCCAGAT
GTGATACTGCGGAAGGATGCATCACAATTTTCGAGGGCATTGTGATGGAG
CCGGCGTTGCCCTTCGCGTCCACCGCTTAGTTAGGCTTTGACTGACGCGC
AGCGAGTGTCAGTCCCGCCGGCAAAGCGGAAGTCTCGGACCTAAAGATTC
GAATTGTTAGCTGTAGGATTATCCCACACAACGGCCACCCAACTTGGTTA
CACCCGGGAGGTTAATGTATATCTCCCCTGCTTGATTTCCCTTAACCCAA
TCGGAATCCATTGTACCGCAGGCCTATTGACCCCTCGATGTCTCTGTTAA
TAGCAACGCTGGGTCCTCCCTGAGTCCATCGATGCGTAGAGTCCAGGATG
AGCGCGCCCTCTGAAAGAGCAGGCGGCGCCCATCTCGGACCTGTCGCAAC
CCGAACGCCGACATCGCGGGGAAGCGCGGGCATCGATAGAAGCTTAAATG
AGCATCCGAAACTTTCGCGACTGTTGGTTATGTGCTCGGGTCTATTGTCC
TACGTGAAACACACGGCATGGTAAGCAGCAGCGCTTTCTGGTATCAGGAT
CGCCGTGGCTGCTCCTTTTCGCATAGGGAAGACCACGGATTGTTTAATCG
TTCACACCCGGCTAACTGTGAAAAGCTCTTTGACCTAGATTCTACGGGAT
TGTACTTCGAGTGGGCATCAGGCCAACATACATCCAACCATTGGAGGGAG
AGTTGTAAACCTACTTAGCGGCATTTAACTGCGAGGGGATAGTCGTTGTG
GCAAGCGACAGGTAACTTGGCACATCGAGATATGAACAAGGCGCGAAGTA
ACGGCAAAATATTTGCACGTGAAAAGGACAACCCGGTGATGGCTGAATCC
TGACATTTATCAACTTTCGCTTTATTCGTTTCATACATACCCCTGCACTT
CGTGCAGATCTGTCCCCACACGGAACCGCAAAAGGCTCACCCGTGAAGAT
AGCGGCGAGTAAACTGTTGCACGCCGGAGAACCGGTGACATTGACACCTG
TTACAAAGCCTTACAATCGACGTCCACATTGCGGTGAATGTACAAGGGTC
GCGTGACCAACAGTACTGAACTTAGCGGAAGGGATCAATATAGGAGCTGA
CCTGATGCCCTGAGTTAATGCCCCCTACGGGAACGCCACACCTAGGTTTT
GCTAGCTGAAATAATCAGCTAGCAGTTGACAATCCAACCAATAGGGCTTC
GCGGAATCCACCGATCCACCCAATCGTTGGTGTCCCGAAGACTACACCCA
TGTCGCCTTTAACCGGTGGTAAATACCGGCGCTACCTTTTTTGAACTACA
TAGCGCCTACGTAACGATCCGTATCCGCGGGCATCAAATCGAAAGAGAAG
CCGTGGTCATTATAAAGCAGTACTTTACAATTGGGGGACAGAGAAGATTT
CCATAGTACCCGGTGTACAGATATCAGGCCTATTCGTACTTCGATCAGCA
GCTATCATCTGTATATGCCCCCTAGGAACAGCTGCAGAAAAATATTCGAC
GATTGGGTAGGTCGCGGTCGCATACTCGGTCTTACCCGTGGCACATAAAT
GCGCATGTACGGACTAACGGGCTCGTCCCGGGGGTGGGCACCATTTTCAT
CGTAGTTGTAATGTCCCTAGTGACGTTAACCTCGACCTGTCCTCCCAGCA
TTGATCTTTGGCCATCGTGCCTCCCGGCCGCCCAGAACCATCTGCTCGAG
TGGAGCTGCCCGCTCACTGCCGTTGGGTAACACACAGCACCTAGTTGGAT
AGGCCGGAGAGCCCTACCCTCAATGTGTGCACTAGCATTGATGGATTGGG
TTAAACATATTTTCGCCGGTTTTCGATTTCACTTTTGCGAGGACAGAACA
ATTATCGGTGCTGTCCGCCGGCATTATAGAGGTAACATGGCACCATTAGC
TCCCAGCAGCTAAAGGCGGTCTAAGCAACCGTCATCTCGCGGATAATCGA
TGTTGCAAACAAACCCATTGGGAACACTGCCGTGTTGCACACCCAACGAT
AGTGCTGGTGTAATCCCTGTAGAATCGTAACCACCTCCCTCGTACTTCCC
TCTGCGGTATTTAGCCTCAGCGCCAGTATGGCGCAGTCGCTTCGGTAGGC
GCACGATTTTTGCAGCTGCCGGTCATGTGGATCGATCACTAGTACCATGG
AACGGTCCTTCGAGCACTATCCATTACCCGCTTCCTAGTACATGGTCATA
AACGCCTCGAACGGGTGAAAGGGGTCGAATCAATAGTTACGTAGCAGCGG
CAGGTCTGGAACCCAATGGGATAGGGCGAAAGAGGGGAGTGGGCAATACC
ACCGCATAGCGCGTATTATAAAATCGAAATAAGCGCCCATATTCTCTGGC
ACCAGGTCAGTGAGATCAAGACATCATGGCTCTGCCGGGTGTGAGCAAGG
CTGAAGTGCGCACGAGGCTTCTCGCATGCACCCGGCCAGTTCATCTAATG
CATTCGCACCATGCTACTGGACTGGTGCAGCAGCCGGCATATGTAAGGAT
AAGCTCGGTCTTTATTCCGAATATTGTCCTCTCTTTCGTGCCAGCCCTAA
ATGTAGGGGAAATAGTTCGGGGGACAAAGCCCCTTCCATTTTACGGTTAG
CCTCACGTTTGGGTGGCGGCTATCCGATTAAGAGGTGATGTAAATGTGAT
TTGCTCCTATCGTAACTGTACGGTTTGAATGCAGGGCCTCCTTTACGAAC
CCGTCTGGCGTGTATCTCTCTCCCGTCCCTTCCCGTAGGCGACGTACACC
GAATTGCAACGAAAGGATCTAGGCATTAGCTTCTGTCACGGGACACTAGA
AACATAGATGCCCCATGCGACAAGTGACAGGCCCTCAAATTGTTTGCCTG
CAGGTGTTGCTTGAATGGCGATAGCCAATGTGAGGACTCCGACGATAAGC
CGGCGGTGTTCCCTGCATGGAGAATGGCCTGATTATGTCACAAATTGAGC
ATTATAGCGCGACGGCTCGTGCTCAGACCTTCATCATCCGTCTCCAACGA
GCCTTACGACACCTGGCAGGTGCCTATCCATGGGCCAATTCACGGCCTCG
ATCTTTAGTTCGTGGTAAGATCGCGCGTGAAAAAGGTGCGTCCGAAGTTA
GACGTTAATCTAGCCGAACCTTCGAACAGCTGGAGGTTCTCGTTCGAAGC
CCACTTTTCGTCCTGTATAGTGAGCAAGGACTAACAACCGTTATACTACG
TACGGATAGTCGTCGCTACAACCCGCAAGCAGAACGCGCAACCAAGGGAG
AAACCTTCTTGGGCAGTACGGTAAAATCAGGATGGTTGATGAAAGAGCCC
TTTCTGAACCCTAGGTTTTCTGGCCGATCATAAAGCGGGGTGGACTGCTC
TCCGTGGTGGATCTCTGCTAATGGCAAATCTAGGCCAGTGGTGGCGCCGG
GCTGAGGGATAAGTCAGTAGTAAAGGGCAAGGCCTTCGATCGGAAGCGAT
TCATCGTGATCAGACGCGCGATTTCTTAGACGCTTGTCTAGCTCAGTTGA
TTTTCAAGTTCTATTTGAACTCGCTTCTGAAGCTGTGCCAATAAGCTACG
GTACCGCCTATAGTGGGCATTGAAACGTAAGTCACTACACGTGATCCTAA
CGAATCGTCACTTTTGCTGAGATCGCCACGGTTTCTTATCGTGAAAGCTT
GGTATGCTTGCGTTTAGCTCTATTGTTGCACGCAATCCGGAACATTTAGG
TCGCGGCAAAGCTAGTGCGGGGCCAGGAATTGGAGCCGTCTGTACCAATA
GTATGGTAACACATATAGACGATGGCGTTTTCCGCGAGAAGGAAAGTGTG
CTGCACGCTAACGCCGTACCCGGTTTAATACCGGACCCGAACAAGAATCG
GCTGACTTTGAACCCATATGTTTCATGTGCACCGAGGGACGTCCAATGCT
AGAATTTCCTACGGGTTCTGTAGACCTACTAATGGCTACTCCCTTTACTG
GCCTCCGCGTCCAAGTCTACGGAAGCTAGTTCCCCTCAGGCTGAGGACCA
GCATGACCGTATAGCACCACATCGGTCCTTCCCACGGGCGGACTGAGAAT
GATGATCACCAGCGCGTCTCCCGTCATACGGGTGTGTTTCTCGAAGTAAG
ACAATATTTTCAAAAGATTACGATAACGATCTTAGCCAGCTGAAATGCTC
ATTTGTTCGCGCAACAATTGAGGCCGACCAGGTACTATATGGCTTTGGAG
CAGCTCTCATTTACATTACGGCGCTAGACCCTGCCAACCTCGGTAACAAA
TCAGGTGTCGTATAGCGCGAGTCCGGTACACTGTGGATTGAGGCCCTCGT
ACCATATTTATTTGGCTCAAAACAGCTTCCACCTCCTGAGGAGAGGGTCG
GTCACCAGAGCTTTCTGGTGGCCGAAGTATAAGCAGCTTTTCGCTTAGTG
AACGTTACGAGATTCTATCGCAGGAGGAGTCCTAAGGCTGCTCACGGCTT
TCCCACACTTTCCACGGAAGAATAAGCCATGGAGGGATATGCGCGGTCAA
ATCGTTTATGCGAGCGTGACTCTCTATCTCGCCAAGAGAGATGCGACTT-
AAGCCCGCAGCAGATAGCGGAAAGGCGGCTGATAACGGCGATCAGCGAGT
CAAGGCAGACGCCAAGATCAAACCTTCGGAAGACACTAAACAAAATAAGG
CGCCACATGGCAGCTGGCTGACCACGCGAGAAGGGAACCGAAGATTACTC
GCCGTAGAACAAACAACGACTCGCGCAAGATTTCTGTCTTTGAGTGAGCG
GCTGTCTGGGCGAGGACTTTGATGCACCTCCAGCGGCGACCCTTACGCTG
CGGGACGCGGCCTAGGTGTTTCGCGACGGATTCCTGCCGTGAAGACTCGT
GGTTGCATCTTTAGCGGACTATACTATACCTAAGGACGCAGCCCTGTTGT
GGGAAGCTTGGCTCAGGCAATCAAGTGCCGCCCGCGCAACTACGCGACTT
GCCTGGGCACTATTTGAAGGTCAAGGTGTTCCCTCGCCACCCTGGCAGAT
GGGTAGTAGAGTGGAGCGCGCCACGTTATACTTAAAGCGGTCTACGTACC
AGCAGAGATTGATGCGCGGGTAAAAGCTGAAACGATGTTCCGTCTTCAGA
TTAACCCACCCCTTCGAACGTAGTGCGAGTCCCTAAACGGCCGCAATCCG
AGACTCTTCCCACAGCATCACGTAGGGCCTGCCGCTGAAGAAAGATTCCG
CTGCCGTTTACGTTTGGCACTGATGAGCATTTATTTTGGAGCATCACGGG
CGATGGATCGGGAAAGGGCGCGTACCTGAGTCAGCCCTGAGCACCTGGAC
GGAAAGCATCCGGACAAAGCCCGTCAAGTTCGGTAGTACGCAGGAAAATG
CCCGGGGCACGGAGCAATTCAGGGTCCACGTCAGAGTGCGGGCGAGATAG
CGCGGTCTAGGCTCCCAGCATATGGTCGGGGATCGGTATGGCTCGTGGCG
CCAAAAATTCGCTCGGATTTTACATCCGGAAGGGGGTGGAATTAGGGTCG
TGGGCAGGCTAATTAAAATGGTTTACAATAGAGGTAGCGGCGGTTTACGA
GTAGAATGAGACAATCGACGACCTCCAGCAACACCGAAGCACTATCCTCC
GTCCCGGGCCATTCGCACTTGGACTGTGGTCCGGGTGTCGTCCCGCGCAC
GCCATAAACCGCCACCAAATGCGGCAGCCCTTGACATTGCTGTAATGCCG
GTCCTCATTCCCAGTACTCATACAGTTGGACCTTCAGGCTATGTGCCGCG
GCTCAAGGCCGGACCCACGAAGTAGGCCCGAGCCACCTTGTAGTCGTTTA
GGCGAGCGCCGTTAATAACGGTGAGATCCAGGGTGGGTACAAGGCATATC
TGTCTGACACACACGTGCGAACGGGCAGGTATCTTAGGTGCGCAAGACAC
ATGACGATAGCGAGCTCAGTCCGCCATAGCTTTTGGCCTAAAGGATCGCT
CTGCATTCTAAAAGTTGATTCAGTGTAAAAGCAAGTGAATCTTAGCACGG
CACCGGTTAAGCATGCGTGAGGGCTCTGGATGTAGAGCTCGAACGACTCG
CCCAACCCAACTGTTGAAATTGCGCTCACTATTGTTTGTTTTCTACGAAG
GAGCATAGAGTAACCGGGCCAGGGCCAAGAGCCAACACCAGGTCTTCCGA
CAAGCAGGCACTCGCTCTTTGGGTCCCGAATAAGACACAAGCCATCATGC
GCGCGTAGACGGAAGCGCTAGATCGCGAGAAAAGGCCAGTGAGTAGCATA
ATT-AATGATATATTTAGCAGACACGCCCCTTGCCTGCGCTACGTAACGG
TCCAAAGACAACGGACACGATAAAAGTAAGATATCGATGGCGCAAGCGGA
TAATGCGCAATACTCAGCAAATGGGGAAGACCAGGCGGGAAACGGAAAAT
ACGGACCACGGCGTGGAGAATGATCGGCGGTGGAGACGAGCGGTAAGACC
AAGAGCACGAGAGATACACGCCAGGAGGGCGATGCAACAATGACCCACAT
GGGTAGGACGAATGAGAGAAGAGAATAAGGTAAAGGCAGACAGAGAGTCC
TGGTACACCTAGCCTTTGCCCAAGAACTCGGATTCAGACGTGCTGCGTGT
GTGTTACAGCGTTCGAAGAAAAGAATGCAGCAGATTACGATGGCTTCGCG
TCGAGATGGGGGGAGCACATTAGGCAAGTCAGGGTGGTAATGTGAGCCGA
CAAAATACCTGAAACTATTCTCGACCTGCAACAAACGGGGAGGACTAAGA
GACACGTTACGGCCAATGAACACTTGGGGCGGAACGCAGTAGCTAACACG
ACTCTTGCGATTCGACGGTATGCCAGCGGTAACGTGAAGACGCCTGGCCT
ATATCAAGGCAAGATGGGCACCAATAGTTATACAGAACTTAACGTTTCAG
CGACACGGCAGGCGCAGCCAGCAATGATGGGCCACTCGCAGATCGATGGA
CTGTCGAGCAAACCTTATGCAGGGAGAAGTTGGGCAAAAAAGCTAAAATG
TGTGGTGATAATCGCATTGAAGGTCATTAGATGCATGCCGATTTAACTTT
AGCTTCCTCACAGACGGTGCAATTTTCAGCGCGGGGGGTCAGGTCACAGG
ATAACCAGAGGGGCTTGGACAGGCTGAAGCCGGAGTGGCTGGGATGTGAT
GCTTTCGGTACTGGATTTACAATGCTAACCGCCATAGTAAATATGGACGT
TTCAGAAAGGGCAGAATCCGCCGCTCAGAGTAGATTTTTATGCTGGGTAT
ATTTGAAAGCAGTCGACGGACGTCTAGAAAACAATTTGATGCGTCCAATC
TGATAACGCCTTAAACCAGGAATAGTTTTGTAAATCGCAGTGCGGTGCAC
GTTCCTGCCGGTACGGACTGGCCAGTGAATCTAAGTGCAATAGTATGAAG
CGGTCTAAGGCCTTCCATACTCTGAGATACGCAGCGACGCAGTACTTCGG
CAACTACACTCAATAGAAAAGTAGCCATATGAGTTAGTATGAGTTGGATG
TACAACTTGAAGTATTATACCCTGGTCACTGCTATGCGTTTGTGGCGTTC
CGGGTATAATCTAGCTCTACATGTGCCCTGGTACTCGACGCGGAGACGAG
CCTCCCAAAATTAACCAGTGCCACTGTGGTAAAGAAACGTCTCTGACTCC
TATCGTTATGAATGCATCCAAGAGTCATCGCTCGACGAACGTTACAATTG
GTCATTCTACCCATACGATCAACACCCTGCTAAATAGTGGGACAGGTAAG
AAACTTCTTCTTACTTTGCACATGGGTCTAGTCTGGTCGCCTATTATCCA
TACAGACACGCCCCTGCGAGCAAACTTTCTTTTTGAGTGTGGTGTATTAA
TGAGAGAAAGGCGTGAGTGTCTTGCTCTTGCAGTGTCTGCTCGGACCATC
TTAGTAGTTGATATTCGAAAACTCGGTGTAGCGTTCGGGCCTATTTGTGC
GTCGTGGTAGAATCAGAGCTCATTGACACGGGAGACACCTTTCATGGCTG
AGAAAACGATGATGAAACTGCTCACGAGTTGGTTTCGGCGTGGGTAGCAT
CCAACTCGGTGCGTCAGAGCGCGGCGCGCGATATAGCAGACGCGAAGCCC
ATGGGAATCGCACGTCAAGTTTCATGCTCGGGTAAGTCGAAGTCGAGAAT
GGGGTGCCCCACATAGTCGAGTGAGAAAGTAACGCGTACAACATTAGGCA
CAAAAGGTGGACGCCTTGAGCCAATGTGCGGGATCACGGGGAGTCGCTGG
GTTCGCGGTTGGCGAAGAAGACAGCACAGACTAGTGTTGTGCTAGGCTGT
ACAAGCACAAACTTTAAGTCTGGCAATCACACCGATCGTAACACGCTGGA
GTCGGCCGCAATGCAACCTAACCACCAGAGCACTCGAACCGTAGGGCGAG
CACATATTATTAGAGTGGAGCATCAGGTTGTGGGGGGGTCCAGCACCTTA
TGGGCAGGCAACCGCTCTGAAGGCGCTTGCTACGACTCCGTAGCCATGTT
CTGATGGGGTCAGGGAGGGGGAGTCGAGTGGAGCCGCCAAAGCGAGAAGG
TTGCGCTGGATGTGAGACTATATTTACTATAAATACAATGTAGTTGCAGC
TGTGTCAAGCAAGGCCACTGCGAAGGCGTCGGGGACTTACATACCCTCCC
TCCTATCCCGGAGTCTACCATAGCTTGGCCGGACGCCGGACGATGATGTA
AGGAATATGCTATGGCGTAGTTAATATAAGACATACCCTATACCGGTGAT
TTCATCATTCGATAAACGCTGGGAACGACCGTATGGGATGCAAACCGCTG
GTTAGCGTCTAAGTGAAGGGCGTGGAGCAGATCTCTTACTGCCCAAGCTC
GGAGTGGCCGACTTAGGTTTAACGACCTTAGGGTATTATGACTCGGCGCC
TGGGTTTTCAAGGTTATATGGTGAGTTATTAGATGATGAACTCCAACCTA
CAACAAGCACCTAGGCCAGCCAGGTAGACATTATCCTCGAAACCGCCTGG
TGCTCAACCGTAGCAAAGTTGGATTATACCAGTTCCCATCTGCGTTTGGG
GGGCGGCTCTCACAGGAAGTGTTACGAGAAGCACCCCCGTGAGACATAAC
GACGTAACAATCCATGGGGGGTGTTGCGAAAGGGGCATTGACTTAGTTTC
TAATCACCGTGATTGTTTCGTTTAGTTTGCGGTTCGGAACTCTATATTCC
CTGCCCGACAATTTCTTTCGACAAGGGCTTGGGTTAAGGCAAGAGGCAGC
CCGGATGGAGGCCCCGGTGGGCGAGCCTCGAAGCGCCGTATAAGTACCGG
TCTGCGGCACTCCCAGACCCGATCGCGGATAGGGAGGCGACATAGCTTCT
TGTAACAGTCCAACGGCGGGTCGAGCGGTGCTGGAAATCCACTAAAGCGG
CACAGGTAGCGGGATGATAAAAGGACCTCATGGAGCAGAGCGCGTGAGGT
GGGGAGAGCAGGTTTTGATGAGCCTCCTTGATGCTGTGAGACTCGGGTCA
TGCGGGGGAGATAGCCATAAAAGGGTAAGTTAGGATAGGTCGAAGCTTAA
TGCGGGATGCGAACGATCTGGGATCGCGTCGCGGATGTAGAGATAGGACG
TAGAAGCACACCATTGTTTGCCCAGGCGGGACCCGTGTCCGTCCTCCTGA
GTTCTTCCGTGCAGCATGGTCGCTCTTCTGTGCAAGCACCAGCTCGGAAG
GAGCCATAAGTGAGTCCCACTCCTGGAGCTATAACGGTGCCATTGTTCAT
CAACCCCCACCTCGGTTAGGGACGTAGAAGTCCTGTCGTCGTAGAAAATA
CCAAAACCTCTTGCCGACTACATCCGAAACCCCCGTCTGTAACACGGCAT
AAGCCCATCCTCCCTTCCAAATCATGGGGTTAGCGGTTCACGCGCCGCCT
GGCGCCCTATAATGTGGCGCACTAGCCAAATACCATAGAACGCGACTGTC
ACTTGGTGCCCGCTTATCACACGCGACAAAGGTGGTCACCGTGTCCCTAC
CGGAACAGCTTGGTCGATCGTTACTACTCATGGGAATCTTACGGTTGCGG
TCCTAAATCGTCTCTGGGAATATTGTGCCGAATATCATCCTTTTGTCGCT
TGATTCTCTCATCATCTAATACGGCTTGTAGAAGGGGACTGGTGGTTGGA
GCAATGGGTGCGGTAGCGAAGGATGGCGCCCGGCAATACTTGGACACGAC
ACAACTATCACTAGTGTCACACCGATCGCTGCCAAGCTAAGAGAGGTAAT
TCAGTTGTAAGTTTTCATACGAGCCGAACGAGTGCAATGTCAAGGCCCCT
TCAGTAATAGTGATTTTCAAAAAGCCTAAGACCGCGTATAAAATGAACGA
AGGCCAAAACGACGGATCATAAGACGTGTCACTCTCATGGGGACCCCCGA
TATGTGACACCGGACGCATCGCCTTCCACCAGTGTCTTTGAATTGATCTA
TGTACGATCTAATACCGTGTTCAAAGCTTATTATTCCCCGGGCGCGACCA
ATTGTAGAGAAACTCATGAGATGAGAAACCAATAACCCACCTCAGGGGTC
AGCAGGGAGAACTAACACGGAGTTGCATGTTCCGGACCGACTCGGCAACG
GGTCGAGGTTGTCGTATGCAACAACAGAGTCTCAGCCGACAAGACGTAGT
CAACCATACCTTCATAGACCATCCTGATGTCTTATTTCTGTTTCAGAAAG
ACAAAGAGTTAAACCGTTCTATAGTGTAGTAGGCTCCTCCAGTCTTACGT
TTCACAGTATTGGTCTCAGGCACTGTAGAACGGGATCGAGACATCAGATT
TTACGCTTTGCGTTAATCATTCAAACGGGGTCCTCCCGATCAGCCCCAGT
CTCCCCCCTCCATCGGGCGCACCTTTTGGGCGTCCTAAGGAGATCCTTCG
TGCCACCAAGGACAGAATACGGTATTGTACCTGGGGTCTCTTTTTTTGAA
ATTGTCGAGAACTTCTGTCTGCCGCGCCTAGCGCTCGAACTTTCCCGCCC
TTGTGCGGACTTATTTCTATGATACGAGTAGTTAGAGGAGGTATGCAGGC
CTTATGGTGCCTATAGGTCGCAACGTGTGTCTCGCTTTCTATGACACAAT
TAAGCATGTCATACGACCGTTACCTTGTTCTCGCCTGCAGGGCTTGTTCA
ATGCTGATAAGGAGCACTACCTAATTCCCATTAACACGAAGGGAAAAATG
GAGCTCCTAGGTGGTCTATGCGAGGGAGAGGTCGACTTAGTCTAGTCGTT
AAGACCATGCGGTACCGTTCCTGCGCGTTCATCGCCAGTTTTTTCGCGGC
GGTCCTAACTTTCTGGCGGAGGACACGGCAAGACAAATCCCGAGCTTATC
ATTCGGGAGTTTCGCTAATCCTATCCATCTCGTCTGAAGTAAGGCGCCAC
TTATTCTTTCCTTCCCTCTGCAGATTAGGTCGTATTATTGTTTGTCCATT
ACACTAGTTTTCAAAGGACCCGGGAACCGAAAAGACACCTATCGAGCACC
GTAGAGTGGGAACTGGACCGGGGGGAAGTCGGTAACAGGGCCGTACAGAG
GAGGCGACGAACAAGCTAGGAATCGGGAAGTGCGTACACTCGATAGCGGA
CACAATCCGGAGACGGGAAATAGGGACCAGGGAGGCTTCAAATCACCATT
GGTGCCGGAGGAACAAAAAAAAGTCGCCAAACTACCGTGCTTTACGTAGG
AAGGTACTGGGCTACCCCACGGGGTACAAGGTGCCTCGTGTCAGGAGACC
CCGTGTCTCCGACCGTGGTGTGTTACGGGTAGAGACTCACGGCGTCAGAT
TTCCGCCAAGCCTCGACCCCCCTAGGCCCCGGTGAGTGGCGGACCCCTGG
CGTCCTCGTCAGCGCGCCAAAACAACCACACTCTGAGTAGCCCTCGCGGT
CTTCGCCGCACTGCTCCGCTGGGCATTCACTTAGTTACTTCACGCCCCTG
TTTTTTCAGTTTAATGCGACGTAACCTATTGATGTGTCCAGGGTGAAGCG
CCACCAACATATCTGAGAGCATTCGGGATAAGCACCCCTGGCTGGGAAGC
CTACTGGGACGGAAAGTCCAGTAAGTCTCAACTGCCGGATGAGGGCCGCT
AGAACTCAAAACAACGTCGGTTATGCAGAACGAACCATCAACGAGTGCTG
TGTCGGGGAGTCGTTCCTGGGGAATATGCCCCGACCGGAAGACTGATGAC
ATAGCCAACATTCGCCGGCGACTCTGAAAGTAAGGCCTGCTGTGTCAATG
AGTTGTGGACCCGAAATAGGAGCCATGGCGTTTACATAAGCCCCTGTTCT
GCGGGGTTCGTTATTAACGCCGATGTACCTTAGCGGAACAGAACAGCGGC
CACAGATGTCCATACTACAGCATAGGATAAAGTGCGTATCCCAATATTAG
CGAAGTCTGGACGGGTGACCTGGCGTGCCCAGCAATCCACCAGTAAGGCG
CATGACGTCCCGTGAGAAGAGACTTGCTAGCCTCAGCCGGAGAAGGTAAA
TTTTAGGGGCAGCGGTGGCCATAAGGACGTCCGGCGCGGATGCGAGGAAA
CAGCAGGCGCCATGTTCCGTAACTGTTACACATATAAGCGCTTTGAGCAT
AGCTAAAGGTACGAGAACGACAAAGCGTGGATTAGTAGAGCGCCCGCAAC
CAATGGCACCACGTCGGGTGACCCGACCTGCCGAGTTGACACCCGCCGGC
CGACCAAGCGTTGGCACAATAGAACGCAACTCCGAGAGCAGATACCATGA
AAAACATCACGTGATAAAGGATAGCGCGATGAAGGGTCGGGATGCGACCG
TTCGCGGATCTGTAAAACGCCGATGCCCAGGACCTAGCACAGCCCGACTG
TTGGAATTCTGTGGACGGGAATACTGTCCCTCGGTCAATGAGCTCCACTT
ATGCATGGCCCCCGCGCTCTCTCCGTAACCACTCGCCTGGGTAGCCCGTA
CGAGAACAAGTGAGCGGGGATGCAAAGGAGTAACGGGCAAATACGATAGG
CGATCTGGGCCTAACTAGGTGCAGGTACAGAATCGGTATTGGCGGCAGAA
ATATGAATCCATTCGGGCGTAAAGTAGTCCCGGGCGCGGGGACACAACGA
TGTGCCACCGTGGTGACATTTCCAGCAAGAAACACCGGTTAATAGTGTAA
AGGTACATGCAGAGTACCAGAAAACAGGTACTTTAGCGTCTCAAGCGGGT
GGTTTAACTCGGGGATGTTGTATCTGCTTACGGGCCCGAGAGGGCTAGTA
CACAAGACAATGTAGCAGTCAGGTGATTAAACCACGCGAGGGGGAAGACA
TACTTACGGTGCTCGGCCTAAAAAGATTCAGTCCTCGGAATGAGGTGTTC
TGACAATCGGTCTTACCCCAATGCGCGAGGGCTATTGAGGGAGAAGTTTC
CATATTTATGGTGCCAAGGCGGGGCAATGGCGAAATACGCGAGGCCGAAG
TCTCTTTAGATACTGAGACTCTGAACCGCTCTTTTTAACGGGCCTACTAT
TACACTAAGGGCCTAGGTCATTAAAGGTATGAATGATCGGGGGTAACCTG
AACAGCATACGCGAGCGGGGGATTTAGGGGAAGTTCTATTGCGACCCGGC
CTTAGGTTATTAGTTCCCAACTCACTCCGCGCGTCAACTAGCATCGTCGG
GACCGTGCAATGGATCATTCACATGGGTCCTTGACGGCTTTCTTCGAAGC
ATTTCCGAGCCAGACCCTCCCGAGCTGGAATGTGCCCCCGTAGACCGGTG
TGCCTACGTAAACTCCAGGTTGGGGAACCATGGCGAAACAGGCGTAGCGA
AGGAACAAGACGGTAGGGGCAGTACCCAGGCGAGATGAGAAGGAACGAGC
GTCAGCAACCCCATGAGAGATCAGGCACAAGGACCTTGTGGCGATCGAAT
GGTAAGAGTAGGGCTACTAACATCAGGAAGCTCGAAGCCGTAGTCCTCGG
CGCACGATTGTAGAAACGACGGCTCAGAGGCGACTAGTAATGAGCATCAA
CGAGCCACCCTAACAGGGTTGACAACGACAACCTGGTTAAGCGGTCTCCC
GGAGCATATCGTTGTGCCCTCGTCTGGTGCTGCGGGCCGCGCGTGGCGCT
ACTTCCCTGCGCAAGCCTATAAGCAACAGAGCGTGACAGCTGTATGGATA
TGGGGACTTCGATGGAGAACTAACGAGTGATAGTCATCATTAACGGCTCA
GCCTAGACGGGTAGTTACCCGCTCTAGTGGTCACCTGCTTCCCTCACAAC
GTCGATTGAACTGACGATAAAGTAGCCGCCCACGACCCCGGATGCAGCAT
CCTCATACTCTGTTTGTCGGCCATTCCGTCTACCGTGGTGATCTACCTGG
GGATGTAACAGGGGAGGTATCCAAAGTTCCGTGGTACAGGAACTGTCGAT
TGCGCCAACATTCTCCATTGATCGTCCTCGAATTACGAACTAAGAAGCAG
GATCATTGGAGGCCCTCCAACGCCTGGATAAATTCACCCGGTCACTGAAG
TTGCCTCCCCGGAAAAGAGATGCAGGGCAAAGCGGTCAGACTTGGCTACA
GCTCTACGCTTGACGAGCTCGCGGAATTCCTTCCGTAGCCATAGAAGACC
GGGGTCCGCGGTTGGTAAAGCTCGATGGCGAACACTTAGCGTCTTACCGT
TAAACGTCGGTAATGATAACCCTTCCGTTCCTTTGGCCTCCCATTTTTTA
GTAACTGGAATGTTACTTATATGGAGGTTAATCGGAAATTCACGTCTTCA
GTCGGGTTCTTTACTCCGTAGCAGCCCGTACATTAAGTGTGTGGAGGCCG
ATTATAAGACCCGACGGCTCGAGGTGGGCCGACTGGTGGTATGAGTTCCT
TCGCTCTTACGGTATTGCAAACAGGTCGGCGCCAACCTTCAGAAAAGGCC
CCAATGGTTTCGGTATTTACTGTTCCGAGCTATGACGTACAACGGCACTA
TTCCTAACTACACCATAGGGGTAACAAAGCCGGTTCAAGTCGGTCTGGGT
TATCCAATTTTATGCGGTCCGTCAGGGGAGTTCGAAGCGTCCACGGCGCT
CCACGAGGACTGAAAAACTGGTATCCTCCATAAAACTGACCACTCTGCCA
CCGTGTTGTCACGCGGAGACCACGCTCCAGATCTGTCGCATCCCCTTCAT
GGAACCTGAGTAGTTAGAAGTCCGGGTACGAGTCGTAAGCGCTAGAGGGC
ATCTTACTGCACTGTTTACGGCACACTGGCTCGCATATTTATCAATTGGT
GTCCTGAGCACAGCTTCTTTAGGGGTGCGGCCTCAAACCTTCGACATTTC
ACACGTATCCACCCGTGATAACGAGAGGGGAGTAAATCCCCTTATCATTC
TGCAGAGGTTCATTCAGGCCAACCGCTTGTCGTATGGAGGATCAGTCAGT
CCAGCTAGACCGCTGACCTCGGAGAGAAGCCTAAAGCACATCAACTATTC
GGCCGGTCGTTCAAGCCAAACCCATCTCCATTCACACTTAACTGCCTCAA
GGAGGCCAGTAGTACTGCGCAGCATGGATTGTATCCCTACCGGATGTGCG
CAGCACGGGAGAACTGTGACGAGTGTCTCGAGCTTGGACGGCATGGCGAT
AAATGACTTGGACTAGGGGGCATAACAAGTGGGGAGAGCATGAATATGAC
ATTCTCCTTGTTGAGGTCAGCATGAAGAGGAGAGATTGTATCGTGTGTGG
TTATGGTCTCTTGCGGTATCCTAGTCAGGCTAGCAGCGTCGCCTGCAGCA
ACGGTTGGCATTAGCCGTCTTATCCCGTCTCTTGGCCTTGAACCATCGGA
TCTTGGTGACTCTAGTAGTAGTGCCGGCCCAATATAATACTAACCACAGG
TTCAGTAATTTCTATTACCAATAAGGACTTCTTTACCAGGGACCCTCCTT
TTGAGAATTGCTGGCAACGGGTGATACGGGCATTCCTGAGTCTGCGCAGG
AGGCGCCAGGCGTCCGCACCGATTCCGTCCAGCCACCCGTTGTTCGACAT
AAACGTGAAGGTATATATATCCACCCAAGGGACCAAGTAGTCATAGATGA
ACCTGGATAGGAGACCCCCTCTGCCTTGTCCTCTTGAACCCTGTTCGCGG
TTCAACTAGCGCACTGTTACTTTCCTTTCGATAACTCCAGTTGTGCCCTC
CTTCGGGAAACAGGGTGCCAAATGTGCACGGGGAGTCTCCAACCATCAGG
CCCCGTGCCGCGTAACTCCATCCCCATTATCCCCTGTCTGGGACCTTTCG
TTTGCCAGCGTAGGGACTGTGTTAGCCAGGGACCCGAATTGTGATGAGGC
CCAACCTTTCGAAGCCTCCCCGACAGGGCGTCACCACGAATCGTTGCGTA
ACGATGTCGGAGGCGGCGCAATGAAGAAAGTGCATCACTTCAGAGAGGAC
GAAGAGGCGAGGTCGGCCAGCGGGAGAGCGTAATAACCGCAGCAGACAAC
GATAAAAGAATGGGTATTTCAACGATGCTTATCTATCAATTGCCATCAAC
CTCCCAATGCGAAAGAGGGATGAAGCCACAAAAGGGGGTATGCCCCCTAT
TTAAGTGTGTAAAGAGCTCCGACATAATTCCTGATCTACAGGTTGCGCTT
TGCCGGGATGTTGAACAGTAGTGTAGTTAGCGCTAACAAAGTATTCCCAC
ACTATTTTACCGCTTCGCCCGCAGGCTGGTATTACTTCAATATCATATAA
GGGTTTTTGACACCTCGCGAGTAGGATGGGGGTAGCGGCCGTTTCCCTTA
GTATGTGTCTAACACTCGTTTGCGAAGCACTAAAAACATTCTTCTAATGT
CCGGAATTACGTCTCTTGACGTGTTCTTAGAAGCTGACGGCAAGCGGTTT
TAGCCACTATGGATCCCTCCTGGCCCCGGGAAGGGTTGTCCAACGTTGTA
CTTTTGATCGAGCCGGCGCTCTTGGCGTGCGGTGTGCGGAAACTCTGCCC
AAATCGCGATGGAACACGCAGAATTCATGGAGGCTACGTAAACCGAGTAA
ACTGCTGGGATGACTAAGGAAGCTGTTCAAGGCTAAAAGGTCGAACTAGA
ATGATTATCGGCGGGTTTAATCTATTTAGAATAAAATCCGATCGGGGGGG
CTGGTGACCGGAGACAAGGAACGGGCGAAATTATCGATGCGAGAGCCTTA
GCTCTTATTGAGAGGACGACTTTCTCATAGCGTTTTTTGGGGGCGGAAGC
GTGCGAGGTTGAATACGAGCTGGGGTAGTCTTTGACGGAGGCGTAAACCG
AGGAAAAACCGGGAGCGTCAAACGTCAAGCCCGCCACAAGATGAGAGTCT
GTGGGTCTCCTCAAAAGGACAGGGGAGTGAAGGATAGTAAACTATTGGAT
CTCCTTTGACGCCCGGGGCGGGTGTCCCTCCAAGGGAAGAGCTAGCCAGA
AGCGACCACTAGGACTCGATTAAGAATCAGCTCGGGTTGCTTGCCTACGT
CGGACGCGACGTCCTGTAACGCGAGCGCAGGTGAGATTAAAATCAGTGGA
CGCCATAAGAGCGAAGAGTCCAGCCTACTGCAGTCGATAACTTACTAGCC
TCCGGTTCCGAGAGCGACCACCCCAGTGAATTGTAATGGGTACGACTTGT
GACCACCTAAAATGCTAAATGGCGGACCTCCTGTATGGAATTGTCCGCAG
CACACCTGAAGGCCGATCACATGAGTTTCAGCCGGCACCTTCAACAGTTC
CAAGATGATGTCCTGAATAATGCAGGTCCGAGGATGGATGGCCGCCGGAG
GAGAAGGATAATTGTCTACGCGTAGAATAAAGGTTGAAACGAACGAGTGG
TGTTATCGCTAGCCTGTAAGGATAGAGTCACTGTTAACGTGAGCCCAGCG
ATGCCGGGAGGCCTTAGAGAAAGATCCACGATAAGCGGAGTTAGGCGTTC
GGAGCAGCACATGGGTATTCTTGGGGGGGAGTACCGGGTCGAGCGCGGCG
TGGACATACCGGGAGGGGCGCCGAAAATCGAGGACATAAAGGAAGGATCC
TCACGAGAGCAGACATAAGTGCCCACTGACCCGTTTTACAGCCGGATTCG
GGCTGCGAGTGGATAACTCGAGTGGAGGACACATGCAAATAGTGTAATCA
TTGACAACTATCGATTGGAGCTGGAGCCGGATAAGTAATTAAACTTCGGA
GCACCAGCCGCCACAGATGTGTCCCAAGATCGGCAACGACGTTTTGAAGT
TAGATGGTACGAAGGCGTTTCTACGGCACATGCATTTACAGTGGCGGTCA
AAGGAATCTCCAGGAGAGACTCTCAGAGTCGCAGGTTAGCCTGGGGCAGG
CGCTATCCATTAGGCTGTAGGAGAGGTGTCAAACTGCAGCCTGCGTCTAC
CGGGTCGCACCGGTTCGCCTGGGTTCGGCTAGCACTCGGCGATCTAGACC
AAAAACAGTTGGCGAGGTACTCTGGGCCGCAACGGCACACTGCATCGCCG
GGAGGGTCGTCTCACGGTTTCCGGCCGTTTTATCTACTGTGCTTCTCTCC
AGTCGAGGGTGACTTACCCACAAGTCGCGCATTACGTTGAAACCAGTTCG
CTTGAACACTGTTTCCTGGATGCGGGCCTCGACGGCCACGGTCTTCGCAC
AGGATTCAGCATAAGATGCGATGTTCTGCCGATCCCCGCAAGGGTTCCAG
CCTTTCCTAAACTGCAGTGCGCTACGATTTTCGGCCTGGCAGAGTATCTA
ATCCCTGAAGGCGGAGTCTCACACTAAGTGTGCTGCACGCGCTGGCCTAC
CATCCTGTTTCGTCGCGGCTCGCTACCCTCCCGCGGATTAACTTATACGT
CACGGGCATTTCAACTATTGCGAGCTGCGTGGGGAGGAGGCCTTTCGCTG
TAATAGTCGTTCGTCCGCCATTTCAGACGTTAGGCCCGGTTGTTGAGACG
TAAGATGGCGAAATCGAACAAGACTTGAGACAGTTCAGCAGTTAGAAATT
CTTTTGACAAGACGGGCAAAGGCACGCAAAGGGGCTAAGTGACTGACTTC
TTTCCCTTGTGCAGCAGGGCTGCCGATTTGGCCCCTCGGTTTTCATGGCG
CTCCGGTTTGAAAGGCGGTGGATCAAGGAGTCTGACTGTTTGATAAGTCC
TATTGGACGCGTGCAGCCGGAGTCCTGCTGAAAACATTGTCGAATCTCAG
TACTGGAAAAGAAACAAGCCTCAATCGGCTATCAGTCCACTTTTGGAAGG
TACATCAATGTACATTGTCATATCACAGTGGAGATACCCGGCGGCGTACC
TATATTAATGAAATACTGAAGTCGTAAGCGCTGGGACTTACAGGGGGGCA
AGGCCCGAACAACAGAGAACAATATCGAGGTGTGAGGGTAAGGGGAAATC
GCAGTACGGATGTAGAAACAACCGCCTTTCAATTGTCGGCGAAGTAAGGT
ACGGAGTCGTTAAGGAGTCGCCGACTAATGCAACCGCGAGATTGATGGGC
GGGTAAACGGTCGCCTTGATCAGCGAACGGCTTTGTGAGGACGACGAAGC
GGCCACCTCGCGACCCGCCTCGGTTCGGTGTGTGCTTCCGTCAGGCGCAG
TATTCTAAAAGTGAAGGGTATTCGGTCGGGCGGGTCTTCAGGGGGACCGC
ACGGGTACGACGAACGGGTGGAATGTGAAAATCCGTATCGGAGCCGGGAC
GGGGCGTTAGTCCGTTCTCGCGACAGGGTAGCACATTAAGTTGGCGAAAT
TTTAGGGGAATTGGGCAGGACCACGCAGGACGTCAGTGTTGGTGCGCTCC
CTCCCTAAAATGGCGACAATGGGCATCAGAAGAGAGGCGAGGTGAACCAC
CTGAATGTGTAGGGATCGTGTGCAATTTGAACCACGCATTGGAAAAATGA
CAAACCTCATACAAAGGCACCTCCAACCAAAGCCTTCCGAGGCAAAATGA
AAGGCCGAGCAGGTTCCATATAAGGTCCTGCGAGAGAGGGAGGGAGCGTG
CATTGTGGGAGGGCGAAGAGATAAACTGGGAGAAAGATGGCGATTTGTGG
GGAAAGGGCCGACTTCCATGGCCTATCTCCTGACGGTTGACAGGAACCTC
TCATGACCCCGACCTATCCCATTCCACCGTTGACACCTTCTGTCACGCGG
CTCTCCCAAACCAATGCTATTGTTGTATTCAAGGGGCTTCAAGAACGTCT
CTGCAACCCGCGCTAGGGTATGGGAACGGCGGGGGGTATCGTCGCGAGCC
CGGTCCAGCGAATCACTGAGTTATAGTTTTTTTCTGGATGTTGCATTGAG
TCGTTCTGTAGGTTCGCAAGGACATCATGGTGCTCAATCACTTGAACCGC
ATATACTCTGCGCGTCCCCGGCCTTCTCGTGAGTAGCAGTTGGTTATACC
CGTCCCACTCCGAATCTCGCACGCGAATAACAGTTTTTCTGTTGGACACA
CGACGGAATATGGGGGACGGTCGTGAGTGAAGGGGCTGTTGCAGGAGACC
CCAGCGACTAGTACTCTCTGCTAGCTGTAGCACGCCGACAGGGAATATAA
ACCACGCGTGGCGGGCTCGGCACAATAAGTATATCATCCCGAACCCGCCT
ATCTCCGCATGATTTGACGTTTTCAGTCATCAGCTGGCCCTTGTATACGG
TTAAGGTTGTTGCTCCAATCATCACCGGGGGAGACGACACTCTGCTCCGT
CCTAATCCGTCTACATTGTCTGGAGCTCGTGGCCGGTTCAGCACATGATC
TTCAGCCTCGCGAGATAGGTAGCGATACTTGCTTCTCTAGCAACATTAAT
CTACCAGGTTCGCCCAGTTGCTGGTTCCCTGTAGTACGCCCCACCATGTG
GCCCGGTTCGGAGTGAAGAGGGACCGGTTTGGAGCTACGGGCACGTCGAA
ATAGAGCCATGCCTAATGGTCTTTATCGTGTAACCATCCTGTAATTGCGG
TAAGACCACTATCTGCTGTGATCGTTCCTACAGGAGCGAGTAATTTGTAT
TGGCTAGAGTGAGGATCCCGAACTTCTCTGTGAGTAAAACGCCTTCACTC
CCGCAATATATCCCCAGAGCTAAATTGCACGCAAAGCCATGACCTGAGAC
TGTTCATCGGGTACCCCGTGAAGAAGCTAGTCTCTTGACGTGTCGGAGAG
GATGGTGGTGCGGTTAAGTCCCAGGGTTTCATTCGATACACTCTGATAGG
CGATAGTGGTCCGAAAAGCTACCCCGTTCGGTTGGGGGGCGGAGCCCCAC
GCGCGCGGACCCCACTCGCAGCACCTCTAATGGTCCCCTCTTCCCGCAGC
TCCGCATCCCGCCACCGTGAGAGGTTAATCAACTAAACACTAATGGAGGA
GATTACTGTCAGACATCTTCAGAACGCCTCCTGTTAGCCGGTCGGTGGAG
GGACGCCTGCGGAAGTTGCGGAGAGGGGGGGATACGGGGAAGCGAAGATT
GAACGCTACTACTATGTTCCCTCCGTTTTCGGAAGCCAGATAATTGAGGA
GCATCAACCTCGGCCTCTACGTTTTCTACCCACGCCGGGTATCTATACCA
CAGCAGGAATAACTATAGGACGCTTGAGAGGTAGCATCCGGGTAGTGACC
GGTTAACCTGCCGGAGCGAAGGTAACTTGAGCGTGATCCCCCTGCTTGCG
GGCAGCCTCATCCTGGATAAAGAGATTTGCTACAGGACTGTAGTGCTTGG
TCCGGCATCCATATTATCGGCTGGTATGCCTGGTCTGGTGGCAAAGTCAC
CCTTATTTGACGCCGGTCCCCGAATGTAGCACTCCGCCGCTCGTATTGCG
ATCTGATACCTTACAACCCTAGGGCGGTCACCCGGCCTACCGGGCAGGTC
CCCGACAGCGGGCATTTGGCTTTCTACGGCGGCCTGTAAAACGAAACAGT
CACACATGCGGCGAAACGTGCAGGCTAGCGGGACGTAGAAGTTTGGCTTT
GGCACAGCGCCCCGTTACTTGCTGCCAAGTTCTTGTGAGAGGTTTTTAGC
TTTACAATCACTGCCTCTCCCGCTCCCACCCCCGGATGTTACCCTTAGGT
GCCACTATGCCCCACGCCGTATCTGCATAGATGCGACAGCGAAGAAGTGC
TAAACGGTCTACGCGATCGCACTCAGGCGCTATCAGCCGAGTATCGAACG
TTACGGCCAGGGTCGAATGTTCGGGGGCGGTTTGTTACCTCGGCGGTACT
CTGAAGCAATGTCGTTTCCCTTTGTTCCCCAGCTCCTTTAAGATATACTA
TACGAAGGGCGGTCCGGTACCGGAGACTGGGGAACGCAGAGTATCGGGTA
ACATGGTGACAAGGGGCCTGCTCATGTTTAAGGAAGGATGGTGCACGGAG
AGACCAGGAGACCGGCATTCTCGTTGCGGAGGAGCCGATTTAATCCTTCA
GCGGACTCTCTCGAACTACCGAGGATCAACGGGGTTCTGACAGCGAAACA
TAGTCCCGATTCTCTCGTCCCGACAGTCGTGTTCTCCCCCCCGCTCTATG
CGATCCCCGGATGTCCGCCATAGCGCACCTAGGCAATCCGTCTCCCTCTT
GTCAATCTTGGTCATGTTTCTTCAAATGATCGCGTCGTTCTTCCTCCGAA
TTGGTTGCTCTTTGTGTCAACCGGGGTCACTCAATCACCGTCTATCTTAA
GACAATACAATGGCACGAGGATGCAATACTATTCCCGGACACTGAACCAC
TCCAGCCGAATTTCTTACCCCACTCCGGTCGATTGTGGAGGATGTGCTTC
TCAGTGCCGTGGGGGTTCAACGGAACAGGTGTAAAAAACGTTACCTTCTC
AATGTCCGGTCACATCTGTAGCGCTAAACTGCGCTGGCAGTGTTAGATCG
TCACAGACCATTAGTGTGCTACGCATAGGGCCCCACCCTTTCTGTATTAT
CGATTTTGCACTAGACGAGCCAATGAGCCAGCGATCGGGTCGGGACCGTA
TAGAGGGGCTTGTTCTAGTGCCTTTAACTCCGTGGGCTTAAGTTTAGGCA
CAAATAAACCGGCGCTACCGTCATACAACCTTAATTGTACCTGCCATATA
GTGTTTGTTTCCTGATTTTGTTACACAGGTTATAGTAGGTATGAGGCTGT
TTCCGAGCACTGGCGAAGGTCTGATCCAATCTTGCAGCCTAAATAGAGTT
ATGCGCCGACCTACTAGGGCCCGTCGTCTTCCCGTTTAACTCACCAGCGG
AGTGGTAGCACCCCGTCCTCAGTCCAGCTCGCGGTTGCGACAGATTAAAG
TCGAGATCCCCCTTGCTCCCTGTTTCTCGCACGCCCTTACCATTTATATG
TCACCAGCCGCGTGGTGACGTAATTTGTGGTCTATGGGGTAAGATTGGAG
GAGTTATAGCTTTCATCATCCCACCAGGGACGGGCCTTTTCCGTCTCCCA
AAGCATTTCACAGGGCGTAATTGCGCACTGACTACTCCATCTGAAGGGTA
AGGAGCCAAGGACGAGGGTGCTTATATTTCGGTTTGGGCTCAATTCCCAA
GGAATTGGCGAAAGCGAGGCGTCGGTGAACGCTTCGCTTACGTCGAGATG
GGCCTCGTGTTGTTCGCCGCTAATTCTACCCAGCTGCTAGCTACCTATCG
TCCCTCGCCTGGACTATAACGACCTGACCCTGTCGCCTCACTGAGATGAA
GAGACGCGGAACCCGTGATAGCAAGCTACCGGATATGGGGAGAGCACAAA
GTGTGGCCTGGTTAGGATCGACAGTCATCAACGGTCATCCCTCAGACCTT
CGACATTTGGGTAACTCATGACAAATGCTGGTTGACGGTTCGACTGTTGG
AAGAGCGGTATCACAGCCGGGTAGCCGGGCACTGGGACCAAGAATGCTCT
CGGCACTGACGTGGCATGTTCCTATACCCAATGGGTTATATGATCCTCTT
TCCAGAACTAAACGAGCGCCTCGCTGGCTTAACGTGTTTGAGAACCAAGA
TTCATCCAGAAACTGCCACAGTCGAGAGATTCGTGGGATCACTGGCCAGC
CACATCAACTAAGTTCAAAGGGCACCACGCCGGTAGCACAAATGGCTTAA
TAAGCGGGCTGTGGCCGCTTAGTACCCCTGCCTACACGGGACGGAATATC
GTGGCATACCAACTCCTTGCACTGTACCGACGCTGTCCTCCTAAACCACG
CTAGTAGTCGACACGATGCGCGAGGAGAATCTCCGTCCCCTGAACCCTAA
GGTCTTTCTGCATATCTTTTATGGCTAGCCTTACTCTTCCTGACACTAAT
CATTAAGCGACCGCACACTCAGGAAGAGTAGCGTCTCCATCGCCTTGGCT
CAGTCCACGACTATAACATTCCCTTATGTTCAGCCTTGTGTTACATGGTA
ATCCCTAGCCGTGATTGCAGAATCGAAACGTGGCTGCAAGCTGGTGTTCC
CGGTAAACGTACGTAATTGGACGCCCGAATTCGGCCTCATGTGCTGCGGA
ACTCTACTTCCTCATGCGGTCTGCGGGCTGCTTCCGGTTTCTTCTCCAGC
TCGCTATAATTACCCACGCCCACTTACGCGCGTAACTGGAAATCAAGAGG
GACGCGCCGACTAGAGCCATCGGACTTCTCACCATTGTACTGATCCCGCT
GAGGTCCATGTTGACGCTGGAGCGCGAGTTGTTCCACGTGGTCTAAATGT
AGTTGATATTGTGGCATTGACCGCGCACACCGACCTGCAACCCTCGAACC
TAGATTTTTAGTAATCGTTGACGCGGTTTTGTCAGTTTTGAGAATGTTCC
ATCCCAACCCTAGAAAAAGGATGGGATCAGTAGTGACCAGGGAGGTCGGC
TCCTCACGCGAACCTTGCAATGAGGCTACCTTACTGATCCCTCTGGTATG
ATGCAGCCCTTTTCCTGGATCGCCACAGACCGACGTTTGAGAAAATCCCC
AGCTTCGAGAATATCACACCCGCATACTGCATCACACTTCTCTCTCGGGC
GATCACGGTCATGAGATTCGATTTACCGGCTCGTACGAGCAACCCTCAAC
GCCGCCTTTCCACGTTCTAGATTCAATCCAATAAGCCGGTGCCGGGCTCG
TTGGCGACGGAGCGCTTGAGATATCTAGGTGACCCTTTGACGAGTGCCTC
GATAGGTCCGCTAGCCCCCGAGCTGAGAGACCGGAGTGCTGCCTTTTCCC
TAGGCAGGCGTAGGCCCTTTCCACTAGTCCACTGGTTGAAATGGTCGGAC
CCTTGCATGGACACTGCAGAGGCCCTACGCTGAGTAGTATCTATGGAAGA
GCTCGCCTATGAGCGGAGTGGAACGGTTAAGGACTGGGGGGTTGATTGGC
AATTGAAGACCATGATCCGTGCAGTAAGATGAGAGGACGAACGCCGGTCC
AAGGGGAGTCGAACACGCGGAGCAGACAGTAGCATTTAAATCGGACGGGG
CCGGGAAAGTCTCGACTCCTCATATTGGCTTACCGGCCTTGCGTTCTTCT
TCGTTGAAGGTTTCGATCTCTAACATGATTACTCCACGAATAACCGTCGA
GCGTTCTACCAACTCAGCCCCACGGCAATTTTGACGTGCACATTCTAGAC
CTATATCGTCCCATTTCAACCGTGGTTTTCTCCCCGCAGATACAAATTGC
CATATGCTGATCAGGCTAGATTATTAAGCAAGGTGAGGTAAGTTCCCCTA
TCAATATACGATACCGCTAGACAAGCTTTTACCACCGACAGAGTATCGGG
GTCACTGGTGGGCCAACTATTAAGGGCAGAATGAAACGTCATCAGTTGAA
TCAAACACTTTATTCCTTGCCGAGGTGGCGGTTGTAGCCCTGAGCTGCAA
CCCTCGATAGGCTGGTTCTGTTTACCCCGCGGTGACGGTAGCACTAAGGC
TCTGACGAACCAGGTTTGGTGTGCCAACACCCCTCCCTCCCGTACACTGC
TGAGATCTGCAGCCATGGAGCAACAGCACTACGCTGACATATTACTAGAG
CGGCATTCCTTTACGAGAATGTCTCACTTCGTGTGGTATGAGAGCTCTCC
CGAGTCTTACAGCCCACTCGGTAAGACTTGGAACGCCGAGCCGGTCCGAA
TGTGGTGCTCGACCGTTGGACCGCCCAGAATCGAAGAATACGGGAATACA
TATGAGTTAACGCAGGGACGCGTAGTAGGGAATCCTTGCCTGGGAGCGAA
GAATCTGAGATGACCGGGGCTGCCCTGAAAAGCTCAAGTGCTAAGATTAT
GCCCGTTACGATATATCGTGCTCCCGGCCGTCTGCATCTTGGCTCTTTCT
AGGTGCTGTGTTATGATTATCCACTCTAAGTGCTGCTCGGAAATGACCGC
CTGTCGGCTACTATACCTAAGTAAACTACACGGTCAAACGAGCTGCAGGG
ACTTTACTCTGCGTCTACTAGACAGTCCTGTAATAAAAAGTCCGCTCCTG
GAGGACTTTAGAAACTAGGCCCGCGATGGCTTGCTCCGATTGACTACGGA
CTAACACGGCTCGCGCTCGATTATAGTCGGCAGGCCTCTGGCCTCCCTGC
CGGGTGTTCCGATATAGAATTAACAAACTTTGTCTCGACTGTCACAGTCT
TCCGTTTACCCGAGCTCGTGCTTTCTCATCCGTGCCATGTCCTCCGCAAG
TATATGCTGCTGACAAACGTACACCTTAGTAGGTGGAACCCAGCCGTTCG
CCCCCCGGTCACTCCTCCGGCGATACCGCTCCTCACTTTTGTCTTTCTCG
ATACGATGGCCTGGCAAGTTCTGGATATATGATCAGCGCTCCATTACGGC
TCCCTCCGGTGCATGCTTCCACGGCCCGTACTACAGGTGCTTAGACACAC
GCCTGTCGCTAAGTCGAGTCAGCTCTGGCCCTGGTGCGGGCCGTGAAACG
GACCAGTGCGGGGTCACGGAACACTACACTGAGAAGCGAGCCACGGTTGC
TAATCCACGTGGGCGCTGAGTCAGGCAACTGTAGAGGCGTGTTATCACTA
GTTGCCGCGGCGTAATTCAGTCGACAAAGGTTGTACACGTGTGTACCACG
TGTCTGACCCGGGTCACCAAAATGCGAGCCGGCTGTGCATTGGCGCCGCA
GTAAAACTAGCGTATACCCGCTCGTAACTGGCTGGCCAAAGTAATTTATG
TATACGCAAGTGGCCTGAGGGAGGCAGCCTGCTTAGCGTCCCATCCCCTC
GTCAACCTGTGGTTTTAGAGTGGTCGGGGGGTTACCTGACGAGCTACTAT
ACACAATCTAAAAGCCGGAATACCCGTTCGCAGTCATTTGGGCCTCCTGT
CGCGTACACTAATCGAAGTATAGGATCCAGATTATCGAGTTAAGTGGTAC
CCTTCCGGTATCCCTGTGCGTTCTGATTTCATCAGTGTAGGCAAGAATCC
ACCGACCATAAGTTAGTACCTAATCCCGGCAATCAACATAACCACGTCCA
TAATTTTCAAATTCTCACTGTCACGAACTTCATTCTGCGACGTGGTTATT
CGGACAGAGGTTGATGCCTCTTTACCCATACGTAGTACCAACATCACCGA
CGCGACCTCCTTGTATGATCTGGTTTTTTCGTTCTACCTCAACCCGATCA
GAGAAGCCTCCCCGGCCGAGGGGGCCCCACCACTCCTCGTGGAGTGATCC
CACTCGTAGGAAGGCGACCTGGATGGGGAGAGTCCGCAAATGTAATTGAA
CCGCGCTACGAGCTTTCACTCGCCAGCTCAAATTGCTGCTGGGATGTACC
AGGCATAAGTGTTCACCCTTTTCCACGACCTCAGGGCGGACTTTTCGCTT
GCGTTTATTCGTCATCTCCTTCTTCTACTGACGGATCGTGCTGCTTTCTT
TGGCAGTCTCCAGAACGTCGTGAAAACGGCCTAATCTTATGGGACAAAAA
TATCCCAACTGGAAGACAGAGGACGAACACCTGTTTCGGTACACTGCGTC
ACAGGCACGGACTGGCAGTCACCGCTCCACCCCGCCGCGCTGGTCATGAT
TTCCAGCAGTGGGGACCGGCCGTCGTCCCATCAACACCGTGTGTGCCCCG
AGTTCGGGAAGTGTCCTGAGTGGCGGTGTGGCGGTCTATATCCCTTAGAT
GAGAGTGGCGGACTCAGCATCACTGCGAACTGCCCGGCAACCTTTAACAA
CTAAATTGCGCTTCGAAAGTGCCCAAGACAGCCTCACGGCGAGTCGCCTG
TTGCACGAGGGAAGATAATTTTCGAGCTCCTGCACACGATCGCTCATACC
CAAAGTGGATAACACGTTGGAGGCATAGGCTTGCACCTGCGGGTGTCCTT
TCCGTGTTCTCAGGCTAATGCACTATAACATCTGGACTGACCCACTCCAA
GGGAAGCCTCTGGTAGTCTCTAACTACTACGAAGAACGCGTTTTGCTCAA
TAATGTTAGCGTACACCGACGTAAGTTGCGCCATTTGAAGCGTCTGAGCT
ACCGGCTTTTCCCGTTGGCTCATTGTCAACGTGCTATCCGGTCTGCCCCA
ACTCGAATAACGCTTAATTCATACCTAAGTCCCGTTGCGCGTGACTCTCC
AGACCCCCCTTCTAACGTCTCTATAACTGTTGTTCCCATGGGGAGCATGC
AGGGAATAATCAGCGCGTGTTAAATAAGAAACGCCGGCGCCAGGGCTAGA
CCGCCTTTGTTCATCGTCCCCCTTTGGCTTGTGGGTAGTAGTGCCGGTCA
CCATGCACGTCACCTCTTTATACTCGCCCTTTCCCCCCACATCACTTTTA
GCGACCTCATTCTCCTTACCTCAAGGGATTGCTGCATCTCGAGTCCGCAT
CCGTAAAGCGACATTCGTACATAATCCCTTCTCACAGCCGCACATGAACG
TCCAGGACAGCGCCCGTGTCAGTTTAGTAACACTTCCACCTATCCCTGGC
CGGGTTATTCCAACGTACCGTAGTGGGGGGCAGGGGATAAGTACGCACCC
AAAGGACCGAGGCTGGCTGGAGCAGAGTCCGAACGCTACCCGACTGTCAG
TTTTATACAGCCGCACTCCACCAGTCACTGCTGCAGGATCTCGGACCCCT
TCGTTTTGGAAGCGCTGTATCCTTTTGTCCTTGCTTAGCAGGTCAGCTTA
TCCAGGGGCCTCTCTGCTGCTCATATCGAACGTACGCACAGGGTAGCCGG
TGACCACGAGGTGTGCACAGATCCTCCTGACCGGTGTTAAAGATACGTGT
GCTCTTTACTCCAGTTTTCCCCCGAGGAGAGTACAGATTACCTTCCTAAC
TTGCTGCACACCTTCTGCTACGGCCCCCGTATGTGTCCCCGTCACCGTAC
CGTCCCAGAGCGCCTAGCACTTGTCTCGCGGCCCTCCTATCCATGAGGCC
ATCACAACTGCATGCCAGCAATCATTATTCAGTCTGCCGAGCTTAGGAGG
CCAGGCTTCGGGCCTCCTTGGCCACATCATGCAACTACGTATGCGATTGC
ACCGGAAACCGCTAGTTCTCTATGCTTTCTACCGTCCCATACTCGTTTTC
GGTTCCATCGTTGTGGGGGTACTTTCGCGCTTCAGGACTTTCAAATGCTA
CCCCAATCCGTCGAAAGGCCAGGGCTGTCCCACCTACTCCCTGAACCATT
ATTTTCGTGATTGCGGGGCACCAAACACAATTCGGACTCCCAGGTCTCCA
TTACCACCTTGGATAATAACTCAGCTAAACAAAGACAGTCAGGTCATTGG
TTTTCGGCTAACGCTGAGGACCAATAGGCGTGAAGGATAGTTGTCGTACG
GTCGGCTTCCGCCTTGACTCATTTCCCGACGGTTCGAGCGCGGTCACACC
CAGACTAATCGCACGGTAGCGGATCAGAGGCTGCGTTCCTGCGAGTTTAC
GTGAACTACACGAGGGATGATCTATCGGATTGTGACGCCCCGGGCCAACG
GCCTTTCCTGTCAACCCATACTGGCAACTGTTCCACCTCGTGCCAATGAT
TCCCTGACTCTTGGCCCCTGCGCGAGCGCAGCATATAGTTCAATGCCTGA
TCAGAGATTGCCTGAGACGGAGAACGACAGCCAGCCATCTGCAAAATTGC
CCTTTCGGCGGATCCCTTGCCGGTTTCTGCACTCCGTCCTATGTCACTAT
TGGAAGGCCCGTGTGCATATGACGTCTGAATTCGAATCGTCTGGTATTCA
CTGAATGGAGTTCGGCACCCATACGTACGCCCGATTCCATCCCAACTAGA
ATCCTTCGCCCTAACGAGATGGTGAACTGAAGGTGGGATCAGGCAGGCCT
CCGTAAACGCTCTGCCGACAGCGGCCTTGAGTTAGGGAAGCGCCCCCGTG
TTTCTGAGTCGGGATATGCTAAGCGCAGAGAACACAAGTCCCGAAAAGCA
GGCCGTAACCGATTAGCGAAATGTGATAAAGCGTCTTGCCCGCGATTTAT
ATCGGGCGTTGGTGAAGGTAAGTATACAAGAACACACGCCCCCAACCCTC
TCTTTGTAGAGCACCGCTGGTGGTGCTACACTATAAAGCGTGATCCGGAC
CCCCTCTGTTTGACCCGGCCCGAAGGCAACTGTCCTAACACTCATAAATC
GCCAACTGACCTGCTGCTGTAGCTCGTGACGCTCTTCGGACACGATCACA
TAGCTAACAGTGCTCGTGTTTACACTGCCCGGCCGACGACCACACCAGGA
ACCTGGGGCGTACTAGGCGTTGTCAATAAGAGTTTGGATCATCAAAACCG
GAATAACAGGTAGCGAGGTAGGATACCCGAGCCAAAGGTGGTGAGGCCAA
GGGGGCTAACACAAGGTAGTCTGCTCCCTACAGGGGGTTCGATGTTGCCC
GTGTCGCTTCCTTCAGGCAGCAGCGTCTTCCTCCCTCTCCTGGGTGCCTT
AGTTATCACACCCTTGGGTGGAGGCGGAATTTCCGGTAAGCTACCTCCCG
ATGCCACTTCCCTACTGCGGCAATTAAATTAAGGCTCGGGTGCGAGAGGT
AATCGTCTCTTAACTGGATTCACGTCTGCTGCTGAAATGTGGCAAGTCGG
CGCGCGTAGTTCTGCCCGTCTATGGTACACCCCCACCCGGGCGGTTGGGT
GACCCAAGCTGGTGGTTGTGACCTGGCTGCGCCCAAGGGATCCTGGAGGG
ATCCCTATCTGCTCTGACCTCTGTCTTAATGGAACAACAACGGACTATGG
GGGGACACGGAGACGCACTGTCCGCGCAACGGAAGGTGCGGGAAACCCGC
CCGTCGGGCGGCGTCGCGTGGCGATGATCCGCGCAATTTCCTCTTGCTCG
TTTCACCTGCCATTATGACAGCTTCCCCGGGGGATTTGGTTGGTTCGGCT
GTATGGTTCGACCTTTTGTCTCTTCCAAGTCGCTAATTCAATTTCAAGGA
GTGATCACCGCTCGAGAACCCCTTGAATCCGCTTCCGTCTGGCTCTCGTC
CAAACTCGGCTCTTACAATCTCTCTCCCTAACGGCAGCGCTGCCAAACTT
TCCCCCACTACGGAACGCGAATAGACCCCTGACACGAGTTTCACTCCACG
TTCGTGCACCTGCGTTTCTTGAGTCCTCTACGATCCACGTCATTGGGTGG
AGTTAGTCATTTTCTTACCAGTCGTAAAAACGGAGATGCGTTGGGTCAAG
AGGGTCACAAGCCTCGCAGCCAGCTGCAGCTGTAAGGAGTGCCGGCGTCG
ATTCTCTCCTTTAAATAATGGTTATAGCTCCACCGACGAGATCGTTCAGG
TTAAAGTCATATTGGTCGCTGAAGGTTACCGTTTGCGATATGTATCGTCC
AGTTCCACGTGTCGGGGAGCGATTCCGTATACCCTCTTGGTCACCTCTGT
TTTGATCCTAGGGGGAGGGAGACAGTGACTATGTGAGACCCAACGACCCA
TCCTGCACCTGGATAACTGGGGATCCAGTAAAATTGCACAAGTATGTCTA
CGCAACCTATAGAGCGGGACCGACGGGTTGGTGCTTTTGACAGCGACGTG
CTCAAGCCTGTGTTCCAGCCCTTATGACCCGCTTATTAGCGACTCAGTAC
GAGAGGGAATAACTGTGCTTCAGCCACTCGCAGGCGCGCCTAAGAGGCGA
CCTCTTGTTTTGAATGCGAAAGTAATACTCCGCGGGGTTTGCCCGAGGTC
TTCGCGAACAAGCTCGCGAGAAAAATAATGGAGAAACGTTGATAGGCAAC
GCCACCAGTAGAATGCTGGTGAAGGCTTTTCCCAATTCATCCTCGGGGCA
CCGTGTTGTCTACTGCAAGGAAAGTCCAGTACGTTTCTGTAAGCGAACAT
TTTATACCCTGGTCCCTTCTTGTTTGCTCATTTTCAAGCGGAGACGTTCG
TTTCAACGGTATTTCTAAACGAAACGAAGACGACCTTGACGGTGCCAATC
AGTGATCATAGTAGTAGTCTAGACCTCATGACAAGGAGCTCCTCCGCAGT
TTCGAGGCGGCTCACTATCCTCCCCCGAAGATTTCACCTTCGACACGTAT
CGTCCTACACTAGGTAATTTTATATATAGTAGGGCCGTTGTCTATTCATA
CCTCTACGCGTCCACGCAGATTCTCATTTAGCGAGTGCTTCGGAATACTC
CCATAGGCGAGGCCGATGTCCGAGCAACCTCGAATATCTCAGACAATGAG
GCAAAAGCGTCGGTACTCAAGACCATCTCTTTTCCTCTGTAGAGGCTATG
GGCCGATCATGACACATCCTCTTAGGTTCAGCAGAAGTTCCACCGCTGAG
TCCCTCACCATAACTATGCCCCCCATGCTCGGGAACTTACGCTGAGTAGC
AATACGTTAATGAGAGGGTGATCGGACCAGGTTCAACCACGGTATCCGCC
CAACGGCACTAATTCCTCGAAGGGGTCGGAGTTGGGAACGCGGGCCGTCC
GGGGGGTCACCGGCTACCGCAATCCACGACATGATGCGAATGTCTTGAGC
CCCCCCGATTGGTAAGAAATATATGCAGGGCTCACGATTAACACGTCCCC
GACCCCCAATGAATGCAAGACACGAGCACGGGTAGACAGTTAGCTACGAT
GCGAATTTACCACAGCATTAAATCATACGATTCACCCCCACAAAAGATAG
ATTTTGAGTGCTCCATGCAGAGTCGCGTCACTTGTACCGCTCGGCAATTA
GCCCTATTTACGATCACAAGTTAGCATTATATCTTTTCTGCTTTCCCGCA
GAGTCTTGTATATCCAATTGCACGAGTAAGTCTTAACAATCTCGATCCTC
CCACAGTTGATTCACTGGCTATCCAAAGAGTACAGAAGGAGCAAACCTTG
GCATGCTTGCCTGCACGATTTAGTGACTTTACTCCCTAGACACGTTATCT
TCCGATTGATTGCCCTCAATTTAGGGGCCTTCACTCTCAGCCTGCCGCGC
GTCAAGGAGAATGTCAATGTCATGACTGTATTCGTAGCCTTCCCCCGGCG
GCCAGCATTACAGCAGTCCCCGGCTCAGGACATCACGGACTGGTCGGCAT
CACGACCTTCCTGCGGTCAGAGACTGATACGTCAATTCACCCCGATTCGA
CTTGTCCACCCTTCGGGGGGACGTAATTAACTTAGTAGCTAGCAGTTGAG
GTTCGATTGTGTGAGCTGGGCCTTAAATAACTGGGGTAGGCGACCAGCGC
GCATGAGGATATGCAGTATGATAAAGGCTCTTACTTTAACGCTGTTCCTT
AAGCGCTCCCATACTCAGGCCATTCGTCGGCAGAAGGCCCCGTCAACGTC
TGTGAACTCTTCCTGGCTATGTACTGACTGGCCGCTTCAGGCGTACCGCC
TCACTGTACCCGTACGTACGCGACAAACCAACCTGAATGAACATCCTACG
CGAACTAAGAAGGCGTTGTATATGCAATTCAGCAGTGCTTTCATTCGGTT
TCGCTGTATTCAGATCGGTTACTATTTTTTAGAGCTTTAAGTGCAGAGTC
GCCGTGGCCTCATAGATGCGCATCCCTGCGGTTCCGCCCATGGTTAATGT
CCAATCCCAGACTTCAGACTTTCGGCTAATCTCACCACGTGACAAAGATC
TGTATAGGACGTCCGGTTACAAATACTAAGAAGGCGTCAAAACTACTGAA
AACCATACGCCGGCTTATTCCTATTTCAAGCCCT
>SRR404974
GCGTGGTATTAATGACTCCTCACCCCTCCTAGATCTACCGGAGATCCCTT
AGGGCCCTAATGCCTGAGAAAAAACGATAGATTAACCGTTAATCTATCGT
AATTCCACTCGTTATATTGTCGAAATAATACCTAGCCCAGTAAGCCCCGG
AGCACAAGACTTATCAATGCGCCGCAGACACACAATAAGCCACGAGGTCC
AGTTGCATCACGACGCAAGCACTCCCATGATTGGGGCTGCTCTTCAATTT
GACCTCCCACTCGTATGTGTAGGAGTCGCACCTTAAGCGTTGGGGCGCCT
CGGTGCCAGTTTCCTCCTCATTCTCAATCCGCCTATCTGCCGAGGAGTGT
CAAGCGGACTGCAAGGGCTGTGGGTTCCAAGCAGTACCATTCCCGTTAGG
GTGGGGATCCTCGTTTTCTTTCGCAAAGGTCGAATCAAGTCTGGTTACTT
ACAGGCATCCTCATGAAAATCCCTGACGGTTTACACTCTCAACTAATTTA
AAAACTTTCATCACGTCTGAAGAGTGAAAGGACTTTGAAATATTGAGTGA
CGCCCAAGTTGAGGTTGTGTCCCAGGCCCGATGAGTGGCGGAAAACCCAG
TCAGCCGCTGCCATAAATAGGTTCGCGTTATATGAGCCCAAAGGCTATGA
TAGTTTCCTCCTGCTTGCGTGGCAAGTATGTCGGGAGCCCGGTCCTTCGA
CGCTTCACAACAGCCTCACACGCCCCCACGTCGTAAAATCCGGGGCGAAT
AAACGACCCTTCTCGTCAACCGTCATGCGTTCTCGGCGTTAGGATGCAGC
CTTTCCCGGGAGTCCTCTTGGGGAGCTCAGCCCCGTGGGGTTAGCTAAAC
CACCTTACTGTGGCGTCCCCACAATTTCAGGGTCTTGCGCGACACGTTCG
CGTTTAAGCATTTGGCCGCCCCGACTAGGCGTCGGCGCGGGGAGCAAGCA
GAACAGCATTATTGAAATTACCGCTTAATGGGATGGCGCTGATATCGTCT
ATAGAAATTGGACATTGACCGTGATACTCACCCACTTAATTACAAGGCAA
TGGTGTCCAACGGAGCATAAGCCCGCGCGAGGGCATCCGGAGTGGATGTC
TTCGATCGCTGGACTGCAAAGCCAACAGGAATCAGAAGCCTCTTCGTCGG
GGATGTCAAGTAAAGTACGTACAACCTGGATACACGTGACGGTAATGCGA
CTTTGACGGCTTGTTCCGCCCTGCCTTCCCCAATACGAGTATCACTCTCA
CCCTTCGCAGGCAGACAGTTTGTATCCGCGGCTGATGGTGCCTCCGCTCC
GGGCGCCGTAGCGGCTCCAACCCTCAGTCCTCCTACCGACTCCACACACC
AGTTCGCAGTGAAGGAGGACAAATCGAGTACCCCGCCCCTGACTCTTGGA
ATTGCTGACCCCATCGGAAGGGTACGGGCCGCTTAAGCGGTAAGACGAGG
GCTTTAAGCAACCAACAATATAGGGCGCGTATGTTATTTGTAGGGTCTCC
GAAAAAATTGATTCAATACCGGATTTGGCATCCCGCCCTGGTCATAGTGC
TGTGTCATGGACTTGAGAGATGCCAGGACAACCTGACGAAAGTCTTACAA
AGACCCCGGCGAACTATTCCTATTGCCAGTTCTTGCCACAGACGCAAATG
ATACTACCCCATTTTCATATACGTCAATAGACCACAAGTCTTTTACCAAT
TCTTCATAAGCCTTGGCGTAGGAAGCACTCGGAATGAAATCATCCAAGGT
GGGGGTAGGCGCCTAAGACGGTAACTAGAGGACTCCTGCGGGCCTTGTGG
ATCCGCTGATCGTCCTTCACCTGAGTGAATAGTTTGCACACGGCGATCCA
GCGCCCCTACCCGAGCTTGAACGTTCGGTATCGCCTGAATTGATTAGCGA
CGACTTCAAAATAACTGTGCTACTAAAGAACTTGTAGTCCTCGGTACCAA
TTCGTAATCTCAGATGTTTCTGGTGCCCGTGTCCAATGTGCTGTCGTAGT
TGGAGAGTACGCTATGTTGGCGGGAGGCATTAACCTTAGTTTATCCAGAT
GTGATACTGCGGAAGGATGCATCACAATTTTCGAGGGCATTGTGATGGAG
CCGGCGTTGCCCTTCGCGTCCACCGCTTAGTTAGGCTTTGACTGACGCGC
AGCGAGTGTCAGTCCCGCCGGCAAAGCGGAAGTCTCGGACCTAAAGATTC
GAATTGTTAGCTGTAGGATTATCCCACACAACGGCCACCCAACTTGGTTA
CACCCGGGAGGTTAATGTATATCTCCCCTGCTTGATTTCCCTTAACCCAA
TCGGAATCCATTGTACCGCAGGCCTATTGACCCCTCGATGTCTCTGTTAA
TAGCAACGCTGGGTCCTCCCTGAGTCCATCGATGCGTAGAGTCCAGGATG
AGCGCGCCCTCTGAAAGAGCAGGCGGCGCCCATCTCGGACCTGTCGCAAC
CCGAACGCCGACATCGCGGGGAAGCGCGGGCATCGATAGAAGCTTAAATG
AGCATCCGAAACTTTCGCGACTGTTGGTTATGTGCTCGGGTCTATTGTCC
TACGTGAAACACACGGCATGGTAAGCAGCAGCGCTTTCTGGTATCAGGAT
CGCCGTGGCTGCTCCTTTTCGCATAGGGAAGACCACGGATTGTTTAATCG
TTCACACCCGGCTAACTGTGAAAAGCTCTTTGACCTAGATTCTACGGGAT
TGTACTTCGAGTGGGCATCAGGCCAACATACATCCAACCATTGGAGGGAG
AGTTGTAAACCTACTTAGCGGCATTTAACTGCGAGGGGATAGTCGTTGTG
GCAAGCGACAGGTAACTTGGCACATCGAGATATGAACAAGGCGCGAAGTA
ACGGCAAAATATTTGCACGTGAAAAGGACAACCCGGTGATGGCTGAATCC
TGACATTTATCAACTTTCGCTTTATTCGTTTCATACATACCCCTGCACTT
CGTGCAGATCTGTCCCCACACGGAACCGCAAAAGGCTCACCCGTGAAGAT
AGCGGCGAGTAAACTGTTGCACGCCGGAGAACCGGTGACATTGACACCTG
TTACAAAGCCTTACAATCGACGTCCACATTGCGGTGAATGTACAAGGGTC
GCGTGACCAACAGTACTGAACTTAGCGGAAGGGATCAATATAGGAGCTGA
CCTGATGCCCTGAGTTAATGCCCCCTACGGGAACGCCACACCTAGGTTTT
GCTAGCTGAGATAATCAGCTAGCAGTTGACAATCCAACCAATAGGGCTTC
GCGGAATCCACCGATCCACCCAATCGTTGGTGTCCCGAAGACTACACCCA
TGTCGCCTTTAACCGGTGGTAAATACCGGCGCTACCTTTTTTGAACTACA
TAGCGCCTACGTAACGATCCGTATCCGCGGGCATCAAATCGAAAGAGAAG
CCGTGGTCATTATAAAGCAGTACTTTACAATTGGGGGACAGAGAAGATTT
CCATAGTACCCGGTGTACAGATATCAGGCCTATTCGTACTTCGATCAGCA
GCTATCATCTGTATATGCCCCCTAGGAACAGCTGCAGAAAAATATTCGAC
GATTGGGTAGGTCGCGGTCGCATACTCGGTCTTACCCGTGGCACATAAAT
GCGCATGTACGGACTAACGGGCTCGTCCCGGGGGTGGGCACCATTTTCAT
CGTAGTTGTAATGTCCCTAGTGACGTTAACCTCGACCTGTCCTCCCAGCA
TTGATCTTTGGCCATCGTGCCTCCCGGCCGCCCAGAACCATCTGCTCGAG
TGGAGCTGCCCGCTCACTGCCGTTGGGTAACACACAGCACCTAGTTGGAT
AGGCCGGAGAGCCCTACCCTCAATGTGTGCACTAGCATTGATGGATTGGG
TTAAACATATTTTCGCCGGTTTTCGATTTCACTTTTGCGAGGACAGAACA
ATTATCGGTGCTGTCCGCCGGCATTATAGAGGTAACATGGCACCATTAGC
TCCCAGCAGCTAAAGGCGGTCTAAGCAACCGTCATCTCGCGGATAATCGA
TGTTGCAAACAAACCCATTGGGAACACTGCCGTGTTGCACACCCAACGAT
AGTGCTGGTGTAATCCCTGTAGAATCGTAACCACCTCCCTCGTACTTCCC
TCTGCGGTATTTAGCCTCAGCGCCAGTATGGCGCAGTCGCTTCGGTAGGC
GCACGATTTTTGCAGCTGCCGGTCATGTGGATCGATCACTAGTACCATGG
AACGGTCCTTCGAGCACTATCCATTACCCGCTTCCTAGTACATGGTCATA
AACGCCTCGAACGGGTGAAAGGGGTCGAATCAATAGTTACGTAGCAGCGG
CAGGTCTGGAACCCAATGGGATAGGGCGAAAGAGGGGAGTGGGCAATACC
ACCGCATAGCGCGTATTATAAAATCGAAATAAGCGCCCATATTCTCTGGC
ACCAGGTCAGTGAGATCAAGACATCATGGCTCTGCCGGGTGTGAGCAAGG
CTGAAGTGCGCACGAGGCTTCTCGCATGCACCCGGCCAGTTCATCTAATG
CATTCGCACCATGCTACTGGACTGGTGCAGCAGCCGGCATATGTAAGGAT
AAGCTCGGTCTTTATTCCGAATATTGTCCTCTCTTTCGTGCCAGCCCTAA
ATGTAGGGGAAATAGTTCGGGGGACAAAGCCCCTTCCATTTTACGGTTAG
CCTCACGTTTGGGTGGCGGCTATCCGATTAAGAGGTGATGTAAATGTGAT
TTGCTCCTATCGTAACTGTACGGTTTGAATGCAGGGCCTCCTTTACGAAC
CCGTCTGGCGTGTATCTCTCTCCCGTCCCTTCCCGTAGGCGACGTACACC
GAATTGCAACGAAAGGATCTAGGCATTAGCTTCTGTCACGGGACACTAGA
AACATAGATGCCCCATGCGACAAGTGACAGGCCCTCAAATTGTTTGCCTG
CAGGTGTTGCTTGAATGGCGATAGCCAATGTGAGGACTCCGACGATAAGC
CGGCGGTGTTCCCTGCATGGAGAATGGCCTGATTATGTCACAAATTGAGC
ATTATAGCGCGACGGCTCGTGCTCAGACCTTCATCATCCGTCTCCAACGA
GCCTTACGACACCTGGCAGGTGCCTATCCATGGGCCAATTCACGGCCTCG
ATCTTTAGTTCGTGGTAAGATCGCGCGTGAAAAAGGTGCGTCCGAAGTTA
GACGTTAATCTAGCCGAACCTTCGAACAGCTGGAGGTTCTCGTTCGAAGC
CCACTTTTCGTCCTGTATAGTGAGCAAGGACTAACAACCGTTATACTACG
TACGGATAGTCGTCGCTACAACCCGCAAGCAGAACGCGCAACCAAGGGAG
AAACCTTCTTGGGCAGTACGGTAAAATCAGGATGGTTGATGAAAGAGCCC
TTTCTGAACCCTAGGTTTTCTGGCCGATCATAAAGCGGGGTGGACTGCTC
TCCGTGGTGGATCTCTGCTAATGGCAAATCTAGGCCAGTGGTGGCGCCGG
GCTGAGGGATAAGTCAGTAGTAAAGGGCAAGGCCTTCGATCGGAAGCGAT
TCATCGTGATCAGACGCGCGATTTCTTAGACGCTTGTCTAGCTCAGTTGA
TTTTCAAGTTCTATTTGAACTCGCTTCTGAAGCTGTGCCAATAAGCTACG
GTACCGCCTATAGTGGGCATTGAAACGTAAGTCACTACACGTGATCCTAA
CGAATCGTCACTTTTGCTGAGATCGCCACGGTTTCTTATCGTGAAAGCTT
GGTATGCTTGCGTTTAGCTCTATTGTTGCACGCAATCCGGAACATTTAGG
TCGCGGCAAAGCTAGTGCGGGGCCAGGAATTGGAACCGTCTGTACCAATA
GTATGGTAACACATATAGACGATGGCGTTTTCCGCGAGAAGGAAAGTGTG
CTGCACGCTAACGCCGTACCCGGTTTAATACCGGACCCGAACAAGAATCG
GCTGACTTTGAACCCATATGTTTCATGTGCACCGAGGGACGTCCAATGCT
AGAATTTCCTACGGGTTCTGTAGACCTACTAATGGCTACTCCCTTTACTG
GCCTCCGCGTCCAAGTCTACGGAAGCTAGTTCCCCTCAGGCTGAGGACCA
GCATGACCGTATAGCACCACATCGGTCCTTCCCACGGGCGGACTGAGAAT
GATGATCACCAGCGCGTCTCCCGTCATACGGGTGTGTTTCTCGAAGTAAG
ACAATATTTTCAAAAGATTACGATAACGATCTTAGCCAGCTGAAATGCTC
ATTTGTTCGCGCAACAATTGAGGCCGACCAGGTACTATATGGCTTTGGAG
CAGCTCTCATTTACATTACGGCGCTAGACCCTGCCAACCTCGGTAACAAA
TCAGGTGTCGTATAGCGCGAGTCCGGTACACTGTGGATTGAGGCCCTCGT
ACCATATTTATTTGGCTCAAAACAGCTTCCACCTCCTGAGGAGAGGGTCG
GTCACCAGAGCTTTCTGGTGGCCGAAGTATAAGCAGCTTTTCGCTTAGTG
AACGTTACGAGATTCTATCGCAGGAGGAGTCCTAAGGCTGCTCACGGCTT
TCCCACACTTTCCACGGAAGAATAAGCCATGGAGGGATATGCGCGGTCAA
ATCGTTTATGCGAGCGTGACTCTCTATCTCGCCAAGAGAGATGCGACTTT
AAGCCCGCAGCAGATAGCGGAAAGGCGGCTGATAAAGGCGATCAGCGAGT
CAAGGCAGACGCCAAGATCAAACCTTCGGAAGACACTAAACAAAATAAGG
CGCCACATGGCAGCTGGCTGACCACGCGAGAAGGGAACCGAAGATTACTC
GCCGTAGAACAAACA-CGACTCGCGCAAGATTTCTGTCTTTGAGTGAGCG
GCTGTCTGGGCGAGGACTTTGATGCACCTCCAGCGGCGACCCTTACGCTG
CGGGACGCGGCCTAGGTGTTTCGCGACGGATTCCTGCCGTGAAGACTCGT
GGTTGCATCTTTAGCGGACTATACTATACCTAAGGACGCAGCCCTGTTGT
GGGAAGCTTGGCTCAGGCAATCAAGTGCCGCCCGCGCAACTACGCGACTT
GCCTGGGCACTATTTGAAGGTCAAGGTGTTCCCTCGCCACCCTGGCAGAT
GGGTAGTAGAGTGGAGCGCGCCACGTTATACTTAAAGCGGTCTACGTACC
AGCAGAGATTGATGCGCGGGTAAAAGCTGAAACGATGTTCCGTCTTCAGA
TTAACCCACCCCTTCGAACGTAGTGCGAGTCCCTAAACGGCCGCAATCCG
AGACTCTTCCCACAGCATCACGTAGGGCCTGCCGCTGAAGAAAGATTCCG
CTGCCGTTTACGTTTGGCACTGATGAGCATTTATTTTGGAGCATCACGGG
CGATGGATCGGGAAAGGGCGCGTACCTGAGTCAGCCCTGAGCACCTGGAC
GGAAAGCATCCGGACAAAGCCCGTCAAGTTCGGTAGTACGCAGGAAAATG
CCCGGGGCACGGAGCAATTCAGGGTCCACGTCAGAGTGCGGGCGAGATAG
CGCGGTCTAGGCTCCCAGCATATGGTCGGGGATCGGTATGGCTCGTGGCG
CCAAAAATTCGCTCGGATTTTACATCCGGAAGGGGGTGGAATTAGGGTCG
TGGGCAGGCTAATTAAAATGGTTTACAATAGAGGTAGCGGCGGTTTACGA
GTAGAATGAGACAATCGACGACCTCCAGCAACACCGAAGCACTATCCTCC
GTCCCGGGCCATTCGCACTTGGACTGTGGTCCGGGTGTCGTCCCGCGCAC
GCCATAAACCGCCACCAAATGCGGCAGCCCTTGACATTGCTGTAATGCCG
GTCCTCATTCCCAGTACTCATACAGTTGGACCTTCAGGCTATGTGCCGCG
GCTCAAGGCCGGACCCACGAAGTAGGCCCGAGCCACCTTGTAGTCGTTTA
GGCGAGCGCCGTTAATAACGGTGAGATCCAGGGTGGGTACAAGGCATATC
TGTCTGACACACACGTGCGAACGGGCAGGTATCTTAGGTGCGCAAGACAC
ATGACGATAGCGAGCTCAGTCCGCCATAGCTTTTGGCCTAAAGGATCGCT
CTGCATTCTAAAAGTTGATTCAGTGTAAAAGCAAGTGAATCTTAGCACGG
CACCGGTTAAGCATGCGTGAGGGCTCTGGATGTAGAGCTCGAACGACTCG
CCCAACCCAACTGTTGAAATTGCGCTCACTATTGTTTGTTTTCTACGAAG
GAGCATAGAGTAACCGGGCCAGGGCCAAGAGCCAACACCAGGTCTTCCGA
CAAGCAGGCACTAGCTCTTTGGGTCCCGAATAAGACACAAGCCATCATGC
GCGCGTAGACGGAAGCGCTAGATCGCGAGAAAAGGCCAGTGAGTAGCATA
ATT-AATGATATATTTAGCAGACACGCCCCTTGCCTGCGCTACGTAACGG
TCCAAAGACAACGGACACGATAAAAGTAAGATATCGATGGCGCAAGCGGA
TAATGCGCAATACTCAGCAAATGGGGAAGACCAGGCGGGAAACGGAAAAT
ACGGACCACGGCGTGGAGAATGATCGGCGGTGGAGACGAGCGGTAAGACC
AAGAGCACGAGAGATACACGCCAGGAGGGCGATGCAACAATGACCCACAT
GGGTAGGACGAATGAGAGAAGAGAATAAGGTAAAGGCAGACAGAGAGTCC
TGGTACACCTAGCCTTTGCCCAAGAACTCGGATTCAGACGTGCTGCGTGT
GTGTTACAGCGTTCGAAGAAAAGAATGCAGCAGATTACGATGGCTTCGCG
TCGAGA-GGGGGGAGCACATTAGGCAAGTCAGGGTGGTAATGTGAGCCGA
CAAAATACCTGAAACTATTCTCGACCTGCAACAAACGGGGAGGACTAAGA
GACACGTTACGGCCAATGAACACTTGGGGCGGAACGCAGTAGCTAACACG
ACTCTTGCGATTCGACGGTATGCCAGCGGTAACGTGAAGACGCCTGGCCT
ATATCAAGGCAAGATGGGCACCAATAGTTATACAGAACTTAACGTTTCAG
CGACACGGCAGGCGCAGCCAGCAATGATGGGCCACTCGCAGATCGATGGA
CTGTCGAGCAAACCTTATGCAGGGAGAAGTTGGGCAAAAAAGCTAAAATG
TGTGGTGATAATCGCATTGAAGGTCATTAGATGCATGCCGATTTAACTTT
AGCTTCCTCACAGACGGTGCAATTTTCAGCGCGGGGGGTCAGGTCACAGG
ATAACCAGAGGGGCTTGGACAGGCTGAAGCCGGAGTGGCTGGGATGTGAT
GCTTTCGGTACTGGATTTACAATGCTAACCGCCATAGTAAATATGGACGT
TTCAGAAAGGGCAGAATCCGCCGCTCAGAGTAGATTTTTATGCTGGGTAT
ATTTGAAAGCAGTCGACGGACGTCTAGAAAACAATTTGATGCGTCCAATC
TGATAACGCCTTAAACCAGGAATAGTTTTGTAAATCGCAGTGCGGTGCAC
GTTCCTGCCGGTACGGACTGGCCAGTGAATCTAAGTGCAATAGTATGAAG
CGGTCTAAGGCCTTCCATACTCTGAGATACGCAGCGACGCAGTACTTCGG
CAACTACACTCAATAGAAAAGTAGCCATATGAGTTAGTATGAGTTGGATG
TACAACTTGAAGTATTATACCCTGGTCACTGCTATGCGTTTGTGGCGTTC
CGGGTATAATCTAGCTCTACATGTGCCCTGGTACTCGACGCGGAGACGAG
CCTCCCAAAATTAACCAGTGCCACTGTGGTAAAGAAACGTCTCTGACTCC
TATCGTTATGAATGCATCCAAGAGTCATCGCTCGACGAACGTTACAATTG
GTCATTCTACCCATACGATCAACACCCTGCTAAATAGTGGGACAGGTAAG
AAACTTCTTCTTACTTTGCACATGGGTCTAGTCTGGTCGCCTATTATCCA
TACAGACACGCCCCTGCGAGCAAACTTTCTTTTTGAGTGTGGTGTATTAA
TGAGAGAAAGGCGTGAGTGTCTTGCTCTTGCAGTGTCTGCTCGGACCATC
TTAGTAGTTGATATTCGAAAACTCGGTGTAGCGTTCGGGCCTATTTGTGC
GTCGTGGTAGAATCAGAGCTCATTGACACGGGAGACACCTTTCATGGCTG
AGAAAACGATGATGAAACTGCTCACGAGTTGGTTTCGGCGTGGGTAGCAT
CCAACTCGGTGCGTCAGAGCGCGGCGCGCGATATAGCAGACGCGA-GCCC
ATGGGAATCGCACGTCAAGTTTCATGCTCGGGTAAGTCGAAGTCGAGAAT
GGGGTGCCCCACATAGTCGAGTGAGAAAGTAACGCGTACAACATTAGGCA
CAAAAGGTGGACGCCTTGAGCCAATGTGCGGGATCACGGGGAGTCGCTGG
GTTCGCGGTTGGCGAAGAAGACAGCACAGACTAGTGTTGTGCTAGGCTGT
ACAAGCACAAACTTTAAGTCTGGCAATCACACCGATCGTAACACGCTGGA
GTCGGCCGCAATGCAACCTAACCACCAGAGCACTCGAACCGTAGGGCGAG
CACATATTATTAGAGTGGAGCATCAGGTTGTGGGGGGGTCCAGCACCTTA
TGGGCAGGCAACCGCTCTGAAGGCGCTTGCTACGACTCCGTAGCCATGTT
CTGATGGGGTCAGGGAGGGGGAGTCGAGTGGAGCCGCCAGAGCGAGAAGG
TTGCGCTGGATGTGAGACTATATTTACTATAAATACAATGTCGTTGCAGT
TGTGTCAAGCAAGGCCACTGCGAAGGCGTCGGGGACTTACATACCCTCCC
TCCTATCCCGGAGTCTACCATAGCTTGGCCGGACGCCGGACGATGATGTA
AGGAATATGCTATGGCGTAGTTAATATAAGACATACCCTATACCGGTGAT
TTCATCATTCGATAAACGCTGGGAACGACCGTATGGGATGCAAACCGCTG
GTTAGCGTCTAAGTGAAGGGCGTGGAGCAGATCTCTTACTGCCCAAGCTC
GGAGTGGCCGACTTAGGTTTAACGACCTTAGGGTATTATGACTCGGCGCC
TGGGTTTTCAAGGTTATATGGTGAGTTATTAGATGATGAACTCCAACCTA
CAACAAGCACCTAGGCCAGCCAGGTAGACATTATCCTCGAAACCGCCTGG
TGCTCAACCGTAGCAAAGTTGGATTATACCAGTTCCCATCTGCGTTTGGG
GGGCGGCTCTCACAGGAAGTGTTACGAGAAGCACCCCCGTGAGACATAAC
GACGTAACAATCCATGGGGGGTGTTGCGAAAGGGGCATTGACTTAGTTTC
TAATCACCGTGATTGTTTCGTTTAGTTTGCGGTTCGGAACTCTATATTCC
CTGCCCGACAATTTCTTTCGACAAGGGCTTGGGTTAAGGCAAGAGGCAGC
CCGGATGGAGGCCCCGGTGGGCGAGCCTCGAAGCGCCGTATAAGTACCGG
TCTGCGGCACTCCCAGACCCGATCGCGGATAGGGAGGCGACATAGCTTCT
TGTAACAGTCCAACGGCGGGTCGAGCGGTGCTGGAAATCCACTAAAGCGG
CACAGGTAGCGGGATGATAAAAGGACCTCATGGAGCAGAGCGCGTGAGGT
GGGGAGAGCAGGTTTTGATGAGCCTCCTTGATGCTGTGAGACTCGGGTCA
TGCGGGGGAGATAGCCATAAAAGGGTAAGTTAGGATAGGTCGAAGCTTAA
TGCGGGATGCGAACGATCTGGGATCGCGTCGCGGATGTAGAGATAGGACG
TAGAAGCACACCATTGTTTGCCCAGGCGGGACCCGTGTCCGTCCTCCTGA
GTTCTTCCGTGCAGCATGGTCGCTCTTCTGTGCAAGCACCAGCTCGGAAG
GAGCCATAAGTGAGTCCCACTCCTGGAGCTATAACGGTGCCATTGTTCAT
CAACCCCCACCTCGGTTAGGGACGTAGAAGTCCTGTCGTCGTAGAAAATA
CCAAAACCTCTTGCCGACTGCATCCGAAACCCCCGTCTGTAACACGGCAT
AAGCCCATCCTCCCTTCCAAATCATGGGGTTAGCGGTTCACGCGCCGCCT
GGCGCCCTATAATGTGGCGCACTAGCCAAATACCATAGAACGCGACTGTC
ACTTGGTGCCCGCTTATCACACGCGACAAAGGTGGTCACCGTGTCCCTAC
CGGAACAGCTTGGTCGATCGTTACTACTCATGGGAATCTTACGGTTGCGG
TCCTAAATCGTCTCTGGGAATATTGTGCCGAATATCATCCTTTTGTCGCT
TGATTCTCTCATCATCTAATACGGCTTGTAGAAGGGGACTGGTGGTTGGA
GCAATGGGTGCGGTAGCGAAGGATGGCGCCCGGCAATACTTGGACACGAC
ACAACTATCACTAGTGTCACACCGATCGCTGCCAAGCTAAGAGAGGTAAT
TCAGTTGTAAGTTTTCATACGAGCCGAACGAGTGCAATGTCAAGGCCCCT
TCAGTAATAGTGATTTTCAAAAAGCCTAAGACCGCGTATAAAATGAACGA
AGGCCAAAACGACGGATCATAAGACGTGTCACTCTCATGGGGACCCCCGA
TATGTGACACCGGACGCATCGCCTTCCACCAGTGTCTTTGAATTGATCTA
TGTACGATCTAATACCGTGTTCAAAGCTTATTATTCCCCGGGCGCGACCA
ATTGTAGAGAAACTCATGAGATGAGAAACCAATAACCCACCTCAGGGGTC
AGCAGGGAGAACTAACACGGAGTTGCATGTTCCGGACCGACTCGGCAACG
GGTCGAGGTTGTCGTATGCAACAACAGAGTCTCAGCCGACAAGACGTAGT
CAACCATACCTTCATAGACCATCCTGATGTCTTATTTCTGTTTCAGAAAG
ACAAAGAGTTAAACCGTTCTATAGTGTAGTAGGCTCCTCCAGTCTTACGT
TTCACAGTATTGGTCTCAGGCACTGTAGAACGGGATCGAGACATCAGATT
TTACGCTTTGCGTTAATCATTCAAACGGGGTCCTCCCGATCAGCCCCAGT
CTCCCCCCTCCATCGGGCGCACCTTTTGGGCGTCCTAAGGAGATCCTTCG
TGCCACCAAGGACAGAATACGGTATTGTACCTTGGGTCTCTTTTTTTGAA
ATTGTCGAGAACTTCTGTCTGCCGCGCCTAGCGCTCGAACTTTCCCGCCC
TTGTGCGGACTTATTTCTATGATACGAGTAGTTAGAGGAGGTATGCAGGC
CTTATGGTGCCTATAGGTCGCAACGTGTGTCTCGCTTTCTATGACACAAT
TAAGCATGTCATACGACCGTTACCTTGTTCTCGCCTGCAGGGCTTGTTCA
ATGCTGATAAGGAGCACTACCTAATTCCCATTAACACGAAGGGAAAAATG
GAGCTCCTAGGTGGTCTATGCGAGGGAGAGGTCGACTTAGTCTAGTCGTT
AAGACCATGCGGTACCGTTCCTGCGCGTTCATCGCCAGTTTTTTCGCGGC
GGTCCTAACTTTCTGGCGGAGGACACGGCAAGACAAATCCCGAGCTTATC
ATTCGGGAGTTTCGCTAATCCTATCCATCTCGTCTGAAGTAAGGCGCCAC
TTATTCTTTCCTTCCCTCTGCAGATTAGGTCGTATTATTGTTTGTCCATT
ACACTAGTTTTCAAAGGACCCGGGAACCGAAAAGACACCTATCGAGCACC
GTAGAGTGGGAACTGGACCGGGGGGAAGTCGGTAACAGGGCCGTACAGAG
GAGGCGACGAACAAGCTAGGAATCGGGAAGTGCGTACACTCGATAGCGGA
CACAATCCGGAGACGGGAAATAGGGACCAGGGAGGCTTCAAATCACCATT
GGTGCCGGAGGAACAAAAAAAAGTCGCCAAACTACCGTGCTTTACGTAGG
AAGGTACTGGGCTACCCCACGGGGTACAAGGTGCCTCGTGTCAGGAGACC
CCGTGTCTCCGACCGTGGTGTGTTACGGGTAGAGACTCACGGCGTCAGAT
TTCCGCCAAGCCTCGACACCCCTAGGCCCCGGTGAGTGGCGGACCCCTGG
CGTCCTCGTCAGCGCGCCAAAACAACCACACTCTGAGTAGCCCTCGCGGT
CTTCGCCGCACTGCTCCGCTGGGCATTCACTTAGTTACTTCACGCCCCTG
TTTTTTCAGTTTAATGCGACGTAACCTATTGATGTGTCCAGGGTGAAGCG
CCACCAACATATCTGAGAGCATTCGGGATAAGCACCCCTGGCTGGGAAGC
CTACTGGGACGGAAAGTCCAGTAAGTCTGAACTGCCGGATGAGGGCCGCT
AGAACTCAAAACAACGTCGGTTATGCAGAACGAACCATCAACGAGTGCTG
TGTCGGGGAGTCGTTCCTGGGGAATATGCCCCGACCGGAAGACTGATGAC
ATAGCCAACATTCGCCGGCGACTCTGAAAGTAAGGCCTGCTGTGTCAATG
AGTTGTGGACCCGAAATAGGAGCCATGGCGTTTACATAAGCCCCTGTTCT
GCGGGGTTCGTTATTAACGCCGATGTACCTTAGCGGAACAGAACAGCGGC
CACAGATGTCCATACTACAGCATAGGATAAAGTGCGTATCCCAATATTAG
CGAAGTCTGGACGGGTGACCTGGCGTGCCCAGCAATCCACCAGTAAGGCG
CATGACGTCCCGTGAGAAGAGACTTGCTAGCCTCAGCCGGAGAAGGTAAA
TTTTAGGGGCAGCGGTGGCCATAAGGACGTCCGGCGCGGATGCGAGGAAA
CAGCAGGCGCCATGTTCCGTAACTGTTACACATATAAGCGCTTTGAGCAT
AGCTAAAGGTACGAGAACGACAAAGCGTGGATTAGTAGAGCGCCCGCAAC
CAATGGCACCACGTCGGGTGACCCGACCTGCCGAGTTGACACCCGCCGGC
CGACCAAGCGTTGGCACAATAGAACGCAACTCCGAGAGCAGATACCATGA
AAAACATCACGTGATAAAGGATAGCGCGATGAAGGGTCGGGATGCGACCG
TTCGCGGATCTGTAAAACGCCGATGCCCAGGACCTAGCACAGCCCGACTG
TTGGAATTCTGTGGACGGGAATACTGTCCCTCGGTCAATGAGCTCCACTT
ATGCATGGCCCCCGCGCTCTCTCCGTAACCACTCGCCTGGGTAGCCCGTA
CGAGAACAAGTGAGCGGGGATGCAAAGGAGTAACGGGCAAATACGATAGG
CGATCTGGGCCTAACTAGGTGCAGGTACAGAATCGGTATTGGCGGCAGAA
ATATGAATCCATTCGGGCGTAAAGTAGTCCCGGGCGCGGGGACACAACGA
TGTGCCACCGTGGTGACACTTCCAGCAAGAAACACCGGTTAATAGTGTAA
AGGTACATGCAGAGTACCAGAAAACAGGTACTTTAGCGTCTCAAGCGGGT
GGTTTAACTCGGGGATGTTGTATCTGCTTACGGGCCCGAGAGGGCTAGTA
CACAAGACAATGTAGCAGTCAGGTGATTAAACCACGCGAGGGGGAAGACA
TACTTACGGTGCTCGGCCTAAAAAGATTCAGTCCTCGGAATGAGGTGTTC
TGACAATCGGTCTTACCCCAATGCGCGAGGGCTATTGAGGGAGAAGTTTC
CATATTTATGGTGCCAAGGCGGGGCAATGGCGAAATACGCGAGGCCGAAG
TCTCTTTAGATACTGAGACTCTGAACCGCTCTTTTTAACGGGCCTACTAT
TACACTAAGGGCCTAGGTCATTAAAGGTATGAATGATCGGGGGTAACCTG
AACAGCATACGCGAGCGGGGGATTTAGGGGAAGTTCTATTGCGACCCGGC
CTTAGGTTATTAGTTCCCAACTCACTCCGCGCGTCAACTAGCATCGTCGG
GACCGTGCAATGGATCATTCACATGGGTCCTTGACGGCTTTCTTCGAAGC
ATTTCCGAGCCAGACCCTCCCGAGCTGGAATGTGCCCCCGTAGACCGGTG
TGCCTACGTAAACTCCAGGTTGGGGAACCATGGCGAAACAGGCGTAGCGA
AGGAACAAGACGGTAGGGGCAGTACCCAGGCGAGATGAGAAGGAACGAGC
GTCAGCAACCCCATGAGAGATCAGGCACAAGGACCTTGTGGCGATCGAAT
GGTAAGAGTAGGGCTACTAACATCAGGAAGCTCGAAGCCGTAGTCCTCGG
CGCACGATTGTAGAAACGACGGCTCAGAGGCGACTAGTAATGAGCATCAA
CGAGCCACCCTAACAGGGTTGACAACGACAACCTGGTTAAGCGGTCTCCC
GGAGCATATCGTTGTGCCCTCGTCTGGTGCTGCGGGCCGCGCGTGGCGCT
ACTTCCCTGCGCAAGCCTATAAGCAACAGAGCGTGACAGCTGTATGGATA
TGGGGACTTCGATGGAGAACTAACGAGTGATAGTCATCATTAACGGCTCA
GCCTAGACGGGTAGTTACCCGCTCTAGTGGTCACCTGCTTCCCTCACAAC
GTCGATTGAACTGACGATAAAGTAGCCGCCCACGACCCCGGATGCAGCAT
CCTCATACTCTGTTTGTCGGCCATTCCGTCTACCGTGGTGATCTACCTGG
GGATGTAACAGGGGAGGTATCCAAAGTTCCGTGGTACAGGAACTGTCGAT
TGCGC-AACATTCTCCATTGATCGTCCTCGAATTACGAACTAAGAAGCAG
GATCATTGGAGGCCCTCCAACGCCTGGATAAATTCACCCGGTCACTGAAG
TTGCCTCCCCGGAAAAGAGATGCAGGGCAAAGCGGTCAGACTTGGCTACA
GCTCTACGCTTGACGAGCTCGCGGAATTCCTTCCGTAGCCATAGAAGACC
GGGGTCCGCGGTTGGTAAAGCTCGATGGCGAACACTTAGCGTCTTACCGT
TAAACGTCGGTAATGATAACCCTTCCGTTCCTTTGGCCTCCCATTTTTTA
GTAACTGGAATGTTACTTATATGGAGGTTAATCGGAAATTCACGTCTTCA
GTCGGGTTCTTTACTCCGTAGCAGCCCGTACATTAAGTGTGTGGAGGCCG
ATTATAAGACCCGACGGCTCGAGGTGGGCCGACTGGTGGTATGAGTTCCT
TCGCTCTTACGGTATTGCAAACAGGTCGGCGCCAACCTTCAGAAAAGGCC
CCAATGGTTTCGGTATTTACTGTTCCGAGCTATGACGTACAACGGCACTA
TTCCTAACTACACCATAGGGGTAACAAAGCCGGTTCAAGTCGGTCTGGGT
TATCCAATTTTATGCGGTTCGTCAGGGGAGTTCGAAGCGTCCACGGCGCT
CCACGAGGACTGAAAAACTGGTATCCTCCATAAAACTGACCACTCTGCCA
CCGTGTTGTCACGCGGAGACCACGCTCCAGATCTGTCGCATCCCCTTCAT
GGAACCTGAGTAGTTAGAAGTCCGGGTACGAGTCGTAAGCGCTAGAGGGC
ATCTTACTGCACTGTTTACGGCACACTGGCTCGCATATTTATCAATTGGT
GTCCTGAGCACAGCTTCTTTAGGGGTGCGGCCTCCAACCTTCGACATTTC
ACACGTATCCACCCGTGATAACGAGAGGGGAGTAAATCCCCTTATCATTC
TGCAGAGGTTCATTCAGGCCAACCGCTTGTCGTATGGAGGATCAGTCAGT
CCAGCTAGACCGCTGACCTCGGAGAGAAGCCTAAAGCACATCAACTATTC
GGCCGGTCGTTCAAGCCAAACCCATCTCCATTCACACTTAACTGCCTCAA
GGAGGCCAGTAGTACTGCGCAGCATGGATTGTATCCCTACCGGATGTGCG
CAGCACGGGAGAACTGTGACGAGTGTCTCGAGCTTGGACGGCATGGCGAT
AAATGACTTGGACTAGGGGGCATAACAAGTGGGGAGAGCATGAATATGAC
ATTCTCCTTGTTGAGGTCAGCATGAAGAGGAGAGATCGTATCGTGTGTGG
TTATGGTCTCTTGCGGTATCCTAGTCAGGCTAGCAGCGTCGCCTGCAGCA
ACGGTTGGCATTAGCCGTCTTATCCCGTCTCTTGGCCTTGAACCATCGGA
TCTTGGTGACTCTAGTAGTAGTGCCGGCCCAATATAATACTAACCACAGG
TT-AGTAATTTCTATTACCAATAAGGACTTCTTTACCAGGGACCCTCCTT
TTGAGAATTGCTGGCAACGGGTGATACGGGCATTCCTGAGTCTGCGCAGG
AGGCGCCAGGCGTCCACACCGATTCCGTCCAGCCACCCGTTGTTCGACAT
AAACGTGAAGGTATATATATCCACCCAAGGGACCAAGTAGTCATAGATGA
ACCTGGATAGGAGACCCCCTCTGCCTTGTCCTCTTGAACCCTGTTCGCGG
TTCAACTAGCGCACTGTTACTTTCCTTTCGATAACTCCAGTTGTGCCCTC
CTTCGGGAAACAGGGTGCCAAATGTGCACGGGGAGTCTCCAACCATCAGG
CCCCGTGCCGCGTAACTCCATCCCCATTATCCCCTGTCTGGGACCTTTCG
TTTGCCAGCGTAGGGACTGTGTTAGCCAGGGTCCCGAATTGTGATGAGGC
CCAACCTTTCGAAGCCTCCCCGACAGGGCGTCACCACGAATCGTTGCGTA
ACGATGTCGGAGGCGGCGCAATGAAGAAAGTGCATCACTTCAGAGAGGAC
GAAGAGGCGAGGTCGGCCAGCGGGAGAGCGTAATAACCGCAGCAGACAAC
GATAAAAGAATGGGTATTTCAACGATGCTTATCTATCAATTGCCATCAAC
CTCCCAATGCGAAAGAGGGATGAAGCCACAAAAGGGGGTATGCCCCCTAT
TTAAGTGTGTAAAGAGCTCCGACATAATTCCTGATCTACAGGTTGCGCTT
TGCCGGGATGTTGAACAGTAGTGTAGTTAGCGCTAACAAAGTATTCCCAC
ACTATTTTACCGCTTCGCCCGCAGGCTGGTATTACTTCAATATCATATAA
GGGTTTTTGACACCTCGCGAGTAGGATGGGGGTAGCGGCCGTTTCCCTTA
GTATGTGTCTAACACTCGTTTGCGAAGCACTAAAAACATTCTTCTAATGT
CCGGAATTACGTCTCTTGACATGTTCTTAGAAGCTGACGGCAAGCGGTTT
TAGCCACTATGGATCCCTCCTGGCCCCGGGAAGGGTTGTCCAACGTTGTA
CTTTTGATCGAGCCGGCGCTCTTGGCGTGCGGTGTGCGGAAACTCTGCCC
AAATCGCGATGGAACACGCAGAATTCATGGAGGCTACGTAAACCGAGTAA
ACTGCTGGGATGACTAAGGAAGCTGTTCAAGGCTAAAAGGTCGAACTAGA
ATGATTATCGGCGGGTTTAATCTATTTAGAATAAAATCCGATCGGGGGGG
CTGGTGACCGGAGACAAGGAACGGGCGAAATTATCGATGCGAGAGCCTTA
GCTCTTATTGAGAGGACGACTTTCTCATAGCGTTTTTTGGGGGCGGAAGC
GTGCGAGGTTGAATACGAGCTGGGGTAGTCTTTGACGGAGGCGTAAACCG
AGGAAAAACCGGGAGCGTCAAACGTCAAGCCCGCCACAAGATGAGAGTCT
GTGGGTCTCCTCAAAAGGACAGGGGAGTGAAGGATAGTAAACTATTGGAT
CTCCTTTGACGCCCGGGGCGGGTGTCCCTCCAAGGGAAGAGCTAGCCAGA
AGCGACCACTAGGACTCGATTAAGAATCAGCTCGGGTTGCTTGCCTACGT
CGGACGCGACGTCCTGTAACGCGAGCGCAGGTGAGATTAAAATCAGTGGA
CGCCATAAGAGCGAAGAGTCCAGCCTACTGCAGTCGATAACTTACTAGCC
TCCGGTTACGAGAGCGACCACCCCAGTGAATTGTAATGGGTACGACTTGT
GACCACCTAAAATGCTAAATGGCGGACCTCCTGTATGGAATTGTCCGCAG
CACACCTGAAGGCCGATCACATGAGTTTCAGCCGGCACCTTCAACAGTTC
CAAGATGATGTCCTGAATAATGCAGGTCCGAGGATGGATGGCCGCCGGAG
GAGAAGGATAATTGTCTACGCGTAGAATAAAGGTTGAAACGAACGAGTGG
TGTTATCGCTAGCCTGTAAGGATAGAGTCACTGTTAACGTGAGCCCAGCG
ATGCCGGGAGGCCTTAGAGAAAGATCCACGATAAGCGGAGTTAGGCGTTC
GGAGCAGCACATGGGTATTCTTGGGGGGGAGTACCGGGTCGAGCGCGGCG
TGGACATACCGGGAGGGGCGCCGAAAATCGAGGACATAAAGGAAGGATCC
TCACGAGAGCAGACATAAGTGCCCACTGACCCGTTTTACAGCCGGATTCG
GGCTGCGAGTGGATAACTCGAGTGGAGGACACATGCAAATAGTGTAATCA
TTGACAACTATCGATTGGAGCTGGAGCCGGATAAGTAATTAAACTTCGGA
GCACCAGCCGCCACAGATGTGTCCCAAGATCGGCAACGACGTTTTGAAGT
TAGATGGTACGAAGGCGTTTCTACGGCACATGCATTTACAGTGGCGGTCA
AAGGAATCTCCAGGAGAGACTCTCAGAGTCGCAGGTTAGCCTGGGGCAGG
CGCTATCCATTAGGCTGTAGGAGAGGTGTCAAACTGCAGCCTGCGTCTAC
CGGGTCGCACCGGTTCGCCTGGGTTCGGCTAGCACTCGGCGATCTAGACC
AAAAACAGTTGGCGAGGTACTCTGGGCCGCAACGGCACACTGCATCGCCG
GGAGGGTCGTCTCACGGTTTCCGGCCGTTTTATCTACTGTGCTTCTCTCC
AGTCGAGGGTGACTTACCCACAAGTCGCGCATTACGTTGAAACCAGTTCG
CTTGAACACTGTTTCCTGGATGCGGGCCTCGACGGCCACGGTCTTCGCAC
AGGATTCAGCATAAGATGCGATGTTCTGCCGATCCCCGCAAGGGTTCCAG
CCTTTCCTAAACTGCAGTGCGCTACGATTTTCGGCCTGGCAGAGTATCTA
ATCCCTGAAGGCGGAGTCTCACACTAAGTGTGCTGCACGCGCTGGCCTAC
CATCCTGTTTCGTCGCGGCTCGCTACCCTCCCGCGGATTAACTTATACGT
CACGGGCATTTCAACTATTGCGAGCTGCGTGGGGAGGAGGCCTTTCGCTG
TAATAGTCGTTCGTCCGCCATTTCAGACGTTAGGCCCGGTTGTTGAGACG
TAAGATGGCGTAATCGAACAAGACTTGAGACAGTTCAGCAGTTAGAAATT
CTTTTGACAAGACGGGCAAAGGCACGCAAAGGGGCTAAGTGACTGACTTC
TTTCCCTTGTGCAGCAGGGCTGCCGATTTGGCCCCTCGGTTTTCATGGCG
CTCCGGTTTGAAAGGCGGTGGATCAAGGAGTCTGACTGTTTGATAAGTCC
TATTGGACGCGTGCAGCCGGAGTCCTGCTGAAAACATTGTCGAATCTCAG
TACTGGAAAAGAAACAAGCCTCAATCGGCTATCAGTCCACTTTTGGAAGG
TACATCAATGTACATTGTCATATCACAGTGGAGATACCCGGCGGCGTACC
TATATTAATGAAATACTGAAGTCGTAAGCGCTGGGACTTACAGGGGGGCA
AGGCCCGAACAACAGAGAACAATATCGAGGTGTGAGGGTAAGGGGAAATC
GCAGTACGGATGTAGAAACAACCGCCTTTCAATTGTCGGCGAAGTAAGGT
ACGGAGTCGTTAAGGAGTCGCCGACTAATGCAACCGCGAGATTGATGGGC
GGGTAAACGGTCGCCTTGATCAGCGAACGGCTTTGTGAGGACGACGAAGC
GGCCACCTCGCGACCCGCCTCGGTTCGGTGTGTGCTTCCGTCAGGCGCAG
TATTCTAAAAGTGAAGGGTATTCGGTCGGGCGGGTCTTCAGGGGGACCGC
ACGGGTACGACGAACGGGTGGAATGTGAAAATCCGTATCGGAGCCGGGAC
GGGGCGTTAGTCCGTTCTCGCGACAGGGTAGCACATTAAGTTGGCGAAAT
TTTAGGGGAATTGGGCAGGACCACGCAGGACGTCAGTGTTGGTGCGCTCC
CTCCCTAAAATGGCGACAATGGGCATCAGAAGAGAGGCGAGGTGAACCAC
CTGAATGTGTAGGGATCGTGTGCAATTTGAACCACGCATTGGAAAAATGA
CAAACCTCATACAAAGGCACCTCCAACCAAAGCCTTCCGAGGCAAAATGA
AAGGCCGAGCAGGTTCCATATAAGGTCCTGCGAGAGAGGGAGGGAGCGTG
CATTGTGGGAGGGCGAAGAGATAAACTGGGAGAAAGATGGCGATTTGTGG
GGAAAGGGCCGACTTCCATGGCCTATCTCCTGACGGTTGACAGGAACCTC
TCATGACCCCGACCTATCCCATTCCACCGTTGACACCTTCTGTCACGCGG
CTCTCCCAAACCAATGCTATTGTTGTATTCAAGGGGCTTCAAGAACGTCT
CTGCAACCCGCGCTAGGGTATGGGAACGGCGGGGGGTATCGTCGCGAGCC
CGGTCCAGCGAATCACTGAGTTATAGTTTTTTTCTGGATGTTGCATTGAG
TCGTTCTGTAGGTTCGCAAGGACATCATGGTGCTCAATCACTTGAACCGC
ATATACTCTGCGCGTCCCCGGCCTTCTCGTGAGTAGCAGTTGGTTATACC
CGTCCCACTCCGAATCTCGCACGCGAATAACAGTTTTTCTGTTGGACACA
CGACGGAATATGGGGGACGGTCGTGAGTGAAGGGGCTGTTGCAGGAGACC
CCAGCGACTAGTACTCTCTGCTAGCTGTAGCACGCCGACAGGGAATATAA
ACCACGCGTGGCGGGCTCGGCACAATAAGTATATCATCCCGAACCCGCCT
ATCTCCGCATGATTTGACGTTTTCAGTCATCAGCTGGCCCTTGTATACGG
TTAAGGTTGTTGCTCCAATCATCACCGGGGGAGACGACACTCTGCTCCGT
CCTAATCCGTCTACATTGTCTGGAGCTCGTGGCCGGTTCAGCACATGATC
TTCAGCCTCGCGAGATAGGTAGCGATACTTGCTTCTCTAGCAACATTAAT
CTACCAGGTTCGCCCAGTTGCTGGTTCCCTGTAGTACGCCCCACCATGTG
GCCCGGTTCGGAGTGAAGAGGGACCGGTTTGGAGCTACGGGCACGTCGAA
ATAGAGCCATGCCTAATGGTCTTTATCGTGTAACCATCCTGTAATTGCGG
TAAGACCACTATCTGCTGTGATCGTTCCTACAGGAGCGAGTAATTTGTAT
TGGCTAGAGTGAGGATCCCGAACTTCTCTGTGAGTAAAACGCCTTCACTC
CCGCAATATATCCCCAGAGCTAAATTGCACGCAAAGCCATGACCTGAGAC
TGTTCATCGGGTACCCCGTGAAGAAGCTAGTCTCTTGACGTGTCGGAGAG
GATGGTGGTGCGGTTAAGTCCCAGGGTTTCATTCGATACACTCTGATAGG
CGATAGTGGTCCGAAAAGCTACCCCGTTCGGTTGGGGGGCGGAGCCCCAC
GCGCGCGGACCCCACTCGCAGCACCTCTAATGGTCCCCTCTTCCCGCAGC
TCCGCATCCCGACACCGTGAGAGGTTAATCAACTAAACACTAATGGAGGA
GATTACTGTCAGACATCTTCAGAACGCCTCCTGTTAGCCGGTCGGTGGAG
GGACGCCTGCGGAAGTTGCGGAGAGGGGGGGATACGGGGAAGCGAAGATT
GAACGCTACTACTATGTTCCCTCCGTTTTCGGAAGCCAGATAATTGAGGA
GCATCAACCTCGGCCTCTACGTTTTCTACCCACGCCGGGTATCTATACCA
CAGCAGGAATAACTATAGGACGCTTGAGAGGTAGCATCCGGGTAGTGACC
GGTTAACCTGCCGGAGCGAAGGTAACTTGAGCGTGATCCCCCTGCCTGCG
GGCAGCCTCATCCTGGATAAAGAGATTTGCTACAGGACTGTAGTGCTTGG
TCCGGCATCCATATTATCGGCTGGTATGCCTGGTCTGGTGGCAAAGTCAC
CCTTATTTGACGCCGGTCCCCGAATGTAGCACTCCGCCGCTCGTATTGCG
ATCTGATACCTTACAACCCTAGGGCGGTCACCCGGCCTACCGGGCAGGTC
CCCGACAGCGGGCATTTGGCTTTCTACGGCGGCCTGTAAAACGAAACAGT
CACACATGCGGCGAAACGTGCAGGCTAGCGGGACGTAGAAGTTTGGCTTT
GGCACAGCGCCCCGTTACTTGCTGCCAAGTTCTTGTGAGAGGTTTTTAGC
TTTACAATCACTGCCTCTCCCGCTCCCACCCCCGGATGTTACCCTTAGGT
GCCACTATGCCCCACGCCGTATCTGCATAGATGCGACAGCGAAGAAGTGC
TAAACGGTCTACGCGATCGCACTCAGGCGCTATCAGCCGAGTATCGAACG
TTACGGCCAGGGTCGAATGTTCGGGGGCGGTTTGTTACCTCGGCGGTACT
CTGAAGCAATGTCGTTTCCCTTTGTTCCCCAGCTCCTTTAAGATATACTA
TACGAAGGGCGGTCCGGTACCGGAGACTGGGGAACGCAGAGTATCGGGTA
ACATGGTGACAAGGGGCCTGCTCATGTTTAAGGAAGGATGGTGCACGGAG
AGACCAGGAGACCGGCATTCTCGTTGCGGAGGAGCCGATTTAATCCTTCA
GCGGACTCTCTCGAACTACCGAGGATCAACGGGGTTCTGACAGCGAAACA
TAGTCCCGATTCTCTCGTCCCGACAGTCGTGTTCTCCCCCCCGCTCTATG
CGATCCCCGGATGTCCGCCATAGCGCACCTAGGCAATCCGTCTCCCTCTT
GTCAATCTTGGTCATGTTTCTTCAAATGATCGCGTCGTTCTTCCTCCGAA
TTGGTTGCTCTTTGTGTCAACCGGGGTCACTCAATCACCGTCTATCTTAA
GACAATACAATGGCACGAGGATGCAATACTATTCCCGGACACTGAACCAC
TCCAGCCGAATTTCTTACCCCACTCCGGTCGATTGTGGAGGATGTGCTTC
TCAGTGCCGTGGGGGTTCAACGGAACAGGTGTAAAAAACGTTACCTTCTC
AATGTCCGGTCACATCTGTAGCGCTAAACTGCGCTGGCAGTGTTAGATCG
TCACAGACCATTAGTGTGCTACGCATAGGGCCCCACCCTTTCTGTATTAT
CGATTTTGCACTAGACGAGCCAATGAGCCAGCGATCGGGTCGGGACCGTA
TAGAGGGGCTTGTTCTAGTGCCTTTAACTCCGTGGGCTTAGGTTTAGGCA
CAAATAAACCGGCGCTACCGTCATACAACCTTAATTGTACCTGCCATATA
GTGTTTGTTTCCTGATTTTGTTACACAGGTTATAGTAGGTATGAGGCTGT
TTCCGAGCACTGGCGAAGGTCTGATCCAATCTTGCAGCCTAAATAGAGTT
ATGCGCCGACCTACTAGGGCCCGTCGTCTTCCCGTTTAACTCACCAGCGG
AGTGGTAGCACCCCGTCCTCAGTCCAGCTCGCGGTTGCGACAGATTAAAG
TCGAGATCCCCCTTGCTCCCTGTTTCTCGCACGCCCTTACCATTTATATG
TCACCAGCCGCGTGGTGACGTAATTTGTGGTCTATGGGGTAAGATTGGAG
GAGTTATAGCTTTCATCATCCCACCAGGGACGGGCCTTTTCCGTCTCCCA
AAGCATTTCACAGGGCGTAATTGCGCACTGACTACTCCATCTGAAGGGTA
AGGAGCCAAGGACGAGGGTGCTTATATTTCGGTTTGGGCTCAATTCCCAA
GGAATTGGCGAAAGCGAGGCGTCGGTGAACGCTTCGCTTACGTCGAGATG
GGCCTCGTGTTGTTCGCCGCTAATTCTACCCAGCTGCTAGCTACCTATCG
TCCCTCGCCTGGACTATAACGACCTGACCCTGTCGCCTCACTGAGATGAA
GAGACGCGGAACCCGTGATAGCAAGCTACCGGATATGGGGAGAGCACAAA
GTGTGGCCTGGTTAGGATCGACAGTCATCAACGGCCATCCCTCAGACCTT
CGACATTTGGGTAACTCATGACAAATGCTGGTTGACGGTTCGACTGTTGG
AAGAGCGGTATCACAGCCGGGTAGCCGGGCACTGGGACCAAGAATGCTCT
CGGCACTGACGTGGCATGTTCCTATACCCAATGGGTTATATGATCCTCTT
TCCAGAACTAAACGAGCGCCTCGCTGGCTTAACGTGTTTGAGAACCAAGA
TTCATCCAGAAACTGCCACAGTCGAGAGATTCGTGGGATCACTGGCCAGC
CACATCAACTAAGTTCAAAGGGCACCACGCCGGTAGCACAAATGGCTTAA
TAAGCGGGCTGTGGCCGCTTAGTACCCCTGCCTACACGGGACGGAATATC
GTGGCATACCAACTCCTTGCACTGTACCGACGCTGTCCTCCTAAACCACG
CTAGTAGTCGACACGATGCGCGAGGAGAATCTCCGTCCCCTGAACCCTAA
GGTCTTTCTGCATATCTTTTATGGCTAGCCTTACTCTTCCTGACACTAAT
CATTAAGCGACCGCACACTCAGGAAGAGTAGCGTCTCCATCGCCTTGGCT
CAGTCCACGACTATAACATTCCCTTATGTTCAGCCTTGTGTTACATGGTA
ATCCCTAGCCGTGATTGCAGAATCGAAACGTGGCTGCAAGCTGGTGTTCC
CGGTAAACGTACGTAATTGGACGCCCGAATTCGGCCTCATGTGCTGCGGA
ACTCTACTTCCTCATGCGGTCTGCGGGCTGCTTCCGGTTTCTTCTCCAGC
TCGCTATAATTACCCACGCCCACTTACGCGCGTAACTGGAAATCAAGAGG
GACGCGCCGACTAGAGCCATCGGACTTCTCACCATTGTACTGATCCCGCT
GAGGTCCATGTTGACGCTGGAGCGCGAGTTGTTCCACGTGGTCTAAATGT
AGTTGGTATTGTGGCATTGACCGCGCACACCGACCTGCAACCCTCGAACC
TAGATTTTTAGTAATCGTTGACGCGGTTTTGTCAGTTTTGAGAATGTTCC
ATCCCAACCCTAGAAAAAGGATGGGATCAGTAGTGACCAGGGAGGTCGGC
TCCTCACGCGAACCTTGCAATGAGGCTACCTTACTGATCCCTCTGGTATG
ATGCAGCCCTTTTCCTGGATCGCCACAGACCGACGTTTGAGAAAATCCCC
AGCTTCGAGAATATCACACCCGCATACTGCATCACACTTCTCTCTCGGGC
GATCACGGTCATGAGATTCGATTTACCGGCTCGTACGAGCAACCCTCAAC
GCCGCCTTTCCACGTTCTAGATTCAATCCAATAAGCCGGTGCCGGGCTCG
TTGGCGACGGAGCGCTTGAGATATCTAGGTGACCCTTTGACGAGTGCCTC
GATAGGTCCGCTAGCCCCCGAGCTGAGAGACCGGAGTGCTGCCTTTTCCC
TAGGCAGGCGTAGGCCCTTTCCACTAGTCTACTGGTTGAAATGGTCGGAC
CCTTGCATGGACACTGCAGAGGCCCTACGCTGAGTAGTATCTATGGAAGA
GCTCGCCTATGAGCGGAGTGGAACGGTTAAGGACTGGGGGGTTGATTGGC
AATTGAAGACCATGATCCGTGCAGTAAGATGAGAGGACGAACGCCGGTCC
AAGGGGAGTCGAACACGCGGAGCAGACAGTAGCATTTAAATCGGACGGGG
CCGGGAAAGTCTCGACTCCTCATATTGGCTTACCGGCCTTGCGTTCTTCT
TCGTTGAAGGTTTCGATCTCTAACATGATTACTCCACGAATAACCGTCGA
GCGTTCTACCAACTCAGCCCCACGGCAATTTTGACGTGCACATTCTAGAC
CTATATCGTCCCATTTCAACCGTGGTTTTCTCCCCGCAGATACAAATTGC
CATATGCTGATCAGGCTAGATTATTAAGCAAGGTGAGGTAAGTTCCCCTA
TCAATATACGATACCGCTAGACAAGCTTTTACCACCGACAGAGTATCGGG
GTCACTGGTGGGCCAACTATTAAGGGCAGAATGAAACGTCATCAGTTGAA
TCAAACACTTTATTCCTTGCCGAGGTGGCGGTTGTAGCCCTGAGCTGCAA
CCCTCGATAGGCTGGTTCTGTTTACCCCGCGGTGACGGTAGCACTAAGGC
TCTGACGAACCAGGTTTGGTGTGCCAACACCCCTCCCTCCCGTACACTGC
TGAGATCTGCAGCCATGGAGCAACAGCACTACGCTGACATATTACTAGAG
CGGCATTCCTTTACGAGAATGTCTCACTTCGTGTGGTATGAGAGCTCTCC
CGAGTCTTACAGCCCACTCGGTAAGACTTGGAACGCCGAGCCGGTCCGAA
TGTGGTGCTCGACCGTTGGACCGCCCAGAATCGAAGAATACGGGAATACA
TATGAGTTAACGCAGGGACGCGTAGTAGGGAATCCTTGCCTGGGAGCGAA
GAATCTGAGATGACCGGGGCTGCCCTGAAAAGCTCAAGTGCTAAGATTAT
GCCCGTTACGATATATCGTGCTCCCGGCCGTCTGCATCTTGGCTCTTTCT
AGGTGCTGTGTTATGATTATCCACTCTAAGTGCTGCTCGGAAATGACCGC
CTGTCGGCTACTATACCTAAGTAAACTACACGGTCAAACGAGCTGCAGGG
ACTTTACTCTGCGTCTACTAGACAGTCCTGTAATAAAAAGTCCGCTCCTG
GAGGACTTTAGAAACTAGGCCCGCGATGGCTTGCTCCGATTGACTACGGA
CTAACACGGCTCGCGCTCGATTATAGTCGGCAGGCCTCTGGCCTCCCTGC
CGGGTGTTCCGATATAGAATTAACAAACTTTGTCTCGACTGTCACAGTCT
TCCGTTTACCCGAGCTCGTGCTTTCTCATCCGTGCCATGTCCTCCGCAAG
TATATGCTGCTGACAAACGTACACCTTAGTAGGTGGAACCCAGCCGTTCG
CCCCCCGGTCACTCCTCCGGCGATACCGCTCCTCACTTTTGTCTTTCTCG
ATACGATGGCCTGGCAAGTTCTGGATATATGATCAGCGCTCCATTACGGC
TCCCTCCGGTGCATGCTTCCACGGCCCGTACTACAGGTGCTTAGACACAC
GCCTGTCGCTAAGTCGAGTCAGCTCTGGCCCTGGTGCGGGCCGTGAAACG
GACCAGTGCGGGGTCACGGAACACTACACTGAGAAGCGAGCCACGGTTGC
TAATCCACGTGGGCGCTGAGTCAGGCAACTGTAGAGGCGTGTTATCACTA
GTTGCCGCGGCGTAATTCAGTCGACAAAGGTTGTACACGTGTGTACCACG
TGTCTGACCCGGGTCACCAAAATGCGAGCCGGCTGTGCATTGGCGCCGCA
GTAAAACTAGCGTATACCCGCTCGTAACTGGCTGGCCAAAGTAATTTATG
TATACGCAAGTGGCCTGAGGGAGGCAGCCTGCTTAGCGTCCCATCCCCTC
GTCAACCTGTGGTTTTAGAGTGGTCGGGGGGTTACCTGACGAGCTACTAT
ACACAATCTAAAAGCCGGAATACCCGTTCGCAGTCATTTGGGCCTCCTGT
CGCGTACACTAATCGAAGTATAGGATCCAGATTATCGAGTTAAGTGGTAC
CCTTCCGGTATCCCTGTGCGTTCTGATTTCATCAGTGTAGGCAAGAATCC
ACCGACCATAAGTTAGTACCTAATCCCGACAATCAACATAACCACGTCCA
TAATTTTCAAATTCTCACTGTCACGAACTTCATTCTGCGACGTGGTTATT
CGGACAGAGGTTGATGCCTCTTTACCCATACGTAGTACCAACATCACCGA
CGCGACCTCCTTGTATGATCTGGTTTTTTCGTTCTACCTCAACCCGATCA
GAGAAGCCTCCCCGGCCGAGGGGGCCCCACCACTCCTCGTGGAGTGATCC
CACTCGTAGGAAGGCGACCTGGATGGGGAGAGTCCGCAAATGTAATTGAA
CCGCGCTACGAGCTTTCACTCGCCAGCTCAAATTGCTGCTGGGATGTACC
AGGCATAAGTGTTCACCCTTTTCCACGACCTCAGGGCGGACTTTTCGCTT
GCGTTTATTCGTCATCTCCTTCTTCTACTGACGGATCGTGCTGCTTTCTT
TGGCAGTCTCCAGAACGTCGTGAAAACGGCCTAATCTTATGGGACAAAAA
TATCCCAACTGGAAGACAGAGGACGAACACCTGTTTCGGTACACTGCGTC
ACAGGCACGGACTGGCAGTCACCGCTCCACCCCGCCGCGCTGGTCATGAT
TTCCAGCAGTGGGGACCGGCCGTCGTCCCATCAACACCGTGTGTGCCCCG
AGTTCGGGAAGTGTCCTGAGTGGCGGTGTGGCGGTCTATATCCCTTAGAT
GAGAGTGGCGGACTCAGCATCACTGCGAACTGCCCGGCAACCTTTAACAA
CTAAATTGCGCTTCGAAAGTGCCCAAGACAGCCTCACGGCGAGTCGCCTG
TTGCACGAGGGAAGATAATTTTCGAGCTCCTGCACACGATCGCTCATACC
CAAAGTGGATAACACGTTGGAGGCATAGGCCTGCACCTGCGGGTGTCCTT
TCCGTGTTCTCAGGCTAATGCACTATAACATCTGGACTGACCCACTCCAA
GGGAAGCCTCTGGTAGTCTCTAACTACTACGAAGAACGCGTTTTGCTCAA
TAATGTTAGCGTACACCGACGTAAGTTGCGCCATTTGAAGCGTCTGAGCT
ACCGGCTTTTCCCGTTGGCTCATTGTCAACGTGCTATCCGGTCTGCCCCA
ACTCGAATAACGCTTAATTCATACCTAAGTCCCGTTGCGCGTGACTCTCC
AGACCCCCCTTCTAACGTCTCTATAACTGTTGTTCCCATGGGGAGCATGC
AGGGAATAATCAGCGCGTGTTAAATAAGAAACGCCGGCGCCAGGGCTAGA
CCGCCTTTGTTCATCGTCCCCCTTTGGCTTGTGGGCAGTAGTGCCGGTCA
CCATGCACGTCACCTCTTTATACTCGCCCTTTCCCCCCACATCACTTTTA
GCGACCTCATTCTCCTTACCTCAAGGGATTGCTGCATCTCGAGTCCGCAT
CCGTAAAGCGACATTCGTACATAATCCCTTCTCACAGCCGCACATGAACG
TCCAGGACAGCGCCCGTGTCAGTTTAGTAACACTTCCACCTATCCCTGGC
CGGGTTATTCCAACGTACCGTAGTGGGGGGCAGGGGATAAGTACGCACCC
AAAGGACCGAGGCTGGCTGGAGCAGAGTCCGAACGCTGCCCGACTGTCAG
TTTTATACAGCCGCACTCCACCAGTCACTGCTGCAGGATCTCGGACCCCT
TCGTTTTGGAAGCGCTGTATCCTTTTGTCCTTGCTTAGCAGGTCAGCTTA
TCCAGGGGCCTCTCTGCTGCTCATATCGAACGTACGCACAGGGTAGCCGG
TGACCACGAGGTGTGCACAGATCCTCCTGACCGGTGTTAAAGATACGTGT
GCTCTTTACTCCAGTTTTCCCCCGAGGAGAGTACAGATTACCTTCCTAAC
TTGCTGCACACCTTCTGCTACGGCCCCCGTATGTGTCCCCGTCACCGTAC
CGTCCCAGAGCGCCTAGCACTTGTCTCGCGGCCCTCCTATCCATGAGGCC
ATCACAACTGCATGCCAGCAATCATTATTCAGTCTGCCGAGCTTAGGAGG
CCAGGCTTCGGGCCTCCTTGGCCACATCATGCAACTACGTATGCGATTGC
ACCGGAAACCGCTAGTTCTCTATGCTTTCTACCGTCCCATACTCGTTTTC
GGTTCCATCGTTGTGGGGGTACTTTCGCGCTTCAGGACTTTCAAATGCTA
CCCCAATCCGTCGAAAGGCCAGGGCTGTCCCACCTACTCCCTGAACCATT
ATTTTCGTGATTGCGGGGCACCAAACACAATTCGGACTCCCAGGTCTCCA
TTACCACCTTGGATAATAACTCAGCTAAACAAAGACAGTCAGGTCATTGG
TTTTCGGCTAACGCTGAGGACCAATAGGCGTGAAGGATAGTTGTCGTACG
GTCGGCTTCCGCCTTGACTCATTTCCCGACGGTTCGAGCGCGGTCACACC
CAGACTAATCGCACGGTAGCGGATCAGAGGCTGCGTTCCTGCGAGTTTAC
GTGAACTACACGAGGGATGATCTATCGGATTGTGACGCCCCGGGCCAACG
GCCTTTCCTGTCAACCCATCCTGGCAACTGTTCCACCTCGTGCCAATGAT
TCCCTGACTCTTGGCCCCTGCGCGAGCGCAGCATATAGTTCAATGCCTGA
TCAGAGATTGCCTGAGACGGAGAACGACAGCCAGCCATCTGCAAAATTGC
CCTTTCGGCGGATCCCTTGCCGGTTTCTGCACTCCGTCCTATGTCACTAT
TGGAAGGCCCGTGTGCATATGACGTCTGAATTCGAATCGTCTGGTATTCA
CTGAATGGAGTTCGGCACCCATACGTACGCCCGATTCCATCCCAACTAGA
ATCCTTCGCCCTAACGAGATGGTGAACTGAAGGTGGGATCAGGCAGGCCT
CCGTAAACGCTCTGCCGACAGCGGCCTTGAGTTAGGGAAGCGCCCCCGTG
TTTCTGAGTCGGGATATGCTAAGCGCAGAGAACACAAGTCCCGAAAAGCA
GGCCGTAACCGATTAGCGAAATGTGATAAAGCGTCTTGCCCGCGATTTAT
ATCGGGCGTTGGTGAAGGTAAGTATACAAGAACACACGCCCCCAACCCTC
TCTTTGTAGAGCACCGCTGGTGGTGCTACACTATAAAGCGTGATCCGGAC
CCCCTCTGTTTGACCCGGCCCGAAGGCAACTGTCCTAACACTCATAAATC
GCCAACTGACCTGCTGCTGTAGCTCGTGACGCTCTTCGGACACGATCACA
TAGCTAACAGTGCTCGTGTTTACACTGCCCGGCCGACGACCACACCAGGA
ACCTGGGGCGTACTAGGCGTTGTCAATAAGAGTTTGGATCATCAAAACCG
GAATAACAGGTAGCGAGGTAGGATACCCGAGCCAAAGGTGGTGAGGCCAA
GGGGGCTAACACAAGGTAGTCTGCTCCCTACAGGGGGTTCGATGTTGCCC
GTGTCGCTTCCTTCAGGCAGCAGCGTCTTCCTCCCTCTCCTGGGTGCCTT
AGTTATCACACCCTTGGGTGGAGGCGGAATTTCCGGTAAGCTACCTCCCG
ATGCCACTTCCCTACTGCGGCAATTAAATTAAGGCTCGGGTGCGAGAGGT
AATCGTCTCTTAACTGGATTCACGTCTGCTGCTGAAATGTGGCAAGTCGG
CGCGCGTAGTTCTGCCCGTCTATGGTACACCCCCACCCGGGCGGTTGGGT
GACCCAAGCTGGTGGTTGTGACCTGGCTGCGCCCAAGGGATCCTGGAGGG
ATCCCTATCTGCTCTGACCTCTGTCTTAATGGAACAACAACGGACTATGG
GGGGACACGGAGACGCACTGTCCGCGCAACGGAAGGTGCGGGAAACCCGC
CCGTCGGGCGGCGTCGCGTGGCGATGATCCGCGCAATTTCCTCTTGCTCG
TTTCACCTGCCATTATGACAGCTTCCCCGGGGGATTTGGTTGGTTCGGCT
GTATGGTTCGACCTTTTGTCTCTTCCAAGTCGCTAATTCAATTTCAAGGA
GTGATCACCGCTCGAGAACCCCTTGAATCCGCTTCCGTCTGGCTCTCGTC
CAAACTCGGCTCTTACAATCTCTCTCCCTAACGGCAGCGCTGCCAAACTT
TCCCCCACTACGGAACGCGAATAGACCCCTGACACGAGTTTCACTCCACG
TTCGTGCACCTGCGTTTCTTGAGTCCTCTACGATCCACGTCATTGGGTGG
AGTTAGTCATTTTCTTACCAGTCGTAAAAACGGAGATGCGTTGGGTCAAG
AGGGTCACAAGCCTCGCAGCCAGCTGCAGCTGTAAGGAGTGCCGGCGTCG
ATTCTCTCCTTTAAATAATGGTTATAGCTCCACCGACGAGATCGTTCAGG
TTAAAGTCATATTGGTCGCTGAAGGTTACCGTTTGCGATATGTATCGTCC
AGTTCCACGTGTCGGGGAGCGATTCCGTATACCCTCTTGGTCACCTCTGT
TTTGATCCTAGGGGGAGGGAGACAGTGACTATGTGAGACCCAACGACCCA
TCCTGCACCTGGATAACTGGGGATCCAGTAAAATTGCACAAGTATGTCTA
CGCAACCTATAGAGCGGGACCGACGGGTTGGTGCTTTTGACAGCGACGTG
CTCAAGCCTGTGTTCCAGCCCTTATGACCCGCTTATTAGCGACTCAGTAC
GAGAGGGAATAACTGTGCTTCAGCCACTCGCAGGCGCGCCTAAGAGGCGA
CCTCTTGTTTTGAATGCGAAAGTAATACTCCGCGGGGTTTGCCCGAGGTC
TTCACGAACAAGCTCGCGAGAAAAATAATGGAGAAACGTTGATAGGCAAC
GCCACCAGTAGAATGCTGGTGAAGGCTTTTCCCAATTCATCCTCGGGGCA
CCGTGTTGTCTACTGCAAGGAAAGTCCAGTACGTTTCTGTAAGCGAACAT
TTTATACCCTGGTCCCTTCTTGTTTGCTCATTTTCAAGCGGAGACGTTCG
TTTCAACGGTATTTCTAAACGAAACGAAGACGACCTTGACGGTGCCAATC
AGTGATCATAGTAGTAGTCTAGACCTCATGACAAGGAGCTCCTCCGCAGT
TTCGAGGCGGCTCACTATCCTCCCCCGAAGATTTCACCTTCGACACGTAT
CGTCCTACACTAGGTAATTTTATATATAGTAGGGCCGTTGTCTATTCATA
CCTCTACGCGTCCACGCAGATTCTCATTTAGCGAGTGCTTCGGAATACTC
CCATAGGCGAGGCCGATGTCCGAGCAACCTCGAATATCTCAGACAATGAG
GCAAAAGCGTCGGTACTCAAGACCATCTCTTTTCCTCTGTAGAGGCTATG
GGCCGATCATGACACATCCTCTTAGGTTCAGCAGAAGTTCCACCGCTGAG
TCCCTCACCATAACTATGCCCCCCATGCTCGGGAACTTACCCTGAGTAGC
AATACGTTAATGAGAGGGTGATCGGACCAGGTTCAACCACGGTATCCGCC
CAACGGCACTAATTCCTCGAAGGGGTCGGAGTTGGGAACGCGGGCCGTCC
GGGGGGTCACCGGCTACCGCAATCCACGACATGATGCGAACGTCTTGAGC
CCCCCCGATTGGTAAGAAATATATGCAGGGCTCACGATTAACACGTCCCC
GACCCCCAATGAATGCAAGACACGAGCACGGGTAGACAGTTAGCTACGAT
GCGAATTTACCACAGCATTAAATCATACGATTCACCCCCACAAAAGATAG
ATTTTGAGTGCTCCATGCAGAGTCGCGTCACTTGTACCGCTCGGCAATTA
GCCCTATTTACGATCACAAGTTAGCATTATATCTTTTCTGCTTTCCCGCA
GAGTCTTGTATATCCAATTGCACGAGTAAGTCTTAACAATCTCGATCCTC
CCACAGTTGATTCACTGGCTATCCAAAGAGTACAGAAGGAGCAAACCTTG
GCATGCTTGCCTGCACGATTTAGTGACTTTACTCCCTAGACACGTTATCT
TCCGATTGATTGCCCTCAATTTAGGGGCCTTCACTCTCAGCCTGCCGCGC
GTCAAGGAGAATGTCAATGTCATGACTGTATTCGTAGCCTTCCCCCGGCG
GCCAGCATTACAGCAGTCCCCGGCTCAGGACATCACGGACTGGTCGGCAT
CACGACCTTCCTGCGGTCAGAGACTGATACGTCAATTCACCCCGATTCGA
CTTGTCCACCCTTCGGGGGGACGTAATTAACTTAGTAGCTAGCAGTTGAG
GTTCGATTGTGTGAGCTGGGCCTTAAATAACTGGGGTAGGCGACCAGCGC
GCATGAGGATATGCAGTATGATAAAGGCTCTTACTTTAACGCTGTTCCTT
AAGCGCTCCCATACTCAGGCCATTCGTCGGCAGAAGGCCCCGTCAACGTC
TGTGAACTCTTCCTGGCTATGTACTGACTGGCCGCTTCAGGCGTACCGCC
TCACTGTACCCGTACGTACGCGACAAACCAACCTGAATGAACATCCTACG
CGAACTAAGAAGGCGTTGTATATGCAATTCAGCAGTGCTTTCATTCGGTT
TCGCTGTATTCAGATCGGTTACTATTTTTTAGAGCTTTAAGTGCAGAGTC
GCCGTGGCCTCATAGATGCGCATCCCTGCGGTTCCGCCCATGGTTAATGT
CCAATCCCAGACTTCAGACTTTCGGCTAATCTCACCACGTGACAAAGATC
TGTATAGGACGTCCGGTTACAAATACTAAGAAGGCGTCAAAACTACTGAA
AACCATACGCCGGCTTATTCCTATTTCAAGCCCT
>SRR404977
GCGTGGTATTAATGACTCCTCACCCCTCCTAGATCTACCGGAGATCCCTT
AGGGCCCTAATGCCTGAGAAAAAACGATAGATTAACCGTTAATCTATCGT
AATTCCACTCGTTATATTGTCGAAATAATACCTAGCCCAGTAAGCCCCGG
AGCACAAGACTTATCAATGCGCCGCAGACACACAATAAGCCACGAGGTCC
AGTTGCATCACGACGCAAGCACTCCCATGATTGGGGCTGCTCTTCAATTT
GACCTCCCACTCGTATGTGTAGGAGTCGCACCTTAAGCGTTGGGGCGCCT
CGGTGCCAGTTTCCTCCTCATTCTCAATCCGCCTATCTGCCGAGGAGTGT
CAAGCGGACTGCAAGGGCTGTGGGTTCCAAGCAGTACCATTCCCGTTAGG
GTGGGGATCCTCGTTTTCTTTCGCAAAGGTCGAATCAAGTCTGGTTACTT
ACAGGCATCCTCATGAAAATCCCTGACGGTTTACACTCTCAACTAATTTA
AAAACTTTCATCACGTCTGAAGAGTGAAAGGACTTTGAAATATTGAGTGA
CGCCCAAGTTGAGGTTGTGTCCCAGGCCCGATGAGTGGCGGAAAACCCAG
TCAGCCGCTGCCATAAATAGGTTCGCGTTATATGAGCCCAAAGGCTATGA
TAGTTTCCTCCTGCTTGCGTGGCAAGTATGTCGGGAGCCCGGTCCTTCGA
CGCTTCACAACAGCCTCACACGCCCCCACGTCGTAAAATCCGGGGCGAAT
AAACGACCCTTCTCGTCAACCGTCATGCGTTCTCGGCGTTAGGATGCAGC
CTTTCCCGGGAGTCCTCTTGGGGAGCTCAGCCCCGTGGGGTTAGCTAAAC
CACCTTACTGTGGCGTCCCCACTATTTCAGGGTCTTGCGCGACACGTTCG
CGTTTAAGCATTTGGCCGCCCCGACTAGGCGTCGGCGCGGGGAGCAAGCA
GAACAGCATTATTGAAATTACCGCTTAATGGGATGGCGCTGATATCGTCT
ATAGAAATTGGACATTGACCGTGATACTCACCCACTTAATTACAAGGCAA
TGGTGTCCAACGGAGCATAAGCCCGCGCGAGGGCATCCGGAGTGGATGTC
TTCGATCGCTGGACTGCAAAGCCAACAGGAATCAGAAGCCTCTTCGTCGG
GGATGTCAAGTAAAGTACGTACAACCTGGATACACGTGACGGTAATGCGA
CTTTGACGGCTTGTTCCGCCCTGCCTTCCCCAATACGAGTATCACTCTCA
CCCTTCGCAGGCAGACAGTTTGTATCCGCGGCTGATGGTGCCTCCGCTCC
GGGCGCCGTAGCGGCTCCAACCCTCAGTCTTCCTACCGACTCCACACACC
AGTTCGCAGTGAAGGAGGACAAATCGAGTACCCCGCCCCTGACTCTTGGA
ATTGCTGACCCCATCGGAAGGGTACGGGCCGCTTAAGCGGTAAGACGAGG
GCTTTAAGCAACCAACAATATAGGGCGCGTATGTTATTTGTAGGGTCTCC
GAAAAAATTGATTCAATACCGGATTTGGCATCCCGCCCTGGTCATAGTGC
TGTGTCATGGACTTGAGAGATGCCAGGACAACCTGACGAAAGTCTTACAA
AGACCCCGGCGAACTATTCCTATTGCCAGTTCTTGCCACAGACGCAAATG
ATACTACCCCATTTTCATATACGTCAATAGACCACAAGTCTTTTACCAAT
TCTTCATAAGCCTTGGCGTAGGAAGCACTCGGAATGAAATCATCCAAGGT
GGGGGTAGGCGCCTAAGACGGTAACTAGAGGACTCCTGCGGGCCTTGTGG
ATCCGCTGATCGTCCTTCACCTGAGTGAATAGTTTGCACACGGCGATCCA
GCGCCCCTACCCGAGCTTGAACGTTCGGTATCGCCTGAATTGATTAGCGA
CGACTTCAAAATAACTGTGCTACTAAAGAACTTGTAGTCCTCGGTACCAA
TTCGTAATCTCAGATGTTTCTGGTGCCCGTGTCCAATGTGCTGTCGTAGT
TGGAGAGTACGCTATGTTGGCGGGAGGCATTAACCTTAGTTTATCCAGAT
GTGATACTGCGGAAGGATGCATCACAATTTTCGAGGGCATTGTGATGGAG
CCGGCGTTGCCCTTCGCGTCCACCGCTTAGTTAGGCTTTGACTGACGCGC
AGCGAGTGTCAGTCCCGCCGGCAAAGCGGAAGTCTCGGACCTAAAGATTC
GAATTGTTAGCTGTAGGATTATCCCACACAACGGCCACCCAACTTGGTTA
CACCCGGGAGGTTAATGTATATCTCCCCTGCTTGATTTCCCTTAACCCAA
TCGGAATCCATTGTACCGCAGGCCTATTGACCCCTCGATGTCTCTGTTAA
TAGCAACGCTGGGTCCTCCCTGAGTCCATCGATGCGTAGAGTCCAGGATG
AGCGCGCCCTCTGAAAGAGCAGGCGGCGCCCATCTCGGACCTGTCGCAAC
CCGAACGCCGACATCGCGGGGAAGCGCGGGCATCGATAGAAGCTTAAATG
AGCATCCGAAACTTTCGCGACTGTTGGTTATGTGCTCGGGTCTATTGTCC
TACGTGAAACACACGGCATGGTAAGCAGCAGCGCTTTCTGGTATCAGGAT
CGCCGTGGCTGCTCCTTTTCGCATAGGGAAGACCACGGATTGTTTAATCG
TTCACACCCGGCTAACTGTGAAAAGCTCTTTGACCTAGATTCTACGGGAT
TGTACTTCGAGTGGGCATCAGGCCAACATACATCCAACCATTGGAGGGAG
AGTTGTAAACCTACTTAGCGGCATTTAACTGCGAGGGGATAGTCGTTGTG
GCAAGCGACAGGTAACTTGGCACATCGAGATATGAACAAGGCGCGAAGTA
ACGGCAAAATATTTGCACGTGAAAAGGACAACCCGGTGATGGCTGAATCC
TGACATTTATCAACTTTCGCTTTATTCGTTTCATACATACCCCTGCACTT
CGTGCAGATCTGTCCCCACACGGAACCGCAAAAGGCTCACCCGTGAAGAT
AGCGGCGAGTAAACTGTTGCACGCCGGAGAACCGGTGACATTGACACCTG
TTACAAAGCCTTACAATCGACGTCCACATTGCGGTGAATGTACAAGGGTC
GCGTGACCAACAGTACTGAACTTAGCGGAAGGGATCAATATAGGAGCTGA
CCTGATGCCCTGAGTTAATGCCCCCTACGGGAACGCCACACCTAGGTTTT
GCTAGCTGAAATAATCAGCTAGCAGTTGACAATCCAACCAATAGGGCTTC
GCGGAATCCACCGATCCACCCAATCGTTGGTGTCCCGAAGACTACACCCA
TGTCGCCTTTAACCGGTGGTAAATACCGGCGCTACCTTTTTTGAACTACA
TAGCGCCTACGTAACGATCCGTATCCGCGGGCATCAAATCGAAAGAGAAG
CCGTGGTCATTATAAAGCAGTACTTTACAATTGGGGGACAGAGAAGATTT
CCATAGTACCCGGTGTACAGATATCAGGCCTATTCGTACTTCGATCAGCA
GCTATCATCTGTATATGCCCCCTAGGAACAGCTGCAGAAAAATATTCGAC
GATTGGGTAGGTCGCGGTCGCATACTCGGTCTTACCCGTGGCACATAAAT
GCGCATGTACGGACTAACGGGCTCGTCCCGGGGGTGGGCACCATTTTCAT
CGTAGTTGTAATGTCCCTAGTGACGTTAACCTCGACCTGTCCTCCCAGCA
TTGATCTTTGGCCATCGTGCCTCCCGGCCGCCCAGAACCATCTGCTCGAG
TGGAGCTGCCCGCTCACTGCCGTTGGGTAACACACAGCACCTAGTTGGAT
AGGCCGGAGAGCCCTACCCTCAATGTGTGCACTAGCATTGATGGATTGGG
TTAAACATATTTTCGCCGGTTTTCGATTTCACTTTTGCGAGGACAGAACA
ATTATCGGTGCTGTCCGCCGGCATTATAGAGGTAACATGGCACCATTAGC
TCCCAGCAGCTAAAGGCGGTCTAAGCAACCGTCATCTCGCGGATAATCGA
TGTTGCAAACAAACCCATTGGGAACACTGCCGTGTTGCACACCCAACGAT
AGTGCTGGTGTAATCCCTGTAGAATCGTAACCACCTCCCTCGTACTTCCC
TCTGCGGTATTTAGCCTCAGCGCCAGTATGGCGCAGTCGCTTCGGTAGGC
GCACGATTTTTGCAGCTGCCGGTCATGTGGATCGATCACTAGTACCATGG
AACGGTCCTTCGAGCACTATCCATTACCCGCTTCCTAGTACATGGTCATA
AACGCCTCGAACGGGTGAAAGGGGTCGAATCAATAGTTACGTAGCAGCGG
CAGGTCTGGAACCCAATGGGATAGGGCGAAAGAGGGGAGTGGGCAATACC
ACCGCATAGCGCGTATTATAAAATCGAAATAAGCGCCCATATTCTCTGGC
ACCAGGTCAGTGAGATCAAGACATCATGGCTCTGCCGGGTGTGAGCAAGG
CTGAAGTGCGCACGAGGCTTCTCGCATGCACCCGGCCAGTTCATCTAATG
CATTCGCACCATGCTACTGGACTGGTGCAGCAGCCGGCATATGTAAGGAT
AAGCTCGGTCTTTATTCCGAATATTGTCCTCTCTTTCGTGCCAGCCCTAA
ATGTAGGGGAAATAGTTCGGGGGACAAAGCCCCTTCCATTTTACGGTTAG
CCTCACGTTTGGGTGGCGGCTATCCGATTAAGAGGTGATGTAAATGTGAT
TTGCTCCTATCGTAACTGTACGGTTTGAATGCAGGGCCTCCTTTACGAAC
CCGTCTGGCGTGTATCTCTCTCCCGTCCCTTCCCGTAGGCGACGTACACC
GAATTGCAACGAAAGGATCTAGGCATTAGCTTCTGTCACGGGACACTAGA
AACATAGATGCCCCATGCGACAAGTGACAGGCCCTCAAATTGTTTGCCTG
CAGGTGTTGCTTGAATGGCGATAGCCAATGTGAGGACTCCGACGATAAGC
CGGCGGTGTTCCCTGCATGGAGAATGGCCTGATTATGTCACAAATTGAGC
ATTATAGCGCGACGGCTCGTGCTCAGACCTTCATCATCCGTCTCCAACGA
GCCTTACGACACCTGGCAGGTGCCTATCCATGGGCCAATTCACGGCCTCG
ATCTTTAGTTCGTGGTAAGATCGCGCGTGAAAAAGGTGCGTCCGAAGTTA
GACGTTAATCTAGCCGAACCTTCGAACAGCTGGAGGTTCTCGTTCGAAGC
CCACTTTTCGTCCTGTATAGTGAGCAAGGACTAACAACCGTTATACTACG
TACGGATAGTCGTCGCTACAACCCGCAAGCAGAACGCGCAACCAAGGGAG
AAACCTTCTTGGGCAGTACGGTAAAATCAGGATGGTTGATGAAAGAGCCC
TTTCTGAACCCTAGGTTTTCTGGCCGATCATAAAGCGGGGTGGACTGCTC
TCCGTGGTGGATCTCTGCTAATGGCAAATCTAGGCCAGTGGTGGCGCCGG
GCTGAGGGATAAGTCAGTAGTAAAGGGCAAGGCCTTCGATCGGAAGCGAT
TCATCGTGATCAGACGCGCGATTTCTTAGACGCTTGTCTAGCTCAGTTGA
TTTTCAAGTTCTATTTGAACTCGCTTCTGAAGCTGTGCCAATAAGCTACG
GTACCGCCTATAGTGGGCATTGAAACGTAAGTCACTACACGTGATCCTAA
CGAATCGTCACTTTTGCTGAGATCGCCACGGTTTCTTATCGTGAAAGCTT
GGTATGCTTGCGTTTAGCTCTATTGTTGCACGCAATCCGGAACATTTAGG
TCGCGGCAAAGCTAGTGCGGGGCCAGGAATTGGAGCCGTCTGTACCAATA
GTATGGTAACACATATAGACGATGGCGTTTTCCGCGAGAAGGAAAGTGTG
CTGCACGCTAACGCCGTACCCGGTTTAATACCGGACCCGAACAAGAATCG
GCTGACTTTGAACCCATATGTTTCATGTGCACCGAGGGACGTCCAATGCT
AGAATTTCCTACGGGTTCTGTAGACCTACTAATGGCTACTCCCTTTACTG
GCCTCCGCGTCCAAGTCTACGGAAGCTAGTTCCCCTCAGGCTGAGGACCA
GCATGACCGTATAGCACCACATCGGTCCTTCCCACGGGCGGACTGAGAAT
GATGATCACCAGCGCGTCTCCCGTCATACGGGTGTGTTTCTCGAAGTAAG
ACAATATTTTCAAAAGATTACGATAACGATCTTAGCCAGCTGAAATGCTC
ATTTGTTCGCGCAACAATTGAGGCCGACCAGGTACTATATGGCTTTGGAG
CAGCTCTCATTTACATTACGGCGCTAGACCCTGCCAACCTCGGTAACAAA
TCAGGTGTCGTATAGCGCGAGTCCGGTACACTGTGGATTGAGGCCCTCGT
ACCATATTTATTTGGCTCAAAACAGCTTCCACCTCCTGAGGAGAGGGTCG
GTCACCAGAGCTTTCTGGTGGCCGAAGTATAAGCAGCTTTTCGCTTAGTG
AACGTTACGAGATTCTATCGCAGGAGGAGTCCTAAGGCTGCTCACGGCTT
TCCCACACTTTCCACGGAAGAATAAGCCATGGAGGGATATGCGCGGTCAA
ATCGTTTATGCGAGCGTGACTCTCTATCTCGCCAAGAGAGATGCGACTTT
AAGCCCGCAGCAGATAGCGGAAAGGCGGCTGATAACGGCGATCAGCGAGT
CAAGGCAGACGCCAAGATCAAACCTTCGGAAGACACTAAACAAAATAAGG
CGCCACATGGCAGCTGGCTGACCACGCGAGAAGGGAACCGAAGATTACTC
GCCGTAGAACAAACAACGACTCGCGCAAGATTTCTGTCTTTGAGTGAGCG
GCTGTCTGGGCGAGGACTTTGATGCACCTCCAGCGGCGACCCTTACGCTG
CGGGACGCGGCCTAGGTGTTTCGCGACGGATTCCTGCCGTGAAGACTCGT
GGTTGCATCTTTAGCGGACTATACTATACCTAAGGACGCAGCCCTGTTGT
GGGAAGCTTGGCTCAGGCAATCAAGTGCCGCCCGCGCAACTACGCGACTT
GCCTGGGCACTATTTGAAGGTCAAGGTGTTCCCTCGCCACCCTGGCAGAT
GGGTAGTAGAGTGGAGCGCGCCACGTTATACTTAAAGCGGTCTACGTACC
AGCAGAGATTGATGCGCGGGTAAAAGCTGAAACGATGTTCCGTCTTCAGA
TTAACCCACCCCTTCGAACGTAGTGCGAGTCCCTAAACGGCCGCAATCCG
AGACTCTTCCCACAGCATCACGTAGGGCCTGCCGCTGAAGAAAGATTCCG
CTGCCGTTTACGTTTGGCACTGATGAGCATTTATTTTGGAGCATCACGGG
CGATGGATCGGGAAAGGGCGCGTACCTGAGTCAGCCCTGAGCACCTGGAC
GGAAAGCATCCGGACAAAGCCCGTCAAGTTCGGTAGTACGCAGGAAAATG
CCCGGGGCACGGAGCAATTCAGGGTCCACGTCAGAGTGCGGGCGAGATAG
CGCGGTCTAGGCTCCCAGCATATGGTCGGGGATCGGTATGGCTCGTGGCG
CCAAAAATTCGCTCGGATTTTACATCCGGAAGGGGGTGGAATTAGGGTCG
TGGGCAGGCTAATTAAAATGGTTTACAATAGAGGTAGCGGCGGTTTACGA
GTAGAATGAGACAATCGACGACCTCCAGCAACACCGAAGCACTATCCTCC
GTCCCGGGCCATTCGCACTTGGACTGTGGTCCGGGTGTCGTCCCGCGCAC
GCCATAAACCGCCACCAAATGCGGCAGCCCTTGACATTGCTGTAATGCCG
GTCCTCATTCCCAGTACTCATACAGTTGGACCTTCAGGCTATGTGCCGCG
GCTCAAGGCCGGACCCACGAAGTAGGCCCGAGCCACCTTGTAGTCGTTTA
GGCGAGCGCCGTTAATAACGGTGAGATCCAGGGTGGGTACAAGGCATATC
TGTCTGACACACACGTGCGAACGGGCAGGTATCTTAGGTGCGCAAGACAC
ATGACGATAGCGAGCTCAGTCCGCCATAGCTTTTGGCCTAAAGGATCGCT
CTGCATTCTAAAAGTTGATTCAGTGTAAAAGCAAGTGAATCTTAGCACGG
CACCGGTTAAGCATGCGTGAGGGCTCTGGATGTAGAGCTCGAACGACTCG
CCCAACCCAACTGTTGAAATTGCGCTCACTATTGTTTGTTTTCTACGAAG
GAGCATAGAGTAACCGGGCCAGGGCCAAGAGCCAACACCAGGTCTTCCGA
CAAGCAGGCACTCGCTCTTTGGGTCCCGAATAAGACACAAGCCATCATGC
GCGCGTAGACGGAAGCGCTAGATCGCGAGAAAAGGCCAGTGAGTAGCATA
ATTGAATGATATATTTAGCAGACACGCCCCTTGCCTGCGCTACGTAACGG
TCCAAAGACAACGGACACGATAAAAGTAAGATATCGATGGCGCAAGCGGA
TAATGCGCAATACTCAGCAAATGGGGAAGACCAGGCGGGAAACGGAAAAT
ACGGACCACGGCGTGGAGAATGATCGGCGGTGGAGACGAGCGGTAAGACC
AAGAGCACGAGAGATACACGCCAGGAGGGCGATGCAACAATGACCCACAT
GGGTAGGACGAATGAGAGAAGAGAATAAGGTAAAGGCAGACAGAGAGTCC
TGGTACACCTAGCCTTTGCCCAAGAACTCGGATTCAGACGTGCTGCGTGT
GTGTTACAGCGTTCGAAGAAAAGAATGCAGCAGATTACGATGGCTTCGCG
TCGAGA-GGGGGGAGCACATTAGGCAAGTCAGGGTGGTAATGTGAGCCGA
CAAAATACCTGAAACTATTCTCGACCTGCAACAAACGGGGAGGACTAAGA
GACACGTTACGGCCAATGAACACTTGGGGCGGAACGCAGTAGCTAACACG
ACTCTTGCGATTCGACGGTATGCCAGCGGTAACGTGAAGACGCCTGGCCT
ATATCAAGGCAAGATGGGCACCAATAGTTATACAGAACTTAACGTTTCAG
CGACACGGCAGGCGCAGCCAGCAATGATGGGCCACTCGCAGATCGATGGA
CTGTCGAGCAAACCTTATGCAGGGAGAAGTTGGGCAAAAAAGCTAAAATG
TGTGGTGATAATCGCATTGAAGGTCATTAGATGCATGCCGATTTAACTTT
AGCTTCCTCACAGACGGTGCAATTTTCAGCGCGGGGGGTCAGGTCACAGG
ATAACCAGAGGGGCTTGGACAGGCTGAAGCCGGAGTGGCTGGGATGTGAT
GCTTTCGGTACTGGATTTACAATGCTAACCGCCATAGTAAATATGGACGT
TTCAGAAAGGGCAGAATCCGCCGCTCAGAGTAGATTTTTATGCTGGGTAT
ATTTGAAAGCAGTCGACGGACGTCTAGAAAACAATTTGATGCGTCCAATC
TGATAACGCCTTAAACCAGGAATAGTTTTGTAAATCGCAGTGCGGTGCAC
GTTCCTGCCGGTACGGACTGGCCAGTGAATCTAAGTGCAATAGTATGAAG
CGGTCTAAGGCCTTCCATACTCTGAGATACGCAGCGACGCAGTACTTCGG
CAACTACACTCAATAGAAAAGTAGCCATATGAGTTAGTATGAGTTGGATG
TACAACTTGAAGTATTATACCCTGGTCACTGCTATGCGTTTGTGGCGTTC
CGGGTATAATCTAGCTCTACATGTGCCCTGGTACTCGACGCGGAGACGAG
CCTCCCAAAATTAACCAGTGCCACTGTGGTAAAGAAACGTCTCTGACTCC
TATCGTTATGAATGCATCCAAGAGTCATCGCTCGACGAACGTTACAATTG
GTCATTCTACCCATACGATCAACACCCTGCTAAATAGTGGGACAGGTAAG
AAACTTCTTCTTACTTTGCACATGGGTCTAGTCTGGTCGCCTATTATCCA
TACAGACACGCCCCTGCGAGCAAACTTTCTTTTTGAGTGTGGTGTATTAA
TGAGAGAAAGGCGTGAGTGTCTTGCTCTTGCAGTGTCTGCTCGGACCATC
TTAGTAGTTGATATTCGAAAACTCGGTGTAGCGTTCGGGCCTATTTGTGC
GTCGTGGTAGAATCAGAGCTCATTGACACGGGAGACACCTTTCATGGCTG
AGAAAACGATGATGAAACTGCTCACGAGTTGGTTTCGGCGTGGGTAGCAT
CCAACTCGGTGCGTCAGAGCGCGGCGCGCGATATAGCAGACGCGAAGCCC
ATGGGAATCGCACGTCAAGTTTCATGCTCGGGTAAGTCGAAGTCGAGAAT
GGGGTGCCCCACATAGTCGAGTGAGAAAGTAACGCGTACAACATTAGGCA
CAAAAGGTGGACGCCTTGAGCCAATGTGCGGGATCACGGGGAGTCGCTGG
GTTCGCGGTTGGCGAAGAAGACAGCACAGACTAGTGTTGTGCTAGGCTGT
ACAAGCACAAACTTTAAGTCTGGCAATCACACCGATCGTAACACGCTGGA
GTCGGCCGCAATGCAACCTAACCACCAGAGCACTCGAACCGTAGGGCGAG
CACATATTATTAGAGTGGAGCATCAGGTTGTGGGGGGGTCCAGCACCTTA
TGGGCAGGCAACCGCTCTGAAGGCGCTTGCTACGACTCCGTAGCCATGTT
CTGATGGGGTCAGGGAGGGGGAGTCGAGTGGAGCCGCCAAAGCGAGAAGG
TTGCGCTGGATGTGAGACTATATTTACTATAAATACAATGTAGTTGCAGC
TGTGTCAAGCAAGGCCACTGCGAAGGCGTCGGGGACTTACATACCCTCCC
TCCTATCCCGGAGTCTACCATAGCTTGGCCGGACGCCGGACGATGATGTA
AGGAATATGCTATGGCGTAGTTAATATAAGACATACCCTATACCGGTGAT
TTCATCATTCGATAAACGCTGGGAACGACCGTATGGGATGCAAACCGCTG
GTTAGCGTCTAAGTGAAGGGCGTGGAGCAGATCTCTTACTGCCCAAGCTC
GGAGTGGCCGACTTAGGTTTAACGACCTTAGGGTATTATGACTCGGCGCC
TGGGTTTTCAAGGTTATATGGTGAGTTATTAGATGATGAACTCCAACCTA
CAACAAGCACCTAGGCCAGCCAGGTAGACATTATCCTCGAAACCGCCTGG
TGCTCAACCGTAGCAAAGTTGGATTATACCAGTTCCCATCTGCGTTTGGG
GGGCGGCTCTCACAGGAAGTGTTACGAGAAGCACCCCCGTGAGACATAAC
GACGTAACAATCCATGGGGGGTGTTGCGAAAGGGGCATTGACTTAGTTTC
TAATCACCGTGATTGTTTCGTTTAGTTTGCGGTTCGGAACTCTATATTCC
CTGCCCGACAATTTCTTTCGACAAGGGCTTGGGTTAAGGCAAGAGGCAGC
CCGGATGGAGGCCCCGGTGGGCGAGCCTCGAAGCGCCGTATAAGTACCGG
TCTGCGGCACTCCCAGACCCGATCGCGGATAGGGAGGCGACATAGCTTCT
TGTAACAGTCCAACGGCGGGTCGAGCGGTGCTGGAAATCCACTAAAGCGG
CACAGGTAGCGGGATGATAAAAGGACCTCATGGAGCAGAGCGCGTGAGGT
GGGGAGAGCAGGTTTTGATGAGCCTCCTTGATGCTGTGAGACTCGGGTCA
TGCGGGGGAGATAGCCATAAAAGGGTAAGTTAGGATAGGTCGAAGCTTAA
TGCGGGATGCGAACGATCTGGGATCGCGTCGCGGATGTAGAGATAGGACG
TAGAAGCACACCATTGTTTGCCCAGGCGGGACCCGTGTCCGTCCTCCTGA
GTTCTTCCGTGCAGCATGGTCGCTCTTCTGTGCAAGCACCAGCTCGGAAG
GAGCCATAAGTGAGTCCCACTCCTGGAGCTATAACGGTGCCATTGTTCAT
CAACCCCCACCTCGGTTAGGGACGTAGAAGTCCTGTCGTCGTAGAAAATA
CCAAAACCTCTTGCCGACTACATCCGAAACCCCCGTCTGTAACACGGCAT
AAGCCCATCCTCCCTTCCAAATCATGGGGTTAGCGGTTCACGCGCCGCCT
GGCGCCCTATAATGTGGCGCACTAGCCAAATACCATAGAACGCGACTGTC
ACTTGGTGCCCGCTTATCACACGCGACAAAGGTGGTCACCGTGTCCCTAC
CGGAACAGCTTGGTCGATCGTTACTACTCATGGGAATCTTACGGTTGCGG
TCCTAAATCGTCTCTGGGAATATTGTGCCGAATATCATCCTTTTGTCGCT
TGATTCTCTCATCATCTAATACGGCTTGTAGAAGGGGACTGGTGGTTGGA
GCAATGGGTGCGGTAGCGAAGGATGGCGCCCGGCAATACTTGGACACGAC
ACAACTATCACTAGTGTCACACCGATCGCTGCCAAGCTAAGAGAGGTAAT
TCAGTTGTAAGTTTTCATACGAGCCGAACGAGTGCAATGTCAAGGCCCCT
TCAGTAATAGTGATTTTCAAAAAGCCTAAGACCGCGTATAAAATGAACGA
AGGCCAAAACGACGGATCATAAGACGTGTCACTCTCATGGGGACCCCCGA
TATGTGACACCGGACGCATCGCCTTCCACCAGTGTCTTTGAATTGATCTA
TGTACGATCTAATACCGTGTTCAAAGCTTATTATTCCCCGGGCGCGACCA
ATTGTAGAGAAACTCATGAGATGAGAAACCAATAACCCACCTCAGGGGTC
AGCAGGGAGAACTAACACGGAGTTGCATGTTCCGGACCGACTCGGCAACG
GGTCGAGGTTGTCGTATGCAACAACAGAGTCTCAGCCGACAAGACGTAGT
CAACCATACCTTCATAGACCATCCTGATGTCTTATTTCTGTTTCAGAAAG
ACAAAGAGTTAAACCGTTCTATAGTGTAGTAGGCTCCTCCAGTCTTACGT
TTCACAGTATTGGTCTCAGGCACTGTAGAACGGGATCGAGACATCAGATT
TTACGCTTTGCGTTAATCATTCAAACGGGGTCCTCCCGATCAGCCCCAGT
CTCCCCCCTCCATCGGGCGCACCTTTTGGGCGTCCTAAGGAGATCCTTCG
TGCCACCAAGGACAGAATACGGTATTGTACCTGGGGTCTCTTTTTTTGAA
ATTGTCGAGAACTTCTGTCTGCCGCGCCTAGCGCTCGAACTTTCCCGCCC
TTGTGCGGACTTATTTCTATGATACGAGTAGTTAGAGGAGGTATGCAGGC
CTTATGGTGCCTATAGGTCGCAACGTGTGTCTCGCTTTCTATGACACAAT
TAAGCATGTCATACGACCGTTACCTTGTTCTCGCCTGCAGGGCTTGTTCA
ATGCTGATAAGGAGCACTACCTAATTCCCATTAACACGAAGGGAAAAATG
GAGCTCCTAGGTGGTCTATGCGAGGGAGAGGTCGACTTAGTCTAGTCGTT
AAGACCATGCGGTACCGTTCCTGCGCGTTCATCGCCAGTTTTTTCGCGGC
GGTCCTAACTTTCTGGCGGAGGACACGGCAAGACAAATCCCGAGCTTATC
ATTCGGGAGTTTCGCTAATCCTATCCATCTCGTCTGAAGTAAGGCGCCAC
TTATTCTTTCCTTCCCTCTGCAGATTAGGTCGTATTATTGTTTGTCCATT
ACACTAGTTTTCAAAGGACCCGGGAACCGAAAAGACACCTATCGAGCACC
GTAGAGTGGGAACTGGACCGGGGGGAAGTCGGTAACAGGGCCGTACAGAG
GAGGCGACGAACAAGCTAGGAATCGGGAAGTGCGTACACTCGATAGCGGA
CACAATCCGGAGACGGGAAATAGGGACCAGGGAGGCTTCAAATCACCATT
GGTGCCGGAGGAACAAAAAAAAGTCGCCAAACTACCGTGCTTTACGTAGG
AAGGTACTGGGCTACCCCACGGGGTACAAGGTGCCTCGTGTCAGGAGACC
CCGTGTCTCCGACCGTGGTGTGTTACGGGTAGAGACTCACGGCGTCAGAT
TTCCGCCAAGCCTCGACCCCCCTAGGCCCCGGTGAGTGGCGGACCCCTGG
CGTCCTCGTCAGCGCGCCAAAACAACCACACTCTGAGTAGCCCTCGCGGT
CTTCGCCGCACTGCTCCGCTGGGCATTCACTTAGTTACTTCACGCCCCTG
TTTTTTCAGTTTAATGCGACGTAACCTATTGATGTGTCCAGGGTGAAGCG
CCACCAACATATCTGAGAGCATTCGGGATAAGCACCCCTGGCTGGGAAGC
CTACTGGGACGGAAAGTCCAGTAAGTCTGAACTGCCGGATGAGGGCCGCT
AGAACTCAAAACAACGTCGGTTATGCAGAACGAACCATCAACGAGTGCTG
TGTCGGGGAGTCGTTCCTGGGGAATATGCCCCGACCGGAAGACTGATGAC
ATAGCCAACATTCGCCGGCGACTCTGAAAGTAAGGCCTGCTGTGTCAATG
AGTTGTGGACCCGAAATAGGAGCCATGGCGTTTACATAAGCCCCTGTTCT
GCGGGGTTCGTTATTAACGCCGATGTACCTTAGCGGAACAGAACAGCGGC
CACAGATGTCCATACTACAGCATAGGATAAAGTGCGTATCCCAATATTAG
CGAAGTCTGGACGGGTGACCTGGCGTGCCCAGCAATCCACCAGTAAGGCG
CATGACGTCCCGTGAGAAGAGACTTGCTAGCCTCAGCCGGAGAAGGTAAA
TTTTAGGGGCAGCGGTGGCCATAAGGACGTCCGGCGCGGATGCGAGGAAA
CAGCAGGCGCCATGTTCCGTAACTGTTACACATATAAGCGCTTTGAGCAT
AGCTAAAGGTACGAGAACGACAAAGCGTGGATTAGTAGAGCGCCCGCAAC
CAATGGCACCACGTCGGGTGACCCGACCTGCCGAGTTGACACCCGCCGGC
CGACCAAGCGTTGGCACAATAGAACGCAACTCCGAGAGCAGATACCATGA
AAAACATCACGTGATAAAGGATAGCGCGATGAAGGGTCGGGATGCGACCG
TTCGCGGATCTGTAAAACGCCGATGCCCAGGACCTAGCACAGCCCGACTG
TTGGAATTCTGTGGACGGGAATACTGTCCCTCGGTCAATGAGCTCCACTT
ATGCATGGCCCCCGCGCTCTCTCCGTAACCACTCGCCTGGGTAGCCCGTA
CGAGAACAAGTGAGCGGGGATGCAAAGGAGTAACGGGCAAATACGATAGG
CGATCTGGGCCTAACTAGGTGCAGGTACAGAATCGGTATTGGCGGCAGAA
ATATGAATCCATTCGGGCGTAAAGTAGTCCCGGGCGCGGGGACACAACGA
TGTGCCACCGTGGTGACATTTCCAGCAAGAAACACCGGTTAATAGTGTAA
AGGTACATGCAGAGTACCAGAAAACAGGTACTTTAGCGTCTCAAGCGGGT
GGTTTAACTCGGGGATGTTGTATCTGCTTACGGGCCCGAGAGGGCTAGTA
CACAAGACAATGTAGCAGTCAGGTGATTAAACCACGCGAGGGGGAAGACA
TACTTACGGTGCTCGGCCTAAAAAGATTCAGTCCTCGGAATGAGGTGTTC
TGACAATCGGTCTTACCCCAATGCGCGAGGGCTATTGAGGGAGAAGTTTC
CATATTTATGGTGCCAAGGCGGGGCAATGGCGAAATACGCGAGGCCGAAG
TCTCTTTAGATACTGAGACTCTGAACCGCTCTTTTTAACGGGCCTACTAT
TACACTAAGGGCCTAGGTCATTAAAGGTATGAATGATCGGGGGTAACCTG
AACAGCATACGCGAGCGGGGGATTTAGGGGAAGTTCTATTGCGACCCGGC
CTTAGGTTATTAGTTCCCAACTCACTCCGCGCGTCAACTAGCATCGTCGG
GACCGTGCAATGGATCATTCACATGGGTCCTTGACGGCTTTCTTCGAAGC
ATTTCCGAGCCAGACCCTCCCGAGCTGGAATGTGCCCCCGTAGACCGGTG
TGCCTACGTAAACTCCAGGTTGGGGAACCATGGCGAAACAGGCGTAGCGA
AGGAACAAGACGGTAGGGGCAGTACCCAGGCGAGATGAGAAGGAACGAGC
GTCAGCAACCCCATGAGAGATCAGGCACAAGGACCTTGTGGCGATCGAAT
GGTAAGAGTAGGGCTACTAACATCAGGAAGCTCGAAGCCGTAGTCCTCGG
CGCACGATTGTAGAAACGACGGCTCAGAGGCGACTAGTAATGAGCATCAA
CGAGCCACCCTAACAGGGTTGACAACGACAACCTGGTTAAGCGGTCTCCC
GGAGCATATCGTTGTGCCCTCGTCTGGTGCTGCGGGCCGCGCGTGGCGCT
ACTTCCCTGCGCAAGCCTATAAGCAACAGAGCGTGACAGCTGTATGGATA
TGGGGACTTCGATGGAGAACTAACGAGTGATAGTCATCATTAACGGCTCA
GCCTAGACGGGTAGTTACCCGCTCTAGTGGTCACCTGCTTCCCTCACAAC
GTCGATTGAACTGACGATAAAGTAGCCGCCCACGACCCCGGATGCAGCAT
CCTCATACTCTGTTTGTCGGCCATTCCGTCTACCGTGGTGATCTACCTGG
GGATGTAACAGGGGAGGTATCCAAAGTTCCGTGGTACAGGAACTGTCGAT
TGCGC-A-CATTCTCCATTGATCGTCCTCGAATTACGAACTAAGAAGCAG
GATCATTGGAGGCCCTCCAACGCCTGGATAAATTCACCCGGTCACTGAAG
TTGCCTCCCCGGAAAAGAGATGCAGGGCAAAGCGGTCAGACTTGGCTACA
GCTCTACGCTTGACGAGCTCGCGGAATTCCTTCCGTAGCCATAGAAGACC
GGGGTCCGCGGTTGGTAAAGCTCGATGGCGAACACTTAGCGTCTTACCGT
TAAACGTCGGTAATGATAACCCTTCCGTTCCTTTGGCCTCCCATTTTTTA
GTAACTGGAATGTTACTTATATGGAGGTTAATCGGAAATTCACGTCTTCA
GTCGGGTTCTTTACTCCGTAGCAGCCCGTACATTAAGTGTGTGGAGGCCG
ATTATAAGACCCGACGGCTCGAGGTGGGCCGACTGGTGGTATGAGTTCCT
TCGCTCTTACGGTATTGCAAACAGGTCGGCGCCAACCTTCAGAAAAGGCC
CCAATGGTTTCGGTATTTACTGTTCCGAGCTATGACGTACAACGGCACTA
TTCCTAACTACACCATAGGGGTAACAAAGCCGGTTCAAGTCGGTCTGGGT
TATCCAATTTTATGCGGTCCGTCAGGGGAGTTCGAAGCGTCCACGGCGCT
CCACGAGGACTGAAAAACTGGTATCCTCCATAAAACTGACCACTCTGCCA
CCGTGTTGTCACGCGGAGACCACGCTCCAGATCTGTCGCATCCCCTTCAT
GGAACCTGAGTAGTTAGAAGTCCGGGTACGAGTCGTAAGCGCTAGAGGGC
ATCTTACTGCACTGTTTACGGCACACTGGCTCGCATATTTATCAATTGGT
GTCCTGAGCACAGCTTCTTTAGGGGTGCGGCCTCCAACCTTCGACATTTC
ACACGTATCCACCCGTGATAACGAGAGGGGAGTAAATCCCCTTATCATTC
TGCAGAGGTTCATTCAGGCCAACCGCTTGTCGTATGGAGGATCAGTCAGT
CCAGCTAGACCGCTGACCTCGGAGAGAAGCCTAAAGCACATCAACTATTC
GGCCGGTCGTTCAAGCCAAACCCATCTCCATTCACACTTAACTGCCTCAA
GGAGGCCAGTAGTACTGCGCAGCATGGATTGTATCCCTACCGGATGTGCG
CAGCACGGGAGAACTGTGACGAGTGTCTCGAGCTTGGACGGCATGGCGAT
AAATGACTTGGACTAGGGGGCATAACAAGTGGGGAGAGCATGAATATGAC
ATTCTCCTTGTTGAGGTCAGCATGAAGAGGAGAGATTGTATCGTGTGTGG
TTATGGTCTCTTGCGGTATCCTAGTCAGGCTAGCAGCGTCGCCTGCAGCA
ACGGTTGGCATTAGCCGTCTTATCCCGTCTCTTGGCCTTGAACCATCGGA
TCTTGGTGACTCTAGTAGTAGTGCCGGCCCAATATAATACTAACCACAGG
TTCAGTAATTTCTATTACCAATAAGGACTTCTTTACCAGGGACCCTCCTT
TTGAGAATTGCTGGCAACGGGTGATACGGGCATTCCTGAGTCTGCGCAGG
AGGCGCCAGGCGTCCGCACCGATTCCGTCCAGCCACCCGTTGTTCGACAT
AAACGTGAAGGTATATATATCCACCCAAGGGACCAAGTAGTCATAGATGA
ACCTGGATAGGAGACCCCCTCTGCCTTGTCCTCTTGAACCCTGTTCGCGG
TTCAACTAGCGCACTGTTACTTTCCTTTCGATAACTCCAGTTGTGCCCTC
CTTCGGGAAACAGGGTGCCAAATGTGCACGGGGAGTCTCCAACCATCAGG
CCCCGTGCCGCGTAACTCCATCCCCATTATCCCCTGTCTGGGACCTTTCG
TTTGCCAGCGTAGGGACTGTGTTAGCCAGGGACCCGAATTGTGATGAGGC
CCAACCTTTCGAAGCCTCCCCGACAGGGCGTCACCACGAATCGTTGCGTA
ACGATGTCGGAGGCGGCGCAATGAAGAAAGTGCATCACTTCAGAGAGGAC
GAAGAGGCGAGGTCGGCCAGCGGGAGAGCGTAATAACCGCAGCAGACAAC
GATAAAAGAATGGGTATTTCAACGATGCTTATCTATCAATTGCCATCAAC
CTCCCAATGCGAAAGAGGGATGAAGCCACAAAAGGGGGTATGCCCCCTAT
TTAAGTGTGTAAAGAGCTCCGACATAATCCCTGATCTACAGGTTGCGCTT
TGCCGGGATGTTGAACAGTAGTGTAGTTAGCGCTAACAAAGTATTCCCAC
ACTATTTTACCGCTTCGCCCGCAGGCTGGTATTACTTCAATATCATATAA
GGGTTTTTGACACCTCGCGAGTAGGATGGGGGTAGCGGCCGTTTCCCTTA
GTATGTGTCTAACACTCGTTTGCGAAGCACTAAAAACATTCTTCTAATGT
CCGGAATTACGTCTCTTGACGTGTTCTTAGAAGCTGACGGCAAGCGGTTT
TAGCCACTATGGATCCCTCCTGGCCCCGGGAAGGGTTGTCCAACGTTGTA
CTTTTGATCGAGCCGGCGCTCTTGGCGTGCGGTGTGCGGAAACTCTGCCC
AAATCGCGATGGAACACGCAGAATTCATGGAGGCTACGTAAACCGAGTAA
ACTGCTGGGATGACTAAGGAAGCTGTTCAAGGCTAAAAGGTCGAACTAGA
ATGATTATCGGCGGGTTTAATCTATTTAGAATAAAATCCGATCGGGGGGG
CTGGTGACCGGAGACAAGGAACGGGCGAAATTATCGATGCGAGAGCCTTA
GCTCTTATTGAGAGGACGACTTTCTCATAGCGTTTTTTGGGGGCGGAAGC
GTGCGAGGTTGAATACGAGCTGGGGTAGTCTTTGACGGAGGCGTAAACCG
AGGAAAAACCGGGAGCGTCAAACGTCAAGCCCGCCACAAGATGAGAGTCT
GTGGGTCTCCTCAAAAGGACAGGGGAGTGAAGGATAGTAAACTATTGGAT
CTCCTTTGACGCCCGGGGCGGGTGTCCCTCCAAGGGAAGAGCTAGCCAGA
AGCGACCACTAGGACTCGATTAAGAATCAGCTCGGGTTGCTTGCCTACGT
CGGACGCGACGTCCTGTAACGCGAGCGCAGGTGAGATTAAAATCAGTGGA
CGCCATAAGAGCGAAGAGTCCAGCCTACTGCAGTCGATAACTTACTAGCC
TCCGGTTCCGAGAGCGACCACCCCAGTGAATTGTAATGGGTACGACTTGT
GACCACCTAAAATGCTAAATGGCGGACCTCCTGTATGGAATTGTCCGCAG
CACACCTGAAGGCCGATCACATGAGTTTCAGCCGGCACCTTCAACAGTTC
CAAGATGATGTCCTGAATAATGCAGGTCCGAGGATGGATGGCCGCCGGAG
GAGAAGGATAATTGTCTACGCGTAGAATAAAGGTTGAAACGAACGAGTGG
TGTTATCGCTAGCCTGTAAGGATAGAGTCACTGTTAACGTGAGCCCAGCG
ATGCCGGGAGGCCTTAGAGAAAGATCCACGATAAGCGGAGTTAGGCGTTC
GGAGCAGCACATGGGTATTCTTGGGGGGGAGTACCGGGTCGAGCGCGGCG
TGGACATACCGGGAGGGGCGCCGAAAATCGAGGACATAAAGGAAGGATCC
TCACGAGAGCAGACATAAGTGCCCACTGACCCGTTTTACAGCCGGATTCG
GGCTGCGAGTGGATAACTCGAGTGGAGGACACATGCAAATAGTGTAATCA
TTGACAACTATCGATTGGAGCTGGAGCCGGATAAGTAATTAAACTTCGGA
GCACCAGCCGCCACAGATGTGTCCCAAGATCGGCAACGACGTTTTGAAGT
TAGATGGTACGAAGGCGTTTCTACGGCACATGCATTTACAGTGGCGGTCA
AAGGAATCTCCAGGAGAGACTCTCAGAGTCGCAGGTTAGCCTGGGGCAGG
CGCTATCCATTAGGCTGTAGGAGAGGTGTCAAACTGCAGCCTGCGTCTAC
CGGGTCGCACCGGTTCGCCTGGGTTCGGCTAGCACTCGGCGATCTAGACC
AAAAACAGTTGGCGAGGTACTCTGGGCCGCAACGGCACACTGCATCGCCG
GGAGGGTCGTCTCACGGTTTCCGGCCGTTTTATCTACTGTGCTTCTCTCC
AGTCGAGGGTGACTTACCCACAAGTCGCGCATTACGTTGAAACCAGTTCG
CTTGAACACTGTTTCCTGGATGCGGGCCTCGACGGCCACGGTCTTCGCAC
AGGATTCAGCATAAGATGCGATGTTCTGCCGATCCCCGCAAGGGTTCCAG
CCTTTCCTAAACTGCAGTGCGCTACGATTTTCGGCCTGGCAGAGTATCTA
ATCCCTGAAGGCGGAGTCTCACACTAAGTGTGCTGCACGCGCTGGCCTAC
CATCCTGTTTCGTCGCGGCTCGCTACCCTCCCGCGGATTAACTTATACGT
CACGGGCATTTCAACTATTGCGAGCTGCGTGGGGAGGAGGCCTTTCGCTG
TAATAGTCGTTCGTCCGCCATTTCAGACGTTAGGCCCGGTTGTTGAGACG
TAAGATGGCGAAATCGAACAAGACTTGAGACAGTTCAGCAGTTAGAAATT
CTTTTGACAAGACGGGCAAAGGCACGCAAAGGGGCTAAGTGACTGACTTC
TTTCCCTTGTGCAGCAGGGCTGCCGATTTGGCCCCTCGGTTTTCATGGCG
CTCCGGTTTGAAAGGCGGTGGATCAAGGAGTCTGACTGTTTGATAAGTCC
TATTGGACGCGTGCAGCCGGAGTCCTGCTGAAAACATTGTCGAATCTCAG
TACTGGAAAAGAAACAAGCCTCAATCGGCTATCAGTCCACTTTTGGAAGG
TACATCAATGTACATTGTCATATCACAGTGGAGATACCCGGCGGCGTACC
TATATTAATGAAATACTGAAGTCGTAAGCGCTGGGACTTACAGGGGGGCA
AGGCCCGAACAACAGAGAACAATATCGAGGTGTGAGGGTAAGGGGAAATC
GCAGTACGGATGTAGAAACAACCGCCTTTCAATTGTCGGCGAAGTAAGGT
ACGGAGTCGTTAAGGAGTCGCCGACTAATGCAACCGCGAGATTGATGGGC
GGGTAAACGGTCGCCTTGATCAGCGAACGGCTTTGTGAGGACGACGAAGC
GGCCACCTCGCGACCCGCCTCGGTTCGGTGTGTGCTTCCGTCAGGCGCAG
TATTCTAAAAGTGAAGGGTATTCGGTCGGGCGGGTCTTCAGGGGGACCGC
ACGGGTACGACGAACGGGTGGAATGTGAAAATCCGTATCGGAGCCGGGAC
GGGGCGTTAGTCCGTTCTCGCGACAGGGTAGCACATTAAGTTGGCGAAAT
TTTAGGGGAATTGGGCAGGACCACGCAGGACGTCAGTGTTGGTGCGCTCC
CTCCCTAAAATGGCGACAATGGGCATCAGAAGAGAGGCGAGGTGAACCAC
CTGAATGTGTAGGGATCGTGTGCAATTTGAACCACGCATTGGAAAAATGA
CAAACCTCATACAAAGGCACCTCCAACCAAAGCCTTCCGAGGCAAAATGA
AAGGCCGAGCAGGTTCCATATAAGGTCCTGCGAGAGAGGGAGGGAGCGTG
CATTGTGGGAGGGCGAAGAGATAAACTGGGAGAAAGATGGCGATTTGTGG
GGAAAGGGCCGACTTCCATGGCCTATCTCCTGACGGTTGACAGGAACCTC
TCATGACCCCGACCTATCCCATTCCACCGTTGACACCTTCTGTCACGCGG
CTCTCCCAAACCAATGCTATTGTTGTATTCAAGGGGCTTCAAGAACGTCT
CTGCAACCCGCGCTAGGGTATGGGAACGGCGGGGGGTATCGTCGCGAGCC
CGGTCCAGCGAATCACTGAGTTATAGTTTTTTTCTGGATGTTGCATTGAG
TCGTTCTGTAGGTTCGCAAGGACATCATGGTGCTCAATCACTTGAACCGC
ATATACTCTGCGCGTCCCCGGCCTTCTCGTGAGTAGCAGTTGGTTATACC
CGTCCCACTCCGAATCTCGCACGCGAATAACAGTTTTTCTGTTGGACACA
CGACGGAATATGGGGGACGGTCGTGAGTGAAGGGGCTGTTGCAGGAGACC
CCAGCGACTAGTACTCTCTGCTAGCTGTAGCACGCCGACAGGGAATATAA
ACCACGCGTGGCGGGCTCGGCACAATAAGTATATCATCCCGAACCCGCCT
ATCTCCGCATGATTTGACGTTTTCAGTCATCAGCTGGCCCTTGTATACGG
TTAAGGTTGTTGCTCCAATCATCACCGGGGGAGACGACACTCTGCTCCGT
CCTAATCCGTCTACATTGTCTGGAGCTCGTGGCCGGTTCAGCACATGATC
TTCAGCCTCGCGAGATAGGTAGCGATACTTGCTTCTCTAGCAACATTAAT
CTACCAGGTTCGCCCAGTTGCTGGTTCCCTGTAGTACGCCCCACCATGTG
GCCCGGTTCGGAGTGAAGAGGGACCGGTTTGGAGCTACGGGCACGTCGAA
ATAGAGCCATGCCTAATGGTCTTTATCGTGTAACCATCCTGTAATTGCGG
TAAGACCACTATCTGCTGTGATCGTTCCTACAGGAGCGAGTAATTTGTAT
TGGCTAGAGTGAGGATCCCGAACTTCTCTGTGAGTAAAACGCCTTCACTC
CCGCAATATATCCCCAGAGCTAAATTGCACGCAAAGCCATGACCTGAGAC
TGTTCATCGGGTACCCCGTGAAGAAGCTAGTCTCTTGACGTGTCGGAGAG
GATGGTGGTGCGGTTAAGTCCCAGGGTTTCATTCGATACACTCTGATAGG
CGATAGTGGTCCGAAAAGCTACCCCGTTCGGTTGGGGGGCGGAGCCCCAC
GCGCGCGGACCCCACTCGCAGCACCTCTAATGGTCCCCTCTTCCCGCAGC
TCCGCATCCCGCCACCGTGAGAGGTTAATCAACTAAACACTAATGGAGGA
GATTACTGTCAGACATCTTCAGAACGCCTCCTGTTAGCCGGTCGGTGGAG
GGACGCCTGCGGAAGTTGCGGAGAGGGGGGGATACGGGGAAGCGAAGATT
GAACGCTACTACTATGTTCCCTCCGTTTTCGGAAGCCAGATAATTGAGGA
GCATCAACCTCGGCCTCTACGTTTTCTACCCACGCCGGGTATCTATACCA
CAGCAGGAATAACTATAGGACGCTTGAGAGGTAGCATCCGGGTAGTGACC
GGTTAACCTGCCGGAGCGAAGGTAACTTGAGCGTGATCCCCCTGCCTGCG
GGCAGCCTCATCCTGGATAAAGAGATTTGCTACAGGACTGTAGTGCTTGG
TCCGGCATCCATATTATCGGCTGGTATGCCTGGTCTGGTGGCAAAGTCAC
CCTTATTTGACGCCGGTCCCCGAATGTAGCACTCCGCCGCTCGTATTGCG
ATCTGATACCTTACAACCCTAGGGCGGTCACCCGGCCTACCGGGCAGGTC
CCCGACAGCGGGCATTTGGCTTTCTACGGCGGCCTGTAAAACGAAACAGT
CACACATGCGGCGAAACGTGCAGGCTAGCGGGACGTAGAAGTTTGGCTTT
GGCACAGCGCCCCGTTACTTGCTGCCAAGTTCTTGTGAGAGGTTTTTAGC
TTTACAATCACTGCCTCTCCCGCTCCCACCCCCGGATGTTACCCTTAGGT
GCCACTATGCCCCACGCCGTATCTGCATAGATGCGACAGCGAAGAAGTGC
TAAACGGTCTACGCGATCGCACTCAGGCGCTATCAGCCGAGTATCGAACG
TTACGGCCAGGGTCGAATGTTCGGGGGCGGTTTGTTACCTCGGCGGTACT
CTGAAGCAATGTCGTTTCCCTTTGTTCCCCAGCTCCTTTAAGATATACTA
TACGAAGGGCGGTCCGGTACCGGAGACTGGGGAACGCAGAGTATCGGGTA
ACATGGTGACAAGGGGCCTGCTCATGTTTAAGGAAGGATGGTGCACGGAG
AGACCAGGAGACCGGCATTCTCGTTGCGGAGGAGCCGATTTAATCCTTCA
GCGGACTCTCTCGAACTACCGAGGATCAACGGGGTTCTGACAGCGAAACA
TAGTCCCGATTCTCTCGTCCCGACAGTCGTGTTCTCCCCCCCGCTCTATG
CGATCCCCGGATGTCCGCCATAGCGCACCTAGGCAATCCGTCTCCCTCTT
GTCAATCTTGGTCATGTTTCTTCAAATGATCGCGTCGTTCTTCCTCCGAA
TTGGTTGCTCTTTGTGTCAACCGGGGTCACTCAATCACCGTCTATCTTAA
GACAATACAATGGCACGAGGATGCAATACTATTCCCGGACACTGAACCAC
TCCAGCCGAATTTCTTACCCCACTCCGGTCGATTGTGGAGGATGTGCTTC
TCAGTGCCGTGGGGGTTCAACGGAACAGGTGTAAAAAACGTTACCTTCTC
AATGTCCGGTCACATCTGTAGCGCTAAACTGCGCTGGCAGTGTTAGATCG
TCACAGACCATTAGTGTGCTACGCATAGGGCCCCACCCTTTCTGTATTAT
CGATTTTGCACTAGACGAGCCAATGAGCCAGCGATCGGGTCGGGACCGTA
TAGAGGGGCTTGTTCTAGTGCCTTTAACTCCGTGGGCTTAGGTTTAGGCA
CAAATAAACCGGCGCTACCGTCATACAACCTTAATTGTACCTGCCATATA
GTGTTTGTTTCCTGATTTTGTTACACAGGTTATAGTAGGTATGAGGCTGT
TTCCGAGCACTGGCGAAGGTCTGATCCAATCTTGCAGCCTAAATAGAGTT
ATGCGCCGACCTACTAGGGCCCGTCGTCTTCCCGTTTAACTCACCAGCGG
AGTGGTAGCACCCCGTCCTCAGTCCAGCTCGCGGTTGCGACAGATTAAAG
TCGAGATCCCCCTTGCTCCCTGTTTCTCGCACGCCCTTACCATTTATATG
TCACCAGCCGCGTGGTGACGTAATTTGTGGTCTATGGGGTAAGATTGGAG
GAGTTATAGCTTTCATCATCCCACCAGGGACGGGCCTTTTCCGTCTCCCA
AAGCATTTCACAGGGCGTAATTGCGCACTGACTACTCCATCTGAAGGGTA
AGGAGCCAAGGACGAGGGTGCTTATATTTCGGTTTGGGCTCAATTCCCAA
GGAATTGGCGAAAGCGAGGCGTCGGTGAACGCTTCGCTTACGTCGAGATG
GGCCTCGTGTTGTTCGCCGCTAATTCTACCCAGCTGCTAGCTACCTATCG
TCCCTCGCCTGGACTATAACGACCTGACCCTGTCGCCTCACTGAGATGAA
GAGACGCGGAACCCGTGATAGCAAGCTACCGGATATGGGGAGAGCACAAA
GTGTGGCCTGGTTAGGATCGACAGTCATCAACGGTCATCCCTCAGACCTT
CGACATTTGGGTAACTCATGACAAATGCTGGTTGACGGTTCGACTGTTGG
AAGAGCGGTATCACAGCCGGGTAGCCGGGCACTGGGACCAAGAATGCTCT
CGGCACTGACGTGGCATGTTCCTATACCCAATGGGTTATATGATCCTCTT
TCCAGAACTAAACGAGCGCCTCGCTGGCTTAACGTGTTTGAGAACCAAGA
TTCATCCAGAAACTGCCACAGTCGAGAGATTCGTGGGATCACTGGCCAGC
CACATCAACTAAGTTCAAAGGGCACCACGCCGGTAGCACAAATGGCTTAA
TAAGCGGGCTGTGGCCGCTTAGTACCCCTGCCTACACGGGACGGAATATC
GTGGCATACCAACTCCTTGCACTGTACCGACGCTGTCCTCCTAAACCACG
CTAGTAGTCGACACGATGCGCGAGGAGAATCTCCGTCCCCTGAACCCTAA
GGTCTTTCTGCATATCTTTTATGGCTAGCCTTACTCTTCCTGACACTAAT
CATTAAGCGACCGCACACTCAGGAAGAGTAGCGTCTCCATCGCCTTGGCT
CAGTCCACGACTATAACATTCCCTTATGTTCAGCCTTGTGTTACATGGTA
ATCCCTAGCCGTGATTGCAGAATCGAAACGTGGCTGCAAGCTGGTGTTCC
CGGTAAACGTACGTAATTGGACGCCCGAATTCGGCCTCATGTGCTGCGGA
ACTCTACTTCCTCATGCGGTCTGCGGGCTGCTTCCGGTTTCTTCTCCAGC
TCGCTATAATTACCCACGCCCACTTACGCGCGTAACTGGAAATCAAGAGG
GACGCGCCGACTAGAGCCATCGGACTTCTCACCATTGTACTGATCCCGCT
GAGGTCCATGTTGACGCTGGAGCGCGAGTTGTTCCACGTGGTCTAAATGT
AGTTGGTATTGTGGCATTGACCGCGCACACCGACCTGCAACCCTCGAACC
TAGATTTTTAGTAATCGTTGACGCGGTTTTGTCAGTTTTGAGAATGTTCC
ATCCCAACCCTAGAAAAAGGATGGGATCAGTAGTGACCAGGGAGGTCGGC
TCCTCACGCGAACCTTGCAATGAGGCTACCTTACTGATCCCTCTGGTATG
ATGCAGCCCTTTTCCTGGATCGCCACAGACCGACGTTTGAGAAAATCCCC
AGCTTCGAGAATATCACACCCGCATACTGCATCACACTTCTCTCTCGGGC
GATCACGGTCATGAGATTCGATTTACCGGCTCGTACGAGCAACCCTCAAC
GCCGCCTTTCCACGTTCTAGATTCAATCCAATAAGCCGGTGCCGGGCTCG
TTGGCGACGGAGCGCTTGAGATATCTAGGTGACCCTTTGACGAGTGCCTC
GATAGGTCCGCTAGCCCCCGAGCTGAGAGACCGGAGTGCTGCCTTTTCCC
TAGGCAGGCGTAGGCCCTTTCCACTAGTCCACTGGTTGAAATGGTCGGAC
CCTTGCATGGACACTGCAGAGGCCCTACGCTGAGTAGTATCTATGGAAGA
GCTCGCCTATGAGCGGAGTGGAACGGTTAAGGACTGGGGGGTTGATTGGC
AATTGAAGACCATGATCCGTGCAGTAAGATGAGAGGACGAACGCCGGTCC
AAGGGGAGTCGAACACGCGGAGCAGACAGTAGCATTTAAATCGGACGGGG
CCGGGAAAGTCTCGACTCCTCATATTGGCTTACCGGCCTTGCGTTCTTCT
TCGTTGAAGGTTTCGATCTCTAACATGATTACTCCACGAATAACCGTCGA
GCGTTCTACCAACTCAGCCCCACGGCAATTTTGACGTGCACATTCTAGAC
CTATATCGTCCCATTTCAACCGTGGTTTTCTCCCCGCAGATACAAATTGC
CATATGCTGATCAGGCTAGATTATTAAGCAAGGTGAGGTAAGTTCCCCTA
TCAATATACGATACCGCTAGACAAGCTTTTACCACCGACAGAGTATCGGG
GTCACTGGTGGGCCAACTATTAAGGGCAGAATGAAACGTCATCAGTTGAA
TCAAACACTTTATTCCTTGCCGAGGTGGCGGTTGTAGCCCTGAGCTGCAA
CCCTCGATAGGCTGGTTCTGTTTACCCCGCGGTGACGGTAGCACTAAGGC
TCTGACGAACCAGGTTTGGTGTGCCAACACCCCTCCCTCCCGTACACTGC
TGAGATCTGCAGCCATGGAGCAACAGCACTACGCTGACATATTACTAGAG
CGGCATTCCTTTACGAGAATGTCTCACTTCGTGTGGTATGAGAGCTCTCC
CGAGTCTTACAGCCCACTCGGTAAGACTTGGAACGCCGAGCCGGTCCGAA
TGTGGTGCTCGACCGTTGGACCGCCCAGAATCGAAGAATACGGGAATACA
TATGAGTTAACGCAGGGACGCGTAGTAGGGAATCCTTGCCTGGGAGCGAA
GAATCTGAGATGACCGGGGCTGCCCTGAAAAGCTCAAGTGCTAAGATTAT
GCCCGTTACGATATATCGTGCTCCCGGCCGTCTGCATCTTGGCTCTTTCT
AGGTGCTGTGTTATGATTATCCACTCTAAGTGCTGCTCGGAAATGACCGC
CTGTCGGCTACTATACCTAAGTAAACTACACGGTCAAACGAGCTGCAGGG
ACTTTACTCTGCGTCTACTAGACAGTCCTGTAATAAAAAGTCCGCTCCTG
GAGGACTTTAGAAACTAGGCCCGCGATGGCTTGCTCCGATTGACTACGGA
CTAACACGGCTCGCGCTCGATTATAGTCGGCAGGCCTCTGGCCTCCCTGC
CGGGTGTTCCGATATAGAATTAACAAACTTTGTCTCGACTGTCACAGTCT
TCCGTTTACCCGAGCTCGTGCTTTCTCATCCGTGCCATGTCCTCCGCAAG
TATATGCTGCTGACAAACGTACACCTTAGTAGGTGGAACCCAGCCGTTCG
CCCCCCGGTCACTCCTCCGGCGATACCGCTCCTCACTTTTGTCTTTCTCG
ATACGATGGCCTGGCAAGTTCTGGATATATGATCAGCGCTCCATTACGGC
TCCCTCCGGTGCATGCTTCCACGGCCCGTACTACAGGTGCTTAGACACAC
GCCTGTCGCTAAGTCGAGTCAGCTCTGGCCCTGGTGCGGGCCGTGAAACG
GACCAGTGCGGGGTCACGGAACACTACACTGAGAAGCGAGCCACGGTTGC
TAATCCACGTGGGCGCTGAGTCAGGCAACTGTAGAGGCGTGTTATCACTA
GTTGCCGCGGCGTAATTCAGTCGACAAAGGTTGTACACGTGTGTACCACG
TGTCTGACCCGGGTCACCAAAATGCGAGCCGGCTGTGCATTGGCGCCGCA
GTAAAACTAGCGTATACCCGCTCGTAACTGGCTGGCCAAAGTAATTTATG
TATACGCAAGTGGCCTGAGGGAGGCAGCCTGCTTAGCGTCCCATCCCCTC
GTCAACCTGTGGTTTTAGAGTGGTCGGGGGGTTACCTGACGAGCTACTAT
ACACAATCTAAAAGCCGGAATACCCGTTCGCAGTCATTTGGGCCTCCTGT
CGCGTACACTAATCGAAGTATAGGATCCAGATTATCGAGTTAAGTGGTAC
CCTTCCGGTATCCCTGTGCGTTCTGATTTCATCAGTGTAGGCAAGAATCC
ACCGACCATAAGTTAGTACCTAATCCCGACAATCAACATAACCACGTCCA
TAATTTTCAAATTCTCACTGTCACGAACTTCATTCTGCGACGTGGTTATT
CGGACAGAGGTTGATGCCTCTTTACCCATACGTAGTACCAACATCACCGA
CGCGACCTCCTTGTATGATCTGGTTTTTTCGTTCTACCTCAACCCGATCA
GAGAAGCCTCCCCGGCCGAGGGGGCCCCACCACTCCTCGTGGAGTGATCC
CACTCGTAGGAAGGCGACCTGGATGGGGAGAGTCCGCAAATGTAATTGAA
CCGCGCTACGAGCTTTCACTCGCCAGCTCAAATTGCTGCTGGGATGTACC
AGGCATAAGTGTTCACCCTTTTCCACGACCTCAGGGCGGACTTTTCGCTT
GCGTTTATTCGTCATCTCCTTCTTCTACTGACGGATCGTGCTGCTTTCTT
TGGCAGTCTCCAGAACGTCGTGAAAACGGCCTAATCTTATGGGACAAAAA
TATCCCAACTGGAAGACAGAGGACGAACACCTGTTTCGGTACACTGCGTC
ACAGGCACGGACTGGCAGTCACCGCTCCACCCCGCCGCGCTGGTCATGAT
TTCCAGCAGTGGGGACCGGCCGTCGTCCCATCAACACCGTGTGTGCCCCG
AGTTCGGGAAGTGTCCTGAGTGGCGGTGTGGCGGTCTATATCCCTTAGAT
GAGAGTGGCGGACTCAGCATCACTGCGAACTGCCCGGCAACCTTTAACAA
CTAAATTGCGCTTCGAAAGTGCCCAAGACAGCCTCACGGCGAGTCGCCTG
TTGCACGAGGGAAGATAATTTTCGAGCTCCTGCACACGATCGCTCATACC
CAAAGTGGATAACACGTTGGAGGCATAGGCCTGCACCTGCGGGTGTCCTT
TCCGTGTTCTCAGGCTAATGCACTATAACATCTGGACTGACCCACTCCAA
GGGAAGCCTCTGGTAGTCTCTAACTACTACGAAGAACGCGTTTTGCTCAA
TAATGTTAGCGTACACCGACGTAAGTTGCGCCATTTGAAGCGTCTGAGCT
ACCGGCTTTTCCCGTTGGCTCATTGTCAACGTGCTATCCGGTCTGCCCCA
ACTCGAATAACGCTTAATTCATACCTAAGTCCCGTTGCGCGTGACTCTCC
AGACCCCCCTTCTAACGTCTCTATAACTGTTGTTCCCATGGGGAGCATGC
AGGGAATAATCAGCGCGTGTTAAATAAGAAACGCCGGCGCCAGGGCTAGA
CCGCCTTTGTTCATCGTCCCCCTTTGGCTTGTGGGTAGTAGTGCCGGTCA
CCATGCACGTCACCTCTTTATACTCGCCCTTTCCCCCCACATCACTTTTA
GCGACCTCATTCTCCTTACCTCAAGGGATTGCTGCATCTCGAGTCCGCAT
CCGTAAAGCGACATTCGTACATAATCCCTTCTCACAGCCGCACATGAACG
TCCAGGACAGCGCCCGTGTCAGTTTAGTAACACTTCCACCTATCCCTGGC
CGGGTTATTCCAACGTACCGTAGTGGGGGGCAGGGGATAAGTACGCACCC
AAAGGACCGAGGCTGGCTGGAGCAGAGTCCGAACGCTGCCCGACTGTCAG
TTTTATACAGCCGCACTCCACCAGTCACTGCTGCAGGATCTCGGACCCCT
TCGTTTTGGAAGCGCTGTATCCTTTTGTCCTTGCTTAGCAGGTCAGCTTA
TCCAGGGGCCTCTCTGCTGCTCATATCGAACGTACGCACAGGGTAGCCGG
TGACCACGAGGTGTGCACAGATCCTCCTGACCGGTGTTAAAGATACGTGT
GCTCTTTACTCCAGTTTTCCCCCGAGGAGAGTACAGATTACCTTCCTAAC
TTGCTGCACACCTTCTGCTACGGCCCCCGTATGTGTCCCCGTCACCGTAC
CGTCCCAGAGCGCCTAGCACTTGTCTCGCGGCCCTCCTATCCATGAGGCC
ATCACAACTGCATGCCAGCAATCATTATTCAGTCTGCCGAGCTTAGGAGG
CCAGGCTTCGGGCCTCCTTGGCCACATCATGCAACTACGTATGCGATTGC
ACCGGAAACCGCTAGTTCTCTATGCTTTCTACCGTCCCATACTCGTTTTC
GGTTCCATCGTTGTGGGGGTACTTTCGCGCTTCAGGACTTTCAAATGCTA
CCCCAATCCGTCGAAAGGCCAGGGCTGTCCCACCTACTCCCTGAACCATT
ATTTTCGTGATTGCGGGGCACCAAACACAATTCGGACTCCCAGGTCTCCA
TTACCACCTTGGATAATAACTCAGCTAAACAAAGACAGTCAGGTCATTGG
TTTTCGGCTAACGCTGAGGACCAATAGGCGTGAAGGATAGTTGTCGTACG
GTCGGCTTCCGCCTTGACTCATTTCCCGACGGTTCGAGCGCGGTCACACC
CAGACTAATCGCACGGTAGCGGATCAGAGGCTGCGTTCCTGCGAGTTTAC
GTGAACTACACGAGGGATGATCTATCGGATTGTGACGCCCCGGGCCAACG
GCCTTTCCTGTCAACCCATCCTGGCAACTGTTCCACCTCGTGCCAATGAT
TCCCTGACTCTTGGCCCCTGCGCGAGCGCAGCATATAGTTCAATGCCTGA
TCAGAGATTGCCTGAGACGGAGAACGACAGCCAGCCATCTGCAAAATTGC
CCTTTCGGCGGATCCCTTGCCGGTTTCTGCACTCCGTCCTATGTCACTAT
TGGAAGGCCCGTGTGCATATGACGTCTGAATTCGAATCGTCTGGTATTCA
CTGAATGGAGTTCGGCACCCATACGTACGCCCGATTCCATCCCAACTAGA
ATCCTTCGCCCTAACGAGATGGTGAACTGAAGGTGGGATCAGGCAGGCCT
CCGTAAACGCTCTGCCGACAGCGGCCTTGAGTTAGGGAAGCGCCCCCGTG
TTTCTGAGTCGGGATATGCTAAGCGCAGAGAACACAAGTCCCGAAAAGCA
GGCCGTAACCGATTAGCGAAATGTGATAAAGCGTCTTGCCCGCGATTTAT
ATCGGGCGTTGGTGAAGGTAAGTATACAAGAACACACGCCCCCAACCCTC
TCTTTGTAGAGCACCGCTGGTGGTGCTACACTATAAAGCGTGATCCGGAC
CCCCTCTGTTTGACCCGGCCCGAAGGCAACTGTCCTAACACTCATAAATC
GCCAACTGACCTGCTGCTGTAGCTCGTGACGCTCTTCGGACACGATCACA
TAGCTAACAGTGCTCGTGTTTACACTGCCCGGCCGACGACCACACCAGGA
ACCTGGGGCGTACTAGGCGTTGTCAATAAGAGTTTGGATCATCAAAACCG
GAATAACAGGTAGCGAGGTAGGATACCCGAGCCAAAGGTGGTGAGGCCAA
GGGGGCTAACACAAGGTAGTCTGCTCCCTACAGGGGGTTCGATGTTGCCC
GTGTCGCTTCCTTCAGGCAGCAGCGTCTTCCTCCCTCTCCTGGGTGCCTT
AGTTATCACACCCTTGGGTGGAGGCGGAATTTCCGGTAAGCTACCTCCCG
ATGCCACTTCCCTACTGCGGCAATTAAATTAAGGCTCGGGTGCGAGAGGT
AATCGTCTCTTAACTGGATTCACGTCTGCTGCTGAAATGTGGCAAGTCGG
CGCGCGTAGTTCTGCCCGTCTATGGTACACCCCCACCCGGGCGGTTGGGT
GACCCAAGCTGGTGGTTGTGACCTGGCTGCGCCCAAGGGATCCTGGAGGG
ATCCCTATCTGCTCTGACCTCTGTCTTAATGGAACAACAACGGACTATGG
GGGGACACGGAGACGCACTGTCCGCGCAACGGAAGGTGCGGGAAACCCGC
CCGTCGGGCGGCGTCGCGTGGCGATGATCCGCGCAATTTCCTCTTGCTCG
TTTCACCTGCCATTATGACAGCTTCCCCGGGGGATTTGGTTGGTTCGGCT
GTATGGTTCGACCTTTTGTCTCTTCCAAGTCGCTAATTCAATTTCAAGGA
GTGATCACCGCTCGAGAACCCCTTGAATCCGCTTCCGTCTGGCTCTCGTC
CAAACTCGGCTCTTACAATCTCTCTCCCTAACGGCAGCGCTGCCAAACTT
TCCCCCACTACGGAACGCGAATAGACCCCTGACACGAGTTTCACTCCACG
TTCGTGCACCTGCGTTTCTTGAGTCCTCTACGATCCACGTCATTGGGTGG
AGTTAGTCATTTTCTTACCAGTCGTAAAAACGGAGATGCGTTGGGTCAAG
AGGGTCACAAGCCTCGCAGCCAGCTGCAGCTGTAAGGAGTGCCGGCGTCG
ATTCTCTCCTTTAAATAATGGTTATAGCTCCACCGACGAGATCGTTCAGG
TTAAAGTCATATTGGTCGCTGAAGGTTACCGTTTGCGATATGTATCGTCC
AGTTCCACGTGTCGGGGAGCGATTCCGTATACCCTCTTGGTCACCTCTGT
TTTGATCCTAGGGGGAGGGAGACAGTGACTATGTGAGACCCAACGACCCA
TCCTGCACCTGGATAACTGGGGATCCAGTAAAATTGCACAAGTATGTCTA
CGCAACCTATAGAGCGGGACCGACGGGTTGGTGCTTTTGACAGCGACGTG
CTCAAGCCTGTGTTCCAGCCCTTATGACCCGCTTATTAGCGACTCAGTAC
GAGAGGGAATAACTGTGCTTCAGCCACTCGCAGGCGCGCCTAAGAGGCGA
CCTCTTGTTTTGAATGCGAAAGTAATACTCCGCGGGGTTTGCCCGAGGTC
TTCGCGAACAAGCTCGCGAGAAAAATAATGGAGAAACGTTGATAGGCAAC
GCCACCAGTAGAATGCTGGTGAAGGCTTTTCCCAATTCATCCTCGGGGCA
CCGTGTTGTCTACTGCAAGGAAAGTCCAGTACGTTTCTGTAAGCGAACAT
TTTATACCCTGGTCCCTTCTTGTTTGCTCATTTTCAAGCGGAGACGTTCG
TTTCAACGGTATTTCTAAACGAAACGAAGACGACCTTGACGGTGCCAATC
AGTGATCATAGTAGTAGTCTAGACCTCATGACAAGGAGCTCCTCCGCAGT
TTCGAGGCGGCTCACTATCCTCCCCCGAAGATTTCACCTTCGACACGTAT
CGTCCTACACTAGGTAATTTTATATATAGTAGGGCCGTTGTCTATTCATA
CCTCTACGCGTCCACGCAGATTCTCATTTAGCGAGTGCTTCGGAATACTC
CCATAGGCGAGGCCGATGTCCGAGCAACCTCGAATATCTCAGACAATGAG
GCAAAAGCGTCGGTACTCAAGACCATCTCTTTTCCTCTGTAGAGGCTATG
GGCCGATCATGACACATCCTCTTAGGTTCAGCAGAAGTTCCACCGCTGAG
TCCCTCACCATAACTATGCCCCCCATGCTCGGGAACTTACGCTGAGTAGC
AATACGTTAATGAGAGGGTGATCGGACCAGGTTCAACCACGGTATCCGCC
CAACGGCACTAATTCCTCGAAGGGGTCGGAGTTGGGAACGCGGGCCGTCC
GGGGGGTCACCGGCTACCGCAATCCACGACATGATGCGAATGTCTTGAGC
CCCCCCGATTGGTAAGAAATATATGCAGGGCTCACGATTAACACGTCCCC
GACCCCCAATGAATGCAAGACACGAGCACGGGTAGACAGTTAGCTACGAT
GCGAATTTACCACAGCATTAAATCATACGATTCACCCCCACAAAAGATAG
ATTTTGAGTGCTCCATGCAGAGTCGCGTCACTTGTACCGCTCGGCAATTA
GCCCTATTTACGATCACAAGTTAGCATTATATCTTTTCTGCTTTCCCGCA
GAGTCTTGTATATCCAATTGCACGAGTAAGTCTTAACAATCTCGATCCTC
CCACAGTTGATTCACTGGCTATCCAAAGAGTACAGAAGGAGCAAACCTTG
GCATGCTTGCCTGCACGATTTAGTGACTTTACTCCCTAGACACGTTATCT
TCCGATTGATTGCCCTCAATTTAGGGGCCTTCACTCTCAGCCTGCCGCGC
GTCAAGGAGAATGTCAATGTCATGACTGTATTCGTAGCCTTCCCCCGGCG
GCCAGCATTACAGCAGTCCCCGGCTCAGGACATCACGGACTGGTCGGCAT
CACGACCTTCCTGCGGTCAGAGACTGATACGTCAATTCACCCCGATTCGA
CTTGTCCACCCTTCGGGGGGACGTAATTAACTTAGTAGCTAGCAGTTGAG
GTTCGATTGTGTGAGCTGGGCCTTAAATAACTGGGGTAGGCGACCAGCGC
GCATGAGGATATGCAGTATGATAAAGGCTCTTACTTTAACGCTGTTCCTT
AAGCGCTCCCATACTCAGGCCATTCGTCGGCAGAAGGCCCCGTCAACGTC
TGTGAACTCTTCCTGGCTATGTACTGACTGGCCGCTTCAGGCGTACCGCC
TCACTGTACCCGTACGTACGCGACAAACCAACCTGAATGAACATCCTACG
CGAACTAAGAAGGCGTTGTATATGCAATTCAGCAGTGCTTTCATTCGGTT
TCGCTGTATTCAGATCGGTTACTATTTTTTAGAGCTTTAAGTGCAGAGTC
GCCGTGGCCTCATAGATGCGCATCCCTGCGGTTCCGCCCATGGTTAATGT
CCAATCCCAGACTTCAGACTTTCGGCTAATCTCACCACGTGACAAAGATC
TGTATAGGACGTCCGGTTACAAATACTAAGAAGGCGTCAAAACTACTGAA
AACCATACGCCGGCTTATTCCTATTTCAAGCCCT
>SRR404978
GCGTGGTATTAATGACTCCTCACCCCTCCTAGATCTACCGGAGATCCCTT
AGGGCCCTAATGCCTGAGAAAAAACGATAGATTAACCGTTAATCTATCGT
AATTCCACTCGTTATATTGTCGAAATAATACCTAGCCCAGTAAGCCCCGG
AGCACAAGACTTATCAATGCGCCGCAGACACACAATAAGCCACGAGGTCC
AGTTGCATCACGACGCAAGCACTCCCATGATTGGGGCTGCTCTTCAATTT
GACCTCCCACTCGTATGTGTAGGAGTCGCACCTTAAGCGTTGGGGCGCCT
TGGTGCCAGTTTCCTCCTCATTCTCAATCCGCCTATCTGCCGAGGAGTGT
CAAGCGGACTGCAAGGGCTGTGGGTTCCAAGCAGTACCATTCCCGTTAGG
GTGGGGATCCTCGTTTTCTTTCGCAAAGGTCGAATCAAGTCTGGTTACTT
ACAGGCATCCTCATGAAAATCCCTGACGGTTTACACTCTCAACTAATTTA
AAAACTTTCATCACGTCTGAAGAGTGAAAGGACTTTGAAATATTGAGTGA
CGCCCAAGTTGAGGTTGTGTCCCAGGCCCGATGAGTGGCGGAAAACCCAG
TCAGCCGCTGCCATAAATAGGTTCGCGTTATATGAGCCCAAAGGCTATGA
TAGTTTCCTCCTGCTTGCGTGGCAAGTATGTCGGGAGCCCGGTCCTTCGA
CGCTTCACAACAGCCTCACACGCCCCCACGTCGTAAAATCCGGGGCGAAT
AAACGACCCTTCTCGTCAACCGTCATGCGTTCTCGGCGTTAGGATGCAGC
CTTTCCCGGGAGTCCTCTTGGGGAGCTCAGCCCCGTGGGGTTAGCTAAAC
CACCTTACTGTGGCGTCCCCACTATTTCAGGGTCTTGCGCGACACGTTCG
CGTTTAAGCATTTGGCCGCCCCGACTAGGCGTCGGCGCGGGGAGCAAGCA
GAACAGCATTATTGAAATTACCGCTTAATGGGATGGCGCTGATATCGTCT
ATAGAAATTGGACATTGACCGTGATACTCACCCACTTAATTACAAGGCAA
TGGTGTCCA-CGGAGCATAAGCCCGCGCGAGGGCATCCGGAGTGGATGTC
TTCGATCGCTGGACTGCAAAGCCAACAGGAATCAGAAGCCTCTTCGTCGG
GGATGTCAAGTAAAGTACGTACAACCTGGATACACGTGACGGTAATGCGA
CTTTGACGGCTTGTTCCGCCCTGCCTTCCCCAATACGAGTATCACTCTCA
CCCTTCGCAGGCAGACAGTTTGTATCCGCGGCTGATGGTGCCTCCGCTCC
GGGCGCCGTAGCGGCTCCAACCCTCAGTCTTCCTACCGACTCCACACACC
AGTTCGCAGTGAAGGAGGACAAATCGAGTACCCCGCCCCTGACTCTTGGA
ATTGCTGACCCCATCGGAAGGGTACGGGCCGCTTAAGCGGTAAGACGAGG
GCTTTAAGCAACCAACAATATAGGGCGCGTATGTTATTTGTAGGGTCTCC
GAAAGAATTGATTCAATACCGGATTTGGCATCCCGCCCTGGTCATAGTGC
TGTGTCATGGACTTGAGAGATGCCAGGACAACCTGACGAAAGTCTTACAA
AGACCCCGGCGAACTATTCCTATTGCCAGTTCTTGCCACAGACGCAAATG
ATACTACCCCATTTTCATATACGTCAATAGACCACAAGTCTTTTACCAAT
TCTTCATAAGCCTTGGCGTAGGAAGCACTCGGAATGAAATCATCCAAGGT
GGGGGTAGGCGCCTAAGACGGTAACTAGAGGACTCCTGCGGGCCTTGTGG
ATCCGCTGATCGTCCTTCACCTGAGTGAATAGTTTGCACACGGCGATCCA
GCGCCCCTACCCGAGCTTGAACGTTCGGTATCGCCTGAATTGATTAGCGA
CGACTTCAAAATAACTGTGCTACTAAAGAACTTGTAGTCCTCGGTACCAA
TTCG-AATCTCAGATGTTTCTGGTGCCCGTGTCCAATGTGCTGTCGTAGT
TGGAGAGTACGCTATGTTGGCGGGAGGCATTAACCTTAGTTTATCCAGAT
GTGATACTGCGGAAGGATGCATCACAATTTTCGAGGGCATTGTGATGGAG
CCGGCGTTGCCCTTCGCGTCCACCGCTTAGTTAGGCTTTGACTGACGCGC
AGCGAGTGTCAGTCCCGCCGGCAAAGCGGAAGTCTCGGACCTAAAGATTC
GAATTGTTAGCTGTAGGATTATCCCACACAACGGCCACCCAACTTGGTTA
CACCCGGGAGGTTAATGTATATCTCCCCTGCTTGATTTCCCTTAACCCAA
TCGGAATCCATTGTACCGCAGGCCTATTGACCCCTCGATGTCTCTGTTAA
TAGCAACGCTGGGTCCTCCCTGAGTCCATCGATGCGTAGAGTCCAGGATG
AGCGCGCCCTCTGAAAGAGCAGGCGGCGCCCATCTCGGACCTGTCGCAAC
CCGAACGCCGACATCGCGGGGAAGCGCGGGCATCGATAGAAGCTTAAATG
AGCATCCGAAACTTTCGCGACTGTTGGTTATGTGCTCGGGTCTATTGTCC
TACGTGAAACACACGGCATGGTAAGCAGCAGCGCTTTCTGGTATCAGGAT
CGCCGTGGCTGCTCCTTTTCGCATAGGGAAGACCACGGATTGTTTAATCG
TTCACACCCGGCTAACTGTGAAAAGCTCTTTGACCTAGATTCTACGGGAT
TGTACTTCGAGTGGGCATCAGGCCAACATACATCCAACCATTGGAGGGAG
AGTTGTAAACCTACTTAGCGGCATTTAACTGCGAGGGGATAGTCGTTGTG
GCAAGCGACAGGTAACTTGGCACATCGAGATATGAACAAGGCGCGAAGTA
ACGGCAAAATATTTGCACGTGAAAAGGACAACCCGGTGATGGCTGAATCC
TGACATTTATCAACTTTCGCTTTATTCGTTTCATACATACCCCTGCACTT
CGTGCAGATCTGTCCCCACACGGAACCGCAAAAGGCTCACCCGTGAAGAT
AGCGGCGAGTAAACTGTTGCACGCCGGAGAACCGGTGACATTGACACCTG
TTACAAAGCCTTACAATCGACGTCCACATTGCGGTGAATGTACAAGGGTC
GCGTGACCAACAGTACTGAACTTAGCGGAAGGGATCAATATAGGAGCTGA
CCTGATGCCCTGAGTTAATGCCCCCTACGGGAACGCCACACCTAGGTTTT
GCTAGCTGAAATAATCAGCTAGCAGTTGACAATCCAACCAATAGGGCTTC
GCGGAATCCACCGATCCACCCAATCGTTGGTGTCCCGAAGACTACACCCA
TGTCGCCTTTAACCGGTGGTAAATACCGGCGCTACCTTTTTTGAACTACA
TAGCGCCTACGTAACGATCCGTATCCGCGGGCATCAAATCGAAAGAGAAG
CCGTGGTCATTATAAAGCAGTACTTTACAATTGGGGGACAGAGAAGATTT
CCATAGTACCCGGTGTACAGATATCAGGCCTATTCGTACTTCGATCAGCA
GCTATCATCTGTATATGCCCCCTAGGAACAGCTGCAGAAAAATATTCGAC
GATTGGGTAGGTCGCGGTCGCATACTCGGTCTTACCCGTGGCACATAAAT
GCGCATGTACGGACTAACGGGCTCGTCCCGGGGGTGGGCACCATTTTCAT
CGTAGTTGTAATGTCCCTAGTGACGTTAACCTCGACCTGTCCTCCCAGCA
TTGATCTTTGGCCATCGTGCCTCCCGGCCGCCCAGAACCATCTGCTCGAG
TGGAGCTGCCCGCTCACTGCCGTTGGGTAACACACAGCACCTAGTTGGAT
AGGCCGGAGAGCCCTACCCTCAATGTGTGCACTAGCATTGATGGATTGGG
TTAAACATATTTTCGCCGGTTTTCGATTTCACTTTTGCGAGGACAGAACA
ATTACCGGTGCTGTCCGCCGGCATTATAGAGGTAACATGGCACCATTAGC
TCCCAGCAGCTAAAGGCGGTCTAAGCAACCGTCATCTCGCGGATAATCGA
TGTTGCAAA-AAACCCATTGGGAACACTGCCGTGTTGCACACCCAACGAT
AGTGCTGGTGTAATCCCTGTAGAATCGTAACCACCTCCCTCGTACTTCCC
TCTGCGGTATTTAGCCTCAGCGCCAGTATGGCGCAGTCGCTTCGGTAGGC
GCACGATTTTTGCAGCTGCCGGTCATGTGGATCGATCACTAGTACCATGG
AACGGTCCTTCGAGCACTATCCATTACCCGCTTCCTAGTACATGGTCATA
AACGCCTCGAACGGGTGAAAGGGGTCGAATCAATAGTTACGTAGCAGCGG
CAGGTCTGGAACCCAATGGGATAGGGCGAAAGAGGGGAGTGGGCAATACC
ACCGCATAGCGCGTATTATAAAATCGAAATAAGCGCCCATATTCTCTGGC
ACCAGGTCAGTGAGATCAAGACATCATGGCTCTGCCGGGTGTGAGCAAGG
CTGAAGTGCGCACGAGGCTTCTCGCATGCACCCGGCCAGTTCATCTAATG
CATTCGCACCATGCTACTGGACTGGTGCAGCAGCCGGCATATGTAAGGAT
AAGCTCGGTCTTTATTCCGAATATTGTCCTCTCTTTCGTGCCAGCCCTAA
ATGTAGGGGAAATAGTTCGGGGGACAAAGCCCCTTCCATTTTACGGTTAG
CCTCACGTTTGGGTGGCGGCTATCCGATTAAGAGGTGATGTAAATGTGAT
TTGCTCCTATCGTAACTGTACGGTTTGAATGCAGGGCCTCCTTTACGAAC
CCGTCTGGCGTGTATCTCTCTCCCGTCCCTTCCCGTAGGCGACGTACACC
GAATTGCAACGAAAGGATCTAGGCATTAGCTTCTGTCACGGGACACTAGA
AACATAGATGCCCCATGCGACAAGTGACAGGCCCTCAAATTGTTTGCCTG
CAGGTGTTGCTTGAATGGCGATAGCCAATGTGAGGACTCCGACGATAAGC
CGGCGGTGTTCCCTGCATGGAGAATGGCCTGATTATGTCACAAATTGAGC
ATTATAGCGCGACGGCTCGTGCTCAGACCTTCATCATCCGTCTCCAACGA
GCCTTACGACACCTGGCAGGTGCCTATCCATGGGCCAATTCACGGCCTCG
ATCTTTAGTTCGTGGTAAGATCGCGCGTGAAAAAGGTGCGTCCGAAGTTA
GACGTTAATCTAGCCGAACCTTCGAACAGCTGGAGGTTCTCGTTCGAAGC
CCACTTTTCGTCCTGTATAGTGAGCAAGGACTAACAACCGTTATACTACG
TACGGATAGTCGTCGCTACAACCCGCAAGCAGAACGCGCAACCAAGGGAG
AAACCTTCTTGGGCAGTACGGTAAAATCAGGATGGTTGATGAAAGAGCCC
TTTCTGAACCCTAGGTTTTCTGGCCGATCATAAAGCGGGGTGGACTGCTC
TCCGTGGTGGATCTCTGCTAATGGCAAATCTAGGCCAGTGGTGGCGCCGG
GCTGAGGGATAAGTCAGTAGTAAAGGGCAAGGCCTTCGATCGGAAGCGAT
TCATCGTGATCAGACGCGCGATTTCTTAGACGCTTGTCTAGCTCAGTTGA
TTTTCAAGTTCTATTTGAACTCGCTTCTGAAGCTGTGCCAATAAGCTACG
GTACCGCCTATAGTGGGCATTGAAACGTAAGTCACTACACGTGATCCTAA
CGAATCGTCACTTTTGCTGAGATCGCCACGGTTTCTTATCGTGAAAGCTT
GGTATGCTTGCGTTTAGCTCTATTGTTGCACGCAATCCGGAACATTTAGG
TCGCGGCAAAGCTAGTGCGGGGCCAGGAATTGGAGCCGTCTGTACCAATA
GTATGGTAACACATATAGACGATGGCGTTTTCCACGAGAAGGAAAGTGTG
CTGCACGCTAACGCCGTACCCGGTTTAATACCGGACCCGAACAAGAATCG
GCTGACTTTGAACCCATATGTTTCATGTGCACCGAGGGACGTCCAATGCT
AGAATTTCCTACGGGTTCTGTAGACCTACTAATGGCTACTCCCTTTACTG
GCCTCCGCGTCCAAGTCTACGGAAGCTAGTTCCCCTCAGGCTGAGGACCA
GCATGACCGTATAGCACCACATCGGTCCTTCCCACGGGCGGACTGAGAAT
GATGATCGCCAGCGCGTCTCCCGTCATACGGGTGTGTTTCTCGAAGTAAG
ACAATATTTTCAAAAGATTACGATAACGATCTTAGCCAGCTGAAATGCTC
ATTTGTTCGCGCAACAATTGAGGCCGACCAGGTACTATATGGCTTTGGAG
CAGCTCTCATTTACATTACGGCGCTAGACCCTGCCAACCTCGGTAACAAA
TCAGGTGTCGTATAGCGCGAGTCCGGTACACTGTGGATTGAGGCCCTCGT
ACCATATTTATTTGGCTCAAAACAGCTTCCACCTCCTGAGGAGAGGGTCG
GTCACCAGAGCTTTCTGGTGGCCGAAGTATAAGCAGCTTTTCGCTTAGTG
AACGTTACGAGATTCTATCGCAGGAGGAGTCCTAAGGCTGCTCACGGCTT
TCCCACACTTTCCACGGAAGAATAAGCCATGGAGGGATATGCGCGGTCAA
ATCGTTTATGCGAGCGTGACTCTCTATCTCGCCAAGAGAGATGCGACTT-
AAGCCCGCAGCAGATAGCGGAAAGGCGGCTGATAACGGCGATCAGCGAGT
CAAGGCAGACGCCAAGATCAAACCTTCGGAAGACACTAAACAAAATAAGG
CGCCACATGGCAGCTGGCTGACCACGCGAGAAGGGAACCGAAGATTACTC
GCCGTAGAACAAACA-CGACTCGCGCAAGATTTCTGTCTTTGAGTGAGCG
GCTGTCTGGGCGAGGACTTTGATGCACCTCCAGCGGCGACCCTTACGCTG
CGGGACGCGGCCTAGGTGTTTCGCGACGGATTCCTGCCGTGAAGACTCGT
GGTTGCATCTTTAGCGGACTATACTATACCTAAGGACGCAGCCCTGTTGT
GGGAAGCTTGGCTCAGGCAATCAAGTGCCGCCCGCGCAACTACGCGACTT
GCCTGGGCACTATTTGAAGGTCAAGGTGTTCCCTCGCCACCCTGGCAGAT
GGGTAGTAGAGTGGAGCGCGCCACGTTATACTTAAAGCGGTCTACGTACC
AGCAGAGATTGATGCGCGGGTAAAAGCTGAAACGATGTTCCGTCTTCAGA
TTAACCCACCCCTTCGAACGTAGTGCGAGTCCCTAAACGGCCGCAATCCG
AGACTCTTCCCACAGCATCACGTAGGGCCTGCCGCTGAAGAAAGATTCCG
CTGCCGTTTACGTTTGGCACTGATGAGCATTTATTTTGGAGCATCACGGG
CGATGGATCGGGAAAGGGCGCGTACCTGAGTCAGCCCTGAGCACCTGGAC
GGAAAGCATCCGGACAAAGCCCGTCAAGTTCGGTAGTACGCAGGAAAATG
CCCGGGGCACGGAGCAATTCAGGGTCCACGTCAGAGTGCGGGCGAGATAG
CGCGGTCTAGGCTCCCAGCATATGGTCGGGGATCGGTATGGCTCGTGGCG
CCAAAAATTCGCTCGGATTTTACATCCGGAAGGGGGTGGAATTAGGGTCG
TGGGCAGGCTAATTAAAATGGTTTACAATAGAGGTAGCGGCGGTTTACGA
GTAGAATGAGACAATCGACGACCTCCAGCAACACCGAAGCACTATCCTCC
GTCCCGGGCCATTCGCACTTGGACTGTGGTCCGGGTGTCGTCCCGCGCAC
GCCATAAACCGCCACCAAATGCGGCAGCCCTTGACATTGCTGTAATGCCG
GTCCTCATTCCCAGTACTCATACAGTTGGACCTTCAGGCTATGTGCCGCG
GCTCAAGGCCGGACCCACGAAGTAGGCCCGAGCCACCTTGTAGTCGTTTA
GGCGAGCGCCGTTAATAACGGTGAGATCCAGGGTGGGTACAAGGCATATC
TGTCTGACACACACGTGCGAACGGGCAGGTATCTTAGGTGCGCAAGACAC
ATGACGATAGCGAGCTCAGTCCGCCATAGCTTTTGGCCTAAAGGATCGCT
CTGCATTCTAAAAGTTGATTCAGTGTAAAAGCAAGTGAATCTTAGCACGG
CACCGGTTAAGCATGCGTGAGGGCTCTGGATGTAGAGCTCGAACGACTCG
CCCAACCCAACTGTTGAAATTGCGCTCACTATTGTTTGTTTTCTACGAAG
GAGCATAGAGTAACCGGGCCAGGGCCAAGAGCCAACACCAGGTCTTCCGA
CAAGCAGGCACTCGCTCTTTGGGTCCCGAATAAGACACAAGCCATCATGC
GCGCGTAGACGGAAGCGCTAGATCGCGAGAAAAGGCCAGTGAGTAGCATA
ATTCAATGATATATTTAGCAGACACGCCCCTTGCCTGCGCTACGTAACGG
TCCAAAGACAACGGACACGATAAAAGTAAGATATCGATGGCGCAAGCGGA
TAATGCGCAATACTCAGCAAATGGGGAAGACCAGGCGGGAAACGGAAAAT
ACGGACCACGGCGTGGAGAATGATCGGCGGTGGAGACGAGCGGTAAGACC
AAGAGCACGAGAGATACACGCCAGGAGGGCGATGCAACAATGACCCACAT
GGGTAGGACGAATGAGAGAAGAGAATAAGGTAAAGGCAGACAGAGAGTCC
TGGTACACCTAGCCTTTGCCCAAGAACTCGGATTCAGACGTGCTGCGTGT
GTGTTACAGCGTTCGAAGAAAAGAATGCAGCAGATTACGATGGCTTCGCG
TCGAGATGGGGGGAGCACATTAGGCAAGTCAGGGTGGTAATGTGAGCCGA
CAAAATACCTGAAACTATTCTCGACCTGCAACAAACGGGGAGGACTAAGA
GACACGTTACGGCCAATGAACACTTGGGGCGGAACGCAGTAGCTAACACG
ACTCTTGCGATTCGACGGTCTGCCAGCGGTAACGTGAAGACGCCTGGCCT
ATATCAAGGCAAGATGGGCACCAATAGTTATACAGAACTTAACGTTTCAG
CGACACGGCAGGCGCAGCCAGCAATGATGGGCCACTCGCAGATCGATGGA
CTGTCGAGCAAACCTTATGCAGGGAGAAGTTGGGCAAAAAAGCTAAAATG
TGTGGTGATAATCGCATTGAAAGTCATTAGATGCATGCCGATTTAACTTT
AGCTTCCTCACAGACGGTGCAATTTTCAGCGCGGGGGGTCAGGTCACAGG
ATAACCAGAGGGGCTTGGACAGGCTGAAGCCGGAGTGGCTGGGATGTGAT
GCTTTCGGTACTGGATTTACAATGCTAACCGCCATAGTAAATATGGACGT
TTCAGAAAGGGCAGAATCCGCCGCTCAGAGTAGATTTTTATGCTGGGTAT
ATTTGAAAGCAGTCGACGGACGTCTAGAAAACAATTTTATGCGTCCAATC
TGATAACGCCTTAAACCAGGAATAGTTTTGTAAATCGCAGTGCGGTGCAC
GTTCCTGCCGGTACGGACTGGCCAGTGAATCTAAGTGCAATAGTATGAAG
CTGTCTAAGGCCTTCCATACTCTGAGATACTCGGCAGTGTGTT-------
-------------------------------------T-TAAGTTGGATG
TACAACTTGAAGTATTATACCCTGGTCACTGCTATGCGTTTGTGGAGTTC
CGGGTATAATCTAGCTCTACATGTGCCCTGGTACTCGACGCGGAGACGAG
CCTCCCAAAATTAACCAGTGCCACTGTGGTAAAGAAACGTCTCTGACTCC
TATCGTTATGAATGCATCCAAGAGTCATCGCTCGACGAACGTTACAATTG
GTCATTCTACCCATACGATCAACACCCTGCTAAATAGTGGGACAGGTAAG
AAACTTCTTCTTACTTTGCACATGGGTCTAGTCTGGTCGCCTATTATCCA
TACAGACACGCCCCTGCGAGCAAACTTTCTTTTTGAGTGTGGTGTATTAA
TGAGAGAAAGGCGTGAGTGTCTTGCTCTTGCAGTGTCTGCTCGGACCATC
TTAGTAGTTGATATTCGAAAACTCGGTGTAGCGTTCGGGCCTATTTGTGC
GTCGTGGTAGAATCAGAGCTCATTGACACGGGAGACACCTTTCATGGCTG
AGAAAACGATGATGAAACTGCTCACGAGTTGGTTTCGGCGTGGGTAGCAT
CCAACTCGGTGCGTCAGAGCGCGGCGCGCGATATAGCAGACGCGAAGCCC
ATGGGAATCGCACGTCAAGTTTCATGCTCGGGTAAGTCGAAGTCGAGAAT
GGGGTGCCCCACATAGTCGAGTGAGAAAGTAACGCGTACAACATTAGGCA
CAAAAGGTGGACGCCTTGAGCCAATGTGCGGGATCACGGGGAGTCGCTGG
GTTCGCGGTTGGCGAAGAAGACAGCACAGACTAGTGTTGTGCTAGGCTGT
ACAAGCACAAACTTTAAGTCTGGCAATCACACCGATCGTAACACGCTGGA
GTCGGCCGCAATGCAACCTAACCACCAGAGCACTCGAACCGTAGGGCGAG
CACATATTATTAGAGTGGAGCATCAGGTTGTGGGGGGGTCCAGCACCTTA
TGGGCAGGCAACCGCTCTGAAGGCGCTTGCTACGACTCCGTAGCCATGTT
CTGATGGGGTCCGGGAGGGGGAATCGAGTGGAGCCGCCAGAGCGAGAAGG
TTGCGCTGGATGTGAGACTATATTTACTATAAATACAATGTAGTTGCAGC
TGTGTCAAGCAAGGCCACTGCGAAGGCGTCGGGGACTTACATACCCTCCC
TCCTATCCCGGAGTCTACCATAGCTTGGCCGGACGCCGGACGATGATGTA
AGGAATATGCTATGGCGTAGTTAATATAAGACATACCCTATACCGGTGAT
TTCATCATTCGATAAACGCTGGGAACGACCGTATGGGATGCAAACCGCTG
GTTAGCGTCTAAGTGAAGGGCGTGGAGCAGATCTCTTACTGCCCAAGCTC
GGAGTGGCCGACTTAGGTTTAACGACCTTAGGGTATTATGACTCGGCGCC
TGGGTTTTCAAGGTTATATGGTGAGTTATTAGATGATGAACTCCAACCTA
CAACAAGCACCTAGGCCAGCCAGGTAGACATTATCCTCGAAACCGCCTGG
TGCTCAACCGTAGCAAAGTTGGATTATACCAGTTCCCATCTGCGTTTGGG
GGGCGGCTCTCACAGGAAGTGTTACGAGAAGCACCCCCGTGAGACATAAC
GACGTAACAATCCATGGGGGGTGTTGCGAAAGGGGCATTGACTTAGTTTC
TAATCACCGTGATTGTTTCGTTTAGTTTGCGGTTCGGAACTCTATATTCC
CTGCCCGACAATTTCTTTCGACAAGGGCTTGGGTTAAGGCAAGAGGCAGC
CCGGATGGAGGCCCCGGTGGGCGAGCCTCGAAGCGCCGTATAAGTACCGG
TCTGCGGCACTCCCAGACCCGATCGCGGATAGGGAGGCGACATAGCTTCT
TGTAACAGTCCAACGGCGGGTCGAGCGGTGCTGGAAATCCACTAAAGCGG
CACAGGTAGCGGGATGATAAAAGGACCTCATGGAGCAGAGCGCGTGAGGT
GGGGAGAGCAGGTTTTGATGAGCCTCCTTGATGCTGTGAGACTCGGGTCA
TGCGGGGGAGATAGCCATAAAAGGGTAAGTTAGGATAGGTCGAAGCTTAA
TGCGGGATGCGAACGATCTGGGATCGCGTCGCGGATGTAGAGATAGGACG
TAGAAGCACACCATTGTTTGCCCAGGCGGGACCCGTGTCCGTCCTCCTGA
GTTCTTCCGTGCAGCATGGTCGCTCTTCTGTGCAAGCACCAGCTCGGAAG
GAGCCATAAGTGAGTCCCACTCCTGGAGCTATAACGGTGCCATTGTTCAT
CAACCCCCACCTCGGTTAGGGACGTAGAAGTCCTGTCGTCGTAGAAAATA
CCAAAACCTCTTGCCGACTACATCCGAAACCCCCGTCTGTAACACGGCAT
AAGCCCATCCTCCCTTCCAAATCATGGGGTTAGCGGTTCACGCGCCGCCT
GGCGCCCTATAATGTGGCGCACTAGCCAAATACCATAGAACGCGACTGTC
ACTTGGTGCCCGCTTATCACACGCGACAAAGGTGGTCACCGTGTCCCTAC
CGGAACAGCTTGGTCGATCGTTACTACTCATGGGAATCTTACGGTTGCGG
TCCTAAATCGTCTCTGGGAATATTGTGCCGAATATCATCCTTTTGTCGCT
TGATTCTCTCATCATCTAATACGGCTTGTAGAAGGGGACTGGTGGTTGGA
GCAATGGGTGCGGTAGCGAAGGATGGCGCCCGGCAATACTTGGACACGAC
ACAACTATCACTAGTGTCACACCGATCGCTGCCAAGCTAAGAGAGGTAAT
TCAGTTGTAAGTTTTCATACGAGCCGAACGAGTGCAATGTCAAGGCCCCT
TCAGTAATAGTGATTTTCAAAAAGCCTAAGACCGCGTATAAAATGAACGA
AGGCCAAAACGACGGATCATAAGACGTGTCACTCTCATGGGGACCCCCGA
TATGTGACACCGGACGCATCGCCTTCCACCAGTGTCTTTGAATTGATCTA
TGTACGATCTAATACCGTGTTCAAAGCTTATTATTCCCCGGGCGCGACCA
ATTGTAGAGAAACTCATGAGATGAGAAACCAATAACCCACCTCAGGGGTC
AGCAGGGAGAACTAACACGGAGTTGCATGTTCCGGACCGACTCGGCAACG
GGTCGAGGTTGTCGTATGCAACAACAGAGTCTCAGCCGACAAGACGTAGT
CAACCATACCTTCATAGACCATCCTGATGTCTTATTTCTGTTTCAGAAAG
ACAAAGAGTTAAACCGTTCTATAGTGTAGTAGGCTCCTCCAGTCTTACGT
TTCACAGTATTGGTCTCAGGCACTGTAGAACGGGATCGAGACATCAGATT
TTACGCTTTGCGTTAATCATTCAAACGGGGTCCTCCCGATCAGCCCCAGT
CTCCCCCCTCCATCGGGCGCACCTTTTGGGCGTCCTAAGGAGATCCTTCG
TGCCACCAAGGACAGAATACGGTATTGTACCTGGGGTCTCTTTTTTTGAA
ATTGTCGAGAACTTCTGTCTGCCGCGCCTAGCGCTCGAACTTTCCCGCCC
TTGTGCGGACTTATTTCTATGATACGAGTAGTTAGAGGAGGTATGCAGGC
CTTATGGTGCCTATAGGTCGCAACGTGTGTCTCGCTTTCTATGACACAAT
TAAGCATGTCATACGACCGTTACCTTGTTCTCGCCTGCAGGGCTTGTTCA
ATGCTGATAAGGAGCACTACCTAATTCCCATTAACACGAAAGGAAAAATG
GAGCTTCTAGGTGGTCTATGCGAGGGAGAGGTCGACTTAGTCTAGTCGTT
AAGACCATGCGGTACCGTTCCTGCGCGTTCATCGCCAGTTTTTTCGCGGC
GGTCCTAACTTTCTGGCGGAGGACACGGCAAGACAAATCCCGAGCTTATC
ATTCGGGAGTTTCGCTAATCCTATCCATCTCGTCTGAAGTAAGGCGCCAC
TTATTCTTTCCTTCCCTCTGCAGATTAGGTCGTATTATTGTTTGTCCATT
ACACTAGTTTTCAAAGGACCCGGGAACCGAAAAGACACCTATCGAGCACC
GTAGAGTGGGAACTGGACCGGGGGGAAGTCGGTAACAGGGCCGTACAGAG
GAGGCGACGAACAAGCTAGGAATCGGGAAGTGCGTACACTCGATAGCGGA
CACAATCCGGAGACGGGAAATAGGGACCAGGGAGGCTTCAAATCACCATT
GGTGCCGGAGGAACAAAAAAAAGTCGCCAAACTACCGTGCTTTACGTAGG
AAGGTACTGGGCTACCCCACGGGGTACAAGGTGCCTCGTGTCAGGAGACC
CCGTGTCTCCGACCGTGGTGTGTTACGGGTAGAGACTCACGGCGTCAGAT
TTCCGCCAAGCCTCGACCCCCCTAGGCCCCGGTGAGTGGCGGACCCCTGG
CGTCCTCGTCAGCGCGCCAAAACAACCACACTCTGAGTAGCCCTCGCGGT
CTTCGCCGCACTGCTCCGCTGGGCATTCACTTAGTTACTTCACGCCCCTG
TTTTTTCAGTTTAATGCGACGTAACCTATTGATGTGTCCAGGGTGAAGCG
CCACCAACATATCTGAGAGCATTCGGGATAAGCACCCCTGGCTGGGAAGC
CTACTGGGACGGAAAGTCCAGTAAGTCTGAACTGCCGGATGAGGGCCGCT
AGAACTCAAAACAACGTCGGTTATGCAGAACGAACCATCAACGAGTGCTG
TGTCGGGGAGTCGTTCCTGGGGAATATGCCCCGACCGGAAGACTGATGAC
ATAGCCAACATTCGCCGGCGACTCTGAAAGTAAGGCCTGCTGTGTCAATG
AGTTGTGGACCCGAAATAGGAGCCATGGCGTTTACATAAGCCCCTGTTCT
GCGGGGTTCGTTATTAACGCCGATGTACCTTAGCGGAACAGAACAGCGGC
CACAGATGTCCATACTACAGCATAGGATAAAGTGCGTATCCCAATATTAG
CGAAGTCTGGACGGGTGACCTGGCGTGCCCAGCAATCCACCAGTAAGGCG
CATGACGTCCCGTGAGAAGAGACTTGCTAGCCTCAGCCGGAGAAGGTAAA
TTTTAGGGGCAGCGGTGGCCATAAGGACGTCCGGCGCGGATGCGAGGAAA
CAGCAGGCGCCATGTTCCGTAACTGTTACACATATAAGCGCTTTGAGCAT
AGCTAAAGGTACGAGAACGACAAAGCGTGGATTAGTAGAGCGCCCGCAAC
CAATGGCACCACGTCGGGTGACCCGACCTGCCGAGTTGACACCCGCCGGC
CGACCAAGCGTTGGCACAATAGAACGCAACTCCGAGAGCAGATACCATGA
AAAACATCACGTGATAAAGGATAGCGCGATGAAGGGTCGGGATGCGACCG
TTCGCGGATCTGTAAAACGCCGATGCCCAGGACCTAGCACAGCCCGACTG
TTGGAATTCTGTGGACGGGAATACTGTCCCTCGGTCAATGAGCTCCACTT
ATGCATGGCCCCCGCGCTCTCTCCGTAACCACTCGCCTGGGTAGCCCGTA
CGAGAACAAGTGAGCGGGGATGCAAAGGAGTAACGGGCAAATACGATAGG
CGATCTGGGCCTAACTAGGTGCAGGTACAGAATCGGTATTGGCGGCAGAA
ATATGAATCCATTCGGGCGTAAAGTAGTCCCGGGCGCGGGGACACAACGA
TGTGCCACCGTGGTGACACTTCCAGCAAGAAACATCGGTTAATAGTGTAA
AGGTACATGCAGAGTACCAGAAAACAGGTACTTTAGCGTCTCAAGCGGGT
GGTTTAACTCGGGGATGTTGTATCTGCTTACGGGCCCGAGAGGGCTAGTA
CACAAGACAATGTAGCAGTCAGGTGATTAAACCACGCGAGGGGGAAGACA
TACTTACGGTGCTCGGCCTAAAAAGATTCAGTCCTCGGAATGAGGTGTTC
TGACAATCGGTCTTACCCCAATGCGCGAGGGCTATTGAGGGAGAAGTTTC
CATATTTATGGTGCCAAGGCGGGGCAATGGCGAAATACGCGAGGCCGAAG
TCTCTTTAGATACTGAGACTCTGAACCGCTCTTTTTAACGGGCCTACTAT
TACACTAAGGGCCTAGGTCATTAAAGGTATGAATGATCGGGGGTAACCTG
AACAGCATACGCGAGCGGGGGATTTAGGGGAAGTTCTATTGCGACCCGGC
CTTAGGTTATTAGTTCCCAACTCACTCCGCGCGTCAACTAGCATCGTCGG
GACCGTGCAATGGATCATTCACATGGGTCCTTGACGGCTTTCTTCGAAGC
ATTTCCGAGCCAGACCCTCCCGAGCTGGAATGTGCCCCCGTAGACCGGTG
TGCCTACGTAAACTCCAGGTTGGGGAACCATGGCGAAACAGGCGTAGCGA
AGGAACAAGACGGTAGGGGCAGTACCCAGGCGAGATGAGAAGGAACGAGC
GTCAGCAACCCCATGAGAGATCAGGCACAAGGACCTTGTGGCGATCGAAT
GGTAAGAGTAGGGCTACTAACATCAGGAAGCTCGAAGCCGTAGTCCTCGG
CGCACGATTGTAGAAACGACGGCTCAGAGGCGACTAGTAATGAGCATCAA
CGAGCCACCCTAACAGGGTTGACAACGACAACCTGGTTAAGCGGTCTCCC
GGAGCATATCGTTGTGCCCTCGTCTGGTGCTGCGGGCCGCGCGTGGCGCT
ACTTCCCTGCGCAAGCCTATAAGCAACAGAGCGTGAC-GCTGTATGGATA
TGGGGACTTCGATGGAGAACTAACGAGTGATAGTCATCATTAACGGCTCA
GCCTAGACGGGTAGTTACCCGCTCTAGTGGTCACCTGCTTCCCTCACAAC
GTCGATTGAACTGACGATAAAGTAGCCGCCCACGACCCCGGATGCAGCAT
CCTCATACTCTGTTTGTCGGCCATTCCGTCTACCGTGGTGATCTACCTGG
GGATGTAACAGGGGAGGTATCCAAAGTTCCGTGGTACAGGAACTGTCGAT
TGCGCCAACATTCTCCATTGATCGTCCTCGAATTACGAACTAAGAAGCAG
GATCATTGGAGGCCCTCCAACGCCTGGATAAATTCACCCGGTCACTGAAA
TTGCCTCCCCGGAAAAGAGATGCAGGGCAAAGCGGTCAGACTTGGCTACA
GCTCTACGCTTGACGAGCTCGCGGAATTCCTTCCGTAGCCATAGAAGACC
GGGGTCCGCGGTTGGTAAAGCTCGATGGCGAACACTTAGCGTCTTACCGT
TAAACGTCGGTAATGATAACCCTTCCGTTCCTTTGGCCTCCCATTTTTTA
GTAACTGGAATGTTACTTATATGGAGGTTAATCGGAAATTCACGTCTTCA
GTCGGGTTCTTTACTCCGTAGCAGCCCGTACATTAAGTGTGTGGAGGCCG
ATTATAAGACCCGACGGCTCGAGGTGGGCCGACTGGTGGTATGAGTTCCT
TCGCTCTTACGGTATTGCAAACAGGTCGGCGCCAACCTTCAGAAAAGGCC
CCAATGGTTTCGGTATTTACTGTTCCGAGCTATGACGTACAACGGCACTA
TTCCTAACTACACCATAGGGGTAACAAAGCCGGTTCAAGTCGGTCTGGGT
TATCCAATTTTATGCGGTCCGTCAAGGGAGTTCGAAGCGTCCACGGCGCT
CCACGAGGACTGAAAAACTGGTATCCTCCATAAAACTGACCACTCTGCCA
CCGTGTTGTCACGCGGAGACCACGCTCCAGATCTGTCGCATCCCCTTCAT
GGAACCTGAGTAGTTAGAAGTCCGGGTACGAGTCGTAAGCGCTAGAGGGC
ATCTTACTGCACTGTTTACGGCACACTGGCTCGCATATTTATCAATTGGT
GTCCTGAGCACAGCTTCTTTAGGGGTGCGGCCTCCAACCTTCGACATTTC
ACACGTATCCACCCGTGATAACGAGAGGGGAGTAAATCCCCTTATCATTC
TGCAGAGGTTCATTCAGGCCAACCGCTTGTCGTATGGAGGATCAGTCAGT
CCAGCTAGACCGCTGACCTCGGAGAGAAGCCTAAAGCACATCAACTATTC
GGCCGGTCGTTCAAGCCAAACCCATCTCCATTCACACTTAACTGCCTCAA
GGAGGCCAGTAGTACTGCGCAGCATGGATTGTATCCCTACCGGATGTGCG
CAGCACGGGAGAACTGTGACGAGTGTCTCGAGCTTGGACGGCATGGCGAT
AAATGACTTGGACTAGGGGGCATAACAAGTGGGGAGAGCATGAATATGAC
ATTCTCCTTGTTGAGGTCAGCATGAAGAGGAGAGATTGTATCGTGTGTGG
TTATGGTCTCTTGCGGTATCCTAGTCAGGCTAGCAGCGTCGCCTGCAGCA
ACGGTTGGCATTAGCCGTCTTATCCCGTCTCTTGGCCTTGAACCATCGGA
TCTTGGTGACTCTAGTAGTAGTGCCGGCCCAATATAATACTAACCACAGG
TT-AGTAATTTCTATTACCAATAAGGACTTCTTTACCAGGGACCCTCCTT
TTGAGAATTGCTGGCAACGGGTGATACGGGCATTCCTGAGTCTGCGCAGG
AGGCGCCAGGCGTCCACACCGATTCCGTCCAGCCACCCGTTGTTCGACAT
AAACGTGAAGGTATATATATCCACCCAAGGGACCAAGTAGTCATAGATGA
ACCTGGATAGGAGACCCCCTCTGCCTTGTCCTCTTGAACCCTGTTCGCGG
TTCAACTAGCGCACTGTTACTTTCCTTTCGATAACTCCAGTTGTGCCCTC
CTTCGGGAAACAGGGTGCCAAATGTGCACGGGGAGTCTCCAACCATCAGG
CCCCGTGCCGCGTAACTCCATCCCCATTATCCCCTGTCTGGGACCTTTCG
TTTGCCAGCGTAGGGACTGTGTTAGCCAGGGACCCGAATTGTGATGAGGC
CCAACCTTTCGAAGCC-CCCCGACAGGGCGTCACCACGAATCGTTGCGTA
ACGATGTCGGAGGCGGCGCAATGAAGAAAGTGCATCACTTCAGAGAGGAC
GAAGAGGCGAGGTCGGCCAGCGGGAGAGCGTAATAACCGCAGCAGACAAC
GATAAAAGAATGGGTATTTCAACGATGCTTATCTATCAATTGCCATCAAC
CTCCCAATGCGAAAGAGGGATGAAGCCACAAAAGGGGGTATGCCCCCTAT
TTAAGTGTGTAAAGAGCTCCGACATAATTCCTGATCTACAGGTTGCGCTT
TGCCGGGATGTTGAACAGTAGTGTAGTTAGCGCTAACAAAGTATTCCCAC
ACTATTTTACCGCTTCGCCCGCAGGCTGGTATTACTTCAATATCATATAA
GGGTTTTTGACACCTCGCGAGTAGGATGGGGGTAGCGGCCGTTTCCCTTA
GTGTGTGTCTAACACTCGTTTGCGAAGCACTAAAAACATTCTTCTAATGT
CCGGAATTACGTCTCTTGACGTGCTCTTAGAAGCTGACGGCAAGCGGTTT
TAGCCACTATGGATCCCTCCTGGCCCCGGGAAGGGTTGTCCAACGTTGTA
CTTTTGATCGAGCCGGCGCTCTTGGCGTGCGGTGTGCGGAAACTCTGCCC
AAATCGCGATGGAACACGCAGAATTCATGGAGGCTACGTAAACCGAGTAA
ACTGCTGGGATGACTAAGGAAGCTGTTCAAGGCTAAAAGGTCGAACTAGA
ATGATTATCGGCGGGTTTAATCTATTTAGAATAAAATCCGATCGGGGGGG
CTGGTGACCGGAGACAAGGAACGGGCGAAATTATCGATGCGAGAGCCTTA
GCTCTTATTGAGAGGACGACTTTCTCATAGCGTTTTTTGGGGGCGGAAGC
GTGCGAGGTTGAATACGAGCTGGGGTAGTCTTTGACGGAGGCGTAAACCG
AGGAAAAACCGGGAGCGTCAAACGTCAAGCCCGCCACAAGATGAGAGTCT
GTGGGTCTCCTCAAAAGGACAGGGGAGTGAAGGATAGTAAACTATTGGAT
CTCCTTTGACGCCCGGGGCGGGTGTCCCTCCAAGGGAAGAGCTAGCCAGA
AGCGACCACTAGGACTCGATTAAGAATCAGCTCGGGTTGCTTGCCTACGT
CGGACGCGACGTCCTGTAACGCGAGCGCAGGTGAGATTAAAATCAGTGGA
CGCCATAAGAGCGAAGAGTCCAGCCTACTGCAGTCGATAACTTACTAGCC
TCCGGTTCCGAGAGCGACCACCCCAGTGAATTGTAATGGGTACGACTTGT
GACCACCTAAAATGCTAAATGGCGGACCTCCTGTATGGAATTGTCCGCAG
CACACCTGAAGGCCGATCACATGAGTTTCAGCCGGCACCTTCAACAGTTC
CAAGATGATGTCCTGAATAATGCAGGTCCGAGGATGGATGGCCGCCGGAG
GAGAAGGATAATTGTCTACGCGTAGAATAAAGGTTGAAACGAACGAGTGG
TGTTATCGCTAGCCTGTAAGGATAGAGTCACTGTTAACGTGAGCCCAGCG
ATGCCGGGAGGCCTTAGAGAAAGATCCACGATAAGCGGAGTTAGGCGTTC
GGAGCAGCACATGGGTATTCTTGGGGGGGAGTACCGGGTCGAGCGCGGCG
TGGACATACCGGGAGGGGCGCCGAAAATCGAGGACATAAAGGAAGGATCC
TCACGAGAGCAGACATAAGTGCCCACTGACCCGTTTTACAGCCGGATTCG
GGCTGCGAGTGGATAACTCGAGTGGAGGACACATGCAAATAGTGTAATCA
TTGACAACTATCGATTGGAGCTGGAGCCGGATAAGTAATTAAACTTCGGA
GCACCAGCCGCCACAGATGTGTCCCAAGATCGACAACGACGTTTTGAAGT
TAGATGGTACGAAGGCGTTTCTACGGCACATGCATTTACAGTGGCGGTCA
AAGGAATCTCCAGGAGAGACTCTCAGAGTCGCAGGTTAGCCTGGGGCAGG
CGCTATCCATTAGGCTGTAGGAGAGGTGTCAAACTGCAGCCTGCGTCTAC
CGGGTCGCACCGGTTCGCCTGGGTTCGGCTAGCACTCGGCGATCTAGACC
AAAAACAGTTGGCGAGGTACTCTGGGCCGCAACGGCACACTGCATCGCCG
GGAGGGTCGTCTCACGGTTTCCGGCCGTTTTATCTACTGTGCTTCTCTCC
AGTCGAGGGTGACTTACCCACAAGTCGCGCATTACGTTGAAACCAGTTCG
CTTGAACACTGTTTCCTGGATGCGGGCCTCGACGGCCACGGTCTTCGCAC
AGGATTCAGCATAAGATGCGATGTTCTGCCGATCCCCGCAAGGGTTCCAG
CCTTTCCTAAACTGCAGTGCGCTACGATTTTCGGCCTGGCAGAGTATCTA
ATCCCTGAAGGCGGAGTCTCACACTAAGTGTGCTGCACGCGCTGGCCTAC
CATCCTTTTTCGTCGCGGCTCGCTACCCTCCCGCGGATTAACTTATACGT
CACGGGCATTTCAACTATTGCGAGCTGCGTGGGGAGGAGGCCTTTCGCTG
TAATAGTCGTTCGTCCGCCATTTCAGACGTTAGGCCCGGTTGTTGAGACG
TAAGATGGCGAAATCGAACAAGACTTGAGACAGTTCAGCAGTTAGAAATT
CTTTTGACAAGACGGGCAAAGGCACGCAAAGGGGCTAAGTGACTGACTTC
TTTCCCTTGTGCAGCAGGGCTGCCGATTTGGCCCCTCGGTTTTCATGGCG
CTCCGGTTTGAAAGGCGGTGGATCAAGGAGTCTGACTGTTTGATAAGTCC
TATTGGACGCGTGCAGCCGGAGTCCTGCTGAAAACATTGTCGAATCTCAG
TACTGGAAAAGAAACAAGCCTCAATCGGCTATCAGTCCACTTTTGGAAGG
TACATCAATGTACATTGTCATATCACAGTGGAGATACCCGGCGGCGTACC
TATATTAATGAAATACTGAAGTCGTAAGCGCTGGGACTTACAGGGGGGCA
AGGCCCGAACAACAGAGAACAATATCGAGGTGTGAGGGTAAGGGGAAATC
GCAGTACGGATGTAGAAACAACCGCCTTTCAATTGTCGGCGAAGTAAGGT
ACGGAGTCGTTAAGGAGTCGCCGACTAATGCAACCGCGAGATTGATGGGC
GGGTAAACGGTCGCCTTGATCAGCGAACGGCTTTGTGAGGACGACGAAGC
GGCCACCTCGCGACCCGCCTCGGTTCGGTGTGTGCTTCCGTCAGGCGCAG
TATTCTAAAAGTGAAGGGTATTCGGTCGGGCGGGTCTTCAGGGGGACCGC
ACGGGTACGACGAACGGGTGGAATGTGAAAATCCGTATCGGAGCCGGGAC
GGGGCGTTAGTCCGTTCTCGCGACAGGGTAGCACATTAAGTTGGCGAAAT
TTTAGGGGAATTGGGCAGGACCACGCAGGACGTCAGTGTTGGTGCGCTCC
CTCCCTAAAATGGCGACAATGGGCATCAGAAGAGAGGCGAGGTGAACCAC
CTGAATGTGTAGGGATCGTGTGCAATTTGAACCACGCATTGGAAAAATGA
CAAACCTCATACAAAGGCACCTCCAACCAAAGCCTTCCGAGGCAAAATGA
AAGGCCGAGCAGGTTCCATATAAGGTCCTGCGAGAGAGGGAGGGAGCGTG
CATTGTGGGAGGGCGAAGAGATAAACTGGGAGAAAGATGGCGATTTGTGG
GGAAAGGGCCGACTTCCATGGCCTATCTCCTGACGGTTGACAGGAACCTC
TCATGACCCCGACCTATCCCATTCCACCGTTGACACCTTCTGTCACGCGG
CTCTCCCAAACCAATGCTATTGTTGTATTCAAGGGGCTTCAAGAACGTCT
CTGCAACCCGCGCTAGGGTATGGGAACGGCGGGGGGTATCGTCGCGAGCC
CGGTCCAGCGAATCACTGAGTTATAGTTTTTTTCTGGATGTTGCATTGGG
TCGTTCTGTAGGTTCGCAAGGACATCATGGTGCTCAATCACTTGAACCGC
ATATACTCTGCGCGTCCCCGGCCTTCTCGTGAGTAGCAGTTGGTTATACC
CGTCCCACTCCGAATCTCGCACGCGAATAACAGTTTTTCTGTTGGACACA
CGACGGAATATGGGGGACGGTCGTGAGTGAAGGAGCTGTTGCAGGAGACC
CCAGCGACTAGTACTCTCTGCTAGCTGTAGCACGCCGACAGGGAATATAA
ACCACGCGTGGCGGGCTCGGCACAATAAGTATATCATCCCGAACCCGCCT
ATCTCCGCATGATTTGACGTTTTCAGTCATCAGCTGGCCCTTGTATACGG
TTAAGGTTGTTGCCCCAATCATCACCGGGGGAGACGACACTCTGCTCCGT
CCTAATCCGTCTACATTGTCTGGAGCTCGTGGCCGGTTCAGCACATGATC
TTCAGCCTCGCGAGATAGGTAGCGATACTTGCTTCTCTAGCAACATTAAT
CTACCAGGTTCGCCCAGTTGCTGGTTCCCTGTAGTACGCCCCACCATGTG
GCCCGGTTCGGAGTGAAGAGGGACCGGTTTGGAGCTACGGGCACGTCG-A
ATAGAGCCATGCCTAATGGTCTTTATCGTGTAACCATCCTGTAATTGCGG
TAAGACCACTATCTGCTGTGATCGTTCCTACAGGAGCGAGTAATTTGTAT
TGGCTAGAGTGAGGATCCCGAACTTCTCTGTGAGTAAAACGCCTTCACTC
CCGCAATATATCCCCAGAGCTAAATTGCACGCAAAGCCATGACCTGAGAC
TGTTCATCGGGTACCCCGTGAAGAAGCTAGTCTCTTGACGTGTCGGAGAG
GACGGTGGTGCGGTTAAGTCCCAGGGTTTCATTCGATACACTCTGATAGG
CGATAGTGGTCCGAAAAGCTACCCCGTTCGGTTGGGGGGCGGAGCCCCAC
GCGCGCGGACCCCACTCGCAGCACCTCTAATGGTCCCCTCTTCCCGCAGC
TCCGCATCCCGCCACCGTGAGAGGTTAATCAACTAAACACTAATGGAGGA
GATTACTGTCAGACATCTTCAGAACGCCTCCTGTTAGCCGGTCGGTGGAG
GGACGCCTGCGGAAGTTGCGGAGAGGGGGGGATACGGGGAAGCGAAGATT
GAACGCTACTACTATGTTCCCTCCGTTTTCGGAAGCCAGATAATTGAGGA
GCATCAACCTCGGCCTCTACGTTTTCTACCCACGCCGGGTATCTATACCA
CAGCAGGAATAACTATAGGACGCTTGAGAGGTAGCATCCGGGTAGTGACC
GGTTAACCTGCCGGAGCGAAGGTAACTTGAGCGTGATCCCCCTGCCTGCG
GGCAGCCTCATCCTGGATAAAGAGATTTGCTACAGGACTGTAGTGCTTGG
TCCGGCATCCATATTATCGGCTGGTATGCCTGGTCTGGTGGCAAAGTCAC
CCTTATTTGACGCCGGTCCCCGAATGTAGCACTCCGCCGCTCGTATTGCG
ATCTGATACCTTACAACCCTAGGGCGGTCACCCGGCCTACCGGGCAGGTC
CCCGACAGCGGGCATTTGGCTTTCTACGGCGGCCTGTAAAACGAAACAGT
CACACATGCGGCGAAACGTGCAGGCTAGCGGGACGTAGAAGTTTGGCTTT
GGCACAGCGCCCCGTTACTTGCTGCCAAGTTCTTGTGAGAGGTTTTTAGC
TTTACAATCACTGCCTCTCCCGCTCCCACCCCCGGATGTTACCCTTAGGT
GCCACTATGCCCCACGCCGTATCTGCATAGATGCGACAGCGAAGAAGTGC
TAAACGGTCTACGCGATCGCACTCAGGCGCTATCAGCCGAGTATCGAACG
TTACGGCCAGGGTCGAATGTTCGGGGGCGGTTTGTTACCTCGGCGGTACT
CTGAAGCAATGTCGTTTCCCTTTGTTCCCCAGCTCCTTTAAGATATACTA
TACGAAGGGCGGTCCGGTACCGGAGACTGGGGAACGCAGAGTATCGGGTA
ACATGGTGACAAGGGGCCTGCTCATGTTTAAGGAAGGATGGTGCACGGAG
AGACCAGGAGACCGGCATTCTCGTTGCGGAGGAGCCGATTTAATCCTTCA
GCGGACTCTCTCGAACTACCGAGGATCAACGGGGTTCTGACAGCGAAACA
TAGTCCCGATTCTCTCGTCCCGACAGTCGTGTTCTCCCCCCCGCTCTATG
CGATCCCCGGATGTCCGCCATAGCGCACCTAGGCAATCCGTCTCCCTCTT
GTCAATCTTGGTCATGTTTCTTCAAATGATCGCGTCGTTCTTCCTTCGAA
TTGGTTGCTCTTTGTGTCAACCGGGGTCACTCAATCACCGTCTATCTTAA
GACAATACAATGGCACGAGGATGCAATACTATTCCCGGACACTGAACCAC
TCCAGCCGAATTTCTTACCCCACTCCGGTCGATTGTGGAGGATGTGCTTC
TCAGTGCCGTGGGGGTTCAACGGAACAGGTGTAAAAAACGTTACCTTCTC
AATGTCCGGTCACATCTGTAGCGCTAAACTGCGCTGGCAGTGTTAGATCG
TCACAGACCATTAGTGTGCTACGCATAGGGCCCCACCCTTTCTGTATTAT
CGATTTTGCACTAGACGAGCCAATGAGCCAGCGATCGGGTCGGGACCGTA
TAGAGGGGCTTGTTCTAGTGCCTTTAACCCCGTGGGCTTAGGTTTAGGCA
CAAATAAACCGGCGCTACCATCATACAACCTTAATTGTACCTGCCATATA
GTGTTTGTTTCCTGATTTTGTTACACAGGTTATAGTAGGTATGAGGCTGT
TTCCGAGCACTGGCGAAGGTCTGATCCAATCTTGCAGCCTAAATAGAGTT
ATGCGCCGACCTACTAGGGCCCGTCGTCTTCCCGTTTAACTCACCAGCGG
AGTGGTAGCACCCCGTCCTCAGTCCAGCTCGCGGTTGCGACAGATTAAAG
TCGAGATCCCCCTTGCTCCCTGTTTCTCGCACGCCCTTACCATTTATATG
TCACCAGCCGCGTGGTGACGTAATTTGTGGTCTATGGGGTAAGATTGGAG
GAGTTATAGCTTTCATCATCCCACCAGGGACGGGCCTTTTCCGTCTCCCA
AAGCATTTCACAGGGCGTAATTGCGCACTGACTACTCCATCTGAAGGGTA
AGGAGCCAAGGACGAGGGTGCTTATATTTCGGTTTGGGCTCAATTCCCAA
GGAATTGGCGAAAGCGAGGCGTCGGTGAACGCTTCGCTTACGTCGAGATG
GGCCTCGTGTTGTTCGCCGCTAATTCTACCCAGCTGCTAGCTACCTATCG
TCCCTCGCCTGGACTATAACGACCTGACCCTGTCGCCTCACTGAGATGAA
GAGACGCGGAACCCGTGATAGCAAGCTACCGGATATGGGGAGAGCACAAA
GTGTGGCCTGGTTAGGATCGACAGTCATCAACGGTCATCCCTCAGACCTT
CGACATTTGGGTAACTCATGACAAATGCTGGTTGACGGTTCGACTGTTGG
AAGAGCGGTATCACAGCCGGGTAGCCGGGCACTGGGACCAAGAATGCTCT
CGGCACTGACGTGGCATGTTCCTATACCCAATGGGTTATATGATCCTCTT
TCCAGAACTAAACGAGCGCCTCGCTGGCTTAACGTGTTTGAGAACCAAGA
TTCATCCAGAAACTGCCACAGTCGAGAGATTCGTGGGATCACTGGCCAGC
CACATCAACTAAGTTCAAAGGGCACCACGCCGGTAGCACAAATGGCTTAA
TAAGCGGGCTGTGGCCGCTTAGTACCCCTGCCTACACGGGACGGAATATC
GTGGCATACCAACTCCTTGCACTGTACCGACGCTGTCCTCCTAAACCACG
CTAGTAGTCGACACGATGCGCGAGGAGAATCTCCGTCCCCTGAACCCTAA
GGTCTTTCTGCATATCTTTTATGGCTAGCCTTACTCTTCCTGACACTAAT
CATTAAGCGACCGCACACTCAGGAAGAGTAGCGTCTCCATCGCCTTGGCT
CAGTCCACGACTATAACATTCCCTTATGTTCAGCCTTGTGTTACATGGTA
ATCCCTAGCCGTGATTGCAGAATCGAAACGTGGCTGCAAGCTGGTGTTCC
CGGTAAACGTACGTAATTGGACGCCCGAATTCGGCCTCATGTGCTGCGGA
ACTCTACTTCCTCATGCGGTCTGCGGGCTGCTTCCGGTTTCTTCTCCAGC
TCGCTATAATTACCCACGCCCACTTACGCGCGTAACTGGAAATCAAGAGG
GACGCGCCGACTAGAGCCATCGGACTTCTCACCATTGTACTGATCCCGCT
GAGGTCCATGTTGACGCTGGAGCGCGAGTTGTTCCACGTGGTCTAAATGT
AGTTGGTATTGTGGCATTGACCGCGCACACCGACCTGCAACCCTCGAACC
TAGATTTTTAGTAATCGTTGACGCGGTTTTGTCAGTTTTGAGAATGTTCC
ATCCCAACCCTAGAAAAAGGATGGGATCAGTAGTGACCAGGGAGGTCGGC
TCCTCACGCGAACCTTGCAATGAGGCTACCTTACTGATCCCTCTGGTATG
ATGCAGCCCTTTTCCTGGATCGCCACAGACCGACGTTTGAGAAAATCCCC
AGCTTCGAGAATATCACACCCGCATACTGCATCACACTTCTCTCTCGGGC
GATCACGGTCATGAGATTCGATTTACCGGCTCGTACGAGCAACCCTCAAC
GCCGCCTTTCCACGTTCTAGATTCAATCCAATAAGCCGGTGCCGGGCTCG
TTGGCGACGGAGCGCTTGAGATATCTAGGTGACCCTTTGACGAGTGCCTC
GATAGGTCCGCTAGCCCCCGAGCTGAGAGACCGGAGTGCTGCCTTTTCCC
TAGGCAGGCGTAGGCCCTTTCCACTAGTCCACTGGTTGAAATGGTCGGAC
CCTTGCATGGACACTGCAGAGGCCCTACGCTGAGTAGTATCTATGGAAGA
GCTCGCCTATGAGCGGAGTGGAACGGTTAAGGACTGGGGGGTTGATTGGC
AATTGAAGACCATGATCCGTGCAGTAAGATGAGAGGACGAACGCCGGTCC
AAGGGGAGTCGAACACGCGGAGCAGACAGTAGCATTTAAATCGGACGGGG
CCGGGAAAGTCTCGACTCCTCATATTGGCTTACCGGCCTTGCGTTCTTCT
TCGTTGAAGGTTTCGATCTCTAACATGATTACTCCACGAATAACCGTCGA
GCGTTCTACCAACTCAGCCCCACGGCAATTTTGACGTGCACATTCTAGAC
CTATATCGTCCCATTTCAACCGTGGTTTTCTCCCCGCAGATACAAATTGC
CATATGCTGATCAGGCTAGATTATTAAGCAAGGTGAGGTAAGTTCCCCTA
TCAATATACGATACCGCTAGACAAGCTTTTACCACCGACAGAGTATCGGG
GTCACTGGTGGGCCAACTATTAAGGGCAGAATGAA-CATCATCAGTTGAA
TCAAACACTTTATTCCTTGCCGAGGTGGCGGTTGTAGCCCTGAGCTGCAA
CCCTCGATAGGCTGGTTCTGTTTACCCCGCGGTGACGGTAGCACTAAGGC
TCTGACGAACCAGGTTTGGTGTGCCAACACCCCTCCCTCCCGTACACTGC
TGAGATCTGCAGCCATGGAGCAACAGCACTACGCTGACATATTACTAGAG
CGGCATTCCTTTACGAGAATGTCTCACTTCGTGTGGTATGAGAGCTCTCC
CGAGTCTTACAGCCCACTCGGTAAGACTTGGAACGCCGAGCCGGTCCGAA
TGTGGTGCTCGACCGTTGGACCGCCCAGAATCGAAGAATACGGGAATACA
TATGAGTTAACGCAGGGACGCGTAGTAGGGAATCCTTGCCTGGGAGCGAA
GAATCTGAGATGACCGGGGCTGCCCTGAAAAGCTCAAGTGCTAAGATTAT
GCCCGTTACGATATATCGTGCTCCCGGCCGTCTGCATCTTGGCTCTTTCT
AGGTGCTGTGTTATGATTATCCACTCTAAGTGCTGCTCGGAAATGACCGC
CTGTCGGCTACTATACCTAAGTAAACTACACGGTCAAACGAGCTGCAGGG
ACTTTACTCTGCGTCTACTAGACAGTCCTGTAATAAAAAGTCCGCTCCTG
GAGGACTTTAGAAACTAGGCCCGCGATGGCTTGCTCCGATTGACTACGGA
CTAACACGGCTCGCGCTCGATTATAGTCGGCAGGCCTCTGGCCTCCCTGC
CGGGTGTTCCGATATAGAATTAACAAACTTTGTCTCGACTGTCACAGTCT
TCCGTTTACCCGAGCTCGTGCTTTCTCATCCGTGCCATGTCCTCCGCAAG
TATATGCTGCTGACAAACGTACACCTTAGTAGGTGGAACCCAGCCGTTCG
CCCCCCGGTCACTCCTCCGGCGATACCGCTCCTCACTTTTGTCTTTCTCG
ATACGATGGCCTGGCAAGTTCTGGATATATGATCAGCGCTCCATTACGGC
TCCCTCCGGTGCATGCTTCCACGGCCCGTACTACAGGTGCTTAGACACAC
GCCTGTCGCTAAGTCGAGTCAGCTCTGGCCCTGGTGCGGGCCGTGAAACG
GACCAGTGCGGGGTCACGGAACACTACACTGAGAAGCGAGCCACGGTTGC
TAATCCACGTGGGCGCTGAGTCAGGCAACTGTAGAGGCGTGTTATCACTA
GTTGCCGCGGCGTAATTCAGTCGACAAAGGTTGTACACGTGTGTACCACG
TGTCTGACCCGGGTCACCAAAATGCGAGCCGGCTGTGCATTGGCGCCGCA
GTAAAACTAGCGTATACCCGCTCGTAACTGGCTGGCCAAAGTAATTTATG
TATACGCAAGTGGCCTGAGGGAGGCAGCCTGCTTAGCGTCCCATCCCCTC
GTCAACCTGTGGTTTTAGAGTGGTCGGGGGGTTACCTGACGAGCTACTAT
ACACAATCTAAAAGCCGGAATACCCGTTCGCAGTCATTTGGGCCTCCTGT
CGCGTACACTAATCGAAGTATAGGATCCAGATTATCGAGTTAAGTGGTAC
CCTTCCGGTATCCCTGTGCGTTCTGATTTCATCAGTGTAGGCAAGAATCC
ACCGACCATAAGTTAGTACCTAATCCCGACAATCAACATAACCACGTCCA
TAATTTTCAAATTCTCACTGTCACGAACTTCATTCTGCGACGTGGTTATT
CGGACAGAGGTTGATGCCTCTTTACCCATACGTAGTACCAACATCACCGA
CGCGACCTCCTTGTATGATCTGGTTTTTTCGTTCTACCTCAACCCGATCA
GAGAAGCCTCCCCGGCCGAGGGGGCCCCACCACTCCTCGTGGAGTGATCC
CACTCGTAGGAAGGCGACCTGGATGGGGAGAGTCCGCAAATGTAATTGAA
CCGCGCTACGAGCTTTCACTCGCCAGCTCAAATTGCTGCTGGGATGTACC
AGGCATAAGTGTTCACCCTTTTCCACGACCTCAGGGCGGACTTTTCGCTT
GCGTTTATTCGTCATCTCCTTCTTCTACTGACGGATCGTGCTGCTTTCTT
TGGCAGTCTCCAGAACGTCGTGAAAACGGCCTAATCTTATGGGACAAAAA
TATCCCAACTGGAAGACAGAGGACGAACACCTGTTTCGGTACACTGCGTC
ACAGGCACGGACTGGCAGTCACCGCTCCACCCCGCCGCGCTGGTCATGAT
TTCCAGCAGTGGGGACCGGCCGTCGTCCCATCAACACCGTGTGTGCCCCG
AGTTCGGGAAGTGTCCTGAGTGGCGGTGTGGCGGTCTATATCCCTTAGAT
GAGAGTGGCGGACTCAGCATCACTGCGAACTGCCCGGCAACCTTTAACAA
CTAAATTGCGCTTCGAAAGTGCCCAAGACAGCCTCACGGCGAGTCGCCTG
TTGCACGAGGGAAGATAATTTTCGAGCTCCTGCACACGATCGCTCATACC
CAAAGTGGATAACACGTTGGAGGCATAGGCCTGCACCTGCGGGTGTCCTT
TCCGTGTTCTCAGGCTAATGCACTATAACATCTGGACTGACCCACTCCAA
GGGAAGCC-CTGGTAGTCTCTAACTACTACGAAGAACGCGTTTTGCTCAA
TAATGTTAGCGTACACCGACGTAAGTTGCGCCATTTGAAGCGTCTGAGCT
ACCGGCTTTTCCCGTTGGCTCATTGTCAACGTGCTATCCGGTCTGCCCCA
ACTCGAATAACGCTTAATTCATACCTAAGTCCCGTTGCGCGTGACTCTCC
AGACCCCCCTTCTAACGTCTCTATAACTGTTGTTCCCATGGGGAGCATGC
AGGGAATAATCAGCGCGTGTTAAATAAGAAACGCCGGCGCCAGGGCTAGA
CCGCCTTTGTTCATCGTCCCCCTTTGGCTTGTGGGTAGTAGTGCCGGTCA
CCATGCACGTCACCTCTTTATACTCGCCCTTTCCCCCCACATCACTTTTA
GCGACCTCATTCTCCTTACCTCAAGGGATTGCTGCATCTCGAGTCCGCAT
CCGTAAAGCGACATTCGTACATAATCCCTTCTCACAGCCGCACATGAACG
TCCAGGACAGCGCCCGTGTCAGTTTAGTAACACTTCCACCTATCCCTGGC
CGGGTTATTCCAACGTACCGTAGTGGGGGGCAGGGGATAAGTACGCACCC
AAAGGACCGAGGCTGGCTGGAGCAGAGTCCGAACGCTGCCCGACTGTCAG
TTTTATACAGCCGCACTCCACCAGTCACTGCTGCAGGATCTCGGACCCCT
TCGTTTTGGAAGCGCTGTATCCTTTTGTCCTTGCTTAGCAGGTCAGCTTA
TCCAGGGGCCTCTCTGCTGCTCATATCGAACGTACGCACAGGGTAGCCGG
TGACCACGAGGTGTGCACAGATCCTCCTGACCGGTGTTAAAGATACGTGT
GCTCTTTACTCCAGTTTTCCCCCGAGGAGAGTACAGATTACCTTCCTAAC
TTGCTGCACACCTTCTGCTACGGCCCCCGTATGTGTCCCCGTCACCGTAC
CGTCCCAGAGCGCCTAGCACTTGTCTCGCGGCCCTCCTATCCATGAGGCC
ATCACAACTGCATGCCAGCAATCATTATTCAGTCTGCCGAGCTTAGGAGG
CCAGGCTTCGGGCCTCCTTGGCCACATCATGCAACTACGTATGCGATTGC
ACCGGAAACCGCTAGTTCTCTATGCTTTCTACCGTCCCATACTCGTTTTC
GGTTCCATCGTTGTGGGGGTGCTTTCGCGCTTCAGGACTTTCAAATGCTA
CCCCAATCCGTCGAAAGGCCAGGGCTGTCCCACCTACTCCCTGAACCATT
ATTTTCGTGATTGCGGGGCACCAAACACAATTCGGACTCCCAGGTCTCCA
TTACCACCTTGGATAATAACTCAGCTAAACAAAGACAGTCAGGTCATTGG
TTTTCGGCTAACGCTGAGGACCAATAGGCGTGAAGGATAGTTGTCGTACG
GTCGGCTTCCGCCTTGACTCATTTCCCGACGGTTCGAGCGCGGTCACACC
CAAACTAATCGCACGGTAGCGGATCAGAGGCTGCGTTCCTGCGAGTTTAC
GTGAACTACACGAGGGATGATCTATCGGATTGTGACGCCCCGGGCCAACG
GCCTTTCCTGTCAACCCATCCTGGCAACTGTTCCACCTCGTGCCAATGAT
TCCCTGACTCTTGGCCCCTGCGCGAGCGCAGCATATAGTTCAATGCCTGA
TCAGAGATTGCCTGAGACGGAGAACGACAGCCAGCCATCTGCAAAATTGC
CCTTTCGGCGGATCCCTTGCCGGTTTCTGCACTCCGTCCTATGTCACTAT
TGGAAGGCCCGTGTGCATATGACGTCTGAATTCGAATCGTCTGGTATTCA
CTGAATGGAGTTCGGCACCCATACGTACGCCCGATTCCATCCCAACTAGA
ATCCTTCGCCCTAACGAGATGGTGAACTGAAGGTGGGATCAGGCAGGCCT
CCGTAAACGCTCTGCCGACAGCGGCCTTGAGTTAGGGAAGCGCCCCCGTG
TTTCTGAGTCGGGATATGCTAAGCGCAGAGAACACAAGTCCCGAAAAGCA
GGCCGTAACCGATTAGCGAAATGTGATAAAGCGTCTTGCCCGCGATTTAT
ATCGGGCGTTGGTGAAGGTAAGTATACAAGAACACACGCCCCCAACCCTC
TCTTTGTAGAGCACCGCTGGTGGTGCTACACTATAAAGCGTGATCCGGAC
CCCCTCTGTTTGACCCGGCCCGAAGGCAACTGTCCTAACACTCATAAATC
GCCAACTGACCTGCTGCTGTAGCTCGTGACGCTCTTCGGACACGATCACA
TAGCTAACAGTGCTCGTGTTTACACTGCCCGGCCGACGACCACACCAGGA
ACCTGGGGCGTACTAGGCGTTGTCAATAAGAGTTTGGATCATCAAAACCG
GAATAACAGGTAGCGAGGTAGGATACCCGAGCCAAAGGTGGTGAGGCCAA
GGGGGCTAACACAAGGTAGTCTGCTCCCTACAGGGGGTTCGATGTTGCCC
GTGTCGCTTCCTTCAGGCAGCAGCGTCTTCCTCCCTCTCCTGGGTGCCTT
AGTTATCACACCCTTGGGTGGAGGCGGAATTTCCGGTAAGCTACCTCCCG
ATGCCACTTCCCTACTGCGGCAATTAAATTAAGGCTCGGGTGCGAGAGGT
AATCGTCTCTTAACTGGATTCACGTCTGCTGCTGAAATGTGGCAAGTCGG
CGCGCGTAGTTCTGCCCGTCTATGGTACACCCCCACCCGGGCGGTTGGGT
GACCCAAGCTGGTGGTTGTGACCTGGCTGCGCCCAAGGGATCCTGGAGGG
ATCCCTATCTGCTCTGACCTCTGTCTTAATGGAACAACAACGGACTATGG
GGGGACACGGAGACGCACTGTCCGCGCAACGGAAGGTGCGGGAAACCCGC
CCGTCGGGCGGCGTCGCGTGGCGATGATCCGCGCAATTTCCTCTTGCTCG
TTTCACCTGCCATTATGACAGCTTCCCCGGGGGATTTGGTTGGTTCGGCT
GTATGGTTCGACCTTTTGTCTCTTCCAAGTCGCTAATTCAATTTCAAGGA
GTGATCACCGCTCGAGAACCCCTTGAATCCGCTTCCGTCTGGCTCTCGTC
CAAACTCGGCTCTTACAATCTCTCTCCCTAACGGCAGCGCTGCCAAACTT
TCCCCCACTACGGAACGCGAATAGACCCCTGACACGAGTTTCACTCCACG
TTCGTGCACCTGCGTTTCTTGAGTCCTCTACGATCCACGTCATTGGGTGG
AGTTAGTCATTTTCTTACCAGTCGTAAAAACGGAGATGCGTTGGGTCAAG
AGGGTCACAAGCCTCGCAGCCAGCTGCAGCTGTAAGGAGTGCCGGCGTCG
ATTCTCTCCTTTAAATAATGGTTATAGCTCCACCGACGAGATCGTTCAGG
TTAAAGTCATATTGGTCGCTGAAGGTTACCGTTTGCGATATGTATCGTCC
AGTTCCACGTGTCGGGGAGCGATTCCGTATACCCTCTTGGTCACCTCTGT
TTTGATCCTAGGGGGAGGGAGACAGTGACTATGTGAGACCCAACGACCCA
TCCTGCACCTGGATAACTGGGGATCCAGTAAAATTGCACAAGTATGTCTA
CGCAACCTATAGAGCGGGACCGACGGGTTGGTGCTTTTGACAGCGACGTG
CTCAAGCCTGTGTTCCAGCCCTTATGACCCGCTTATTAGCGACTCAGTAC
GAGAGGGAATAACTGTGCTTCAGCCACTCGCAGGCGCGCCTAAGAGGCGA
CCTCTTGTTTTGAATGCGAAAGTAATACTCCGCGGGGTTTGCCCGAGGTC
TTCGCGAACAAGCTCGCGAGAAAAATAATGGAGAAACGTTGATAGGCAAC
GCCACCAGTAGAATGCTGGTGAAGGCTTTTCCCAATTCATCCTCGGGGCA
CCGTGTTGTCTACTGCAAGGAAAGTCCAGTACGTTTCTGTAAGCGAACAT
TTTATACCCTGGTCCCTTCTTGTTTGCTCATTTTCAGGCGGAGACGTTCG
TTTCAACGGTATTTCTAAACGAAACGAAGACGACCTTGACGGTGCCAATC
AGTGATCATAGTAGTAGTCTAGACCTCATGACAAGGAGCTCCTCCGCAGT
TTCGAGGCGGCTCACTATCCTCCCCCGAAGATTTCACCTTCGACACGTAT
CGTCCTACACTAGGTAATTTTATATATAGTAGGGCCGTTGTCTATTCATA
CCTCTACGCGTCCACGCAGATTCTCATTTAGCGAGTGCTTCGGAATACTC
CCATAGGCGAGGCCGATGTCCGAGCAACCTCGAATATCTCAGACAATGAG
GCAAAAGCGTCGGTACTCAAGACCATCTCTTTTCCTCTGTAGAGGCTATG
GGCCGATCATGACACATCCTCTTAGGTTCAGCAGAAGTTCCACCGCTGAG
TCCCTCACCATAACTATGCCCCCCATGCTCGGGAACTTACGCTGAGTAGC
AATACGTTAATGAGAGGGTGATCGGACCAGGTTCAACCACGGTATCCGCC
CAACGGCATTAATTCCTCGAAGGGGTCGGAGTTGGGAACGCGGGCCGTCC
GGGGGGTCACCGGCTACCGCAATCCACGACATGATGCGAACGTCTTGAGC
CCCCCCGATTGGTAAGAAATATATGCAGGGCTCACGATTAACACGTCCCC
GACCCCCAATGAATGCAAGACACGAGCACGGGTAGACAGTTAGCTACGAT
GCGAATTTACCACAGCATTAAATCATACGATTCCCCCCCACAAAAGATAG
ATTTTGAGTGCTCCATGCAGAGTCGCGTCACTTGTACCGCTCGGCAATTA
GCCCTATTTACGATCACAAGTTAGCATTATATCTTTTCTGCTTTCCCGCA
GAGTCTTGTATATCCAATTGCACGAGTAAGTCTTAACAATCTCGATCCTC
CCACAGTTGATTCACTGGCTATCCAAAGAGTACAGAAGGAGCAAACCTTG
GCATGCTTGCCTGCACGATTTAGTGACTTTACTCCCTAGACACGTTATCT
TCCGATTGATTGCCCTCAATTTAGGGGCCTTCACTCTCAGCCTGCCGCGC
GTCAAGGAGAATGTCAATGTCATGACTGTATTCGTAGCCTTCCCCCGGCG
GCCAGCATTACAGCAGTCCCCGGCTCAGGACATCACGGACTGGTCGGCAT
CACGACCTTCCTGCGGTCAGAGACTGATACGTCAATTCACCCCGATTCGA
CTTGTCCACCCTTCGGGGGGACGTAATTAACTTAGTAGCTAGCAGTTGAG
GTTCGATTGTGTGAGCTGGGCCTTAAATAACTGGGGTAGGCGACCAGCGC
GCATGAGGATATGCAGTATGATAAAGGCTCTTACTTTAACGCTGTTCCTT
AAGCGCTCCCATACTCAGGCCATTCGTCGGCAGAAGGCCCCGTCAACGTC
TGTGAACTCTTCCTGGCTATGTACTGACTGGCCGCTTCAGGCGTACCGCC
TCACTGTACCCGTACGTACGCGACAAACCAACCTGAATGAACATCCTACG
CGAACTAAGAAGGCGTTGTATATGCAATTCAGCAGTGCTTTCATTCGGTT
TCGCTGTATTCAGATCGGTTACTATTTTTTAGAGCTTTAAGTGCAGAGTC
GCCGTGGCCTCATAGATGCGCATCCCTGCGGTTCCGCCCATGGTTAATGT
CCAATCCCAGACTTCAGACTTTCGGCTAATCTCACCACGTGACAAAGATC
TGTATAGGACGTCCGGTTACAAATACTAAGAAGGCGTCGAAACTACTGAA
AACCATACGCCGGCTTATTCCTATTTCAAGCCCT
>SRR404979
GCGTGGTATTAATGACTCCTCACCCCTCCTAGATCTACCGGAGATCCCTT
AGGGCCCTAATGCCTGAGAAAAAACGATAGATTAACCGTTAATCTATCGT
AATTCCACTCGTTATATTGTCGAAATAATACCTAGCCCAGTAAGCCCCGG
AGCACAAGACTTATCAATGCGCCGCAGACACACAATAAGCCACGAGGTCC
AGTTGCATCACGACGCAAGCACTCTCATGATTGGGGCTGCTCTTCAATTT
GACCTCCCACTCGTATGTGTAGGAGTCGCACCTTAAGCGTTGGGGCGCCT
CGGTGCCAGTTTCCTCCTCATTCTCAATCCGCCTATCTGCCGAGGAGTGT
CAAGCGGACTGCAAGGGCTGTGGGTTCCAAGCAGTACCATTCCCGTTAGG
GTGGGGATCCTCGTTTTCTTTCGCAAAGGTCGAATCAAGTCTGGTTACTT
ACAGGCATCCTCATGAAAATCCCTGACGGTTTACACTCTCAACTAATTTA
AAAACTTTCATCACGTCTGAAGAGTGAAAGGACTTTGAAATATTGAGTGA
CGCCCAAGTTGAGGTTGTGTCCCAGGCCCGATGAGTGGCGGAAAACCCAG
TCAGCCGCTGCCATAAATAGGTTCGCGTTATATGAGCCCAAAGGCTATGA
TAGTTTCCTCCTGCTTGCGTGGCAAGTATGTCGGGAGCCCGGTCCTTCGA
CGCTTCACAACAGCCTCACACGCCCCCACGTCGTAAAATCCGGGGCGAAT
AAACGACCCTTCTCGTCAACCGTCATGCGTTCTCGGCGTTAGGATGCAGC
CTTTCCCGGGAGTCCTCTTGGGGAGCTCAGCCCCGTGGGGTTAGCTAAAC
CACCTTACTGTGGCGTCCCCACTATTTCAGGGTCTTGCGCGACACGTTCG
CGTTTAAGCATTTGGCCGCCCCGACTAGGCGTCGGCGCGGGGAGCAAGCA
GAACAGCATTATTGAAATTACCGCTTAATGGGATGGCGCTGATATCGTCT
ATAGAAATTGGACATTGACCGTGATACTCACCCACTTAATTACAAGGCAA
TGGTGTCCAACGGAGCATAAGCCCGCGCGAGGGCATCCGGAGTGGATGTC
TTCGATCGCTGGACTGCAAAGCCAACAGGAATCAGAAGCCTCTTCGTCGG
GGATGTCAAGTAAAGTACGTACAACCTGGATACACGTGACGGTAATGCGA
CTTTGACGGCTTGTTCCGCCCTGCCTTCCCCAATACGAGTATCACTCTCA
CCCTTCGCAGGCAGACAGTTTGTATCCGCGGCTGATGGTGCCTCCGCTCC
GGGCGCCGTAGCGGCTCCAACCCTCAGTCTTCCTACCGACTCCACACACC
AGTTCGCAGTGAAGGAGGACAAATCGAGTACCCCGCCCCTGACTCTTGGA
ATTGCTGACCCCATCGGAAGGGTACGGGCCGCTTAAGCGGTAAGACGAGG
GCTTTAAGCAACCAACAATATAGGGCGCGTATGTTATTTGTAGGGTCTCC
GAAAGAATTGATTCAATACCGGATTTGGCATCCCGCCCTGGTCATAGTGC
TGTGTCATGGACTTGAGAGATGCCAGGACAACCTGACGAAAGTCTTACAA
AGACCCCGGCGAACTATTCCTATTGCCAGTTCTTGCCACAGACGCAAATG
ATACTACCCCATTTTCATATACGTCAATAGACCACAAGTCTTTTACCAAT
TCTTCATAAGCCTTGGCGTAGGAAGCACTCGGAATGAAATCATCCAAGGT
GGGGGTAGGCGCCTAAGACGGTAACTAGAGGACTCCTGCGGGCCTTGTGG
ATCCGCTGATCGTCCTTCACCTGAGTGAATAGTTTGCACACGGCGATCCA
GCGCCCCTACCCGAGCTTGAACGTTCGGTATCGCCTGAATTGATTAGCGA
CGACTTCAAAATAACTGTGCTACTAAAGAACTTGTAGTCCTTGGTACCAA
TTCGTAATCTCAGATGTTTCTGGTGCCCGTGTCCAATGTGCTGTCGTAGT
TGGAGAGTACGCTATGTTGGCGGGAGGCATTAACCTTAGTTTATCCAGAT
GTGATACTGCGGAAGGATGCATCACAATTTTCGAGGGCATTGTGATGGAG
CCGGCGTTGCCCTTCGCGTCCACCGCTTAGTTAGGCTTTGACTGACGCGC
AGCGAGTGTCAGTCCCGCCGGCAAAGCGGAAGTCTCGGACCTAAAGATTC
GAATTGTTAGCTGTAGGATTATCCCACACAACGGCCACCCAACTTGGTTA
CACCCGGGAGGTTAATGTATATCTCCCCTGCTTGATTTCCCTTAACCCAA
TCGGAATCCATTGTACCGCAGGCCTATTGACCCCTCGATGTCTCTGTTAA
TAGCAACGCTGGGTCCTCCCTGAGTCCATCGATGCGTAGAGTCCAGGATG
AGCGCGCCCTCTGAAAGAGCAGGCGGCGCCCATCTCGGACCTGTCGCAAC
CCGAACGCCGACATCGCGGGGAAGCGCGGGCATCGATAGAAGCTTAAATG
AGCATCCGAAACTTTCGCGACTGTTGGTTATGTGCTCGGGTCTATTGTCC
TACGTGAAACACACGGCATGGTAAGCAGCAGCGCTTTCTGGTATCAGGAT
CGCCGTGGCTGCTCCTTTTCGCATAGGGAAGACCACGGATTGTTTAATCG
TTCACACCCGGCTAACTGTGAAAAGCTCTTTGACCTAGATTCTACGGGAT
TGTACTTCGAGTGGGCATCAGGCCAACATACATCCAACCATTGGAGGGAG
AGTTGTAAACCTACTTAGCGGCATTTAACTGCGAGGGGATAGTCGTTGTG
GCAAGCGACAGGTAACTTGGCACATCGAGATATGAACAAGGCGCGAAGTA
ACGGCAAAATATTTGCACGTGAAAAGGACAACCCGGTGATGGCTGAATCC
TGACATTTATCAACTTTCGCTTTATTCGTTTCATACATACCCCTGCACTT
CGTGCAGATCTGTCCCCACACGGAACCGCAAAAGGCTCACCCGTGAAGAT
AGCGGCGAGTAAACTGTTGCACGCCGGAGAACCGGTGACATTGACACCTG
TTACAAAGCCTTACAATCGACGTCCACATTGCGGTGAATGTACAAGGGTC
GCGTGACCAACAGTACTGAACTTAGCGAAAGGGATCCATATAGGAGCTGA
CCTGATGCCCTGAGTTAATGCCCCCTACGGGAACGCCACACCTAGGTTTT
GCTAGCTGAAATAATCAGCTAGCAGTTGACAATCCAACCAATAGGGCTTC
GCGGAATCCACCGATCCACCCAATCGTTGGTGTCCCGAAGACTACACCCA
TGTCGCCTTTAACCGGTGGTAAATACCGGCGCTACCTTTTTTGAACTACA
TAGCGCCTACGTAACGATCCGTATCCGCGGGCATCAAATCGAAAGAGAAG
CCGTGGTCATTATAAAGCAGTACTTTACAATTGGGGGACAGAGAAGATTT
CCATAGTACCCGGTGTACAGATATCAGGCCTATTCGTACTTCGATCAGCA
GCTATCATCTGTATATGCCCCCTAGGAACAGCTGCAGAAAAATATTCGAC
GATTGGGTAGGTCGCGGTCGCATACTCGGTCTTACCCGTGGCACATAAAT
GCGCATGTACGGACTAACGGGCTCGTCCCGGGGGTGGGCACCATTTTCAT
CGTAGTTGTAATGTCCCTAGTGACGTTAACCTCGACCTGTCCTCCCAGCA
TTGATCTTTGGCCATCGTGCCTCCCGGCCGCCCAGAACCATCTGCTCGAG
TGGAGCTGCCCGCTCACTGCCGTTGGGTAACACACAGCACCTAGTTGGAT
AGGCCGGAGAGCCCTACCCTCACTGTGTGCACTAGCATTGATGGATTGGG
TTAAACATATTTTCGCCGGTTTTCGATTTCACTTTTGCGAGGACAGAACA
ATTATCGGTGCTGTCCGCCGGCATTATAGAGGTAACATGGCACCATTAGC
TCCCAGCAGCTAAAGGCGGTCTAAGCAACCGTCATCTCGCGGATAATCGA
TGTTGCAAACAAACCCATTGGGAACACTGCCGTGTTGCACACCCAACGAT
AGTGCTGGTGTAATCCCTGTAGAATCGTAACCACCTCCCTCGTACTTCCC
TCTGCGGTATTTAGCCTCAGCGCCAGTATGGCGCAGTCGCTTCGGTAGGC
GCACGATTTTTGCAGCTGCCGGTCATGTGGATCGATCACTAGTACCATGG
AACGGTCCTTCGAGCACTATCCATTACCCGCTTCCTAGTACATGGTCATA
AACGCCTCGAACGGGTGAAAGGGGTCGAATCAATAGTTACGTAGCAGCGG
CAGGTCTGGAACCCAATGGGATAGGGCGAAAGAGGGGAGTGGGCAATACC
ACCGCATAGCGCGTATTATAAAATCGAAATAAGCGCCCATATTCTCTGGC
ACCAGGTCAGTGAGATCAAGACATCATGGCTCTGCCGGGTGTGAGCAAGG
CTGAAGTGCGCACGAGGCTTCTCGCATGCACCCGGCCAGTTCATCTAATG
CATTCGCACCATGCTACTGGACTGGTGCAGCAGCCGGCATATGTAAGGAT
AAGCTTGGTCTTTATTCCGAATATTGTCCTCTCTTTCGTGCCAGCCCTAA
ATGTAGGGGAAATAGTTCGGGGGACAAAGCCCCTTCCATTTTACGGTTAG
CCTCACGTTTGGGTGGCGGCTATCCGATTAAGAGGTGATGTAAATGTGAT
TTGCTCCTATCGTAACTGTACGGTTTGAATGCAGGGCCTCCTTTACGAAC
CCGTCTGGCGTGTATCTCTCTCCCGTCCCTTCCCGTAGGCGACGTACACC
GAATTGCAACGAAAGGATCTAGGCATTAGCTTCTGTCACGGGACACTAGA
AACATAGATGCCCCATGCGACAAGTGACAGGCCCTCAAATTGTTTGCCTG
CAGGTGTTGCTTGAATGGCGATAGCCAATGTGAGGACTCCGACGATAAGC
CGGCGGTGTTCCCTGCATGGAGAATGGCCTGATTATGTCACAAATTGAGC
ATTATAGCGCGACGGCTCGTGCTCAGACCTTCATCATCCGTCTCCAACGA
GCCTTACGACACCTGGCAGGTTCCTATCCATGGGCCAATTCACGGCCTCG
ATCTTTAGTTCGTGGTAAGATCGCGCGTGAAAAAGGTGCGTCCGAAGTTA
GACGTTAATCTAGCCGAACCTTCGAACAGCTGGAGGTTCTCGTTCGAAGC
CCACTTTTCGTCCTGTATAGTGAGCAAGGACTAACAACCGTTATACTACG
TACGGATAGTCGTCGCTACAACCCGCAAGCAGAACGCGCAACCAAGGGAG
AAACCTTCTTGGGCAGTACGGTAAAATCAGGATGGTTGATGAAAGAGCCC
TTTCTGAACCCTAGGTTTTCTGGCCGATCATAAAGCGGGGTGGACTGCTC
TCCGTGGTGGATCTCTGCTAATGGCAAATCTAGGCCAGTGGTGGCGCCGG
GCTGAGGGATAAGTCAGTAGTAAAGGGCAAGGCCTTCGATCGGAAGCGTT
TCATCGTGATCAGACGCGCGATTTCTTAGACGCTTGTCTAGCTCAGTTGA
TTTTCAAGTTCTATTTGAACTCGCTTCTGAAGCTGTGCCAATAAGCTACG
GTACCGCCTATAGTGGGCATTGAAACGTAAGTCACTACACGTGATCCTAA
CGAATCGTCACTTTTGCTGAGATCGCCACGGTTTCTTATCGTGAAAGCTT
GGTATGCTTGCGTTTAGCTCTATTGTTGCACGCAATCCGGAACATTTAGG
TCGCGGCAAAGCTAGTGCGGGGCCAGGAATTGGAGCCGTCTGTACCAATA
GTATGGTAACACATATAGACGATGGCGTTTTCCGCGAGAAGGAAAGTGTG
CTGCACGCTAACGCCGTACCCGGTTTAATACCGGACCCGAACAAGAATCG
GCTGACTTTGAACCCATATGTTTCATGTGCACCGAGGGACGTCCAATGCT
AGAATTTCCTACGGGTTCTGTAGACCTACTAATGGCTACTCCCTTTACTG
GCCTCCGCGTCCAAGTCTACGGAAGCTAGTTCCCCTCAGGCTGAGGACCA
GCATGACCGTATAGCACCACATCGGTCCTTCCCACGGGCGGACTGAGAAT
GATGATCGCCAGCGCGTCTCCCGTCATACGGGTGTGTTTCTCGAAGTAAA
ACAATATTTTCAAAAGATTACGATAACGATCTTAGCCAGCTGAAATGCTC
ATTTGTTCGCGCAACAATTGAGGCCGACCAGGTACTATATGGCTTTGGAG
CAGCTCTCATTTACATTACGGCGCTAGACCCTGCCAACCTCGGTAACAAA
TCAGGTGTCGTATAGCGCGAGTCCGGTACACTGTGGATTGAGGCCCTCGT
ACCATATTTATTTGGCTCAAAACAGCTTCCACCTCCTGAGGAGAGGGTCG
GTCACCAGAGCTTTCTGGTGGCCGAAGTATAAGCAGCTTTTCGCTTAGTG
AACGTTACGAGATTCTATCGCAGGAGGAGTCCTAAGGCTGCTCACGGCTT
TCCCACACTTTCCACGGAAGAATAAGCCATGGAGGGATATGCGCGGTCAA
ATCGTTTATGCGAGCGTGACTCTCTATCTCGCCAAGAGAGATGCGACTTT
AAGCCCGCAGCAGATAGCGGAAAGGCGGCTGATAACGGCGATCAGCGAGT
CAAGGCAGACGCCAAGATCAAACCTTCGGAAGACACTAAACAAAATAAGG
CGCCACATGGCAGCTGGCTGACCACGCGAGAAGGGAACCGAAGATTACTC
GCCGTAGAACAAACAACGACTCGCGCAAGATTTCTGTCTTTGAGTGAGCG
GCTGTCTGGGCGAGGACTTTGATGCACCTCCAGCGGCGACCCTTACGCTG
CGGGACGCGGCCTAGGTGTTTCGCGACGGATTCCTGCCGTGAAGACTCGT
GGTTGCATCTTTAGCGGACTATACTATACCTAAGGACGCAGCCCTGTTGT
GGGAAGCTTGGCTCAGGCAATCAAGTGCCGCCCGCGCAACTACGCGACTT
GCCTGGGCACTATTTGAAGGTCAAGGTGTTCCCTCGCCACCCTGGCAGAT
GGGTAGTAGAGTGGAGCGCGCCACGTTATACTTAAAGCGGTCTACGTACC
AGCAGAGATTGATGCGCGGGTAAAAGCTGAAACGATGTTCCGTCTTCAGA
TTAACCCACCCCTTCGAACGTAGTGCGAGTCCCTAAACGGCCGCAATCCG
AGACTCTTCCCACAGCATCACGTAGGGCCTGCCGCTGAAGAAAGATTCCG
CTGCCGTTTACGTTTGGCACTGATGAGCATTTATTTTGGAGCATCACGGG
CGATGGATCGGGAAAGGGCGCGTACCTGAGTCAGCCCTGAGCATCTGGAC
GGAAAGCATCCGGACAAAGCCCGTCAAGTTCGGTAGTACGCAGGAAAATG
CCCGGGGCACGGAGCAATTCAGGGTCCACGTCAGAGTGCGGGCGAGATAG
CGCGGTCTAGGCTCCCAGCATATGGTCGGGGATCGGTATGGCTCGTGGCG
CCAAAAATTCGCTCGGATTTTACATCCGGAAGGGGGTGGAATTAGGGTCG
TGGGCAGGCTAATTAAAATGGTTTACAATAGAGGTAGCGGCGGTTTACGA
GTAGAATGAGACAATCGACGACCTCCAGCAACACCGAAGCACTATCCTCC
GTCCCGGGCCATTCGCACTTGGACTGTGGTCCGGGTGTCGTCCCGCGCAC
GCCATAAACCGCCACCAAATGCGGCAGCCCTTGACATTGCTGTAATGCCG
GTCCTCATTCCCAGTACTCATACAGTTGGACCTTCAGGCTATGTGCCGCG
GCTCAAGGCCGGACCCACGAAGTAGGCCCGAGCCAACTTGTAGTCGTTTA
GGCGAGCGCCGTTAATAACGGTGAGATCCAGGGTGGGTACAAGGCATATC
TGTCTGACACACACGTGCGAACGGGCAGGTATCTTAGGTGCGCAAGACAC
ATGACGATAGCGAGCTCAGTCCGCCATAGCTTTTGGCCTAAAGGATCGCT
CTGCATTCTAAAAGTTGATTCAGTGTAAAAGCAAGTGAATCTTAGCACGG
CACCGGTTAAGCATGCGTGAGGGCTCTGGATGTAGAGCTCGAACGACTCG
CCCAACCCAACTGTTGAAATTGCGCTCACTATTGTTTGTTTTCTACGAAG
GAGCATAGAGTAACCGGGCCAGGGCCAAGAGCCAACACCAGGTCTTCCGA
CAAGCAGGCACTCGCTCTTTGGGTCCCGAATAAGACACAAGCCATCATGC
GCGCGTAGACGGAAGCGCTAGATCGCGAGAAAAGGCCAGTGAGTAGCATA
ATT-AATGATATATTTAGCAGACACGCCCCTTGCCTGCGCTACGTAACGG
TCCAAAGACAACGGACACGATAAAAGTAAGATATCGATGGCGCAAGCGGA
TAATGCGCAATACTCAGCAAATGGGGAAGACCAGGCGGGAAACGGAAAAT
ACGGACCACGGCGTGGAGAATGATCGGCGGTGGAGACGAGCGGTAAGACC
AAGAGCACGAGAGATACACGCCAGGAGGGCGATGCAACAATGACCCACAT
GGGTAGGACGAATGAGAGAAGAGAATAAGGTAAAGGCAGACAGAGAGTCC
TGGTACACCTAGCCTTTGCCCAAGAACTCGGATTCAGACGTGCTGCGTGT
GTGTTACAGCGTTCGAAGAAAAGAATGCAGCAGATTACGATGGCTTCGCG
TCGAGATGGGGGGAGCACATTAGGCAAGTCAGGGTGGTAATGTGAGCCGA
CAAAATACCTGAAACTATTCTCGACCTGCAACAAACGGGGAGGACTAAGA
GACACGTTACGGCCAATGAACACTTGGGGCGGAACGCAGTAGCTAACACG
ACTCTTGCGATTCGACGGTATGCCAGCGGTAACGTGAAGACGCCTGGCCT
ATATCAAGGCAAGATGGGCACCAATAGTTATACAGAACTTAACGTTTCAG
CGACACGGCAGGCGCAGCCAGCAATGATGGGCCACTCGCAGATCGATGGA
CTGTCGAGCAAACCTTATGCAGGGAGAAGTTGGGCAAAAAAGCTAAAATG
TGTGGTGATAATCGCATTGAAGGTCATTAGATGCATGCCGATTTAACTTT
AGCTTCCTCACAGACGGTGCAATTTTCAGCGCGGGGGGTCAGGTCACAGG
ATAACCAGAGGGGCTTGGACAGGCTGAAGCCGGAGTGGCTGGGATGTGAT
GCTTTCGGTACTGGATTTACAATGCTAACCGCCATAGTAAATATGGACGT
TTCAGAAAGGGCAGAATCCGCCGCTCAGAGTAGATTTTTATGCTGGGTAT
ATTTGAAAGCAGTC-GTTGGAATCTAGAAAACAATTTTATGCGTCCAATC
TGATAACGCCTTAAACCAGGAATAGTTTTGTAAATCGCAGTGCGGTGCAC
GTTCCTGCCGGTACGGACTGGCCAGTGAATCTAAGTGCAATAGTATGAAG
CGGTCTAAGGCCTTCCATACTCTGAGATACGCAGCGA-GCAGTACTTCGG
CAACTACACTCAATAGAAAAGTAGCCATATGAGTTAGTATGAGTTGGATG
TACAACTTGAAGTATTATACCCTGGTCACTGCTATGCGTTTGTGGCGTTC
CGGGTATAATCTAGCTCTACATGTGCCCTGGTACTCGACGCGGAGACGAG
CCTCCCAAAATTAACCAGTGCCACTGTGGTAAAGAAACGTCTCTGACTCC
TATCGTTATGAATGCATCCAAGAGTCATCGCTCGACGAACGTTACAATTG
GTCATTCTACCCATACGATCAACACCCTGCTAAATAGTGGGACAGGTAAG
AAACTTCTTCTTACTTTGCACATGGGTCTAGTCTGGTCGCCTATTATCCA
TACAGACACGCCCCTGCGAGCAAACTTTCTTTTTGAGTGTGGTGTATTAA
TGAGAGAAAGGCGTGAGTGTCTTGCTCTTGCAGTGTCTGCTCGGACCATC
TTAGTAGTTGATATTCGAAAACTCGGTGTAGCGTTCGGGCCTATTTGTGC
GTCGTGGTAGAATCAGAGCTCATTGACACGGGAGACACCTTTCATGGCTG
AGAAAACGATGATGAAACTGCTCACGAGTTGGTTTCGGCGTGGGTAGCAT
CCAACTCGGTGCGTCAGAGCGCGGCGCGCGATATAGCAGACGCGACGCCC
ATGGGAATCGCACGTCAAGTTTCATGCTCGGGTAAGTCGAAGTCGAGAAT
GGGGTGCCCCACATAGTCGAGTGAGAAAGTAACGCGTACAACATTAGGCA
CAAAAGGTGGACGCCTTGAGCCAATGTGCGGGATCACGGGGAGTCGCTGG
GTTCGCGGTTGGCGAAGAAGACAGCACAGACTAGTGTTGTGCTAGGCTGT
ACAAGCACAAACTTTAAGTCTGGCAATCACACCGATCGTAACACGCTGGA
GTCGGCCGCAATGCAACCTAACCACCAGAGCACTCGAACCGTAGGGCGAG
CACATATTATTAGAGTGGAGCATCAGGTTGTGGGGGGGTCCAGCACCTTA
TGGGCAGGCAACCGCTCTGAAGGCGCTTGCTACGACTCCGTAGCCATGTT
CTGATGGGGTCAGGGAGGGGGAGTCGAGTGGAGCCGCCAGAGCGAGAAGG
TTGCGCTGGATGTGAGACTATATTTACTATAAATACAATGTAGTTGCAGC
TGTGTCAAGCAAGGCCACTGCGAAGGCGTCGGGGACTTACATACCCTCCC
TCCTATCCCGGAGTCTACCATAGCTTGGCCGGACGCCGGACGATGATGTA
AGGAATATGCTATGGCGTAGTTAATATAAGACATACCCTATACCGGTGAT
TTCATCATTCGATAAACGCTGGGAACGACCGTATGGGATGCAAACCGCTG
GTTAGCGTCTAAGTGAAGGGCGTGGAGCAGATCTCTTACTGCCCAAGCTC
GGAGTGGCCGACTTAGGTTTAACGACCTTAGGGTATTATGACTCGGCGCC
TGGGTTTTCAAGGTTATATGGTGAGTTATTAGATGATGAACTCCAACCTA
CAACAAGCACCTAGGCCAGCCAGGTAGACATTATCCTCGAAACCGCCTGG
TGCTCAACCGTAGCAAAGTTGGATTATACCAGTTCCCATCTGCGTTTGGG
GGGCGGCTCTCACAGGAAGTGTTACGAGAAGCACCCCCGTGAGACATAAC
GACGTAACAATCCATGGGGGGTGTTGCGAAAGGGGCATTGACTTAGTTTC
TAATCACCGTGATTGTTTCGTTTAGTTTGCGGTTCGGAACTCTATATTCC
CTGCCCGACAATTTCTTTCGACAAGGGCTTGGGTTAAGGCAAGAGGCAGC
CCGGATGGAGGCCCCGGTGGGCGAGCCTCGAAGCGCCGTATAAGTACCGG
TCTGCGGCACTCCCAGACCCGATCGCGGATAGGGAGGCGACATAGCTTCT
TGTAACAGTCCAACGGCGGGTCGAGCGGTGCTGGAAATCCACTAAAGCGG
CACAGGTAGCGGGATGATAAAAGGACCTCATGGAGCAGAGCGCGTGAGGT
GGGGAGAGCAGGTTTTGATGAGCCTCCTTGATGCTGTGAGACTCGGGTCA
TGCGGGGGAGATAGCCATAAAAGGGTAAGTTAGGATAGGTCGAAGCTTAA
TGCGGGATGCGAACGATCTGGGATCGCGTCGCGGATGTAGAGATAGGACG
TAGAAGCACACCATTGTTTGCCCAGGCGGGACCCGTGTCCGTCCTCCTGA
GTTCTTCCGTGCAGCATGGTCGCTCTTCTGTGCAAGCACCAGCTCGGAAG
GAGCCATAAGTGAGTCCCACTCCTGGAGCTATAACGGTGCCATTGTTCAT
CAACCCCCACCTCGGTTAGGGACGTAGAAGTCCTGTCGTCGTAGAAAATA
CCAAAACCTCTTGCCGACTACATCCGAAACCCCCGTCTGTAACACGGCAT
AAGCCCATCCTCCCTTCCAAATCATGGGGTTAGCGGTTCACGCGCCGCCT
GGCGCCCTATAATGTGGCGCACTAGCCAAATACCATAGAACGCGACTGTC
ACTTGGTGCCCGCTTATCACACGCGACAAAGGTGGTCACCGTGTCCCTAC
CGGAACAGCTTGGTCGATCGTTACTACTCATGGGAATCTTACGGTTGCGG
TCCTAAATCGTCTCTGGGAATATTGTGCCGAATATCATCCTTTTGTCGCT
TGATTCTCTCATCATCTAATACGGCTTGTAGAAGGGGACTGGTGGTTGGA
GCAATGGGTGCGGTAGCGAAGGATGGCGCCCGGCAATACTTGGACACGAC
ACAACTATCACTAGTGTCACACCGATCGCTGCCAAGCTAAGAGAGGTAAT
TCAGTTGTAAGTTTTCATACGAGCCGAACGAGTGCAATGTCAAGGCCCCT
TCAGTAATAGTGATTTTCAAAAAGCCTAAGACCGCGTATAAAATGAACGA
AGGCCAAAACGACGGATCATAAGACGTGTCACTCTCATGGGGACCCCCGA
TATGTGACACCGGACGCATCGCCTTCCACCAGTGTCTTTGAATTGATCTA
TGTACGATCTAATACCGTGTTCAAAGCTTATTATTCCCCGGGCGCGACCA
ATTGTAGAGAAACTCATGAGATGAGAAACCAATAACCCACCTCAGGGGTC
AGCAGGGAGAACTAACACGGAGTTGCATGTTCCGGACCGATTCGGCAACG
GGTCGAGGTTGTCGTATGCAACAACAGAGTCTCAGCCGACAAGACGTAGT
CAACCATACCTTCATAGACCATCCTGATGTCTTATTTCTGTTTCAGAAAG
ACAAAGAGTTAAACCGTTCTATAGTGTAGTAGGCTCCTCCAGTCTTACGT
TTCACAGTATTGGTCTCAGGCACTGTAGAACGGGATCGAGACATCAGATT
TTACGCTTTGCGTTAATCATTCAAACGGGGTCCTCCCGATCAGCCCCAGT
CTCCCCCCTCCATCGGGCGCACCTTTTGGGCGTCCTAAGGAGATCCTTCG
TGCCACCAAGGACAGAATACGGTATTGTACCTGGGGTCTCTTTTTTTGAA
ATTGTCGAGAACTTCTGTCTGCCGCGCCTAGCGCTCGAACTTTCCCGCCC
TTGTGCGGACTTATTTCTATGATACGAGTAGTTAGAGGAGGTATGCAGGC
CTTATGGTGCCTATAGGTCGCAACGTGTGTCTCGCTTTCTATGACACAAT
TAAGCATGTCATACGACCGTTACCTTGTTCTCGCCTGCAGGGCTTGTTCA
ATGCTGATAAGGAGCACTACCTAATTCCCATTAACACGAAGGGAAAAATG
GAGCTCCTAGGTGGTCTATGCGAGGGAGAGGTCGACTTAGTCTAGTCGTT
AAGACCATGCGGTACCGTTCCTGCGCGTTCATCGCCAGTTTTTTCGCGGC
GGTCCTAACTTTCTGGCGGAGGACACGGCAAGACAAATCCCGAGCTTATC
ATTCGGGAGTTTCGCTAATCCTATCCATCTCGTCTGAAGTAAGGCGCCAC
TTATTCTTTCCTTCCCTCTGCAGATTAGGTCGTATTATTGTTTGTCCATT
ACACTAGTTTTCAAAGGACCCGGGAACCGAAAAGACACCTATCGAGCACC
GTAGAGTGGGAACTGGACCGGGGGGAAGTCGGTAACAGGGCCGTACAGAG
GAGGCGACGAACAAGCTAGGAATCGGGAAGTGCGTACACTCGATAGCGGA
CACAATCCGGAGACGGGAAATAGGGACCAGGGAGGCTTCAAATCACCATT
GGTGCCGGAGGAACAAAAAAAAGTCGCCAAACTACCGTGCTTTACGTAGG
AAGGTACTGGGCTACCCCACGGGGTACAAGGTGCCTCGTGTCAGGAGACC
CCGTGTCTCCGACCGTGGTGTGTTACGGGTAGAGACTCACGGCGTCAGAT
TTCCGCCAAGCCTCGACCCCCCTAGGCCCCGGTGAGTGGCGGACCCCTGG
CGTCCTCGTCAGCGCGCCAAAACAACCACACTCTGAGTAGCCCTCGCGGT
CTTCGCCGCACTGCTCCGCTGGGCATTCACTTAGTTACTTCACGCCCCTG
TTTTTTCAGTTTAATGCGACGTAACCTATTGATGTGTCCAGGGTGAAGCG
CCACCAACATATCTGAGAGCATTCGGGATAAGCACCCCTGGCTGGGAAGC
CTACTGGGACGGAAAGTCCAGTAAGTCTGAACTGCCGGATGAGGGCCGCT
AGAACTCAAAACAACGTCGGTTATGCAGAACGAACCATCAACGAGTGCTG
TGTCGGGGAGTCGTTCCTGGGGAATATGCCCCGACCGGAAGACTGATGAC
ATAGCCAACATTCGCCGGCGACTCTGAAAGTAAGGCCTGCTGTGTCAATG
AGTTGTGGACCCGAAATAGGAGCCATGGCGTTTACATAAGCCCCTGTTCT
GCGGGGTTCGTTATTAACGCCGATGTACCTTAGCGGAACAGAACAACGGC
CACAGATGTCCATACTACAGCATAGGATAAAGTGCGTATCCCAATATTAG
CGAAGTCTGGACGGGTGACCTGGCGTGCCCAGCAATCCACCAGTAAGGCG
CATGACGTCCCGTGAGAAGAGACTTGCTAGCCTCAGCCGGAGAAGGTAAA
TTTTAGGGGCAGCGGTGGCCATAAGGACGTCCGGCGCGGATGCGAGGAAA
CAGCAGGCGCCATGTTCCGTAACTGTTACACATATAAGCGCTTTGAGCAT
AGCTAAAGGTACGAGAACGACAAAGCGTGGATTAGTAGAGCGCCCGCAAC
CAATGGCACCACGTCGGGTGACCCGACCTGCCGAGTTGACACCCGCCGGC
CGACCAAGCGTTGGCACAATAGAACGCAACTCCGAGAGCAGATACCATGA
AAAACATCACGTGATAAAGGATAGCGCGATGAAGGGTCGGGATGCGACCG
TTCGCGGATCTGTAAAACGCCGATGCCCAGGACCTAGCACAGCCCGACTG
TTGGAATTCTGTGGACGGGAATACTGTCCCTCGGTCAATGAGCTCCACTT
ATGCATGGCCCCCGCGCTCTCTCCGTAACCACTCGCCTGGGTAGCCCGTA
CGAGAACAAGTGAGCGGGGATGCAAAGGAGTAACGGGCAAATACGATAGG
CGATCTGGGCCTAACTAGGTGCAGGTACAGAATCGGTATTGGCGGCAGAA
ATATGAATCCATTCGGGCGTAAAGTAGTCCCGGGCGCGGGGACACAACGA
TGTGCCACCGTGGTGACACTTCCAGCAAGAAACACCGGTTAATAGTGTAA
AGGTACATGCAGAGTACCAGAAAACAGGTACTTTAGCGTCTCAAGCGGGT
GGTTTAACTCGGGGATGTTGTATCTGCTTACGGGCCCGAGAGGGCTAGTA
CACAAGACAATGTAGCAGTCAGGTGATTAAACCACGCGAGGGGGAAGACA
TACTTACGGTGCTCGGCCTAAAAAGATTCAGTCCTCGGAATGAGGTGTTC
TGACAATCGGTCTTACCCCAATGCGCGAGGGCTATTGAGGGAGAAGTTTC
CATATTTATGGTGCCAAGGCGGGGCAATGGCGAAATACGCGAGGCCGAAG
TCTCTTTAGATACTGAGACTCTGAACCGCTCTTTTTAACGGGCCTACTAT
TACACTAAGGGCCTAGGTCATTAAAGGTATGAATGATCGGGGGTAACCTG
AACAGCATACGCGAGCGGGGGATTTAGGGGAAGTTCTATTGCGACCCGGC
CTTAGGTTATTAGTTCCCAACTCACTCCGCGCGTCAACTAGCATCGTCGG
GACCGTGCAATGGATCATTCACATGGGTCCTTGACGGCTTTCTTCGAAGC
ATTTCCGAGCCAGACCCTCCCGAGCTGGAATGTGCCCCCGTAGACCGGTG
TGCCTACGTAAACTCCAGGTTGGGGAACCATGGCGAAACAGGCGTAGCGA
AGGAACAAGACGGTAGGGGCAGTACCCAGGCGAGATGAGAAGGAACGAGC
GTCAGCAACCCCATGAGAGATCAGGCACAAGGACCTTGTGGCGATCGAAT
GGTAAGAGTAGGGCTACTAACATCAGGAAGCTCGAAGCCGTAGTCCTCGG
CGCACGATTGTAGAAACGACGGCTCAGAGGCGACTAGTAATGAGCATCAA
CGAGCCACCCTAACAGGGTTGACAACGACAACCTGGTTAAGCGGTCTCCC
GGAGCATATCGTTGTGCCCTCGTCTGGTGCTGCGGGCCGCGCGTGGCGCT
ACTTCCCTGCGCAAGCCTATAAGCAACAGAGCGTGACAGCTGTATGGATA
TGGGGACTTCGATGGAGAACTAACGAGTGATAGTCATCATTAACGGCTCA
GCCTAGACGGGTAGTTACCCGCTCTAGTGGTCACCTGCTTCCCTCACAAC
GTCGATTGAACTGACGATAAAGTAGCCGCCCACGACCCCGGATGCAGCAT
CCTCATACTCTGTTTGTCGGCCATTCCGTCTACCGTGGTGATCTACCTGG
GGATGTAACAGGGGAGGTATCCAAAGTTCCGTGGTACAGGAACTGTCGAT
TGCGCCAACATTCTCCATTGATCGTCCTCGAATTACGAACTAAGAAGCAG
GATCATTGGAGGCCCTCCAACGCCTGGATAAATTCACCCGGTCACTGAAG
TTGCCTCCCCGGAAAAGAGATGCAGGGCAAAGCGGTCAGACTTGGCTACA
GCTCTACGCTTGACGAGCTCGCGGAATTCCTTCCGTAGCCATAGAAGACC
GGGGTCCGCGGTTGGTAAAGCTCGATGGCGAACACTTAGCGTCTTACCGT
TAAACGTCGGTAATGATAACCCTTCCGTTCCTTTGGCCTCCCATTTTTTA
GTAACTGGAATGTTACTTATATGGAGGTTAATCGGAAATTCACGTCTTCA
GTCGGGTTCTTTACTCCGTAGCAGCCCGTACATTAAGTGTGTGGAGGCCG
ATTATAAGACCCGACGGCTCGAGGTGGGCCGACTGGTGGTATGAGTTCCT
TCGCTCTTACGGTATTGCAAACAGGTCGGCGCCAACCTTCAGAAAAGGCC
CCAATGGTTTCGGTATTTACTGTTCCGAGCTATGACGTACAACGGCACTA
TTCCTAACTACACCATAGGGGTAACAAAGCCGGTTCAAGTCGGTCTGGGT
TATCCAATTTTATGCGGTCCGTCAGGGGAGTTCGAAGCGTCCACGGCGCT
CCACGAGGACTGAAAAACTGGTATCCTCCATAAAACTGACCACTCTGCCA
CCGTGTTGTCACGCGGAGACCACGCTCCAGATCTGTCGCATCCCCTTCAT
GGAACCTGAGTAGTTAGAAGTCCGGGTACGAGTCGTAAGCGCTAGAGGGC
ATCTTACTGCACTGTTTACGGCACACTGGCTCGCATATTTATCAATTGGT
GTCCTGAGCACAGCTTCTTTAGGGGTGCGGCCTCCAACCTTCGACATTTC
ACACGTATCCACCCGTGATAACGAGAGGGGAGTAAATCCCCTTATCATTC
TGCAGAGGTTCATTCAGGCCAACCGCTTGTCGTATGGAGGATCAGTCAGT
CCAGCTAGACCGCTGACCTCGGAGAGAAGCCTAAAGCACATCAACTATTC
GGCCGGTCGTTCAAGCCAAACCCATCTCCATTCACACTTAACTGCCTCAA
GGAGGCCAGTAGTACTGCGCAGCATGGATTGTATCCCTACCGGATGTGCG
CAGCACGGGAGAACTGTGACGAGTGTCTCGAGCTTGGACGGCATGGCGAT
AAATGACTTGGACTAGGGGGCATAACAAGTGGGGAGAGCATGAATATGAC
ATTCTCCTTGTTGAGGTCAGCATGAAGAGGAGAGATTGTATCGTGTGTGG
TTATGGTCTCTTGCGGTATCCTAGTCAGGCTAGCAGCGTCGCCTGCAGCA
ACGGTTGGCATTAGCCGTCTTATCCCGTCTCTTGGCCTTGAACCATCGGA
TCTTGGTGACTCTAGTAGTAGTGCCGGCCCAATATAATACTAACCACAGG
TT-AGTAATTTCTATTACCAATAAGGACTTCTTTACCAGGGACCCTCCTT
TTGAGAATTGCTGGCAACGGGTGATACGGGCATTCCTGAGTCTGCGCAGG
AGGCGCCAGGCGTCCACACCGATTCCGTCCAGCCACCCGTTGTTCGACAT
AAACGTGAAGGTATATATATCCACCCAAGGGACCAAGTAGTCATAGATGA
ACCTGGATAGGAGACCCCCTCTGCCTTGTCCTCTTGAACCCTGTTCGCGG
TTCAACTAGCGCACTGTTACTTTCCTTTCGATAACTCCAGTTGTGCCCTC
CTTCGGGAAACAGGGTGCCAAATGTGCACGGGGAGTCTCCAACCATCAGG
CCCCGTGCCGCGTAACTCCATCCCCATTATCCCCTGTCTGGGACCTTTCG
TTTGCCAGCGTAGGGACTGTGTTAGCCAGGGACCCGAATTGTGATGAGGC
CCAACCTTTCGAAGCCTCCCCGACAGGGCGTCACCACGAATCGTTGCGTA
ACGATGTCGGAGGCGGCGTAATGAAGAAAGTGCATCACTTCAGAGAGGAC
GAAGAGGCGAGGTCGGCCAGCGGGAGAGCGTAATAACCGCAGCAGACAAC
GATAAAAGAATGGGTATTTCAACGATGCTTATCTATCAATTGCCATCAAC
CTCCCAATGCGAAAGAGGGATGAAGCCACAAAAGGGGGTATGCCCCCTAT
TTAAGTGTGTAAAGAGCTCCGACATAATTCCTGATCTACAGGTTGCGCTT
TGCCGGGATGTTGAACAGTAGTGTAGTTAGCGCTAACAAAGTATTCCCAC
ACTATTTTACCGCTTCGCCCGCAGGCTGGTATTACTTCAATATCATATAA
GGGTTTTTGACACCTCGCGAGTAGGATGGGGGTAGCGGCCGTTTCCCTTA
GTGTGTGTCTAACACTCGTTTGCGAAGCACTAAAAACATTCTTCTAATGT
CCGGAATTACGTCTCTTGACGTGCTCTTAGAAGCTGACGGCAAGCGGTTT
TAGCCACTATGGATCCCTCCTGGCCCCGGGAAGGGTTGTCCAACGTTGTA
CTTTTGATCGAGCCGGCGCTCTTGGCGTGCGGTGTGCGGAAACTCTGCCC
AAATCGCGATGGAACACGCAGAATTCATGGAGGCTACGTAAACCGAGTAA
ACTGCTGGGATGACTAAGGAAGCTGTTCAAGGCTAAAAGGTCGAACTAGA
ATGATTATCGGCGGGTTTAATCTATTTAGAATAAAATCCGATCGGGGGGG
TTGGTGACCGGAGACAAGGAACGGGCGAAATTATCGATGCGAGAGCCTTA
GCTCTTATTGAGAGGACGACTTTCTCATAGCGTTTTTTGGGGGCGGAAGC
GTGCGAGGTTGAATACGAGCTGGGGTAGTCTTTGACGGAGGCGTAAACCG
AGGAAAAACCGGGAGCGTCAAACGTCAAGCCCGCCACAAGATGAGAGTCT
GTGGGTCTCCTCAAAAGGACAGGGGAGTGAAGGATAGTAAACTATTGGAT
CTCCTTTGACGCCCGGGGCGGGTGTCCCTCCAAGGGAAGAGCTAGCCAGA
AGCGACCACTAGGACTCGATTAAGAATCAGCTCGGGTTGCTTGCCTACGT
CGGACGCGACGTCCTGTAACGCGAGCGCAGGTGAGATTAAAATCAGTGGA
CGCCATAAGAGCGAAGAGTCCAGCCTACTGCAGTCGATAACTTACTAGCC
TCCGGTTCCGAGAGCGACCACCCCAGTGAATTGTAATGGGTACGACTTGT
GACCACCTAAAATGCTAAATGGCGGACCTCCTGTATGGAATTGTCCGCAG
CACACCTGAAGGCCGATCACATGAGTTTCAGCCGGCACCTTCAACAGTTC
CAAGATGATGTCCTGAATAATGCAGGTCCGAGGATGGATGGCCGCCGGAG
GAGAAGGATAATTGTCTACGCGTAGAATAAAGGTTGAAACGAACGAGTGG
TGTTATCGCTAGCCTGTAAGGATAGAGTCACTGTTAACGTGAGCCCAGCG
ATGCCGGGAGGCCTTAGAGAAAGATCCACGATAAGCGGAGTTAGGCGTTC
GGAGCAGCACATGGGTATTCTTGGGGGGGAGTACCGGGTCGAGCGCGGCG
TGGACATACCGGGAGGGGCGCCGAAAATCGAGGACATAAAGGAAGGATCC
TCACGAGAGCAGACATAAGTGCCCACTGACCCGTTTTACAGCCGGATTCG
GGCTGCGAGTGGATAACTCGAGTGGAGGACACATGCAAATAGTGTAATCA
TTGACAACTATCGATTGGAGCTGGAGCCGGATAAGTAATTAAACTTCGGA
GCACCAGCCGCCACAGATGTATCCCAAGATCGGCAACGACGTTTTGAAGT
TAGATGGTACGAAGGCGTTTCTACGGCACATGCATTTACAGTGGCGGTCA
AAGGAATCTCCAGGAGAGACTCTCAGAGTCGCAGGTTAGCCTGGGGCAGG
CGCTATCCATTAGGCTGTAGGAGAGGTGTCAAACTGCAGCCTGCGTCTAC
CGGGTCGCACCGGTTCGCCTGGGTTCGGCTAGCACTCGGCGATCTAGACC
AAAAACAGTTGGCGAGGTACTCTGGGCCGCAACGGCACACTGCATCGCCG
GGAGGGTCGTCTCACGGTTTCCGGCCGTTTTATCTACTGTGCTTCTCTCC
AGTCGAGGGTGACTTACCCACAAGTCGCGCATTACGTTGAAACCAGTTCG
CTTGAACACTGTTTCCTGGATGCGGGCCTCGACGGCCACGGTCTTCGCAC
AGGATTCAGCATAAGATGCGATGTTCTGCCGATCCCCGCAAGGGTTCCAG
CCTTTCCTAAACTGCAGTGCGCTACGATTTTCGGCCTGGCAGAGTATCTA
ATCCCTGAAGGCGGAGTCTCACACTAAGTGTGCTGCACGCGCTGGCCTAC
CATCCTGTTTCGTCGCGGCTCGCTACCCTCCCGCGGATTAACTTATACGT
CACGGGCATTTCAACTATTGCGAGCTGCGTGGGGAGGAGGCCTTTCGCTG
TAATAGTCGTTCGTCCGCCATTTCAGACGTTAGGCCCGGTTGTTGAGACG
TAAGATGGCGAAATCGAACAAGACTTGAGACAGTTCAGCAGTTAGAAATT
CTTTTGACAAGACGGGCAAAGGCACGCAAAGGGGCTAAGTGACTGACTTC
TTTCCCTTGTGCAGCAGGGCTGCCGATTTGGCCCCTCGGTTTTCATGGCG
CTCCGGTTTGAAAGGCGGTGGATCAAGGAGTCTGACTGTTTGATAAGTCC
TATTGGACGCGTGCAGCCGGAGTCCTGCTGAAAACATTGTCGAATCTCAG
TACTGGAAAAGAAACAAGCCTCAATCGGCTATCAGTCCACTTTTGGAAGG
TACATCAATGTACATTGTCATATCACAGTGGAGATACCCGGCGGCGTACC
TATATTAATGAAATACTGAAGTCGTAAGCGCTGGGACTTACAGGGGGGCA
AGGCCCGAACAACAGAGAACAATATCGAGGTGTGAGGGTAAGGGGAAATC
GCAGTACGGATGTAGAAACAACCGCCTTTCAATCGTCGGCGAAGTAAGGT
ACGGAGTCGTTAAGGAGTCGCCGACTAATGCAACCGCGAGATTGATGGGC
GGGTAAACGGTCGCCTTGATCAGCGAACGGCTTTGTGAGGACGACGAAGC
GGCCACCTCGCGACCCGCCTCGGTTCGGTGTGTGCTTCCGTCAGGCGCAG
TATTCTAAAAGTGAAGGGTATTCGGTCGGGCGGGTCTTCAGGGGGACCGC
ACGGGTACGACGAACGGGTGGAATGTGAAAATCCGTATCGGAGCCGGGAC
GGGGCGTTAGTCCGTTCTCGCGACAGGGTAGCACATTAAGTTGGCGAAAT
TTTAGGGGAATTGGGCAGGACCACGCAGGACGTCAGTGTTGGTGCGCTCC
CTCCCTAAAATGGCGACAATGGGCATCAGAAGAGAGGCGAGGTGAACCAC
CTGAATGTGTAGGGATCGTGTGCAATTTGAACCACGCATTGGAAAAATGA
CAAACCTCATACAAAGGCACCTCCAACCAAAGCCTTCCGAGGCAAAATGA
AAGGCCGAGCAGGTTCCATATAAGGTCCTGCGAGAGAGGGAGGGAGCGTG
CATTGTGGGAGGGCGAAGAGATAAACTGGGAGAAAGATGGCGATTTGTGG
GGAAAGGGCCGACTTCCATGGCCTATCTCCTGACGGTTGACAGGAACCTC
TCATGACCCCGACCTATCCCATTCCACCGTTGACACCTTCTGTCACGCGG
CTCTCCCAAACCAATGCTATTGTTGTATTCAAGGGGCTTCAAGAACGTCT
CTGCAACCCGCGCTAGGGTAT-GGAACGGCGGGGGGTATCGTCGCGAGCC
CGGTCCAGCGAATCACTGAGTTATAGTTTTTTTCTGGATGTTGCATTGGG
TCGTTCTGTAGGTTCGCAAGGACATCATGGTGCTCAATCACTTGAACCGC
ATATACTCTGCGCGTCCCCGGCCTTCTCGTGAGTAGCAGTTGGTTATACC
CGTCCCACTCCGAATCTCGCACGCGAATAACAGTTTTTCTGTTGGACACA
CGACGGAATATGGGGGACGGTCGTGAGTGAAGGAGCTGTTGCAGGAGACC
CCAGCGACTAGTACTCTCTGCTAGCTGTAGCACGCCGACAGGGAATATAA
ACCACGCGTGGCGGGCTCGGCACAATAAGTATATCATCCCGAACCCGCCT
ATCTCCGCATGATTTGACGTTTTCAGTCATCAGCTGGCCCTTGTATACGG
TTAAGGTTGTTGCTCCAATCATCACCGGGGGAGACGACACTCTGCTCCGT
CCTAATCCGTCTACATTGTCTGGAGCTCGTGGCCGGTTCAGCACATGATC
TTCAGCCTCGCGAGATAGGTAGCGATACTTGCTTCTCTAGCAACATTAAT
CTACCAGGTTCGCCCAGTTGCTGGTTCCCTGTAGTACGCCCCACCATGTG
GCCCGGTTCGGAGTGAAGAGGGACCGGTTTGGAGCTACGGGCACGTCGAA
ATAGAGCCATGCCTAATGGTCTTTATCGTGTAACCATCCTGTAATTGCGG
TAAGACCACTATCTGCTGTGATCGTTCCTACAGGAGCGAGTAATTTGTAT
TGGCTAGAGTGAGGATCCCGAACTTCTCTGTGAGTAAAACGCCTTCACTC
CCGCAATATATCCCCAGAGCTAAATTGCACGCAAAGCCATGACCTGAGAC
TGTTCATCGGGTACCCCGTGAAGAAGCTAGTCTCTTGACGTGTCGGAGAG
GACGGTGGTGCGGTTAAGTCCCAGGGTTTCATTCGATACACTCTGATAGG
CGATAGTGGTCCGAAAAGCTACCCCGTTCGGTTGGGGGGCGGAGCCCCAC
GCGCGCGGACCCCACTCGCAGCACCTCTAATGGTCCCCTCTTCCCGCAGC
TCCGCATCCCGCCACCGTGAGAGGTTAATCAACTAAACACTAATGGAGGA
GATTACTGTCAGACATCTTCAGAACGCCTCCTGTTAGCCGGTCGGTGGAG
GGACGCCTGCGGAAGTTGCGGAGAGGGGGGGATACGGGGAAGCGAAGATT
GAACGCTACTACTATGTTCCCTCCGTTTTCGGAAGCCAGATAATTGAGGA
GCATCAACCTCGGCCTCTACGTTTTCTACCCACGCCGGGTATCTATACCA
CAGCAGGAATAACTATAGGACGCTTGAGAGGTAGCATCCGGGTAGTGACC
GGTTAACCTGCCGGAGCGAAGGTAACTTGAGCGTGATCCCCCTGCCTGCG
GGCAGCCTCATCCTGGATAAAGAGATTTGCTACAGGACTGTAGTGCTTGG
TCCGGCATCCATATTATCGGCTGGTATGCCTGGTCTGGTGGCAAAGTCAC
CCTTATTTGACGCCGGTCCCCGAATGTAGCACTCCGCCGCTCGTATTGCG
ATCTGATACCTTACAACCCTAGGGCGGTCACCCGGCCTACCGGGCAGGTC
CCCGACAGCGGGCATTTGGCTTTCTACGGCGGCCTGTAAAACGAAACAGT
CACACATGCGGCGAAACGTGCAGGCTAGCGGGACGTAGAAGTTTGGCTTT
GGCACAGCGTCCCGTTACTTGCTGCCAAGTTCTTGTGAGAGGTTTTTAGC
TTTACAATCACTGCCTCTCCCGCTCCCACCCCCGGATGTTACCCTTAGGT
GCCACTATGCCCCACGCCGTATCTGCATAGATGCGACAGCGAAGAAGTGC
TAAACGGTCTACGCGATCGCACTCAGGCGCTATCAGCCGAGTATCGAACG
TTACGGCCAGGGTCGAATGTTCGGGGGCGGTTTGTTACCTCGGCGGTACT
CTGAAGCAATGTCGTTTCCCTTTGTTCCCCAGCTCCTTTAAGATATACTA
TACGAAGGGCGGTCCGGTACCGGAGACTGGGGAACGCAGAGTATCGGGTA
ACATGGTGACAAGGGGCCTGCTCATGTTTAAGGAAGGATGGTGCACGGAG
AGACCAGGAGACCGGCATTCTCGTTGCGGAGGAGCCGATTTAATCCTTCA
GCGGACTCTCTCGAACTACCGAGGATCAACGGGGTTCTGACAGCGAAACA
TAGTCCCGATTCTCTCGTCCCGACAGTCGTGTTCTCCCCCCCGCTCTATG
CGATCCCCGGATGTCCGCCATAGCGCACCTAGGCAATCCGTCTCCCTCTT
GTCAATCTTGGTCATGTTTCTTCAAATGATCGCGTCGTTCTTCCTCCGAA
TTGGTTGCTCTTTGTGTCAACCGGGGTCACTCAATCACCGTCTATCTTAA
GACAATACAATGGCACGAGGATGCAATACTATTCCCGGACACTGAACCAC
TCCAGCCGAATTTCTTACCCCACTCCGGTCGATTGTGGAGGATGTGCTTC
TCAGTGCCGTGGGGGTTCAACGGAACAGGTGTAAAAAACGTTACCTTCTC
AATGTCCGGTCACATCTGTAGCGCTAAACTGCGCTGGCAGTGTTAGATCG
TCACAGACCATTAGTGTGCTACGCATAGGGCCCCACCCTTTCTGTATTAT
CGATTTTGCACTAGACGAGCCAATGAGCCAGCGATCGGGTCGGGACCGTA
TAGAGGGGCTTGTTCTAGTGCCTTTAACCCCGTGGGCTTAGGTTTAGGCA
CAAATAAACCGGCGCTACCGTCATACAACCTTAATTGTACCTGCCATATA
GTGTTTGTTTCCTGATTTTGTTACACAGGTTATAGTAGGTATGAGGCTGT
TTCCGAGCACTGGCGAAGGTCTGATCCAATCTTGCAGCCTAAATAGAGTT
ATGCGCCGACCTACTAGGGCCCGTCGTCTTCCCGTTTAACTCACCAGCGG
AGTGGTAGCACCCCGTCCTCAGTCCAGCTCGCGGTTGCGACAGATTAAAG
TCGAGATCCCCCTTGCTCCCTGTTTCTCGCACGCCCTTACCATTTATATG
TCACCAGCCGCGTGGTGACGTAATTTGTGGTCTATGGGGTAAGATTGGAG
GAGTTATAGCTTTCATCATCCCACCAGGGACGGGCCTTTTCCGTCTCCCA
AAGCATTTCACAGGGCGTAATTGCGCACTGACTACTCCATCTGAAGGGTA
AGGAGCCAAGGACGAGGGTGCTTATATTTCGGTTTGGGCTCAATTCCCAA
GGAATTGGCGAAAGCGAGGCGTCGGTGAACGCTTCGCTTACGTCGAGATG
GGCCTCGTGTTGTTCGCCGCTAATTCTACCCAGCTGCTAGCTACCTATCG
TCCCTCGCCTGGACTATAACGACCTGACCCTGTCGTCTCACTGAGATGAA
GAGACGCGGAACCCGTGATAGCAAGCTACCGGATATGGGGAGAGCACAAA
GTGTGGCCTGGTTAGGATCGACAGTCATCAACGGTCATCCCTCAGACCTT
CGACATTTGGGTAACTCATGACAAATGCTGGTTGACGGTTCGACTGTTGG
AAGAGCGGTATCACAGCCGGGTAGCCGGGCACTGGGACCAAGAATGCTCT
CGGCACTGACGTGGCATGTTCCTATACCCAATGGGTTATATGATCCTCTT
TCCAGAACTAAACGAGCGCCTCGCTGGCTTAACGTGTTTGAGAACCAAGA
TTCATCCAGAAACTGCCATAGTCGAGAGATTCGTGGGATCACTGGCCAGC
CACATCAACTAAGTTCAAAGGGCACCACGCCGGTAGCACAAATGGCTTAA
TAAGCGGGCTGTGGCCGCTTAGTACCCCTGCCTACACGGGACGGAATATC
GTGGCATACCAACTCCTTGCACTGTACCGACGCTGTCCTCCTAAACCACG
CTAGTAGTCGACACGATGCGCGAGGAGAATCTCCGTCCCCTGAACCCTAA
GGTCTTTCTGCATATCTTTTATGGCTAGCCTTACTCTTCCTGACACTAAT
CATTAAGCGACCGCACACTCAGGAAGAGTAGCGTCTCCATCGCCTTGGCT
CAGTCCACGACTATAACATTCCCTTATGTTCAGCCTTGTGTTACATGGTA
ATCCCTAGCCGTGATTGCAGAATCGAAACGTGGCTGCAAGCTGGTGTTCC
CGGTAAACGTACGTAATTGGACGCCCGAATTCGGCCTCATGTGCTGCGGA
ACTCTACTTCCTCATGCGGTCTGCGGGCTGCTTCCGGTTTCTTCTCCAGC
TCGCTATAATTACCCACGCCCACTTACGCGCGTAACTGGAAATCAAGAGG
GACGCGCCGACTAGAGCCATCGGACTTCTCACCATTGTACTGATCCCGCT
GAGGTCCATGTTGACGCTGGAGCGCGAGTTGTTCCACGTGGTCTAAATGT
AGTTGGTATTGTGGCATTGACCGCGCACACCGACCTGCAACCCTCGAACC
TAGATTTTTAGTAATCGTTGACGCGGTTTTGTCAGTTTTGAGAATGTTCC
ATCCCAACCCTAGAAAAAGGATGGGATCAGTAGTGACCAGGGAGGTCGGC
TCCTCACGCGAACCTTGCAATGAGGCTACCTTACTGATCCCTCTGGTATG
GTGCAGCCCTTTTCCTGGATCGCCACAGACCGACGTTTGAGAAAATCCCC
AGCTTCGAGAATATCACACCCGCATACTGCATCACACTTCTCTCTCGGGC
GATCACGGTCATGAGATTCGATTTACCGGCTCGTACGAGCAACCCTCAAC
GCCGCCTTTCCACGTTCTAGATTCAATCCAATAAGCCGGTGCCGGGCTCG
TTGGCGACGGAGCGCTTGAGATATCTAGGTGACCCTTTGACGAGTGCCTC
GATAGGTCCGCTAGCCCCCGAGCTGAGAGACCGGAGTGCTGCCTTTTCCC
TAGGCAGGCGTAGGCCCTTTCCACTAGTCCACTGGTTGAAATGGTCGGAC
CCTTGCATGGACACTGCAGAGGCCCTACGCTGAGTAGTATCTATGGAAGA
GCTCGCCTATGAGCGGAGTGGAACGGTTAAGGACTGGGGGGTTGATTGGC
AATTGAAGACCATGATCCGTGCAGTAAGATGAGAGGACGAACGCCGGTCC
AAGGGGAGTCGAACACGCGGAGCAGACAGTAGCATTTAAATCGGACGGGG
CCGGGAAAGTCTCGACTCCTCATATTGGCTTACCGGCCTTGCGTTCTTCT
TCGTTGAAGGTTTCGATCTCTAACATGATTACTCCACGAATAACCGTCGA
GCGTTCTACCAACTCAGCCCCACGGCAATTTTGACGTGCACATTCTAGAC
CTATATCGTCCCATTTCAACCGTGGTTTTCTCCCCGCAGATACAAATTGC
CATATGCTGATCAGGCTAGATTATTAAGCAAGGTGAGGTAAGTTCCCCTA
TCAATATACGATACCGCTAGACAAGCTTTTACCACCGACAGAGTATCGGG
GTCACTGGTGGGCCAACTATTAAGGGCAGAATGAAACGTCATCAGTTGAA
TCAAACACTTTATTCCTTGCCGAGGTGGCGGTTGTAGCCCTGAGCTGCAA
CCCTCGATAGGCTGGTTCTGTTTACCCCGCGGTGACGGTAGCACTAAGGC
TCTGACGAACCAGGTTTGGTGTGCCAACACCCCTCCCTCCCGTACACTGC
TGAGATCTGCAGCCATGGAGCAACAGCACTACGCTGACATATTACTAGAG
CGGCATTCCTTTACGAGAATGTCTCACTTCGTGTGGTATGAGAGCTCTCC
CGAGTCTTACAGCCCACTCGGTAAGACTTGGAACGCCGAGCCGGTCCGAA
TGTGGTGCTCGACCGTTGGACCGCCCAGAATCGAAGAATACGGGAATACA
TATGAGTTAACGCAGGGACGCGTAGTAGGGAATCCTTGCCTGGGAGCGAA
GAATCTGAGATGACCGGGGCTGCCCTGAAAAGCTCAAGTGCTAAGATTAT
GCCCGTTACGATATATCGTGCTCCCGGCCGTCTGCATCTTGGCTCTTTCT
AGGTGCTGTGTTATGATTATCCACTCTAAGTGCTGCTCGGAAATGACCGC
CTGTCGGCTACTATACCTAAGTAAACTACACGGTCAAACGAGCTGCAGGG
ACTTTACTCTGCGTCTACTAGACAGTCCTGTAATAAAAAGTCCGCTCCTG
GAGGACTTTAGAAACTAGGCCCGCGATGGCTTGCTCCGATTGACTACGGA
CTAACACGGCTCGCGCTCGATTATAGTCGGCAGGCCTCTGGCCTCCCTGC
CGGGTGTTCCGATATAGAATTAACAAACTTTGTCTCGACTGTCACAGTCT
TCCGTTTACCCGAGCTCGTGCTTTCTCATCCGTGCCATGTCCTCCGCAAG
TATATGCTGCTGACAAACGTACACCTTAGTAGGTGGAACCCAGCCGTTCG
CCCCCCGGTCACTCCTCCGGCGATACCGCTCCTCACTTTTGTCTTTCTCG
ATACGATGGCCTGGCAAGTTCTGGATATATGATCAGCGCTCCATTACGGC
TCCCTCCGGTGCATGCTTCCACGGCCCGTACTACAGGTGCTTAGACACAC
GCCTGTCGCTAAGTCGAGTCAGCTCTGGCCCTGGTGCGGGCCGTGAAACG
GACCAGTGCGGGGTCACGGAACACTACACTGAGAAGCGAGCCACGGTTGC
TAATCCACGTGGGCGCTGAGTCAGGCAACTGTAGAGGCGTGTTATCACTA
GTTGCCGCGGCGTAATTCAGTCGACAAAGGTTGTACACGTGTGTACCACG
TGTCTGACCCGGGTCACCAAAATGCGAGCCGGCTGTGCATTGGCGCCGCA
GTAAAACTAGCGTATACCCGCTCGTAACTGGCTGGCCAAAGTAATTTATG
TATACGCAAGTGGCCTGAGGGAGGCAGCCTGCTTAGCGTCCCATCCCCTC
GTCAACCTGTGGTTTTAGAGTGGTCGGGGGGTTACCTGACGAGCTACTAT
ACACAATCTAAAAGCCGGAATACCCGTTCGCAGTCATTTGGGCCTCCTGT
CGCGTACACTAATCGAAGTATAGGATCCAGATTATCGAGTTAAGTGGTAC
CCTTCCGGTATCCCTGTGCGTTCTGATTTCATCAGTGTAGGCAAGAATCC
ACCGACCATAAGTTAGTACCTAATCCCGACAATCAACATAACCACGTCCA
TAATTTTCAAATTCTCACTGTCACGAACTTCATTCTGCGACGTGGTTATT
CGGACAGAGGTTGATGCCTCTTTACCCATACGTAGTACCAACATCACCGA
CGCGACCTCCTTGTATGATCTGGTTTTTTCGTTCTACCTCAACCCGATCA
GAGAAGCCTCCCCGGCCGAGGGGGCCCCACCACTCCTCGTGGAGTGATCC
CACTCGTAGGAAGGCGACCTGGATGGGGAGAGTCCGCAAATGTAATTGAA
CCGCGCTACGAGCTTTCACTCGCCAGCTCAAATTGCTGCTGGGATGTACC
AGGCATAAGTGTTCACCCTTTTCCACGACCTCAGGGCGGACTTTTCGCTT
GCGTTTATTCGTCATCTCCTTCTTCTACTGACGGATCGTGCTGCTTTCTT
TGGCAGTCTCCAGAACGTCGTGAAAACGGCCTAATCTTATGGGACAAAAA
TATCCCAACTGGAAGACAGAGGACGAACACCTGTTTCGGTACACTGCGTC
ACAGGCACGGACTGGCAGTCACCGCTCCACCCCGCCGCGCTGGTCATGAT
TTCCAGCAGTGGGGACCGGCCGTCGTCCCATCAACACCGTGTGTGCCCCG
AGTTCGGGAAGTGTCCTGAGTGGCGGTGTGGCGGTCTATATCCCTTAGAT
GAGAGTGGCGGACTCAGCATCACTGCGAACTGCCCGGCAACCTTTAACAA
CTAAATTGCGCTTCGAAAGTGCCCAAGACAGCCTCACGGCGAGTCGCCTG
TTGCACGAGGGAAGATAATTTTCGAGCTCCTGCACACGATCGCTCATACC
CAAAGTGGATAACACGTTGGAGGCATAGGCCTGCACCTGCGGGTGTCCTT
TCCGTGTTCTCAGGCTAATGCACTATAACATCTGGACTGACCCACTCCAA
GGGAAGCCTCTGGTAGTCTCTAACTACTACGAAGAACGCGTTTTGCTCAA
TAATGTTAGCGTACACCGACGTAAGTTGCGCCATTTGAAGCGTCTGAGCT
ACCGGCTTTTCCCGTTGGCTCATTGTCAACGTGCTATCCGGTCTGCCCCA
ACTCGAATAACGCTTAATTCATACCTAAGTCCCGTTGCGCGTGACTCTCC
AGACCCCCCTTCTAACGTCTCTATAACTGTTGTTCCCATGGGGAGCATGC
AGGGAATAATCAGCGCGTGTTAAATAAGAAACGCCGGCGCCAGGGCTAGA
CCGCCTTTGTTCATCGTCCCCCTTTGGCTTGTGGGTAGTAGTGCCGGTCA
CCATGCACGTCACCTCTTTATACTCGCCCTTTCCCCCCACATCACTTTTA
GCGACCTCATTCTCCTTACCTCAAGGGATTGCTGCATCTCGAGTCCGCAT
CCGTAAAGCGACATTCGTACATAATCCCTTCTCACAGCCGCACATGAACG
TCCAGGACAGCGCCCGTGTCAGTTTAGTAACACTTCCACCTATCCCTGGC
CGGGTTATTCCAACGTACCGTAGTGGGGGGCAGGGGATAAGTACGCACCC
AAAGGACCGAGGCTGGCTGGAGCAGAGTCCGAACGCTGCCCGACTGTCAG
TTTTATACAGCCGCACTCCACCAGTCACTGCTGCAGGATCTCGGACCCCT
TCGTTTTGGAAGCGCTGTATCCTTTTGTCCTTGCTTAGCAGGTCAGCTTA
TCCAGGGGCCTCTCTGCTGCTCATATCGAACGTACGCACAGGGTAGCCGG
TGACCACGAGGTGTGCACAGATCCTCCTGACCGGTGTTAAAGATACGTGT
GCTCTTTACTCCAGTTTTCCCCCGAGGAGAGTACAGATTACCTTCCTAAC
TTGCTGCACACCTTCTGCTACGGCCCCCGTATGTGTCCCCGTCACCGTAC
CGTCCCAGAGCGCCTAGCACTTGTCTCGCGGCCCTCCTATCCATGAGGCC
ATCACAACTGCATGCCAGCAATCATTATTCAGTCTGCCGAGCTTAGGAGG
CCAGGCTTCGGGCCTCCTTGGCCACATCATGCAACTACGTATGCGATTGC
ACCGGAAACCGCTAGTTCTCTATGCTTTCTACCGTCCCATACTCGTTTTC
GGTTCCATCGTTGTGGGGGTACTTTCGCGCTTCAGGACTTTCAAATGCTA
CCCCAATCCGTCGAAAGGCCAGGGCTGTCCCACCTACTCCCTTAACCATT
ATTTTCGTGATTGCGGGGCACCAAACACAATTCGGACTCCCAGGTCTCCA
TTACCACCTTGGATAATAACTCAGCTAAACAAAGACAGTCAGGTCATTGG
TTTTCGGCTAACGCTGAGGACCAATAGGCGTGAAGGATAGTTGTCGTACG
GTCGGCTTCCGCTTTGACTCATTTCCCGACGGTTCGAGCGCGGTCACACC
CAGACTAATCGCACGGTAGCGGATCAGAGGCTGCGTTCCTGCGAGTTTAC
GTGAACTACACGAGGGATGATCTATCGGATTGTGACGCCCCGGGCCAACG
GCCTTTCCTGTCAACCCATCCTGGCAACTGTTCCACCTCGTGCCAATGAT
TCCCTGACTCTTGGCCCCTGCGCGAGCGCAGCATATAGTTCAATGCCTGA
TCAGAGATTGCCTGAGACGGAGAACGACAGCCAGCCATCTGCAAAATTGC
CCTTTCGGCGGATCCCTTGCCGGTTTCTGCACTCCGTCCTATGTCACTAT
TGGAAGGCCCGTGTGCATATGACGTCTGAATTCGAATCGTCTGGTATTCA
CTGAATGGAGTTCGGCACCCATACGTACGCCCGATTCCATCCCAACTAGA
ATCCTTCGCCCTAACGAGATGGTGAACTGAAGGTGGGATCAGGCAGGCCT
CCGTAAACGCTCTGCCGACAGCGGCCTTGAGTTAGGGAAGCGCCCCCGTG
TCTCTGAGTCGGGATATGCTAAGCGCAGAGAACACAAGTCCCGAAAAGCA
GGCCGTAACCGATTAGCGAAATGTGATAAAGCGTCTTGCCCGCGATTTAT
ATCGGGCGTTGGTGAAGGTAAGTATACAAGAACACACGCCCCCAACCCTC
TCTTTGTAGAGCACCGCTGGTGGTGCTACACTATAAAGCGTGATCCGGAC
CCCCTCTGTTTGACCCGGCCCGAAGGCAACTGTCCTAACACTCATAAATC
GCCAACTGACCTGCTGCTGTAGCTCGTGACGCTCTTCGGACACGATCACA
TAGCTAACAGTGCTCGTGTTTACACTGCCCGGCCGACGACCACACCAGGA
ACCTGGGGCGTACTAGGCGTTGTCAATAAGAGTTTGGATCATCAAAACCG
GAATAACAGGTAGCGAGGTAGGATACCCGAGCCAAAGGTGGTGAGGCCAA
GGGGGCTAACACAAGGTAGTCTGCTCCCTACAGGGGGTTCGATGTTGCCC
GTGTCGCTTCCTTCAGGCAGCAGCGTCTTCCTCCCTCTCCTGGGTGCCTT
AGTTATCACACCCTTGGGTGGAGGCGGAATTTCCGGTAAGCTACCTCCCG
ATGCCACTTCCCTACTGCGGCAATTAAATTAAGGCTCGGGTGCGAGAGGT
AATCGTCTCTTAACTGGATTCACGTCTGCTGCTGAAATGTGGCAAGTCGG
CGCGCGTAGTTCTGCCCGTCTATGGTACACCCCCACCCGGGCGGTTGGGT
GACCCAAGCTGGTGGTTGTGACCTGGCTGCGCCCAAGGGATCCTGGAGGG
ATCCCTATCTGCTCTGACCTCTGTCTTAATGGAACAACAACGGACTATGG
GGGGACACGGAGACGCACTGTCCGCGCAACGGAAGGTGCGGGAAACCCGC
CCGTCGGGCGGCGTCGCGTGGCGATGATCCGCGCAATTTCCTCTTGCTCG
TTTCACCTGCCATTATGACAGCTTCCCCGGGGGATTTGGTTGGTTCGGCT
GTATGGTTCGACCTTTTGTCTCTTCCAAGTCGCTAATTCAATTTCAAGGA
GTGATCACCGCTCGAGAACCCCTTGAATCCGCTTCCGTCTGGCTCTCGTC
CAAACTCGGCTCTTACAATCTCTCTCCCTAACGGCAGCGCTGCCAAACTT
TCCCCCACTACGGAACGCGAATAGACCCCTGACACGAGTTTCACTCCACG
TTCGTGCACCTGCGTTTCTTGAGTCCTCTACGATCCACGTCATTGGGTGG
AGTTAGTCATTTTCTTACCAGTCGTAAAAACGGAGATGCGTTGGGTCAAG
AGGGTCACAAGCCTCGCAGCCAGCTGCAGCTGTAAGGAGTGCCGGCGTCG
ATTCTCTCCTTTAAATAATGGTTATAGCTCCACCGACGAGATCGTTCAGG
TTAAAGTCATATTGGTCGCTGAAGGTTACCGTTTGCGATATGTATCGTCC
AGTTCCACGTGTCGGGGAGCGATTCCGTATACCCTCTTGGTCACCTCTGT
TTTGATCCTAGGGGGAGGGAGACAGTGACTATGTGAGACCCAACGACCCA
TCCTGCACCTGGATAACTGGGGATCCAGTAAAATTGCACAAGTATGTCTA
CGCAACCTATAGAGCGGGACCGACGGGTTGGTGCTTTTGACAGCGACGTG
CTCAAGCCTGTGTTCCAGCCCTTATGACCCGCTTATTAGCGACTCAGTAC
GAGAGGGAATAACTGTGCTTCAGCCACTCGCAGGCGCGCCTAAGAGGCGA
CCTCTTGTTTTGAATGCGAAAGTAATACTCCGCGGGGTTTGCCCGAGGTC
TTCGCGAACAAGCTCGCGAGAAAAATAATGGAGAAACGTTGATAGGCAAC
GCCACCAGTAGAATGCTGGTGAAGGCTTTTCCCAATTCATCCTCGGGGCA
CCGTGTTGTCTACTGCAAGGAAAGTCCAGTACGTTTCTGTAAGCGAACAT
TTTATACCCTGGTCCCTTCTTGTTTGCTCATTTTCAAGCGGAGACGTTCG
TTTCAACGGTATTTCTAAACGAAACGAAGACGACCTTGACGGTGCCAATC
AGTGATCATAGTAGTAGTCTAGACCTCATGACAAGGAGCTCCTCCGCAGT
TTCGAGGCGGCTCACTATCCTCCCCCGAAGATTTCACCTTCGACACGTAT
CGTCCTACACTAGGTAATTTTATATATAGTAGGGCCGTTGTCTATTCATA
CCTCTACGCGTCCACGCAGATTCTCATTTAGCGAGTGCTTCGGAATACTC
CCATAGGCGAGGCCGATGTCCGAGCAACCTCGAATATCTCAGACAATGAG
GCAAAAGCGTCGGTACTCAAGACCATCTCTTTTCCTCTGTAGAGGCTATG
GGCCGATCATGACACATCCTCTTAGGTTCAGCAGAAGTTCCACCGCTGAG
TCCCTCACCATAACTATGCCCCCCATGCTCGGGAACTTACGCTGAGTAGC
AATACGTTAATGAGAGGGTGATCGGACCAGGTTCAACCACGGTATCCGCC
CAACGGCACTAATTCCTCGAAGGGGTCGGAGTTGGGAACGCGGGCCGTCC
GGGGGGTCACCGGCTACCGCAATCCACGACATGATGCGAACGTCTTGAGC
CCCCCCGATTGGTAAGAAATATATGCAGGGCTCACGATTAACACGTCCCC
GACCCCCAATGAATGCAAGACACGAGCACGGGTAGACAGTTAGCTACGAT
GCGAATTTACCACAGCATTAAATCATACGATTCCCCCCCACAGAAGATAG
ATTTTGAGTGCTCCATGCAGAGTCGCGTCACTTGTACCGCTCGGCAATTA
GCCCTATTTACGATCACAAGTTAGCATTATATCTTTTCTGCTTTCCCGCA
GAGTCTTGTATATCCAATTGCACGAGTAAGTCTTAACAATCTCGATCCTC
CCACAGTTGATTCACTGGCTATCCAAAGAGTACAGAAGGAGCAAACCTTG
GCATGCTTGCCTGCACGATTTAGTGACTTTACTCCCTAGACACGTTATCT
TCCGATTGATTGCCCTCAATTTAGGGGCCTTCACTCTCAGCCTGCCGCGC
GTCAAGGAGAATGTCAATGTCATGACTGTATTCGTAGCCTTCCCCCGGCG
GCCAGCATTACAGCAGTCCCCGGCTCAGGACATCACGGACTGGTCGGCAT
CACGACCTTCCTGCGGTCAGAGACTGATACGTCAATTCACCCCGATTCGA
CTTGTCCACCCTTCGGGGGGACGTAATTAACTTAGTAGCTAGCAGTTGAG
GTTCGATTGTGTGAGCTGGGCCTTAAATAACTGGGGTAGGCGACCAGCGC
GCATGAGGATATGCAGTATGATAAAGGCTCTTACTTTAACGCTGTTCCTT
AAGCGCTCCCATACTCAGGCCATTCGTCGGCAGAAGGCCCCGTCAACGTC
TGTGAACTCTTCCTGGCTATGTACTGACTGGCCGCTTCAGGCGTACCGCC
TCACTGTACCCGTACGTACGCGACAAACCAACCTGAATGAACATCCTACG
CGAACTAAGAAGGCGTTGTATATGCAATTCAGCAGTGCTTTCATTCGGTT
TCGCTGTATTCAGATCGGTTACTATTTTTTAGAGCTTTAAGTGCAGAGTC
GCCGTGGCCTCATAGATGCGCATCCCTGCGGTTCCGCCCATGGTTAATGT
CCAATCCCAGACTTCAGACTTTCGGCTAATCTCACCACGTGACAAAGATC
TGTATAGGACGTCCGGTTACAAATACTAAGAAGGCGTCGAAACTACTGAA
AACCATACGCCGGCTTATTCCTATTTCAAGCCCT
>SRR404986
GCGTGGTATTAATGACTCCTCACCCCTCCTAGATCTACCGGAGATCCCTT
AGAGCCCTAATGCCTGAGAAAAAACGATAGATTAACCGTTAATCTATCGT
AATTCCACTCGTTATATTGTCGAAATAATACCTAGCCCAGTAAGCCCCGG
AGCACAAGACTTATCAATGCGCCGCAGACACACAATAAGCCACGAGGTCC
AGTTGCATCACGACGCAAGCACTCCCATGATTGGGGCTGCTCTTCAATTT
GACCTCCCACTCGTATGTGTAGGAGTCGCACCTTAAGCGTTGGGGCGCCT
CGGTGCCAGTTTCCTCCTCATTCTCAATCCGCCTATCTGCCGAGGAGTGT
CAAGCGGACTGCAAGGGCTGTGGGTTCCAAGCAGTACCATTCCCGTTAGG
GTGGGGATCCTCGTTTTCTTTCGCAAAGGTCGAATCAAGTCTGGTTACTT
ACAGGCATCCTCATGAAAATCCCTGACGGTTTACACTCTCAACTAATTTA
AAAACTTTCATCACGTCTGAAGAGTGAAAGGACTTTGAAATATTGAGTGA
CGCCCAAGTTGAGGTTGTGTCCCAGGCCCGATGAGTGGCGGAAAACCCAG
TCAGCCGCTGCCATAAATAGGTTCGCGTTATATGAGCCCAAAGGCTATGA
TAGTTTCCTCCTGCTTGCGTGGCAAGTATGTCGGGAGCCCGGTCCTTCGA
CGCTTCACAACAGCCTCACACGCCCCCACGTCGTAAAATCCGGGGCGAAT
AAACGACCCTTCTCGTCAACCGTCATGCGTTCTCGGCGTTAGGATGCAGC
CTTTCCCGGGAGTCCTCTTGGGGAGCTCAGCCCCGTGGGGTTAGCTAAAC
CACCTTACTGTGGCGTCCCCACTATTTCAGGGTCTTGCGCGACACGTTCG
CGTTTAAGCATTTGGCCGCCCCGACTAGGCGTCGGCGCGGGGAGCAAGCA
GAACAGCATTATTGAAATTACCGCTTAATGGGATGGCGCTGATATCGTCT
ATAGAAATTGGACATTGACCGTGATACTCACCCACTTAATTACAAGGCAA
TGGTGTCCAACGGAGCATAAGCCCGCGCGAGGGCATCCGGAGTGGATGTC
TTCGATCGCTGGACTGCAAAGCCAACAGGAATCAGAAGCCTCTTCGTCGG
GGATGTCAAGTAAAGTACGTACAACCTGGATACACGTGACGGTAATGCGA
CTTTGACGGCTTGTTCCGCCCTGCCTTCCCCAATACGAGTATCACTCTCA
CCCTTCGCAGGCAGACAGTTTGTATCCGCGGCTGATGGTGCCTCCGCTCC
GGGCGCCGTAGCGGCTCCAACCCTCAGTCTTCCTACCGACTCCACACACC
AGTTCGCAGTGAAGGAGGACAAATCGAGTACCCCGCCCCTGACTCTTGGA
ATTGCTGACCCCATCGGAAGGGTACGGGCCGCTTAAGCGGTAAGACGAGG
GCTTTAAGCAACCAACAATATAGGGCGCGTATGTTATTTGTAGGGTCTCC
GAAAAAATTGATTCAATACCGGATTTGGCATCCCGCCCTGGTCATAGTGC
TGTGTCATGGACTTGAGAGATGCCAGGACAACCTGACGAAAGTCTTACAA
AGACCCCGGCGAACTATTCCTATTGCCAGTTCTTGCCACAGACGCAAATG
ATACTACCCCATTTTCATATACGTCAATAGACCACAAGTCTTTTACCAAT
TCTTCATAAGCCTTGGCGTAGGAAGCACTCGGAATGAAATCATCCAAGGT
GGGGGTAGGCGCCTAAGACGGTAACTAGAGGACTCCTGCAGGCCTTGTGG
ATCCGCTGATCGTCCTTCACCTGAGTGAATAGTTTGCACACGGCGATCCA
GCGCCCCTACCCGAGCTTGAACGTTCGGTATCGCCTGAATTGATTAGCGA
CGACTTCAAAATAACTGTGCTACTAAAGAACTTGTAGTCCTCGGTACCAA
TTCGTAATCTCAGATGTTTCTGGTGCCCGTGTCCAATGTGCTGTCGTAGT
TGGAGAGTACGCTATGTTGGCGGGAGGCATTAACCTTAGTTTATCCAGAT
GTGATACTGCGGAAGGATGCATCACAATTTTCGAGGGCATTGTGATGGAG
CCGGCGTTGCCCTTCGCGTCCACCGCTTAGTTAGGCTTTGACTGACGCGC
AGCGAGTGTCAGTCCCGCCGGCAAAGCGGAAGTCTCGGACCTAAAGATTC
GAATTGTTAGCTGTAGGATTATCCCACACAACGGCCACCCAACTTGGTTA
CACCCGGGAGGTTAATGTATATCTCCCCTGCTTGATTTCCCTTAACCCAA
TCGGAATCCATTGTACCGCAGGCCTATTGACCCCTCGATGTCTCTGTTAA
TAGCAACGCTGGGTCCTCCCTGAGTCCATCGATGCGTAGAGTCCAGGATG
AGCGCGCCCTCTGAAAGAGCAGGCGGCGCCCATCTCGGACCTGTCGCAAC
CCGAACGCCGACATCGCGGGGAAGCGCGGGCATCGATAGAAGCTTAAATG
AGCATCCGAAACTTTCGCGACTGTTGGTTATGTGCTCGGGTCTATTGTCC
TACGTGAAACACACGGCATGGTAAGCAGCAGCGCTTTCTGGTATCAGGAT
CGCCGTGGCTGCTCCTTTTCGCATAGGGAAGACCACGGATTGTTTAATCG
TTCACACCCGGCTAACTGTGAAAAGCTCTTTGACCTAGATTCTACGGGAT
TGTACTTCGAGTGGGCATCAGGCCAACATACATCCAACCATTGGAGGGAG
AGTTGTAAACCTACTTAGCGGCATTTAACTGCGAGGGGATAGTCGTTGTG
GCAAGCGACAGGTAACTTGGCACATCGAGATATGAACAAGGCGCGAAGTA
ACGGCAAAATATTTGCACGTGAAAAGGACAACCCGGTGATGGCTGAATCC
TGACATTTATCAACTTTCGCTTTATTCGTTTCATACATACCCCTGCACTT
CGTGCAGATCTGTCCCCACACGGAACCGCAAAAGGCTCACCCGTGAAGAT
AGCGGCGAGTAAACTGTTGCACGCCGGAGAACCGGTGACATTGACACCTG
TTACAAAGCCTTACAATCGACGTCCACATTGCGGTGAATGTACAAGGGTC
GCGTGACCAACAGTACTGAACTTAGCGGAAGGGATCAATATAGGAGCTGA
CCTGATGCCCTGAGTTAATGCCCCCTACGGGAACGCCACACCTAGGTTTT
GCTAGCTGAAATAATCAGCTAGCAGTTGACAATCCAACCAATAGGGCTTC
GCGGAATCCACCGATCCACCCAATCGTTGGTGTCCCGAAGACTACACCCA
TGTCGCCTTTAACCGGTGGTAAATACCGGCGCTACCTTTTTTGAACTACA
TAGCGCCTACGTAACGATCCGTATCCGCGGGCATCAAATCGAAAGAGAAG
CCGTGGTCATTATAAAGCAGTACTTTACAATTGGGGGACAGAGAAGATTT
CCATAGTACCCGGTGTACAGATATCAGGCCTATTCGTACTTCGATCAGCA
GCTATCATCTGTATATGCCCCCTAGGAACAGCTGCAGAAAAATATTCGAC
GATTGGGTAGGTCGCGGTCGCATACTCGGTCTTACCCGTGGCACATAAAT
GCGCATGTACGGACTAACGGGCTCGTCCCGGGGGTGGGCACCATTTTCAT
CGTAGTTGTAATGTCCCTAGTGACGTTAACCTCGACCTGTCCTCCCAGCA
TTGATCTTTGGCCATCGTGCCTCCCGGCCGCCCAGAACCATCTGCTCGAG
TGGAGCTGCCCGCTCACTGCCGTTGGGTAACACACAGCACCTAGTTGGAT
AGGCCGGAGAGCCCTACCCTCAATGTGTGCACTAGCATTGATGGATTGGG
TTAAACATATTTTCGCCGGTTTTCGATTTCACTTTTGCGAGGACAGAACA
ATTATCGGTGCTGTCCGCCGGCATTATAGAGGTAACATGGCACCATTAGC
TCCCAGCAGCTAAAGGCGGTCTAAGCAACCGTCATCTCGCGGATAATCGA
TGTTGCAAACAAACCCATTGGGAACACTGCCGTGTTGCACACCCAACGAT
AGTGCTGGTGTAATCCCTGTAGAATCGTAACCACCTCCCTCGTACTTCCC
TCTGCGGTATTTAGCCTCAGCGCCAGTATGGCGCAGTCGCTTCGGTAGGC
GCACGATTTTTGCAGCTGCCGGTCATGTGGATCGATCACTAGTACCATGG
AACGGTCCTTCGAGCACTATCCATTACCCGCTTCCTAGTACATGGTCATA
AACGCCTCGAACGGGTGAAAGGGGTCGAATCAATAGTTACGTAGCAGCGG
CAGGTCTGGAACCCAATGGGATAGGGCGAAAGAGGGGAGTGGGCAATACC
ACCGCATAGCGCGTATTATAAAATCGAAATAAGCGCCCATATTCTCTGGC
ACCAGGTCAGTGAGATCAAGACATCATGGCTCTGCCGGGTGTGAGCAAGG
CTGAAGTGCGCACGAGGCTTCTCGCATGCACCCGGCCAGTTCATCTAATG
CATTCGCACCATGCTACTGGACTGGTGCAGCAGCCGGCATATGTAAGGAT
AAGCTCGGTCTTTATTCCGAATATTGTCCTCTCTTTCGTGCCAGCCCTAA
ATGTAGGGGAAATAGTTCGGGGGACAAAGCCCCTTCCATTTTACGGTTAG
CCTCACGTTTGGGTGGCGGCTATCCGATTAAGAGGTGATGTAAATGTGAT
TTGCTCCTATCGTAACTGTACGGTTTGAATGCAGGGCCTCCTTTACGAAC
CCGTCTGGCGTGTATCTCTCTCCCGTCCCTTCCCGTAGGCGACGTACACC
GAATTGCAACGAAAGGATCTAGGCATTAGCTTCTGTCACGGGACACTAGA
AACATAGATGCCCCATGCGACAAGTGACAGGCCCTCAAATTGTTTGCCTG
CAGGTGTTGCTTGAATGGCGATAGCCAATGTGAGGACTCCGACGATAAGC
CGGCGGTGTTCCCTGCATGGAGAATGGCCTGATTATGTCACAAATTGAGC
ATTATAGCGCGACGGCTCGTGCTCAGACCTTCATCATCCGTCTCCAACGA
GCCTTACGACACCTGGCAGGTGCCTATCCATGGGCCAATTCACGGCCTCG
ATCTTTAGTTCGTGGTAAGATCGCGCGTGAAAAAGGTGCGTCCGAAGTTA
GACGTTAATCTAGCCGAACCTTCGAACAGCTGGAGGTTCTCGTTCGAAGC
CCACTTTTCGTCCTGTATAGTGAGCAAGGACTAACAACCGTTATACTACG
TACGGATAGTCGTCGCTACAACCCGCAAGCAGAACGCGCAACCAAGGGAG
AAACCTTCTTGGGCAGTACGGTAAAATCAGGATGGTTGATGAAAGAGCCC
TTTCTGAACCCTAGGTTTTCTGGCCGATCATAAAGCGGGGTGGACTGCTC
TCCGTGGTGGATCTCTGCTAATGGCAAATCTAGGCCAGTGGTGGCGCCGG
GCTGAGGGATAAGTCAGTAGTAAAGGGCAAGGCCTTCGATCGGAAGCGAT
TCATCGTGATCAGACGCGCGATTTCTTAGACGCTTGTCTAGCTCAGTTGA
TTTTCAAGTTCTATTTGAACTCGCTTCTGAAGCTGTGCCAATAAGCTACG
GTACCGCCTATAGTGGGCATTGAAACGTAAGTCACTACACGTGATCCTAA
CGAATCGTCACTTTTGCTGAGATCGCCACGGTTTCTTATCGTGAAAGCTT
GGTATGCTTGCGTTTAGCTCTATTGTTGCACGCAATCCGGAACATTTAGG
TCGCGGCAAAGCTAGTGCGGGGCCAGGAATTGGAGCCGTCTGTACCAATA
GTATGGTAACACATATAGACGATGGCGTTTTCCGCGAGAAGGAAAGTGTG
CTGCACGCTAACGCCGTACCCGGTTTAATACCGGACCCGAACAAGAATCG
GCTGACTTTGAACCCATATGTTTCATGTGCACCGAGGGACGTCCAATGCT
AGAATTTCCTACGGGTTCTGTAGACCTACTAATGGCTACTCCCTTTACTG
GCCTCCGCGTCCAAGTCTACGGAAGCTAGTTCCCCTCAGGCTGAGGACCA
GCATGACCGTATAGCACCACATCGGTCCTTCCCACGGGCGGACTGAGAAT
GATGATCACCAGCGCGTCTCCCGTCATACGGGTGTGTTTCTCGAAGTAAG
ACAATATTTTCAAAAGATTACGATAACGATCTTAGCCAGCTGAAATGCTC
ATTTGTTCGCGCAACAATTGAGGCCGACCAGGTACTATATGGCTTTGGAG
CAGCTCTCATTTACATTACGGCGCTAGACCCTGCCAACCTCGGTAACAAA
TCAGGTGTCGTATAGCGCGAGTCCGGTACACTGTGGATTGAGGCCCTCGT
ACCATATTTATTTGGCTCAAAACAGCTTCCACCTCCTGAGGAGAGGGTCG
GTCACCAGAGCTTTCTGGTGGCCGAAGTATAAGCAGCTTTTCGCTTAGTG
AACGTTACGAGATTCTATCGCAGGAGGAGTCCTAAGGCTGCTCACGGCTT
TCCCACACTTTCCACGGAAGAATAAGCCATGGAGGGATATGCGCGGTCAA
ATCGTTTATGCGAGCGTGACTCTCTATCTCGCCAAGAGAGATGCGACTTT
AAGCCCGCAGCAGATAGCGGAAAGGCGGCTGATAACGGCGATCAGCGAGT
CAAGGCAGACGCCAAGATCAAACCTTCGGAAGACACTAAACAAAATAAGG
CGCCACATGGCAGCTGGCTGACCACGCGAGAAGGGAACCGAAGATTACTC
GCCGTAGAACAAACA-CGACTCGCGCAAGATTTCTGTCTTTGAGTGAGCG
GCTGTCTGGGCGAGGACTTTGATGCACCTCCAGCGGCGACCCTTACGCTG
CGGGACGCGGCCTAGGTGTTTCGCGACGGATTCCTGCCGTGAAGACTCGT
GGTTGCATCTTTAGCGGACTATACTATACCTAAGGACGCAGCCCTGTTGT
GGGAAGCTTGGCTCAGGCAATCAAGTGCCGCCCGCGCAACTACGCGACTT
GCCTGGGCACTATTTGAAGGTCAAGGTGTTCCCTCGCCACCCTGGCAGAT
GGGTAGTAGAGTGGAGCGCGCCACGTTATACTTAAAGCGGTCTACGTACC
AGCAGAGATTGATGCGCGGGTAAAAGCTGAAACGATGTTCCGTCTTCAGA
TTAACCCACCCCTTCGAACGTAGTGCGAGTCCCTAAACGGCCGCAATCCG
AGACTCTTCCCACAGCATCACGTAGGGCCTGCCGCTGAAGAAAGATTCCG
CTGCCGTTTACGTTTGGCACTGATGAGCATTTATTTTGGAGCATCACGGG
CGATGGATCGGGAAAGGGCGCGTACCTGAGTCAGCCCTGAGCACCTGGAC
GGAAAGCATCCGGACAAAGCCCGTCAAGTTCGGTAGTACGCAGGAAAATG
CCCGGGGCACGGAGCAATTCAGGGTCCACGTCAGAGTGCGGGCGAGATAG
CGCGGTCTAGGCTCCCAGCATATGGTCGGGGATCGGTATGGCTCGTGGCG
CCAAAAATTCGCTCGGATTTTACATCCGGAAGGGGGTGGAATTAGGGTCG
TGGGCAGGCTAATTAAAATGGTTTACAATAGAGGTAGCGGCGGTTTACGA
GTAGAATGAGACAATCGACGACCTCCAGCAACACCGAAGCACTATCCTCC
GTCCCGGGCCATTCGCACTTGGACTGTGGTCCGGGTGTCGTCCCGCGCAC
GCCATAAACCGCCACCAAATGCGGCAGCCCTTGACATTGCTGTAATGCCG
GTCCTCATTCCCAGTACTCATACAGTTGGACCTTCAGGCTATGTGCCGCG
GCTCAAGGCCGGACCCACGAAGTAGGCCCGAGCCACCTTGTAGTCGTTTA
GGCGAGCGCCGTTAATAACGGTGAGATCCAGGGTGGGTACAAGGCATATC
TGTCTGACACACACGTGCGAACGGGCAGGTATCTTAGGTGCGCAAGACAC
ATGACGATAGCGAGCTCAGTCCGCCATAGCTTTTGGCCTAAAGGATCGCT
CTGCATTCTAAAAGTTGATTCAGTGTAAAAGCAAGTGAATCTTAGCACGG
CACCGGTTAAGCATGCGTGAGGGCTCTGGATGTAGAGCTCGAACGACTCG
CCCAACCCAACTGTTGAAATTGCGCTCACTATTGTTTGTTTTCTACGAAG
GAGCATAGAGTAACCGGGCCAGGGCCAAGAGCCAACACCAGGTCTTCCGA
CAAGCAGGCACTCGCTCTTTGGGTCCCGAATAAGACACAAGCCATCATGC
GCGCGTAGACGGAAGCGCTAGATCGCGAGAAAAGGCCAGTGAGTAGCATA
ATT-AATGATATATTTAGCAGACACGCCCCTTGCCTGCGCTACGTAACGG
TCCAAAGACAACGGACACGATAAAAGTAAGATATCGATGGCGCAAGCGGA
TAATGCGCAATACTCAGCAAATGGGGAAGACCAGGCGGGAAACGGAAAAT
ACGGACCACGGCGTGGAGAATGATCGGCGGTGGAGACGAGCGGTAAGACC
AAGAGCACGAGAGATACACGCCAGGAGGGCGATGCAACAATGACCCACAT
GGGTAGGACGAATGAGAGAAGAGAATAAGGTAAAGGCAGACAGAGAGTCC
TGGTACACCTAGCCTTTGCCCAAGAACTCGGATTCAGACGTGCTGCGTGT
GTGTTACAGCGTTCGAAGAAAAGAATGCAGCAGATTACGATGGCTTCGCG
TCGAGATGGGGGGAGCACATTAGGCAAGTCAGGGTGGTAATGTGAGCCGA
CAAAATACCTGAAACTATTCTCGACCTGCAACAAACGGGGAGGACTAAGA
GACACGTTACGGCCAATGAACACTTGGGGCGGAACGCAGTAGCTAACACG
ACTCTTGCGATTCGACGGTATGCCAGCGGTAACGTGAAGACGCCTGGCCT
ATATCAAGGCAAGATGGGCACCAATAGTTATACAGAACTTAACGTTTCAG
CGACACGGCAGGCGCAGCCAGCAATGATGGGCCACTCGCAGATCGATGGA
CTGTCGAGCAAACCTTATGCAGGGAGAAGTTGGGCAAAAAAGCTAAAATG
TGTGGTGATAATCGCATTGAAGGTCATTAGATGCATGCCGATTTAACTTT
AGCTTCCTCACAGACGGTGCAATTTTCAGCGCGGGGGGTCAGGTCACAGG
ATAACCAGAGGGGCTTGGACAGGCTGAAGCCGGAGTGGCTGGGATGTGAT
GCTTTCGGTACTGGATTTACAATGCTAACCGCCATAGTAAATATGGACGT
TTCAGAAAGGGCAGAATCCGCCGCTCAGAGTAGATTTTTATGCTGGGTAT
ATTTGAAAGCAGTCGACGGACGTCTAGAAAACAATTTGATGCGTCCAATC
TGATAACGCCTTAAACCAGGAATAGTTTTGTAAATCGCAGTGCGGTGCAC
GTTCCTGCCGGTACGGACTGGCCAGTGAATCTAAGTGCAATAGTATGAAG
CGGTCTAAGGCCTTCCATACTCTGAGATACGCAGCGACGCAGTACTTCGG
CAACTACACTCAATAGAAAAGTAGCCATATGAGTTAGTATGAGTTGGATG
TACAACTTGAAGTATTATACCCTGGTCACTGCTATGCGTTTGTGGCGTTC
CGGGTATAATCTAGCTCTACATGTGCCCTGGTACTCGACGCGGAGACGAG
CCTCCCAAAATTAACCAGTGCCACTGTGGTAAAGAAACGTCTCTGACTCC
TATCGTTATGAATGCATCCAAGAGTCATCGCTCGACGAACGTTACAATTG
GTCATTCTACCCATACGATCAACACCCTGCTAAATAGTGGGACAGGTAAG
AAACTTCTTCTTACTTTGCACATGGGTCTAGTCTGGTCGCCTATTATCCA
TACAGACACGCCCCTGCGAGCAAACTTTCTTTTTGAGTGTGGTGTATTAA
TGAGAGAAAGGCGTGAGTGTCTTGCTCTTGCAGTGTCTGCTCGGACCATC
TTAGTAGTTGATATTCGAAAACTCGGTGTAGCGTTCGGGCCTATTTGTGC
GTCGTGGTAGAATCAGAGCTCATTGACACGGGAGACACCTTTCATGGCTG
AGAAAACGATGATGAAACTGCTCACGAGTTGGTTTCGGCGTGGGTAGCAT
CCAACTCGGTGCGTCAGAGCGCGGCGCGCGATATAGCAGACGCGAAGCCC
ATGGGAATCGCACGTCAAGTTTCATGCTCGGGTAAGTCGAAGTCGAGAAT
GGGGTGCCCCACATAGTCGAGTGAGAAAGTAACGCGTACAACATTAGGCA
CAAAAGGTGGACGCCTTGAGCCAATGTGCGGGATCACGGGGAGTCGCTGG
GTTCGCGGTTGGCGAAGAAGACAGCACAGACTAGTGTTGTGCTAGGCTGT
ACAAGCACAAACTTTAAGTCTGGCAATCACACCGATCGTAACACGCTGGA
GTCGGCCGCAATGCAACCTAACCACCAGAGCACTCGAACCGTAGGGCGAG
CACATATTATTAGAGTGGAGCATCAGGTTGTGGGGGGGTCCAGCACCTTA
TGGGCAGGCAACCGCTCTGAAGGCGCTTGCTACGACTCCGTAGCCATGTT
CTGATGGGGTCAGGGAGGGGGAGTCGAGTGGAGCCGCCAAAGCGAGAAGG
TTGCGCTGGATGTGAGACTATATTTACTATAAATACAATGTAGTTGCAGC
TGTGTCAAGCAAGGCCACTGCGAAGGCGTCGGGGACTTACATACCCTCCC
TCCTATCCCGGAGTCTACCATAGCTTGGCCGGACGCCGGACGATGATGTA
AGGAATATGCTATGGCGTAGTTAATATAAGACATACCCTATACCGGTGAT
TTCATCATTCGATAAACGCTGGGAACGACCGTATGGGATGCAAACCGCTG
GTTAGCGTCTAAGTGAAGGGCGTGGAGCAGATCTCTTACTGCCCAAGCTC
GGAGTGGCCGACTTAGGTTTAACGACCTTAGGGTATTATGACTCGGCGCC
TGGGTTTTCAAGGTTATATGGTGAGTTATTAGATGATGAACTCCAACCTA
CAACAAGCACCTAGGCCAGCCAGGTAGACATTATCCTCGAAACCGCCTGG
TGCTCAACCGTAGCAAAGTTGGATTATACCAGTTCCCATCTGCGTTTGGG
GGGCGGCTCTCACAGGAAGTGTTACGAGAAGCACCCCCGTGAGACATAAC
GACGTAACAATCCATGGGGGGTGTTGCGAAAGGGGCATTGACTTAGTTTC
TAATCACCGTGATTGTTTCGTTTAGTTTGCGGTTCGGAACTCTATATTCC
CTGCCCGACAATTTCTTTCGACAAGGGCTTGGGTTAAGGCAAGAGGCAGC
CCGGATGGAGGCCCCGGTGGGCGAGCCTCGAAGCGCCGTATAAGTACCGG
TCTGCGGCACTCCCAGACCCGATCGCGGATAGGGAGGCGACATAGCTTCT
TGTAACAGTCCAACGGCGGGTCGAGCGGTGCTGGAAATCCACTAAAGCGG
CACAGGTAGCGGGATGATAAAAGGACCTCATGGAGCAGAGCGCGTGAGGT
GGGGAGAGCAGGTTTTGATGAGCCTCCTTGATGCTGTGAGACTCGGGTCA
TGCGGGGGAGATAGCCATAAAAGGGTAAGTTAGGATAGGTCGAAGCTTAA
TGCGGGATGCGAACGATCTGGGATCGCGTCGCGGATGTAGAGATAGGACG
TAGAAGCACACCATTGTTTGCCCAGGCGGGACCCGTGTCCGTCCTCCTGA
GTTCTTCCGTGCAGCATGGTCGCTCTTCTGTGCAAGCACCAGCTCGGAAG
GAGCCATAAGTGAGTCCCACTCCTGGAGCTATAACGGTGCCATTGTTCAT
CAACCCCCACCTCGGTTAGGGACGTAGAAGTCCTGTCGTCGTAGAAAATA
CCAAAACCTCTTGCCGACTACATCCGAAACCCCCGTCTGTAACACGGCAT
AAGCCCATCCTCCCTTCCAAATCATGGGGTTAGCGGTTCACGCGCCGCCT
GGCGCCCTATAATGTGGCGCACTAGCCAAATACCATAGAACGCGACTGTC
ACTTGGTGCCCGCTTATCACACGCGACAAAGGTGGTCACCGTGTCCCTAC
CGGAACAGCTTGGTCGATCGTTACTACTCATGGGAATCTTACGGTTGCGG
TCCTAAATCGTCTCTGGGAATATTGTGCCGAATATCATCCTTTTGTCGCT
TGATTCTCTCATCATCTAATACGGCTTGTAGAAGGGGACTGGTGGTTGGA
GCAATGGGTGCGGTAGCGAAGGATGGCGCCCGGCAATACTTGGACACGAC
ACAACTATCACTAGTGTCACACCGATCGCTGCCAAGCTAAGAGAGGTAAT
TCAGTTGTAAGTTTTCATACGAGCCGAACGAGTGCAATGTCAAGGCCCCT
TCAGTAATAGTGATTTTCAAAAAGCCTAAGACCGCGTATAAAATGAACGA
AGGCCAAAACGACGGATCATAAGACGTGTCACTCTCATGGGGACCCCCGA
TATGTGACACCGGACGCATCGCCTTCCACCAGTGTCTTTGAATTGATCTA
TGTACGATCTAATACCGTGTTCAAAGCTTATTATTCCCCGGGCGCGACCA
ATTGTAGAGAAACTCATGAGATGAGAAACCAATAACCCACCTCAGGGGTC
AGCAGGGAGAACTAACACGGAGTTGCATGTTCCGGACCGACTCGGCAACG
GGTCGAGGTTGTCGTATGCAACAACAGAGTCTCAGCCGACAAGACGTAGT
CAACCATACCTTCATAGACCATCCTGATGTCTTATTTCTGTTTCAGAAAG
ACAAAGAGTTAAACCGTTCTATAGTGTAGTAGGCTCCTCCAGTCTTACGT
TTCACAGTATTGGTCTCAGGCACTGTAGAACGGGATCGAGACATCAGATT
TTACGCTTTGCGTTAATCATTCAAACGGGGTCCTCCCGATCAGCCCCAGT
CTCCCCCCTCCATCGGGCGCACCTTTTGGGCGTCCTAAGGAGATCCTTCG
TGCCACCAAGGACAGAATACGGTATTGTACCTGGGGTCTCTTTTTTTGAA
ATTGTCGAGAACTTCTGTCTGCCGCGCCTAGCGCTCGAACTTTCCCGCCC
TTGTGCGGACTTATTTCTATGATACGAGTAGTTAGAGGAGGTATGCAGGC
CTTATGGTGCCTATAGGTCGCAACGTGTGTCTCGCTTTCTATGACACAAT
TAAGCATGTCATACGACCGTTACCTTGTTCTCGCCTGCAGGGCTTGTTCA
ATGCTGATAAGGAGCACTACCTAATTCCCATTAACACGAAGGGAAAAATG
GAGCTCCTAGGTGGTCTATGCGAGGGAGAGGTCGACTTAGTCTAGTCGTT
AAGACCATGCGGTACCGTTCCTGCGCGTTCATCGCCAGTTTTTTCGCGGC
GGTCCTAACTTTCTGGCGGAGGACACGGCAAGACAAATCCCGAGCTTATC
ATTCGGGAGTTTCGCTAATCCTATCCATCTCGTCTGAAGTAAGGCGCCAC
TTATTCTTTCCTTCCCTCTGCAGATTAGGTCGTATTATTGTTTGTCCATT
ACACTAGTTTTCAAAGGACCCGGGAACCGAAAAGACACCTATCGAGCACC
GTAGAGTGGGAACTGGACCGGGGGGAAGTCGGTAACAGGGCCGTACAGAG
GAGGCGACGAACAAGCTAGGAATCGGGAAGTGCGTACACTCGATAGCGGA
CACAATCCGGAGACGGGAAATAGGGACCAGGGAGGCTTCAAATCACCATT
GGTGCCGGAGGAACAAAAAAAAGTCGCCAAACTACCGTGCTTTACGTAGG
AAGGTACTGGGCTACCCCACGGGGTACAAGGTGCCTCGTGTCAGGAGACC
CCGTGTCTCCGACCGTGGTGTGTTACGGGTAGAGACTCACGGCGTCAGAT
TTCCGCCAAGCCTCGACCCCCCTAGGCCCCGGTGAGTGGCGGACCCCTGG
CGTCCTCGTCAGCGCGCCAAAACAACCACACTCTGAGTAGCCCTCGCGGT
CTTCGCCGCACTGCTCCGCTGGGCATTCACTTAGTTACTTCACGCCCCTG
TTTTTTCAGTTTAATGCGACGTAACCTATTGATGTGTCCAGGGTGAAGCG
CCACCAACATATCTGAGAGCATTCGGGATAAGCACCCCTGGCTGGGAAGC
CTACTGGGACGGAAAGTCCAGTAAGTCTCAACTGCCGGATGAGGGCCGCT
AGAACTCAAAACAACGTCGGTTATGCAGAACGAACCATCAACGAGTGCTG
TGTCGGGGAGTCGTTCCTGGGGAATATGCCCCGACCGGAAGACTGATGAC
ATAGCCAACATTCGCCGGCGACTCTGAAAGTAAGGCCTGCTGTGTCAATG
AGTTGTGGACCCGAAATAGGAGCCATGGCGTTTACATAAGCCCCTGTTCT
GCGGGGTTCGTTATTAACGCCGATGTACCTTAGCGGAACAGAACAGCGGC
CACAGATGTCCATACTACAGCATAGGATAAAGTGCGTATCCCAATATTAG
CGAAGTCTGGACGGGTGACCTGGCGTGCCCAGCAATCCACCAGTAAGGCG
CATGACGTCCCGTGAGAAGAGACTTGCTAGCCTCAGCCGGAGAAGGTAAA
TTTTAGGGGCAGCGGTGGCCATAAGGACGTCCGGCGCGGATGCGAGGAAA
CAGCAGGCGCCATGTTCCGTAACTGTTACACATATAAGCGCTTTGAGCAT
AGCTAAAGGTACGAGAACGACAAAGCGTGGATTAGTAGAGCGCCCGCAAC
CAATGGCACCACGTCGGGTGACCCGACCTGCCGAGTTGACACCCGCCGGC
CGACCAAGCGTTGGCACAATAGAACGCAACTCCGAGAGCAGATACCATGA
AAAACATCACGTGATAAAGGATAGCGCGATGAAGGGTCGGGATGCGACCG
TTCGCGGATCTGTAAAACGCCGATGCCCAGGACCTAGCACAGCCCGACTG
TTGGAATTCTGTGGACGGGAATACTGTCCCTCGGTCAATGAGCTCCACTT
ATGCATGGCCCCCGCGCTCTCTCCGTAACCACTCGCCTGGGTAGCCCGTA
CGAGAACAAGTGAGCGGGGATGCAAAGGAGTAACGGGCAAATACGATAGG
CGATCTGGGCCTAACTAGGTGCAGGTACAGAATCGGTATTGGCGGCAGAA
ATATGAATCCATTCGGGCGTAAAGTAGTCCCGGGCGCGGGGACACAACGA
TGTGCCACCGTGGTGACATTTCCAGCAAGAAACACCGGTTAATAGTGTAA
AGGTACATGCAGAGTACCAGAAAACAGGTACTTTAGCGTCTCAAGCGGGT
GGTTTAACTCGGGGATGTTGTATCTGCTTACGGGCCCGAGAGGGCTAGTA
CACAAGACAATGTAGCAGTCAGGTGATTAAACCACGCGAGGGGGAAGACA
TACTTACGGTGCTCGGCCTAAAAAGATTCAGTCCTCGGAATGAGGTGTTC
TGACAATCGGTCTTACCCCAATGCGCGAGGGCTATTGAGGGAGAAGTTTC
CATATTTATGGTGCCAAGGCGGGGCAATGGCGAAATACGCGAGGCCGAAG
TCTCTTTAGATACTGAGACTCTGAACCGCTCTTTTTAACGGGCCTACTAT
TACACTAAGGGCCTAGGTCATTAAAGGTATGAATGATCGGGGGTAACCTG
AACAGCATACGCGAGCGGGGGATTTAGGGGAAGTTCTATTGCGACCCGGC
CTTAGGTTATTAGTTCCCAACTCACTCCGCGCGTCAACTAGCATCGTCGG
GACCGTGCAATGGATCATTCACATGGGTCCTTGACGGCTTTCTTCGAAGC
ATTTCCGAGCCAGACCCTCCCGAGCTGGAATGTGCCCCCGTAGACCGGTG
TGCCTACGTAAACTCCAGGTTGGGGAACCATGGCGAAACAGGCGTAGCGA
AGGAACAAGACGGTAGGGGCAGTACCCAGGCGAGATGAGAAGGAACGAGC
GTCAGCAACCCCATGAGAGATCAGGCACAAGGACCTTGTGGCGATCGAAT
GGTAAGAGTAGGGCTACTAACATCAGGAAGCTCGAAGCCGTAGTCCTCGG
CGCACGATTGTAGAAACGACGGCTCAGAGGCGACTAGTAATGAGCATCAA
CGAGCCACCCTAACAGGGTTGACAACGACAACCTGGTTAAGCGGTCTCCC
GGAGCATATCGTTGTGCCCTCGTCTGGTGCTGCGGGCCGCGCGTGGCGCT
ACTTCCCTGCGCAAGCCTATAAGCAACAGAGCGTGACAGCTGTATGGATA
TGGGGACTTCGATGGAGAACTAACGAGTGATAGTCATCATTAACGGCTCA
GCCTAGACGGGTAGTTACCCGCTCTAGTGGTCACCTGCTTCCCTCACAAC
GTCGATTGAACTGACGATAAAGTAGCCGCCCACGACCCCGGATGCAGCAT
CCTCATACTCTGTTTGTCGGCCATTCCGTCTACCGTGGTGATCTACCTGG
GGATGTAACAGGGGAGGTATCCAAAGTTCCGTGGTACAGGAACTGTCGAT
TGCGCCAACATTCTCCATTGATCGTCCTCGAATTACGAACTAAGAAGCAG
GATCATTGGAGGCCCTCCAACGCCTGGATAAATTCACCCGGTCACTGAAG
TTGCCTCCCCGGAAAAGAGATGCAGGGCAAAGCGGTCAGACTTGGCTACA
GCTCTACGCTTGACGAGCTCGCGGAATTCCTTCCGTAGCCATAGAAGACC
GGGGTCCGCGGTTGGTAAAGCTCGATGGCGAACACTTAGCGTCTTACCGT
TAAACGTCGGTAATGATAACCCTTCCGTTCCTTTGGCCTCCCATTTTTTA
GTAACTGGAATGTTACTTATATGGAGGTTAATCGGAAATTCACGTCTTCA
GTCGGGTTCTTTACTCCGTAGCAGCCCGTACATTAAGTGTGTGGAGGCCG
ATTATAAGACCCGACGGCTCGAGGTGGGCCGACTGGTGGTATGAGTTCCT
TCGCTCTTACGGTATTGCAAACAGGTCGGCGCCAACCTTCAGAAAAGGCC
CCAATGGTTTCGGTATTTACTGTTCCGAGCTATGACGTACAACGGCACTA
TTCCTAACTACACCATAGGGGTAACAAAGCCGGTTCAAGTCGGTCTGGGT
TATCCAATTTTATGCGGTCCGTCAGGGGAGTTCGAAGCGTCCACGGCGCT
CCACGAGGACTGAAAAACTGGTATCCTCCATAAAACTGACCACTCTGCCA
CCGTGTTGTCACGCGGAGACCACGCTCCAGATCTGTCGCATCCCCTTCAT
GGAACCTGAGTAGTTAGAAGTCCGGGTACGAGTCGTAAGCGCTAGAGGGC
ATCTTACTGCACTGTTTACGGCACACTGGCTCGCATATTTATCAATTGGT
GTCCTGAGCACAGCTTCTTTAGGGGTGCGGCCTCAAACCTTCGACATTTC
ACACGTATCCACCCGTGATAACGAGAGGGGAGTAAATCCCCTTATCATTC
TGCAGAGGTTCATTCAGGCCAACCGCTTGTCGTATGGAGGATCAGTCAGT
CCAGCTAGACCGCTGACCTCGGAGAGAAGCCTAAAGCACATCAACTATTC
GGCCGGTCGTTCAAGCCAAACCCATCTCCATTCACACTTAACTGCCTCAA
GGAGGCCAGTAGTACTGCGCAGCATGGATTGTATCCCTACCGGATGTGCG
CAGCACGGGAGAACTGTGACGAGTGTCTCGAGCTTGGACGGCATGGCGAT
AAATGACTTGGACTAGGGGGCATAACAAGTGGGGAGAGCATGAATATGAC
ATTCTCCTTGTTGAGGTCAGCATGAAGAGGAGAGATTGTATCGTGTGTGG
TTATGGTCTCTTGCGGTATCCTAGTCAGGCTAGCAGCGTCGCCTGCAGCA
ACGGTTGGCATTAGCCGTCTTATCCCGTCTCTTGGCCTTGAACCATCGGA
TCTTGGTGACTCTAGTAGTAGTGCCGGCCCAATATAATACTAACCACAGG
TT-AGTAATTTCTATTACCAATAAGGACTTCTTTACCAGGGACCCTCCTT
TTGAGAATTGCTGGCAACGGGTGATACGGGCATTCCTGAGTCTGCGCAGG
AGGCGCCAGGCGTCCGCACCGATTCCGTCCAGCCACCCGTTGTTCGACAT
AAACGTGAAGGTATATATATCCACCCAAGGGACCAAGTAGTCATAGATGA
ACCTGGATAGGAGACCCCCTCTGCCTTGTCCTCTTGAACCCTGTTCGCGG
TTCAACTAGCGCACTGTTACTTTCCTTTCGATAACTCCAGTTGTGCCCTC
CTTCGGGAAACAGGGTGCCAAATGTGCACGGGGAGTCTCCAACCATCAGG
CCCCGTGCCGCGTAACTCCATCCCCATTATCCCCTGTCTGGGACCTTTCG
TTTGCCAGCGTAGGGACTGTGTTAGCCAGGGACCCGAATTGTGATGAGGC
CCAACCTTTCGAAGCCTCCCCGACAGGGCGTCACCACGAATCGTTGCGTA
ACGATGTCGGAGGCGGCGCAATGAAGAAAGTGCATCACTTCAGAGAGGAC
GAAGAGGCGAGGTCGGCCAGCGGGAGAGCGTAATAACCGCAGCAGACAAC
GATAAAAGAATGGGTATTTCAACGATGCTTATCTATCAATTGCCATCAAC
CTCCCAATGCGAAAGAGGGATGAAGCCACAAAAGGGGGTATGCCCCCTAT
TTAAGTGTGTAAAGAGCTCCGACATAATTCCTGATCTACAGGTTGCGCTT
TGCCGGGATGTTGAACAGTAGTGTAGTTAGCGCTAACAAAGTATTCCCAC
ACTATTTTACCGCTTCGCCCGCAGGCTGGTATTACTTCAATATCATATAA
GGGTTTTTGACACCTCGCGAGTAGGATGGGGGTAGCGGCCGTTTCCCTTA
GTATGTGTCTAACACTCGTTTGCGAAGCACTAAAAACATTCTTCTAATGT
CCGGAATTACGTCTCTTGACGTGTTCTTAGAAGCTGACGGCAAGCGGTTT
TAGCCACTATGGATCCCTCCTGGCCCCGGGAAGGGTTGTCCAACGTTGTA
CTTTTGATCGAGCCGGCGCTCTTGGCGTGCGGTGTGCGGAAACTCTGCCC
AAATCGCGATGGAACACGCAGAATTCATGGAGGCTACGTAAACCGAGTAA
ACTGCTGGGATGACTAAGGAAGCTGTTCAAGGCTAAAAGGTCGAACTAGA
ATGATTATCGGCGGGTTTAATCTATTTAGAATAAAATCCGATCGGGGGGG
CTGGTGACCGGAGACAAGGAACGGGCGAAATTATCGATGCGAGAGCCTTA
GCTCTTATTGAGAGGACGACTTTCTCATAGCGTTTTTTGGGGGCGGAAGC
GTGCGAGGTTGAATACGAGCTGGGGTAGTCTTTGACGGAGGCGTAAACCG
AGGAAAAACCGGGAGCGTCAAACGTCAAGCCCGCCACAAGATGAGAGTCT
GTGGGTCTCCTCAAAAGGACAGGGGAGTGAAGGATAGTAAACTATTGGAT
CTCCTTTGACGCCCGGGGCGGGTGTCCCTCCAAGGGAAGAGCTAGCCAGA
AGCGACCACTAGGACTCGATTAAGAATCAGCTCGGGTTGCTTGCCTACGT
CGGACGCGACGTCCTGTAACGCGAGCGCAGGTGAGATTAAAATCAGTGGA
CGCCATAAGAGCGAAGAGTCCAGCCTACTGCAGTCGATAACTTACTAGCC
TCCGGTTCCGAGAGCGACCACCCCAGTGAATTGTAATGGGTACGACTTGT
GACCACCTAAAATGCTAAATGGCGGACCTCCTGTATGGAATTGTCCGCAG
CACACCTGAAGGCCGATCACATGAGTTTCAGCCGGCACCTTCAACAGTTC
CAAGATGATGTCCTGAATAATGCAGGTCCGAGGATGGATGGCCGCCGGAG
GAGAAGGATAATTGTCTACGCGTAGAATAAAGGTTGAAACGAACGAGTGG
TGTTATCGCTAGCCTGTAAGGATAGAGTCACTGTTAACGTGAGCCCAGCG
ATGCCGGGAGGCCTTAGAGAAAGATCCACGATAAGCGGAGTTAGGCGTTC
GGAGCAGCACATGGGTATTCTTGGGGGGGAGTACCGGGTCGAGCGCGGCG
TGGACATACCGGGAGGGGCGCCGAAAATCGAGGACATAAAGGAAGGATCC
TCACGAGAGCAGACATAAGTGCCCACTGACCCGTTTTACAGCCGGATTCG
GGCTGCGAGTGGATAACTCGAGTGGAGGACACATGCAAATAGTGTAATCA
TTGACAACTATCGATTGGAGCTGGAGCCGGATAAGTAATTAAACTTCGGA
GCACCAGCCGCCACAGATGTGTCCCAAGATCGGCAACGACGTTTTGAAGT
TAGATGGTACGAAGGCGTTTCTACGGCACATGCATTTACAGTGGCGGTCA
AAGGAATCTCCAGGAGAGACTCTCAGAGTCGCAGGTTAGCCTGGGGCAGG
CGCTATCCATTAGGCTGTAGGAGAGGTGTCAAACTGCAGCCTGCGTCTAC
CGGGTCGCACCGGTTCGCCTGGGTTCGGCTAGCACTCGGCGATCTAGACC
AAAAACAGTTGGCGAGGTACTCTGGGCCGCAACGGCACACTGCATCGCCG
GGAGGGTCGTCTCACGGTTTCCGGCCGTTTTATCTACTGTGCTTCTCTCC
AGTCGAGGGTGACTTACCCACAAGTCGCGCATTACGTTGAAACCAGTTCG
CTTGAACACTGTTTCCTGGATGCGGGCCTCGACGGCCACGGTCTTCGCAC
AGGATTCAGCATAAGATGCGATGTTCTGCCGATCCCCGCAAGGGTTCCAG
CCTTTCCTAAACTGCAGTGCGCTACGATTTTCGGCCTGGCAGAGTATCTA
ATCCCTGAAGGCGGAGTCTCACACTAAGTGTGCTGCACGCGCTGGCCTAC
CATCCTGTTTCGTCGCGGCTCGCTACCCTCCCGCGGATTAACTTATACGT
CACGGGCATTTCAACTATTGCGAGCTGCGTGGGGAGGAGGCCTTTCGCTG
TAATAGTCGTTCGTCCGCCATTTCAGACGTTAGGCCCGGTTGTTGAGACG
TAAGATGGCGAAATCGAACAAGACTTGAGACAGTTCAGCAGTTAGAAATT
CTTTTGACAAGACGGGCAAAGGCACGCAAAGGGGCTAAGTGACTGACTTC
TTTCCCTTGTGCAGCAGGGCTGCCGATTTGGCCCCTCGGTTTTCATGGCG
CTCCGGTTTGAAAGGCGGTGGATCAAGGAGTCTGACTGTTTGATAAGTCC
TATTGGACGCGTGCAGCCGGAGTCCTGCTGAAAACATTGTCGAATCTCAG
TACTGGAAAAGAAACAAGCCTCAATCGGCTATCAGTCCACTTTTGGAAGG
TACATCAATGTACATTGTCATATCACAGTGGAGATACCCGGCGGCGTACC
TATATTAATGAAATACTGAAGTCGTAAGCGCTGGGACTTACAGGGGGGCA
AGGCCCGAACAACAGAGAACAATATCGAGGTGTGAGGGTAAGGGGAAATC
GCAGTACGGATGTAGAAACAACCGCCTTTCAATTGTCGGCGAAGTAAGGT
ACGGAGTCGTTAAGGAGTCGCCGACTAATGCAACCGCGAGATTGATGGGC
GGGTAAACGGTCGCCTTGATCAGCGAACGGCTTTGTGAGGACGACGAAGC
GGCCACCTCGCGACCCGCCTCGGTTCGGTGTGTGCTTCCGTCAGGCGCAG
TATTCTAAAAGTGAAGGGTATTCGGTCGGGCGGGTCTTCAGGGGGACCGC
ACGGGTACGACGAACGGGTGGAATGTGAAAATCCGTATCGGAGCCGGGAC
GGGGCGTTAGTCCGTTCTCGCGACAGGGTAGCACATTAAGTTGGCGAAAT
TTTAGGGGAATTGGGCAGGACCACGCAGGACGTCAGTGTTGGTGCGCTCC
CTCCCTAAAATGGCGACAATGGGCATCAGAAGAGAGGCGAGGTGAACCAC
CTGAATGTGTAGGGATCGTGTGCAATTTGAACCACGCATTGGAAAAATGA
CAAACCTCATACAAAGGCACCTCCAACCAAAGCCTTCCGAGGCAAAATGA
AAGGCCGAGCAGGTTCCATATAAGGTCCTGCGAGAGAGGGAGGGAGCGTG
CATTGTGGGAGGGCGAAGAGATAAACTGGGAGAAAGATGGCGATTTGTGG
GGAAAGGGCCGACTTCCATGGCCTATCTCCTGACGGTTGACAGGAACCTC
TCATGACCCCGACCTATCCCATTCCACCGTTGACACCTTCTGTCACGCGG
CTCTCCCAAACCAATGCTATTGTTGTATTCAAGGGGCTTCAAGAACGTCT
CTGCAACCCGCGCTAGGGTATGGGAACGGCGGGGGGTATCGTCGCGAGCC
CGGTCCAGCGAATCACTGAGTTATAGTTTTTTTCTGGATGTTGCATTGAG
TCGTTCTGTAGGTTCGCAAGGACATCATGGTGCTCAATCACTTGAACCGC
ATATACTCTGCGCGTCCCCGGCCTTCTCGTGAGTAGCAGTTGGTTATACC
CGTCCCACTCCGAATCTCGCACGCGAATAACAGTTTTTCTGTTGGACACA
CGACGGAATATGGGGGACGGTCGTGAGTGAAGGGGCTGTTGCAGGAGACC
CCAGCGACTAGTACTCTCTGCTAGCTGTAGCACGCCGACAGGGAATATAA
ACCACGCGTGGCGGGCTCGGCACAATAAGTATATCATCCCGAACCCGCCT
ATCTCCGCATGATTTGACGTTTTCAGTCATCAGCTGGCCCTTGTATACGG
TTAAGGTTGTTGCTCCAATCATCACCGGGGGAGACGACACTCTGCTCCGT
CCTAATCCGTCTACATTGTCTGGAGCTCGTGGCCGGTTCAGCACATGATC
TTCAGCCTCGCGAGATAGGTAGCGATACTTGCTTCTCTAGCAACATTAAT
CTACCAGGTTCGCCCAGTTGCTGGTTCCCTGTAGTACGCCCCACCATGTG
GCCCGGTTCGGAGTGAAGAGGGACCGGTTTGGAGCTACGGGCACGTCGAA
ATAGAGCCATGCCTAATGGTCTTTATCGTGTAACCATCCTGTAATTGCGG
TAAGACCACTATCTGCTGTGATCGTTCCTACAGGAGCGAGTAATTTGTAT
TGGCTAGAGTGAGGATCCCGAACTTCTCTGTGAGTAAAACGCCTTCACTC
CCGCAATATATCCCCAGAGCTAAATTGCACGCAAAGCCATGACCTGAGAC
TGTTCATCGGGTACCCCGTGAAGAAGCTAGTCTCTTGACGTGTCGGAGAG
GATGGTGGTGCGGTTAAGTCCCAGGGTTTCATTCGATACACTCTGATAGG
CGATAGTGGTCCGAAAAGCTACCCCGTTCGGTTGGGGGGCGGAGCCCCAC
GCGCGCGGACCCCACTCGCAGCACCTCTAATGGTCCCCTCTTCCCGCAGC
TCCGCATCCCGCCACCGTGAGAGGTTAATCAACTAAACACTAATGGAGGA
GATTACTGTCAGACATCTTCAGAACGCCTCCTGTTAGCCGGTCGGTGGAG
GGACGCCTGCGGAAGTTGCGGAGAGGGGGGGATACGGGGAAGCGAAGATT
GAACGCTACTACTATGTTCCCTCCGTTTTCGGAAGCCAGATAATTGAGGA
GCATCAACCTCGGCCTCTACGTTTTCTACCCACGCCGGGTATCTATACCA
CAGCAGGAATAACTATAGGACGCTTGAGAGGTAGCATCCGGGTAGTGACC
GGTTAACCTGCCGGAGCGAAGGTAACTTGAGCGTGATCCCCCTGCTTGCG
GGCAGCCTCATCCTGGATAAAGAGATTTGCTACAGGACTGTAGTGCTTGG
TCCGGCATCCATATTATCGGCTGGTATGCCTGGTCTGGTGGCAAAGTCAC
CCTTATTTGACGCCGGTCCCCGAATGTAGCACTCCGCCGCTCGTATTGCG
ATCTGATACCTTACAACCCTAGGGCGGTCACCCGGCCTACCGGGCAGGTC
CCCGACAGCGGGCATTTGGCTTTCTACGGCGGCCTGTAAAACGAAACAGT
CACACATGCGGCGAAACGTGCAGGCTAGCGGGACGTAGAAGTTTGGCTTT
GGCACAGCGCCCCGTTACTTGCTGCCAAGTTCTTGTGAGAGGTTTTTAGC
TTTACAATCACTGCCTCTCCCGCTCCCACCCCCGGATGTTACCCTTAGGT
GCCACTATGCCCCACGCCGTATCTGCATAGATGCGACAGCGAAGAAGTGC
TAAACGGTCTACGCGATCGCACTCAGGCGCTATCAGCCGAGTATCGAACG
TTACGGCCAGGGTCGAATGTTCGGGGGCGGTTTGTTACCTCGGCGGTACT
CTGAAGCAATGTCGTTTCCCTTTGTTCCCCAGCTCCTTTAAGATATACTA
TACGAAGGGCGGTCCGGTACCGGAGACTGGGGAACGCAGAGTATCGGGTA
ACATGGTGACAAGGGGCCTGCTCATGTTTAAGGAAGGATGGTGCACGGAG
AGACCAGGAGACCGGCATTCTCGTTGCGGAGGAGCCGATTTAATCCTTCA
GCGGACTCTCTCGAACTACCGAGGATCAACGGGGTTCTGACAGCGAAACA
TAGTCCCGATTCTCTCGTCCCGACAGTCGTGTTCTCCCCCCCGCTCTATG
CGATCCCCGGATGTCCGCCATAGCGCACCTAGGCAATCCGTCTCCCTCTT
GTCAATCTTGGTCATGTTTCTTCAAATGATCGCGTCGTTCTTCCTCCGAA
TTGGTTGCTCTTTGTGTCAACCGGGGTCACTCAATCACCGTCTATCTTAA
GACAATACAATGGCACGAGGATGCAATACTATTCCCGGACACTGAACCAC
TCCAGCCGAATTTCTTACCCCACTCCGGTCGATTGTGGAGGATGTGCTTC
TCAGTGCCGTGGGGGTTCAACGGAACAGGTGTAAAAAACGTTACCTTCTC
AATGTCCGGTCACATCTGTAGCGCTAAACTGCGCTGGCAGTGTTAGATCG
TCACAGACCATTAGTGTGCTACGCATAGGGCCCCACCCTTTCTGTATTAT
CGATTTTGCACTAGACGAGCCAATGAGCCAGCGATCGGGTCGGGACCGTA
TAGAGGGGCTTGTTCTAGTGCCTTTAACTCCGTGGGCTTAAGTTTAGGCA
CAAATAAACCGGCGCTACCGTCATACAACCTTAATTGTACCTGCCATATA
GTGTTTGTTTCCTGATTTTGTTACACAGGTTATAGTAGGTATGAGGCTGT
TTCCGAGCACTGGCGAAGGTCTGATCCAATCTTGCAGCCTAAATAGAGTT
ATGCGCCGACCTACTAGGGCCCGTCGTCTTCCCGTTTAACTCACCAGCGG
AGTGGTAGCACCCCGTCCTCAGTCCAGCTCGCGGTTGCGACAGATTAAAG
TCGAGATCCCCCTTGCTCCCTGTTTCTCGCACGCCCTTACCATTTATATG
TCACCAGCCGCGTGGTGACGTAATTTGTGGTCTATGGGGTAAGATTGGAG
GAGTTATAGCTTTCATCATCCCACCAGGGACGGGCCTTTTCCGTCTCCCA
AAGCATTTCACAGGGCGTAATTGCGCACTGACTACTCCATCTGAAGGGTA
AGGAGCCAAGGACGAGGGTGCTTATATTTCGGTTTGGGCTCAATTCCCAA
GGAATTGGCGAAAGCGAGGCGTCGGTGAACGCTTCGCTTACGTCGAGATG
GGCCTCGTGTTGTTCGCCGCTAATTCTACCCAGCTGCTAGCTACCTATCG
TCCCTCGCCTGGACTATAACGACCTGACCCTGTCGCCTCACTGAGATGAA
GAGACGCGGAACCCGTGATAGCAAGCTACCGGATATGGGGAGAGCACAAA
GTGTGGCCTGGTTAGGATCGACAGTCATCAACGGTCATCCCTCAGACCTT
CGACATTTGGGTAACTCATGACAAATGCTGGTTGACGGTTCGACTGTTGG
AAGAGCGGTATCACAGCCGGGTAGCCGGGCACTGGGACCAAGAATGCTCT
CGGCACTGACGTGGCATGTTCCTATACCCAATGGGTTATATGATCCTCTT
TCCAGAACTAAACGAGCGCCTCGCTGGCTTAACGTGTTTGAGAACCAAGA
TTCATCCAGAAACTGCCACAGTCGAGAGATTCGTGGGATCACTGGCCAGC
CACATCAACTAAGTTCAAAGGGCACCACGCCGGTAGCACAAATGGCTTAA
TAAGCGGGCTGTGGCCGCTTAGTACCCCTGCCTACACGGGACGGAATATC
GTGGCATACCAACTCCTTGCACTGTACCGACGCTGTCCTCCTAAACCACG
CTAGTAGTCGACACGATGCGCGAGGAGAATCTCCGTCCCCTGAACCCTAA
GGTCTTTCTGCATATCTTTTATGGCTAGCCTTACTCTTCCTGACACTAAT
CATTAAGCGACCGCACACTCAGGAAGAGTAGCGTCTCCATCGCCTTGGCT
CAGTCCACGACTATAACATTCCCTTATGTTCAGCCTTGTGTTACATGGTA
ATCCCTAGCCGTGATTGCAGAATCGAAACGTGGCTGCAAGCTGGTGTTCC
CGGTAAACGTACGTAATTGGACGCCCGAATTCGGCCTCATGTGCTGCGGA
ACTCTACTTCCTCATGCGGTCTGCGGGCTGCTTCCGGTTTCTTCTCCAGC
TCGCTATAATTACCCACGCCCACTTACGCGCGTAACTGGAAATCAAGAGG
GACGCGCCGACTAGAGCCATCGGACTTCTCACCATTGTACTGATCCCGCT
GAGGTCCATGTTGACGCTGGAGCGCGAGTTGTTCCACGTGGTCTAAATGT
AGTTGGTATTGTGGCATTGACCGCGCACACCGACCTGCAACCCTCGAACC
TAGATTTTTAGTAATCGTTGACGCGGTTTTGTCAGTTTTGAGAATGTTCC
ATCCCAACCCTAGAAAAAGGATGGGATCAGTAGTGACCAGGGAGGTCGGC
TCCTCACGCGAACCTTGCAATGAGGCTACCTTACTGATCCCTCTGGTATG
ATGCAGCCCTTTTCCTGGATCGCCACAGACCGACGTTTGAGAAAATCCCC
AGCTTCGAGAATATCACACCCGCATACTGCATCACACTTCTCTCTCGGGC
GATCACGGTCATGAGATTCGATTTACCGGCTCGTACGAGCAACCCTCAAC
GCCGCCTTTCCACGTTCTAGATTCAATCCAATAAGCCGGTGCCGGGCTCG
TTGGCGACGGAGCGCTTGAGATATCTAGGTGACCCTTTGACGAGTGCCTC
GATAGGTCCGCTAGCCCCCGAGCTGAGAGACCGGAGTGCTGCCTTTTCCC
TAGGCAGGCGTAGGCCCTTTCCACTAGTCCACTGGTTGAAATGGTCGGAC
CCTTGCATGGACACTGCAGAGGCCCTACGCTGAGTAGTATCTATGGAAGA
GCTCGCCTATGAGCGGAGTGGAACGGTTAAGGACTGGGGGGTTGATTGGC
AATTGAAGACCATGATCCGTGCAGTAAGATGAGAGGACGAACGCCGGTCC
AAGGGGAGTCGAACACGCGGAGCAGACAGTAGCATTTAAATCGGACGGGG
CCGGGAAAGTCTCGACTCCTCATATTGGCTTACCGGCCTTGCGTTCTTCT
TCGTTGAAGGTTTCGATCTCTAACATGATTACTCCACGAATAACCGTCGA
GCGTTCTACCAACTCAGCCCCACGGCAATTTTGACGTGCACATTCTAGAC
CTATATCGTCCCATTTCAACCGTGGTTTTCTCCCCGCAGATACAAATTGC
CATATGCTGATCAGGCTAGATTATTAAGCAAGGTGAGGTAAGTTCCCCTA
TCAATATACGATACCGCTAGACAAGCTTTTACCACCGACAGAGTATCGGG
GTCACTGGTGGGCCAACTATTAAGGGCAGAATGAAACGTCATCAGTTGAA
TCAAACACTTTATTCCTTGCCGAGGTGGCGGTTGTAGCCCTGAGCTGCAA
CCCTCGATAGGCTGGTTCTGTTTACCCCGCGGTGACGGTAGCACTAAGGC
TCTGACGAACCAGGTTTGGTGTGCCAACACCCCTCCCTCCCGTACACTGC
TGAGATCTGCAGCCATGGAGCAACAGCACTACGCTGACATATTACTAGAG
CGGCATTCCTTTACGAGAATGTCTCACTTCGTGTGGTATGAGAGCTCTCC
CGAGTCTTACAGCCCACTCGGTAAGACTTGGAACGCCGAGCCGGTCCGAA
TGTGGTGCTCGACCGTTGGACCGCCCAGAATCGAAGAATACGGGAATACA
TATGAGTTAACGCAGGGACGCGTAGTAGGGAATCCTTGCCTGGGAGCGAA
GAATCTGAGATGACCGGGGCTGCCCTGAAAAGCTCAAGTGCTAAGATTAT
GCCCGTTACGATATATCGTGCTCCCGGCCGTCTGCATCTTGGCTCTTTCT
AGGTGCTGTGTTATGATTATCCACTCTAAGTGCTGCTCGGAAATGACCGC
CTGTCGGCTACTATACCTAAGTAAACTACACGGTCAAACGAGCTGCAGGG
ACTTTACTCTGCGTCTACTAGACAGTCCTGTAATAAAAAGTCCGCTCCTG
GAGGACTTTAGAAACTAGGCCCGCGATGGCTTGCTCCGATTGACTACGGA
CTAACACGGCTCGCGCTCGATTATAGTCGGCAGGCCTCTGGCCTCCCTGC
CGGGTGTTCCGATATAGAATTAACAAACTTTGTCTCGACTGTCACAGTCT
TCCGTTTACCCGAGCTCGTGCTTTCTCATCCGTGCCATGTCCTCCGCAAG
TATATGCTGCTGACAAACGTACACCTTAGTAGGTGGAACCCAGCCGTTCG
CCCCCCGGTCACTCCTCCGGCGATACCGCTCCTCACTTTTGTCTTTCTCG
ATACGATGGCCTGGCAAGTTCTGGATATATGATCAGCGCTCCATTACGGC
TCCCTCCGGTGCATGCTTCCACGGCCCGTACTACAGGTGCTTAGACACAC
GCCTGTCGCTAAGTCGAGTCAGCTCTGGCCCTGGTGCGGGCCGTGAAACG
GACCAGTGCGGGGTCACGGAACACTACACTGAGAAGCGAGCCACGGTTGC
TAATCCACGTGGGCGCTGAGTCAGGCAACTGTAGAGGCGTGTTATCACTA
GTTGCCGCGGCGTAATTCAGTCGACAAAGGTTGTACACGTGTGTACCACG
TGTCTGACCCGGGTCACCAAAATGCGAGCCGGCTGTGCATTGGCGCCGCA
GTAAAACTAGCGTATACCCGCTCGTAACTGGCTGGCCAAAGTAATTTATG
TATACGCAAGTGGCCTGAGGGAGGCAGCCTGCTTAGCGTCCCATCCCCTC
GTCAACCTGTGGTTTTAGAGTGGTCGGGGGGTTACCTGACGAGCTACTAT
ACACAATCTAAAAGCCGGAATACCCGTTCGCAGTCATTTGGGCCTCCTGT
CGCGTACACTAATCGAAGTATAGGATCCAGATTATCGAGTTAAGTGGTAC
CCTTCCGGTATCCCTGTGCGTTCTGATTTCATCAGTGTAGGCAAGAATCC
ACCGACCATAAGTTAGTACCTAATCCCGGCAATCAACATAACCACGTCCA
TAATTTTCAAATTCTCACTGTCACGAACTTCATTCTGCGACGTGGTTATT
CGGACAGAGGTTGATGCCTCTTTACCCATACGTAGTACCAACATCACCGA
CGCGACCTCCTTGTATGATCTGGTTTTTTCGTTCTACCTCAACCCGATCA
GAGAAGCCTCCCCGGCCGAGGGGGCCCCACCACTCCTCGTGGAGTGATCC
CACTCGTAGGAAGGCGACCTGGATGGGGAGAGTCCGCAAATGTAATTGAA
CCGCGCTACGAGCTTTCACTCGCCAGCTCAAATTGCTGCTGGGATGTACC
AGGCATAAGTGTTCACCCTTTTCCACGACCTCAGGGCGGACTTTTCGCTT
GCGTTTATTCGTCATCTCCTTCTTCTACTGACGGATCGTGCTGCTTTCTT
TGGCAGTCTCCAGAACGTCGTGAAAACGGCCTAATCTTATGGGACAAAAA
TATCCCAACTGGAAGACAGAGGACGAACACCTGTTTCGGTACACTGCGTC
ACAGGCACGGACTGGCAGTCACCGCTCCACCCCGCCGCGCTGGTCATGAT
TTCCAGCAGTGGGGACCGGCCGTCGTCCCATCAACACCGTGTGTGCCCCG
AGTTCGGGAAGTGTCCTGAGTGGCGGTGTGGCGGTCTATATCCCTTAGAT
GAGAGTGGCGGACTCAGCATCACTGCGAACTGCCCGGCAACCTTTAACAA
CTAAATTGCGCTTCGAAAGTGCCCAAGACAGCCTCACGGCGAGTCGCCTG
TTGCACGAGGGAAGATAATTTTCGAGCTCCTGCACACGATCGCTCATACC
CAAAGTGGATAACACGTTGGAGGCATAGGCTTGCACCTGCGGGTGTCCTT
TCCGTGTTCTCAGGCTAATGCACTATAACATCTGGACTGACCCACTCCAA
GGGAAGCCTCTGGTAGTCTCTAACTACTACGAAGAACGCGTTTTGCTCAA
TAATGTTAGCGTACACCGACGTAAGTTGCGCCATTTGAAGCGTCTGAGCT
ACCGGCTTTTCCCGTTGGCTCATTGTCAACGTGCTATCCGGTCTGCCCCA
ACTCGAATAACGCTTAATTCATACCTAAGTCCCGTTGCGCGTGACTCTCC
AGACCCCCCTTCTAACGTCTCTATAACTGTTGTTCCCATGGGGAGCATGC
AGGGAATAATCAGCGCGTGTTAAATAAGAAACGCCGGCGCCAGGGCTAGA
CCGCCTTTGTTCATCGTCCCCCTTTGGCTTGTGGGTAGTAGTGCCGGTCA
CCATGCACGTCACCTCTTTATACTCGCCCTTTCCCCCCACATCACTTTTA
GCGACCTCATTCTCCTTACCTCAAGGGATTGCTGCATCTCGAGTCCGCAT
CCGTAAAGCGACATTCGTACATAATCCCTTCTCACAGCCGCACATGAACG
TCCAGGACAGCGCCCGTGTCAGTTTAGTAACACTTCCACCTATCCCTGGC
CGGGTTATTCCAACGTACCGTAGTGGGGGGCAGGGGATAAGTACGCACCC
AAAGGACCGAGGCTGGCTGGAGCAGAGTCCGAACGCTACCCGACTGTCAG
TTTTATACAGCCGCACTCCACCAGTCACTGCTGCAGGATCTCGGACCCCT
TCGTTTTGGAAGCGCTGTATCCTTTTGTCCTTGCTTAGCAGGTCAGCTTA
TCCAGGGGCCTCTCTGCTGCTCATATCGAACGTACGCACAGGGTAGCCGG
TGACCACGAGGTGTGCACAGATCCTCCTGACCGGTGTTAAAGATACGTGT
GCTCTTTACTCCAGTTTTCCCCCGAGGAGAGTACAGATTACCTTCCTAAC
TTGCTGCACACCTTCTGCTACGGCCCCCGTATGTGTCCCCGTCACCGTAC
CGTCCCAGAGCGCCTAGCACTTGTCTCGCGGCCCTCCTATCCATGAGGCC
ATCACAACTGCATGCCAGCAATCATTATTCAGTCTGCCGAGCTTAGGAGG
CCAGGCTTCGGGCCTCCTTGGCCACATCATGCAACTACGTATGCGATTGC
ACCGGAAACCGCTAGTTCTCTATGCTTTCTACCGTCCCATACTCGTTTTC
GGTTCCATCGTTGTGGGGGTACTTTCGCGCTTCAGGACTTTCAAATGCTA
CCCCAATCCGTCGAAAGGCCAGGGCTGTCCCACCTACTCCCTGAACCATT
ATTTTCGTGATTGCGGGGCACCAAACACAATTCGGACTCCCAGGTCTCCA
TTACCACCTTGGATAATAACTCAGCTAAACAAAGACAGTCAGGTCATTGG
TTTTCGGCTAACGCTGAGGACCAATAGGCGTGAAGGATAGTTGTCGTACG
GTCGGCTTCCGCCTTGACTCATTTCCCGACGGTTCGAGCGCGGTCACACC
CAGACTAATCGCACGGTAGCGGATCAGAGGCTGCGTTCCTGCGAGTTTAC
GTGAACTACACGAGGGATGATCTATCGGATTGTGACGCCCCGGGCCAACG
GCCTTTCCTGTCAACCCATACTGGCAACTGTTCCACCTCGTGCCAATGAT
TCCCTGACTCTTGGCCCCTGCGCGAGCGCAGCATATAGTTCAATGCCTGA
TCAGAGATTGCCTGAGACGGAGAACGACAGCCAGCCATCTGCAAAATTGC
CCTTTCGGCGGATCCCTTGCCGGTTTCTGCACTCCGTCCTATGTCACTAT
TGGAAGGCCCGTGTGCATATGACGTCTGAATTCGAATCGTCTGGTATTCA
CTGAATGGAGTTCGGCACCCATACGTACGCCCGATTCCATCCCAACTAGA
ATCCTTCGCCCTAACGAGATGGTGAACTGAAGGTGGGATCAGGCAGGCCT
CCGTAAACGCTCTGCCGACAGCGGCCTTGAGTTAGGGAAGCGCCCCCGTG
TTTCTGAGTCGGGATATGCTAAGCGCAGAGAACACAAGTCCCGAAAAGCA
GGCCGTAACCGATTAGCGAAATGTGATAAAGCGTCTTGCCCGCGATTTAT
ATCGGGCGTTGGTGAAGGTAAGTATACAAGAACACACGCCCCCAACCCTC
TCTTTGTAGAGCACCGCTGGTGGTGCTACACTATAAAGCGTGATCCGGAC
CCCCTCTGTTTGACCCGGCCCGAAGGCAACTGTCCTAACACTCATAAATC
GCCAACTGACCTGCTGCTGTAGCTCGTGACGCTCTTCGGACACGATCACA
TAGCTAACAGTGCTCGTGTTTACACTGCCCGGCCGACGACCACACCAGGA
ACCTGGGGCGTACTAGGCGTTGTCAATAAGAGTTTGGATCATCAAAACCG
GAATAACAGGTAGCGAGGTAGGATACCCGAGCCAAAGGTGGTGAGGCCAA
GGGGGCTAACACAAGGTAGTCTGCTCCCTACAGGGGGTTCGATGTTGCCC
GTGTCGCTTCCTTCAGGCAGCAGCGTCTTCCTCCCTCTCCTGGGTGCCTT
AGTTATCACACCCTTGGGTGGAGGCGGAATTTCCGGTAAGCTACCTCCCG
ATGCCACTTCCCTACTGCGGCAATTAAATTAAGGCTCGGGTGCGAGAGGT
AATCGTCTCTTAACTGGATTCACGTCTGCTGCTGAAATGTGGCAAGTCGG
CGCGCGTAGTTCTGCCCGTCTATGGTACACCCCCACCCGGGCGGTTGGGT
GACCCAAGCTGGTGGTTGTGACCTGGCTGCGCCCAAGGGATCCTGGAGGG
ATCCCTATCTGCTCTGACCTCTGTCTTAATGGAACAACAACGGACTATGG
GGGGACACGGAGACGCACTGTCCGCGCAACGGAAGGTGCGGGAAACCCGC
CCGTCGGGCGGCGTCGCGTGGCGATGATCCGCGCAATTTCCTCTTGCTCG
TTTCACCTGCCATTATGACAGCTTCCCCGGGGGATTTGGTTGGTTCGGCT
GTATGGTTCGACCTTTTGTCTCTTCCAAGTCGCTAATTCAATTTCAAGGA
GTGATCACCGCTCGAGAACCCCTTGAATCCGCTTCCGTCTGGCTCTCGTC
CAAACTCGGCTCTTACAATCTCTCTCCCTAACGGCAGCGCTGCCAAACTT
TCCCCCACTACGGAACGCGAATAGACCCCTGACACGAGTTTCACTCCACG
TTCGTGCACCTGCGTTTCTTGAGTCCTCTACGATCCACGTCATTGGGTGG
AGTTAGTCATTTTCTTACCAGTCGTAAAAACGGAGATGCGTTGGGTCAAG
AGGGTCACAAGCCTCGCAGCCAGCTGCAGCTGTAAGGAGTGCCGGCGTCG
ATTCTCTCCTTTAAATAATGGTTATAGCTCCACCGACGAGATCGTTCAGG
TTAAAGTCATATTGGTCGCTGAAGGTTACCGTTTGCGATATGTATCGTCC
AGTTCCACGTGTCGGGGAGCGATTCCGTATACCCTCTTGGTCACCTCTGT
TTTGATCCTAGGGGGAGGGAGACAGTGACTATGTGAGACCCAACGACCCA
TCCTGCACCTGGATAACTGGGGATCCAGTAAAATTGCACAAGTATGTCTA
CGCAACCTATAGAGCGGGACCGACGGGTTGGTGCTTTTGACAGCGACGTG
CTCAAGCCTGTGTTCCAGCCCTTATGACCCGCTTATTAGCGACTCAGTAC
GAGAGGGAATAACTGTGCTTCAGCCACTCGCAGGCGCGCCTAAGAGGCGA
CCTCTTGTTTTGAATGCGAAAGTAATACTCCGCGGGGTTTGCCCGAGGTC
TTCGCGAACAAGCTCGCGAGAAAAATAATGGAGAAACGTTGATAGGCAAC
GCCACCAGTAGAATGCTGGTGAAGGCTTTTCCCAATTCATCCTCGGGGCA
CCGTGTTGTCTACTGCAAGGAAAGTCCAGTACGTTTCTGTAAGCGAACAT
TTTATACCCTGGTCCCTTCTTGTTTGCTCATTTTCAAGCGGAGACGTTCG
TTTCAACGGTATTTCTAAACGAAACGAAGACGACCTTGACGGTGCCAATC
AGTGATCATAGTAGTAGTCTAGACCTCATGACAAGGAGCTCCTCCGCAGT
TTCGAGGCGGCTCACTATCCTCCCCCGAAGATTTCACCTTCGACACGTAT
CGTCCTACACTAGGTAATTTTATATATAGTAGGGCCGTTGTCTATTCATA
CCTCTACGCGTCCACGCAGATTCTCATTTAGCGAGTGCTTCGGAATACTC
CCATAGGCGAGGCCGATGTCCGAGCAACCTCGAATATCTCAGACAATGAG
GCAAAAGCGTCGGTACTCAAGACCATCTCTTTTCCTCTGTAGAGGCTATG
GGCCGATCATGACACATCCTCTTAGGTTCAGCAGAAGTTCCACCGCTGAG
TCCCTCACCATAACTATGCCCCCCATGCTCGGGAACTTACGCTGAGTAGC
AATACGTTAATGAGAGGGTGATCGGACCAGGTTCAACCACGGTATCCGCC
CAACGGCACTAATTCCTCGAAGGGGTCGGAGTTGGGAACGCGGGCCGTCC
GGGGGGTCACCGGCTACCGCAATCCACGACATGATGCGAATGTCTTGAGC
CCCCCCGATTGGTAAGAAATATATGCAGGGCTCACGATTAACACGTCCCC
GACCCCCAATGAATGCAAGACACGAGCACGGGTAGACAGTTAGCTACGAT
GCGAATTTACCACAGCATTAAATCATACGATTCACCCCCACAAAAGATAG
ATTTTGAGTGCTCCATGCAGAGTCGCGTCACTTGTACCGCTCGGCAATTA
GCCCTATTTACGATCACAAGTTAGCATTATATCTTTTCTGCTTTCCCGCA
GAGTCTTGTATATCCAATTGCACGAGTAAGTCTTAACAATCTCGATCCTC
CCACAGTTGATTCACTGGCTATCCAAAGAGTACAGAAGGAGCAAACCTTG
GCATGCTTGCCTGCACGATTTAGTGACTTTACTCCCTAGACACGTTATCT
TCCGATTGATTGCCCTCAATTTAGGGGCCTTCACTCTCAGCCTGCCGCGC
GTCAAGGAGAATGTCAATGTCATGACTGTATTCGTAGCCTTCCCCCGGCG
GCCAGCATTACAGCAGTCCCCGGCTCAGGACATCACGGACTGGTCGGCAT
CACGACCTTCCTGCGGTCAGAGACTGATACGTCAATTCACCCCGATTCGA
CTTGTCCACCCTTCGGGGGGACGTAATTAACTTAGTAGCTAGCAGTTGAG
GTTCGATTGTGTGAGCTGGGCCTTAAATAACTGGGGTAGGCGACCAGCGC
GCATGAGGATATGCAGTATGATAAAGGCTCTTACTTTAACGCTGTTCCTT
AAGCGCTCCCATACTCAGGCCATTCGTCGGCAGAAGGCCCCGTCAACGTC
TGTGAACTCTTCCTGGCTATGTACTGACTGGCCGCTTCAGGCGTACCGCC
TCACTGTACCCGTACGTACGCGACAAACCAACCTGAATGAACATCCTACG
CGAACTAAGAAGGCGTTGTATATGCAATTCAGCAGTGCTTTCATTCGGTT
TCGCTGTATTCAGATCGGTTACTATTTTTTAGAGCTTTAAGTGCAGAGTC
GCCGTGGCCTCATAGATGCGCATCCCTGCGGTTCCGCCCATGGTTAATGT
CCAATCCCAGACTTCAGACTTTCGGCTAATCTCACCACGTGACAAAGATC
TGTATAGGACGTCCGGTTACAAATACTAAGAAGGCGTCAAAACTACTGAA
AACCATACGCCGGCTTATTCCTATTTCAAGCCCT
>SRR404987
GCGTGGTATTAATGACTCCTCACCCCTCCTAGATCTACCGGAGATCCCTT
AGAGCCCTAATGCCTGAGAAAAAACGATAGATTAACCGTTAATCTATCGT
AATTCCACTCGTTATATTGTCGAAATAATACCTAGCCCAGTAAGCCCCGG
AGCACAAGACTTATCAATGCGCCGCAGACACACAATAAGCCACGAGGTCC
AGTTGCATCACGACGCAAGCACTCCCATGATTGGGGCTGCTCTTCAATTT
GACCTCCCACTCGTATGTGTAGGAGTCGCACCTTAAGCGTTGGGGCGCCT
CGGTGCCAGTTTCCTCCTCATTCTCAATCCGCCTATCTGCCGAGGAGTGT
CAAGCGGACTGCAAGGGCTGTGGGTTCCAAGCAGTACCATTCCCGTTAGG
GTGGGGATCCTCGTTTTCTTTCGCAAAGGTCGAATCAAGTCTGGTTACTT
ACAGGCATCCTCATGAAAATCCCTGACGGTTTACACTCTCAACTAATTTA
AAAACTTTCATCACGTCTGAAGAGTGAAAGGACTTTGAAATATTGAGTGA
CGCCCAAGTTGAGGTTGTGTCCCAGGCCCGATGAGTGGCGGAAAACCCAG
TCAGCCGCTGCCATAAATAGGTTCGCGTTATATGAGCCCAAAGGCTATGA
TAGTTTCCTCCTGCTTGCGTGGCAAGTATGTCGGGAGCCCGGTCCTTCGA
CGCTTCACAACAGCCTCACACGCCCCCACGTCGTAAAATCCGGGGCGAAT
AAACGACCCTTCTCGTCAACCGTCATGCGTTCTCGGCGTTAGGATGCAGC
CTTTCCCGGGAGTCCTCTTGGGGAGCTCAGCCCCGTGGGGTTAGCTAAAC
CACCTTACTGTGGCGTCCCCACTATTTCAGGGTCTTGCGCGACACGTTCG
CGTTTAAGCATTTGGCCGCCCCGACTAGGCGTCGGCGCGGGGAGCAAGCA
GAACAGCATTATTGAAATTACCGCTTAATGGGATGGCGCTGATATCGTCT
ATAGAAATTGGACA-TGACCGTGATACTCACCCACTTAATTACAAGGCAA
TGGTGTCCAACGGAGCATAAGCCCGCGCGAGGGCATCCGGAGTGGATGTC
TTCGATCGCTGGACTGCAAAGCCAACAGGAATCAGAAGCCTCTTCGTCGG
GGATGTCAAGTAAAGTACGTACAACCTGGATACACGTGACGGTAATGCGA
CTTTGACGGCTTGTTCCGCCCTGCCTTCCCCAATACGAGTATCACTCTCA
CCCTTCGCAGGCAGACAGTTTGTATCCGCGGCTGATGGTGCCTCCGCTCC
GGGCGCCGTAGCGGCTCCAACCCTCAGTCTTCCTACCGACTCCACACACC
AGTTCGCAGTGAAGGAGGACAAATCGAGTACCCCGCCCCTGACTCTTGGA
ATTGCTGACCCCATCGGAAGGGTACGGGCCGCTTAAGCGGTAAGACGAGG
GCTTTAAGCAACCAACAATATAGGGCGCGTATGTTATTTGTAGGGTCTCC
GAAAAAATTGATTCAATACCGGATTTGGCATCCCGCCCTGGTCATAGTGC
TGTGTCATGGACTTGAGAGATGCCAGGACAACCTGACGAAAGTCTTACAA
AGACCCCGGCGAACTATTCCTATTGCCAGTTCTTGCCACAGACGCAAATG
ATACTACCCCATTTTCATATACGTCAATAGACCACAAGTCTTTTACCAAT
TCTTCATAAGCCTTGGCGTAGGAAGCACTCGGAATGAAATCATCCAAGGT
GGGGGTAGGCGCCTAAGACGGTAACTAGAGGACTCCTGCAGGCCTTGTGG
ATCCGCTGATCGTCCTTCACCTGAGTGAATAGTTTGCACACGGCGATCCA
GCGCCCCTACCCGAGCTTGAACGTTCGGTATCGCCTGAATTGATTAGCGA
CGACTTCAAAATAACTGTGCTACTAAAGAACTTGTAGTCCTCGGTACCAA
TTCGTAATCTCAGATGTTTCTGGTGCCCGTGTCCAATGTGCTGTCGTAGT
TGGAGAGTACGCTATGTTGGCGGGAGGCATTAACCTTAGTTTATCCAGAT
GTGATACTGCGGAAGGATGCATCACAATTTTCGAGGGCATTGTGATGGAG
CCGGCGTTGCCCTTCGCGTCCACCGCTTAGTTAGGCTTTGACTGACGCGC
AGCGAGTGTCAGTCCCGCCGGCAAAGCGGAAGTCTCGGACCTAAAGATTC
GAATTGTTAGCTGTAGGATTATCCCACACAACGGCCACCCAACTTGGTTA
CACCCGGGAGGTTAATGTATATCTCCCCTGCTTGATTTCCCTTAATCCAA
TCGGAATCCATTGTACCGCAGGCCTATTGACCCCTCGATGTCTCTGTTAA
TAGCAACGCTGGGTCCTCCCTGAGTCCATCGATGCGTAGAGTCCAGGATG
AGCGCGCCCTCTGAAAGAGCAGGCGGCGCCCATCTCGGACCTGTCGCAAC
CCGAACGCCGACATCGCGGGGAAGCGCGGGCATCGATAGAAGCTTAAATG
AGCATCCGAAACTTTCGCGACTGTTGGTTATGTGCTCGGGTCTATTGTCC
TACGTGAAACACACGGCATGGTAAGCAGCAGCGCTTTCTGGTATCAGGAT
CGCCGTGGCTGCTCCTTTTCGCATAGGGAAGACCACGGATTGTTTAATCG
TTCACACCCGGCTAACTGTGAAAAGCTCTTTGACCTAGATTCTACGGGAT
TGTACTTCGAGTGGGCATCAGGCCAACATACATCCAACCATTGGAGGGAG
AGTTGTAAACCTACTTAGCGGCATTTAACTGCGAGGGGATAGTCGTTGTG
GCAAGCGACAGGTAACTTGGCACATCGAGATATGAACAAGGCGCGAAGTA
ACGGCAAAATATTTGCACGTGAAAAGGACAACCCGGTGATGGCTGAATCC
TGACATTTATCAACTTTCGCTTTATTCGTTTCATACATACCCCTGCACTT
CGTGCAGATCTGTCCCCACACGGAACCGCAAAAGGCTCACCCGTGAAGAT
AGCGGCGAGTAAACTGTTGCACGCCGGAGAACCGGTGACATTGACACCTG
TTACAAAGCCTTACAATCGACGTCCACATTGCGGTGAATGTACAAGGGTC
GCGTGACCAACAGTACTGAACTTAGCGGAAGGGATCAATATAGGAGCTGA
CCTGATGCCCTGAGTTAATGCCCCCTACGGGAACGCCACACCTAGGTTTT
GCTAGCTGAAATAATCAGCTAGCAGTTGACAATCCAACCAATAGGGCTTC
GCGGAATCCACCGATCCACCCAATCGTTGGTGTCCCGAAGACTACACCCA
TGTCGCCTTTAACCGGTGGTAAATACCGGCGCTACCTTTTTTGAACTACA
TAGCGCCTACGTAACGATCCGTATCCGCGGGCATCAAATCGAAAGAGAAG
CCGTGGTCATTATAAAGCAGTACTTTACAATTGGGGGACAGAGAAGATTT
CCATAGTACCCGGTGTACAGATATCAGGCCTATTCGTACTTCGATCAGCA
GCTATCATCTGTATATGCCCCCTAGGAACAGCTGCAGAAAAATATTCGAC
GATTGGGTAGGTCGCGGTCGCATACTCGGTCTTACCCGTGGCACATAAAT
GCGCATGTACGGACTAACGGGCTCGTCCCGGGGGTGGGCACCATTTTCAT
CGTAGTTGTAATGTCCCTAGTGACGTTAACCTCGACCTGTCCTCCCAGCA
TTGATCTTTGGCCATCGTGCCTCCCGGCCGCCCAGAACCATCTGCTCGAG
TGGAGCTGCCCGCTCACTGCCGTTGGGTAACACACAGCACCTAGTTGGAT
AGGCCGGAGAGCCCTACCCTCAATGTGTGCACTAGCATTGATGGATTGGG
TTAAACATATTTTCGCCGGTTTTCGATTTCACTTTTGCGAGGACAGAACA
ATTATCGGTGCTGTCCGCCGGCATTATAGAGGTAACATGGCACCATTAGC
TCCCAGCAGCTAAAGGCGGTCTAAGCAACCGTCATCTCGCGGATAATCGA
TGTTGCAAACAAACCCATTGGGAACACTGCCGTGTTGCACACCCAACGAT
AGTGCTGGTGTAATCCCTGTAGAATCGTAACCACCTCCCTCGTACTTCCC
TCTGCGGTATTTAGCCTCAGCGCCAGTATGGCGCAGTCGCTTCGGTAGGC
GCACGATTTTTGCAGCTGCCGGTCATGTGGATCGATCACTAGTACCATGG
AACGGTCCTTCGAGCACTATCCATTACCCGCTTCCTAGTACATGGTCATA
AACGCCTCGAACGGGTGAAAGGGGTCGAATCAATAGTTACGTAGCAGCGG
CAGGTCTGGAACCCAATGGGATAGGGCGAAAGAGGGGAGTGGGCAATACC
ACCGCATAGCGCGTATTATAAAATCGAAATAAGCGCCCATATTCTCTGGC
ACCAGGTCAGTGAGATCAAGACATCATGGCTCTGCCGGGTGTGAGCAAGG
CTGAAGTGCGCACGAGGCTTCTCGCATGCACCCGGCCAGTTCATCTAATG
CATTCGCACCATGCTACTGGACTGGTGCAGCAGCCGGCATATGTAAGGAT
AAGCTCGGTCTTTATTCCGAATATTGTCCTCTCTTTCGTGCCAGCCCTAA
ATGTAGGGGAAATAGTTCGGGGGACAAAGCCCCTTCCATTTTACGGTTAG
CCTCACGTTTGGGTGGCGGCTATCCGATTAAGAGGTGATGTAAATGTGAT
TTGCTCCTATCGTAACTGTACGGTTTGAATGCAGGGCCTCCTTTACGAAC
CCGTCTGGCGTGTATCTCTCTCCCGTCCCTTCCCGTAGGCGACGTACACC
GAATTGCAACGAAAGGATCTAGGCATTAGCTTCTGTCACGGGACACTAGA
AACATAGATGCCCCATGCGACAAGTGACAGGCCCTCAAATTGTTTGCCTG
CAGGTGTTGCTTGAATGGCGATAGCCAATGTGAGGACTCCGACGATAAGC
CGGCGGTGTTCCCTGCATGGAGAATGGCCTGATTATGTCACAAATTGAGC
ATTATAGCGCGACGGCTCGTGCTCAGACCTTCATCATCCGTCTCCAACGA
GCCTTACGACACCTGGCAGGTGCCTATCCATGGGCCAATTCACGGCCTCG
ATCTTTAGTTCGTGGTAAGATCGCGCGTGAAAAAGGTGCGTCCGAAGTTA
GACGTTAATCTAGCCGAACCTTCGAACAGCTGGAGGTTCTCGTTCGAAGC
CCACTTTTCGTCCTGTATAGTGAGCAAGGACTAACAACCGTTATACTACG
TACGGATAGTCGTCGCTACAACCCGCAAGCAGAACGCGCAACCAAGGGAG
AAACCTTCTTGGGCAGTACGGTAAAATCAGGATGGTTGATGAAAGAGCCC
TTTCTGAACCCTAGGTTTTCTGGCCGATCATAAAGCGGGGTGGACTGCTC
TCCGTGGTGGATCTCTGCTAATGGCAAATCTAGGCCAGTGGTGGCGCCGG
GCTGAGGGATAAGTCAGTAGTAAAGGGCAAGGCCTTCGATCGGAAGCGAT
TCATCGTGATCAGACGCGCGATTTCTTAGACGCTTGTCTAGCTCAGTTGA
TTTTCAAGTTCTATTTGAACTCGCTTCTGAAGCTGTGCCAATAAGCTACG
GTACCGCCTATAGTGGGCATTGAAACGTAAGTCACTACACGTGATCCTAA
CGAATCGTCACTTTTGCTGAGATCGCCACGGTTTCTTATCGTGAAAGCTT
GGTATGCTTGCGTTTAGCTCTATTGTTGCACGCAATCCGGAACATTTAGG
TCGCGGCAAAGCTAGTGCGGGGCCAGGAATTGGAGCCGTCTGTACCAATA
GTATGGTAACACATATAGACGATGGCGTTTTCCGCGAGAAGGAAAGTGTG
CTGCACGCTAACGCCGTACCCGGTTTAATACCGGACCCGAACAAGAATCG
GCTGACTTTGAACCCATATGTTTCATGTGCACCGAGGGACGTCCAATGCT
AGAATTTCCTACGGGTTCTGTAGACCTACTAATGGCTACTCCCTTTACTG
GCCTCCGCGTCCAAGTCTACGGAAGCTAGTTCCCCTCAGGCTGAGGACCA
GCATGACCGTATAGCACCACATCGGTCCTTCCCACGGGCGGACTGAGAAT
GATGATCACCAGCGCGTCTCCCGTCATACGGGTGTGTTTCTCGAAGTAAG
ACAATATTTTCAAAAGATTACGATAACGATCTTAGCCAGCTGAAATGCTC
ATTTGTTCGCGCAACAATTGAGGCCGACCAGGTACTATATGGCTTTGGAG
CAGCTCTCATTTACATTACGGCGCTAGACCCTGCCAACCTCGGTAACAAA
TCAGGTGTCGTATAGCGCGAGTCCGGTACACTGTGGATTGAGGCCCTCGT
ACCATATTTATTTGGCTCAAAACAGCTTCCACCTCCTGAGGAGAGGGTCG
GTCACCAGAGCTTTCTGGTGGCCGAAGTATAAGCAGCTTTTCGCTTAGTG
AACGTTACGAGATTCTATCGCAGGAGGAGTCCTAAGGCTGCTCACGGCTT
TCCCACACTTTCCACGGAAGAATAAGCCATGGAGGGATATGCGCGGTCAA
ATCGTTTATGCGAGCGTGACTCTCTATCTCGCCAAGAGAGATGCGACTT-
AAGCCCGCAGCAGATAGCGGAAAGGCGGCTGATAACGGCGATCAGCGAGT
CAAGGCAGACGCCAAGATCAAACCTTCGGAAGACACTAAACAAAATAAGG
CGCCACATGGCAGCTGGCTGACCACGCGAGAAGGGAACCGAAGATTACTC
GCCGTAGAACAAACAACGACTCGCGCAAGATTTCTGTCTTTGAGTGAGCG
GCTGTCTGGGCGAGGACTTTGATGCACCTCCAGCGGCGACCCTTACGCTG
CGGGACGCGGCCTAGGTGTTTCGCGACGGATTCCTGCCGTGAAGACTCGT
GGTTGCATCTTTAGCGGACTATACTATACCTAAGGACGCAGCCCTGTTGT
GGGAAGCTTGGCTCAGGCAATCAAGTGCCGCCCGCGCAACTACGCGACTT
GCCTGGGCACTATTTGAAGGTCAAGGTGTTCCCTCGCCACCCTGGCAGAT
GGGTAGTAGAGTGGAGCGCGCCACGTTATACTTAAAGCGGTCTACGTACC
AGCAGAGATTGATGCGCGGGTAAAAGCTGAAACGATGTTCCGTCTTCAGA
TTAACCCACCCCTTCGAACGTAGTGCGAGTCCCTAAACGGCCGCAATCCG
AGACTCTTCCCACAGCATCACGTAGGGCCTGCCGCTGAAGAAAGATTCCG
CTGCCGTTTACGTTTGGCACTGATGAGCATTTATTTTGGAGCATCACGGG
CGATGGATCGGGAAAGGGCGCGTACCTGAGTCAGCCCTGAGCACCTGGAC
GGAAAGCATCCGGACAAAGCCCGTCAAGTTCGGTAGTACGCAGGAAAATG
CCCGGGGCACGGAGCAATTCAGGGTCCACGTCAGAGTGCGGGCGAGATAG
CGCGGTCTAGGCTCCCAGCATATGGTCGGGGATCGGTATGGCTCGTGGCG
CCAAAAATTCGCTCGGATTTTACATCCGGAAGGGGGTGGAATTAGGGTCG
TGGGCAGGCTAATTAAAATGGTTTACAATAGAGGTAGCGGCGGTTTACGA
GTAGAATGAGACAATCGACGACCTCCAGCAACACCGAAGCACTATCCTCC
GTCCCGGGCCATTCGCACTTGGACTGTGGTCCGGGTGTCGTCCCGCGCAC
GCCATAAACCGCCACCAAATGCGGCAGCCCTTGACATTGCTGTAATGCCG
GTCCTCATTCCCAGTACTCATACAGTTGGACCTTCAGGCTATGTGCCGCG
GCTCAAGGCCGGACCCACGAAGTAGGCCCGAGCCACCTTGTAGTCGTTTA
GGCGAGCGCCGTTAATAACGGTGAGATCCAGGGTGGGTACAAGGCATATC
TGTCTGACACACACGTGCGAACGGGCAGGTATCTTAGGTGCGCAAGACAC
ATGACGATAGCGAGCTCAGTCCGCCATAGCTTTTGGCCTAAAGGATCGCT
CTGCATTCTAAAAGTTGATTCAGTGTAAAAGCAAGTGAATCTTAGCACGG
CACCGGTTAAGCATGCGTGAGGGCTCTGGATGTAGAGCTCGAACGACTCG
CCCAACCCAACTGTTGAAATTGCGCTCACTATTGTTTGTTTTCTACGAAG
GAGCATAGAGTAACCGGGCCAGGGCCAAGAGCCAACACCAGGTCTTCCGA
CAAGCAGGCACTCGCTCTTTGGGTCCCGAATAAGACACAAGCCATCATGC
GCGCGTAGACGGAAGCGCTAGATCGCGAGAAAAGGCCAGTGAGTAGCATA
ATTGAATGATATATTTAGCAGACACGCCCCTTGCCTGCGCTACGTAACGG
TCCAAAGACAACGGACACGATAAAAGTAAGATATCGATGGCGCAAGCGGA
TAATGCGCAATACTCAGCAAATGGGGAAGACCAGGCGGGAAACGGAAAAT
ACGGACCACGGCGTGGAGAATGATCGGCGGTGGAGACGAGCGGTAAGACC
AAGAGCACGAGAGATACACGCCAGGAGGGCGATGCAACAATGACCCACAT
GGGTAGGACGAATGAGAGAAGAGAATAAGGTAAAGGCAGACAGAGAGTCC
TGGTACACCTAGCCTTTGCCCAAGAACTCGGATTCAGACGTGCTGCGTGT
GTGTTACAGCGTTCGAAGAAAAGAATGCAGCAGATTACGATGGCTTCGCG
TCGAGATGGGGGGAGCACATTAGGCAAGTCAGGGTGGTAATGTGAGCCGA
CAAAATACCTGAAACTATTCTCGACCTGCAACAAACGGGGAGGACTAAGA
GACACGTTACGGCCAATGAACACTTGGGGCGGAACGCAGTAGCTAACACG
ACTCTTGCGATTCGACGGTATGCCAGCGGTAACGTGAAGACGCCTGGCCT
ATATCAAGGCAAGATGGGCACCAATAGTTATACAGAACTTAACGTTTCAG
CGACACGGCAGGCGCAGCCAGCAATGATGGGCCACTCGCAGATCGATGGA
CTGTCGAGCAAACCTTATGCAGGGAGAAGTTGGGCAAAAAAGCTAAAATG
TGTGGTGATAATCGCATTGAAGGTCATTAGATGCATGCCGATTTAACTTT
AGCTTCCTCACAGACGGTGCAATTTTCAGCGCGGGGGGTCAGGTCACAGG
ATAACCAGAGGGGCTTGGACAGGCTGAAGCCGGAGTGGCTGGGATGTGAT
GCTTTCGGTACTGGATTTACAATGCTAACCGCCATAGTAAATATGGACGT
TTCAGAAAGGGCAGAATCCGCCGCTCAGAGTAGATTTTTATGCTGGGTAT
ATTTGAAAGCAGTCGACGGACGTCTAGAAAACAATTTGATGCGTCCAATC
TGATAACGCCTTAAACCAGGAATAGTTTTGTAAATCGCAGTGCGGTGCAC
GTTCCTGCCGGTACGGACTGGCCAGTGAATCTAAGTGCAATAGTATGAAG
CGGTCTAAGGCCTTCCATACTCTGAGATACGCAGCGACGCAGTACTTCGG
CAACTACACTCAATAGAAAAGTAGCCATATGAGTTAGTATGAGTTGGATG
TACAACTTGAAGTATTATACCCTGGTCACTGCTATGCGTTTGTGGCGTTC
CGGGTATAATCTAGCTCTACATGTGCCCTGGTACTCGACGCGGAGACGAG
CCTCCCAAAATTAACCAGTGCCACTGTGGTAAAGAAACGTCTCTGACTCC
TATCGTTATGAATGCATCCAAGAGTCATCGCTCGACGAACGTTACAATTG
GTCATTCTACCCATACGATCAACACCCTGCTAAATAGTGGGACAGGTAAG
AAACTTCTTCTTACTTTGCACATGGGTCTAGTCTGGTCGCCTATTATCCA
TACAGACACGCCCCTGCGAGCAAACTTTCTTTTTGAGTGTGGTGTATTAA
TGAGAGAAAGGCGTGAGTGTCTTGCTCTTGCAGTGTCTGCTCGGACCATC
TTAGTAGTTGATATTCGAAAACTCGGTGTAGCGTTCGGGCCTATTTGTGC
GTCGTGGTAGAATCAGAGCTCATTGACACGGGAGACACCTTTCATGGCTG
AGAAAACGATGATGAAACTGCTCACGAGTTGGTTTCGGCGTGGGTAGCAT
CCAACTCGGTGCGTCAGAGCGCGGCGCGCGATATAGCAGACGCGAAGCCC
ATGGGAATCGCACGTCAAGTTTCATGCTCGGGTAAGTCGAAGTCGAGAAT
GGGGTGCCCCACATAGTCGAGTGAGAAAGTAACGCGTACAACATTAGGCA
CAAAAGGTGGACGCCTTGAGCCAATGTGCGGGATCACGGGGAGTCGCTGG
GTTCGCGGTTGGCGAAGAAGACAGCACAGACTAGTGTTGTGCTAGGCTGT
ACAAGCACAAACTTTAAGTCTGGCAATCACACCGATCGTAACACGCTGGA
GTCGGCCGCAATGCAACCTAACCACCAGAGCACTCGAACCGTAGGGCGAG
CACATATTATTAGAGTGGAGCATCAGGTTGTGGGGGGGTCCAGCACCTTA
TGGGCAGGCAACCGCTCTGAAGGCGCTTGCTACGACTCCGTAGCCATGTT
CTGATGGGGTCAGGGAGGGGGAGTCGAGTGGAGCCGCCAAAGCGAGAAGG
TTGCGCTGGATGTGAGACTATATTTACTATAAATACAATGTAGTTGCAGC
TGTGTCAAGCAAGGCCACTGCGAAGGCGTCGGGGACTTACATACCCTCCC
TCCTATCCCGGAGTCTACCATAGCTTGGCCGGACGCCGGACGATGATGTA
AGGAATATGCTATGGCGTAGTTAATATAAGACATACCCTATACCGGTGAT
TTCATCATTCGATAAACGCTGGGAACGACCGTATGGGATGCAAACCGCTG
GTTAGCGTCTAAGTGAAGGGCGTGGAGCAGATCTCTTACTGCCCAAGCTC
GGAGTGGCCGACTTAGGTTTAACGACCTTAGGGTATTATGACTCGGCGCC
TGGGTTTTCAAGGTTATATGGTGAGTTATTAGATGATGAACTCCAACCTA
CAACAAGCACCTAGGCCAGCCAGGTAGACATTATCCTCGAAACCGCCTGG
TGCTCAACCGTAGCAAAGTTGGATTATACCAGTTCCCATCTGCGTTTGGG
GGGCGGCTCTCACAGGAAGTGTTACGAGAAGCACCCCCGTGAGACATAAC
GACGTAACAATCCATGGGGGGTGTTGCGAAAGGGGCATTGACTTAGTTTC
TAATCACCGTGATTGTTTCGTTTAGTTTGCGGTTCGGAACTCTATATTCC
CTGCCCGACAATTTCTTTCGACAAGGGCTTGGGTTAAGGCAAGAGGCAGC
CCGGATGGAGGCCCCGGTGGGCGAGCCTCGAAGCGCCGTATAAGTACCGG
TCTGCGGCACTCCCAGACCCGATCGCGGATAGGGAGGCGACATAGCTTCT
TGTAACAGTCCAACGGCGGGTCGAGCGGTGCTGGAAATCCACTAAAGCGG
CACAGGTAGCGGGATGATAAAAGGACCTCATGGAGCAGAGCGCGTGAGGT
GGGGAGAGCAGGTTTTGATGAGCCTCCTTGATGCTGTGAGACTCGGGTCA
TGCGGGGGAGATAGCCATAAAAGGGTAAGTTAGGATAGGTCGAAGCTTAA
TGCGGGATGCGAACGATCTGGGATCGCGTCGCGGATGTAGAGATAGGACG
TAGAAGCACACCATTGTTTGCCCAGGCGGGACCCGTGTCCGTCCTCCTGA
GTTCTTCCGTGCAGCATGGTCGCTCTTCTGTGCAAGCACCAGCTCGGAAG
GAGCCATAAGTGAGTCCCACTCCTGGAGCTATAACGGTGCCATTGTTCAT
CAACCCCCACCTCGGTTAGGGACGTAGAAGTCCTGTCGTCGTAGAAAATA
CCAAAACCTCTTGCCGACTACATCCGAAACCCCCGTCTGTAACACGGCAT
AAGCCCATCCTCCCTTCCAAATCATGGGGTTAGCGGTTCACGCGCCGCCT
GGCGCCCTATAATGTGGCGCACTAGCCAAATACCATAGAACGCGACTGTC
ACTTGGTGCCCGCTTATCACACGCGACAAAGGTGGTCACCGTGTCCCTAC
CGGAACAGCTTGGTCGATCGTTACTACTCATGGGAATCTTACGGTTGCGG
TCCTAAATCGTCTCTGGGAATATTGTGCCGAATATCATCCTTTTGTCGCT
TGATTCTCTCATCATCTAATACGGCTTGTAGAAGGGGACTGGTGGTTGGA
GCAATGGGTGCGGTAGCGAAGGATGGCGCCCGGCAATACTTGGACACGAC
ACAACTATCACTAGTGTCACACCGATCGCTGCCAAGCTAAGAGAGGTAAT
TCAGTTGTAAGTTTTCATACGAGCCGAACGAGTGCAATGTCAAGGCCCCT
TCAGTAATAGTGATTTTCAAAAAGCCTAAGACCGCGTATAAAATGAACGA
AGGCCAAAACGACGGATCATAAGACGTGTCACTCTCATGGGGACCCCCGA
TATGTGACACCGGACGCATCGCCTTCCACCAGTGTCTTTGAATTGATCTA
TGTACGATCTAATACCGTGTTCAAAGCTTATTATTCCCCGGGCGCGACCA
ATTGTAGAGAAACTCATGAGATGAGAAACCAATAACCCACCTCAGGGGTC
AGCAGGGAGAACTAACACGGAGTTGCATGTTCCGGACCGACTCGGCAACG
GGTCGAGGTTGTCGTATGCAACAACAGAGTCTCAGCCGACAAGACGTAGT
CAACCATACCTTCATAGACCATCCTGATGTCTTATTTCTGTTTCAGAAAG
ACAAAGAGTTAAACCGTTCTATAGTGTAGTAGGCTCCTCCAGTCTTACGT
TTCACAGTATTGGTCTCAGGCACTGTAGAACGGGATCGAGACATCAGATT
TTACGCTTTGCGTTAATCATTCAAACGGGGTCCTCCCGATCAGCCCCAGT
CTCCCCCCTCCATCGGGCGCACCTTTTGGGCGTCCTAAGGAGATCCTTCG
TGCCACCAAGGACAGAATACGGTATTGTACCTGGGGTCTCTTTTTTTGAA
ATTGTCGAGAACTTCTGTCTGCCGCGCCTAGCGCTCGAACTTTCCCGCCC
TTGTGCGGACTTATTTCTATGATACGAGTAGTTAGAGGAGGTATGCAGGC
CTTATGGTGCCTATAGGTCGCAACGTGTGTCTCGCTTTCTATGACACAAT
TAAGCATGTCATACGACCGTTACCTTGTTCTCGCCTGCAGGGCTTGTTCA
ATGCTGATAAGGAGCACTACCTAATTCCCATTAACACGAAGGGAAAAATG
GAGCTCCTAGGTGGTCTATGCGAGGGAGAGGTCGACTTAGTCTAGTCGTT
AAGACCATGCGGTACCGTTCCTGCGCGTTCATCGCCAGTTTTTTCGCGGC
GGTCCTAACTTTCTGGCGGAGGACACGGCAAGACAAATCCCGAGCTTATC
ATTCGGGAGTTTCGCTAATCCTATCCATCTCGTCTGAAGTAAGGCGCCAC
TTATTCTTTCCTTCCCTCTGCAGATTAGGTCGTATTATTGTTTGTCCATT
ACACTAGTTTTCAAAGGACCCGGGAACCGAAAAGACACCTATCGAGCACC
GTAGAGTGGGAACTGGACCGGGGGGAAGTCGGTAACAGGGCCGTACAGAG
GAGGCGACGAACAAGCTAGGAATCGGGAAGTGCGTACACTCGATAGCGGA
CACAATCCGGAGACGGGAAATAGGGACCAGGGAGGCTTCAAATCACCATT
GGTGCCGGAGGAACAAAAAAAAGTCGCCAAACTACCGTGCTTTACGTAGG
AAGGTACTGGGCTACCCCACGGGGTACAAGGTGCCTCGTGTCAGGAGACC
CCGTGTCTCCGACCGTGGTGTGTTACGGGTAGAGACTCACGGCGTCAGAT
TTCCGCCAAGCCTCGACCCCCCTAGGCCCCGGTGAGTGGCGGACCCCTGG
CGTCCTCGTCAGCGCGCCAAAACAACCACACTCTGAGTAGCCCTCGCGGT
CTTCGCCGCACTGCTCCGCTGGGCATTCACTTAGTTACTTCACGCCCCTG
TTTTTTCAGTTTAATGCGACGTAACCTATTGATGTGTCCAGGGTGAAGCG
CCACCAACATATCTGAGAGCATTCGGGATAAGCACCCCTGGCTGGGAAGC
CTACTGGGACGGAAAGTCCAGTAAGTCTGAACTGCCGGATGAGGGCCGCT
AGAACTCAAAACAACGTCGGTTATGCAGAACGAACCATCAACGAGTGCTG
TGTCGGGGAGTCGTTCCTGGGGAATATGCCCCGACCGGAAGACTGATGAC
ATAGCCAACATTCGCCGGCGACTCTGAAAGTAAGGCCTGCTGTGTCAATG
AGTTGTGGACCCGAAATAGGAGCCATGGCGTTTACATAAGCCCCTGTTCT
GCGGGGTTCGTTATTAACGCCGATGTACCTTAGCGGAACAGAACAGCGGC
CACAGATGTCCATACTACAGCATAGGATAAAGTGCGTATCCCAATATTAG
CGAAGTCTGGACGGGTGACCTGGCGTGCCCAGCAATCCACCAGTAAGGCG
CATGACGTCCCGTGAGAAGAGACTTGCTAGCCTCAGCCGGAGAAGGTAAA
TTTTAGGGGCAGCGGTGGCCATAAGGACGTCCGGCGCGGATGCGAGGAAA
CAGCAGGCGCCATGTTCCGTAACTGTTACACATATAAGCGCTTTGAGCAT
AGCTAAAGGTACGAGAACGACAAAGCGTGGATTAGTAGAGCGCCCGCAAC
CAATGGCACCACGTCGGGTGACCCGACCTGCCGAGTTGACACCCGCCGGC
CGACCAAGCGTTGGCACAATAGAACGCAACTCCGAGAGCAGATACCATGA
AAAACATCACGTGATAAAGGATAGCGCGATGAAGGGTCGGGATGCGACCG
TTCGCGGATCTGTAAAACGCCGATGCCCAGGACCTAGCACAGCCCGACTG
TTGGAATTCTGTGGACGGGAATACTGTCCCTCGGTCAATGAGCTCCACTT
ATGCATGGCCCCCGCGCTCTCTCCGTAACCACTCGCCTGGGTAGCCCGTA
CGAGAACAAGTGAGCGGGGATGCAAAGGAGTAACGGGCAAATACGATAGG
CGATCTGGGCCTAACTAGGTGCAGGTACAGAATCGGTATTGGCGGCAGAA
ATATGAATCCATTCGGGCGTAAAGTAGTCCCGGGCGCGGGGACACAACGA
TGTGCCACCGTGGTGACATTTCCAGCAAGAAACACCGGTTAATAGTGTAA
AGGTACATGCAGAGTACCAGAAAACAGGTACTTTAGCGTCTCAAGCGGGT
GGTTTAACTCGGGGATGTTGTATCTGCTTACGGGCCCGAGAGGGCTAGTA
CACAAGACAATGTAGCAGTCAGGTGATTAAACCACGCGAGGGGGAAGACA
TACTTACGGTGCTCGGCCTAAAAAGATTCAGTCCTCGGAATGAGGTGTTC
TGACAATCGGTCTTACCCCAATGCGCGAGGGCTATTGAGGGAGAAGTTTC
CATATTTATGGTGCCAAGGCGGGGCAATGGCGAAATACGCGAGGCCGAAG
TCTCTTTAGATACTGAGACTCTGAACCGCTCTTTTTAACGGGCCTACTAT
TACACTAAGGGCCTAGGTCATTAAAGGTATGAATGATCGGGGGTAACCTG
AACAGCATACGCGAGCGGGGGATTTAGGGGAAGTTCTATTGCGACCCGGC
CTTAGGTTATTAGTTCCCAACTCACTCCGCGCGTCAACTAGCATCGTCGG
GACCGTGCAATGGATCATTCACATGGGTCCTTGACGGCTTTCTTCGAAGC
ATTTCCGAGCCAGACCCTCCCGAGCTGGAATGTGCCCCCGTAGACCGGTG
TGCCTACGTAAACTCCAGGTTGGGGAACCATGGCGAAACAGGCGTAGCGA
AGGAACAAGACGGTAGGGGCAGTACCCAGGCGAGATGAGAAGGAACGAGC
GTCAGCAACCCCATGAGAGATCAGGCACAAGGACCTTGTGGCGATCGAAT
GGTAAGAGTAGGGCTACTAACATCAGGAAGCTCGAAGCCGTAGTCCTCGG
CGCACGATTGTAGAAACGACGGCTCAGAGGCGACTAGTAATGAGCATCAA
CGAGCCACCCTAACAGGGTTGACAACGACAACCTGGTTAAGCGGTCTCCC
GGAGCATATCGTTGTGCCCTCGTCTGGTGCTGCGGGCCGCGCGTGGCGCT
ACTTCCCTGCGCAAGCCTATAAGCAACAGAGCGTGACAGCTGTATGGATA
TGGGGACTTCGATGGAGAACTAACGAGTGATAGTCATCATTAACGGCTCA
GCCTAGACGGGTAGTTACCCGCTCTAGTGGTCACCTGCTTCCCTCACAAC
GTCGATTGAACTGACGATAAAGTAGCCGCCCACGACCCCGGATGCAGCAT
CCTCATACTCTGTTTGTCGGCCATTCCGTCTACCGTGGTGATCTACCTGG
GGATGTAACAGGGGAGGTATCCAAAGTTCCGTGGTACAGGAACTGTCGAT
TGCGCCAACATTCTCCATTGATCGTCCTCGAATTACGAACTAAGAAGCAG
GATCATTGGAGGCCCTCCAACGCCTGGATAAATTCACCCGGTCACTGAAG
TTGCCTCCCCGGAAAAGAGATGCAGGGCAAAGCGGTCAGACTTGGCTACA
GCTCTACGCTTGACGAGCTCGCGGAATTCCTTCCGTAGCCATAGAAGACC
GGGGTCCGCGGTTGGTAAAGCTCGATGGCGAACACTTAGCGTCTTACCGT
TAAACGTCGGTAATGATAACCCTTCCGTTCCTTTGGCCTCCCATTTTTTA
GTAACTGGAATGTTACTTATATGGAGGTTAATCGGAAATTCACGTCTTCA
GTCGGGTTCTTTACTCCGTAGCAGCCCGTACATTAAGTGTGTGGAGGCCG
ATTATAAGACCCGACGGCTCGAGGTGGGCCGACTGGTGGTATGAGTTCCT
TCGCTCTTACGGTATTGCAAACAGGTCGGCGCCAACCTTCAGAAAAGGCC
CCAATGGTTTCGGTATTTACTGTTCCGAGCTATGACGTACAACGGCACTA
TTCCTAACTACACCATAGGGGTAACAAAGCCGGTTCAAGTCGGTCTGGGT
TATCCAATTTTATGCGGTCCGTCAGGGGAGTTCGAAGCGTCCACGGCGCT
CCACGAGGACTGAAAAACTGGTATCCTCCATAAAACTGACCACTCTGCCA
CCGTGTTGTCACGCGGAGACCACGCTCCAGATCTGTCGCATCCCCTTCAT
GGAACCTGAGTAGTTAGAAGTCCGGGTACGAGTCGTAAGCGCTAGAGGGC
ATCTTACTGCACTGTTTACGGCACACTGGCTCGCATATTTATCAATTGGT
GTCCTGAGCACAGCTTCTTTAGGGGTGCGGCCTCAAACCTTCGACATTTC
ACACGTATCCACCCGTGATAACGAGAGGGGAGTAAATCCCCTTATCATTC
TGCAGAGGTTCATTCAGGCCAACCGCTTGTCGTATGGAGGATCAGTCAGT
CCAGCTAGACCGCTGACCTCGGAGAGAAGCCTAAAGCACATCAACTATTC
GGCCGGTCGTTCAAGCCAAACCCATCTCCATTCACACTTAACTGCCTCAA
GGAGGCCAGTAGTACTGCGCAGCATGGATTGTATCCCTACCGGATGTGCG
CAGCACGGGAGAACTGTGACGAGTGTCTCGAGCTTGGACGGCATGGCGAT
AAATGACTTGGACTAGGGGGCATAACAAGTGGGGAGAGCATGAATATGAC
ATTCTCCTTGTTGAGGTCAGCATGAAGAGGAGAGATTGTATCGTGTGTGG
TTATGGTCTCTTGCGGTATCCTAGTCAGGCTAGCAGCGTCGCCTGCAGCA
ACGGTTGGCATTAGCCGTCTTATCCCGTCTCTTGGCCTTGAACCATCGGA
TCTTGGTGACTCTAGTAGTAGTGCCGGCCCAATATAATACTAACCACAGG
TT-AGTAATTTCTATTACCAATAAGGACTTCTTTACCAGGGACCCTCCTT
TTGAGAATTGCTGGCAACGGGTGATACGGGCATTCCTGAGTCTGCGCAGG
AGGCGCCAGGCGTCCGCACCGATTCCGTCCAGCCACCCGTTGTTCGACAT
AAACGTGAAGGTATATATATCCACCCAAGGGACCAAGTAGTCATAGATGA
ACCTGGATAGGAGACCCCCTCTGCCTTGTCCTCTTGAACCCTGTTCGCGG
TTCAACTAGCGCACTGTTACTTTCCTTTCGATAACTCCAGTTGTGCCCTC
CTTCGGGAAACAGGGTGCCAAATGTGCACGGGGAGTCTCCAACCATCAGG
CCCCGTGCCGCGTAACTCCATCCCCATTATCCCCTGTCTGGGACCTTTCG
TTTGCCAGCGTAGGGACTGTGTTAGCCAGGGACCCGAATTGTGATGAGGC
CCAACCTTTCGAAGCCTCCCCGACAGGGCGTCACCACGAATCGTTGCGTA
ACGATGTCGGAGGCGGCGCAATGAAGAAAGTGCATCACTTCAGAGAGGAC
GAAGAGGCGAGGTCGGCCAGCGGGAGAGCGTAATAACCGCAGCAGACAAC
GATAAAAGAATGGGTATTTCAACGATGCTTATCTATCAATTGCCATCAAC
CTCCCAATGCGAAAGAGGGATGAAGCCACAAAAGGGGGTATGCCCCCTAT
TTAAGTGTGTAAAGAGCTCCGACATAATTCCTGATCTACAGGTTGCGCTT
TGCCGGGATGTTGAACAGTAGTGTAGTTAGCGCTAACAAAGTATTCCCAC
ACTATTTTACCGCTTCGCCCGCAGGCTGGTATTACTTCAATATCATATAA
GGGTTTTTGACACCTCGCGAGTAGGATGGGGGTAGCGGCCGTTTCCCTTA
GTATGTGTCTAACACTCGTTTGCGAAGCACTAAAAACATTCTTCTAATGT
CCGGAATTACGTCTCTTGACGTGTTCTTAGAAGCTGACGGCAAGCGGTTT
TAGCCACTATGGATCCCTCCTGGCCCCGGGAAGGGTTGTCCAACGTTGTA
CTTTTGATCGAGCCGGCGCTCTTGGCGTGCGGTGTGCGGAAACTCTGCCC
AAATCGCGATGGAACACGCAGAATTCATGGAGGCTACGTAAACCGAGTAA
ACTGCTGGGATGACTAAGGAAGCTGTTCAAGGCTAAAAGGTCGAACTAGA
ATGATTATCGGCGGGTTTAATCTATTTAGAATAAAATCCGATCGGGGGGG
CTGGTGACCGGAGACAAGGAACGGGCGAAATTATCGATGCGAGAGCCTTA
GCTCTTATTGAGAGGACGACTTTCTCATAGCGTTTTTTGGGGGCGGAAGC
GTGCGAGGTTGAATACGAGCTGGGGTAGTCTTTGACGGAGGCGTAAACCG
AGGAAAAACCGGGAGCGTCAAACGTCAAGCCCGCCACAAGATGAGAGTCT
GTGGGTCTCCTCAAAAGGACAGGGGAGTGAAGGATAGTAAACTATTGGAT
CTCCTTTGACGCCCGGGGCGGGTGTCCCTCCAAGGGAAGAGCTAGCCAGA
AGCGACCACTAGGACTCGATTAAGAATCAGCTCGGGTTGCTTGCCTACGT
CGGACGCGACGTCCTGTAACGCGAGCGCAGGTGAGATTAAAATCAGTGGA
CGCCATAAGAGCGAAGAGTCCAGCCTACTGCAGTCGATAACTTACTAGCC
TCCGGTTCCGAGAGCGACCACCCCAGTGAATTGTAATGGGTACGACTTGT
GACCACCTAAAATGCTAAATGGCGGACCTCCTGTATGGAATTGTCCGCAG
CACACCTGAAGGCCGATCACATGAGTTTCAGCCGGCACCTTCAACAGTTC
CAAGATGATGTCCTGAATAATGCAGGTCCGAGGATGGATGGCCGCCGGAG
GAGAAGGATAATTGTCTACGCGTAGAATAAAGGTTGAAACGAACGAGTGG
TGTTATCGCTAGCCTGTAAGGATAGAGTCACTGTTAACGTGAGCCCAGCG
ATGCCGGGAGGCCTTAGAGAAAGATCCACGATAAGCGGAGTTAGGCGTTC
GGAGCAGCACATGGGTATTCTTGGGGGGGAGTACCGGGTCGAGCGCGGCG
TGGACATACCGGGAGGGGCGCCGAAAATCGAGGACATAAAGGAAGGATCC
TCACGAGAGCAGACATAAGTGCCCACTGACCCGTTTTACAGCCGGATTCG
GGCTGCGAGTGGATAACTCGAGTGGAGGACACATGCAAATAGTGTAATCA
TTGACAACTATCGATTGGAGCTGGAGCCGGATAAGTAATTAAACTTCGGA
GCACCAGCCGCCACAGATGTGTCCCAAGATCGGCAACGACGTTTTGAAGT
TAGATGGTACGAAGGCGTTTCTACGGCACATGCATTTACAGTGGCGGTCA
AAGGAATCTCCAGGAGAGACTCTCAGAGTCGCAGGTTAGCCTGGGGCAGG
CGCTATCCATTAGGCTGTAGGAGAGGTGTCAAACTGCAGCCTGCGTCTAC
CGGGTCGCACCGGTTCGCCTGGGTTCGGCTAGCACTCGGCGATCTAGACC
AAAAACAGTTGGCGAGGTACTCTGGGCCGCAACGGCACACTGCATCGCCG
GGAGGGTCGTCTCACGGTTTCCGGCCGTTTTATCTACTGTGCTTCTCTCC
AGTCGAGGGTGACTTACCCACAAGTCGCGCATTACGTTGAAACCAGTTCG
CTTGAACACTGTTTCCTGGATGCGGGCCTCGACGGCCACGGTCTTCGCAC
AGGATTCAGCATAAGATGCGATGTTCTGCCGATCCCCGCAAGGGTTCCAG
CCTTTCCTAAACTGCAGTGCGCTACGATTTTCGGCCTGGCAGAGTATCTA
ATCCCTGAAGGCGGAGTCTCACACTAAGTGTGCTGCACGCGCTGGCCTAC
CATCCTGTTTCGTCGCGGCTCGCTACCCTCCCGCGGATTAACTTATACGT
CACGGGCATTTCAACTATTGCGAGCTGCGTGGGGAGGAGGCCTTTCGCTG
TAATAGTCGTTCGTCCGCCATTTCAGACGTTAGGCCCGGTTGTTGAGACG
TAAGATGGCGAAATCGAACAAGACTTGAGACAGTTCAGCAGTTAGAAATT
CTTTTGACAAGACGGGCAAAGGCACGCAAAGGGGCTAAGTGACTGACTTC
TTTCCCTTGTGCAGCAGGGCTGCCGATTTGGCCCCTCGGTTTTCATGGCG
CTCCGGTTTGAAAGGCGGTGGATCAAGGAGTCTGACTGTTTGATAAGTCC
TATTGGACGCGTGCAGCCGGAGTCCTGCTGAAAACATTGTCGAATCTCAG
TACTGGAAAAGAAACAAGCCTCAATCGGCTATCAGTCCACTTTTGGAAGG
TACATCAATGTACATTGTCATATCACAGTGGAGATACCCGGCGGCGTACC
TATATTAATGAAATACTGAAGTCGTAAGCGCTGGGACTTACAGGGGGGCA
AGGCCCGAACAACAGAGAACAATATCGAGGTGTGAGGGTAAGGGGAAATC
GCAGTACGGATGTAGAAACAACCGCCTTTCAATTGTCGGCGAAGTAAGGT
ACGGAGTCGTTAAGGAGTCGCCGACTAATGCAACCGCGAGATTGATGGGC
GGGTAAACGGTCGCCTTGATCAGCGAACGGCTTTGTGAGGACGACGAAGC
GGCCACCTCGCGACCCGCCTCGGTTCGGTGTGTGCTTCCGTCAGGCGCAG
TATTCTAAAAGTGAAGGGTATTCGGTCGGGCGGGTCTTCAGGGGGACCGC
ACGGGTACGACGAACGGGTGGAATGTGAAAATCCGTATCGGAGCCGGGAC
GGGGCGTTAGTCCGTTCTCGCGACAGGGTAGCACATTAAGTTGGCGAAAT
TTTAGGGGAATTGGGCAGGACCACGCAGGACGTCAGTGTTGGTGCGCTCC
CTCCCTAAAATGGCGACAATGGGCATCAGAAGAGAGGCGAGGTGAACCAC
CTGAATGTGTAGGGATCGTGTGCAATTTGAACCACGCATTGGAAAAATGA
CAAACCTCATACAAAGGCACCTCCAACCAAAGCCTTCCGAGGCAAAATGA
AAGGCCGAGCAGGTTCCATATAAGGTCCTGCGAGAGAGGGAGGGAGCGTG
CATTGTGGGAGGGCGAAGAGATAAACTGGGAGAAAGATGGCGATTTGTGG
GGAAAGGGCCGACTTCCATGGCCTATCTCCTGACGGTTGACAGGAACCTC
TCATGACCCCGACCTATCCCATTCCACCGTTGACACCTTCTGTCACGCGG
CTCTCCCAAACCAATGCTATTGTTGTATTCAAGGGGCTTCAAGAACGTCT
CTGCAACCCGCGCTAGGGTATGGGAACGGCGGGGGGTATCGTCGCGAGCC
CGGTCCAGCGAATCACTGAGTTATAGTTTTTTTCTGGATGTTGCATTGAG
TCGTTCTGTAGGTTCGCAAGGACATCATGGTGCTCAATCACTTGAACCGC
ATATACTCTGCGCGTCCCCGGCCTTCTCGTGAGTAGCAGTTGGTTATACC
CGTCCCACTCCGAATCTCGCACGCGAATAACAGTTTTTCTGTTGGACACA
CGACGGAATATGGGGGACGGTCGTGAGTGAAGGGGCTGTTGCAGGAGACC
CCAGCGACTAGTACTCTCTGCTAGCTGTAGCACGCCGACAGGGAATATAA
ACCACGCGTGGCGGGCTCGGCACAATAAGTATATCATCCCGAACCCGCCT
ATCTCCGCATGATTTGACGTTTTCAGTCATCAGCTGGCCCTTGTATACGG
TTAAGGTTGTTGCTCCAATCATCACCGGGGGAGACGACACTCTGCTCCGT
CCTAATCCGTCTACATTGTCTGGAGCTCGTGGCCGGTTCAGCACATGATC
TTCAGCCTCGCGAGATAGGTAGCGATACTTGCTTCTCTAGCAACATTAAT
CTACCAGGTTCGCCCAGTTGCTGGTTCCCTGTAGTACGCCCCACCATGTG
GCCCGGTTCGGAGTGAAGAGGGACCGGTTTGGAGCTACGGGCACGTCGAA
ATAGAGCCATGCCTAATGGTCTTTATCGTGTAACCATCCTGTAATTGCGG
TAAGACCACTATCTGCTGTGATCGTTCCTACAGGAGCGAGTAATTTGTAT
TGGCTAGAGTGAGGATCCCGAACTTCTCTGTGAGTAAAACGCCTTCACTC
CCGCAATATATCCCCAGAGCTAAATTGCACGCAAAGCCATGACCTGAGAC
TGTTCATCGGGTACCCCGTGAAGAAGCTAGTCTCTTGACGTGTCGGAGAG
GATGGTGGTGCGGTTAAGTCCCAGGGTTTCATTCGATACACTCTGATAGG
CGATAGTGGTCCGAAAAGCTACCCCGTTCGGTTGGGGGGCGGAGCCCCAC
GCGCGCGGACCCCACTCGCAGCACCTCTAATGGTCCCCTCTTCCCGCAGC
TCCGCATCCCGCCACCGTGAGAGGTTAATCAACTAAACACTAATGGAGGA
GATTACTGTCAGACATCTTCAGAACGCCTCCTGTTAGCCGGTCGGTGGAG
GGACGCCTGCGGAAGTTGCGGAGAGGGGGGGATACGGGGAAGCGAAGATT
GAACGCTACTACTATGTTCCCTCCGTTTTCGGAAGCCAGATAATTGAGGA
GCATCAACCTCGGCCTCTACGTTTTCTACCCACGCCGGGTATCTATACCA
CAGCAGGAATAACTATAGGACGCTTGAGAGGTAGCATCCGGGTAGTGACC
GGTTAACCTGCCGGAGCGAAGGTAACTTGAGCGTGATCCCCCTGCCTGCG
GGCAGCCTCATCCTGGATAAAGAGATTTGCTACAGGACTGTAGTGCTTGG
TCCGGCATCCATATTATCGGCTGGTATGCCTGGTCTGGTGGCAAAGTCAC
CCTTATTTGACGCCGGTCCCCGAATGTAGCACTCCGCCGCTCGTATTGCG
ATCTGATACCTTACAACCCTAGGGCGGTCACCCGGCCTACCGGGCAGGTC
CCCGACAGCGGGCATTTGGCTTTCTACGGCGGCCTGTAAAACGAAACAGT
CACACATGCGGCGAAACGTGCAGGCTAGCGGGACGTAGAAGTTTGGCTTT
GGCACAGCGCCCCGTTACTTGCTGCCAAGTTCTTGTGAGAGGTTTTTAGC
TTTACAATCACTGCCTCTCCCGCTCCCACCCCCGGATGTTACCCTTAGGT
GCCACTATGCCCCACGCCGTATCTGCATAGATGCGACAGCGAAGAAGTGC
TAAACGGTCTACGCGATCGCACTCAGGCGCTATCAGCCGAGTATCGAACG
TTACGGCCAGGGTCGAATGTTCGGGGGCGGTTTGTTACCTCGGCGGTACT
CTGAAGCAATGTCGTTTCCCTTTGTTCCCCAGCTCCTTTAAGATATACTA
TACGAAGGGCGGTCCGGTACCGGAGACTGGGGAACGCAGAGTATCGGGTA
ACATGGTGACAAGGGGCCTGCTCATGTTTAAGGAAGGATGGTGCACGGAG
AGACCAGGAGACCGGCATTCTCGTTGCGGAGGAGCCGATTTAATCCTTCA
GCGGACTCTCTCGAACTACCGAGGATCAACGGGGTTCTGACAGCGAAACA
TAGTCCCGATTCTCTCGTCCCGACAGTCGTGTTCTCCCCCCCGCTCTATG
CGATCCCCGGATGTCCGCCATAGCGCACCTAGGCAATCCGTCTCCCTCTT
GTCAATCTTGGTCATGTTTCTTCAAATGATCGCGTCGTTCTTCCTCCGAA
TTGGTTGCTCTTTGTGTCAACCGGGGTCACTCAATCACCGTCTATCTTAA
GACAATACAATGGCACGAGGATGCAATACTATTCCCGGACACTGAACCAC
TCCAGCCGAATTTCTTACCCCACTCCGGTCGATTGTGGAGGATGTGCTTC
TCAGTGCCGTGGGGGTTCAACGGAACAGGTGTAAAAAACGTTACCTTCTC
AATGTCCGGTCACATCTGTAGCGCTAAACTGCGCTGGCAGTGTTAGATCG
TCACAGACCATTAGTGTGCTACGCATAGGGCCCCACCCTTTCTGTATTAT
CGATTTTGCACTAGACGAGCCAATGAGCCAGCGATCGGGTCGGGACCGTA
TAGAGGGGCTTGTTCTAGTGCCTTTAACTCCGTGGGCTTAAGTTTAGGCA
CAAATAAACCGGCGCTACCGTCATACAACCTTAATTGTACCTGCCATATA
GTGTTTGTTTCCTGATTTTGTTACACAGGTTATAGTAGGTATGAGGCTGT
TTCCGAGCACTGGCGAAGGTCTGATCCAATCTTGCAGCCTAAATAGAGTT
ATGCGCCGACCTACTAGGGCCCGTCGTCTTCCCGTTTAACTCACCAGCGG
AGTGGTAGCACCCCGTCCTCAGTCCAGCTCGCGGTTGCGACAGATTAAAG
TCGAGATCCCCCTTGCTCCCTGTTTCTCGCACGCCCTTACCATTTATATG
TCACCAGCCGCGTGGTGACGTAATTTGTGGTCTATGGGGTAAGATTGGAG
GAGTTATAGCTTTCATCATCCCACCAGGGACGGGCCTTTTCCGTCTCCCA
AAGCATTTCACAGGGCGTAATTGCGCACTGACTACTCCATCTGAAGGGTA
AGGAGCCAAGGACGAGGGTGCTTATATTTCGGTTTGGGCTCAATTCCCAA
GGAATTGGCGAAAGCGAGGCGTCGGTGAACGCTTCGCTTACGTCGAGATG
GGCCTCGTGTTGTTCGCCGCTAATTCTACCCAGCTGCTAGCTACCTATCG
TCCCTCGCCTGGACTATAACGACCTGACCCTGTCGCCTCACTGAGATGAA
GAGACGCGGAACCCGTGATAGCAAGCTACCGGATATGGGGAGAGCACAAA
GTGTGGCCTGGTTAGGATCGACAGTCATCAACGGTCATCCCTCAGACCTT
CGACATTTGGGTAACTCATGACAAATGCTGGTTGACGGTTCGACTGTTGG
AAGAGCGGTATCACAGCCGGGTAGCCGGGCACTGGGACCAAGAATGCTCT
CGGCACTGACGTGGCATGTTCCTATACCCAATGGGTTATATGATCCTCTT
TCCAGAACTAAACGAGCGCCTCGCTGGCTTAACGTGTTTGAGAACCAAGA
TTCATCCAGAAACTGCCACAGTCGAGAGATTCGTGGGATCACTGGCCAGC
CACATCAACTAAGTTCAAAGGGCACCACGCCGGTAGCACAAATGGCTTAA
TAAGCGGGCTGTGGCCGCTTAGTACCCCTGCCTACACGGGACGGAATATC
GTGGCATACCAACTCCTTGCACTGTACCGACGCTGTCCTCCTAAACCACG
CTAGTAGTCGACACGATGCGCGAGGAGAATCTCCGTCCCCTGAACCCTAA
GGTCTTTCTGCATATCTTTTATGGCTAGCCTTACTCTTCCTGACACTAAT
CATTAAGCGACCGCACACTCAGGAAGAGTAGCGTCTCCATCGCCTTGGCT
CAGTCCACGACTATAACATTCCCTTATGTTCAGCCTTGTGTTACATGGTA
ATCCCTAGCCGTGATTGCAGAATCGAAACGTGGCTGCAAGCTGGTGTTCC
CGGTAAACGTACGTAATTGGACGCCCGAATTCGGCCTCATGTGCTGCGGA
ACTCTACTTCCTCATGCGGTCTGCGGGCTGCTTCCGGTTTCTTCTCCAGC
TCGCTATAATTACCCACGCCCACTTACGCGCGTAACTGGAAATCAAGAGG
GACGCGCCGACTAGAGCCATCGGACTTCTCACCATTGTACTGATCCCGCT
GAGGTCCATGTTGACGCTGGAGCGCGAGTTGTTCCACGTGGTCTAAATGT
AGTTGGTATTGTGGCATTGACCGCGCACACCGACCTGCAACCCTCGAACC
TAGATTTTTAGTAATCGTTGACGCGGTTTTGTCAGTTTTGAGAATGTTCC
ATCCCAACCCTAGAAAAAGGATGGGATCAGTAGTGACCAGGGAGGTCGGC
TCCTCACGCGAACCTTGCAATGAGGCTACCTTACTGATCCCTCTGGTATG
ATGCAGCCCTTTTCCTGGATCGCCACAGACCGACGTTTGAGAAAATCCCC
AGCTTCGAGAATATCACACCCGCATACTGCATCACACTTCTCTCTCGGGC
GATCACGGTCATGAGATTCGATTTACCGGCTCGTACGAGCAACCCTCAAC
GCCGCCTTTCCACGTTCTAGATTCAATCCAATAAGCCGGTGCCGGGCTCG
TTGGCGACGGAGCGCTTGAGATATCTAGGTGACCCTTTGACGAGTGCCTC
GATAGGTCCGCTAGCCCCCGAGCTGAGAGACCGGAGTGCTGCCTTTTCCC
TAGGCAGGCGTAGGCCCTTTCCACTAGTCCACTGGTTGAAATGGTCGGAC
CCTTGCATGGACACTGCAGAGGCCCTACGCTGAGTAGTATCTATGGAAGA
GCTCGCCTATGAGCGGAGTGGAACGGTTAAGGACTGGGGGGTTGATTGGC
AATTGAAGACCATGATCCGTGCAGTAAGATGAGAGGACGAACGCCGGTCC
AAGGGGAGTCGAACACGCGGAGCAGACAGTAGCATTTAAATCGGACGGGG
CCGGGAAAGTCTCGACTCCTCATATTGGCTTACCGGCCTTGCGTTCTTCT
TCGTTGAAGGTTTCGATCTCTAACATGATTACTCCACGAATAACCGTCGA
GCGTTCTACCAACTCAGCCCCACGGCAATTTTGACGTGCACATTCTAGAC
CTATATCGTCCCATTTCAACCGTGGTTTTCTCCCCGCAGATACAAATTGC
CATATGCTGATCAGGCTAGATTATTAAGCAAGGTGAGGTAAGTTCCCCTA
TCAATATACGATACCGCTAGACAAGCTTTTACCACCGACAGAGTATCGGG
GTCACTGGTGGGCCAACTATTAAGGGCAGAATGAAACGTCATCAGTTGAA
TCAAACACTTTATTCCTTGCCGAGGTGGCGGTTGTAGCCCTGAGCTGCAA
CCCTCGATAGGCTGGTTCTGTTTACCCCGCGGTGACGGTAGCACTAAGGC
TCTGACGAACCAGGTTTGGTGTGCCAACACCCCTCCCTCCCGTACACTGC
TGAGATCTGCAGCCATGGAGCAACAGCACTACGCTGACATATTACTAGAG
CGGCATTCCTTTACGAGAATGTCTCACTTCGTGTGGTATGAGAGCTCTCC
CGAGTCTTACAGCCCACTCGGTAAGACTTGGAACGCCGAGCCGGTCCGAA
TGTGGTGCTCGACCGTTGGACCGCCCAGAATCGAAGAATACGGGAATACA
TATGAGTTAACGCAGGGACGCGTAGTAGGGAATCCTTGCCTGGGAGCGAA
GAATCTGAGATGACCGGGGCTGCCCTGAAAAGCTCAAGTGCTAAGATTAT
GCCCGTTACGATATATCGTGCTCCCGGCCGTCTGCATCTTGGCTCTTTCT
AGGTGCTGTGTTATGATTATCCACTCTAAGTGCTGCTCGGAAATGACCGC
CTGTCGGCTACTATACCTAAGTAAACTACACGGTCAAACGAGCTGCAGGG
ACTTTACTCTGCGTCTACTAGACAGTCCTGTAATAAAAAGTCCGCTCCTG
GAGGACTTTAGAAACTAGGCCCGCGATGGCTTGCTCCGATTGACTACGGA
CTAACACGGCTCGCGCTCGATTATAGTCGGCAGGCCTCTGGCCTCCCTGC
CGGGTGTTCCGATATAGAATTAACAAACTTTGTCTCGACTGTCACAGTCT
TCCGTTTACCCGAGCTCGTGCTTTCTCATCCGTGCCATGTCCTCCGCAAG
TATATGCTGCTGACAAACGTACACCTTAGTAGGTGGAACCCAGCCGTTCG
CCCCCCGGTCACTCCTCCGGCGATACCGCTCCTCACTTTTGTCTTTCTCG
ATACGATGGCCTGGCAAGTTCTGGATATATGATCAGCGCTCCATTACGGC
TCCCTCCGGTGCATGCTTCCACGGCCCGTACTACAGGTGCTTAGACACAC
GCCTGTCGCTAAGTCGAGTCAGCTCTGGCCCTGGTGCGGGCCGTGAAACG
GACCAGTGCGGGGTCACGGAACACTACACTGAGAAGCGAGCCACGGTTGC
TAATCCACGTGGGCGCTGAGTCAGGCAACTGTAGAGGCGTGTTATCACTA
GTTGCCGCGGCGTAATTCAGTCGACAAAGGTTGTACACGTGTGTACCACG
TGTCTGACCCGGGTCACCAAAATGCGAGCCGGCTGTGCATTGGCGCCGCA
GTAAAACTAGCGTATACCCGCTCGTAACTGGCTGGCCAAAGTAATTTATG
TATACGCAAGTGGCCTGAGGGAGGCAGCCTGCTTAGCGTCCCATCCCCTC
GTCAACCTGTGGTTTTAGAGTGGTCGGGGGGTTACCTGACGAGCTACTAT
ACACAATCTAAAAGCCGGAATACCCGTTCGCAGTCATTTGGGCCTCCTGT
CGCGTACACTAATCGAAGTATAGGATCCAGATTATCGAGTTAAGTGGTAC
CCTTCCGGTATCCCTGTGCGTTCTGATTTCATCAGTGTAGGCAAGAATCC
ACCGACCATAAGTTAGTACCTAATCCCGACAATCAACATAACCACGTCCA
TAATTTTCAAATTCTCACTGTCACGAACTTCATTCTGCGACGTGGTTATT
CGGACAGAGGTTGATGCCTCTTTACCCATACGTAGTACCAACATCACCGA
CGCGACCTCCTTGTATGATCTGGTTTTTTCGTTCTACCTCAACCCGATCA
GAGAAGCCTCCCCGGCCGAGGGGGCCCCACCACTCCTCGTGGAGTGATCC
CACTCGTAGGAAGGCGACCTGGATGGGGAGAGTCCGCAAATGTAATTGAA
CCGCGCTACGAGCTTTCACTCGCCAGCTCAAATTGCTGCTGGGATGTACC
AGGCATAAGTGTTCACCCTTTTCCACGACCTCAGGGCGGACTTTTCGCTT
GCGTTTATTCGTCATCTCCTTCTTCTACTGACGGATCGTGCTGCTTTCTT
TGGCAGTCTCCAGAACGTCGTGAAAACGGCCTAATCTTATGGGACAAAAA
TATCCCAACTGGAAGACAGAGGACGAACACCTGTTTCGGTACACTGCGTC
ACAGGCACGGACTGGCAGTCACCGCTCCACCCCGCCGCGCTGGTCATGAT
TTCCAGCAGTGGGGACCGGCCGTCGTCCCATCAACACCGTGTGTGCCCCG
AGTTCGGGAAGTGTCCTGAGTGGCGGTGTGGCGGTCTATATCCCTTAGAT
GAGAGTGGCGGACTCAGCATCACTGCGAACTGCCCGGCAACCTTTAACAA
CTAAATTGCGCTTCGAAAGTGCCCAAGACAGCCTCACGGCGAGTCGCCTG
TTGCACGAGGGAAGATAATTTTCGAGCTCCTGCACACGATCGCTCATACC
CAAAGTGGATAACACGTTGGAGGCATAGGCTTGCACCTGCGGGTGTCCTT
TCCGTGTTCTCAGGCTAATGCACTATAACATCTGGACTGACCCACTCCAA
GGGAAGCCTCTGGTAGTCTCTAACTACTACGAAGAACGCGTTTTGCTCAA
TAATGTTAGCGTACACCGACGTAAGTTGCGCCATTTGAAGCGTCTGAGCT
ACCGGCTTTTCCCGTTGGCTCATTGTCAACGTGCTATCCGGTCTGCCCCA
ACTCGAATAACGCTTAATTCATACCTAAGTCCCGTTGCGCGTGACTCTCC
AGACCCCCCTTCTAACGTCTCTATAACTGTTGTTCCCATGGGGAGCATGC
AGGGAATAATCAGCGCGTGTTAAATAAGAAACGCCGGCGCCAGGGCTAGA
CCGCCTTTGTTCATCGTCCCCCTTTGGCTTGTGGGTAGTAGTGCCGGTCA
CCATGCACGTCACCTCTTTATACTCGCCCTTTCCCCCCACATCACTTTTA
GCGACCTCATTCTCCTTACCTCAAGGGATTGCTGCATCTCGAGTCCGCAT
CCGTAAAGCGACATTCGTACATAATCCCTTCTCACAGCCGCACATGAACG
TCCAGGACAGCGCCCGTGTCAGTTTAGTAACACTTCCACCTATCCCTGGC
CGGGTTATTCCAACGTACCGTAGTGGGGGGCAGGGGATAAGTACGCACCC
AAAGGACCGAGGCTGGCTGGAGCAGAGTCCGAACGCTACCCGACTGTCAG
TTTTATACAGCCGCACTCCACCAGTCACTGCTGCAGGATCTCGGACCCCT
TCGTTTTGGAAGCGCTGTATCCTTTTGTCCTTGCTTAGCAGGTCAGCTTA
TCCAGGGGCCTCTCTGCTGCTCATATCGAACGTACGCACAGGGTAGCCGG
TGACCACGAGGTGTGCACAGATCCTCCTGACCGGTGTTAAAGATACGTGT
GCTCTTTACTCCAGTTTTCCCCCGAGGAGAGTACAGATTACCTTCCTAAC
TTGCTGCACACCTTCTGCTACGGCCCCCGTATGTGTCCCCGTCACCGTAC
CGTCCCAGAGCGCCTAGCACTTGTCTCGCGGCCCTCCTATCCATGAGGCC
ATCACAACTGCATGCCAGCAATCATTATTCAGTCTGCCGAGCTTAGGAGG
CCAGGCTTCGGGCCTCCTTGGCCACATCATGCAACTACGTATGCGATTGC
ACCGGAAACCGCTAGTTCTCTATGCTTTCTACCGTCCCATACTCGTTTTC
GGTTCCATCGTTGTGGGGGTACTTTCGCGCTTCAGGACTTTCAAATGCTA
CCCCAATCCGTCGAAAGGCCAGGGCTGTCCCACCTACTCCCTGAACCATT
ATTTTCGTGATTGCGGGGCACCAAACACAATTCGGACTCCCAGGTCTCCA
TTACCACCTTGGATAATAACTCAGCTAAACAAAGACAGTCAGGTCATTGG
[truncated: 3,864,903 more chars]
