# Supplementary material for: An evaluation of alternative methods for constructing phylogenies from whole genome sequence data: a case study with Salmonella
Source: PeerJ. 2014 Oct 14;2:e620. doi: 10.7717/peerj.620 (PMC4201946; doi:10.7717/peerj.620)
Supplement: Supplemental Information 5 — See README file for further details. [file peerj-02-620-s005.zip › sol116all.fasta]

>SRR353666
GCCCGTTGTGGTAATATAATAAAAAAAAAAGTTGACTTCCTGCACACCCCGTCCTAGAAAACAATCTACCGCGAGATCCC
TTAGGGCCCTAAATGCCTAGAAAAAACGATAGATTAACCGTCTAATCTTATCGATAATTTCCACTCTTATATTGTCGAAA
TAATACCTAGCCCAGTGAAGCTTCCCGGCAGCACGAAGAGGTTCTTATCAATGCGCCGCAGACACACAATGAAGCCACGA
GGTCCAGTTGCATCACGACGCAAGCACTCATCCAATGATTGGGGCTGCTCTTCAATTGACCTACCCACTGCGTACGCCTG
TGTAGCGAGTCGCACCTTAAGCGTTGG-CGACGCCTCGGTGCCAGTTTCGCTCCTCATTTCTCAATCCGCCTATCTGCCG
AGGAGTGGTTCAAGCGGACAGTTTGCCAAGGGCTGTGGTGTTCCAACGCAAGTACCAGTTCTCTTCGTTAAGGGGTGGGG
AGGATCCTCGTTTTCCTTTCGCAAAGGATATCGTCAATCAAGTCTGTGTTACTTACAGGACAATCCTCATGATAAAATCC
CTGACGGTTACAACTCTCAACTAATTTAAAAGCCACACTTTCATCACGTCTTGAATGAGGTTTCGTGAAAAGGGACTTTG
AAATATTGAGATGACGCCCAAGTTGAGGTTCTTCATGTGTCCCAGGCCCGATGAGTGGCGGAAAACTCAGTCAGCCGCTT
GCCAAATATTTAGGTTCGCGTTATCAGTGGCCTGAGCCCAAAGGCTACTGCGATAGTTTCTCCTGCTTAGGTGGCAAGTA
TGTTCCGGGAGCCCTCGGTCCTTCGACGACTTCACAACAGCCTCACTCGACGCAGCACGTCGTAAAATCCGGGGCGTAAT
AAACGACCCTTCTACCGATCATGACTTGCGTGCATGCGTTCTCGGCGGTGTAGGATGGCGTCAACTGTTCTCTTGAGTAA
TCCGGGTCAGGTCCTCTTGGGAGCGCCTCAGCCCCGTGGAGGGTACTAGCTAAGACCACCTTACTGTGGGTCCCCACTAT
TTCGGGTCTTGCGCGGTAAAACACGGACTTGTCGCAACTTGTTTAGAGCATTTGGCCGGCCCCGACTAGGCGTCGGCGCG
GGGAGAAGCAGATACCAGCATTACTTGAAATTACCGCCTGAGCCTTAATGGTAAACGGATTCCGAACAGCTGATATCGTC
TATAAAATTGCGAACACTTTGACCGCGTCGGAAATACTTCATCCCACCCCACCATTAATTACAAGGCAATGCGTGTCCAA
CGGAGCATAAGCCCAGCTAATGCGCCAAGGTGGAGCACTCACTCCCCCCGGCGCAAGTGCCCTAGGAATGTCTTCGATCG
CATGGGGACTATGCAAAGCGCCAACAGGAATCACTGGGGAAGCCTCTTCGTCGGGGATGTCAAGTAAAGTACGTACAACC
TGGGATACCATACGTCGGACGGTAATGCGACTGGTTTCGACCGGGCTTGTGTCTCCGCCCTGCCTTTCCCCCAAATATCG
GAGTATCACTCTCAACCCTTCGCAGGCAGACAGTTTGTATCCGCGGCTTGATGGTGCCTCCGCTCCGGGCGCCGTAGCGG
CTCCAACCCTAGTCTTCCTATCCGACTCCACACACCAGTTCGCAGTGAAGGAGGACAAATCGAGACCCCGCCCCTGACGC
TCTTGCACATTGCTGACCCCATGGAACATTCGGGTCTATCCGGGCCGCTTAAGCTCGGGTAAGACGAGGGCATTTAAGCA
ACCAACAATATAGGGCGCGTAGTGTTATTGTGTCAGGGTCCTCCGAAGAAATTGATAGTTCAAACTACACGGAATTTGGC
ATCCGCCCTGGTCTTATAGTGCTGTGTCATGGGACTTCTGTAAGGGATGCGGACAAGACCTGACGAAAGTCTTATACCAC
AGACCCCGGCGAATGAATTCCTATTGCCGTAGTTCTTGCACAGGTTACGCCAAATGATACTCACCCCTACATTTTTCCAT
ATACAGTCAGTAGACCACAATGTCTTTTACCAATTCCTTCATAGTCCTTGGCGTAGGGAAGCACGCCTCTCGGAACTCAG
CAAATGAATCACTCCAAAGGTGCGTGGGTACGGCGGCCTAATTGGACACCGGTGCGGTAAGGACTAGAGACAGACTCCCT
GGCGGGACCTTGGAAACTGGGATCCCGCTGACGTCTTCACTGAGTGAATAGTTTGCGTCACACGGCGAATCTGGATCCAG
CGCCCCTACCCCGAGCTGTGTTAGTACGTTCGAGTATCGCCCTGCAATTGTAAAGTCTATTATCAGCCGACGACTTCAAA
ATCTAATGCTCAGTGTTCGGGGCCCTACTAAAGAACTCTTGTAGTCCTCGGTAACCACAATTTCGTAATTATAATGTTCT
TCTGGGCCCAAGTTGTCCAATCGTGCCACTGCGTAGTTGGAGATGTACGCTATGTTTGGCGCGGAGGCAACCTTAACCTT
AGTTTATCCTCAGTGCAAATAGGTTGATACTGCAACGGAAGGATGCATCCAATTTCTCGAGGGCATTGTGATGGAGCCGG
GCGGCTTCGCCCTTCGCGGTACCCACGCTAATAGTTAGGCTTTGACTGACGCGGCCAGCGAGTGTCAGTCCGACGTGCCG
GCAAAGCGGAAGTCTCAGGACCTAAAGATTCGAATATCCTGCGAATATAGCCTTGTAGAGGATATACGTCCC-CGGCACA
GACGGACCACCCAACTTCTGGTTACACCCGGGAGGTTAATGTATATCTCCCCGCTTATTCCTAACCCAATAATCCAGTTA
GTACCGCAGGCCTATTGCACCCCTCGCATGTCTCTGTTAATAGCAACGCTGGGTCCTCCTGAGTCCATCGATGCGTAGTA
GTCCAGATGAGCGCGCGCCTCTCGAAAGAGCAGGGCGCGCGCCCCATCTCGGACCTGTCGCAACCCGAACGCCGACATCG
CGGGGAAGCGCGGGCATCGATAGAAGCTAAATGAGCATCCATTCGAAACTTTCGCGACAATTTTGTTTGGTTATATGTGC
TTGGTCTATTGTCCTACGTGAACGACCACACGGCATGGTAAGCCCAGCAGCGCTTTCTGGTATCAGATACCGCGTGGCCT
GCATCCTTTTCGCCATTAGGAAACCACGGGATCTTTTTTACATCGTTCTCGACTACCCGGCTAACTGTGGAAAACCGCGT
CATTTTGACCTAGAATTCTACGGATTTACTTCGAGTGCGGCATCAGGCCACAATACATCCAACCATGTGAGGGAGAGTTG
TAAACCTACTTAGCGATTTTAACATGCGAGGGGATAGTTTCGTGGCAAGGGGTCAGGGCCACAAGGGTTACTGAACTTAC
TCCGGCACATCGAGATATGAACATAGGCGCGAAGTTAACGGCAAAATATTCACGTGAACAAAGGGACAACCCGGTTGATA
GGCTGAATCCGACATTTATGCAATTTCGCTTTATTCGTTTTTCATACATGACCCCATTGCACTTCGTGCAGATCTGTCCC
CACAGAGGAACCGCAAAAGGCTCACCCGTGTAAATAGCGGCGAGTAAACTGTTGCACGCCGGAGAACCGGTGACTATGAC
GCACCTGTTACAAAGCGACTTACAAGCTCGACGTCCACATTGCGAGGGTGAATGTACAAGGGTCGCGCTTCGACTCCAAA
CGTACTGAACTTTAGCACGCAGAAGGGATCAATATAGGCG-TGACCTGCTATGCCCTGAGTTAATAGCTCCCAGCCTACG
GGAACGCCCCACCCCTAGGTATTTTGCTATGCTGAAATAATCAGTCTAGCAGTTGACAATCCAAGACCAATAGGGCTTCG
CTGGAGACCTCCACGACCACCAATCGTTGGTGTGCCCGAAGACTACACCCATGACGTCGCCTTTAACCGGTGGTAACGCA
TCACCGGCGCTACCTTTTTTGAACTACATAGCGCCTACGTAACGATCCGTATTTTCCGCGGGCAAATCAAATCGAAAGAG
AAGCCGTGGTCATTATAAATGCACGTACTTTACAATTGGTGGGA-AGAAGGAAGATTTCCTATAGTACCCCGGTGTACAG
ATATCAGGCCACGGGGTATAATTCGTACCTTCGATCAGCAGCGCTTTATCATCTTGTATATGCCCCCTAGGAACGCAGCT
GAGAACAAATATTCGAGGCGATTGTCGGGGTCAGGGTCGCGGTCGCCATACTCGGTCTCACCCGTGGCTACGATAGAAAT
GCGCATGTACGGACTAACGGGCAGTTTCGTATGAGTCCCCCGGGGGTGGCCTGCGATTGCCATTTTCTATCGTGAGATTG
TAAATGTCCATCTTAGTGACGTTAACTCGACCTGTCCCTCCCAGCCATATTGATCTTTGGCCTTCATCGTGCCTCCCGGC
CGCCCTCATCAGACCATCTGCTCACGAGTGGAGCTGCGATCCCGCTCACGGTGCCGTTGTGGTAGACACACAGCACCTAG
TTGTGATAGGCCGGAGAGTCAGCCCTACCCATCGCAAAAATGATTGTATGCACTAGCATTGGATGGATTTGGTTAACATA
TTTTCCGAAACCGGTTAATTTCGATTTCACTTTTGCGAGGACAAGAACAAATTATTAATCTCGCAGCTTCGCCGTCCGGC
ATAATATACGGAGGTAACCAATGGCACATTAGCTTCCCAAGCAGCTAAAGGCGGTCTAAGCAACCGTCATTCCGGATCAA
GATCGATGTGATGCAACACAAACCACATTCAGGGAACCTACGTGCGGATCCTACTTTGCACATCTCCGCCAACTAATACT
AGCTTGCTGGTGTAATCCCGCCTGTATGCGCAGAGCCAATCATTGTCAAACCACCTCCCTACGTACTTCCCCTCTGCGGC
TATTTAGCCTCAGCGCCAGTATGGCGCAGTCGCTTCGGTAGAGCGCACTGATTCTTTGCACCCCGCCAAGTCATGTGGAT
CGATCACTAGCTTACCTGGAACGGTCCTTCGAGCACTATCCCATTACCCCGCTTCCTAGTACCATGGTCATCATCAACGC
CTCGATACACGGGTGAAAGGGGTCGAATTGCACAATAGTTACGTAGCAGCGGCAGGTCTGGAACCCAATGGGATAGGGCG
AAAGAGGGGGAGTAGGGGAATACCACGGCATAGCGCGTATTACTGCAGCTGAAATATAAGACCG-CACTCGCCCGGCAGA
TTATTCTCTGGCACCAGGTCAGTGAGATCAAGACATCCATGGCTCTGCCGGTGTGAGGCCAAGGGTCTGAAGTGAGCGTT
CAGCGCAGTCAGGACTTTTCCTCGCTAATCGCACCCCGGCCGACAGACTCATCTATATGGCGATCTCATTGCGCACCACT
GCTACTGCGACTGGCGTGCAGCAGAAGCCGGCTATGCTAACGGTATAAGCTCGGTCTTTATTCCCGAATATTGTGCCACG
CTCTGCTTCCTATCGTTGTACGCCCATCTGTCCACCGCATACGC-CCTCTTCGGGGACTAGAACGCTACGGGAGGCTAGG
TGAGAAATTGTTGCTGGAGGCGATAGGCGAGATTTGTAGGCCTTTGAAACAAGGAGGGTCGAAGCACGTAAATAGTTCGG
GGGACAACAGGCCCCTTCCATTTTACGGTTAGCCTCACTTGTTGCTGGGTGGGGCTATCCGATTAAGAGGTGATGTAAAT
ACGTGATTTGCTCCGACTATCGTAACTGTACGATGTTTGAATGCGAGGCCAGCCGGCCGGGTGGAAACTCAGTCGTTCCG
ATTTATCGATCACCCGTTCTGGCGTTTGTATCCCTCGTTCCCCCACGTCCCTATCCCCGGGCTGGGCGTAGCGGTAATCT
AGCTAAAGAACGTATTACACTCGGAATTGATTACAACGAATAGCTACCAGGGATCCTAGGCATATAGTCCGTTCCTTTGA
TCACGCGGACACTAGGAAACATAGCTTAGAAATGACCCCGCACATCAACGAGGAGAATAGACGAAGCAGTGGTCCCTGCG
CGCGGCGACAGAGAGTGACAGGCCCTCAAAATTGTTTGACTCGTGCCGAGGTGTTGCTTGAATGGCGATACGCCAATGTG
AGGACTCCGACGATAAGCCGGCGGTGGAGTTTCCCTGCATGGGAATGGCCTGATTATGTCAGCAAATTGAGGGACAATTG
ATAAGCGCGATTCGCCGTGCTCGCTGGGCTATTGCTCAGACCTTCACTCATCCCGTGCTCCAACGAGCCGTATACTGACC
TACCTGGCAGTGTTGAAACGTTTACACAGCCTTATTCGGAATTCTTAGCGCCGATGGCCACATTGCCTATGGCCTCCGGA
ATCTAAGCGGATAGATGGCCAGTCCAGAGGTGGTGGTATCGGAGTTCGTTGATGTAAGGGATCGCGCGTGAAAAAGGTGC
GATCCGAAGTTAGGGCGTTAATCTAGCCAGAGGACCTTTCGGAACAGCTGGAGGATTCTCGTTCGAAGCCCACATAGTTT
TCGGTCCGTGTATAGTGAGCAAGGACTAACGAACCGTTATACCACTAGCGCGCAGCTGGGAGCGAGATAGATCGCAGTG-
GCTACCAACCCGCAAGGCAGAACGCGACACACCAGAGGTAGAAACCGCTTCCTTGGGCCACGCTTTGACCCAGGTAAAAC
ATCAGGATTGGGCTTGGTATGAAAGAGCCCTGGTTCTGTTTCAACCCTAGGCGTTTTCTGGCTCGATCATGACAGCCCCC
TAAATAAACTCTCCCTAAATGGCGTATGCGGGAGGTATCGGTAGCATTCTGCCCCCTAGCCCATGTGTGCCGGGTAAATT
CTCACCGCAGAAAGCCGTACCCAGTCAACAGCTGGCTGCGAAGTTCACTCTTGCTAATTATTGTATGAAGAGCTACAGCC
ATCAAAGTACCTATCTTTCAGTGCCAAGTAGGTGGCGGCCGGGGCTGATGGGGATAAGTCAGTAGTTAGTATGCACAAAG
CGTTATCCCAGATGGCAAGGCACTTCGACTCGGAAGGACGCACACCTCTTCAATCGCGTACTGTGGAGTCATGTACGCGC
GATTTCTTAAGACAGCTTGGTCTAGCTCAGGTTGGGAGTTTTAACTCAAGTTCTAGATGCTTCCGTTGCAAACTCGCTTT
CCTGAGAGCATTATGTGCCAATAAGCTACGAGTTACCGGATTCCACGTATAATAACATTTTGGAAGATTCCGCGTCATGT
GGAAACGTAAGTCACTACACGTGGATCCGCTCTAAATCCGGAATTTCGCTGTCACTTTTGCTGAGCAGATCGCGCTCATT
ACGGTTTCTTATGTGAAAGTCTTGTATGCTTGGCGCGGTTCTAGCTTCTATTGTTTGCACGACAATGCTCGGCGGGGCAA
CATTCGTAGCGTCGCCGCAAAGCTAGTGCGGGGGCGCACAATGCGAATTGGAGCACGGTCTGTACCAATAGTATGGTATC
ACACATATAGACGAATGGGGCGCGTTTTCCGCGAGCAAGGAAAGTGTGCTGCACGCTAACGACCGTACCGGTTTAATACT
CCGGACCCGAACAAAGAATCGGCCATGACTTTGAACCCTATATATGTTTCATGTGCACCCAGAGGACGTCCAATATTTTG
CTGACCCATCTACTTGGTGAATTATCCTCACGGGTCTCAATTCTGGTAGACCTACCTAATGGCTACTCCCGCGAACCCTA
TGTTACTTTTGCCAGCCTCCGTACCGCGATAGTCCAATCGTACGGAAGCGTAGGTCTCCGCGCTGCAGGCTGATGGACCT
CCGACACTGACCGTATATGGCACCACATCGGTCCTTACCCACGGGCGGACTGAGAATGATGATCTACACACCAGCGCGTT
CGCCTGTCATCGGGTGTGTTTCTCGCACAGGTCTAAGGCAAACAATATTTTCTAAAAGACTTACGATAACGGATTACTTA
GGCCCAGCTGAAATGCTTTCGCATTAGTTCGTGTACGTAGCGCAACCGTATGAATATGTTACTGGGGGCGGAATAGCGCC
GAGCACCAAGGTTACCTATATGGCTTTGGAGCAGAACTCTCATTTACATTACGGGCGCTCAGACACACCTTATGGAATAG
TCTCCTGATCGTCTCCCAAACCTCGGCGTAGAGCAAAGTTCAGGTGGATCGGTATAGCGCGTTCAGTGACTTTCGCCGGT
ACACTGTTGGAATATGAGGCCCCCTCGTACATATTTATTATGGCTTC-ACAAACAGCTTCCACCGTCCTGAGGAGAGGGT
CGGTCACCAGAGCTTGTCTGGTGGCCGCAACCGTATAAGCAGCACCTTTTCGCTTAGTGAACGTTAGCTGAGATTTCTAT
CGGCAGGAGGAGTCCTAAGGCTGGGGGATACTCACGGCTTTCCCACACTTTACAAACCCGGAAGAATAAGCCATGAGAGG
GGGATCTAATGCGCGGTCAAATCGTTTATGCGAGCGTGACTGATCTGTATCCATGCGCCAAGAGAGATGCACTTTAAGAC
CCGCAGCAGATACGGCGGAAAGGCGGCGTGGATATCACCCTGGCGATACAAACTTGCCGAGCGTAAGGTTCAAGGCAGAC
GGCCAAGATCTGAATTGAGATTCTCTGCTCGTGGGTTTATCGACCGAGAAGAAGGACACTATAAAAGGCAAAAATAATGG
TCGCCACATGGCAGGGCTAAGGGGCCTTCGACCACCGCGTAGAAGGGGAACCGTAGAGGATTTACTCGCCGTACGACTAA
ACAACCTAACCGACCCCTC-GACGCAAAAGATTTCTGTCTTTGGAGTGAGTCGGCTGTCTGGGCGCACGGACTTTCGGCA
TGCACCTCCAGCGGCGACCCTTACCGCCTGCGGAACGCCGGGCTAGGTGTTTCGACGGATTCCGTGGCCGTGAAGTACTC
GTGGTAGCATCTTTCCGAGCGGACTATATACTATACCTTAAGGACCAGCCCCTGTTGTGATGGGAAGCTTGGCTCAGGCA
ATCAAGTGCCGCCCCGCGTCACACTGCGTAGCGCGACTTGCTGGCGCACTATTTGAAGGTCAAGGTTTCCCCTCGCACCA
CTGGCAATGGAGTAGTAGAGTGGAGCGCGCTCCGCACGTTATACTTAAGCGAGTCTACGTACAGCAGAGATTGTGATGCG
CGTGTAGAAGCTGAAACGATGTTCCGCTCTTCACGATTAACCCCCACCCCTCATCGGTACGACCGACCTAGTAGTGCGGG
TCAAAAGTGTCCCTAACGACGGACCCGCCAATCCGAGATCTCATTAGTCTCCCACAGCATCACGTAAGGTGGGGCCTGCC
GCTGAAGCAAAAGATTACGACAGGGCCGTCGCTGCGCGTGGTTACGGGGTTTGCACTATGAGCGATTTATTTTGCGTAGC
ATCGGAACGGCGATGGATCGGGAAAGGGCGCGTACCAATGAGTCAGCCCTGAGCACCTGACGGAAAGCATCCCGGACAAC
AGGTCGAATGAGAGTTCGGTAGCGCAGGATAAATGCCCGGGCAGGAGCAATATCAGGGGTCCACGTCGAGTCGGGGTATA
GCGCGGTCTAGGCTCGCCAGCATATTCGGTCGGGTGGTGATCGCGTATTGGGCTTCGTCTTGGTATTCGCCAAAAATTCG
CTCGGATTTTAACATCCGGAAGGGGGGTTAGGGGAATTAAGTGGTCACGGTGGGCAGGGCTAATTAAAATGCGTTTACAA
TAGAGTGATGCGGCGGGTCTTACGAGTAGAACTGAGACAATGCCAAGACGGACCTCCAGCGAAACACCGAAAGTCACTAT
CCGTCGCGAGGGTTTCGTGTCCTCTCGACATGAACACTCACAGAAACGGGCAATGGCGGCTATTGGTAGCGGGCACTTGG
ACTGTGAGTCCGCTGTGTCGTCCCGGCGCACGCCATAAACCGCCGAACCAAATACGGCAGCCCTTGACATTGCTGTAATG
CCGGTCCTCATTCCAGTACTCATACAGTTGGACCTTCAGGCTGCATCGTGCTATCGCGGGCGGCTCCAATGGGCCTCGCG
AGACCCGACGAAAAGTAGACGCCCGAAGCCCCATCTTGCCCTCTGCCCGTACGAACTCGGCATGGCAGGCTTTGTTAATA
AGTCGGACTGAGATCCAGGTGGGTAAACGGGGAGCATCTTAAGAAAGTGATGCTATGTCTGACTCACAATTCACGTGCGA
ACTGCGGCAGGGTATCTTAGGTGCGCAAGACACATACGATACGAGCTGTGGGCAGTCCGCCATCAGCTGTTTTGGCCTAA
AGGATCGCTCTGCATTCTAAAAGGGTTGATGTCATGTGTAAGAAAGCAAGATGAATTGCTTAGCACGGCACCGGTTAAGC
AATGATGATGGACGGTAGG-CTCGGACTGTAGCTCGAACGAACTCGCCCAACCCAATCTCGTCTGGGGTTGAGGAATTGC
CTGATCACTATTGTTTATTGGGGTTTTCTACGGTAGGAGGCATCAGAGTAACCGGGCCAGGGGCAAGAGACGCCAACACC
AGGTTCTTGTCCGACAAGGAAGGCACTCGGCTAGCGAAGGTTATGCGTGTCCGGAATCGAGATAAGTACGAACGTAAGCC
ATCATGCGCGCTAGTACTGAAGCGTAAAGATCGACGATGAAGAGAGGTCCCAAGTGATAGGCCTTATCTGAATTGATATG
TTGCGAACAGTCATGCGATGGGTACAACGCCCCCTTTGGTGGGGCACTGCCGCTACGTAACGGTCCAAAGACAACGGGAT
CAACTACGATAAATATGTAAAATACATGTACGGTCTTTGGGCAGACGGATCCGGACGCAAGCGGAATCAATGCGGCTAAT
ACTCCAGCGGAAATGAGGGGAAGACCAGGCGGGAAACGGAAAATACGGACCATACGGCGTGGCAGAATGATCAGGCGGTG
GAGACGAGCGAAGACCAAGAGCACCGAGAGATAGGCACGCCAGGTAAGGGCGATGCACTACAATGACCCACATGGGCTAG
GACGAATGAGCAAGATAGAGAAGTAAGGTAGAAGGCAGAGCAGTGAGAGTCTCTCGGTACACCTAGCTTCCTCTCTTTGC
CCCAAGAACTGGATTCAAGGACGTAGATCCGTTGCCGTGTGTGTTACGGAGCGTGTCGAAAAAAGAATGCAGCAGATCTA
CGATGGCGTTCGGTCGAAGAGATGGGGGGAGCACCATAGGCAAGATCTGCGGGTGTGAGATGTGAGCCGACAAAATACTA
GAACTATTAGCGTCGACCTGCAAGCCAAACGGGGGTAGGCGACTAAGAGACACCGTTACAGGCCAATGAACACTTGGGGC
GGACAACGCGGTAGTAGACTAATCAGACTCTTGCGATTCGACGGGTATGCCAATGCGGTAACGTGAAGACGCCTGGCCTA
TATCAAGGCAAGCCGTGGTGCACCAATAGTTATACAGAACTTCAACGTTTCAGCGACACGGCAGGCGCAGCCCAGCAGGC
ATGATGGGCCACCTCGCAGATCGATGGACTGTTTGACGGCAAAAGCCTTATGCAGGGAGAAGCTTGGGGCGAAAACAACG
CTAGAAATTGTGTTAATCATGCATTTACTTGAAGTCGTTAACATAATTCGATGCGTGCAGCCGATTTAGACTCGTTAGCT
TTCCGTCGACAGACGGGCTGCAAGTTTCAGCGCGGGTGGGGGTACTAAGGGTCACAGGATAACCAGCAGGGTGCAAATTG
ATCAGGTTCTGAAGCCACGATACCCGGGTCGAGTGGCTGGATGTGATGCTTTTCTGGTGTGACCTGAAGTTTATTATATT
GCTCCGGCGGTCCGCCCTGCGAGTTGAGATTTTTATGCTGGGTTCTATACGAGGGTTTCCGACGGACGTAACGGAAACTA
ACTGTGAGCATTACACTAGTGCATAAACGTGTGCTCTGTTTTGACGAGATCACCGCAGTTCTGGGCAGTACTACAGGAAA
TGAGAGTTTGCTGAAATCGCAGGCCAGCCTCGGGCTCCGTTCCTGGGCCGGTAACGGACGGCCCTAGGGGTATGTTTGAC
GCAACCCGACACCAGCATCGCTGAATTATCAATATGTATATAAGCAGAGCTGCTTCCGCACATTTACTAATGTGCCCGCC
CTAAACGTCAAGGGATCACGTAAGGGATCGTACTTGTCATATCCGGAGATTCAAGTGGCATCTCGTGACCCACTCAGGGA
GGGTCATAATCCTAGCGACGCACGTGCCGGTTAACTAGCGGACAAACCTACGCCTCAATAGAAAAGTAGACATACTAGTG
AGTTGTTCAATGTATTTTATGAGATGTAGATATACGTGTCCAGGGTTTGGATGGTACATAACTATCCGGATAAACGCTAT
TGATACCCTATCCAGATTCACCGATAGTGGGGCCTATACGCGGAATCCGGTGCCACTCTTGTGCGCCGGTTGATTTTCAA
GGCAAGGGAGTATACTCCACTTCACTTATTAACCAATCCTAGGTGCCCTGGGTACTCGACTCGCGGTAAGAGGAGACCTC
CCAAAACTTAACCAGTGCCACTTTGTAGGTAGAAGAACTCCTTCTGACTCCTATCGTGTATGAATGCATCCAAGAGTGCC
TCTCTGCTCGCTCGAGCCGTGAACTGTTACAAAGTTGGCGCTGTGCGTTCATCTAATTCTACGCACCAGCATAACGCATC
AACAGATCCTCGATCGCCTGCTAAATAGTGGGGAAGGTAGGAGAATTACTTCTTCTTAACTTTGGCACATGGGGTCTTGA
GTCTGGTGCCTAGGAGAGATTATCCATACAGGACCACGCCGCCTGCGAGGCAAATTTCTTTTTGAGTGTGGTTATGTAAA
TTAAATGCGAGAAACGGCGTGAGGTCGTCTTGCTCTCTGCCAGATTCTGCTCGAGCACCATCCGGTGTAGTAGTTGATGG
AAATTCCGAAGAGTACTAGGCCTGACGTTCGTAGCGTTCGGGCCTAGCTTTTGTGCGTCGTGGAGGATGTCTGACACCGT
CAGAATCTACGTAGAGCAGCTATGGAATCAGAGAAGCTCGCCATTGACACGGTTGGAGATCACTAAACCTTTCATGGCTG
AAAAACCGATGATGGGGCAAAAACTGCTCACGAGCTGTTGGTTTCGGGGCATCTACTGTATCAGTGGGTAGCATCCAACT
CGGTGCGTCAGAGACTCGCGGCGGCGCTGATGACTAGCAGACGCGACAGCCCAATGGGGGAATCGCACGTCGAAGTTTCA
TGCTCGGGTAAGTCGAAGTCGAGAATTGGGGTGCCCCAGCGTACAACATGTAGGCACATAAAAGGTGGACGCCTACCCTT
TCTCGAGCCAATGTGCGTGGGATCACGGGGAGTGCGCTAGGTTCGGCGGGGGCTTGGGCGAAGAAGACCAGCACAGACTG
AGTGCTCCTGGTGTGCTAGAGTCCTGATACAAAAGCACAAACTTTCAAGTCTGCAAAATATCACACCGATCGATCAAGCA
CCGCTGGAGTCGGCGCAATCAACCTAACCACCAGAGCATCGAACCGTAGGGCGAGCACATATTATGTATCGGAGATGGAA
TCATGTGGGGGGGTCCAGCCACCTTATGGCAGCAACCGCTCTGCAGGAAAGGCGTTTGCTACGACTCGGCGTAGCCATCG
TTCTGATGGGGTTCAAGGGGAGGGGGATCGGAGCTTAGTGGAGCCGACCATACCCTAAACTCGAGGCGAGACGAGGGTTG
CGCTGCGCATGCTGAACCGATTGGACGCACTATATTCTCTAAGCTCCTAGCAGAGTAATTATACAAAACGCAATCGGTAG
CTGCACGCGTTGATCAAGCAAGGCACCTACTGCGAAGGTCGTCGGGGACTTACATACCCTCCCTCCTATCCCGGAGTATG
CGCCTACCATAGCTGCAGCCGGAGGGCGACGCCGGGTAACGATGATAGTGCGGCACACGGAATATGGCTATGGGGCGTAG
TTAATATAATGTGCAAGGCAGCATTACATACCCTATACCGGTGATTATCATCATTCAGCTGAAGGGGCGAACTTCGGCCT
TGGGAGTAAACGACCGTTAATAGGAGATGCCTCTGTGAACACAGATATTCATTGGCTGAGTTAGCGTCCTAACTGCTCGG
AAGGGCGTATGGATCGCAGCAATCGTCTTACTGCTCCCAAGCAGTCGGAGTTAGGCGACTTAGGTTTAACGACCTTCTGA
GGGTATTCATGACTGGAGTCGCGACAGACGGACTTGGGCACCCCTGTGGTAGCTGTGGTTGTCGCGACAGGTTATATGGA
TCGAGTGTAATTAGATGATCTAGAACTCCAAGACCTACAACAACGCATTACCTAGGCCAGAGCACCAGGTAGAATTAGCG
GTCCTTCTAAACCGCCGTTGGGCTGACCATGGGTGCGTCTGAAACCCGTAGCCAAACGTTGGATTAATTTACCCACGATT
CGCCGATCTTGCCGTTTTGTGGGGGCCAGGCTACGTACAGGAACCGATGTTCACGAGGGAAGCAGCCCCCGCCGTTGAGG
ACATTAACGACGATTAGACAATCCATGGGGGGTGTGTGTGGCCGAAAGGGGCAATTGACTTAGTCCTTCTAAGTCACCAC
CAAGTGATGTGTTCGTTTAGTTTCGGTTCGGAACTCCTATATTCCCTGCCCGAACCCGCAACTTTCTTCTACCCGACAAT
AGCGGCGTTTGGGTTAAGGCAAGAGGCAAGCCCGGATGGAGGCCCCGTATCGAAAAACGCGTGGAACGCGAGCCTTTTCG
AACTGGCACGAAAGTCTGACCCGGTTCTGCGGGCACTTCTCCCAGACCCGTCATTCGCGCGATCAGGGAGGCCAGGTCGT
TAGTGCGACATAGCTTCTTATGTAGCAGTCCGAACGGCCGGGTCGAGCGGCTGCGGTAAATCCAACTAAGAAGCGGCACA
C-GGTCAGCGGGACATGATAAAGCAGTGGGACCGTCATTGGAGCAGAGCGGGCGTGAGGAGTGGAGGAGGAGCATGGCGT
TTTGGATATGAATGAGCCTCCTTGATGCTGTAGAGACTCGGGTCATGCCGTGGGGAGATAGCTTCATAAAGGGTAAGTCT
AGGATAGGTCGAAGCTTAAAATGCGGGGAATGCGAACAGATCCTGGTGATCGCGTCGCGGAATATTATGTGTAGAGATAG
GACGTAGGATCAGCGACACCATTGGTTTGAGCCCAGGCGGCATCGACACGTGTCCGGTCCTCTGCGCGCTTAGTTAATGA
GCTATCTTCTCCTGTTGCAGCATGGTCGCTCTTCACTGGTGGCAAGCGTGACCAGCTCGGAAGGAGCCGATTAAGTGAGT
TCCCACTCTGGAGCTATAACATGGTGCCGCTTGTTCATCAACCTCCAGCCTCGGTTAGGGACTAGAAAGGTCTCTGTCGT
CGTTAGAAAGATAAAACCTATATGAGGCGTAAAACCGGCGGAAACGTTAAGCATCAACGAGCCTAAAACCAGCCGATAAA
CCGAAAGAAAACCGGTTAATAGTTATTGTACAACCGTATTCGAGTGTTACTCTTATCTCCGTAGAATGCATGTTGCGCGG
TTCTGTAAACACACCTTTGGCCCTGCGATAAGCCCCCAATCCTCCCTTCCTGGAAAGTCCATGCGAGGGTTAGGCGGGGC
TCGGATTCAACACTGCGCGCCGCTCGCTATGCCACCTATAATTCTAGATGGCGCACGTATGACCGAAGGACATACCCATA
GAAACGCGACGTGTAGTCACTTGGTGCCGCGCTCTTATCACACGCGACAAAGGTGGGGTCACCCGTGTCCCGCTGACCGG
GGTATCCACTTAGCTTGGCTCGAAAAGATCTTTACTACTCATGGTGAGATTCTTACGGTTGCGGTCCTAAATCGTCCCGT
TGGAAACCATGTGGTGGCCGATCATATTGTACATTTTGATCGCGCATTGACTTCTTCTAGCATTAATGTAACCGGTTTAG
AAGACGGGACTGGTTGGTTGGAGCAATGGGTGCGTGTTAGATCGAAGATGGGGCCCCACTGCTGCGATTAAATCGGATGA
TCAACGAAGTTCATAGTTTGGGGAGTGCTATCGCACGACACCACTACGGCCGCACCCACGTAGGCTAGTTCTACACCGAT
CGGCTTGCCCAATATGTTTATTGTGTCGCTACAATGTTGTACATAAAGACGCAACGAGATTGCGATATGGGTGCGTCCTA
GATTCGGCCTTAAGTTCTGTCCCTTCATGGGCTAAATAGGTGGGATTTCTGTAGGTGGCCTTTGTGGCGTGCGGCTGGAG
CCGAAAGCCTAAGACCGCGGGGTATAAAATGAACGAAGGCCCAAAACGAACGCGATCACTACAAAACCGACCTGATAGTG
GGCCTTTTGGAAGCATCTGTCAGTCTCTAGGCCCCTTCACCAAGTGTCTTTATGCCTCCTTGGCTATGTTGACGATCTAA
TACCGAGTGCCGTTCAAACATCTCTCAACCGCGGCCGATAAAACAAGTTGATTCGTACCGCTATTAATCCCCCCTAGAGA
CGGAAGACCCTTCGCCGAATTTAGAGTAAACTCATGAGCGTGCTTGGACACTTCCGGGGTCAGTGACGCGTGTTAGTGGT
CATAGTTTGACGATTCTCGTGGACCGTGGATGGTAACGGCATGTCCATGCTGTATAGTGTTTCCGTGACCGACTCGGCAA
ACGGTCCGGGTCGTAGGTTGTCGTAGTCGCAAATCCCCACGCTAGCTAAGCAGAGTCCTCAGCGCGACAAGACAGTAGTC
AACATAACCTTCACTAGGTACCATCTCGATACGAAATGCTCTGTAGCTTTCTGTTTCTAGTAAAGCAAGGAATTGAGTTA
AACCGTGTTAAAGGTATACTAGCGCCTCACTAAAGTGTAGTAGCATGCACGCTCCTCCGAGTCTTTACGCAACGCACTGC
TTTTCACATTGTATGTGGTCTCAGGCACCTGTAGTGAACGGGGATCCGTTGAGACTAACAGTCAGCATTGTTACGCGATG
CCTTTGCGTTAATCACTGTCTCATACATTTCCCCCGCGGGGGTCCTCCCGATCAGCCCCAGTCTCCCCCCTACCATCGGG
CCGACCTTTTGCGGGGCGTCCTAAGGCAGATCCTTCGTGCCACCAAGGACAGACATACGGCTGATTGTACCATGGGGTCT
CTTTATTTTAAGAATGTCGAGAACTTCTTCTGCCGCGCCTAGCGCTCAGAACTTTCCACGCCCTTGGTGCGGACTCTGAT
TTCTATGATACGAGGTAGTTAGAGGAGGTATGCAGGCCTGTATGGTGGCCTATAGGTCGCAACGTGTGTCTCGCTTTCTA
TGACACAAGTTAAGAACATGTCATACGTATAACACCGTTTACCTTGTTCTCGCCTCAAGCAGGGCTTGTCTCATATCAGC
CTGATAAGGAAGCACTACCTAATGTCCCATTCCAACACGAAGGAAGAAATTGAAATCTCC-GAGAGAAGCTGCCTAGGTG
GCCGCTCAACTTGCGTAGGGAGAGGTCGACTAGTCTAGTCGTGTTTGTAATAGACCATTGCGGCCTACTGTTCGCCGCTG
CTGCGTTTCGATCGCCAGTTTTTTCGCGGCGGTCCTAACTTTCTGGTGAGGAGCACGGCAAGACAAACTTCCCCGGAGCT
TATCAATTCGGGAGTTTCTTTCGGCTAATCTCCTCATCCCCATCTCGTCTGAAGATAAGGCTGCCACCTTATTCTTTCCA
TTCCTCTGCAGTATTAGGTACGTACTTATTGTTTGTCCATTACACTAGTTTTTCAGAAGAGGACCCGGGAACCGAAAAGA
CACTCGTATCGAGCACGACCTAGATAGGGGAGGAGTGGGACTGGGTAGGGGAAGCTCGGTAACCAGGGCCGTAGCTAGAG
AGAGGAGGGACGAATCAAGCTAGGAATATACGGGAAGGGTGCGTACACTCGATAGCGGGCACACAATCCGGAGGACCCGG
GAAATAGGGACCAGGAGGCTTCAAATCACCATTGGTGCCGGAGGAACAAAAAAAAAGATCGCCAAACTACCGTGTTTACG
TAGGAAGGTACTGGGCGGCCTGCAACCGACGAGGGTGACAAGGTGCGCTCGTTCAGGAGACCCCGTGTCTCCAGACCGTG
GTCGTGTTACGCGGTAAGCACGCCTTCGTTTGTTTAGTTTACGCCACGTGCGTCAGATGTTCCCCCGTCCAAGCCTGACC
CCCCTAGTGGCCCCGGGTGAGTGGCGGACCCCTAGAGCGCCTTCCTCGTCAGCGCGCGCACAACCACCCGAGCACTCTGG
TAGCCCTCGACGGTCTATCGGCCGCGCACTGACTGCCCGTCCCTGGCGAGTTCACTTACGGTTACTGGCATCGACGCGCC
CTGTTTTTCTCAGTTCTAATAGCGACAGTCGAACCTATTGTACTGTGTTCCAGCCGGGTTCTGAAGCGCCACCAACATCA
TCTGGAGCATTCGGGATAAGCACGCCCTGGCTGGAAGCCTACCTGGGACGGAAACGTCCAGTGAGATCTGACACCTGCCG
GATGAGGTAGCCGAACTGAAAGAACTACAAAACAATCGTCAGGTTATCGCAGAACGACCATCAGAACGAGGTGCTGTGTC
GGCTGAGGAGTCCGTTACCTGACGCGGGAATACTTTCCGCGGGTGGTCCCCGACCTCGGAAGATGACGGCTCGATGGAAT
GGGACATAGCGGGCCAGGACAACTCTCGCCGTGGTCAGAACTTGAAAGGTAAGGCGCTCTGGCTGTGTCAATGAGTTAGG
TGGACCCCGAAACAATAGGAGCCCATGGCGTTGTAGGCACTATGAGCCCCTGTTCTGCGGGGTTCGTTATTTAACCGCGC
CGGATATGTTCATATCCGTTCAAGTTTCAACCCGCGAAACACGGAACCAGCCGCGCCACACGGCATGTCCATACTACAGC
GATTAGGAGTAAAGTGCGTATTTCGCATTTTTGTGCCGTTACACGACCCGCACACGCTTTACATTATGGGCGAAGTCTAG
CGACGGGTGACGCTACGCGGCCGTGCCCCAGCCATGAAGGGTTACGCCGACCGAGTTTGAGGCGCATGACGTCCCGTGAG
AATACAGGACTGACGACTTATGCTAGCCATCAGCTCGGAGAAGGTAAATTTTAGACGGGGCAGCGGTAGGACGTCCCGAC
CAGCGCGACAGACGCTCGTTGCGAGGACATAACATTCGGCGCCATGTTCTCGGTAACTGTGGTTATTACACAATTTTGGC
CTTAGGCGCTCAGCAGCTAAGCGCTAGATGAGCATTCCTAATGCTAAAGGTAAGCGTAAGATACGGGACACAACGCGTGG
ATTAGTCAGAGCGCACCGGTGCGTTCAAAGCCTCAATAATTGAGGGCTATCGGCACTGTCGGGGGTGAAGCCCGACCTGC
CGAGTCTGACACCCCGCCGGCCGACCAAGACGTTGGCACCCAATCAGAACACGCATCCAGAGCAGATACCATGAGAAAAA
CCATCTCACGTGATAAAGGATGGACGCGGGAATGCACGAGGGGTCGAGGATGGCGACCAGTTCTGCGGATCTGTCAACAA
CGCCGGATGCGCCGGACCTAGTATCACCAGCCCGACTGTTGAATTCTTGTGGACGGGTAATACTGTCCCTCTGGTTTGCA
ATGAAGGACTCCCACTTATGCATGGCCCCCGCGCTCTACCTGTTCCGGTAACCACTGCGCCTGGTGGTAGCCCGCGTACT
GAGATACAACGCCTGAGCGGGGACTGCACACAGGAGTAACGGGCAAATACGATAGGCGATCTGGGCCTATAACTAGGATC
TAGGTACAGAATCGGTACTTGGCGGGCAGAAATATGAATCCATCTCGGGCGTAAAGTAGGTCCCGGGCGCGGAGGACACA
ACGATGTGCCACCGTGGTGACGGCAAGATATTGCAGGTAACGTGCCAGAACAAGAAGGGACACCGGTTAATAGTGTAAAA
AGGTAGCATTATGCAGATGTACCAGAAAACAGGTACTTTAGCGTCTCAAAGCGGGTCGGTTAGACTCGGGGAGTTGTATC
TGCTTACGGGCCCAGAGGGCTAGTACACAGGACAAATGTAAGCAGTCAGGTGATTAAACTACATCGCGAGGGGACCGAAG
AATCACGTACTTACGGTGCTCGGCCTAAAAAGATTCAGTCCTCGGGAATGAGGTAGTTACTGGACAATTCGGGTCTTACC
CCAATGCGCGAGGGCCTATTGAGGGGAGCTCAGATTAAAAATAACTATGGTCACATTTACTTTATGGTGCCAAGGGCGGG
GCCAGTCAACGTATATGGCGAAATACGGCTGAGGCTCGAAGTCTCTTTTTAGATACTGTTAGTCTCTCTGAACCGCCTCT
TCTTTTTAATCGGGCCTTACAATTTACACTAACAGCGGGCGACGTCGGAGGTCAGTTGAAAGGTTATGAATGATCCGGGG
GGTTAACCTGAACAGCATAGGCGCGGGGTTTGGATCTTAGGTTGGAAGTTTTCTATTGCGACCCGAAGCCCTAAGTATAT
TAGTTCCTCAATCCTCTACTCCGCGCCGTCAACTAGCGATCGTCGAGGGTCCCACCCTGTGCAAATGGAGTCCATTCCAC
ATGGGTGTCCCACTTGAGCGGCTTTCTTCGAAGCATTTCTACGTCGGATTGGCTGACCAGCCCACATGAGACCCTCCCGA
GCTGGAATGTGCCCCCGGTGGAGACCGGTTTATGTTGCCTACGTAAAACTCCAGGTCTTGGGGGAACCATGGGCGAAACA
GGCGTAGCGAAGGGAACAAGACGGTAGGGCAGTCCCAGGCGCCGAGATGAGAAGGAACGAAGATCCGTGCCAGCAACCCG
ACATGAGAGAGTGCAGGACCACAAGGACCTTGTGGCGATCGAATTTGGTAACGGTCATAGCTAAAAAGGGGCAATTAACA
ACGATCAGGAAGTCGAAAGCGCGCTAGGTATCTCGGCGCACGATTGTAGAAAGACGGCTAGAGGCGACGAGTAATGAGCA
TCCAACGGAGCCAACCCTAACAGATGGTTGCTACAACGACGAACTCTGGTGCGGGTATAGCGGTCTCCCGGGAGCACATC
ATCAGGTTGTGCCCCTTCGTCGTGGAAATAGCCTGCCGCGGCCGCGCGTGGCGCATACTTCCCTGAGCGCAAGCCTATAA
GCCGTAACAGAGCCGCGTGACAGCTGTATGAGAATGCGGGACCTTCGATGGGAGAAGCTAAACGAGTGAGTAGTCATCAT
TAACGGCAATCAGCCTAGACGCGGTACGTTTAACATCCCTTAGTGGCTCACCCTGCTTCTCCTCCGGTCACAACCGTCGA
TTGAACTGACGATAAAAGTAGCTCCGCCCACGACCCCGGATGGACAGCATCGCCTCATACTCCTGTTTAGTCGGCCATCT
CCGTCTACCGTGGTGATCTGACCTGGGGATGTTAACAGGGGAGGTATCCAAAAGTTCCTGCGATAGTACAGGAACTGTCG
ATTGCGCCCAACATTTCTCCATTGATCGGTGTCCTACGAAGCTTACGAACTAAGAAGCAAGGATCTATTGGAGGCCCTCA
TCAACTGCTGGATAAATTAACCCGGGTCACTCAAGCTTGCCTCCCCGGAATATATAGCTGGAAGATGCAGGGGCAGACAA
AGGAAGCGGGTCACGAGCTTGAGCTACAGCTCTACGCTTGAACGAGACTCGCATGGAACATTCCTCCTTATAGACCAGTA
GAAGGATCCGGGGGTTCCGGGTTGGTAAAGCTCGGATCTGGGTCAACGGAACACCTTCATGGCGCTATCTTACTCCTTAA
TACCGTCGGTAGATGTATAACCCTATTTCCGTTCCTTTGGC-CATGATTTTTAGTGAACTGGAATGTTACTTATATGGGA
GGTTAAGTCCGGAAATTCTACTCTTCAGTCGGGTTCTTTACTCCTAGCAGCACCGTACATCCTTACAGAGTGGTGCTTTG
GCTGAAGGCCGACCATTTACTCACAGGGACCCGAGCGGCTCGGGAGTGGGTGGGACCTGACTGGTGGTATGAGTTCCTTC
GCTCTTACGGTATTGCAAACAGTCGGTCGGCGCCAACGCTTCAGAAAGAAGAGGCCCCATGCGGTTTCAGGTATTTGACT
CCCGTTCCCGAGCTAGACGTACAACGGCACTATTACCTAACTACACGCCAACGGGCGTAACAAAGTAGCCCGGAATTCTT
CAGGAAGTGGCCGCTGTAGTATTGATTTCGATTCACAAGGTTAGCTACTGGGGGATGATCCATATCCATCTACTTTGGGC
TAAGAGTTCGCCGGCACTAGAAGGAGGTGCCAAACGACTCGTATCCCGTAAAGCGGTCCACGGCGCTCCACATGATCGGA
AGCCCCGAACGTAAGAGATAAAAGACTGGTATCCTCCCGATCGAAAAACTCGACCCTACTCTGCGCAACGTCAGGCTAGT
TGTCACTTGACTGGAGGCGAGCCCGCTCCAGATCTGCTCGCGCACTCCCCTGTTCCGATGAGAACCTCTTAGAGTAGGCT
TGTAGAAAGTGCCCCACGCCGAGTACGATGTCCGTAAAGCTCGGCACTCAGAGCGGCATCTTACATGCAGCGTGTAAGAA
TTTAACGGCACACATGGGCTCGCATATTTATCAATTGGTGTCCTGAGCACAGCTTCCATTGTAGGGGAGAGTGCGGCCAT
CCACAGCCTTCGACATTTCACACTAATCCACGGCCCTGGATAACGGAGAGCGGGACAGGTAAATACCCCTTAATCATTCG
GCAGAGGGTTCATTCAGGCACTCAACCGCTTGTCGTAGTGGAGGATCAGGTCAGGTCCACTGCCTAGACAGCCGCTGACC
TCGGAGAGAAGCCTAAAGCACATCAACTATTCGGCCGGTCGTTCAA-C-AAACCCCATCTCCATTCACAGTCTTAACTGC
CTCAAGGAGGCCCAGTAGTACTCTGCAGCAACAGTGGATTGTATCCCCTACCGCGATGTGCGCCAGCACGGGAATAAACT
GTAGCACGAGTGTCGGATCACCCGCGAGCTTGGACGGCAATTATTGGCGAATAAATGGCGACTTTCGGGGACTCAAGGGG
CACGCAATAACAAGTGGGGGAAGCAGGCATGAATAATGACATTCGTTCCTTGTTGCAGGGTCAGCATGAAGAAGGAGACG
ATTGTATCGTGTGCCTGGTTAAGTGTGTCTCATATGCCGGGGATCTAATTTTA-ATC--ATACCGTCGAGGGCTAATAGC
ATGCCGTTCGCCCTGCATTGCCAACGGTGGCAATGTTAGCCAGTCCTTGTATCCCGTGTACCCAAGAAGCACACAAACAA
CAATGCTCTTCGGAGGTTGGACGCCAAGACCCTTGAACCGAATCGGATCTTCGGGTGACTCTAGTAGTAGTGCCGGCCCA
ATATAATACTGAACCACAGGACGGTATTAAGTAAAATACTATTGACACTTCATAAATTACCAATAAGGAAACATTTCTTT
ACGCTCAGTGAGGAGACTAACCTACTCCTTTTGGAGAATTAGCTGGCAACGGGTGATACGGGCATTCTGAGTCCTGCGCA
GGAGGAGCCAAACACGTGTGCAGGCACACTATATCAGAACGGTTAAAGGGTCGGGAAGTGCACTCCACTCGTTTCTGAGT
TAAAGACCAAGGAGCTCAGGGCGTGTGAATTACAGCATGGTTGTACGGGATTAGAAAACCCCAGTAATATTAACACACCG
TATCCAAGCCAGCCGCCGTTGTTTTCGACATAAACGTGAAGGTAGTATTAATATCCACCCAAGGGATCCCAGAGGTAGTC
ATGTTAGCACTGAAACCCGTATGGATTAGGAGTAAGCCCCCTCACTGCCACCTTGTCCTCTTGAAGACCGACTTTGCGGT
TCAATCTAGCGCCCACCTGTTACTTCCTTTCGATAACCCTCAGTTGTGCCCTCTTCGGGAAACAGGGTGGCCAAATGTGC
ACGGGGGAGTCTCCAACCATCAGGCCCCGACGTGCACACCGACGTCCAACTCCTTGGAAGGCACTAGCTCCCCATTACAA
CCGATCGTCCTGTCCCCAGTGGGACCTTTCGTTTGCCAGCCGGCTCCAGGGGACTGTGTCCTAGCCATGGGGGACCGAGA
GACCCCGAAGTTGCAACTGAGGGCCCAGTACCTTCTCAGCCTCCGGCAGTCCGTTCGACCCATCGCGAATCATTTGCGTG
GATAGAGAGGTGCGGAGCGGCAAAATTGCAATGAAGAAAGGATGCACTCACTATACAAGGAGAAGATAACTACCCACTTT
GGATTGGTGAAAACGCGTTAAGTAACAACGCTTGTCAGGCGAAGGAGGCGAAGGGTTCCGGCGACAAGCGGGGATTGAGC
GTAAGTAGTCGAACCGCAGCAGGAGCCCAACGAATTGACAAAGAGAACTGGGTGATTTCCAACGATGTTTTCTACTTATC
TATGCCAATTCCATGCAAGACCTCCCGAATGCCGAAAGGGAAAGGGATTGCGGACGAAGCGCCAGATATGGACCCTGCGT
GAGGACGCCCGCGCACCAGTGCCATCCTACCCCCATGACGGTTTCAGTTATAAAAGGGGTGGATGCGCCCCAGTATCTTT
GAAACTGTTGTGTTAAAGGAGGTCATGATATTTTTTGTGCCTTGCGGACAACCCACATTTCAAACTCCATCTGTTAAGAC
GTCTACAGGTAAATAGGTCATAACGGCCTATTGTCTGTTCGGAACTGAGACACAGGTCCCTGTGAAAAAATGGAGGAGTG
CCGATCCTTCCGAATCCATGGAGCACACATGTAAGTAGTAGTTAGAGCCCGCGCTACGTGACAACGAGTATTCCCTACAC
TGATTTTACCGCTTTAGCACGAGGTGCTGCCCGCACAACCTACCACCGGGGGCTCTGAGCCCCTTATACCT---GCAATC
ATCCGATTCGTCAGATGGTGAGCTTTTTGACACCTCGCGAGTACGGAGGGGGTAGCGGCCAGTATTTCGCCTCGTGTGTA
TGTTCGTCCGTTAATGAAACTGAGGGTCGCCACCTCCGGTTTGTGCGAAGCACGCAAAAGAACACTTCTTTCCTATAAGT
GTCCGAATTAGTGCTCTTGACCGGTTGTTCTTTTCCAAGGGAAGCTCGACGGCACAGCTGGTTTTAAGCCACTATGGATC
CCTCCTGCCCCGGGAAAGAGGTGCGGCTTTCGAATGCGTTACTTGGTCAGCAGATCGCTCCATATAACCCGACCAACGTC
TAACCAGATATTGACGCCAGGAGGAAAATGTTACAGTTCGTGACATACTGGGATGAAGCCTTTTTGGATCTGAGCGACCA
AGGTGTCGGCTCCATTGGGCGTGCCGGTTGTGCGGAAACTCTGCCCGCCAAATGTGGTCATGTAGGCTGAACAGCCACAG
CTAGGTCAGAATTCATGGAGGCTACGTAAGACCGAGTAAACTTGGCTGGTGGATTGACTACAGGAAGCTGAGTTCAAGAA
TCAGCTAGAAAGCGATACGAACTAGAGATTGATTATCGGCGGGTCTCCTTTACACTCTATTCTTAAGGAATCTAGCAAAT
CCGATTCGGGGGGGTGCTAGGTGACCGGAGGACGGAAAGGAACGGGCGATTAAAAACTGTAAAAACCTCGATGCGAGAGC
TCTGCTGTAGCTCTCATTAATAGTGAGAGGGACCGAACGTTTCTGCCAGATCATAGACGTTTTTTGGGGGCGCGAAGCGT
GGGCGGGAGGTCTGAATACGACACGCGTGGGGTGAGCGTCTTTGAACGCGAGGCGTAAACCGAGGAAAAACAGCGGAGCG
TCAAAACGTCAATGCCCGCCCAAGATGAGAGTCTGTGGGTCTGCCTAAAAGGAGCAGGGGAGTGGAAAGCACGGATGAGT
AAACGTGATTGGATCCTCCTTTGACATCGCCGCCGGGGGGCGGGTGTCCCTCCATAGGCGAAGAGCGGTACGGTGGCGCC
CAGATAAGCGAGCCACCCTGAGGACTCATTAAGAAATCCACGACTCGGGTTGCTTGCCTACGTCGACACGAACGCGACGT
ACCTCGTAACCAAACGACCGCCGCAGGTCGAGATCTAAAATCAGTTGGACGCCATAAAGAGCGAAGACGTCCAGCCTATT
TTCTGAAGCGTCGGGAGTCAACTTACTTAGCCTCCCGGGTTCCGAGAGCGACCAGCCCACGTGAAATCTTCGTAATGGGT
ACCGCGACTTGTGCACCAAGCGTGCTAATGTATCTCAAGAATTGTTGCGCACACTCCTTGAATGATGATTGTCCATGGCA
GCACACCTAGAAAAATGGCCTAGCATCACATAAGTTCATATCAGTGAAACGACAACGAGTGCGGGCCACGCTTACAACAG
TTCCAAGAGACCTTGTATGTCTCTGAATAATGCAGGTCCCGAGGATGGATGGCCTGCCAGGCATCGGGAGGAGAAGGATA
ATTGTCTACCGCGTAGAATAAAGGTTGCAAAACGAACGAGTCGGTGTTTATCGCCTTGCGATGGTAATGCAAGCAGTTTA
CGCGTCGTAAGCAGAACCGCTGTTAAGTGATAGAGTCACTGTTAACCCGTGAGCTCAGGGCGATGCCCGGGATGCCTTAC
AGAGTAAAGAATCCACGACTCAAGGGCGGGAGTATATGGACAGCAGTTCGGAAGGACAGCACTGGGTATTCTTGGGGGGG
AGCTCGCTACCCGGGTCGAGCGCGGCGTGGACATACCGGACGAGGAGCCAGCGCCGTAAAATCGAGGACATAAAGGAAGG
GATTCCTCACGAGAGCAGACATAAGTGGCCCACTGACCCCCCGCGGATGGTCTATTTAATACACGCCGGATTCGGGGGCT
CGTGGCGTCGCGGTCGGGATCGTTGGATGACAAACGGGGATGTAATGAGCCGGTCGATCTCGAGTTGGGAGAGGACCTAC
AAGGTCCGCAACACGACAACTCGAGTGTTAACTCATTGACCAACGTATCGATTGTGAGCTGGAGCCGAGATTACGCTAGA
GTAGATTAAACTTCGGCAGCACCTAAGGCCGCGGCACAGATGTGTCGCTAACACGATACGTAGCTACATAGGGAGTGTAG
AGGTCTATCAAGGGCCAAGCGAGGTAAGTGAGGGTTTGAAAGTAGATAGGTACGAACGGCGTTCTACGGCACATGCGATG
CTCGTCGACCAGGTGCGCGTGTCCAAAGGAATCTCCAGAAGAGAGACTCCTCAGAGTCGCAGGTTAAGCCTGGGGCAGGC
GCTATCCATTAGGCTGTGAGGAGAGGTAACGTCAAACTGCGAGGGCCTGAGGTTCGTCTACCGGGGTCGGGGCACACAGG
TTCGCCTCGGGTTCGGCTAGCACATCGGCGATCTAGACCAAACAACAGTTGGGCGAGGTACTCCTGGGCCGCAATCAAGG
CACACTGCATTCCGCCGGGAGGGAGTCGTCACTCCCGACCGTTTCCGGCCGTTTTATGAATCTACTGTGCTTCTCTTCCA
GTCGAGGGTGACTTACCACCCCACAAGTCGCGCATTACCAGATTGAAACCAGTTCGCTTGAACACTGTTTCCTGGATGCG
GGCCTCGACGGCCAGGTCTTCGCACAGGATTCAGGCATACAGATGCGAGTGTTGCCTGCCGATCCCCGCACACGGGGTTC
CAGCTGGAACCTTTCCTAAACTGCATGCGCTACGATTCATTCGGCCTGGGCACAGAGCTATCTAATCCCTGAAGCAGCGG
AGTCTCACACTAAGTCGTGCTGCACGCAGGCTTCGCGGGCCTAAGCCATCCTGCGAACATTTCGTCGCGGCTCTCGCTAC
TGCACACCACTAGGCCCTGCGGGATTAACTTAACGTCAACCAGGGCAATTCTCAACTATTGCGAGCTGCGTGGGCGGAGG
ATCGCAGGCGCCGAACCCCTTGCTTTTTTCCAGTCAATTACGTCCCAACTAATGTTCTGAACCATGCGGGTCAATAATAG
TCGTTCGTCCGCCCCATTTGCCAGACGAGTTAGGGCCCGAGTTGAATTGAGGAACGTAAGATGGCGAAATCGAACAGATT
AGACTTGAGACAGTTCGAGCAGTATACTTGCACAAATTCTTTTGCGCAAGAGGAACCGCAAAGGGGTAATTCGACTGACT
TCTTTCCCTTGTGCAGCAGGAGCATGCCGGTATGTTGGCCCCCGATCTGGTGCTTTTGCATGGGCGCTCCGTTTGAAAGG
CGGTGGATCCAAGGAGCTGACTGTTTAAAGGTCCTATTGGACACGCGCGTGGCTATATAGGAACTACAGACCTTTTTTGG
CGTTAATGAATCGGCGATCTGCCTTGTGAAAACATTAATGTCGAATCTCAGGTACTGGGATGACTTTTATCCATAAAGCA
GCGGTTGAACGCGACAACCCGCCAAACCGCACGCCTCCCCGCCTTCCGTTTACTTCCCACCTTTCGAACAAACCAGCGGA
TGGTCTGGCAGTAGCAGTGATGACCACCTCACTTATTCTGACAGGCCAAGAAAGTACAACTAATGCAGCAGCTGTTTTGG
AGAGGTACCATCTATATGTACATTGCTTCATATCCAGGCAGCTGCATGGAGAATTATCCGGTACGGCGTAGCCTATATTA
AATGAAATACTGGGAAGTGCGTAATTGACTGACCGCTCGGATAAAAGTGAAGGCAGAGGACGGTGACTACGGGATGAGCT
TTGTACCTTATAAGTCGGCAGTTCAAGGTAGGGACGCGCCGAGACCACAAGACCCAGAGAGGCAGTCAGACATGCGCCCC
AACGCACATAAGGTCAAACGACCAGGAATCCAACAGGAGATGGTACACCAATATCGAGGTGGGGGTGAGGGTTGAAGGGG
AAATCGCCAGTACGGAGATGTAGAAACAACCGCCTTAGGTCAGATTATTGTGCAATCGCAGTGATCAGGGAAGACGGGCC
AGACGCCGCAAGGAACGGTGTAGCAACTTGAATATCCAGTAACCAAAGTGGATAAAGGCGGGCGTTAACCGGGGACCAGG
CCGCTCGCTAAAAGTGGTGAGCTGTTGGTCTGACCACAGTCCGGAGAGGCTTTGACTAATAACGTCGACTCGAGATTGCA
TGGGC-GGTAAATGGTGTCTAAAATTATACGGCCGGACAGCACTTGCGATCAGCGAAGGCGGAGGGCCTTTAGTGAGGAG
TACGCAAAACGAAAGCGGCCACGTGCTAAATCTCATGTGCAGCAGGGCGCACATCCGCTGGTCAGTATTAATACGGGGAA
AGTGCAGTGGAAATGGGCGCGAGAGGATTGGTGGAGCAACCACGAGGTTGGTGCGGAATATGTCGTGCTTCCGCTGCTAC
CAGGCGACCGAGTGACTATCTAAAACGAGGTGAATTGGGTCTATATGTCGGTCGGCGGGCGGAGGTGCCATTCAGCCAGG
GGGACCGCACGGCGGTACGACGGATATACGGGTGGAATGGGTGAAAGATCCGGTAAGGGAGGGGCGTTAGTCCGTTCTCG
CGACATGGTGTGCACATTCTTAGAGTGTAGAATTGGCGAAATTTTAGGAAGGAATTGGGTGCAGGGTGCCAACCGCCCAC
GCACGAGAACGTCCAGTGTTATTCGGGTGCGCTCCCTCCCACTAAAATGGCGACTCAGATAATGGGCATCAGAAGAGAGG
CGAGGTTGAACCACCTGAATGTGTAGGGATCGTGTGCAATTTGAACACGCATTTGGAGCCCAAAATGACAAACGTCCGGC
ATACAGAAAGGGGCGTACCTCCAACCAAAGGCCTTCCGAGTGCAAAAGTGAAGAGGCCCGACAGGTTCCGAGTATAAGGT
CCCTGCGAGAGAGGGATCGGGAGCGTGCGTGCCACTGTTGCTGGCGTGGTGACGGGCGAACGAGATTATAACTGGGAGAA
GATACAGACTGATGGCGCTTATTGTGGGAAAGGGGAAGCCGACGGTTCTTTCCAGCTGGCCTATCTCCTGACGGTTGACA
GGAACCTCTACATACACCCCGACCTATCCCATTCCACTCGTTGAACAATCTCTACTTCTGTCACGCGGCTCTCCCCAAAC
CTAACTCGCCTATTGTTGTATTCCAAAGGGAGCTTCAAGAAACGTCTCTGCAACCATGCGCGCTGAGTGAGGTATGGCGA
GAAAATCCTCACGTGTGCGGGTTTTGTCGCCAGCGTTTCAGTAGCCCCGCGGGGTGTCCGTGTGAGTTGTTTCTCTCATG
GCCAAACGTATCGCCGGTTACCCTGACCGGGCTAACGCTGTTCGTGGGGTTCCTAGCCGCAGGTCCAGGATTTCAAGAAG
TCTACTGAAAGTATAGTTTTTCTTTCTGGATGTTGCATTGAGTGTTTCTGATTAAGGTTCGCAAGCAGGACATCATGGTA
GCACTCTCCAATCCACTTGAACCGCTATATACTCTGCGCGTCCCGGCCTTACTCGGCATGATAGCAGTTGCGTTCATACC
ACGTCCCCACGTCCGAACTACTACGCACGGCTGAATAACAGTTTTCTCTGGTTTGGACACACGAGATCCGGAATATGGGG
TGCGGACGGGTCGTGACGTGAAAGGGGGCTCGTTGCAGAGCAGACCCCCAGCGACTAGCATCGATCGTGGTGGTACTCCG
ATCACGGCTTCTGGGCTAGCTGGTTAGGTGGCACCGCCGACAGGGAATATAAACCACGCGTGGCGGCTCCTTCCATTCGG
CACAATAACCTCTGTATATCCGATACCCGAACCCGCCTATTCTCCGCATGATTTCGGATTCGTTTTCAGTCATCAGCTGG
CCCGTTGCTTCATTACGGTTAAGGTGCTTGGCTCCATGCCATCACCGGGGGAGAAACGATCACCACTCCCCTCGGCTCCG
TTACCCTCAATCCCCCGTCTACATTGTCTGGCCGAGCTCGTGGCCTGTATCGTTCAAGGCTCGTAGCTTATTATCCTTCT
TCATGAATGATCTCTCAGCCTTCTCGCTGATGTATTCGTATCATTAGGTAGCGATTACTTGCTTCTCCCCTAGGCAACTA
TTAATCTACCAAGGGCCTTGACCGCCCAGGTTGCTAGGTTCCCTGTAGTTACTGCCCCACCATGTGGCCCGGTTCGGAGT
GAAGGAAGGACGCCCCGGTTTGGAGCTTACCGGGGCACGATTTCCGAAATAGGACCATGCCAATGGTCTTTGGTGGCCGG
GATCATTTCTTTAGATTTCAAGACCTTGCGGCCTAACAGACCACCCTATGGGGCTCTGTGATTTCGTTCCCTAACACTGG
AGCGGAAGTAATTTCGATTATCTGGGCCATTCAGAGTGAGGATCCCGAACCACCTTCTTCTGTAGAGTTTGAAAACGACC
TTTCAGCTCCCGGCAATATATCCCCGACGAAGCTAAATTTTGCACGCAAAGCCTTATGACCTGAGACTGTTCATCGGGTA
CCCGTGAAGAAGCTATGTTCTTGACGTGTCGGAGAGAGTGGTGGTTGACGGACGGGTTAGCAGGGTCTTCATTCGATACA
CTCTAGGGATAGGGGCGCATAGTTGGTCAGAAAAGCTACGCCACGTCGCGTTGGTGGCCCGGAGCCCCACGCAATTTTGC
GCGGACCACTCCACTCAGACTGACTCGGGTCTAACATCGGTCCACCTCTTCCCGCAGCTCCGCATCCCGCCACCCGTGAG
AGGTTAATCAAACTATAAGCACCCTAATGGAGGAGAGATTCTGTGCAGACATCCCTCAGATACGCCTCCTAGTGTAGCCG
GTCGGTGGATTCCGGTGGGACGCCTGCGGAAGTTTGCGGAGAGGGGGCGGATGAACCGGCGGACGGGGAATAGCGAAGAC
TTGGAACGCTAACTACTATGTTCCTCTTTTCGGAAGCCAGATAATGCCGGTGTAGAGCATCAACCTCGGCCATCTGTTTT
TATACGCCTACCCCTACGCCGGTTAATCTATTACCACGCAGCACGAGAATAACCTAGTTAGGACGCCTTGAGAGGTAATT
TGCATCCGGGTAGTAGGCAGTCCCGGTTAACCTGCCGGAGCGAAGTAAACTTGGCGTGATCCCCCTGTTCCTTGAGTAGC
GTTGGCAGCCTCATCCCTTTGGACTAAAGATTAGCACTTTGCTCTTAAGCGGTCACGTGACTGTAAAAATTGTGAGCCAG
TCCTCACGGACGAATTATGGGCGCGTCCGCGTCAGGGCAGCCCCATATTATCGGTCCTGGTATGCGCCCTCAGGGTCTGG
GGTGGGCATATACTAACCGGTTCCCGCAGTCTCTTCCACTTAGCACCCCTGTTTATTTGACGCTCGGTCCCCGCTCGAGC
ACTCCGCCGCTCGTATTGACGCAAAACCCACTATACCTTACAACCCTAGGGCGGGCTCACCCGGCTGTATGACCGGGCAG
GGTCCCCGACACGCGATGTACTCCTACCGTGGATTGGTAAGCAATTCGTGGGGACTGCAGGTAGCTTCATGTACTTGGCT
ATTCCCCCTAGCGGCCGGCCCTGTAAAACGGATAAACAGTATCCACAGCAATAGCGGCGAAACGGTGCAGCTTTTTAGCG
AGGTACGGTACCAGAAAGTTTGACTTTGGCACAGCGCCCTACTTGCGCTGCCACGTTCTTGTGAGAGGTTTTTAAAGCTT
TACAATCACTTGCCGTCTCCCTGGCTCACAGTGCCGCAATCTATTAGGAGCAGATCCCCCGAGGTGCGATCGTTACCCTT
TAGGTGCCACTATGCCTCCACGCCAGTCATCGTGGCATAAGATAGCCGACACATACGCGCCCTGGAGATCAGAAGTGCTA
AACGGTCTACGGGCGCATCGCACTCAGGCGCTATCAGCCGAGGCTATCCCGAGCACGTTACGGCCAGGGTCGAATGCTTC
GGGCTGGCGGTTTGTCTACCTCGGGGCTACTCTGACTAATACGTGCAATGTCCGTTTTCCCTCTTGTTTAATCCCCAGCT
CCTTCGAGGTCTGATTCTATAGGCTTCTCTCACAATTCCGGTGTAGGGATATTTACGACTCCGTAAATATACTAGCTTCT
GCTTCTATTCGGTCGGCCTTCGCTAATAAGAAGGAAGCCGAGTCATCGTCCGGTACCGGAGACTGGGGAACGCACGAGTC
ATTCCGGGGTAAACATGTGGTCAACCTGCTCCGTTCGGATAATAAAGCGGGCTTTGCCCCTGCTCATGTATTTAAAAGGG
AAAGGATGGTGCACGGAGAGACAATGGAGACCGGACATGGCTTTCTCGGTTGCGGGAGGAAGTTCCGATTTAATTCCCGT
TCTAGCGGAGCTTCTTCGGTTAACTATGCATCCGCAGAGTTCCATCCTAATCAGCGGTGGTTCTGCAAGCGATAAACATA
GCTCCCGATAATTCTCTCGTCCCGACAGTCGTGTTCTCCCCCCCGCCTCTATGCGATCCCCGGGATGTCTTCGCCCCCAT
AGCGCCGAGCCTAGGCAATCCGTCCTCCCTCTTGTCATATGCTTATGAGTCATGTTTCTTCAAATTAGATCGCGTCGTTC
TGTCCTACCCACGAATTGGTTGACTCTTTGTGTCAACCGGGGTGCGCGCACCTCAATACACCGTCTATCGTCCGGTTAAA
ACAATATCTCCCAGAAATCGGAGCACGAGGGATGGACACAATACTATTCCCCGGCACCAGATACTGAACCACATTAACCA
GAGTCCGCAATTTGCCCTCTACTCCCACTTCCGGTCTGATTGGTGCGAGGGAGTGCCTCTCTCAGTGCCCCGCTGGGGGG
TTCAACGTGAACAGTGAAAGAACTGTCCCTACCTTCTCAAATGTACCGGTCACATCTTATAGCTATTCGGCACGCCTGAC
CTTATAGAGCTAAACTGCGCGAGGAGTGTTAGATCGTCACAGACCATTAGTGGGTGCTACGCATTAGGGCCCCACCTTTC
TGTCATTAATACTCGATTTTGCTACTAGACGAGCACAATGCGCCATGACTGATCGGGTG-CTCTATCCCGGCACAGGTTG
ACCCGTATGAGGGCTGTTCCTTAGTGGGCACATTTTTAACTCCCCGTGGGCGCTTATGACTTTGAATCAGGGCAACAAAT
AAACCCGGATCGCTACCGTCATACAACGCTTCGTAATTGTACCTGCTACTATGGTCGTATTGTTTTCCTGATTTTGTTAC
CACAGGTTATAGTAGGTATCGAGGCTGTTTCCGAGCACTGGGCGAAGGTCTGATCAGATCTTGAGCCATTAAATAGAGTT
AGCGCCGACCTATAGGGCTGGCGTCCTATCTCTCACGTGTCGTGTCATTCGCTTCCTCGTTTCACTCAACCCAGCGGGGA
CGTGGGGTTAGCCTCACCCCGTCTCAGATTCGCCAGCTCGACGT-TCGACGACAGGCGGATCTAAAGTCGCAGACACCCC
CTTGCTCCCCTGTTTCTCCGCCGCCCTTACCATTTATATCCTTCTGCACCAGCCGCTGGTACTAATTTGTGGCTATGGCG
GTAAGAAGGAGTATGTTATAGCTTTCATCATATCCCACCAGGCGACGTGCCAATTTTCCGTCTCCCAAAGCATTTTCTAT
AGGGTCGTAATATGCGCACTTGGAACTACTCCATCGTGAAGGTGTAAGTGAGCCAAGGAAACTTGAGGGTCTGCTTGATG
ATTTCGAGTTTTTGGGCTCACATTCCCAACGGGAATTGGCGGAAAGCGAGGCGGCGTCGGTGAACAGCTCGCTTATCGTC
GAGGTGATTGGGTCCTCGTGGTTGTTCGCCGCTAATTCTACCCAGGCTGCTTAAGCGCCCGGACTACGCCTAATCGTCCC
TGCTGGATATAACGACCTAGACCTGTCGCCCTCATCTAGAGCCATGAAGAGACGCTGGGACCGGGTGACGATTGTAGCCA
ACGCTACCGAGATATGGCGCCCAAGAGCCAGCAAATGTGGCTGGGACTGAGTCGTCATCCTAAGAATCCTTCAGCACCTT
CGACATTTGGCTAACTCATGACAACATGCTAGGGTTGACCGGGACTTCGAGCTGCTGATGAGGCGGGATCACCCGCCGTA
GGCCGGGCACTGAACCTCGAAGAGCAAATGCTCTCGTAGCTAGGCTGACGTGAATCATGTTCCTAACCCAATCGGGTTAT
ATGATGGCTCCTTTCACATGAAACTAAGCTCAAGCGACGCCCTTTCAGGGACTGGCCTTAACGTGTTTAGAGACCGAGAT
TCATCGAAACTGCCACAGTGAGAGATTCGTGGGATCCCACGGCCAGCCACATCTTAACTAAGTTCAAAGGGCACCACGCC
GGTAGCACTAAAGAATGGCTTAATAAGCGGGCTTGTTGGCCGCTTAAATAGGTACCCCTGCCTACACGGGGACGGAGATA
TCGCGAGGCGCGGCATACAACCCTTGCACCTGTACCGACGCTGTCCTCTATGAACGCAACGCGTAGTAGTCGACGATAGA
CCGCGCGAGGAGAATCTCCGTCCCCTGAATAAACTGCGCCTAAGGTCTGTTGCTTAGTCGCATGATCTTTTATTGGCTAG
GCCCCTTACTCTTCCTGACCACTAGTCAG-TTTAAGCGACCGCACACTCAGGAAGAGTAGCGTCTCCATCCGTGCGTTGC
CTTGGCTCAGTCCACGACTATAACATTCCCTTATCGGTTGGCAGCCCTTGTGTTACGACTGCGTAATCCCTAGCCGTGAC
TGTGCAGAATCGTAAACGCTGGTCTGCAAGCTGGTGTTCCCGAGTAAACGTACGGTCAATTGGACGGCCGGAATTCGGAA
GCCCTCATGTGACAGTCGGGAACTCTACTTCACCTTCATGCGGTGTCTGCGGGCTGCTTCCGGTTTCTTTCCAAGACTCG
CTATAATTTTAACCCACGCCCAACCTAGACTGGGCCGAGAATAATCCGAGGGACGCGCCGACATAGAGCCTCGGCCTTCC
TCACCAGTTGTTATCTCTGCTCCCGCTGGAGGTCCCATGTTGACTTGAGCTGGAGGGCGCGAGTTGTTGGCCACGTGGTC
TAAAATGTAGCTGGCCGTCATCTTGTGGCATTGACACGCGCAGTACACCAGACCTGCAAACCCTTTCGATAACCATAAAA
GATTTTTTAGTCAATGGCGTTCGACGCGGTTTATGTCAGTTTTCCCATGATCAATGGTTCCATCCCAGACCCTAGAAAAA
GGCATCGGGATCAAGTAGTGACCAGGGAGGTCGGCTCCTCATACGCGAACCTTCGCAATGAGCGATCTACTTACTGATCC
CTCTTGGTTAAACCCTTAATTCGACGGCATGCCGAAGCGGCTACAACCCTGGCGTATTTCTCCTGGATCCGCCAACAGAC
CGACTTGTATCCGCGCCTGAGATAATATCCCCAAGCTTCGAGATATATCACACCCGCATACTATCATCTTGGGCGAGTCA
ATCCGGAGTTCGACTTTACCGGCTCCATGTACGAGTATACTCCGAGATCATGGGCCTCCACACGCCGCCTGGTAGATATG
ACATTGGTCCGTCTGAGGCAACGATTCTATGGAATTCAATCACTTATCAAATCTACCAACTGGATAACCGGTGCCGGGCT
CGTTTTGGCGACGGAGCGCTTGAGATATCTAGGTGACCACTTTGACAGGTGCGGCTCGATAGGTCCGCTTATGCCCCCAG
TGGAGACGACCGGAGTGTGCCTGGCGCCTTTTCCCTAGGCAGGGGCGTAGGCCCTACTTCCACTATGTCACGTGACTGGT
TGAAATGGTCGGACCCTTGTGCATGCGACACTGCAAGAGGCCACTACCTGCTCGGAAGTAGATATCCTGAATGGAAGAGC
TCGCCTATGACGCGGAGTGCAGGAACGGGTTATAGGACTGGTGTGGGTTGATTGGCAATTGAATGTAACCATGATCCCGC
TCGCAGTAAAGATGAGAGGACGAACGCCGGTCCAAGGGGAGTCGAATCGCACGCGGAGTGCAGACAGTAACGCCATTTAA
ATCGGACGGGGCCGGGAAAGTCTCCGACTCCTCAATTCGTGCTTACCGGCCTTGAACGTATCCTCTTCGTTGAAGGTGTT
CCTGATCTCTCAACAATGATTACTCTCGCGACGAATAACCGTCCGAGCGTTCTACCAACTGCAGGCGCCCGCACGTGGAG
ATGTTTGACCGTGCACATTCCTGATAGACCTATATACGATATCTCCATATCAACCACGTGAGGTTATTTCATTCCCCGAA
CAGGATACAATATTTAAAAGGCGCCATATAGCTCGTGATCGAGCTGGCGCTAGATTAATTAAGACAATACGGGTGAGGTA
AGTTCACCCCTATTGCAATATACAGTAACGCGATACCGCTAGACAAGGTACTGCTTTACCCACCGACAGAGTATCGGGGG
TCAGACTGGTGGGCAAGCCTATTAAAGGCACTGAATGAGGTCATACACTATACGTCTCATTAGTTGCAGTTGAAACGTCT
CAAGCACACATTTTATTCCTTGCCGAGGTGGCGGTTGGCTGCCGATGCGACTATGCACGACCCCTCGATAGGGCGGTTCT
GTTATATACCATTACCGCCGCGGGGTGACGGGTAGCACTGAAGGCTCTGACAGATATAACCAGGTTGGTGGTGTGCCCCA
ACAAACCCCTTCCCCTCCCGTAGCACTGCTGAGATCTGCAGCCATGGAGAACAGCACTCACGCTGACAAATATACTAGAG
CGGCATTGACCTTTACGAGAATGTCTCATTTAGGAGGAAGTCCAAATTAATCCCTGATTCTTCGTGTGGTATGTGGAGCT
CTCCCGAGGCGTCTTACAGCCCACTCGCTGGTTCAAGACCGGTTTGGAACCCGTCGCGACGCCGGGTGGGGTCTCGAATG
ATGGGTAGCTCGACCGTTGGACCGCCCAGGAATCGAAGAATACGGGAATACGAGGTAGTGAGTTAACGCAGAGGACGCGT
AGTAGGGAATCCTTGCCTGGGAGCCTCTGAAGAATCTGAACGGGAACTGAGCCGGGGCTGCCCTGAATAAAGCTCTGAAG
TGCATAAGATTATCCTTACGATTTTGCACCCGTGGCAGGCTCAGGCGCGGTCTGCGCATCCTTGGCTCCCTGTCTTTCCT
ATATGGACGTGCTGTTGTGTATGTGTCATTATCCCACTCTTAAGTGTGCATTGTGCTCGGGCCTAAATGTCTTTACCGCC
TGTCGGCTAGCGTTATACTATACCTAACCAAACAGGTAAGACTACACCGGTCAAAAACGAGCTGCAGGACTTGTACGTCT
GGTCTCTACAATAGACAGTCCTGTAATAGAAAAGTCCGCTCCTGGGGCGACTTTAGAAACTAGGCCCGCGATGGCTTCTC
CGAGGTTGACTACGGAACGACTAACAGGCTCGCCGTCTGAGGTTTATAGTCGGCAGGCCTCTGGCCCTCCCTTGCCGTGC
AGGAGCGTGGTGTTGCGATCATAGAATCCGTAACGAAAAACTTTGTCCTCGACTGTTCCACAGTGCTTCGGTGTTTAGCC
CGAGCTCGTGCTTTCTATCTGCCATGTGCCTCCGCAAGTATATGCTGCTTTTTCTGACACACAAACGCTACACTTAGTAG
GTGGAACCCAGCCGTTCCCCCCCCCGGAAGTCACTCCTCCGGCGATACCGAAACTCCTCACTTTTGTCTTTCTTGCGACC
AATACGATGGCGCCGGCTGGCAAGTTCCTGGATATATTGATCAGCGCTCGCAGTTTACGGCTCCCTCCGGTGCATCTTCA
CGAAAGACCGCGCGTACTACAGTGCTCTAGACACACGCCTCGTCAGCTAAGTCGAGTCAGCTCTGGCCCTAGGCTGCGGG
CCGTGAAATCGGACGAACGTGCGGGATTCATAAGACGAGAACACTACACTGCTAGAAGCGAGCCCACGGTTGCTAAATCC
ACGTGGGCGCTGCCAAGTCGAGAGCGAACAAGCATTGTAGAGTGCGTTTATCACTAGTTGCCGCGGCGTAATCATTCGAC
AAAGGTTAAGTATCACGAGTGGTACGTATCCACGTGTCTGACCCGGTCAGTCACCAAAATGCGAGCCGCGGCTGTGCACT
TGGCGGCCGCAGTAAAATACTAGCGTATACCCGCTCGTAAACTGGCTGGCCAAAGCCGTAATATTATGTATACGCAAGAT
CGAATTGCACGGCATGCCTAGGGAGCAGCCTGCTTTAGATTTCGGTCCCATCCCTCGTCAAGCCTGGTGTTTTAGAAGGG
TCGGGGGGTTACCTGACGAGCTACTTTATACACAATCTAGCCCCAATAAGCCGGAATACCACCGTTCGCAGTCATTTGGG
CCCCACGTCGAGTCACTTGAATTAAGCCGAAGTATAGGATCCACGTTATCGAGCTTAAGTGGTATCCCTTCCGGTAACAT
CCCTTGTGCCGTTCTGATTTCATCAGTGTAGGGCACAAGAATCCACCGACAAAGTTAGTTAAACCTATCCGCGACAATCA
ACATAATACCACGTCCATAACAGGAGTGATTTTCAAACCTTCAAAATCTTCACTGTTCACAGAACTTCATTCCCTGCGGA
CGTTGGTTATTCGGACACGAGGTGTGGATGCCTCTTTACCCATACGTAGTACCAATCCCAATCACCGACGACCGACCTCC
TTGATATGATGCTTGGTTTTTTTCGTTCTACCTCAACCCGGATCGCCAGAGAAGCCTCCCCGGCCGAGGGGGACGTCCGA
CCCTTTCGTGCACCACTCCTCCGTGGTCAGGACTGTGAGCCTGATACCCACTCTAGGCATGAGGCGACAGGCTGCGGATA
AGTAGGGAGAGGTGTCCGCAAATCAGTGCGATAAAGCTAAATTTGAACCGCGCTTACGAGCTTTCACTCGCCAGCTCAAA
CATTTGCTGCTGCGACAGATGAATTACC-GGCTG-GAGTGTTTCACCACCTTTTGCGCCAGCCGAGGTACGGATGACCTC
AGGGCGGACTTTTCGCTTGCGCGTTTATCTCGTCATCTCCTTCTTCTATCTGCGACGATACCGTGCTGCTTTCTTTGGCC
TTAGGATATAGTTCTCTCGTCCAATAGAACTCGTCGAAAAACGGAGCCCCCCTAAATCAGTTATTAGGGTACAAGAACTA
CAGACATATCCCAAGACTGGAAGACGGCAGAGGACGAACACCTGTTTCGGTACACTGCGGTCCAGGCACACCGTCGGACT
GGCAGTCAACCGGACCGGTTAGTAGGTTGGCTCCATCCCCGAACCGCGACCGTGTGTCATGAATTTCCCAGTGGGGACCT
GGCCGTCGTCTCCCCCATCAACACCGGTGATGCTCCCCGAGTTCAGGGAAAGTCGGTCCTGAGTGGCGGTGCTGGCGGTC
TATATCCCTTAGATGAGAGTGGCGGCTCAGCATCACTGCGAACTTGCCGGCAACCTTTAACAACTAAATTCTTGCGCTTC
GAAACGTTGGGCACGCGCAAGGAAGCAGCCTCACGGCTTGAGTCGCCTGTTGCACGAGCGGAAGATACATTTTCGAGTCT
CGGCCTGCCTGCACAACGGCCGTAGAGTAGTCGCGTATCCGCTACATACCCAAGCAAAGTGGATAATATAAAGCTACCCA
CGTGTGGTGATGGGGCATAGGCCTGCACATTCATTCGCAGCAGGGCTGTTCCTTTCCGTGTTACTCAGGCTAACTTGCAC
TAATAAGCGATTTCTAGGGGAGCTGCAACCCACTCAAGGGGAATGCCTCTGGTAGTCTCTAACTCTACGAAGTAACGCGT
TTATGCTCAATAATGTGTTAGCGTATCACCGACGTTAAGTCTGCGCCTTTGCGAAGCGTCTTGAGCTACCGGGCTTTTCC
CGTTGGTCTCATGTCAAGCGTGCTATCCGGTTGCCCCGCAACTCGAATAACGCTTAATTCATACTAAGTCCACGTTGTCG
CCGCTTCGACTCATAAAAATCCTAGACCCCCCTTCTAACCCGTTTCTCAGTCTCTTAACTAACTGTTGTTCCCATGGGGG
AGCATGACAACTGGTGACGTCCATTCTTCTACAGGGGAAGGGCCTAGGCAATCAAATTCCAAGATCAGCGCGTCGACTTA
CAATATGAGCAACACGAAGGGAACATTCCGCCGGCTGTTCCGCCTCAGGGTAGACCGCCTTTTGTTCATCAGTCCGCCCC
TTGTGGGTCTTGTCGGGCTAGTATGTGCCGGTCTCACCATGCACGTCACCTCTTTATTACTCAGTCGCCCTTTCCCCCCA
CATCACTTTTAGCGACCTCATTTCTCCCCTTACCTCAAGGGATTGCCTGAGATCATTCTCGAGTCCGCATCCTGTAAAGC
AGACATTCGCGTACATAATCCCTTCTCACACAGCCGCACAGTTGAACGTCAGTGACACGCGCCCGTGTCACCCCTCTCCT
TAGCGTACTCATCCACATCCTGGGCGCATCGAGAGGTTATTCCCAACGTGACGTTCGGAGTGGGTAGGGTCACGGGGATA
AGTATGACGCACCCAAATGGACCGAAGCTGGCTGGGAGCCAGAGTCCGAAACGC--CACGCGACTAGATCTGAAGTTTTA
TGACAGAGCCCGCACTCCACCAGTGATCATCGCAGAGATCTCGGAGCCCCTTCGTTTTAGGAAGGCGCTGTACTCCTCTT
TGTCCTTGGCATTTACGCCCAGGTCAGCTTATCCAGGGTTCGGCACTCTCTGCTGCTGTGCATATCGAACCGTACTGCAG
ACAGAGGTGCCCCGCCGCAGCAGGCCGCGACTGACCACGAGGGTGTTCTTGCCGACAGATCCTCCTGATCCTGGTGTTTA
AATGATAAGCGTGTGCTCGCGTCTTCCGGAACTGACTCCATAGTCGAAGATTGTCTGTTTGTCAAAGCAATCCTGCCGTT
CGGAACCGCTTCAAGACGGATGGAAGAGTACAGAATTACCTTCCATAACTACTGGCTGCACCTTACCAACTTCTGCCTCT
CCTACGGCCCCCGTATTAGTCCTGAGTATGGCGTAGTTGATAACCGTCGTCACCTAGTATACCGTCCAACAGAGTGCGCC
TAGCACTGTGTCTCCGCGGCCCCCTATCCATTGAGGCAGGACATACCACAAGCTGCATCGCCCAGGCAATCAAGTATATT
GCAGTCTGGGGCCGAGGTCGTTAGGAGGCCAGGCTTCGGGGTCGACTCACTTCGTGCTCACATCATGCACAACTAACGTT
CATGTCGATTCGCAGCCCCGGGAAACCGCTAGTTCATTATCTCTATGCTTTCTACCGTCCCCATACCAGCCTCTTTGGGT
TTTCGGTCCATCTGTTGTGGGGGGCGTCGACTTTTCGCGCTCAGGACTGAGTCTTTTCAAGATGCTACCCCAATCCGTCG
AAAGGCGCAGGGCGTAAGACTTGTCCACACCTATCCTGACATTCATTTTCGTGATTGCGGGGCGTTCGTAACACAATTCG
ATCCTCGAAAAAATAGCTCGCAGTATTCGTAGCATGGGCTCTGCCATCTTGTTACCATTCCCCCTTGGATAATAATACTC
AGATTGTGTACGGTCGTATAAACTGGAACAGGGAAGGGACCGATAAAACTCATCCGAAGAACCCGTATCTAGGACATATC
AAGAGATGAGCTCCCACCGACCCAAAGTATTCACCTCTTTGGCTGAAGATGGCTCGCACTTGGTCGAAGCCCTAGTCGGT
TTTCGAGCGTAACGCCTTGAAGGACCCAATAGGCGTGAACGGCATAGTTGCTCGTACGGTTTCAAATTCAGCCACAGGCT
CGCCAGACGGGCTTCCGCCAATCATTTTGACTCATTTCCCGACCGGTTCGAGCGCGGTCCACTAGCCCCGCCAGAACTAA
TCGCAGCGCGCGTTGAGCGGATCAGGAGGCTGCGGTTCCTGCGAGTTTACGTGAAATACACGAAAGGGATTGATCTGAAA
ACGGAGGCGCGGATCGGATTGGTGAACGCCCCGCGGCCAACATAACGGCCTTTCCTGTCACACCCATCTCGTGGCAACTG
TTCCACCTCGTGCCAATCTGCTGAGTATTCAGCCTGATTCTTGGCCCGGCTTACAGCGCGAAGCGCAGCATATAGTTCAA
GTGCCCTATCAGAGATTGGCCTGGAGACGGAGATAACGACAGCCAGCCTAGTAAGCCTGGCCAAAAATTTGTAGTTTGGT
ACCGCCCATTCGGGTCCTAGGACCCTGATGCCGGTTTTCCTTCGTCGTGAGAACTCCGTCCTATTTTCGGGTCACCTACT
ATTTTTGGAAGGCCCTGTGTAGCATGATGAACGTCTGAATTCGAATCGTCTGTATTCAACTGAATGGAGTTCCACCCGAT
ACGCATGACGCCCCGTATATCCCGAACTCCCAGACTAG-GATGCCTTACGCCCTGAAGCGGAGATGGTGCACTGAAGCGG
TGGGATCACGGCAGAGGCACTCCGTAAACGCTCTGCCGACAGATGCGGCCCCTTGAGGGTTAGGCAAGCCCCCCGGTTTC
TGAGTCGGGATATGCT-GCTCAGGCATTAAACTAAAACCGCACGCGAGGCCGTGAGAACACAAAGTCACCGAAAAGCAGG
TCCTGGTCAAACGAGCGCCGGATTAGGGTCTATGGCGAAATGAGATAAAGCGTCTGTGCCCGCCGGATTTTATATCGGGC
GTTTAAAGTGTTGAAGTGCTAAGGTATTGCACAAACAGAACTACACAAAGCCCCCCAAAACCCCCTACTTGCCCGGCCTT
TGTAGAGCACCGCTGGTGGTGCTACAAAACTATAAATGCGTGACTTGCCCGGACACTCACCCGC-CTGTTTGACCCGGGC
CCCGAAGGCAACTGTTCCTAACACTGCATAAATCGCCAACTGACCTGCCTGCTGTACGCTCGTGCAGCTTTCGGACACGA
TCACATAGCTGTAAACAGTGCTCGAATGTTTACAGCAATGCCCGGCCGACGATCCACACCCAAGGAACCCTGGGGCGTAC
CTAGGCGTTGGTCAATAAGAGTTTGGATCATCAAAACCGGACTTCCTGTGAGGCCGGCAAGGGGGTCCTAACACAAGTTG
TAGTCTGCTCCCTACAGGGAGGTTCGATGTTGCCGAGGTGCGCTTCCTTCACGGCAGCGCGTCTCTTCCTCCCTCTCCTG
GGTGCCTTAGTTCATCACTACCCCTTGGGGCTGGGAGGCCTGGAATTTCCGGTAAGCTAGCCTCAT-CCGGTATGCCACT
TCCACTACTGGCGGCAACTTAAATTAAGGCTGGGGTTCTTGCTTGTCGGGTAATCGTGCTCTCTTAACTGGATTCCGTCT
GCTAGCCCTGGATACCGGCACTCGTCGGCAAGTCGGCGCTGCGTTAGTTTGCACCTCTAGTGGCTTGAACACCCCCACCC
CCGGGCGGTTGGGTGACCCAAGCCTGGCTGGTTGTGACCTCGGCTGCGCCCAAGGGATCCTGGGTAGGTGATCCCTATCT
GCTCTCTGACCTTGTATAGGCAACACGACAAACATCCTCCGGAATACCAGTTTGATGGGGGGGGAAACACGGATAGCACA
GTCAAGCATGGTCCG-GCAACGGAAGGTGCGGGAAGACCCGGCCCGTCGGGCGCGGCCTCGCGCTGGCGATGATCGGCGT
CCAATGTGCCTCTTGCCTCGATTGGTCCTAGTTGCCATTATGACAGCTTCCCCGGGGGATTTGGTTAGGGTTCGGCTGAT
AGTGGTTCGACCTTTGCTGTCTCTTCCAAGTCGCTAATTCAATTTCAAGGAGTGATCACCGCTCGAGAAACCCCTTGAAT
CGTCCCTGCGTCTGGCTCGTCTCAAACTCGCTCTTACAATCTCTTCCTACGGCAGCGCTGCCAAACTTGTTCCGCCCACT
ACGGAGTCAACGCGAATAGACCCTGACACGAGTTTCACCTCCACGTTCGTGCACCTGCGTTTCTTGAGTCCTCTACGATC
CACGTCTTAGGGTGGAGTTAGTCATTTTTTCACATCGTAAAAACGGAGATTGCGTTGGGTCAAGAGGGTCACAAGCACTC
GCAGCCATGCTCAGCTGTAAAGTGCCGCGTGTATTAACTCTCCTTTAAATATAATGGTCCCTAATAGCTGCTCACCGACT
TGAGATCCGTTCAGGTCCTTCGTAATAGTCAATATTGGTCGCTGAAGGTAATAGACCTATTGCGTATATGTATCTCCAGT
TCCACGGTCGGGGACGAGATTCCGTATACCCTCTTGGTCACTCTACGGGAGCCGTGTTTGGTGATCTCAGGCCGGGAGGG
AGACCAGTGACTGTAATGGTGCTAGACCCAACGACCCATCCTGCACCTAAGATAACTGGGGATCCAGGAAAATTGCACAA
GTATGTCTACAGCGAAGCCTAATCAGGCGAGCGGGACCGACGGGTTATGGGTGTCTTTTGACAGCGACGTGCCTTCAAGC
CTGTGGTTCCAGTCCCTTATGACCCGCTTAGAGTTAGCATGAACTCAGTACGAGACGGGAAGACATAACTGTGCTTCAGC
CAGCTCGAGAATGGCGCAGCCTGAAGCAGGCGACCCTCTTGTTTTCGAAATCGCGAAAACGTAAATACTCCGCCGGGTTT
GCTGCGTCCGCTCTCCCTTCCAATCTAGGGTCTCTTTCGCGTAGCAACAAGCTCAAGAGTAGTGGTAGA-ATCTCGGCAG
AAGAAAACAGATAAGTAATGAGACATGTCGGGTGCGCATAGCTCGATGATGTGTCGTTGTCTGAACATGACTGGGCAACG
GCCACCAGTAGAACAACTGCTGGGATGAACGAGAATTGCTTTTTCCCCAATTCAATCCTCGGGCACCGTGTTGTCGTACT
GCAAGATGAAGAAGTTTTCCAGTAAGCGTTTCTGTAAGCGCAACATCTATGTTTATCCACACCCCTGGTCCCTTCTTGTT
TGCTCACTTTTCCAAGCCGGAGACGTTTAACCCGTACTCGATTACAACGGTATCTTCTAAACGAAAGCGATGTCAGACGA
CCTTGACCGGTGCCAATCAGTGATCATCACGTAGTAGTCTTCAGACCTCATGACAAGTGGAGCTCCTCCAGGCACTTGTT
TCTGAGGCGGCCCACTATCCTCCCCCGAAGATTTCACCTTCGACACATGTATCGTCCTACAAAATTGGTAATTTTATATA
TAGTACGGCCGTTGTCTATCTCATACCTCTACGCTCCACGCAGATTCTTCATTTAGGAGTGCTTCGGAATACCCCATAGG
CACAGAGGCCAGGCTGATGTCCGAGCATACCTCGAATAATCTACCCAGATCGTAATACGCAAAAGCGTCGCGTAAGCTCA
ATGACCATCTCTTTTCCTCTGTACGAGGCTTATGGCCGAATCATGTACACATC-TCTTAGGGTTCAGCAGAAGTTCCACC
GCTGAGTCCCGGTCACCCATAACTATGCCCCCCCATGCCATCGGGGAACTTACGCTGAGTAGCAATAACGTGTAATAGAT
TGTGGTGATCGGCTACCAGGTTTCAACCACGGTTATCACAGTCCCAAGGCACTAATTCACTCGAAAGGGGTTTCGGAGTT
GGGAACGCGCTGGACCGTCCGGGGGGATCACCAGGCCTACCTGCAAGTCCACGACATGATGGCGAATGAGTGCCTGTGAG
CCCCCCTGCGATTGTAAGAAATAAGTTACATGCAGGGCTCACGATTGATAGCACACACGTCCCGACCGACCCCCCCTGAC
ATGATGAATGCGGATAAAGACTGCTTATACGTCAGACAGTTCAGCTACGGAACTGCGAATGTTACCACAGCATTAAAATC
AGATGTACGATTCAACAGCCTCCTTACGTGCGTCATTGTGAGAAAGAATGGTGTACATTACTGGGACTTACGTCCAATCC
TGGATCATTTCGAGAGTGCGGCCTCTCACCCTATGCAGTTCTGCCTGATGCTTAAGCAGCACAGAGTCAAGGCGTCCACT
TTGGTACCCCGGCTCGAGGCAATTTAGCCCTATTACGTTATCGACAAGTTACACTTATACTTTTCTGCTTGTCCCGCAGA
GTGTCGATTCATGCTTATATCCAGCATTGCACGAGTAAGTAACAGTTGAAACAATCTGCGATCCTCCCACCAGCTTGATC
ATCACTGCTATCCAAAGAGTACAGAAGGAGACAAACCTTGAGCATGCTTGCCGGATGCTACGATTTAGTGACTTATACTC
TCACTCAGACATCGTTATCTTCCGAGTTAAGATTGCCCTACACATTCCATAACGGGGCCTTCACTCTCAGCCTGCCGCGC
CGTCAACGGAGAATGTCAATGGCGGATCATGACTGGTATTGTCGTAGCCTTCCCCCGGCGGGCGCAGCATTACAGCAGTC
CCCGGCTCAGGACATCACGGACTGAGTGCGGCATCACCGACTACTTCCTGCCCGTCAGAGGACGATACGTCAATTCCACC
CGATTCGACTTGTCCACCCTTGGGGGGACGTATTAACTTAGTAGCTAGCAGTTGAGGGCTTCGATTGTGTCGAGTGGCCT
TAAATAACTGGGTGGTCAGGCGACCATGCGCGCATGAGGCATATCGCAGTATGATAAAGGCCTCTCTCACTTTAACGCTG
TTGCCTTATAAAGCGCTCCCATACTACGGCATCCGTCGGCAGAAGGCCCCGTCAACGTTGTGAACTTTCCACCCGGCCCA
AGAGATGGTCTATGTACTCGACTGCCGCTTCAAGGCTACCGCCTCACTGTACCCGTACGTACGCGACAAACCAACCTGAA
TGAACATCCTACGCGAACCTAAGAAGGTCGTTGTTAGTGCAATTGTCAGAGTGACTTTACATTTCGGTTTCGCTGTATTC
AGATCGTTACTATTTTAAGAGCTTAAGTGCAGGTCGCCGTGGCCTCATACGATGTCGCATCCCCTGCGGTTCCGCCCATG
GTGTACATGTCCAATCCCCAGACTTCAGACTTTCGTGCTAATCTCACCACGTGACAAAGACATGTATAGGACGTTCCCGG
GTTACAAATACAAGATAGGCTCAGAGCTACTGAAAACCGATACGCCGGCTTATTCCTATTGCTCCAACCCGGT
>SRR353668
GCCCGTTGTGGTAATATAATAAAAAAAAAAGTTGACTTCCTGCACACCCCGTCCTAGAAAACAATCTACCGCGAGATCCC
TTAGGGCCCTAAATGCCTATAAAAAACGATAGATTAACCGTCTAATCTTATCGATAATTTCCACTCTTATATTGTCGAAA
TAATACCTAGCCCAGTGAAGCTTCCCGGCAGCACGAAGAGGTTCTTATCAATGCGCCGCAGACACACAATGAAGCCACGA
GGTCCAGTTGCATCACGACGCAAGCACTCATCCAATGATTGGGGCTGCTCTTCAATTGACCTACCCACTGCGTACGCCTG
TGTAGCGAGTCGCACCTTAAGCGTTGGGCGACGCCTCGGTGCCAGTTTCGCTCCTCATTTCTCAATCCGCCTATCTGCCG
AGGAGTGGTTCAAGCGGACAGTTTGCCAAGGGCTGTGGTGTTCCAACGCAAGTACCAGTTCTCTTCGTTAAGGGGTGGGG
AGGATCCTCGTTTTCCTTTCGCAAAGGATATCGTCAATCAAGTCTGTGTTACTTACAGGACAATCCTCATGATAAAATCC
CTGACGGTTACAACTCTCAACTAATTTAAAAGCCACACTTTCATCACGTCTTGAATGAGGTTTCGTGAAAAGGGACTTTG
AAATATTGAGATGACGCCCAAGTTGAGGTTCTTCATGTGTCCCAGGCCCGATGAGTGGCGGAAAACTCAGTCAGCCGCTT
GCCAAATATTTAGGTTCGCGTTATCAGTGGCCTGAGCCCAAAGGCTACTGCGATAGTTTCTCCTGCTTAGGTGGCAAGTA
TGTTCCGGGAGCCCTCGGTCCTTCGACGACTTCACAACAGCCTCACTCGACGCAGCACGTCGTAAAATCCGGGGCGTAAT
AAACGACCCTTCTACCGATCATGACTTGCGTGCATGCGTTCTCGGCGGTGTAGGATGGCGTCAACTGTTCTCTTGAGTAA
TCCGGGTCAGGTCCTCTTGGGAGCGCCTCAGCCCCGTGGAGGGTACTAGCTAAGACCACCTTACTGTGGGTCCCCACTAT
TTCGGGTCTTGCGCGGTAAAACACGGACTTGTCGCAACTTGTTTAGAGCATTTGGCCGGCCCCGACTAGGCGTCGGCGCG
GGGAGAAGCAGATACCAGCATTACTTGAAATTACCGCCTGAGCCTTAATGGTAAACGGATTCCGAACAGCTGATATCGTC
TATAAAATTGCGAACACTTTGACCGCGTCGGAAATACTTCATCCCACCCCACCATTAATTACAAGGCAATGCGTGTCCAA
CGGAGCATAAGCCCAGCTAATGCGCCAAGGTGGAGCACTCACTCCCCCCGGCGCAAGTGCCCTAGGAATGTCTTCGATCG
CATGGGGACTATGCAAAGCGCCAACAGGAATCACTGGGGAAGCCTCTTCGTCGGGGATGTCAAGTAAAGTACGTACAACC
TGGGATACCATACGTCGGACGGTAATGCGACTGGTTTCGACCGGGCTTGTGTCTCCGCCCTGCCTTTCCCCCAAATATCG
GAGTATCACTCTCAACCCTTCGCAGGCAGACAGTTTGTATCCGCGGCTTGATGGTGCCTCCGCTCCGGGCGCCGTAGCGG
CTCCAACCCTAGTCTTCCTATCCGACTCCACACACCAGTTCGCAGTGAAGGAGGATAAATCGAGACCCCGCCCCTGACGC
TCTTGCACATTGCTGACCCCATGGAACATTCGGGTCTATCCGGGCCGCTTAAGCTCGGGTAAGACGAGGGCATTTAAGCA
ACCAACAATATAGGGCGCGTAGTGTTATTGTGTCAGGGTCCTCCGAAGAAATTGATAGTTCAAACTACACGGAATTTGGC
ATCCGCCCTGGTCTTATAGTGCTGTGTCATGGGACTTCTGTAAGGGATGCGGACAAGACCTGACGAAAGTCTTATACCAC
AGACCCCGGCGAATGAATTCCTATTGCCGTAGTTCTTGCACAGGTTACGCCAAATGATACTCACCCCTACATTTTTCCAT
ATACAGTCAGTAGACCACAATGTCTTTTACCAATTCCTTCATAGTCCTTGGCGTAGGGAAGCACGCCTCTCGGAACTCAG
CAAATGAATCACTCCAAAGGTGCGTGGGTACGGCGGCCTAATTGGACACCGGTGCGGTAAGGACTAGAGACAGACTCCCT
GGCGGGACCTTGGAAACTGGGATCCCGCTGACGTCTTCACTGAGTGAATAGTTTGCGTCACACGGCGAATCTGGATCCAG
CGCCCCTACCCCGAGCTGTGTTAGTACGTTCGAGTATCGCCCTGCAATTGTAAAGTCTATTATCAGCCGACGACTTCAAA
ATCTAATGCTCAGTGTTCGGGGCCCTACTAAAGAACTCTTGTAGTCCTCGGTAACCACAATTTCGTAATTATAATGTTCT
TCTGGGCCCAAGTTGTCCAATCGTGCCACTGCGTAGTTGGAGATGTACGCTATGTTTGGCGCGGAGGCAACCTTAACCTT
AGTTTATCCTCAGTGCAAATAGGTTGATACTGCAACGGAAGGATGCATCCAATTTCTCGAGGGCATTGTGATGGAGCCGG
GCGGCTTCGCCCTTCGCGGTACCCACGCTAATAGTTAGGCTTTGACTGACGCGGCCAGCGAGTGTCAGTCCGACGTGCCG
GCAAAGCGGAAGTCTCAGGACCTAAAGATTCGAATATCCTGCGAATATAGCCTTGTAGAGGATATACGTCCCACGGCACA
GACGGACCACCCAACTTCTGGTTACACCCGGGAGGTTAATGTATATCTCCCCGCTTATTCCTAACCCAATAATCCAGTTA
GTACCGCAGGCCTATTGCACCCCTCGCATGTCTCTGTTAATAGCAACGCTGGGTCCTCCTGAGTCCATCGATGCGTAGTA
GTCCAGATGAGCGCGCGCCTCTCGAAAGAGCAGGGCGCGCGCCCCATCTCGGACCTGTCGCAACCCGAACGCCGACATCG
CGGGGAAGCGCGGGCATCGATAGAAGCTAAATGAGCATCCATTCGAAACTTTCGCGACAATTTTGTTTGGTTATATGTGC
TTGGTCTATTGTCCTACGTGAACGACCACACGGCATGGTAAGCCCAGCAGCGCTTTCTGGTATCAGATACCGCGTGGCCT
GCATCCTTTTCGCCATTAGGAAACCACGGGATCTTTTTTACATCGTTCTCGACTACCCGGCTAACTGTGGAAAACCGCGT
CATTTTGACCTAGAATTCTACGGATTTACTTCGAGTGCGGCATCAGGCCACAATACATCCAACCATGTGAGGGAGAGTTG
TAAACCTACTTAGCGATTTTAACATGCGAGGGGATAGTTTCGTGGCAAGGGGTCAGGGCCACAAGGGTTACTGAACTTAC
TCCGGCACATCGAGATATGAACATAGGCGCGAAGTTAACGGCAAAATATTCACGTGAACAAAGGGACAACCCGGTTGATA
GGCTGAATCCGACATTTATGCAATTTCGCTTTATTCGTTTTTCATACATGACCCCATTGCACTTCGTGCAGATCTGTCCC
CACAGAGGAACCGCAAAAGGCTCACCCGTGTAAATAGCGGCGAGTAAACTGTTGCACGCCGGAGAACCGGTGACTATGAC
GCACCTGTTACAAAGCGACTTACAAGCTCGACGTCCACATTGCGAGGGTGAATGTACAAGGGTCGCGCTTCGACTCCAAA
CGTACTGAACTTTAGCACGCAGAAGGGATCAATATAGGCGCTGACCTGCTATGCCCTGAGTTAATAGCTCCCAGCCTACG
GGAACGCCCCACCCCTAGGTATTTTGCTATGCTGAAATAATCAGTCTAGCAGTTGACAATCCAAGACCAATAGGGCTTCG
CTGGAGACCTCCACGACCACCAATCGTTGGTGTGCCCGAAGACTACACCCATGACGTCGCCTTTAACCGGTGGTAACGCA
TCACCGGCGCTACCTTTTTTGAACTACATAGCGCCTACGTAACGATCCGTATTTTCCGCGGGCAAATCAAATCGAAAGAG
AAGCCGTGGTCATTATAAATGCACGTACTTTACAATTGGTGGGACAGAAGGAAGATTTCCTATAGTACCCCGGTGTACAG
ATATCAGGCCACGGGGTATAATTCGTACCTTCGATCAGCAGCGCTTTATCATCTTGTATATGCCCCCTAGGAACGCAGCT
GAGAACAAATATTCGAGGCGATTGTCGGGGTCAGGGTCGCGGTCGCCATACTCGGTCTCACCCGTGGCTACGATAGAAAT
GCGCATGTACGGACTAACGGGCAGTTTCGTATGAGTCCCCCGGGGGTGGCCTGCGATTGCCATTTTCTATCGTGAGATTG
TAAATGTCCATCTTAGTGACGTTAACTCGACCTGTCCCTCCCAGCCATATTGATCTTTGGCCTTCATCGTGCCTCCCGGC
CGCCCTCATCAGACCATCTGCTCACGAGTGGAGCTGCGATCCCGCTCACGGTGCCGTTGTGGTAGACACACAGCACCTAG
TTGTGATAGGCCGGAGAGTCAGCCCTACCCATCGCAAAAATGATTGTATGCACTAGCATTGGATGGATTTGGTTAACATA
TTTTCCGAAACCGGTTAATTTCGATTTCACTTTTGCGAGGACAAGAACA-ATTATTAATCTCGCAGCTTCGCCGTCCGGC
ATAATATACGGAGGTAACCAATGGCACATTAGCTTCCCAAGCAGCTAAAGGCGGTCTAAGCAACCGTCATTCCGGATCAA
GATCGATGTGATGCAACACAAACCACATTCAGGGAACCTACGTGCGGATCCTACTTTGCACATCTCCGCCAACTAATACT
AGCTTGCTGGTGTAATCCCGCCTGTATGCGCAGAGCCAATCATTGTCAAACCACCTCCCTACGTACTTCCCCTCTGCGGC
TATTTAGCCTCAGCGCCAGTATGGCGCAGTCGCTTCGGTAGAGCGCACTGATTCTTTGCACCCCGCCAAGTCATGTGGAT
CGATCACTAGCTTACCTGGAACGGTCCTTCGAGCACTATCCCATTACCCCGCTTCCTAGTACCATGGTCATCATCAACGC
CTCGATACACGGGTGAAAGGGGTCGAATTGCACAATAGTTACGTAGCAGCGGCAGGTCTGGAACCCAATGGGATAGGGCG
AAAGAGGGGGAGTAGGGGAATACCACGGCATAGCGCGTATTACTGCAGCTGAAATATAAGACCGACACTCGCCCGGCAGA
TTATTCTCTGGCACCAGGTCAGTGAGATCAAGACATCCATGGCTCTGCCGGTGTGAGGCCAAGGGTCTGAAGTGAGCGTT
CAGCGCAGTCAGGACTTTTCCTCGCTAATCGCACCCCGGCCGACAGACTCATCTATATGGCGATCTCATTGCGCACCACT
GCTACTGCGACTGGCGTGCAGCAGAAGCCGGCTATGCTAACGGTATAAGCTCGGTCTTTATTCCCGAATATTGTGCCACG
CTCTGCTTCCTATCGTTGTACGCCCATCTGTCCACCGCATACGCTCCTCTTCGGGGACTAGAACGCTACGGGAGGCTAGG
TGAGAAATTGTTGCTGGAGGCGATAGGCGAGATTTGTAGGCCTTTGAAACAAGGAGGGTCGAAGCACGTAAATAGTTCGG
GGGACAACAGGCCCCTTCCATTTTACGGTTAGCCTCACTTGTTGCTGGGTGGGGCTATCCGATTAAGAGGTGATGTAAAT
ACGTGATTTGCTCCGACTATCGTAACTGTACGATGTTTGAATGCGAGGCCAGCCGGCCGGGTGGAAACTCAGTCGTTCCG
ATTTATCGATCACCCGTTCTGGCGTTTGTATCCCTCGTTCCCCCACGTCCCTATCCCCGGGCTGGGCGTAGCGGTAATCT
AGCTAAAGAACGTATTACACTCGGAATTGATTACAACGAATAGCTACCAGGGATCCTAGGCATATAGTCCGTTCCTTTGA
TCACGCGGACACTAGGAAACATAGCTTAGAAATGACCCCGCACATCAACGAGGAGAATAGACGAAGCAGTGGTCCCTGCG
CGCGGCGACAGAGAGTGACAGGCCCTCAAAATTGTTTGACTCGTGCCGAGGTGTTGCTTGAATGGCGATACGCCAATGTG
AGGACTCCGACGATAAGCCGGCGGTGGAGTTTCCCTGCATGGGAATGGCCTGATTATGTCAGCAAATTGAGGGACAATTG
ATAAGCGCGATTCGCCGTGCTCGCTGGGCTATTGCTCAGACCTTCACTCATCCCGTGCTCCAACGAGCCGTATACTGACC
TACCTGGCAGTGTTGAAACGTTTACACAGCCTTATTCGGAATTCTTAGCGCCGATGGCCACATTGCCTATGGCCTCCGGA
ATCTAAGCGGATAGATGGCCAGTCCAGAGGTGGTGGTATCGGAGTTCGTTGATGTAAGGGATCGCGCGTGAAAAAGGTGC
GATCCGAAGTTAGGGCGTTAATCTAGCCAGAGGACCTTTCGGAACAGCTGGAGGATTCTCGTTCGAAGCCCACATAGTTT
TCGGTCCGTGTATAGTGAGCAAGGACTAACGAACCGTTATACCACTAGCGCGCAGCTGGGAGCGAGATAGATCGCAGTGC
GCTACCAACCCGCAAGGCAGAACGCGACACACCAGAGGTAGAAACCGCTTCCTTGGGCCACGCTTTGACCCAGGTAAAAC
ATCAGGATTGGGCTTGGTATGAAAGAGCCCTGGTTCTGTTTCAACCCTAGGCGTTTTCTGGCTCGATCATGACAGCCCCC
TAAATAAACTCTCCCTAAATGGCGTATGCGGGAGGTATCGGTAGCATTCTGCCCCCTAGCCCATGTGTGCCGGGTAAATT
CTCACCGCAGAAAGCCGTACCCAGTCAACAGCTGGCTGCGAAGTTCACTCTTGCTAATTATTGTATGAAGAGCTACAGCC
ATCAAAGTACCTATCTTTCAGTGCCAAGTAGGTGGCGGCCGGGGCTGATGGGGATAAGTCAGTAGTTAGTATGCACAAAG
CGTTATCCCAGATGGCAAGGCACTTCGACTCGGAAGGACGCACACCTCTTCAATCGCGTACTGTGGAGTCATGTACGCGC
GATTTCTTAAGACAGCTTGGTCTAGCTCAGGTTGGGAGTTTTAACTCAAGTTCTAGATGCTTCCGTTGCAAACTCGCTTT
CCTGAGAGCATTATGTGCCAATAAGCTACGAGTTACCGGATTCCACGTATAATAACATTTTGGAAGATTCCGCGTCATGT
GGAAACGTAAGTCACTACACGTGGATCCGCTCTAAATCCGGAATTTCGCTGTCACTTTTGCTGAGCAGATCGCGCTCATT
ACGGTTTCTTATGTGAAAGTCTTGTATGCTTGGCGCGGTTCTAGCTTCTATTGTTTGCACGACAATGCTCGGCGGGGCAA
CATTCGTAGCGTCGCCGCAAAGCTAGTGCGGGGGCGCACAATGCGAATTGGAGCACGGTCTGTACCAATAGTATGGTATC
ACACATATAGACGAATGGGGCGCGTTTTCCGCGAGCAAGGAAAGTGTGCTGCACGCTAACGACCGTACCGGTTTAATACT
CCGGACCCGAACAAAGAATCGGCCATGACTTTGAACCCTATATATGTTTCATGTGCACCCAGAGGACGTCCAATATTTTG
CTGACCCATCTACTTGGTGAATTATCCTCACGGGTCTCAATTCTGGTAGACCTACCTAATGGCTACTCCCGCGAACCCTA
TGTTACTTTTGCCAGCCTCCGTACCGCGATAGTCCAATCGTACGGAAGCGTAGGTCTCCGCGCTGCAGGCTGATGGACCT
CCGACACTGACCGTATATGGCACCACATCGGTCCTTACCCACGGGCGGACTGAGAATGATGATCTACACACCAGCGCGTT
CGCCTGTCATCGGGTGTGTTTCTCGCACAGGTCTAAGGCAAACAATATTTTCTAAAAGACTTACGATAACGGATTACTTA
GGCCCAGCTGAAATGCTTTCGCATTAGTTCGTGTACGTAGCGCAACCGTATGAATATGTTACTGGGGGCGGAATAGCGCC
GAGCACCAAGGTTACCTATATGGCTTTGGAGCAGAACTCTCATTTACATTACGGGCGCTCAGACACACCTTATGGAATAG
TCTCCTGATCGTCTCCCAAACCTCGGCGTAGAGCAAAGTTCAGGTGGATCGGTATAGCGCGTTCAGTGACTTTCGCCGGT
ACACTGTTGGAATATGAGGCCCCCTCGTACATATTTATTATGGCTTCCACAAACAGCTTCCACCGTCCTGAGGAGAGGGT
CGGTCACCAGAGCTTGTCTGGTGGCCGCAACCGTATAAGCAGCACCTTTTCGCTTAGTGAACGTTAGCTGAGATTTCTAT
CGGCAGGAGGAGTCCTAAGGCTGGGGGATACTCACGGCTTTCCCACACTTTACAAACCCGGAAGAATAAGCCATGAGAGG
GGGATCTAATGCGCGGTCAAATCGTTTATGCGAGCGTGACTGATCTGTATCCATGCGCCAAGAGAGATGCACTTTAAGAC
CCGCAGCAGATACGGCGGAAAGGCGGCGTGGATATCACCCTGGCGATACAAACTTGCCGAGCGTAAGGTTCAAGGCAGAC
GGCCAAGATCTGAATTGAGATTCTCTGCTCGTGGGTTTATCGACCGAGAAGAAGGACACTATAAAAGGCAAAAATAATGG
TCGCCACATGGCAGGGCTAAGGGGCCTTCGACCACCGCGTAGAAGGGGAACCGTAGAGGATTTACTCGCCGTACGACTAA
ACAACCTAACCGACCCCTCCGACGCAAAAGATTTCTGTCTTTGGAGTGAGTCGGCTGTCTGGGCGCACGGACTTTCGGCA
TGCACCTCCAGCGGCGACCCTTACCGCCTGCGGAACGCCGGGCTAGGTGTTTCGACGGATTCCGTGGCCGTGAAGTACTC
GTGGTAGCATCTTTCCGAGCGGACTATATACTATACCTTAAGGACCAGCCCCTGTTGTGATGGGAAGCTTGGCTCAGGCA
ATCAAGTGCCGCCCCGCGTCACACTGCGTAGCGCGACTTGCTGGCGCACTATTTGAAGGTCAAGGTTTCCCCTCGCACCA
CTGGCAATGGAGTAGTAGAGTGGAGCGCGCTCCGCACGTTATACTTAAGCGAGTCTACGTACAGCAGAGATTGTGATGCG
CGTGTAGAAGCTGAAACGATGTTCCGCTCTTCACGATTAACCCCCACCCCTCATCGGTACGACCGACCTAGTAGTGCGGG
TCAAAAGTGTCCCTAACGACGGACCCGCCAATCCGAGATCTCATTAGTCTCCCACAGCATCACGTAAGGTGGGGCCTGCC
GCTGAAGCAAAAGATTACGACAGGGCCGTCGCTGCGCGTGGTTACGGGGTTTGCACTATGAGCGATTTATTTTGCGTAGC
ATCGGAACGGCGATGGATCGGGAAAGGGCGCGTACCAATGAGTCAGCCCTGAGCACCTGACGGAAAGCATCCCGGACAAC
AGGTCGAATGAGAGTTCGGTAGCGCAGGATAAATGCCCGGGCAGGAGCAATATCAGGGGTCCACGTCGAGTCGGGGTATA
GCGCGGTCTAGGCTCGCCAGCATATTCGGTCGGGTGGTGATCGCGTATTGGGCTTCGTCTTGGTATTCGCCAAAAATTCG
CTCGGATTTTAACATCCGGAAGGGGGGTTAGGGGAATTAAGTGGTCACGGTGGGCAGGGCTAATTAAAATGCGTTTACAA
TAGAGTGATGCGGCGGGTCTTACGAGTAGAACTGAGACAATGCCAAGACGGACCTCCAGCGAAACACCGAAAGTCACTAT
CCGTCGCGAGGGTTTCGTGTCCTCTCGACATGAACACTCACAGAAACGGGCAATGGCGGCTATTGGTAGCGGGCACTTGG
ACTGTGAGTCCGCTGTGTCGTCCCGGCGCACGCCATAAACCGCCGAACCAAATACGGCAGCCCTTGACATTGCTGTAATG
CCGGTCCTCATTCCAGTACTCATACAGTTGGACCTTCAGGCTGCATCGTGCTATCGCGGGCGGCTCCAATGGGCCTCGCG
AGACCCGACGAAAAGTAGACGCCCGAAGCCCCATCTTGCCCTCTGCCCGTACGAACTCGGCATGGCAGGCTTTGTTAATA
AGTCGGACTGAGATCCAGGTGGGTAAACGGGGAGCATCTTAAGAAAGTGATGCTATGTCTGACTCACAATTCACGTGCGA
ACTGCGGCAGGGTATCTTAGGTGCGCAAGACACATACGATACGAGCTGTGGGCAGTCCGCCATCAGCTGTTTTGGCCTAA
AGGATCGCTCTGCATTCTAAAAGGGTTGATGTCATGTGTAAGAAAGCAAGATGAATTGCTTAGCACGGCACCGGTTAAGC
AATGATGATGGACGGTAGGCCTCGGACTGTAGCTCGAACGAACTCGCCCAACCCAATCTCGTCTGGGGTTGAGGAATTGC
CTGATCACTATTGTTTATTGGGGTTTTCTACGGTAGGAGGCATCAGAGTAACCGGGCCAGGGGCAAGAGACGCCAACACC
AGGTTCTTGTCCGACAAGGAAGGCACTCGGCTAGCGAAGGTTATGCGTGTCCGGAATCGAGATAAGTACGAACGTAAGCC
ATCATGCGCGCTAGTACTGAAGCGTAAAGATCGACGATGAAGAGAGGTCCCAAGTGATAGGCCTTATCTGAATTGATATG
TTGCGAACAGTCATGCGATGGGTACAACGCCCCCTTTGGTGGGGCACTGCCGCTACGTAACGGTCCAAAGACAACGGGAT
CAACTACGATAAATATGTAAAATACATGTACGGTCTTTGGGCAGACGGATCCGGACGCAAGCGGAATCAATGCGGCTAAT
ACTCCAGCGGAAATGAGGGGAAGACCAGGCGGGAAACGGAAAATACGGACCATACGGCGTGGCAGAATGATCAGGCGGTG
GAGACGAGCGAAGACCAAGAGCACCGAGAGATAGGCACGCCAGGTAAGGGCGATGCACTACAATGACCCACATGGGCTAG
GACGAATGAGCAAGATAGAGAAGTAAGGTAGAAGGCAGAGCAGTGAGAGTCTCTCGGTACACCTAGCTTCCTCTCTTTGC
CCCAAGAACTGGATTCAAGGACGTAGATCCGTTGCCGTGTGTGTTACGGAGCGTGTCGAAAAAAGAATGCAGCAGATCTA
CGATGGCGTTCGGTCGAAGAGATGGGGGGAGCACCATAGGCAAGATCTGCGGGTGTGAGATGTGAGCCGACAAAATACTA
GAACTATTAGCGTCGACCTGCAAGCCAAACGGGGGTAGGCGACTAAGAGACACCGTTACAGGCCAATGAACACTTGGGGC
GGACAACGCGGTAGTAGACTAATCAGACTCTTGCGATTCGACGGGTATGCCAATGCGGTAACGTGAAGACGCCTGGCCTA
TATCAAGGCAAGCCGTGGTGCACCAATAGTTATACAGAACTTCAACGTTTCAGCGACACGGCAGGCGCAGCCCAGCAGGC
ATGATGGGCCACCTCGCAGATCGATGGACTGTTTGACGGCAAAAGCCTTATGCAGGGAGAAGCTTGGGGCGAAAACAACG
CTAGAAATTGTGTTAATCATGCATTTACTTGAAGTCGTTAACATAATTCGATGCGTGCAGCCGATTTAGACTCGTTAGCT
TTCCGTCGACAGACGGGCTGCAAGTTTCAGCGCGGGTGGGGGTACTAAGGGTCACAGGATAACCAGCAGGGTGCAAATTG
ATCAGGTTCTGAAGCCACGATACCCGGGTCGAGTGGCTGGATGTGATGCTTTTCTGGTGTGACCTGAAGTTTATTATATT
GCTCCGGCGGTCCGCCCTGCGAGTTGAGATTTTTATGCTGGGTTCTATACGAGGGTTTCCGACGGACGTAACGGAAACTA
ACTGTGAGCATTACACTAGTGCATAAACGTGTGCTCTGTTTTGACGAGATCACCGCAGTTCTGGGCAGTACTACAGGAAA
TGAGAGTTTGCTGAAATCGCAGGCCAGCCTCGGGCTCCGTTCCTGGGCCGGTAACGGACGGCCCTAGGGGTATGTTTGAC
GCAACCCGACACCAGCATCGCTGAATTATCAATATGTATATAAGCAGAGCTGCTTCCGCACATTTACTAATGTGCCCGCC
CTAAACGTCAAGGGATCACGTAAGGGATCGTACTTGTCATATCCGGAGATTCAAGTGGCATCTCGTGACCCACTCAGGGA
GGGTCATAATCCTAGCGACGCACGTGCCGGTTAACTAGCGGACAAACCTACGCCTCAATAGAAAAGTAGACATACTAGTG
AGTTGTTCAATGTATTTTATGAGATGTAGATATACGTGTCCAGGGTTTGGATGGTACATAACTATCCGGATAAACGCTAT
TGATACCCTATCCAGATTCACCGATAGTGGGGCCTATACGCGGAATCCGGTGCCACTCTTGTGCGCCGGTTGATTTTCAA
GGCAAGGGAGTATACTCCACTTCACTTATTAACCAATCCTAGGTGCCCTGGGTACTCGACTCGCGGTAAGAGGAGACCTC
CCAAAACTTAACCAGTGCCACTTTGTAGGTAGAAGAACTCCTTCTGACTCCTATCGTGTATGAATGCATCCAAGAGTGCC
TCTCTGCTCGCTCGAGCCGTGAACTTTTACAAAGTTGGCGCTGTGCGTTCATCTAATTCTACGCACCAGCATAACGCATC
AACAGATCCTCGATCGCCTGCTAAATAGTGGGGAAGGTAGGAGAATTACTTCTTCTTAACTTTGGCACATGGGGTCTTGA
GTCTGGTGCCTAGGAGAGATTATCCATACAGGACCACGCCGCCTGCGAGGCAAATTTCTTTTTGAGTGTGGTTATGTAAA
TTAAATGCGAGAAACGGCGTGAGGTCGTCTTGCTCTCTGCCAGATTCTGCTCAAGCACCATCCGGTGTAGTAGTTGATGG
AAATTCCGAAGAGTACTAGGCCTGACGTTCGTAGCGTTCGGGCCTAGCTTTTGTGCGTCGTGGAGGATGTCTGACACCGT
CAGAATCTACGTAGAGCAGCTATGGAATCAGAGAAGCTCGCCATTGACACGGTTGGAGATCACTAAACCTTTCATGGCTG
AAAAACCGATGATGGGGCAAAAACTGCTCACGAGCTGTTGGTTTCGGGGCATCTACTGTATCAGTGGGTAGCATCCAACT
CGGTGCGTCAGAGACTCGCGGCGGCGCTGATGACTAGCAGACGCGACAGCCCAATGGGGGAATCGCACGTCGAAGTTTCA
TGCTCGGGTAAGTCGAAGTCGAGAATTGGGGTGCCCCAGCGTACAACATGTAGGCACATAAAAGGTGGACGCCTACCCTT
TCTCGAGCCAATGTGCGTGGGATCACGGGGAGTGCGCTAGGTTCGGCGGGGGCTTGGGCGAAGAAGACCAGCACAGACTG
AGTGCTCCTGGTGTGCTAGAGTCCTGATACAAAAGCACAAACTTTCAAGTCTGCAAAATATCACACCGATCGATCAAGCA
CCGCTGGAGTCGGCGCAATCAACCTAACCACCAGAGCATCGAACCGTAGGGCGAGCACATATTATGTATCGGAGATGGAA
TCATGTGGGGGGGTCCAGCCACCTTATGGCAGCAACCGCTCTGCAGGAAAGGCGTTTGCTACGACTCGGCGTAGCCATCG
TTCTGATGGGGTTCAAGGGGAGGGGGATCGGAGCTTAGTGGAGCCGACCATACCCTAGACTCGAGGCGAGACGAGGGTTG
CGCTGCGCATGCTGAACCGATTGGACGCACTATATTCTCTAAGCTCCTAGCAGAGTAATTATACAAAACGCAATCGGTAG
CTGCACGCGTTGATCAAGCAAGGCACCTACTGCGAAGGTCGTCGGGGACTTACATACCCTCCCTCCTATCCCGGAGTATG
CGCCTACCATAGCTGCAGCCGGAGGGCGACGCCGGGTAACGATGATAGTGCGGCACACGGAATATGGCTATGGGGCGTAG
TTAATATAATGTGCAAGGCAGCATTACATACCCTATACCGGTGATTATCATCATTCAGCTGAAGGGGCGAACTTCGGCCT
TGGGAGTAAACGACCGTTAATAGGAGATGCCTCTGTGAACACAGATATTCATTGGCTGAGTTAGCGTCCTAACTGCTCGG
AAGGGCGTATGGATCGCAGCAATCGTCTTACTGCTCCCAAGCAGTCGGAGTTAGGCGACTTAGGTTTAACGACCTTCTGA
GGGTATTCATGACTGGAGTCGCGACAGACGGACTTGGGCACCCCTGTGGTAGCTGTGGTTGTCGCGACAGGTTATATGGA
TCGAGTGTAATTAGATGATCTAGAACTCCAAGACCTACAACAACGCATTACCTAGGCCAGAGCACCAGGTAGAATTAGCG
GTCCTTCTAAACCGCCGTTGGGCTGACCATGGGTGCGTCTGAAACCCGTAGCCAAACGTTGGATTAATTTACCCACGATT
CGCCGATCTTGCCGTTTTGTGGGGGCCAGGCTACGTACAGGAACCGATGTTCACGAGGGAAGCAGCCCCCGCCGTTGAGG
ACATTAACGACGATTAGACAATCCATGGGGGGTGTGTGTGGCCGAAAGGGGCAATTGACTTAGTCCTTCTAAGTCACCAC
CAAGTGATGTGTTCGTTTAGTTTCGGTTCGGAACTCCTATATTCCCTGCCCGAACCCGCAACTTTCTTCTACCCGACAAT
AGCGGCGTTTGGGTTAAGGCAAGAGGCAAGCCCGGATGGAGGCCCCGTATCGAAAAACGCGTGGAACGCGAGCCTTTTCG
AACTGGCACGAAAGTCTGACCCGGTTCTGCGGGCACTTCTCCCAGACCCGTCATTCGCGCGATCAGGGAGGCCAGGTCGT
TAGTGCGACATAGCTTCTTATGTAGCAGTCCGAACGGCCGGGTCGAGCGGCTGCGGTAAATCCAACTAAGAAGCGGCACA
CAGGTCAGCGGGACATGATAAAGCAGTGGGACCGTCATTGGAGCAGAGCGGGCGTGAGGAGTGGAGGAGGAGCATGGCGT
TTTGGATATGAATGAGCCTCCTTGATGCTGTAGAGACTCGGGTCATGCCGTGGGGAGATAGCTTCATAAAGGGTAAGTCT
AGGATAGGTCGAAGCTTAAAATGCGGGGAATGCGAACAGATCCTGGTGATCGCGTCGCGGAATATTATGTGTAGAGATAG
GACGTAGGATCAGCGACACCATTGGTTTGAGCCCAGGCGGCATCGACACGTGTCCGGTCCTCTGCGCGCTTAGTTAATGA
GCTATCTTCTCCTGTTGCAGCATGGTCGCTCTTCACTGGTGGCAAGCGTGACCAGCTCGGAAGGAGCCGATTAAGTGAGT
TCCCACTCTGGAGCTATAACATGGTGCCGCTTGTTCATCAACCTCCAGCCTCGGTTAGGGACTAGAAAGGTCTCTGTCGT
CGTTAGAAAGATAAAACCTATATGAGGCGTAAAACCGGCGGAAACGTTAAGCATCAACGAGCCTAAAACCAGCCGATAAA
CCGAAAGAAAACCGGTTAATAGTTATTGTACAACCGTATTCGAGTGTTACTCTTATCTCCGTAGAATGCATGTTGCGCGG
TTCTGTAAACACACCTTTGGCCCTGCGATAAGCCCCCAATCCTCCCTTCCTGGAAAGTCCATGCGAGGGTTAGGCGGGGC
TCGGATTCAACACTGCGCGCCGCTCGCTATGCCACCTATAATTCTAGATGGCGCACGTATGACCGAAGGACATACCCATA
GAAACGCGACGTGTAGTCACTTGGTGCCGCGCTCTTATCACACGCGACAAAGGTGGGGTCACCCGTGTCCCGCTGACCGG
GGTATCCACTTAGCTTGGCTCGAAAAGATCTTTACTACTCATGGTGAGATTCTTACGGTTGCGGTCCTAAATCGTCCCGT
TGGAAACCATGTGGTGGCCGATCATATTGTACATTTTGATCGCGCATTGACTTCTTCTAGCATTAATGTAACCGGTTTAG
AAGACGGGACTGGTTGGTTGGAGCAATGGGTGCGTGTTAGATCGAAGATGGGGCCCCACTGCTGCGATTAAATCGGATGA
TCAACGAAGTTCATAGTTTGGGGAGTGCTATCGCACGACACCACTACGGCCGCACCCACGTAGGCTAGTTCTACACCGAT
CGGCTTGCCCAATATGTTTATTGTGTCGCTACAATGTTGTACATAAAGACGCAACGAGATTGCGCTATGGGTGCGTCCTA
GATTCGGCCTTAAGTTCTGTCCCTTCATGGGCTAAATAGGTGGGATTTCTGTAGGTGGCCTTTGTGGCGTGCGGCTGGAG
CCGAAAGCCTAAGACCGCGGGGTATAAAATGAACGAAGGCCCAAAACGAACGCGATCACTACAAAACCGACCTGATAGTG
GGCCTTTTGGAAGCATCTGTCAGTCTCTAGGCCCCTTCACCAAGTGTCTTTATGCCTCCTTGGCTATGTTGACGATCTAA
TACCGAGTGCCGTTCAAACATCTCTCAACCGCGGCCGATAAAACAAGTTGATTCGTACCGCTATTAATCCCCCCTAGAGA
CGGAAGACCCTTCGCCGAATTTAGAGTAAACTCATGAGCGTGCTTGGACACTTCCGGGGTCAGTGACGCGTGTTAGTGGT
CATAGTTTGACGATTCTCGTGGACCGTGGATGGTAACGGCATGTCCATGCTGTATAGTGTTTCCGTGACCGACTCGGCAA
ACGGTCCGGGTCGTAGGTTGTCGTAGTCGCAAATCCCCACGCTAGCTAAGCAGAGTCCTCAGCGCGACAAGACAGTAGTC
AACATAACCTTCACTAGGTACCATCTCGATACGAAATGCTCTGTAGCTTTCTGTTTCTAGTAAAGCAAGGAATTGAGTTA
AACCGTGTTAAAGGTATACTAGCGCCTCACTAAAGTGTAGTAGCATGCACGCTCCTCCGAGTCTTTACGCAACGCACTGC
TTTTCACATTGTATGTGGTCTCAGGCACCTGTAGTGAACGGGGATCCGTTGAGACTAACAGTCAGCATTGTTACGCGATG
CCTTTGCGTTAATCACTGTCTCATACATTTCCCCCGCGGGGGTCCTCCCGATCAGCCCCAGTCTCCCCCCTACCATCGGG
CCGACCTTTTGCGGGGCGTCCTAAGGCAGATCCTTCGTGCCACCAAGGACAGACATACGGCTGATTGTACCATGGGGTCT
CTTTATTTTAAGAATGTCGAGAACTTCTTCTGCCGCGCCTAGCGCTCAGAACTTTCCACGCCCTTGGTGCGGACTCTGAT
TTCTATGATACGAGGTAGTTAGAGGAGGTATGCAGGCCTGTATGGTGGCCTATAGGTCGCAACGTGTGTCTCGCTTTCTA
TGACACAAGTTAAGAACATGTCATACGTATAACACCGTTTACCTTGTTCTCGCCTCAAGCAGGGCTTGTCTCATATCAGC
CTGATAAGGAAGCACTACCTAATGTCCCATTCCAACACGAAGGAAGAAATTGAAATCTCCTAAGAGAAGCTGCCTAGGTG
GCCGCTCAACTTGCGTAGGGAGAGGTCGACTAGTCTAGTCGTGTTTGTAATAGACCATTGCGGCCTACTGTTCGCCGCTG
CTGCGTTTCGATCGCCAGTTTTTTCGCGGCGGTCCTAACTTTCTGGTGAGGAGCACGGCAAGACAAACTTCCCCGGAGCT
TATCAATTCGGGAGTTTCTTTCGGCTAATCTCCTCATCCCCATCTCGTCTGAAGATAAGGCTGCCACCTTATTCTTTCCA
TTCCTCTGCAGTATTAGGTACGTACTTATTGTTTGTCCATTACACTAGTTTTTCAGAAGAGGACCCGGGAACCGAAAAGA
CACTCGTATCGAGCACGACCTAGATAGGGGAGGAGTGGGACTGGGTAGGGGAAGCTCGGTAACCAGGGCCGTAGCTAGAG
AGAGGAGGGACGAATCAAGCTAGGAATATACGGGAAGGGTGCGTACACTCGATAGCGGGCACACAATCCGGAGGACCCGG
GAAATAGGGACCAGGAGGCTTCAAATCACCATTGGTGCCGGAGGAACAAAAAAAAAGATCGCCAAACTACCGTGTTTACG
TAGGAAGGTACTGGGCGGCCTGCAACCGACGAGGGTGACAAGGTGCGCTCGTTCAGGAGACCCCGTGTCTCCAGACCGTG
GTCGTGTTACGCGGTAAGCACGCCTTCGTTTGTTTAGTTTACGCCACGTGCGTCAGATGTTCCCCCGTCCAAGCCTGACC
CCCCTAGTGGCCCCGGGTGAGTGGCGGACCCCTAGAGCGCCTTCCTCGTCAGCGCGCGCACAACCACCCGAGCACTCTGG
TAGCCCTCGACGGTCTATCGGCCGCGCACTGACTGCCCGTCCCTGGCGAGTTCACTTACGGTTACTGGCATCGACGCGCC
CTGTTTTTCTCAGTTCTAATAGCGACAGTCGAACCTATTGTACTGTGTTCCAGCCGGGTTCTGAAGCGCCACCAACATCA
TCTGGAGCATTCGGGATAAGCACGCCCTGGCTGGAAGCCTACCTGGGACGGAAACGTCCAGTGAGATCTGACACCTGCCG
GATGAGGTAGCCGAACTGAAAGAACTACAAAACAATCGTCAGGTTATCGCAGAACGACCATCAGAACGAGGTGCTGTGTC
GGCTGAGGAGTCCGTTACCTGACGCGGGAATACTTTCCGCGGGTGGTCCCCGACCTCGGAAGATGACGGCTCGATGGAAT
GGGACATAGCGGGCCAGGACAACTCTCGCCGTGGTCAGAACTTGAAAGGTAAGGCGCTCTGGCTGTGTCAATGAGTTAGG
TGGACCCCGAAACAATAGGAGCCCATGGCGTTGTAGGCACTATGAGCCCCTGTTCTGCGGGGTTCGTTATTTAACCGCGC
CGGATATGTTCATATCCGTTCAAGTTTCAACCCGCGAAACACGGAACCAGCCGCGCCACACGGCATGTCCATACTACAGC
GATTAGGAGTAAAGTGCGTATTTCGCATTTTTGTGCCGTTACACGACCCGCACACGCTTTACATTATGGGCGAAGTCTAG
CGACGGGTGACGCTACGCGGCCGTGCCCCAGCCATGAAGGGTTACGCCGACCGAGTTTGAGGCGCATGACGTCCCGTGAG
AATACAGGACTGACGACTTATGCTAGCCATCAGCTCGGAGAAGGTAAATTTTAGACGGGGCAGCGGTAGGACGTCCCGAC
CAGCGCGACAGACGCTCGTTGCGAGGACATAACATTCGGCGCCATGTTCTCGGTAACTGTGGTTATTACACAATTTTGGC
-TTAGGCGCTCAGCAGCTAAGCGCTAGATGAGCATTCCTAATGCTAAAGGTAAGCGTAAGATACGGGACACAACGCGTGG
ATTAGTCAGAGCGCACCGGTGCGTTCAAAGCCTCAATAATTGAGGGCTATCGGCACTGTCGGGGGTGAAGCCCGACCTGC
CGAGTCTGACACCCCGCCGGCCGACCAAGACGTTGGCACCCAATCAGAACACGCATCCAGAGCAGATACCATGAGAAAAA
CCATCTCACGTGATAAAGGATGGACGCGGGAATGCACGAGGGGTCGAGGATGGCGACCAGTTCTGCGGATCTGTCAACAA
CGCCGGATGCGCCGGACCTAGTATCACCAGCCCGACTGTTGAATTCTTGTGGACGGGTAATACTGTCCCTCTGGTTTGCA
ATGAAGGACTCCCACTTATGCATGGCCCCCGCGCTCTACCTGTTCCGGTAACCACTGCGCCTGGTGGTAGCCCGCGTACT
GAGATACAACGCCTGAGCGGGGACTGCACACAGGAGTAACGGGCAAATACGATAGGCGATCTGGGCCTATAACTAGGATC
TAGGTACAGAATCGGTACTTGGCGGGCAGAAATATGAATCCATCTCGGGCGTAAAGTAGGTCCCGGGCGCGGAGGACACA
ACGATGTGCCACCGTGGTGACGGCAAGATACTGCAGGTAACGTGCCAGAACAAGAAGGGACACCGGTTAATAGTGTAAAA
AGGTAGCATTATGCAGATGTACCAGAAAACAGGTACTTTAGCGTCTCAAAGCGGGTCGGTTAGACTCGGGGAGTTGTATC
TGCTTACGGGCCCAGAGGGCTAGTACACAGGACAAATGTAAGCAGTCAGGTGATTAAACTACATCGCGAGGGGACCGAAG
AATCACGTACTTACGGTGCTCGGCCTAAAAAGATTCAGTCCTCGGGAATGAGGTAGTTACTGGACAATTCGGGTCTTACC
CCAATGCGCGAGGGCCTATTGAGGGGAGCTCAGATTAAAAATAACTATGGTCACATTTACTTTATGGTGCCAAGGGCGGG
GCCAGTCAACGTATATGGCGAAATACGGCTGAGGCTCGAAGTCTCTTTTTAGATACTGTTAGTCTCTCTGAACCGCCTCT
TCTTTTTAATCGGGCCTTACAATTTACACTAACAGCGGGCGACGTCGGAGGTCAGTTGAAAGGTTATGAATGATCCGGGG
GGTTAACCTGAACAGCATAGGCGCGGGGTTTGGATCTTAGGTTGGAAGTTTTCTATTGCGACCCGAAGCCCTAAGTATAT
TAGTTCCTCAATCCTCTACTCCGCGCCGTCAACTAGCGATCGTCGAGGGTCCCACCCTGTGCAAATGGAGTCCATTCCAC
ATGGGTGTCCCACTTGAGCGGCTTTCTTCGAAGCATTTCTACGTCGGATTGGCTGACCAGCCCACATGAGACCCTCCCGA
GCTGGAATGTGCCCCCGGTGGAGACCGGTTTATGTTGCCTACGTAAAACTCCAGGTCTTGGGGGAACCATGGGCGAAACA
GGCGTAGCGAAGGGAACAAGACGGTAGGGCAGTCCCAGGCGCCGAGATGAGAAGGAACGAAGATCCGTGCCAGCAACCCG
ACATGAGAGAGTGCAGGACCACAAGGACCTTGTGGCGATCGAATTTGGTAACGGTCATAGCTAAAAAGGGGCAATTAACA
ACGATCAGGAAGTCGAAAGCGCGCTAGGTATCTCGGCGCACGATTGTAGAAAGACGGCTAGAGGCGACGAGTAATGAGCA
TCCAACGGAGCCAACCCTAACAGATGGTTGCTACAACGACGAACTCTGGTGCGGGTATAGCGGTCTCCCGGGAGCACATC
ATCAGGTTGTGCCCCTTCGTCGTGGAAATAGCCTGCCGCGGCCGCGCGTGGCGCATACTTCCCTGAGCGCAAGCCTATAA
GCCGTAACAGAGCCGCGTGACAGCTGTATGAGAATGCGGGACCTTCGATGGGAGAAGCTAAACGAGTGAGTAGTCATCAT
TAACGGCAATCAGCCTAGACGCGGTACGTTTAACATCCCTTAGTGGCTCACCCTGCTTCTCCTCCGGTCACAACCGTCGA
TTGAACTGACGATAAAAGTAGCT-CGCCCACGACCCCGGATGGACAGCATCGCCTCATACTCCTGTTTAGTCGGCCATCT
CCGTCTACCGTGGTGATCTGACCTGGGGATGTTAACAGGGGAGGTATCCAAAAGTTCCTGCGATAGTACAGGAACTGTCG
ATTGCGCCCAACATTTCTCCATTGATCGGTGTCCTACGAAGCTTACGAACTAAGAAGCAAGGATCTATTGGAGGCCCTCA
TCAACTGCTGGATAAATTAACCCGGGTCACTCAAGCTTGCCTCCCCGGAATATATAGCTGGAAGATGCAGGGGCAGACAA
AGGAAGCGGGTCACGAGCTTGAGCTACAGCTCTACGCTTGAACGAGACTCGCATGGAACATTCCTCCTTATAGACCAGTA
GAAGGATCCGGGGGTTCCGGGTTGGTAAAGCTCGGATCTGGGTCAACGGAACACCTTCATGGCGCTATCTTACTCCTTAA
TACCGTCGGTAGATGTATAACCCTATTTCCGTTCCTTTGGCCCATGATTTTTAGTGAACTGGAATGTTACTTATATGGGA
GGTTAAGTCCGGAAATTCTACTCTTCAGTCGGGTTCTTTACTCCTAGCAGCACCGTACATCCTTACAGAGTGGTGCTTTG
GCTGAAGGCCGACCATTTACTCACAGGGACCCGAGCGGCTCGGGAGTGGGTGGGACCTGACTGGTGGTATGAGTTCCTTC
GCTCTTACGGTATTGCAAACAGTCGGTCGGCGCCAACGCTTCAGAAAGAAGAGGCCCCATGCGGTTTCAGGTATTTGACT
CCCGTTCCCGAGCTAGACGTACAACGGCACTATTACCTAACTACACGCCAACGGGCGTAACAAAGTAGCCCGGAATTCTT
CAGGAAGTGGCCGCTGTAGTATTGATTTCGATTCACAAGGTTAGCTACTGGGGGATGATCCATATCCATCTACTTTGGGC
TAAGAGTTCGCCGGCACTAGAAGGAGGTGCCAAACGACTCGTATCCCGTAAAGCGGTCCACGGCGCTCCACATGATCGGA
AGCCCCGAACGTAAGAGATAAAAGACTGGTATCCTCCCGATCGAAAAACTCGACCCTACTCTGCGCAACGTCAGGCTAGT
TGTCACTTGACTGGAGGCGAGCCCGCTCCAGATCTGCTCGCGCACTCCCCTGTTCCGATGAGAACCTCTTAGAGTAGGCT
TGTAGAAAGTGCCCCACGCCGAGTACGATGTCCGTAAAGCTCGGCACTCAGAGCGGCATCTTACATGCAGCGTGTAAGAA
TTTAACGGCACACATGGGCTCGCATATTTATCAATTGGTGTCCTGAGCACAGCTTCCATTGTAGGGGAGAGTGCGGCCAT
CCACAGCCTTCGACATTTCACACTAATCCACGGCCCTGGATAACGGAGAGCGGGACAGGTAAATACCCCTTAATCATTCG
GCAGAGGGTTCATTCAGGCACTCAACCGCTTGTCGTAGTGGAGGATCAGGTCAGGTCCACTGCCTAGACAGCCGCTGACC
TCGGAGAGAAGCCTAAAGCACATCAACTATTCGGCCGGTCGTTCAAGCCAAACCCCATCTCCATTCACAGTCTTAACTGC
CTCAAGGAGGCCCAGTAGTACTCTGCAGCAACAGTGGATTGTATCCCCTACCGCGATGTGCGCCAGCACGGGAATAAACT
GTAGCACGAGTGTCGGATCACCCGCGAGCTTGGACGGCAATTATTGGCGAATAAATGGCGACTTTCGGGGACTCAAGGGG
CACGCAATAACAAGTGGGGGAAGCAGGCATGAATAATGACATTCGTTCCTTGTTGCAGGGTCAGCATGAAGAAGGAGACG
ATTGTATCGTGTGCCTGGTTAAGTGTGTCTCATATGCCGGGGATCTAATTTTACATCTTATACCGTCGAGGGCTAATAGC
ATGCCGTTCGCCCTGCATTGCCAACGGTGGCAATGTTAGCCAGTCCTTGTATCCCGTGTACCCAAGAAGCACACAAACAA
CAATGCTCTTCGGAGGTTGGACGCCAAGACCCTTGAACCGAATCGGATCTTCGGGTAACTCTAGTAGTAGTGCCGGCCCA
ATATAATACTGAACCACAGGACGGTATT-AGTAAAATACTATTGACACTTCATAAATTACCAATAAGGAAACATTTCTTT
ACGCTCAGTGAGGAGACTAACCTACTCCTTTTGGAGAATTAGCTGGCAACGGGTGATACGGGCATTCTGAGTCCTGCGCA
GGAGGAGCCAAACACGTGTGCAGGCACACTATATCAGAACGGTTAAAGGGTCGGGAAGTGCACTCCACTCGTTTCTGAGT
TAAAAACCAAGGAGCTCAGGGCGTGTGAATTACAGCATGGTTGTACGGGATTAGAAAACCCCAGTAATATTAACACACCG
TATCCAAGCCAGCCGCCGTTGTTTTCGACATAAACGTGAAGGTAGTATTAATATCCACCCAAGGGATCCCAGAGGTAGTC
ATGTTAGCACTGAAACCCGTATGGATTAGGAGTAAGCCCCCTCACTGCCACCTTGTCCTCTTGAAGACCGACTTTGCGGT
TCAATCTAGCGCCCACCTGTTACTTCCTTTCGATAACCCTCAGTTGTGCCCTCTTCGGGAAACAGGGTGGCCAAATGTGC
ACGGGGGAGTCTCCAACCATCAGGCCCCGACGTGCACACCGACGTCCAACTCCTTGGAAGGCACTAGCTCCCCATTACAA
CCGATCGTCCTGTCCCCAGTGGGACCTTTCGTTTGCCAGCCGGCTCCAGGGGACTGTGTCCTAGCCATGGGGGACCGAGA
GACCCCGAAGTTGCAACTGAGGGCCCAGTACCTTCTCAGCCTCCGGCAGTCCGTTCGACCCATCGCGAATCATTTGCGTG
GATAGAGAGGTGCGGAGCGGCAAAATTGCAATGAAGAAAGGATGCACTCACTATACAAGGAGAAGATAACTACCCACTTT
GGATTGGTGAAAACGCGTTAAGTAACAACGCTTGTCAGGCGAAGGAGGCGAAGGGTTCCGGCGACAAGCGGGGATTGAGC
GTAAGTAGTCGAACCGCAGCAGGAGCCCAACGAATTGACAAAGAGAACTGGGTGATTTCCAACGATGTTTTCTACTTATC
TATGCCAATTCCATGCAAGACCTCCCGAATGCCGAAAGGGAAAGGGATTGCGGACGAAGCGCCAGATATGGACCCTGCGT
GAGGACGCCCGCGCACCAGTGCCATCCTACCCCCATGACGGTTTCAGTTATAAAAGGGGTGGATGCGCCCCAGTATCTTT
GAAACTGTTGTGTTAAAGGAGGTCATGATATTTTTTGTGCCTTGCGGACAACCCACATTTCAAACTTCATCTGTTAAGAC
GTCTACAGGTAAATAGGTCATAACGGCCTATTGTCTGTTCGGAACTGAGACACAGGTCCCTGTGAAAAAATGGAGGAGTG
CCGATCCTTCCGAATCCATGGAGCACACATGTAAGTAGTAGTTAGAGCCCGCGCTACGTGACAACGAGTATTCCCTACAC
TGATTTTACCGCTTTAGCACGAGGTGCTGCCCGCACAACCTACCACCGGGGGCTCTGAGCCCCTTATACCTCATACAATC
ATCCGATTCGTCAGATGGTGAGCTTTTTGACACCTCGCGAGTACGGAGGGGGTAGCGGCCAGTATTTCGCCTCGTGTGTA
TGTTCGTCCGTTAATGAAACTGAGGGTCGCCACCTCCGGTTTGTGCGAAGCACGCAAAAGAACACTTCTTTCCTATAAGT
GTCCGAATTAGTGCTCTTGACCGGTTGTTCTTTTCCAAGGGAAGCTCGACGGCACAGCTGGTTTTAAGCCACTATGGATC
CCTCCTGCCCCGGGAAAGAGGTGCGGCTTTCGAATGCGTTACTTGGTCAGCAGATCGCTCCATATAACCCGACCAACGTC
TAACCAGATATTGACGCCAGGAGGAAAATGTTACAGTTCGTGACATACTGGGATGAAGCCTTTTTGGATCTGAGCGACCA
AGGTGTCGGCTCCATTGGGCGTGCCGGTTGTGCGGAAACTCTGCCCGCCAAATGTGGTCATGTAGGCTGAACAGCCACAG
CTAGGTCAGAATTCATGGAGGCTACGTAAGACCGAGTAAACTTGGCTGGTGGATTGACTACAGGAAGCTGAGTTCAAGAA
TCAGCTAGAAAGCGATACGAACTAGAGATTGATTATCGGCGGGTCTCCTTTACACTCTATTCTTAAGGAATCTAGCAAAT
CCGATTCGGGGGGGTGCTAGGTGACCGGAGGACGGAAAGGAACGGGCGATTAAAAACTGTAAAAACCTCGATGCGAGAGC
TCTGCTGTAGCTCTCATTAATAGTGAGAGGGACCGAACGTTTCTGCCAGATCATAGACGTTTTTTGGGGGCGCGAAGCGT
GGGCGGGAGGTCTGAATACGACACGCGTGGGGTGAGCGTCTTTGAACGCGAGGCGTAAACCGAGGAAAAACAGCGGAGCG
TCAAAACGTCAATGCCCGCCCAAGATGAGAGTCTGTGGGTCTGCCTAAAAGGAGCAGGGGAGTGGAAAGCACGGATGAGT
AAACGTGATTGGATCCTCCTTTGACATCGCCGCCGGGGGGCGGGTGTCCCTCCATAGGCGAAGAGCGGTACGGTGGCGCC
CAGATAAGCGAGCCACCCTGAGGACTCATTAAGAAATCCACGACTCGGGTTGCTTGCCTACGTCGACACGAACGCGACGT
ACCTCGTAACCAAACGACCGCCGCAGGTCGAGATCTAAAATCAGTTGGACGCCATAAAGAGCGAAGACGTCCAGCCTATT
TTCTGAAGCGTCGGGAGTCAACTTACTTAGCCTCCCGGGTTCCGAGAGCGACCAGCCCACGTGAAATCTTCGTAATGGGT
ACCGCGACTTGTGCACCAAGCGTGCTAATGTATCTCAAGAATTGTTGCGCACACTCCTTGAATGATGATTGTCCATGGCA
GCACACCTAGAAAAATGGCCTAGCATCACATAAGTTCATATCAGTGAAACGACAACGAGTGCGGGCCACGCTTACAACAG
TTCCAAGAGACCTTGTATGTCTCTGAATAATGCAGGTCCCGAGGATGGATGGCCTGCCAGGCATCGGGAGGAGAAGGATA
ATTGTCTACCGCGTAGAATAAAGGTTGCAAAACGAACGAGTCGGTGTTTATCGCCTTGCGATGGTAATGCAAGCAGTTTA
CGCGTCGTAAGCAGAACCGCTGTTAAGTGATAGAGTCACTGTTAACCCGTGAGCTCAGGGCGATGCCCGGGATGCCTTAC
AGAGTAAAGAATCCACGACTCAAGGGCGGGAGTATATGGACAGCAGTTCGGAAGGACAGCACTGGGTATTCTTGGGGGGG
AGCTCGCTACCCGGGTCGAGCGCGGCGTGGACATACCGGACGAGGAGCCAGCGCCGTAAAATCGAGGACATAAAGGAAGG
GATTCCTCACGAGAGCAGACATAAGTGGCCCACTGACCCCCCGCGGATGGTCTATTTAATACACGCCGGATTCGGGGGCT
CGTGGCGTCGCGGTCGGGATCGTTGGATGACAAACGGGGATGTAATGAGCCGGTCGATCTCGAGTTGGGAGAGGACCTAC
AAGGTCCGCAACACGACAACTCGAGTGTTAACTCATTGACCAACGTATCGATTGTGAGCTGGAGCCGAGATTACGCTAGA
GTAGATTAAACTTCGGCAGCACCTAAGGCCGCGGCACAGATGTGTCGCTAACACGATACGTAGCTACATAGGGAGTGTAG
AGGTCTATCAAGGGCCAAGCGAGGTAAGTGAGGGTTTGAAAGTAGATAGGTACGAACGGCGTTCTACGGCACATGCGATG
CTCGTCGACCAGGTGCGCGTGTCCAAAGGAATCTCCAGAAGAGAGACTCCTCAGAGTCGCAGGTTAAGCCTGGGGCAGGC
GCTATCCATTAGGCTGTGAGGAGAGGTAACGTCAAACTGCGAGGGCCTGAGGTTCGTCTACCGGGGTCGGGGCACACAGG
TTCGCCTCGGGTTCGGCTAGCACATCGGCGATCTAGACCAAACAACAGTTGGGCGAGGTACTCCTGGGCCGCAATCAAGG
CACACTGCATTCCGCCGGGAGGGAGTCGTCACTCCCGACCGTTTCCGGCCGTTTTATGAATCTACTGTGCTTCTCTTCCA
GTCGAGGGTGACTTACCACCCCACAAGTCGCGCATTACCAGATTGAAACCAGTTCGCTTGAACACTGTTTCCTGGATGCG
GGCCTCGACGGCCAGGTCTTCGCACAGGATTCAGGCATACAGATGCGAGTGTTGCCTGCCGATCCCCGCACACGGGGTTC
CAGCTGGAACCTTTCCTAAACTGCATGCGCTACGATTCATTCGGCCTGGGCACAGAGCTATCTAATCCCTGAAGCAGCGG
AGTCTCACACTAAGTCGTGCTGCACGCAGGCTTCGCGGGCCTAAGCCATCCTGCGAACATTTCGTCGCGGCTCTCGCTAC
TGCACACCACTAGGCCCTGCGGGATTAACTTAACGTCAACCAGGGCAATTCTCAACTATTGCGAGCTGCGTGGGCGGAGG
ATCGCAGGCGCCGAACCCCTTGCTTTTTTCCAGTCAATTACGTCCCAACTAATGTTCTGAACCATGCGGGTCAATAATAG
TCGTTCGTCCGCCCCATTTGCCAGACGAGTTAGGGCCCGAGTTGAATTGAGGAACGTAAGATGGCGAAATCGAACAGATT
AGACTTGAGACAGTTCGAGCAGTATACTTGCACAAATTCTTTTGCGCAAGAGGAACCGCAAAGGGGTAATTCGACTGACT
TCTTTCCCTTGTGCAGCAGGAGCATGCCGGTATGTTGGCCCCCGATCTGGTGCTTTTGCATGGGCGCTCCGTTTGAAAGG
CGGTGGATCCAAGGAGCTGACTGTTTAAAGGTCCTATTGGACACGCGCGTGGCTATATAGGAACTACAGACCTTTTTTGG
CGTTAATGAATCGGCGATCTGCCTTGTGAAAACATTAATGTCGAATCTCAGGTACTGGGATGACTTTTATCCATAAAGCA
GCGGTTGAACGCGACAACCCGCCAAACCGCACGCCTCCCCGCCTTCCGTTTACTTCCCACCTTTCGAACAAACCAGCGGA
TGGTCTGGCAGTAGCAGTGATGACCACCTCACTTATTCTGACAGGCCAAGAAAGTACAACTAATGCAGCAGCTGTTTTGG
AGAGGTACCATCTATATGTACATTGCTTCATATCCAGGCAGCTGCATGGAGAATTATCCGGTACGGCGTAGCCTATATTA
AATGAAATACTGGGAAGTGCGTAATTGACTGACCGCTCGGATAAAAGTGAAGGCAGAGGACGGTGACTACGGGATGAGCT
TTGTACCTTATAAGTCGGCAGTTCAAGGTAGGGACGCGCCGAGACCACAAGACCCAGAGAGGCAGTCAGACATGCGCCCC
AACGCACATAAGGTCAAACGACCAGGAATCCAACAGGAGATGGTACACCAATATCGAGGTGGGGGTGAGGGTTGAAGGGG
AAATCGCCAGTACGGAGATGTAGAAACAACCGCCTTAGGTCAGATTATTGTGCAATCGCAGTGATCAGGGAAGACGGGCC
AGACGCCGCAAGGAACGGTGTAGCAACTTGAATATCCAGTAACCAAAGTGGATAAAGGCGGGCGTTAACCGGGGACCAGG
CCGCTCGCTAAAAGTGGTGAGCTGTTGGTCTGACCACAGTCCGGAGAGGCTTTGACTAATAACGTCGACTCGAGATTGCA
TGGGCGGGTAAATGGTGTCTAAAATTATACGGCCGGACAGCACTTGCGATCAGCGAAGGCGGAGGGCCTTTAGTGAGGAG
TACGCAAAACGAAAGCGGCCACGTGCTAAATCTCATGTGCAGCAGGGCGCACATCCGCTGGTCAGTATTAATACGGGGAA
AGTGCAGTGGAAATGGGCGCGAGAGGATTGGTGGAGCAACCACGAGGTTGGTGCGGAATATGTCGTGCTTCCGCTGCTAC
CAGGCGACCGAGTGACTATCTAAAACGAGGTGAATTGGGTCTATATGTCGGTCGGCGGGCGGAGGTGCCATTCAGCCAGG
GGGACCGCACGGCGGTACGACGGATATACGGGTGGAATGGGTGAAAGATCCGGTAAGGGAGGGGCGTTAGTCCGTTCTCG
CGACATGGTGTGCACATTCTTAGAGTGTAGAATTGGCGAAATTTTAGGAAGGAATTGGGTGCAGGGTGCCAACCGCCCAC
GCACGAGAACGTCCAGTGTTATTCGGGTGCGCTCCCTCCCACTAAAATGGCGACTCAGATAATGGGCATCAGAAGAGAGG
CGAGGTTGAACCACCTGAATGTGTAGGGATCGTGTGCAATTTGAACACGCATTTGGAGCCCAAAATGACAAACGTCCGGC
ATACAGAAAGGGGCGTACCTCCAACCAAAGGCCTTCCGAGTGCAAAAGTGAAGAGGCCCGACAGGTTCCGAGTATAAGGT
CCCTGCGAGAGAGGGATCGGGAGCGTGCGTGCCACTGTTGCTGGCGTGGTGACGGGCGAACGAGATTATAACTGGGAGAA
GATACAGACTGATGGCGCTTATTGTGGGAAAGGGGAAGCCGACGGTTCTTTCCAGCTGGCCTATCTCCTGACGGTTGACA
GGAACCTCTACATACACCCCGACCTATCCCATTCCACTCGTTGAACAATCTCTACTTCTGTCACGCGGCTCTCCCCAAAC
CTAACTCGCCTATTGTTGTATTCCAAAGGGAGCTTCAAGAAACGTCTCTGCAACCATGCGCGCTGAGTGAGGTATGGCGA
GAAAATCCTCACGTGTGCGGG-TTTGTCGCCAGCGTTTCAGTAGCCCCGCGGGGTGTCCGTGTGAGTTGTTTCTCTCATG
GCCAAACGTATCGCCGGTTACCCTGACCGGGCTAACGCTGTTCGTGGGGTTCCTAGCCGCAGGTCCAGGATTTCAAGAAG
TCTACTGAAAGTATAGTTTTTCTTTCTGGATGTTGCATTGAGTGTTTCTGATTAAGGTTCGCAAGCAGGACATCATGGTA
GCACTCTCCAATCCACTTGAACCGCTATATACTCTGCGCGTCCCGGCCTTACTCGGCATGATAGCAGTTGCGTTCATACC
ACGTCCCCACGTCCGAACTACTACGCACGGCTGAATAACAGTTTTCTCTGGTTTGGACACACGAGATCCGGAATATGGGG
TGCGGACGGGTCGTGACGTGAAAGGGGGCTCGTTGCAGAGCAGACCCCCAGCGACTAGCATCGATCGTGGTGGTACTCCG
ATCACGGCTTCTGGGCTAGCTGGTTAGGTGGCACCGCCGACAGGGAATATAAACCACGCGTGGCGGCTCCTTCCATTCGG
CACAATAACCTCTGTATATCCGATACCCGAACCCGCCTATTCTCCGCATGATTTCGGATTCGTTTTCAGTCATCAGCTGG
CCCGTTGCTTCATTACGGTTAAGGTGCTTGGCTCCATGCCATCACCGGGGGAGAAACGATCACCACTCCCCTCGGCTCCG
TTACCCTCAATCCCCCGTCTACATTGTCTGGCCGAGCTCGTGGCCTGTATCGTTCAAGGCTCGTAGCTTATTATCCTTCT
TCATGAATGATCTCTCAGCCTTCTCGCTGATGTATTCGTATCATTAGGTAGCGATTACTTGCTTCTCCCCTAGGCAACTA
TTAATCTACCAAGGGCCTTGACCGCCCAGGTTGCTAGGTTCCCTGTAGTTACTGCCCCACCATGTGGCCCGGTTCGGAGT
GAAGGAAGGACGCCCCGGTTTGGAGCTTACCGGGGCACGATTTCCGAAATAGGACCATGCCAATGGTCTTTGGTGGCCGG
GATCATTTCTTTAGATTTCAAGACCTTGCGGCCTAACAGACCACCCTATGGGGCTCTGTGATTTCGTTCCCTAACACTGG
AGCGGAAGTAATTTCGATTATCTGGGCCATTCAGAGTGAGGATCCCGAACCACCTTCTTCTGTAGAGTTTGAAAACGACC
TTTCAGCTCCCGGCAATATATCCCCGACGAAGCTAAATTTTGCACGCAAAGCCTTATGACCTGAGACTGTTCATCGGGTA
CCCGTGAAGAAGCTATGTTCTTGACGTGTCGGAGAGAGTGGTGGTTGACGGACGGGTTAGCAGGGTCTTCATTCGATACA
CTCTAGGGATAGGGGCGCATAGTTGGTCAGAAAAGCTACGCCACGTCGCGTTGGTGGCCCGGAGCCCCACGCAATTTTGC
GCGGACCACTCCACTCAGACTGACTCGGGTCTAACATCGGTCCACCTCTTCCCGCAGCTCCGCATCCCGCCACCCGTGAG
AGGTTAATCAAACTATAAGCACCCTAATGGAGGAGAGATTCTGTGCAGACATCCCTCAGATACGCCTCCTAGTGTAGCCG
GTCGGTGGATTCCGGTGGGACGCCTGCGGAAGTTTGCGGAGAGGGGGCGGATGAACCGGCGGACGGGGAATAGCGAAGAC
TTGGAACGCTAACTACTATGTTCCTCTTTTCGGAAGCCAGATAATGCCGGTGTAGAGCATCAACCTCGGCCATCTGTTTT
TATACGCCTACCCCTACGCCGGTTAATCTATTACCACGCAGCACGAGAATAACCTAGTTAGGACGCCTTGAGAGGTAATT
TGCATCCGGGTAGTAGGCAGTCCCGGTTAACCTGCCGGAGCGAAGTAAACTTGGCGTGATCCCCCTGTTCCTTGAGTAGC
GTTGGCAGCCTCATCCCTTTGGACTAAAGATTAGCACTTTGCTCTTAAGCGGTCACGTGACTGTAAAAATTGTGAGCCAG
TCCTCACGGACGAATTATGGGCGCGTCCGCGTCAGGGCAGCCCCATATTATCGGTCCTGGTATGCGCCCTCAGGGTCTGG
GGTGGGCATATACTAACCGGTTCCCGCAGTCTCTTCCACTTAGCACCCCTGTTTATTTGACGCTCGGTCCCCGCTCGAGC
ACTCCGCCGCTCGTATTGACGCAAAACCCACTATACCTTACAACCCTAGGGCGGGCTCACCCGGCTGTATGACCGGGCAG
GGTCCCCGACACGCGATGTACTCCTACCGTGGATTGGTAAGCAATTCGTGGGGACTGCAGGTAGCTTCATGTACTTGGCT
ATTCCCCCTAGCGGCCGGCCCTGTAAAACGGATAAACAGTATCCACAGCAATAGCGGCGAAACGGTGCAGCTTTTTAGCG
AGGTACGGTACCAGAAAGTTTGACTTTGGCACAGCGCCCTACTTGCGCTGCCACGTTCTTGTGAGAGGTTTTTAAAGCTT
TACAATCACTTGCCGTCTCCCTGGCTCACAGTGCCGCAATCTATTAGGAGCAGATCCCCCGAGGTGCGATCGTTACCCTT
TAGGTGCCACTATGCCTCCACGCCAGTCATCGTGGCATAAGATAGCCGACACATACGCGCCCTGGAGATCAGAAGTGCTA
AACGGTCTACGGGCGCATCGCACTCAGGCGCTATCAGCCGAGGCTATCCCGAGCACGTTACGGCCAGGGTCGAATGCTTC
GGGCTGGCGGTTTGTCTACCTCGGGGCTACTCTGACTAATACGTGCAATGTCCGTTTTCCCTCTTGTTTAATCCCCAGCT
CCTTCGAGGTCTGATTCTATAGGCTTCTCTCACAATTCCGGTGTAGGGATATTTACGACTCCGTAAATATACTAGCTTCT
GCTTCTATTCGGTCGGCCTTCGCTAATAAGAAGGAAGCCGAGTCATCGTCCGGTACCGGAGACTGGGGAACGCACGAGTC
ATTCCGGGGTAAACATGTGGTCAACCTGCTCCGTTCGGATAATAAAGCGGGCTTTGCCCCTGCTCATGTATTTAAAAGGG
AAAGGATGGTGCACGGAGAGACAATGGAGACCGGACATGGCTTTCTCGGTTGCGGGAGGAAGTTCCGATTTAATTCCCGT
TCTAGCGGAGCTTCTTCGGTTAACTATGCATCCGCAGAGTTCCATCCTAATCAGCGGTGGTTCTGCAAGCGATAAACATA
GCTCCCGATAATTCTCTCGTCCCGACAGTCGTGTTCTCCCCCCCGCCTCTATGCGATCCCCGGGATGTCTTCGCCCCCAT
AGCGCCGAGCCTAGGCAATCCGTCCTCCCTCTTGTCATATGCTTATGAGTCATGTTTCTTCAAATTAGATCGCGTCGTTC
TGTCCTACCCACGAATTGGTTGACTCTTTGTGTCAACCGGGGTGCGCGCACCTCAATACACCGTCTATCGTCCGGTTAAA
ACAATATCTCCCAGAAATCGGAGCACGAGGGATGGACACAATACTATTCCCCGGCACCAGATACTGAACCACATTAACCA
GAGTCCGCAATTTGCCCTCTACTCCCACTTCCGGTCTGATTGGTGCGAGGGAGTGCCTCTCTCAGTGCCCCGCTGGGGGG
TTCAACGTGAACAGTGAAAGAACTGTCCCTACCTTCTCAAATGTACCGGTCACATCTTATAGCTATTCGGCACGCCTGAC
CTTATAGAGCTAAACTGCGCGAGGAGTGTTAGATCGTCACAGACCATTAGTGGGTGCTACGCATTAGGGCCCCACCTTTC
TGTCATTAATACTCGATTTTGCTACTAGACGAGCACAATGCGCCATGACTGATCGGGTGTCTCTATCCCGGCACAGGTTG
ACCCGTATGAGGGCTGTTCCTTAGTGGGCACATTTTTAACTCCCCGTGGGCGCTTATGACTTTGAATCAGGGCAACAAAT
AAACCCGGATCGCTACCGTCATACAACGCTTCGTAATTGTACCTGCTACTATGGTCGTATTGTTTTCCTGATTTTGTTAC
CACAGGTTATAGTAGGTATCGAGGCTGTTTCCGAGCACTGGGCGAAGGTCTGATCAGATCTTGAGCCATTAAATAGAGTT
AGCGCCGACCTATAGGGCTGGCGTCCTATCTCTCACGTGTCGTGTCATTCGCTTCCTCGTTTCACTCAACCCAGCGGGGA
CGTGGGGTTAGCCTCACCCCGTCTCAGATTCGCCAGCTCGACGTCTCGACGACAGGCGGATCTAAAGTCGCAGACACCCC
CTTGCTCCCCTGTTTCTCCGCCGCCCTTACCATTTATATCCTTCTGCACCAGCCGCTGGTACTAATTTGTGGCTATGGCG
GTAAGAAGGAGTATGTTATAGCTTTCATCATATCCCACCAGGCGACGTGCCAATTTTCCGTCTCCCAAAGCATTTTCTAT
AGGGTCGTAATATGCGCACTTGGAACTACTCCATCGTGAAGGTGTAAGTGAGCCAAGGAAACTTGAGGGTCTGCTTGATG
ATTTCGAGTTTTTGGGCTCACATTCCCAACGGGAATTGGCGGAAAGCGAGGCGGCGTCGGTGAACAGCTCGCTTATCGTC
GAGGTGATTGGGTCCTCGTGGTTGTTCGCCGCTAATTCTACCCAGGCTGCTTAAGCGCCCGGACTACGCCTAATCGTCCC
TGCTGGATATAACGACCTAGACCTGTCGCCCTCATCTAGAGCCATGAAGAGACGCTGGGACCGGGTGACGATTGTAGCCA
ACGCTACCGAGATATGGCGCCCAAGAGCCAGCAAATGTGGCTGGGACTGAGTCGTCATCCTAAGAATCCTTCAGCACCTT
CGACATTTGGCTAACTCATGACAACATGCTAGGGTTGACCGGGACTTCGAGCTGCTGATGAGGCGGGATCACCCGCCGTA
GGCCGGGCACTGAACCTCGAAGAGCAAATGCTCTCGTAGCTAGGCTGACGTGAATCATGTTCCTAACCCAATCGGGTTAT
ATGATGGCTCCTTTCACATGAAACTAAGCTCAAGCGACGCCCTTTCAGGGACTGGCCTTAACGTGTTTAGAGACCGAGAT
TCATCGAAACTGCCACAGTGAGAGATTCGTGGGATCCCACGGCCAGCCACATCTTAACTAAGTTCAAAGGGCACCACGCC
GGTAGCAC-AAAGAATGGCTTAATAAGCGGGCTTGTTGGCCGCTTAAATAGGTACCCCTGCCTACACGGGGACGGAGATA
TCGCGAGGCGCGGCATACAACCCTTGCACCTGTACCGACGCTGTCCTCTATGAACGCAACGCGTAGTAGTCGACGATAGA
CCGCGCGAGGAGAATCTCCGTCCCCTGAATAAACTGCGCCTAAGGTCTGTTGCTTAGTCGCATGATCTTTTATTGGCTAG
GCCCCTTACTCTTCCTGACCACTAGTCAGATTTAAGCGACCGCACACTCAGGAAGAGTAGCGTCTCCATCCGTGCGTTGC
CTTGGCTCAGTCCACGACTATAACATTCCCTTATCGGTTGGCAGCCCTTGTGTTACGACTGCGTAATCCCTAGCCGTGAC
TGTGCAGAATCGTAAACGCTGGTCTGCAAGCTGGTGTTCCCGAGTAAACGTACGGTCAATTGGACGGCCGGAATTCGGAA
GCCCTCATGTGACAGTCGGGAACTCTACTTCACCTTCATGCGGTGTCTGCGGGCTGCTTCCGGTTTCTTTCCAAGACTCG
CTATAATTTTAACCCACGCCCAACCTAGACTGGGCCGAGAATAATCCGAGGGACGCGCCGACATAGAGCCTCGGCCTTCC
TCACCAGTTGTTATCTCTGCTCCCGCTGGAGGTCCCATGTTGACTTGAGCTGGAGGGCGCGAGTTGTTGGCCACGTGGTC
TAAAATGTAGCTGGCCGTCATCTTGTGGCATTGACACGCGCAGTACACCAGACCTGCAAACCCTTTCGATAACCATAAAA
GATTTTTTAGTCAATGGCGTTCGACGCGGTTTATGTCAGTTTTCCCATGATCAATGGTTCCATCCCAGACCCTAGAAAAA
GGCATCGGGATCAAGTAGTGACCAGGGAGGTCGGCTCCTCATACGCGAACCTTCGCAATGAGCGATCTACTTACTGATCC
CTCTTGGTTAAACCCTTAATTCGACGGCATGCCGAAGCGGCTACAACCCTGGCGTATTTCTCCTGGATCCGCCAACAGAC
CGACTTGTATCCGCGCCTGAGATAATATCCCCAAGCTTCGAGATATATCACACCCGCATACTATCATCTTGGGCGAGTCA
ATCCGGAGTTCGACTTTACCGGCTCCATGTACGAGTATACTCCGAGATCATGGGCCTCCACACGCCGCCTGGTAGATATG
ACATTGGTCCGTCTGAGGCAACGATTCTATGGAATTCAATCACTTATCAAATCTACCAACTGGATAACCGGTGCCGGGCT
CGTTTTGGCGACGGAGCGCTTGAGATATCTAGGTGACCACTTTGACAGGTGCGGCTCGATAGGTCCGCTTATGCCCCCAG
TGGAGACGACCGGAGTGTGCCTGGCGCCTTTTCCCTAGGCAGGGGCGTAGGCCCTACTTCCACTATGTCACGTGACTGGT
TGAAATGGTCGGACCCTTGTGCATGCGACACTGCAAGAGGCCACTACCTGCTCGGAAGTAGATATCCTGAATGGAAGAGC
TCGCCTATGACGCGGAGTGCAGGAACGGGTTATAGGACTGGTGTGGGTTGATTGGCAATTGAATGTAACCATGATCCCGC
TCGCAGTAAAGATGAGAGGACGAACGCCGGTCCAAGGGGAGTCGAATCGCACGCGGAGTGCAGACAGTAACGCCATTTAA
ATCGGACGGGGCCGGGAAAGTCTCCGACTCCTCAATTCGTGCTTACCGGCCTTGAACGTATCCTCTTCGTTGAAGGTGTT
CCTGATCTCTCAACAATGATTACTCTCGCGACGAATAACCGTCCGAGCGTTCTACCAACTGCAGGCGCCCGCACGTGGAG
ATGTTTGACCGTGCACATTCCTGATAGACCTATATACGATATCTCCATATCAACCACGTGAGGTTATTTCATTCCCCGAA
CAGGATACAATATTTAAAAGGCGCCATATAGCTCGTGATCGAGCTGGCGCTAGATTAATTAAGACAATACGGGTGAGGTA
AGTTCACCCCTATTGCAATATACAGTAACGCGATACCGCTAGACAAGGTACTGCTTTACCCACCGACAGAGTATCGGGGG
TCAGACTGGTGGGCAAGCCTATTAAAGGCACTGAATGAGGTCATACACTATACGTCTCATTAGTTGCAGTTGAAACGTCT
CAAGCACACATTTTATTCCTTGCCGAGGTGGCGGTTGGCTGCCGATGCGACTATGCACGACCCCTCGATAGGGCGGTTCT
GTTATATACCATTACCGCCGCGGGGTGACGGGTAGCACTGAAGGCTCTGACAGATATAACCAGGTTGGTGGTGTGCCCCA
ACAAACCCCTTCCCCTCCCGTAGCACTGCTGAGATCTGCAGCCATGGAGAACAGCACTCACGCTGACAAATATACTAGAG
CGGCATTGACCTTTACGAGAATGTCTCATTTAGGAGGAAGTCCAAATTAATCCCTGATTCTTCGTGTGGTATGTGGAGCT
CTCCCGAGGCGTCTTACAGCCCACTCGCTGGTTCAAGACCGGTTTGGAACCCGTCGCGACGCCGGGTGGGGTCTCGAATG
ATGGGTAGCTCGACCGTTGGACCGCCCAGGAATCGAAGAATACGGGAATACGAGGTAGTGAGTTAACGCAGAGGACGCGT
AGTAGGGAATCCTTGCCTGGGAGCCTCTGAAGAATCTGAACGGGAACTGAGCCGGGGCTGCCCTGAATAAAGCTCTGAAG
TGCATAAGATTATCCTTACGATTTTGCACCCGTGGCAGGCTCAGGCGTGGTCTGCGCATCCTTGGCTCCCTGTCTTTCCT
ATATGGACGTGCTGTTGTGTATGTGTCATTATCCCACTCTTAAGTGTGCATTGTGCTCGGGCCTAAATGTCTTTACCGCC
TGTCGGCTAGCGTTATACTATACCTAACCAAACAGGTAAGACTACACCGGTCAAAAACGAGCTGCAGGACTTGTACGTCT
GGTCTCTACAATAGACAGTCCTGTAATAGAAAAGTCCGCTCCTGGGGCGACTTTAGAAACTAGGCCCGCGATGGCTTCTC
CGAGGTTGACTACGGAACGACTAACAGGCTCGCCGTCTGAGGTTTATAGTCGGCAGGCCTCTGGCCCTCCCTTGCCGTGC
AGGAGCGTGGTGTTGCGATCATAGAATCCGTAACGAAAAACTTTGTCCTCGACTGTTCCACAGTGCTTCGGTGTTTAGCC
CGAGCTCGTGCTTTCTATCTGCCATGTGCCTCCGCAAGTATATGCTGCTTTTTCTGACACACAAACGCTACACTTAGTAG
GTGGAACCCAGCCGTTCCCCCCCCCGGAAGTCACTCCTCCGGCGATACCGAAACTCCTCACTTTTGTCTTTCTTGCGACC
AATACGATGGCGCCGGCTGGCAAGTTCCTGGATATATTGATCAGCGCTCGCAGTTTACGGCTCCCTCCGGTGCATCTTCA
CGAAAGACCGCGCGTACTACAGTGCTCTAGACACACGCCTCGTCAGCTAAGTCGAGTCAGCTCTGGCCCTAGGCTGCGGG
CCGTGAAATCGGACGAACGTGCGGGATTCATAAGACGAGAACACTACACTGCTAGAAGCGAGCCCACGGTTGCTAAATCC
ACGTGGGCGCTGCCAAGTCGAGAGCGAACAAGCATTGTAGAGTGCGTTTATCACTAGTTGCCGCGGCGTAATCATTCGAC
AAAGGTTAAGTATCACGAGTGGTACGTATCCACGTGTCTGACCCGGTCAGTCACCAAAATGCGAGCCGCGGCTGTGCACT
TGGCGGCCGCAGTAAAATACTAGCGTATACCCGCTCGTAAACTGGCTGGCCAAAGCCGTAATATTATGTATACGCAAGAT
CGAATTGCACGGCATGCCTAGGGAGCAGCCTGCTTTAGATTTCGGTCCCATCCCTCGTCAAGCCTGGTGTTTTAGAAGGG
TCGGGGGGTTACCTGACGAGCTACTTTATACACAATCTAGCCCCAATAAGCCGGAATACCACCGTTCGCAGTCATTTGGG
CCCCACGTCGAGTCACTTGAATTAAGCCGAAGTATAGGATCCACGTTATCGAGCTTAAGTGGTATCCCTTCCGGTAACAT
CCCTTGTGCCGTTCTGATTTCATCAGTGTAGGGCACAAGAATCCACCGACAAAGTTAGTTAAACCTATCCGCGACAATCA
ACATAATACCACGTCCATAACAGGAGTGATTTTCAAACCTTCAAAATCTTCACTGTTCACAGAACTTCATTCCCTGCGGA
CGTTGGTTATTCGGACACGAGGTGTGGATGCCTCTTTACCCATACGTAGTACCAATCCCAATCACCGACGACCGACCTCC
TTGATATGATGCTTGGTTTTTTTCGTTCTACCTCAACCCGGATCGCCAGAGAAGCCTCCCCGGCCGAGGGGGACGTCCGA
CCCTTTCGTGCACCACTCCTCCGTGGTCAGGACTGTGAGCCTGATACCCACTCTAGGCATGAGGCGACAGGCTGCGGATA
AGTAGGGAGAGGTGTCCGCAAATCAGTGCGATAAAGCTAAATTTGAACCGCGCTTACGAGCTTTCACTCGCCAGCTCAAA
CATTTGCTGCTGCGACAGATGAATTACCAGGATGCGAGTGTTTCACCACCTTTTGCGCCAGCCGAGGTACGGATGACCTC
AGGGCGGACTTTTCGCTTGCGCGTTTATCTCGTCATCTCCTTCTTCTATCTGCGACGATACCGTGCTGCTTTCTTTGGCC
TTAGGATATAGTTCTCTCGTCCAATAGAACTCGTCGAAAAACGGAGCCCCCCTAAATCAGTTATTAGGGTACAAGAACTA
CAGACATATCCCAAGACTGGAAGACGGCAGAGGACGAACACCTGTTTCGGTACACTGCGGTCCAGGCACACCGTCGGACT
GGCAGTCAACCGGACCGGTTAGTAGGTTGGCTCCATCCCCGAACCGCGACCGTGTGTCATGAATTTCCCAGTGGGGACCT
GGCCGTCGTCTCCCCCATCAACACCGGTGATGCTCCCCGAGTTCAGGGAAAGTCGGTCCTGAGTGGCGGTGCTGGCGGTC
TATATCCCTTAGATGAGAGTGGCGGCTCAGCATCACTGCGAACTTGCCGGCAACCTTTAACAACTAAATTCTTGCGCTTC
GAAACGTTGGGCACGCGCAAGGAAGCAGCCTCACGGCTTGAGTCGCCTGTTGCACGAGCGGAAGATACATTTTCGAGTCT
CGGCCTGCCTGCACAACGGCCGTAGAGTAGTCGCGTATCCGCTACATACCCAAGCAAATTGGATAATATAAAGCTACCCA
CGTGTGGTGATGGGGCATAGGCCTGCACATTCATTCGCAGCAGGGCTGTTCCTTTCCGTGTTACTCAGGCTAACTTGCAC
TAATAAGCGATTTCTAGGGGAGCTGCAACCCACTCAAGGGGAATGCCTCTGGTAGTCTCTAACTCTACGAAGTAACGCGT
TTATGCTCAATAATGTGTTAGCGTATCACCGACGTTAAGTCTGCGCCTTTGCGAAGCGTCTTGAGCTACCGGGCTTTTCC
CGTTGGTCTCATGTCAAGCGTGCTATCCGGTTGCCCCGCAACTCGAATAACGCTTAATTCATACTAAGTCCACGTTGTCG
CCGCTTCGACTCATAAAAATCCTAGACCCCCCTTCTAACCCGTTTCTCAGTCTCTTAACTAACTGTTGTTCCCATGGGGG
AGCATGACAACTGGTGACGTCCATTCTTCTACAGGGGAAGGGCCTAGGCAATCAAATTCCAAGATCAGCGCGTCGACTTA
CAATATGAGCAACACGAAGGGAACATTCCGCCGGCTGTTCCGCCTCAGGGTAGACCGCCTTTTGTTCATCAGTCCGCCCC
TTGTGGGTCTTGTCGGGCTAGTATGTGCCGGTCTCACCATGCACGTCACCTCTTTATTACTCAGTCGCCCTTTCCCCCCA
CATCACTTTTAGCGACCTCATTTCTCCCCTTACCTCAAGGGATTGCCTGAGATCATTCTCGAGTCCGCATCCTGTAAAGC
AGACATTCGCGTACATAATCCCTTCTCACACAGCCGCACAGTTGAACGTCAGTGACACGCGCCCGTGTCACCCCTCTCCT
TAGCGTACTCATCCACATCCTGGGCGCATCGAGAGGTTATTCCCAACGTGACGTTCGGAGTGGGTAGGGTCACGGGGATA
AGTATGACGCACCCAAATGGACCGAAGCTGGCTGGGAGCCAGAGTCCGAAACGCTGCACGCGACTAGATCTGAAGTTTTA
TGACAGAGCCCGCACTCCACCAGTGATCATCGCAGAGATCTCGGAGCCCCTTCGTTTTAGGAAGGCGCTGTACTCCTCTT
TGTCCTTGGCATTTACGCCCAGGTCAGCTTATCCAGGGTTCGGCACTCTCTGCTGCTGTGCATATCGAACCGTACTGCAG
ACAGAGGTGCCCCGCCGCAGCAGGCCGCGACTGACCACGAGGGTGTTCTTGCCGACAGATCCTCCTGATCCTGGTGTTTA
AATGATAAGCGTGTGCTCGCGTCTTCCGGAACTGACTCCATAGTCGAAGATTGTCTGTTTGTCAAAGCAATCCTGCCGTT
CGGAACCGCTTCAAGACGGATGGAAGAGTACAGAATTACCTTCCATAACTACTGGCTGCACCTTACCAACTTCTGCCTCT
CCTACGGCCCCCGTATTAGTCCTGAGTATGGCGTAGTTGATAACCGTCGTCACCTAGTATACCGTCCAACAGAGTGCGCC
TAGCACTGTGTCTCCGCGGCCCCCTATCCATTGAGGCAGGACATACCACAAGCTGCATCGCCCAGGCAATCAAGTATATT
GCAGTCTGGGGCCGAGGTCGTTAGGAGGCCAGGCTTCGGGGTCGACTCACTTCGTGCTCACATCATGCACAACTAACGTT
CATGTCGATTCGCAGCCCCGGGAAACCGCTAGTTCATTATCTCTATGCTTTCTACCGTCCCCATACCAGCCTCTTTGGGT
TTTCGGTCCATCTGTTGTGGGGGGCGTCGACTTTTCGCGCTCAGGACTGAGTCTTTTCAAGATGCTACCCCAATCCGTCG
AAAGGCGCAGGGCGTAAGACTTGTCCACACCTATCCTGACATTCATTTTCGTGATTGCGGGGCGTTCGTAACACAATTCG
ATCCTCGAAAAAATAGCTCGCAGTATTCGTAGCATGGGCTCTGCCATCTTGTTACCATTCCCCCTTGGATAATAATACTC
AGATTGTGTACGGTCGTATAAACTGGAACAGGGAAGGGACCGATAAAACTCATCCGAAGAACCCGTATCTAGGACATATC
AAGAGATGAGCTCCCACCGACCCAAAGTATTCACCTCTTTGGCTGAAGATGGCTCGCACTTGGTCGAAGCCCTAGTCGGT
TTTCGAGCGTAACGCCTTGAAGGACCCAATAGGCGTGAACGGCATAGTTGCTCGTACGGTTTCAAATTCAGCCACAGGCT
CGCCAGACGGGCTTCCGCCAATCATTTTGACTCATTTCCCGACCGGTTCGAGCGCGGTCCACTAGCCCCGCCAGAACTAA
TCGCAGCGCGCGTTGAGCGGATCAGGAGGCTGCGGTTCCTGCGAGTTTACGTGAAATACACGAAAGGGATTGATCTGAAA
ACGGAGGCGCGGATCGGATTGGTGAACGCCCCGCGGCCAACATAACGGCCTTTCCTGTCACACCCATCTCGTGGCAACTG
TTCCACCTCGTGCCAATCTGCTGAGTATTCAGCCTGATTCTTGGCCCGGCTTACAGCGCGAAGCGCAGCATATAGTTCAA
GTGCCCTATCAGAGATTGGCCTGGAGACGGAGATAACGACAGCCAGCCTAGTAAGCCTGGCCAAAAATTTGTAGTTTGGT
ACCGCCCATTCGGGTCCTAGGACCCTGATGCCGGTTTTCCTTCGTCGTGAGAACTCCGTCCTATTTTCGGGTCACCTACT
ATTTTTGGAAGGCCCTGTGTAGCATGATGAACGTCTGAATTCGAATCGTCTGTATTCAACTGAATGGAGTTCCACCCGAT
ACGCATGACGCCCCGTATATCCCGAACTCCCAGACTAGAGATGCCTTACGCCCTGAAGCGGAGATGGTGCACTGAAGCGG
TGGGATCACGGCAGAGGCACTCCGTAAACGCTCTGCCGACAGATGCGGCCCCTTGAGGGTTAGGCAAGCCCCCCGGTTTC
TGAGTCGGGATATGCT-GCTCAGGCATTAAACTAAAACCGCACGCGAGGCCGTGAGAACACAAAGTCACCGAAAAGCAGG
TCCTGGTCAAACGAGCGCCGGATTAGGGTCTATGGCGAAATGAGATAAAGCGTCTGTGCCCGCCGGATTTTATATCGGGC
GTTTAAAGTGTTGAAGTGCTAAGGTATTGCACAAACAGAACTACACAAAGCCCCCCAAAACCCCCTACTTGCCCGGCCTT
TGTAGAGCACCGCTGGTGGTGCTACAAAACTATAAATGCGTGACTTGCCCGGACACTCACCCGCTCTGTTTGACCCGGGC
CCCGAAGGCAACTGTTCCTAACACTGCATAAATCGCCAACTGACCTGCCTGCTGTACGCTCGTGCAGCTTTCGGACACGA
TCACATAGCTGTAAACAGTGCTCGAATGTTTACAGCAATGCCCGGCCGACGATCCACACCCAAGGAACCCTGGGGCGTAC
CTAGGCGTTGGTCAATAAGAGTTTGGATCATCAAAACCGGACTTCCTGTGAGGCCGGCAAGGGGGTCCTAACACAAGTTG
TAGTCTGCTCCCTACAGGGAGGTTCGATGTTGCCGAGGTGCGCTTCCTTCACGGCAGCGCGTCTCTTCCTCCCTCTCCTG
GGTGCCTTAGTTCATCACTACCCCTTGGGGCTGGGAGGCCTGGAATTTCCGGTAAGCTAGCCTCAT-CCGGTATGCCACT
TCCACTACTGGCGGCAACTTAAATTAAGGCTGGGGTTCTTGCTTGTCGGGTAATCGTGCTCTCTTAACTGGATTCCGTCT
GCTAGCCCTGGATACCGGCACTCGTCGGCAAGTCGGCGCTGCGTTAGTTTGCACCTCTAGTGGCTTGAACACCCCCACCC
CCGGGCGGTTGGGTGACCCAAGCCTGGCTGGTTGTGACCTCGGCTGCGCCCAAGGGATCCTGGGTAGGTGATCCCTATCT
GCTCTCTGACCTTGTATAGGCAACACGACAAACATCCTCCGGAATACCAGTTTGATGGGGGGGGAAACACGGATAGCACA
GTCAAGCATGGTCCGCGCAACGGAAGGTGCGGGAAGACCCGGCCCGTCGGGCGCGGCCTCGCGCTGGCGATGATCGGCGT
CCAATGTGCCTCTTGCCTCGATTGGTCCTAGTTGCCATTATGACAGCTTCCCCGGGGGATTTGGTTAGGGTTCGGCTGAT
AGTGGTTCGACCTTTGCTGTCTCTTCCAAGTCGCTAATTCAATTTCAAGGAGTGATCACCGCTCGAGAAACCCCTTGAAT
CGTCCCTGCGTCTGGCTCGTCTCAAACTCGCTCTTACAATCTCTTCCTACGGCAGCGCTGCCAAACTTGTTCCGCCCACT
ACGGAGTCAACGCGAATAGACCCTGACACGAGTTTCACCTCCACGTTCGTGCACCTGCGTTTCTTGAGTCCTCTACGATC
CACGTCTTAGGGTGGAGTTAGTCATTTTTTCACATCGTAAAAACGGAGATTGCGTTGGGTCAAGAGGGTCACAAGCACTC
GCAGCCATGCTCAGCTGTAAAGTGCCGCGTGTATTAACTCTCCTTTAAATATAATGGTCCCTAATAGCTGCTCACCGACT
TGAGATCCGTTCAGGTCCTTCGTAATAGTCAATATTGGTCGCTGAAGGTAATAGACCTATTGCGTATATGTATCTCCAGT
TCCACGGTCGGGGACGAGATTCCGTATACCCTCTTGGTCACTCTACGGGAGCCGTGTTTGGTGATCTCAGGCCGGGAGGG
AGACCAGTGACTGTAATGGTGCTAGACCCAACGACCCATCCTGCACCTAAGATAACTGGGGATCCAGGAAAATTGCACAA
GTATGTCTACAGCGAAGCCTAATCAGGCGAGCGGGACCGACGGGTTATGGGTGTCTTTTGACAGCGACGTGCCTTCAAGC
CTGTGGTTCCAGTCCCTTATGACCCGCTTAGAGTTAGCATGAACTCAGTACGAGACGGGAAGACATAACTGTGCTTCAGC
CAGCTCGAGAATGGCGCAGCCTGAAGCAGGCGACCCTCTTGTTTTCGAAATCGCGAAAACGTAAATACTCCGCCGGGTTT
GCTGCGTCCGCTCTCCCTTCCAATCTAGGGTCTCTTTCGCGTAGCAACAAGCTC-AGAGTAGTGGTAGACATCTCGGCAG
AAGAAAACAGATAAGTAATGAGACATGTCGGGTGCGCATAGCTCGATGATGTGTCGTTGTCTGAACATGACTGGGCAACG
GCCACCAGTAGAACAACTGCTGGGATGAACGAGAATTGCTCTTTCCCCAATTCAATCCTCGGGCACCGTGTTGTCGTACT
GCAAGATGAAGAAGTTTTCCAGTAAGCGTTTCTGTAAGCGCAACATCTATGTTTATCCACACCCCTGGTCCCTTCTTGTT
TGCTCACTTTTCCAAGCCGGAGACGTTTAACCCGTACTCGATTACAACGGTATCTTCTAAACGAAAGCGATGTCAGACGA
CCTTGACCGGTGCCAATCAGTGATCATCACGTAGTAGTCTTCAGACCTCATGACAAGTGGAGCTCCTCCAGGCACTTGTT
TCTGAGGCGGCCCACTATCCTCCCCCGAAGATTTCACCTTCGACACATGTATCGTCCTACAAAATTGGTAATTTTATATA
TAGTACGGCCGTTGTCTATCTCATACCTCTACGCTCCACGCAGATTCTTCATTTAGGAGTGCTTCGGAATACCCCATAGG
CACAGAGGCCAGGCTGATGTCCGAGCATACCTCGAATAATCTACCCAGATCGTAATACGCAAAAGCGTCGCGTAAGCTCA
ATGACCATCTCTTTTCCTCTGTACGAGGCTTATGGCCGAATCATGTACACATCCTCTTAGGGTTCAGCAGAAGTTCCACC
GCTGAGTCCCGGTCACCCATAACTATGCCCCCCCATGCCATCGGGGAACTTACGCTGAGTAGCAATAACGTGTAATAGAT
TGTGGTGATCGGCTACCAGGTTTCAACCACGGTTATCACAGTCCCAAGGCACTAATTCACTCGAAAGGGGTTTCGGAGTT
GGGAACGCGCTGGACCGTCCGGGGGGATCACCAGGCCTACCTGCAAGTCCACGACATGATGGCGAACGAGTGCCTGTGAG
CCCCCCTGCGATTGTAAGAAATAAGTTACATGCAGGGCTCACGATTGATAGCACACACGTCCCGACCGACCCCCCCTGAC
ATGATGAATGCGGATAAAGACTGCTTATACGTCAGACAGTTCAGCTACGGAACTGCGAATGTTACCACAGCATTAAAATC
AGATGTACGATTCAACAGCCTCCTTACGTGCGTCATTGTGAGAAAGAATGGTGTACATTACTGGGACTTACGTCCAATCC
TGGATCATTTCGAGAGTGCGGCCTCTCACCCTATGCAGTTCTGCCTGATGCTTAAGCAGCACAGAGTCAAGGCGTCCACT
TTGGTACCCCGGCTCGAGGCAATTTAGCCCTATTACGTTATCGACAAGTTACACTTATACTTTTCTGCTTGTCCCGCAGA
GTGTCGATTCATGCTTATATCCAGCATTGCACGAGTAAGTAACAGTTGAAACAATCTGCGATCCTCCCACCAGCTTGATC
ATCACTGCTATCCAAAGAGTACAGAAGGAGACAAACCTTGAGCATGCTTGCCGGATGCTACGATTTAGTGACTTATACTC
TCACTCAGACATCGTTATCTTCCGAGTTAAGATTGCCCTACACATTCCATAACGGGGCCTTCACTCTCAGCCTGCCGCGC
CGTCAACGGAGAATGTCAATGGCGGATCATGACTGGTATTGTCGTAGCCTTCCCCCGGCGGGCGCAGCATTACAGCAGTC
CCCGGCTCAGGACATCACGGACTGAGTGCGGCATCACCGACTACTTCCTGCCCGTCAGAGGACGATACGTCAATTCCACC
CGATTCGACTTGTCCACCCTTGGGGGGACGTATTAACTTAGTAGCTAGCAGTTGAGGGCTTCGATTGTGTCGAGTGGCCT
TAAATAACTGGGTGGTCAGGCGACCATGCGCGCATGAGGCATATCGCAGTATGATAAAGGCCTCTCTCACTTTAACGCTG
TTGCCTTATAAAGCGCTCCCATACTACGGCATCCGTCGGCAGAAGGCCCCGTCAACGTTGTGAACTTTCCACCCGGCCCA
AGAGATGGTCTATGTACTCGACTGCCGCTTCAAGGCTACCGCCTCACTGTACCCGTACGTACGCGACAAACCAACCTGAA
TGAACATCCTACGCGAACCTAAGAAGGTCGTTGTTAGTGCAATTGTCAGAGTGACTTTACATTTCGGTTTCGCTGTATTC
AGATCGTTACTATTTTAAGAGCTTAAGTGCAGGTCGCCGTGGCCTCATACGATGTCGCATCCCCTGCGGTTCCGCCCATG
GTGTACATGTCCAATCCCCAGACTTCAGACTTTCGTGCTAATCTCACCACGTGACAAAGACATGTATAGGACGTTCCCGG
GTTACAAATACAAGATAGGCTCAGAGCTACTGAAAACCGATACGCCGGCTTATTCCTATTGCTCCAACCCGGT
>SRR354008
GCCCGTTGTGGTAATATAATAAAAAA-AAAGTTGACTTCCTGCACACCCCGTCCTAGAAAACAATCTACCGCGAGATCCC
TTAGGGCCCTAAATGCCTATAAAAAACGATAGATTAACCGTCTAATCTTATCGATAATTTCCACTCTTATATTGTCGAAA
TAATACCTAGCCCAGTGAAGCTTCCCGGCAGCACGAAGAGGTTCTTATCAATGCGCCGCAGACACACAATGAAGCCACGA
GGTCCAGTTGCATCACGACGCAAGCACTCATCCAATGATTGGGGCTGCTCTTCAATTGACCTACCCACTGCGTACGCCTG
TGTAGCGAGTCGCACCTTAAGCGTTGGGCGACGCCTCGGTGCCAGTTTCGCTCCTCATTTCTCAATCCGCCTATCTGCCG
AGGAGTGGTTCAAGCGGACAGTTTGCCAAGGGCTGTGGTGTTCCAACGCAAGTACCAGTTCTCTTCGTTAAGGGGTGGGG
AGGATCCTCGTTTTCCTTTCGCAAAGGATATCGTCAATCAAGTCTGTGTTACTTACAGGACAATCCTCATGATAAAATCC
CTGACGGTTACAACTCTCAACTAATTTAAAAGCCACACTTTCATCACGTCTTGAATGAGGTTTCGTGAAAAGGGACTTTG
AAATATTGAGATGACGCCCAAGTTGAGGTTCTTCATGTGTCCCAGGCCCGATGAGTGGCGGAAAACTCAGTCAGCCGCTT
GCCAAATATTTAGGTTCGCGTTATCAGTGGCCTGAGCCCAAAGGCTACTGCGATAGTTTCTCCTGCTTAGGTGGCAAGTA
TGTTCCGGGAGCCCTCGGTCCTTCGACGACTTCACAACAGCCTCACTCGACGCAGCACGTCGTAAAATCCGGGGCGTAAT
AAACGACCCTTCTACCGATCATGACTTGCGTGCATGCGTTCTCGGCGGTGTAGGATGGCGTCAACTGTTCTCTTGAGTAA
TCCGGGTCAGGTCCTCTTGGGAGCGCCTCAGCCCCGTGGAGGGTACTAGCTAAGACCACCTTACTGTGGGTCCCCACTAT
TTCGGGTCTTGCGCGGTAAAACACGGACTTGTCGCAACTTGTTTAGAGCATTTGGCCGGCCCCGACTAGGCGTCGGCGCG
GGGAGAAGCAGATACCAGCATTACTTGAAATTACCGCCTGAGCCTTAATGGTAAACGGATTCCGAACAGCTGATATCGTC
TATAAAATTGCGAACACTTTGACCGCGTCGGAAATACTTCATCCCACCCCACCATTAATTACAAGGCAATGCGTGTCCAA
CGGAGCATAAGCCCAGCTAATGCGCCAAGGTGGAGCACTCACTCCCCCCGGCGCAAGTGCCCTAGGAATGTCTTCGATCG
CATGGGGACTATGCAAAGCGCCAACAGGAATCACTGGGGAAGCCTCTTCGTCGGGGATGTCAAGTAAAGTACGTACAACC
TGGGATACCATACGTCGGACGGTAATGCGACTGGTTTCGACCGGGCTTGTGTCTCCGCCCTGCCTTTCCCCCAAATATCG
GAGTATCACTCTCAACCCTTCGCAGGCAGACAGTTTGTATCCGCGGCTTGATGGTGCCTCCGCTCCGGGCGCCGTAGCGG
CTCCAACCCTAGTCTTCCTATCCGACTCCACACACCAGTTCGCAGTGAAGGAGGATAAATCGAGACCCCGCCCCTGACGC
TCTTGCACATTGCTGACCCCATGGAACATTCGGGTCTATCCGGGCCGCTTAAGCTCGGGTAAGACGAGGGCATTTAAGCA
ACCAACAATATAGGGCGCGTAGTGTTATTGTGTCAGGGTCCTCCGAAGAAATTGATAGTTCAAACTACACGGAATTTGGC
ATCCGCCCTGGTCTTATAGTGCTGTGTCATGGGACTTCTGTAAGGGATGCGGACAAGACCTGACGAAAGTCTTATACCAC
AGACCCCGGCGAATGAATTCCTATTGCCGTAGTTCTTGCACAGGTTACGCCAAATGATACTCACCCCTACATTTTTCCAT
ATACAGTCAGTAGACCACAATGTCTTTTACCAATTCCTTCATAGTCCTTGGCGTAGGGAAGCACGCCTCTCGGAACTCAG
CAAATGAATCACTCCAAAGGTGCGTGGGTACGGCGGCCTAATTGGACACCGGTGCGGTAAGGACTAGAGACAGACTCCCT
GGCGGGACCTTGGAAACTGGGATCCCGCTGACGTCTTCACTGAGTGAATAGTTTGCGTCACACGGCGAATCTGGATCCAG
CGCCCCTACCCCGAGCTGTGTTAGTACGTTCGAGTATCGCCCTGCAATTGTAAAGTCTATTATCAGCCGACGACTTCAAA
ATCTAATGCTCAGTGTTCGGGGCCCTACTAAAGAACTCTTGTAGTCCTCGGTAACCACAATTTCGTAATTATAATGTTCT
TCTGGGCCCAAGTTGTCCAATCGTGCCACTGCGTAGTTGGAGATGTACGCTATGTTTGGCGCGGAGGCAACCTTAACCTT
AGTTTATCCTCAGTGCAAATAGGTTGATACTGCAACGGAAGGATGCATCCAATTTCTCGAGGGCATTGTGATGGAGCCGG
GCGGCTTCGCCCTTCGCGGTACCCACGCTAATAGTTAGGCTTTGACTGACGCGGCCAGCGAGTGTCAGTCCGACGTGCCG
GCAAAGCGGAAGTCTCAGGACCTAAAGATTCGAATATCCTGCGAATATAGCCTTGTAGAGGATATACGTCCCACGGCACA
GACGGACCACCCAACTTCTGGTTACACCCGGGAGGTTAATGTATATCTCCCCGCTTATTCCTAACCCAATAATCCAGTTA
GTACCGCAGGCCTATTGCACCCCTCGCATGTCTCTGTTAATAGCAACGCTGGGTCCTCCTGAGTCCATCGATGCGTAGTA
GTCCAGATGAGCGCGCGCCTCTCGAAAGAGCAGGGCGCGCGCCCCATCTCGGACCTGTCGCAACCCGAACGCCGACATCG
CGGGGAAGCGCGGGCATCGATAGAAGCTAAATGAGCATCCATTCGAAACTTTCGCGACAATTTTGTTTGGTTATATGTGC
TTGGTCTATTGTCCTACGTGAACGACCACACGGCATGGTAAGCCCAGCAGCGCTTTCTGGTATCAGATACCGCGTGGCCT
GCATCCTTTTCGCCATTAGGAAACCACGGGATCTTTTTTACATCGTTCTCGACTACCCGGCTAACTGTGGAAAACCGCGT
CATTTTGACCTAGAATTCTACGGATTTACTTCGAGTGCGGCATCAGGCCACAATACATCCAACCATGTGAGGGAGAGTTG
TAAACCTACTTAGCGATTTTAACATGCGAGGGGATAGTTTCGTGGCAAGGGGTCAGGGCCACAAGGGTTACTGAACTTAC
TCCGGCACATCGAGATATGAACATAGGCGCGAAGTTAACGGCAAAATATTCACGTGAACAAAGGGACAACCCGGTTGATA
GGCTGAATCCGACATTTATGCAATTTCGCTTTATTCGTTTTTCATACATGACCCCATTGCACTTCGTGCAGATCTGTCCC
CACAGAGGAACCGCAAAAGGCTCACCCGTGTAAATAGCGGCGAGTAAACTGTTGCACGCCGGAGAACCGGTGACTATGAC
GCACCTGTTACAAAGCGACTTACAAGCTCGACGTCCACATTGCGAGGGTGAATGTACAAGGGTCGCGCTTCGACTCCAAA
CGTACTGAACTTTAGCACGCAGAAGGGATCAATATAGGCGCTGACCTGCTATGCCCTGAGTTAATAGCTCCCAGCCTACG
GGAACGCCCCACCCCTAGGTATTTTGCTATGCTGAAATAATCAGTCTAGCAGTTGACAATCCAAGACCAATAGGGCTTCG
CTGGAGACCTCCACGACCACCAATCGTTGGTGTGCCCGAAGACTACACCCATGACGTCGCCTTTAACCGGTGGTAACGCA
TCACCGGCGCTACCTTTTTTGAACTACATAGCGCCTACGTAACGATCCGTATTTTCCGCGGGCAAATCAAATCGAAAGAG
AAGCCGTGGTCATTATAAATGCACGTACTTTACAATTGGTGGGACAGAAGGAAGATTTCCTATAGTACCCCGGTGTACAG
ATATCAGGCCACGGGGTATAATTCGTACCTTCGATCAGCAGCGCTTTATCATCTTGTATATGCCCCCTAGGAACGCAGCT
GAGAACAAATATTCGAGGCGATTGTCGGGGTCAGGGTCGCGGTCGCCATACTCGGTCTCACCCGTGGCTACGATAGAAAT
GCGCATGTACGGACTAACGGGCAGTTTCGTATGAGTCCCCCGGGGGTGGCCTGCGATTGCCATTTTCTATCGTGAGATTG
TAAATGTCCATCTTAGTGACGTTAACTCGACCTGTCCCTCCCAGTCATATTGATCTTTGGCCTTCATCGTGCCTCCCGGC
CGCCCTCATCAGACCATCTGCTCACGAGTGGAGCTGCGATCCCGCTCACGGTGCCGTTGTGGTAGACACACAGCACCTAG
TTGTGATAGGCCGGAGAGTCAGCCCTACCCATCGCAAAAATGATTGTATGCACTAGCATTGGATGGATTTGGTTAACATA
TTTTCCGAAACCGGTTAATTTCGATTTCACTTTTGCGAGGACAAGAACAAATTATTAATCTCGCAGCTTCGCCGTCCGGC
ATAATATACGGAGGTAACCAATGGCACATTAGCTTCCCAAGCAGCTAAAGGCGGTCTAAGCAACCGTCATTCCGGATCAA
GATCGATGTGATGCAACACAAACCACATTCAGGGAACCTACGTGCGGATCCTACTTTGCACATCTCCGCCAACTAATACT
AGCTTGCTGGTGTAATCCCGCCTGTATGCGCAGAGCCAATCATTGTCAAACCACCTCCCTACGTACTTCCCCTCTGCGGC
TATTTAGCCTCAGCGCCAGTATGGCGCAGTCGCTTCGGTAGAGCGCACTGATTCTTTGCACCCCGCCAAGTCATGTGGAT
CGATCACTAGCTTACCTGGAACGGTCCTTCGAGCACTATCCCATTACCCCGCTTCCTAGTACCATGGTCATCATCAACGC
CTCGATACACGGGTGAAAGGGGTCGAATTGCACAATAGTTACGTAGCAGCGGCAGGTCTGGAACCCAATGGGATAGGGCG
AAAGAGGGGGAGTAGGGGAATACCACGGCATAGCGCGTATTACTGCAGCTGAAATATAAGACCGACACTCGCCCGGCAGA
TTATTCTCTGGCACCAGGTCAGTGAGATCAAGACATCCATGGCTCTGCCGGTGTGAGGCCAAGGGTCTGAAGTGAGCGTT
CAGCGCAGTCAGGACTTTTCCTCGCTAATCGCACCCCGGCCGACAGACTCATCTATATGGCGATCTCATTGCGCACCACT
GCTACTGCGACTGGCGTGCAGCAGAAGCCGGCTATGCTAACGGTATAAGCTCGGTCTTTATTCCCGAATATTGTGCCACG
CTCTGCTTCCTATCGTTGTACGCCCATCTGTCCACCGCATACGCTCCTCTTCGGGGACTAGAACGCTACGGGAGGCTAGG
TGAGAAATTGTTGCTGGAGGCGATAGGCGAGATTTGTAGGCCTTTGAAACAAGGAGGGTCGAAGCACGTAAATAGTTCGG
GGGACAACAGGCCCCTTCCATTTTACGGTTAGCCTCACTTGTTGCTGGGTGGGGCTATCCGATTAAGAGGTGATGTAAAT
ACGTGATTTGCTCCGACTATCGTAACTGTACGATGTTTGAATGCGAGGCCAGCCGGCCGGGTGGAAACTCAGTCGTTCCG
ATTTATCGATCACCCGTTCTGGCGTTTGTATCCCTCGTTCCCCCACGTCCCTATCCCCGGGCTGGGCGTAGCGGTAATCT
AGCTAAAGAACGTATTACACTCGGAATTGATTACAACGAATAGCTACCAGGGATCCTAGGCATATAGTCCGTTCCTTTGA
TCACGCGGACACTAGGAAACATAGCTTAGAAATGACCCCGCACATCAACGAGGAGAATAGACGAAGCAGTGGTCCCTGCG
CGCGGCGACAGAGAGTGACAGGCCCTCAAAATTGTTTGACTCGTGCCGAGGTGTTGCTTGAATGGCGATACGCCAATGTG
AGGACTCCGACGATAAGCCGGCGGTGGAGTTTCCCTGCATGGGAATGGCCTGATTATGTCAGCAAATTGAGGGACAATTG
ATAAGCGCGATTCGCCGTGCTCGCTGGGCTATTGCTCAGACCTTCACTCATCCCGTGCTCCAACGAGCCGTATACTGACC
TACCTGGCAGTGTTGAAACGTTTACACAGCCTTATTCGGAATTCTTAGCGCCGATGGCCACATTGCCTATGGCCTCCGGA
ATCTAAGCGGATAGATGGCCAGTCCAGAGGTGGTGGTATCGGAGTTCGTTGATGTAAGGGATCGCGCGTGAAAAAGGTGC
GATCCGAAGTTAGGGCGTTAATCTAGCCAGAGGACCTTTCGGAACAGCTGGAGGATTCTCGTTCGAAGCCCACATAGTTT
TCGGTCCGTGTATAGTGAGCAAGGACTAACGAACCGTTATACCACTAGCGCGCAGCTGGGAGCGAGATAGATCGCAGTGC
GCTACCAACCCGCAAGGCAGAACGCGACACACCAGAGGTAGAAACCGCTTCCTTGGGCCACGCTTTGACCCAGGTAAAAC
ATCAGGATTGGGCTTGGTATGAAAGAGCCCTGGTTCTGTTTCAACCCTAGGCGTTTTCTGGCTCGATCATGACAGCCCCC
TAAATAAACTCTCCCTAAATGGCGTATGCGGGAGGTATCGGTAGCATTCTGCCCCCTAGCCCATGTGTGCCGGGTAAATT
CTCACCGCAGAAAGCCGTACCCAGTCAACAGCTGGCTGCGAAGTTCACTCTTGCTAATTATTGTATGAAGAGCTACAGCC
ATCAAAGTACCTATCTTTCAGTGCCAAGTAGGTGGCGGCCGGGGCTGATGGGGATAAGTCAGTAGTTAGTATGCACAAAG
CGTTATCCCAGATGGCAAGGCACTTCGACTCGGAAGGACGCACACCTCTTCAATCGCGTACTGTGGAGTCATGTACGCGC
GATTTCTTAAGACAGCTTGGTCTAGCTCAGGTTGGGAGTTTTAACTCAAGTTCTAGATGCTTCCGTTGCAAACTCGCTTT
CCTGAGAGCATTATGTGCCAATAAGCTACGAGTTACCGGATTCCACGTATAATAACATTTTGGAAGATTCCGCGTCATGT
GGAAACGTAAGTCACTACACGTGGATCCGCTCTAAATCCGGAATTTCGCTGTCACTTTTGCTGAGCAGATCGCGCTCATT
ACGGTTTCTTATGTGAAAGTCTTGTATGCTTGGCGCGGTTCTAGCTTCTATTGTTTGCACGACAATGCTCGGCGGGGCAA
CATTCGTAGCGTCGCCGCAAAGCTAGTGCGGGGGCGCACAATGCGAATTGGAGCACGGTCTGTACCAATAGTATGGTATC
ACACATATAGACGAATGGGGCGCGTTTTCCGCGAGCAAGGAAAGTGTGCTGCACGCTAACGACCGTACCGGTTTAATACT
CCGGACCCGAACAAAGAATCGGCCATGACTTTGAACCCTATATATGTTTCATGTGCACCCAGAGGACGTCCAATATTTTG
CTGACCCATCTACTTGGTGAATTATCCTCACGGGTCTCAATTCTGGTAGACCTACCTAATGGCTACTCCCGCGAACCCTA
TGTTACTTTTGCCAGCCTCCGTACCGCGATAGTCCAATCGTACGGAAGCGTAGGTCTCCGCGCTGCAGGCTGATGGACCT
CCGACACTGACCGTATATGGCACCACATCGGTCCTTACCCACGGGCGGACTGAGAATGATGATCTACACACCAGCGCGTT
CGCCTGTCATCGGGTGTGTTTCTCGCACAGGTCTAAGGCAAACAATATTTTCTAAAAGACTTACGATAACGGATTACTTA
GGCCCAGCTGAAATGCTTTCGCATTAGTTCGTGTACGTAGCGCAACCGTATGAATATGTTACTGGGGGCGGAATAGCGCC
GAGCACCAAGGTTACCTATATGGCTTTGGAGCAGAACTCTCATTTACATTACGGGCGCTCAGACACACCTTATGGAATAG
TCTCCTGATCGTCTCCCAAACCTCGGCGTAGAGCAAAGTTCAGGTGGATCGGTATAGCGCGTTCAGTGACTTTCGCCGGT
ACACTGTTGGAATATGAGGCCCCCTCGTACATATTTATTATGGCTTCCACAAACAGCTTCCACCGTCCTGAGGAGAGGGT
CGGTCACCAGAGCTTGTCTGGTGGCCGCAACCGTATAAGCAGCACCTTTTCGCTTAGTGAACGTTAGCTGAGATTTCTAT
CGGCAGGAGGAGTCCTAAGGCTGGGGGATACTCACGGCTTTCCCACACTTTACAAACCCGGAAGAATAAGCCATGAGAGG
GGGATCTAATGCGCGGTCAAATCGTTTATGCGAGCGTGACTGATCTGTATCCATGCGCCAAGAGAGATGCACTTTAAGAC
CCGCAGCAGATACGGCGGAAAGGCGGCGTGGATATCACCCTGGCGATACAAACTTGCCGAGCGTAAGGTTCAAGGCAGAC
GGCCAAGATCTGAATTGAGATTCTCTGCTCGTGGGTTTATCGACCGAGAAGAAGGACACTATAAAAGGCAAAAATAATGG
TCGCCACATGGCAGGGCTAAGGGGCCTTCGACCACCGCGTAGAAGGGGAACCGTAGAGGATTTACTCGCCGTACGACTAA
ACAACCTAACCGACCCCTCCGACGCAAAAGATTTCTGTCTTTGGAGTGAGTCGGCTGTCTGGGCGCACGGACTTT-GGCA
TGCACCTCCAGCGGCGACCCTTACCGCCTGCGGAACGCCGGGCTAGGTGTTTCGACGGATTCCGTGGCCGTGAAGTACTC
GTGGTAGCATCTTTCCGAGCGGACTATATACTATACCTTAAGGACCAGCCCCTGTTGTGATGGGAAGCTTGGCTCAGGCA
ATCAAGTGCCGCCCCGCGTCACACTGCGTAGCGCGACTTGCTGGCGCACTATTTGAAGGTCAAGGTTTCCCCTCGCACCA
CTGGCAATGGAGTAGTAGAGTGGAGCGCGCTCCGCACGTTATACTTAAGCGAGTCTACGTACAGCAGAGATTGTGATGCG
CGTGTAGAAGCTGAAACGATGTTCCGCTCTTCACGATTAACCCCCACCCCTCATCGGTACGACCGACCTAGTAGTGCGGG
TCAAAAGTGTCCCTAACGACGGACCCGCCAATCCGAGATCTCATTAGTCTCCCACAGCATCACGTAAGGTGGGGCCTGCC
GCTGAAGCAAAAGATTACGACAGGGCCGTCGCTGCGCGTGGTTACGGGGTTTGCACTATGAGCGATTTATTTTGCGTAGC
ATCGGAACGGCGATGGATCGGGAAAGGGCGCGTACCAATGAGTCAGCCCTGAGCACCTGACGGAAAGCATCCCGGACAAC
AGGTCGAATGAGAGTTCGGTAGCGCAGGATAAATGCCCGGGCAGGAGCAATATCAGGGGTCCACGTCGAGTCGGGGTATA
GCGCGGTCTAGGCTCGCCAGCATATTCGGTCGGGTGGTGATCGCGTATTGGGCTTCGTCTTGGTATTCGCCAAAAATTCG
CTCGGATTTTAACATCCGGAAGGGGGGTTAGGGGAATTAAGTGGTCACGGTGGGCAGGGCTAATTAAAATGCGTTTACAA
TAGAGTGATGCGGCGGGTCTTACGAGTAGAACTGAGACAATGCCAAGACGGACCTCCAGCGAAACACCGAAAGTCACTAT
CCGTCGCGAGGGTTTCGTGTCCTCTCGACATGAACACTCACAGAAACGGGCAATGGCGGCTATTGGTAGCGGGCACTTGG
ACTGTGAGTCCGCTGTGTCGTCCCGGCGCACGCCATAAACCGCCGAACCAAATACGGCAGCCCTTGACATTGCTGTAATG
CCGGTCCTCATTCCAGTACTCATACAGTTGGACCTTCAGGCTGCATCGTGCTATCGCGGGCGGCTCCAATGGGCCTCGCG
AGACCCGACGAAAAGTAGACGCCCGAAGCCCCATCTTGCCCTCTGCCCGTACGAACTCGGCATGGCAGGCTTTGTTAATA
AGTCGGACTGAGATCCAGGTGGGTAAACGGGGAGCATCTTAAGAAAGTGATGCTATGTCTGACTCACAATTCACGTGCGA
ACTGCGGCAGGGTATCTTAGGTGCGCAAGACACATACGATACGAGCTGTGGGCAGTCCGCCATCAGCTGTTTTGGCCTAA
AGGATCGCTCTGCATTCTAAAAGGGTTGATGTCATGTGTAAGAAAGCAAGATGAATTGCTTAGCACGGCACCGGTTAAGC
AATGATGATGGACGGTAGGCCTCGGACTGTAGCTCGAACGAACTCGCCCAACCCAATCTCGTCTGGGGTTGAGGAATTGC
CTGATCACTATTGTTTATTGGGGTTTTCTACGGTAGGAGGCATCAGAGTAACCGGGCCAGGGGCAAGAGACGCCAACACC
AGGTTCTTGTCCGACAAGGAAGGCACTCGGCTAGCGAAGGTTATGCGTGTCCGGAATCGAGATAAGTACGAACGTAAGCC
ATCATGCGCGCTAGTACTGAAGCGTAAAGATCGACGATGAAGAGAGGTCCCAAGTGATAGGCCTTATCTGAATTGATATG
TTGCGAACAGTCATGCGATGGGTACAACGCCCCCTTTGGTGGGGCACTGCCGCTACGTAACGGTCCAAAGACAACGGGAT
CAACTACGATAAATATGTAAAATACATGTACGGTCTTTGGGCAGACGGATCCGGACGCAAGCGGAATCAATGCGGCTAAT
ACTCCAGCGGAAATGAGGGGAAGACCAGGCGGGAAACGGAAAATACGGACCATACGGCGTGGCAGAATGATCAGGCGGTG
GAGACGAGCGAAGACCAAGAGCACCGAGAGATAGGCACGCCAGGTAAGGGCGATGCACTACAATGACCCACATGGGCTAG
GACGAATGAGCAAGATAGAGAAGTAAGGTAGAAGGCAGAGCAGTGAGAGTCTCTCGGTACACCTAGCTTCCTCTCTTTGC
CCCAAGAACTGGATTCAAGGACGTAGATCCGTTGCCGTGTGTGTTACGGAGCGTGTCGAAAAAAGAATGCAGCAGATCTA
CGATGGCGTTCGGTCGAAGAGATGGGGGGAGCACCATAGGCAAGATCTGCGGGTGTGAGATGTGAGCCGACAAAATACTA
GAACTATTAGCGTCGACCTGCAAGCCAAACGGGGGTAGGCGACTAAGAGACACCGTTACAGGCCAATGAACACTTGGGGC
GGACAACGCGGTAGTAGACTAATCAGACTCTTGCGATTCGACGGGTATGCCAATGCGGTAACGTGAAGACGCCTGGCCTA
TATCAAGGCAAGCCGTGGTGCACCAATAGTTATACAGAACTTCAACGTTTCAGCGACACGGCAGGCGCAGCCCAGCAGGC
ATGATGGGCCACCTCGCAGATCGATGGACTGTTTGACGGCAAAAGCCTTATGCAGGGAGAAGCTTGGGGCGAAAACAACG
CTAGAAATTGTGTTAATCATGCATTTACTTGAAGTCGTTAACATAATTCGATGCGTGCAGCCGATTTAGACTCGTTAGCT
TTCCGTCGACAGACGGGCTGCAAGTTTCAGCGCGGGTGGGGGTACTAAGGGTCACAGGATAACCAGCAGGGTGCAAATTG
ATCAGGTTCTGAAGCCACGATACCCGGGTCGAGTGGCTGGATGTGATGCTTTTCTGGTGTGACCTGAAGTTTATTATATT
GCTCCGGCGGTCCGCCCTGCGAGTTGAGATTTTTATGCTGGGTTCTATACGAGGGTTTCCGACGGACGTAACGGAAACTA
ACTGTGAGCATTACACTAGTGCATAAACGTGTGCTCTGTTTTGACGAGATCACCGCAGTTCTGGGCAGTACTACAGGAAA
TGAGAGTTTGCTGAAATCGCAGGCCAGCCTCGGGCTCCGTTCCTGGGCCGGTAACGGACGGCCCTAGGGGTATGTTTGAC
GCAACCCGACACCAGCATCGCTGAATTATCAATATGTATATAAGCAGAGCTGCTTCCGCACATTTACTAATGTGCCCGCC
CTAAACGTCAAGGGATCACGTAAGGGATCGTACTTGTCATATCCGGAGATTCAAGTGGCATCTCGTGACCCACTCAGTGA
GGGTCATAATCCTAGCGACGCACGTGCCGGTTAACTAGCGGACAAACCTACGCCTCAATAGAAAAGTAGACATACTAGTG
AGTTGTTCAATGTATTTTATGAGATGTAGATATACGTGTCCAGGGTTTGGATGGTACATAACTATCCGGATAAACGCTAT
TGATACCCTATCCAGATTCACCGATAGTGGGGCCTATACGCGGAATCCGGTGCCACTCTTGTGCGCCGGTTGATTTTCAA
GGCAAGGGAGTATACTCCACTTCACTTATTAACCAATCCTAGGTGCCCTGGGTACTCGACTCGCGGTAAGAGGAGACCTC
CCAAAACTTAACCAGTGCCACTTTGTAGGTAGAAGAACTCCTTCTGACTCCTATCGTGTATGAATGCATCCAAGAGTGCC
TCTCTGCTCGCTCGAGCCGTGAACTTTTACAAAGTTGGCGCTGTGCGTTCATCTAATTCTACGCACCAGCATAACGCATC
AACAGATCCTCGATCGCCTGCTAAATAGTGGGGAAGGTAGGAGAATTACTTCTTCTTAACTTTGGCACATGGGGTCTTGA
GTCTGGTGCCTAGGAGAGATTATCCATACAGGACCACGCCGCCTGCGAGGCAAATTTCTTTTTGAGTGTGGTTATGTAAA
TTAAATGCGAGAAACGGCGTGAGGTCGTCTTGCTCTCTGCCAGATTCTGCTCAAGCACCATCCGGTGTAGTAGTTGATGG
AAATTCCGAAGAGTACTAGGCCTGACGTTCGTAGCGTTCGGGCCTAGCTTTTGTGCGTCGTGGAGGATGTCTGACACCGT
CAGAATCTACGTAGAGCAGCTATGGAATCAGAGAAGCTCGCCATTGACACGGTTGGAGATCACTAAACCTTTCATGGCTG
AAAAACCGATGATGGGGCAAAAACTGCTCACGAGCTGTTGGTTTCGGGGCATCTACTGTATCAGTGGGTAGCATCCAACT
CGGTGCGTCAGAGACTCGCGGCGGCGCTGATGACTAGCAGACGCGACAGCCCAATGGGGGAATCGCACGTCGAAGTTTCA
TGCTCGGGTAAGTCGAAGTCGAGAATTGGGGTGCCCCAGCGTACAACATGTAGGCACATAAAAGGTGGACGCCTACCCTT
TCTCGAGCCAATGTGCGTGGGATCACGGGGAGTGCGCTAGGTTCGGCGGGGGCTTGGGCGAAGAAGACCAGCACAGACTG
-GTGCTCCTGGTGTGCTAGAGTCCTGATACAAAAGCACAAACTTTCAAGTCTGCAAAATATCACACCGATCGATCAAGCA
CCGCTGGAGTCGGCGCAATCAACCTAACCACCAGAGCATCGAACCGTAGGGCGAGCACATATTATGTATCGGAGATGGAA
TCATGTGGGGGGGTCCAGCCACCTTATGGCAGCAACCGCTCTGCAGGAAAGGCGTTTGCTACGACTCGGCGTAGCCATCG
TTCTGATGGGGTTCAAGGGGAGGGGGATCGGAGCTTAGTGGAGCCGACCATACCCTAGACTCGAGGCGAGACGAGGGTTG
CGCTGCGCATGCTGAACCGATTGGACGCACTATATTCTCTAAGCTCCTAGCAGAGTAATTATACAAAACGCAATCGGTAG
CTGCACGCGTTGATCAAGCAAGGCACCTACTGCGAAGGTCGTCGGGGACTTACATACCCTCCCTCCTATCCCGGAGTATG
CGCCTACCATAGCTGCAGCCGGAGGGCGACGCCGGGTAACGATGATAGTGCGGCACACGGAATATGGCTATGGGGCGTAG
TTAATATAATGTGCAAGGCAGCATTACATACCCTATACCGGTGATTATCATCATTCAGCTGAAGGGGCGAACTTCGGCCT
TGGGAGTAAACGACCGTTAATAGGAGATGCCTCTGTGAACACAGATATTCATTGGCTGAGTTAGCGTCCTAACTGCTCGG
AAGGGCGTATGGATCGCAGCAATCGTCTTACTGCTCCCAAGCAGTCGGAGTTAGGCGACTTAGGTTTAACGACCTTCTGA
GGGTATTCATGACTGGAGTCGCGACAGACGGACTTGGGCACCCCTGTGGTAGCTGTGGTTGTCGCGACAGGTTATATGGA
TCGAGTGTAATTAGATGATCTAGAACTCCAAGACCTACAACAACGCATTACCTAGGCCAGAGCACCAGGTAGAATTAGCG
GTCCTTCTAAACCGCCGTTGGGCTGACCATGGGTGCGTCTGAAACCCGTAGCCAAACGTTGGATTAATTTACCCACGATT
CGCCGATCTTGCCGTTTTGTGGGGGCCAGGCTACGTACAGGAACCGATGTTCACGAGGGAAGCAGCCCCCGCCGTTGAGG
ACATTAACGACGATTAGACAATCCATGGGGGGTGTGTGTGGCCGAAAGGGGCAATTGACTTAGTCCTTCTAAGTCACCAC
CAAGTGATGTGTTCGTTTAGTTTCGGTTCGGAACTCCTATATTCCCTGCCCGAACCCGCAACTTTCTTCTACCCGACAAT
AGCGGCGTTTGGGTTAAGGCAAGAGGCAAGCCCGGATGGAGGCCCCGTATCGAAAAACGCGTGGAACGCGAGCCTTTTCG
AACTGGCACGAAAGTCTGACCCGGTTCTGCGGGCACTTCTCCCAGACCCGTCATTCGCGCGATCAGGGAGGCCAGGTCGT
TAGTGCGACATAGCTTCTTATGTAGCAGTCCGAACGGCCGGGTCGAGCGGCTGCGGTAAATCCAACTAAGAAGCGGCACA
CAGGTCAGCGGGACATGATAAAGCAGTGGGACCGTCATTGGAGCAGAGCGGGCGTGAGGAGTGGAGGAGGAGCATGGCGT
TTTGGATATGAATGAGCCTCCTTGATGCTGTAGAGACTCGGGTCATGCCGTGGGGAGATAGCTTCATAAAGGGTAAGTCT
AGGATAGGTCGAAGCTTAAAATGCGGGGAATGCGAACAGATCCTGGTGATCGCGTCGCGGAATATTATGTGTAGAGATAG
GACGTAGGATCAGCGACACCATTGGTTTGAGCCCAGGCGGCATCGACACGTGTCCGGTCCTCTGCGCGCTTAGTTAATGA
GCTATCTTCTCCTGTTGCAGCATGGTCGCTCTTCACTGGTGGCAAGCGTGACCAGCTCGGAAGGAGCCGATTAAGTGAGT
TCCCACTCTGGAGCTATAACATGGTGCCGCTTGTTCATCAACCTCCAGCCTCGGTTAGGGACTAGAAAGGTCTCTGTCGT
CGTTAGAAAGATAAAACCTATATGAGGCGTAAAACCGGCGGAAACGTTAAGCATCAACGAGCCTAAAACCAGCCGATAAA
CCGAAAGAAAACCGGTTAATAGTTATTGTACAACCGTATTCGAGTGTTACTCTTATCTCCGTAGAATGCATGTTGCGCGG
TTCTGTAAACACACCTTTGGCCCTGCGATAAGCCCCCAATCCTCCCTTCCTGGAAAGTCCATGCGAGGGTTAGGCGGGGC
TCGGATTCAACACTGCGCGCCGCTCGCTATGCCACCTATAATTCTAGATGGCGCACGTATGACCGAAGGACATACCCATA
GAAACGCGACGTGTAGTCACTTGGTGCCGCGCTCTTATCACACGCGACAAAGGTGGGGTCACCCGTGTCCCGCTGACCGG
GGTATCCACTTAGCTTGGCTCGAAAAGATCTTTACTACTCATGGTGAGATTCTTACGGTTGCGGTCCTAAATCGTCCCGT
TGGAAACCATGTGGTGGCCGATCATATTGTACATTTTGATCGCGCATTGACTTCTTCTAGCATTAATGTAACCGGTTTAG
AAGACGGGACTGGTTGGTTGGAGCAATGGGTGCGTGTTAGATCGAAGATGGGGCCCCACTGC-GCGATTAAATCGGATGA
TCAACGAAGTTCATAGTTTGGGGAGTGCTATCGCACGACACCACTACGGCCGCACCCACGTAGGCTAGTTCTACACCGAT
CGGCTTGCCCAATATGTTTATTGTGTCGCTACAATGTTGTACATAAAGACGCAACGAGATTGCGCTATGGGTGCGTCCTA
GATTCGGCCTTAAGTTCTGTCCCTTCATGGGCTAAATAGGTGGGATTTCTGTAGGTGGCCTTTGTGGCGTGCGGCTGGAG
CCGAAAGCCTAAGACCGCGGGGTATAAAATGAACGAAGGCCCAAAACGAACGCGATCACTACAAAACCGACCTGATAGTG
GGCCTTTTGGAAGCATCTGTCAGTCTCTAGGCCCCTTCACCAAGTGTCTTTATGCCTCCTTGGCTATGTTGACGATCTAA
TACCGAGTGCCGTTCAAACATCTCTCAACCGCGGCCGATAAAACAAGTTGATTCGTACCGCTATTAATCCCCCCTAGAGA
CGGAAGACCCTTCGCCGAATTTAGAGTAAACTCATGAGCGTGCTTGGACACTTCCGGGGTCAGTGACGCGTGTTAGTGGT
CATAGTTTGACGATTCTCGTGGACCGTGGATGGTAACGGCATGTCCATGCTGTATAGTGTTTCCGTGACCGACTCGGCAA
ACGGTCCGGGTCGTAGGTTGTCGTAGTCGCAAATCCCCACGCTAGCTAAGCAGAGTCCTCAGCGCGACAAGACAGTAGTC
AACATAACCTTCACTAGGTACCATCTCGATACGAAATGCTCTGTAGCTTTCTGTTTCTAGTAAAGCAAGGAATTGAGTTA
AACCGTGTTAAAGGTATACTAGCGCCTCACTAAAGTGTAGTAGCATGCACGCTCCTCCGAGTCTTTACGCAACGCACTGC
TTTTCACATTGTATGTGGTCTCAGGCACCTGTAGTGAACGGGGATCCGTTGAGACTAACAGTCAGCATTGTTACGCGATG
CCTTTGCGTTAATCACTGTCTCATACATTTCCCCCGCGGGGGTCCTCCCGATCAGCCCCAGTCTCCCCCCTACCATCGGG
CCGACCTTTTGCGGGGCGTCCTAAGGCAGATCCTTCGTGCCACCAAGGACAGACATACGGCTGATTGTACCATGGGGTCT
CTTTATTTTAAGAATGTCGAGAACTTCTTCTGCCGCGCCTAGCGCTCAGAACTTTCCACGCCCTTGGTGCGGACTCTGAT
TTCTATGATACGAGGTAGTTAGAGGAGGTATGCAGGCCTGTATGGTGGCCTATAGGTCGCAACGTGTGTCTCGCTTTCTA
TGACACAAGTTAAGAACATGTCATACGTATAACACCGTTTACCTTGTTCTCGCCTCAAGCAGGGCTTGTCTCATATCAGC
CTGATAAGGAAGCACTACCTAATGTCCCATTCCAACACGAAGGAAGAAATTGAAATCTCCTGAGAGAAGCTGCCTAGGTG
GCCGCTCAACTTGCGTAGGGAGAGGTCGACTAGTCTAGTCGTGTTTGTAATAGACCATTGCGGCCTACTGTTCGCCGCTG
CTGCGTTTCGATCGCCAGTTTTTTCGCGGCGGTCCTAACTTTCTGGTGAGGAGCACGGCAAGACAAACTTCCCCGGAGCT
TATCAATTCGGGAGTTTCTTTCGGCTAATCTCCTCATCCCCATCTCGTCTGAAGATAAGGCTGCCACCTTATTCTTTCCA
TTCCTCTGCAGTATTAGGTACGTACTTATTGTTTGTCCATTACACTAGTTTTTCAGAAGAGGACCCGGGAACCGAAAAGA
CACTCGTATCGAGCACGACCTAGATAGGGGAGGAGTGGGACTGGGTAGGGGAAGCTCGGTAACCAGGGCCGTAGCTAGAG
AGAGGAGGGACGAATCAAGCTAGGAATATACGGGAAGGGTGCGTACACTCGATAGCGGGCACACAATCCGGAGGACCCGG
GAAATAGGGACCAGGAGGCTTCAAATCACCATTGGTGCCGGAGGAACAAAAAAAAAGATCGCCAAACTACCGTGTTTACG
TAGGAAGGTACTGGGCGGCCTGCAACCGACGAGGGTGACAAGGTGCGCTCGTTCAGGAGACCCCGTGTCTCCAGACCGTG
GTCGTGTTACGCGGTAAGCACGCCTTCGTTTGTTTAGTTTACGCCACGTGCGTCAGATGTTCCCCCGTCCAAGCCTGACC
CCCCTAGTGGCCCCGGGTGAGTGGCGGACCCCTAGAGCGCCTTCCTCGTCAGCGCGCGCACAACCACCCGAGCACTCTGG
TAGCCCTCGACGGTCTATCGGCCGCGCACTGACTGCCCGTCCCTGGCGAGTTCACTTACGGTTACTGGCATCGACGCGCC
CTGTTTTTCTCAGTTCTAATAGCGACAGTCGAACCTATTGTACTGTGTTCCAGCCGGGTTCTGAAGCGCCACCAACATCA
TCTGGAGCATTCGGGATAAGCACGCCCTGGCTGGAAGCCTACCTGGGACGGAAACGTCCAGTGAGATCTGACACCTGCCG
GATGAGGTAGCCGAACTGAAAGAACTACAAAACAATCGTCAGGTTATCGCAGAACGACCATCAGAACGAGGTGCTGTGTC
GGCTGAGGAGTCCGTTACCTGACGCGGGAATACTTTCCGCGGGTGGTCCCCGACCTCGGAAGATGACGGCTCGATGGAAT
GGGACATAGCGGGCCAGGACAACTCTCGCCGTGGTCAGAACTTGAAAGGTAAGGCGCTCTGGCTGTGTCAATGAGTTAGG
TGGACCCCGAAACAATAGGAGCCCATGGCGTTGTAGGCACTATGAGCCCCTGTTCTGCGGGGTTCGTTATTTAACCGCGC
CGGATATGTTCATATCCGTTCAAGTTTCAACCCGCGAAACACGGAACCAGCCGCGCCACACGGCATGTCCATACTACAGC
GATTAGGAGTAAAGTGCGTATTTCGC-TTGTTGTGCCGTTACACGACCCGCACACGCTTTACATTATGGGCGAAGTCTAG
CGACGGGTGACGCTACGCGGCCGTGCCCCAGCCATGAAGGGTTACGCCGACCGAGTTTGAGGCGCATGACGTCCCGTGAG
AATACAGGACTGACGACTTATGCTAGCCATCAGCTCGGAGAAGGTAAATTTTAGACGGGGCAGCGGTAGGACGTCCCGAC
CAGCGCGACAGACGCTCGTTGCGAGGACATAACATTCGGCGCCATGTTCTCGGTAACTGTGGTTATTACACAATTTTGGC
CTTAGGCGCTCAGCAGCTAAGCGCTAGATGAGCATTCCTAATGCTAAAGGTAAGCGTAAGATACGGGACACAACGCGTGG
ATTAGTCAGAGCGCACCGGTGCGTTCAAAGCCTCAATAATTGAGGGCTATCGGCACTGTCGGGGGTGAAGCCCGACCTGC
CGAGTCTGACACCCCGCCGGCCGACCAAGACGTTGGCACCCAATCAGAACACGCATCCAGAGCAGATACCATGAGAAAAA
CCATCTCACGTGATAAAGGATGGACGCGGGAATGCACGAGGGGTCGAGGATGGCGACCAGTTCTGCGGATCTGTCAACAA
CGCCGGATGCGCCGGACCTAGTATCACCAGCCCGACTGTTGAATTCTTGTGGACGGGTAATACTGTCCCTCTGGTTTGCA
ATGAAGGACTCCCACTTATGCATGGCCCCCGCGCTCTACCTGTTCCGGTAACCACTGCGCCTGGTGGTAGCCCGCGTACT
GAGATACAACGCCTGAGCGGGGACTGCACACAGGAGTAACGGGCAAATACGATAGGCGATCTGGGCCTATAACTAGGATC
TAGGTACAGAATCGGTACTTGGCGGGCAGAAATATGAATCCATCTCGGGCGTAAAGTAGGTCCCGGGCGCGGAGGACACA
ACGATGTGCCACCGTGGTGACGGCAAGATACTGCAGGTAACGTGCCAGAACAAGAAGGGACACCGGTTAATAGTGTAAAA
AGGTAGCATTATGCAGATGTACCAGAAAACAGGTACTTTAGCGTCTCAAAGCGGGTCGGTTAGACTCGGGGAGTTGTATC
TGCTTACGGGCCCAGAGGGCTAGTACACAGGACAAATGTAAGCAGTCAGGTGATTAAACTACATCGCGAGGGGACCGAAG
AATCACGTACTTACGGTGCTCGGCCTAAAAAGATTCAGTCCTCGGGAATGAGGTAGTTACTGGACAATTCGGGTCTTACC
CCAATGCGCGAGGGCCTATTGAGGGGAGCTCAGATTAAAAATAACTATGGTCACATTTACTTTATGGTGCCAAGGGCGGG
GCCAGTCAACGTATATGGCGAAATACGGCTGAGGCTCGAAGTCTCTTTTTAGATACTGTTAGTCTCTCTGAACCGCCTCT
TCTTTTTAATCGGGCCTTACAATTTACACTAACAGCGGGCGACGTCGGAGGTCAGTTGAAAGGTTATGAATGATCCGGGG
GGTTAACCTGAACAGCATAGGCGCGGGGTTTGGATCTTAGGTTGGAAGTTTTCTATTGCGACCCGAAGCCCTAAGTATAT
TAGTTCCTCAATCCTCTACTCCGCGCCGTCAACTAGCGATCGTCGAGGGTCCCACCCTGTGCAAATGGAGTCCATTCCAC
ATGGGTGTCCCACTTGAGCGGCTTTCTTCGAAGCATTTCTACGTCGGATTGGCTGACCAGCCCACATGAGACCCTCCCGA
GCTGGAATGTGCCCCCGGTGGAGACCGGTTTATGTTGCCTACGTAAAACTCCAGGTCTTGGGGGAACCATGGGCGAAACA
GGCGTAGCGAAGGGAACAAGACGGTAGGGCAGTCCCAGGCGCCGAGATGAGAAGGAACGAAGATCCGTGCCAGCAACCCG
ACATGAGAGAGTGCAGGACCACAAGGACCTTGTGGCGATCGAATTTGGTAACGGTCATAGCTAAAAAGGGGCAATTAACA
ACGATCAGGAAGTCGAAAGCGCGCTAGGTATCTCGGCGCACGATTGTAGAAAGACGGCTAGAGGCGACGAGTAATGAGCA
TCCAACGGAGCCAACCCTAACAGATGGTTGCTACAACGACGAACTCTGGTGCGGGTATAGCGGTCTCCCGGGAGCACATC
ATCAGGTTGTGCCCCTTCGTCGTGGAAATAGCCTGCCGCGGCCGCGCGTGGCGCATACTTCCCTGAGCGCAAGCCTATAA
GCCGTAACAGAGCCGCGTGACAGCTGTATGAGAATGCGGGACCTTCGATGGGAGAAGCTAAACGAGTGAGTAGTCATCAT
TAACGGCAATCAGCCTAGACGCGGTACGTTTAACATCCCTTAGTGGCTCACCCTGCTTCTCCTCCGGTCACAACCGTCGA
TTGAACTGACGATAAAAGTAGCTCCGCCCACGACCCCGGATGGACAGCATCGCCTCATACTCCTGTTTAGTCGGCCATCT
CCGTCTACCGTGGTGATCTGACCTGGGGATGTTAACAGGGGAGGTATCCAAAAGTTCCTGCGATAGTACAGGAACTGTCG
ATTGCGCCCAACATTTCTCCATTGATCGGTGTCCTACGAAGCTTACGAACTAAGAAGCAAGGATCTATTGGAGGCCCTCA
TCAACTGCTGGATAAATTAACCCGGGTCACTCAAGCTTGCCTCCCCGGAATATATAGCTGGAAGATGCAGGGGCAGACAA
AGGAAGCGGGTCACGAGCTTGAGCTACAGCTCTACGCTTGAACGAGACTCGCATGGAACATTCCTCCTTATAGACCAGTA
GAAGGATCCGGGGGTTCCGGGTTGGTAAAGCTCGGATCTGGGTCAACGGAACACCTTCATGGCGCTATCTTACTCCTTAA
TACCGTCGGTAGATGTATAACCCTATTTCCGTTCCTTTGGCCCATGATTTTTAGTGAACTGGAATGTTACTTATATGGGA
GGTTAAGTCCGGAAATTCTACTCTTCAGTCGGGTTCTTTACTCCTAGCAGCACCGTACATCCTTACAGAGTGGTGCTTTG
GCTGAAGGCCGACCATTTACTCACAGGGACCCGAGCGGCTCGGGAGTGGGTGGGACCTGACTGGTGGTATGAGTTCCTTC
GCTCTTACGGTATTGCAAACAGTCGGTCGGCGCCAACGCTTCAGAAAGAAGAGGCCCCATGCGGTTTCAGGTATTTGACT
CCCGTTCCCGAGCTAGACGTACAACGGCACTATTACCTAACTACACGCCAACGGGCGTAACAAAGTAGCCCGGAATTCTT
CAGGAAGTGGCCGCTGTAGTATTGATTTCGATTCACAAGGTTAGCTACTGGGGGATGATCCATATCCATCTACTTTGGGC
TAAGAGTTCGCCGGCACTAGAAGGAGGTGCCAAACGACTCGTATCCCGTAAAGCGGTCCACGGCGCTCCACATGATCGGA
AGCCCCGAACGTAAGAGATAAAAGACTGGTATCCTCCCGATCGAAAAACTCGACCCTACTCTGCGCAACGTCAGGCTAGT
TGTCACTTGACTGGAGGCGAGCCCGCTCCAGATCTGCTCGCGCACTCCCCTGTTCCGATGAGAACCTCTTAGAGTAGGCT
TGTAGAAAGTGCCCCACGCCGAGTACGATGTCCGTAAAGCTCGGCACTCAGAGCGGCATCTTACATGCAGCGTGTAAGAA
TTTAACGGCACACATGGGCTCGCATATTTATCAATTGGTGTCCTGAGCACAGCTTCCATTGTAGGGGAGAGTGCGGCCAT
CCACAGCCTTCGACATTTCACACTAATCCACGGCCCTGGATAACGGAGAGCGGGACAGGTAAATACCCCTTAATCATTCG
GCAGAGGGTTCATTCAGGCACTCAACCGCTTGTCGTAGTGGAGGATCAGGTCAGGTCCACTGCCTAGACAGCCGCTGACC
TCGGAGAGAAGCCTAAAGCACATCAACTATTCGGCCGGTCGTTCAAGCCAAACCCCATCTCCATTCACAGTCTTAACTGC
CTCAAGGAGGCCCAGTAGTACTCTGCAGCAACAGTGGATTGTATCCCCTACCGCGATGTGCGCCAGCACGGGAATAAACT
GTAGCACGAGTGTCGGATCACCCGCGAGCTTGGACGGCAATTATTGGCGAATAAATGGCGACTTTCGGGGACTCAAGGGG
CACGCAATAACAAGTGGGGGAAGCAGGCATGAATAATGACATTCGTTCCTTGTTGCAGGGTCAGCATGAAGAAGGAGACG
ATTGTATCGTGTGCCTGGTTAAGTGTGTCTCATATGCCGGGGATCTAATTTTAT--CT-ATACCGTCGAGGGCTAATAGC
ATGCCGTTCGCCCTGCATTGCCAACGGTGGCAATGTTAGCCAGTCCTTGTATCCCGTGTACCCAAGAAGCACACAAACAA
CAATGCTCTTCGGAGGTTGGACGCCAAGACCCTTGAACCGAATCGGATCTTCGGGTAACTCTAGTAGTAGTGCCGGCCCA
ATATAATACTGAACCACAGGACGGTATTAAGTAAAATACTATTGACACTTCATAAATTACCAATAAGGAAACATTTCTTT
ACGCTCAGTGAGGAGACTAACCTACTCCTTTTGGAGAATTAGCTGGCAACGGGTGATACGGGCATTCTGAGTCCTGCGCA
GGAGGAGCCAAACACGTGTGCAGGCACACTATATCAGAACGGTTAAAGGGTCGGGAAGTGCACTCCACTCGTTTCTGAGT
TAAAAACCAAGGAGCTCAGGGCGTGTGAATTACAGCATGGTTGTACGGGATTAGAAAACCCCAGTAATATTAACACACCG
TATCCAAGCCAGCCGCCGTTGTTTTCGACATAAACGTGAAGGTAGTATTAATATCCACCCAAGGGATCCCAGAGGTAGTC
ATGTTAGCACTGAAACCCGTATGGATTAGGAGTAAGCCCCCTCACTGCCACCTTGTCCTCTTGAAGACCGACTTTGCGGT
TCAATCTAGCGCCCACCTGTTACTTCCTTTCGATAACCCTCAGTTGTGCCCTCTTCGGGAAACAGGGTGGCCAAATGTGC
ACGGGGGAGTCTCCAACCATCAGGCCCCGACGTGCACACCGACGTCCAACTCCTTGGAAGGCACTAGCTCCCCATTACAA
CCGATCGTCCTGTCCCCAGTGGGACCTTTCGTTTGCCAGCCGGCTCCAGGGGACTGTGTCCTAGCCATGGGGGACCGAGA
GACCCCGAAGTTGCAACTGAGGGCCCAGTACCTTCTCAGCCTCCGGCAGTCCGTTCGACCCATCGCGAATCATTTGCGTG
GATAGAGAGGTGCGGAGCGGCAAAATTGCAATGAAGAAAGGATGCACTCACTATACAAGGAGAAGATAACTACCCACTTT
GGATTGGTGAAAACGCGTTAAGTAACAACGCTTGTCAGGCGAAGGAGGCGAAGGGTTCCGGCGACAAGCGGGGATTGAGC
GTAAGTAGTCGAACCGCAGCAGGAGCCCAACGAATTGACAAAGAGAACTGGGTGATTTCCAACGATGTTTTCTACTTATC
TATGCCAATTCCATGCAAGACCTCCCGAATGCCGAAAGGGAAAGGGATTGCGGACGAAGCGCCAGATATGGACCCTGCGT
GAGGACGCCCGCGCACCAGTGCCATCCTACCCCCATGACGGTTTCAGTTATAAAAGGGGTGGATGCGCCCCAGTATCTTT
GAAACTGTTGTGTTAAAGGAGGTCATGATATTTTTTGTGCCTTGCGGACAACCCACATTTCAAACTTCATCTGTTAAGAC
GTCTACAGGTAAATAGGTCATAACGGCCTATTGTCTGTTCGGAACTGAGACACAGGTCCCTGTGAAAAAATGGAGGAGTG
CCGATCCTTCCGAATCCATGGAGCACACATGTAAGTAGTAGTTAGAGCCCGCGCTACGTGACAACGAGTATTCCCTACAC
TGATTTTACCGCTTTAGCACGAGGTGCTGCCCGCACAACCTACCACCGGGGGCTCTGAGCCCCTTATACCTCATACAATC
ATCCGATTCGTCAGATGGTGAGCTTTTTGACACCTCGCGAGTACGGAGGGGGTAGCGGCCAGTATTTCGCCTCGTGTGTA
TGTTCGTCCGTTAATGAAACTGAGGGTCGCCACCTCCGGTTTGTGCGAAGCACGCAAAAGAACACTTCTTTCCTATAAGT
GTCCGAATTAGTGCTCTTGACCGGTTGTTCTTTTCCAAGGGAAGCTCGACGGCACAGCTGGTTTTAAGCCACTATGGATC
CCTCCTGCCCCGGGAAAGAGGTGCGGCTTTCGAATGCGTTACTTGGTCAGCAGATCGCTCCATATAACCCGACCAACGTC
TAACCAGATATTGACGCCAGGAGGAAAATGTTACAGTTCGTGACATACTGGGATGAAGCCTTTTTGGATCTGAGCGACCA
AGGTGTCGGCTCCATTGGGCGTGCCGGTTGTGCGGAAACTCTGCCCGCCAAATGTGGTCATGTAGGCTGAACAGCCACAG
CTAGGTCAGAATTCATGGAGGCTACGTAAGACCGAGTAAACTTGGCTGGTGGATTGACTACAGGAAGCTGAGTTCAAGAA
TCAGCTAGAAAGCGATACGAACTAGAGATTGATTATCGGCGGGTCTCCTTTACACTCTATTCTTAAGGAATCTAGCAAAT
CCGATTCGGGGGGGTGCTAGGTGACCGGAGGACGGAAAGGAACGGGCGATTAAAAACTGTAAAAACCTCGATGCGAGAGC
TCTGCTGTAGCTCTCATTAATAGTGAGAGGGACCGAACGTTTCTGCCAGATCATAGACGTTTTTTGGGGGCGCGAAGCGT
GGGCGGGAGGTCTGAATACGACACGCGTGGGGTGAGCGTCTTTGAACGCGAGGCGTAAACCGAGGAAAAACAGCGGAGCG
TCAAAACGTCAATGCCCGCCCAAGATGAGAGTCTGTGGGTCTGCCTAAAAGGAGCAGGGGAGTGGAAAGCACGGATGAGT
AAACGTGATTGGATCCTCCTTTGACATCGCCGCCGGGGGGCGGGTGTCCCTCCATAGGCGAAGAGCGGTACGGTGGCGCC
CAGATAAGCGAGCCACCCTGAGGACTCATTAAGAAATCCACGACTCGGGTTGCTTGCCTACGTCGACACGAACGCGACGT
ACCTCGTAACCAAACGACCGCCGCAGGTCGAGATCTAAAATCAGTTGGACGCCATAAAGAGCGAAGACGTCCAGCCTATT
TTCTGAAGCGTCGGGAGTCAACTTACTTAGCCTCCCGGGTTCCGAGAGCGACCAGCCCACGTGAAATCTTCGTAATGGGT
ACCGCGACTTGTGCACCAAGCGTGCTAATGTATCTCAAGAATTGTTGCGCACACTCCTTGAATGATGATTGTCCATGGCA
GCACACCTAGAAAAATGGCCTAGCATCACATAAGTTCATATCAGTGAAACGACAACGAGTGCGGGCCACGCTTACAACAG
TTCCAAGAGACCTTGTATGTCTCTGAATAATGCAGGTCCCGAGGATGGATGGCCTGCCAGGCATCGGGAGGAGAAGGATA
ATTGTCTACCGCGTAGAATAAAGGTTGCAAAACGAACGAGTCGGTGTTTATCGCCTTGCGATGGTAATGCAAGCAGTTTA
CGCGTCGTAAGCAGAACCGCTGTTAAGTGATAGAGTCACTGTTAACCCGTGAGCTCAGGGCGATGCCCGGGATGCCTTAC
AGAGTAAAGAATCCACGACTCAAGGGCGGGAGTATATGGACAGCAGTTCGGAAGGACAGCACTGGGTATTCTTGGGGGGG
AGCTCGCTACCCGGGTCGAGCGCGGCGTGGACATACCGGACGAGGAGCCAGCGCCGTAAAATCGAGGACATAAAGGAAGG
GATTCCTCACGAGAGCAGACATAAGTGGCCCACTGACCCCCCGCGGATGGTCTATTTAATACACGCCGGATTCGGGGGCT
CGTGGCGTCGCGGTCGGGATCGTTGGATGACAAACGGGGATGTAATGAGCCGGTCGATCTCGAGTTGGGAGAGGACCTAC
AAGGTCCGCAACACGACAACTCGAGTGTTAACTCATTGACCAACGTATCGATTGTGAGCTGGAGCCGAGATTACGCTAGA
GTAGATTAAACTTCGGCAGCACCTAAGGCCGCGGCACAGATGTGTCGCTAACACGATACGTAGCTACATAGGGAGTGTAG
AGGTCTATCAAGGGCCAAGCGAGGTAAGTGAGGGTTTGAAAGTAGATAGGTACGAACGGCGTTCTACGGCACATGCGATG
CTCGTCGACCAGGTGCGCGTGTCCAAAGGAATCTCCAGAAGAGAGACTCCTCAGAGTCGCAGGTTAAGCCTGGGGCAGGC
GCTATCCATTAGGCTGTGAGGAGAGGTAACGTCAAACTGCGAGGGCCTGAGGTTCGTCTACCGGGGTCGGGGCACACAGG
TTCGCCTCGGGTTCGGCTAGCACATCGGCGATCTAGACCAAACAACAGTTGGGCGAGGTACTCCTGGGCCGCAATCAAGG
CACACTGCATTCCGCCGGGAGGGAGTCGTCACTCCCGACCGTTTCCGGCCGTTTTATGAATCTACTGTGCTTCTCTTCCA
GTCGAGGGTGACTTACCACCCCACAAGTCGCGCATTACCAGATTGAAACCAGTTCGCTTGAACACTGTTTCCTGGATGCG
GGCCTCGACGGCCAGGTCTTCGCACAGGATTCAGGCATACAGATGCGAGTGTTGCCTGCCGATCCCCGCACACGGGGTTC
CAGCTGGAACCTTTCCTAAACTGCATGCGCTACGATTCATTCGGCCTGGGCACAGAGCTATCTAATCCCTGAAGCAGCGG
AGTCTCACACTAAGTCGTGCTGCACGCAGGCTTCGCGGGCCTAAGCCATCCTGCGAACATTTCGTCGCGGCTCTCGCTAC
TGCACACCACTAGGCCCTGCGGGATTAACTTAACGTCAACCAGGGCAATTCTCAACTATTGCGAGCTGCGTGGGCGGAGG
ATCGCAGGCGCCGAACCCCTTGCTTTTTTCCAGTCAATTACGTCCCAACTAATGTTCTGAACCATGCGGGTCAATAATAG
TCGTTCGTCCGCCCCATTTGCCAGACGAGTTAGGGCCCGAGTTGAATTGAGGAACGTAAGATGGCGAAATCGAACAGATT
AGACTTGAGACAGTTCGAGCAGTATACTTGCACAAATTCTTTTGCGCAAGAGGAACCGCAAAGGGGTAATTCGACTGACT
TCTTTCCCTTGTGCAGCAGGAGCATGCCGGTATGTTGGCCCCCGATCTGGTGCTTTTGCATGGGCGCTCCGTTTGAAAGG
CGGTGGATCCAAGGAGCTGACTGTTTAAAGGTCCTATTGGACACGCGCGTGGCTATATAGGAACTACAGACCTTTTTTGG
CGTTAATGAATCGGCGATCTGCCTTGTGAAAACATTAATGTCGAATCTCAGGTACTGGGATGACTTTTATCCATAAAGCA
GCGGTTGAACGCGACAACCCGCCAAACCGCACGCCTCCCCGCCTTCCGTTTACTTCCCACCTTTCGAACAAACCAGCGGA
TGGTCTGGCAGTAGCAGTGATGACCACCTCACTTATTCTGACAGGCCAAGAAAGTACAACTAATGCAGCAGCTGTTTTGG
AGAGGTACCATCTATATGTACATTGCTTCATATCCAGGCAGCTGCATGGAGAATTATCCGGTACGGCGTAGCCTATATTA
AATGAAATACTGGGAAGTGCGTAATTGACTGACCGCTCGGATAAAAGTGAAGGCAGAGGACGGTGACTACGGGATGAGCT
TTGTACCTTATAAGTCGGCAGTTCAAGGTAGGGACGCGCCGAGACCACAAGACCCAGAGAGGCAGTCAGACATGCGCCCC
AACGCACATAAGGTCAAACGACCAGGAATCCAACAGGAGATGGTACACCAATATCGAGGTGGGGGTGAGGGTTGAAGGGG
AAATCGCCAGTACGGAGATGTAGAAACAACCGCCTTAGGTCAGATTATTGTGCAATCGCAGTGATCAGGGAAGACGGGCC
AGACGCCGCAAGGAACGGTGTAGCAACTTGAATATCCAGTAACCAAAGTGGATAAAGGCGGGCGTTAACCGGGGACCAGG
CCGCTCGCTAAAAGTGGTGAGCTGTTGGTCTGACCACAGTCCGGAGAGGCTTTGACTAATAACGTCGACTCGAGATTGCA
TGGGCGGGTAAATGGTGTCTAAAATTATACGGCCGGACAGCACTTGCGATCAGCGAAGGCGGAGGGCCTTTAGTGAGGAG
TACGCAAAACGAAAGCGGCCACGTGCTAAATCTCATGTGCAGCAGGGCGCACATCCGCTGGTCAGTATTAATACGGGGAA
AGTGCAGTGGAAATGGGCGCGAGAGGATTGGTGGAGCAACCACGAGGTTGGTGCGGAATATGTCGTGCTTCCGCTGCTAC
CAGGCGACCGAGTGACTATCTAAAACGAGGTGAATTGGGTCTATATGTCGGTCGGCGGGCGGAGGTGCCATTCAGCCAGG
GGGACCGCACGGCGGTACGACGGATATACGGGTGGAATGGGTGAAAGATCCGGTAAGGGAGGGGCGTTAGTCCGTTCTCG
CGACATGGTGTGCACATTCTTAGAGTGTAGAATTGGCGAAATTTTAGGAAGGAATTGGGTGCAGGGTGCCAACCGCCCAC
GCACGAGAACGTCCAGTGTTATTCGGGTGCGCTCCCTCCCACTAAAATGGCGACTCAGATAATGGGCATCAGAAGAGAGG
CGAGGTTGAACCACCTGAATGTGTAGGGATCGTGTGCAATTTGAACACGCATTTGGAGCCCAAAATGACAAACGTCCGGC
ATACAGAAAGGGGCGTACCTCCAACCAAAGGCCTTCCGAGTGCAAAAGTGAAGAGGCCCGACAGGTTCCGAGTATAAGGT
CCCTGCGAGAGAGGGATCGGGAGCGTGCGTGCCACTGTTGCTGGCGTGGTGACGGGCGAACGAGATTATAACTGGGAGAA
GATACAGACTGATGGCGCTTATTGTGGGAAAGGGGAAGCCGACGGTTCTTTCCAGCTGGCCTATCTCCTGACGGTTGACA
GGAACCTCTACATACACCCCGACCTATCCCATTCCACTCGTTGAACAATCTCTACTTCTGTCACGCGGCTCTCCCCAAAC
CTAACTCGCCTATTGTTGTATTCCAAAGGGAGCTTCAAGAAACGTCTCTGCAACCATGCGCGCTGAGTGAGGTATGGCGA
GAAAATCCTCACGTGTGCGGG-TTTGTCGCCAGCGTTTCAGTAGCCCCGCGGGGTGTCCGTGTGAGTTGTTTCTCTCATG
GCCAAACGTATCGCCGGTTACCCTGACCGGGCTAACGCTGTTCGTGGGGTTCCTAGCCGCAGGTCCAGGATTTCAAGAAG
TCTACTGAAAGTATAGTTTTTCTTTCTGGATGTTGCATTGAGTGTTTCTGATTAAGGTTCGCAAGCAGGACATCATGGTA
GCACTCTCCAATCCACTTGAACCGCTATATACTCTGCGCGTCCCGGCCTTACTCGGCATGATAGCAGTTGCGTTCATACC
ACGTCCCCACGTCCGAACTACTACGCACGGCTGAATAACAGTTTTCTCTGGTTTGGACACACGAGATCCGGAATATGGGG
TGCGGACGGGTCGTGACGTGAAAGGGGGCTCGTTGCAGAGCAGACCCCCAGCGACTAGCATCGATCGTGGTGGTACTCCG
ATCACGGCTTCTGGGCTAGCTGGTTAGGTGGCACCGCCGACAGGGAATATAAACCACGCGTGGCGGCTCCTTCCATTCGG
CACAATAACCTCTGTATATCCGATACCCGAACCCGCCTATTCTCCGCATGATTTCGGATTCGTTTTCAGTCATCAGCTGG
CCCGTTGCTTCATTACGGTTAAGGTGCTTGGCTCCATGCCATCACCGGGGGAGAAACGATCACCACTCCCCTCGGCTCCG
TTACCCTCAATCCCCCGTCTACATTGTCTGGCCGAGCTCGTGGCCTGTATCGTTCAAGGCTCGTAGCTTATTATCCTTCT
TCATGAATGATCTCTCAGCCTTCTCGCTGATGTATTCGTATCATTAGGTAGCGATTACTTGCTTCTCCCCTAGGCAACTA
TTAATCTACCAAGGGCCTTGACCGCCCAGGTTGCTAGGTTCCCTGTAGTTACTGCCCCACCATGTGGCCCGGTTCGGAGT
GAAGGAAGGACGCCCCGGTTTGGAGCTTACCGGGGCACGATTTCCGAAATAGGACCATGCCAATGGTCTTTGGTGGCCGG
GATCATTTCTTTAGATTTCAAGACCTTGCGGCCTAACAGACCACCCTATGGGGCTCTGTGATTTCGTTCCCTAACACTGG
AGCGGAAGTAATTTCGATTATCTGGGCCATTCAGAGTGAGGATCCCGAACCACCTTCTTCTGTAGAGTTTGAAAACGACC
TTTCAGCTCCCGGCAATATATCCCCGACGAAGCTAAATTTTGCACGCAAAGCCTTATGACCTGAGACTGTTCATCGGGTA
CCCGTGAAGAAGCTATGTTCTTGACGTGTCGGAGAGAGTGGTGGTTGACGGACGGGTTAGCAGGGTCTTCATTCGATACA
CTCTAGGGATAGGGGCGCATAGTTGGTCAGAAAAGCTACGCCACGTCGCGTTGGTGGCCCGGAGCCCCACGCAATTTTGC
GCGGACCACTCCACTCAGACTGACTCGGGTCTAACATCGGTCCACCTCTTCCCGCAGCTCCGCATCCCGCCACCCGTGAG
AGGTTAATCAAACTATAAGCACCCTAATGGAGGAGAGATTCTGTGCAGACATCCCTCAGATACGCCTCCTAGTGTAGCCG
GTCGGTGGATTCCGGTGGGACGCCTGCGGAAGTTTGCGGAGAGGGGGCGGATGAACCGGCGGACGGGGAATAGCGAAGAC
TTGGAACGCTAACTACTATGTTCCTCTTTTCGGAAGCCAGATAATGCCGGTGTAGAGCATCAACCTCGGCCATCTGTTTT
TATACGCCTACCCCTACGCCGGTTAATCTATTACCACGCAGCACGAGAATAACCTAGTTAGGACGCCTTGAGAGGTAATT
TGCATCCGGGTAGTAGGCAGTCCCGGTTAACCTGCCGGAGCGAAGTAAACTTGGCGTGATCCCCCTGTTCCTTGAGTAGC
GTTGGCAGCCTCATCCCTTTGGACTAAAGATTAGCACTTTGCTCTTAAGCGGTCACGTGACTGTAAAAATTGTGAGCCAG
TCCTCACGGACGAATTATGGGCGCGTCCGCGTCAGGGCAGCCCCATATTATCGGTCCTGGTATGCGCCCTCAGGGTCTGG
GGTGGGCATATACTAACCGGTTCCCGCAGTCTCTTCCACTTAGCACCCCTGTTTATTTGACGCTCGGTCCCCGCTCGAGC
ACTCCGCCGCTCGTATTGACGCAAAACCCACTATACCTTACAACCCTAGGGCGGGCTCACCCGGCTGTATGACCGGGCAG
GGTCCCCGACACGCGATGTACTCCTACCGTGGATTGGTAAGCAATTCGTGGGGACTGCAGGTAGCTTCATGTACTTGGCT
ATTCCCCCTAGCGGCCGGCCCTGTAAAACGGATAAACAGTATCCACAGCAATAGCGGCGAAACGGTGCAGCTTTTTAGCG
AGGTACGGTACCAGAAAGTTTGACTTTGGCACAGCGCCCTACTTGCGCTGCCACGTTCTTGTGAGAGGTTTTTAAAGCTT
TACAATCACTTGCCGTCTCCCTGGCTCACAGTGCCGCAATCTATTAGGAGCAGATCCCCCGAGGTGCGATCGTTACCCTT
TAGGTGCCACTATGCCTCCACGCCAGTCATCGTGGCATAAGATAGCCGACACATACGCGCCCTGGAGATCAGAAGTGCTA
AACGGTCTACGGGCGCATCGCACTCAGGCGCTATCAGCCGAGGCTATCCCGAGCACGTTACGGCCAGGGTCGAATGCTTC
GGGCTGGCGGTTTGTCTACCTCGGGGCTACTCTGACTAATACGTGCAATGTCCGTTTTCCCTCTTGTTTAATCCCCAGCT
CCTTCGAGGTCTGATTCTATAGGCTTCTCTCACAATTCCGGTGTAGGGATATTTACGACTCCGTAAATATACTAGCTTCT
GCTTCTATTCGGTCGGCCTTCGCTAATAAGAAGGAAGCCGAGTCATCGTCCGGTACCGGAGACTGGGGAACGCACGAGTC
ATTCCGGGGTAAACATGTGGTCAACCTGCTCCGTTCGGATAATAAAGCGGGCTTTGCCCCTGCTCATGTATTTAAAAGGG
AAAGGATGGTGCACGGAGAGACAATGGAGACCGGACATGGCTTTCTCGGTTGCGGGAGGAAGTTCCGATTTAATTCCCGT
TCTAGCGGAGCTTCTTCGGTTAACTATGCATCCGCAGAGTTCCATCCTAATCAGCGGTGGTTCTGCAAGCGATAAACATA
GCTCCCGATAATTCTCTCGTCCCGACAGTCGTGTTCTCCCCCCCGCCTCTATGCGATCCCCGGGATGTCTTCGCCCCCAT
AGCGCCGAGCCTAGGCAATCCGTCCTCCCTCTTGTCATATGCTTATGAGTCATGTTTCTTCAAATTAGATCGCGTCGTTC
TGTCCTACCCACGAATTGGTTGACTCTTTGTGTCAACCGGGGTGCGCGCACCTCAATACACCGTCTATCGTCCGGTTAAA
ACAATATCTCCCAGAAATCGGAGCACGAGGGATGGACACAATACTATTCCCCGGCACCAGATACTGAACCACATTAACCA
GAGTCCGCAATTTGCCCTCTACTCCCACTTCCGGTCTGATTGGTGCGAGGGAGTGCCTCTCTCAGTGCCCCGCTGGGGGG
TTCAACGTGAACAGTGAAAGAACTGTCCCTACCTTCTCAAATGTACCGGTCACATCTTATAGCTATTCGGCACGCCTGAC
CTTATAGAGCTAAACTGCGCGAGGAGTGTTAGATCGTCACAGACCATTAGTGGGTGCTACGCATTAGGGCCCCACCTTTC
TGTCATTAATACTCGATTTTGCTACTAGACGAGCACAATGCGCCATGACTGATCGGGTGTCTCTATCCCGGCACAGGTTG
ACCCGTATGAGGGCTGTTCCTTAGTGGGCACATTTTTAACTCCCCGTGGGCGCTTATGACTTTGAATCAGGGCAACAAAT
AAACCCGGATCGCTACCGTCATACAACGCTTCGTAATTGTACCTGCTACTATGGTCGTATTGTTTTCCTGATTTTGTTAC
CACAGGTTATAGTAGGTATCGAGGCTGTTTCCGAGCACTGGGCGAAGGTCTGATCAGATCTTGAGCCATTAAATAGAGTT
AGCGCCGACCTATAGGGCTGGCGTCCTATCTCTCACGTGTCGTGTCATTCGCTTCCTCGTTTCACTCAACCCAGCGGGGA
CGTGGGGTTAGCCTCACCCCGTCTCAGATTCGCCAGCTCGACGTCTCGACGACAGGCGGATCTAAAGTCGCAGACACCCC
CTTGCTCCCCTGTTTCTCCGCCGCCCTTACCATTTATATCCTTCTGCACCAGCCGCTGGTACTAATTTGTGGCTATGGCG
GTAAGAAGGAGTATGTTATAGCTTTCATCATATCCCACCAGGCGACGTGCCAATTTTCCGTCTCCCAAAGCATTTTCTAT
AGGGTCGTAATATGCGCACTTGGAACTACTCCATCGTGAAGGTGTAAGTGAGCCAAGGAAACTTGAGGGTCTGCTTGATG
ATTTCGAGTTTTTGGGCTCACATTCCCAACGGGAATTGGCGGAAAGCGAGGCGGCGTCGGTGAACAGCTCGCTTATCGTC
GAGGTGATTGGGTCCTCGTGGTTGTTCGCCGCTAATTCTACCCAGGCTGCTTAAGCGCCCGGACTACGCCTAATCGTCCC
TGCTGGATATAACGACCTAGACCTGTCGCCCTCATCTAGAGCCATGAAGAGACGCTGGGACCGGGTGACGATTGTAGCCA
ACGCTACCGAGATATGGCGCCCAAGAGCCAGCAAATGTGGCTGGGACTGAGTCGTCATCCTAAGAATCCTTCAGCACCTT
CGACATTTGGCTAACTCATGACAACATGCTAGGGTTGACCGGGACTTCGAGCTGCTGATGAGGCGGGATCACCCGCCGTA
GGCCGGGCACTGAACCTCGAAGAGCAAATGCTCTCGTAGCTAGGCTGACGTGAATCATGTTCCTAACCCAATCGGGTTAT
ATGATGGCTCCTTTCACATGAAACTAAGCTCAAGCGACGCCCTTTCAGGGACTGGCCTTAACGTGTTTAGAGACCGAGAT
TCATCGAAACTGCCACAGTGAGAGATTCGTGGGATCCCACGGCCAGCCACATCTTAACTAAGTTCAAAGGGCACCACGCC
GGTAGCACTAAAGAATGGCTTAATAAGCGGGCTTGTTGGCCGCTTAAATAGGTACCCCTGCCTACACGGGGACGGAGATA
TCGCGAGGCGCGGCATACAACCCTTGCACCTGTACCGACGCTGTCCTCTATGAACGCAACGCGTAGTAGTCGACGATAGA
CCGCGCGAGGAGAATCTCCGTCCCCTGAATAAACTGCGCCTAAGGTCTGTTGCTTAGTCGCATGATCTTTTATTGGCTAG
GCCCCTTACTCTTCCTGACCACTAGTCAGATTTAAGCGACCGCACACTCAGGAAGAGTAGCGTCTCCATCCGTGCGTTGC
CTTGGCTCAGTCCACGACTATAACATTCCCTTATCGGTTGGCAGCCCTTGTGTTACGACTGCGTAATCCCTAGCCGTGAC
TGTGCAGAATCGTAAACGCTGGTCTGCAAGCTGGTGTTCCCGAGTAAACGTACGGTCAATTGGACGGCCGGAATTCGGAA
GCCCTCATGTGACAGTCGGGAACTCTACTTCACCTTCATGCGGTGTCTGCGGGCTGCTTCCGGTTTCTTTCCAAGACTCG
CTATAATTTTAACCCACGCCCAACCTAGACTGGGCCGAGAATAATCCGAGGGACGCGCCGACATAGAGCCTCGGCCTTCC
TCACCAGTTGTTATCTCTGCTCCCGCTGGAGGTCCCATGTTGACTTGAGCTGGAGGGCGCGAGTTGTTGGCCACGTGGTC
TAAAATGTAGCTGGCCGTCATCTTGTGGCATTGACACGCGCAGTACACCAGACCTGCAAACCCTTTCGATAACCATAAAA
GATTTTTTAGTCAATGGCGTTCGACGCGGTTTATGTCAGTTTTCCCATGATCAATGGTTCCATCCCAGACCCTAGAAAAA
GGCATCGGGATCAAGTAGTGACCAGGGAGGTCGGCTCCTCATACGCGAACCTTCGCAATGAGCGATCTACTTACTGATCC
CTCTTGGTTAAACCCTTAATTCGACGGCATGCCGAAGCGGCTACAACCCTGGCGTATTTCTCCTGGATCCGCCAACAGAC
CGACTTGTATCCGCGCCTGAGATAATATCCCCAAGCTTCGAGATATATCACACCCGCATACTATCATCTTGGGCGAGTCA
ATCCGGAGTTCGACTTTACCGGCTCCATGTACGAGTATACTCCGAGATCATGGGCCTCCACACGCCGCCTGGTAGATATG
ACATTGGTCCGTCTGAGGCAACGATTCTATGGAATTCAATCACTTATCAAATCTACCAACTGGATAACCGGTGCCGGGCT
CGTTTTGGCGACGGAGCGCTTGAGATATCTAGGTGACCAC-TTGACAGGTGCGGCTCGATAGGTCCGCTTATGCCCCCAG
TGGAGACGACCGGAGTGTGCCTGGCGCCTTTTCCCTAGGCAGGGGCGTAGGCCCTACTTCCACTATGTCACGTGACTGGT
TGAAATGGTCGGACCCTTGTGCATGCGACACTGCAAGAGGCCACTACCTGCTCGGAAGTAGATATCCTGAATGGAAGAGC
TCGCCTATGACGCGGAGTGCAGGAACGGGTTATAGGACTGGTGTGGGTTGATTGGCAATTGAATGTAACCATGATCCCGC
TCGCAGTAAAGATGAGAGGACGAACGCCGGTCCAAGGGGAGTCGAATCGCACGCGGAGTGCAGACAGTAACGCCATTTAA
ATCGGACGGGGCCGGGAAAGTCTCCGACTCCTCAATTCGTGCTTACCGGCCTTGAACGTATCCTCTTCGTTGAAGGTGTT
CCTGATCTCTCAACAATGATTACTCTCGCGACGAATAACCGTCCGAGCGTTCTACCAACTGCAGGCGCCCGCACGTGGAG
ATGTTTGACCGTGCACATTCCTGATAGACCTATATACGATATCTCCATATCAACCACGTGAGGTTATTTCATTCCCCGAA
CAGGATACAATATTTAAAAGGCGCCATATAGCTCGTGATCGAGCTGGCGCTAGATTAATTAAGACAATACGGGTGAGGTA
AGTTCACCCCTATTGCAATATACAGTAACGCGATACCGCTAGACAAGGTACTGCTTTACCCACCGACAGAGTATCGGGGG
TCAGACTGGTGGGCAAGCCTATTAAAGGCACTGAATGAGGTCATACACTATACGTCTCATTAGTTGCAGTTGAAACGTCT
CAAGCACACATTTTATTCCTTGCCGAGGTGGCGGTTGGCTGCCGATGCGACTATGCACGACCCCTCGATAGGGCGGTTCT
GTTATATACCATTACCGCCGCGGGGTGACGGGTAGCACTGAAGGCTCTGACAGATATAACCAGGTTGGTGGTGTGCCCCA
ACAAACCCCTTCCCCTCCCGTAGCACTGCTGAGATCTGCAGCCATGGAGAACAGCACTCACGCTGACAAATATACTAGAG
CGGCATTGACCTTTACGAGAATGTCTCATTTAGGAGGAAGTCCAAATTAATCCCTGATTCTTCGTGTGGTATGTGGAGCT
CTCCCGAGGCGTCTTACAGCCCACTCGCTGGTTCAAGACCGGTTTGGAACCCGTCGCGACGCCGGGTGGGGTCTCGAATG
ATGGGTAGCTCGACCGTTGGACCGCCCAGGAATCGAAGAATACGGGAATACGAGGTAGTGAGTTAACGCAGAGGACGCGT
AGTAGGGAATCCTTGCCTGGGAGCCTCTGAAGAATCTGAACGGGAACTGAGCCGGGGCTGCCCTGAATAAAGCTCTGAAG
TGCATAAGATTATCCTTACGATTTTGCACCCGTGGCAGGCTCAGGCGTGGTCTGCGCATCCTTGGCTCCCTGTCTTTCCT
ATATGGACGTGCTGTTGTGTATGTGTCATTATCCCACTCTTAAGTGTGCATTGTGCTCGGGCCTAAATGTCTTTACCGCC
TGTCGGCTAGCGTTATACTATACCTAACCAAACAGGTAAGACTACACCGGTCAAAAACGAGCTGCAGGACTTGTACGTCT
GGTCTCTACAATAGACAGTCCTGTAATAGAAAAGTCCGCTCCTGGGGCGACTTTAGAAACTAGGCCCGCGATGGCTTCTC
CGAGGTTGACTACGGAACGACTAACAGGCTCGCCGTCTGAGGTTTATAGTCGGCAGGCCTCTGGCCCTCCCTTGCCGTGC
AGGAGCGTGGTGTTGCGATCATAGAATCCGTAACGAAAAACTTTGTCCTCGACTGTTCCACAGTGCTTCGGTGTTTAGCC
CGAGCTCGTGCTTTCTATCTGCCATGTGCCTCCGCAAGTATATGCTGCTTTTTCTGACACACAAACGCTACACTTAGTAG
GTGGAACCCAGCCGTTCCCCCCCCCGGAAGTCACTCCTCCGGCGATACCGAAACTCCTCACTTTTGTCTTTCTTGCGACC
AATACGATGGCGCCGGCTGGCAAGTTCCTGGATATATTGATCAGCGCTCGCAGTTTACGGCTCCCTCCGGTGCATCTTCA
CGAAAGACCGCGCGTACTACAGTGCTCTAGACACACGCCTCGTCAGCTAAGTCGAGTCAGCTCTGGCCCTAGGCTGCGGG
CCGTGAAATCGGACGAACGTGCGGGATTCATAAGACGAGAACACTACACTGCTAGAAGCGAGCCCACGGTTGCTAAATCC
ACGTGGGCGCTGCCAAGTCGAGAGCGAACAAGCATTGTAGAGTGCGTTTATCACTAGTTGCCGCGGCGTAATCATTCGAC
AAAGGTTAAGTATCACGAGTGGTACGTATCCACGTGTCTGACCCGGTCAGTCACCAAAATGCGAGCCGCGGCTGTGCACT
TGGCGGCCGCAGTAAAATACTAGCGTATACCCGCTCGTAAACTGGCTGGCCAAAGCCGTAATATTATGTATACGCAAGAT
CGAATTGCACGGCATGCCTAGGGAGCAGCCTGCTTTAGATTTCGGTCCCATCCCTCGTCAAGCCTGGTGTTTTAGAAGGG
TCGGGGGGTTACCTGACGAGCTACTTTATACACAATCTAGCCCCAATAAGCCGGAATACCACCGTTCGCAGTCATTTGGG
CCCCACGTCGAGTCACTTGAATTAAGCCGAAGTATAGGATCCACGTTATCGAGCTTAAGTGGTATCCCTTCCGGTAACAT
CCCTTGTGCCGTTCTGATTTCATCAGTGTAGGGCACAAGAATCCACCGACAAAGTTAGTTAAACCTATCCGCGACAATCA
ACATAATACCACGTCCATAACAGGAGTGATTTTCAAACCTTCAAAATCTTCACTGTTCACAGAACTTCATTCCCTGCGGA
CGTTGGTTATTCGGACACGAGGTGTGGATGCCTCTTTACCCATACGTAGTACCAATCCCAATCACCGACGACCGACCTCC
TTGATATGATGCTTGGTTTTTTTCGTTCTACCTCAACCCGGATCGCCAGAGAAGCCTCCCCGGCCGAGGGGGACGTCCGA
CCCTTTCGTGCACCACTCCTCCGTGGTCAGGACTGTGAGCCTGATACCCACTCTAGGCATGAGGCGACAGGCTGCGGATA
AGTAGGGAGAGGTGTCCGCAAATCAGTGCGATAAAGCTAAATTTGAACCGCGCTTACGAGCTTTCACTCGCCAGCTCAAA
CATTTGCTGCTGCGACAGATGAATTACCAGGATGCGAGTGTTTCACCACCTTTTGCGCCAGCCGAGGTACGGATGACCTC
AGGGCGGACTTTTCGCTTGCGCGTTTATCTCGTCATCTCCTTCTTCTATCTGCGACGATACCGTGCTGCTTTCTTTGGCC
TTAGGATATAGTTCTCTCGTCCAATAGAACTCGTCGAAAAACGGAGCCCCCCTAAATCAGTTATTAGGGTACAAGAACTA
CAGACATATCCCAAGACTGGAAGACGGCAGAGGACGAACACCTGTTTCGGTACACTGCGGTCCAGGCACACCGTCGGACT
GGCAGTCAACCGGACCGGTTAGTAGGTTGGCTCCATCCCCGAACCGCGACCGTGTGTCATGAATTTCCCAGTGGGGACCT
GGCCGTCGTCTCCCCCATCAACACCGGTGATGCTCCCCGAGTTCAGGGAAAGTCGGTCCTGAGTGGCGGTGCTGGCGGTC
TATATCCCTTAGATGAGAGTGGCGGCTCAGCATCACTGCGAACTTGCCGGCAACCTTTAACAACTAAATTCTTGCGCTTC
GAAACGTTGGGCACGCGCAAGGAAGCAGCCTCACGGCTTGAGTCGCCTGTTGCACGAGCGGAAGATACATTTTCGAGTCT
CGGCCTGCCTGCACAACGGCCGTAGAGTAGTCGCGTATCCGCTACATACCCAAGCAAATTGGATAATATAAAGCTACCCA
CGTGTGGTGATGGGGCATAGGCCTGCACATTCATTCGCAGCAGGGCTGTTCCTTTCCGTGTTACTCAGGCTAACTTGCAC
TAATAAGCGATTTCTAGGGGAGCTGCAACCCACTCAAGGGGAATGCCTCTGGTAGTCTCTAACTCTACGAAGTAACGCGT
TTATGCTCAATAATGTGTTAGCGTATCACCGACGTTAAGTCTGCGCCTTTGCGAAGCGTCTTGAGCTACCGGGCTTTTCC
CGTTGGTCTCATGTCAAGCGTGCTATCCGGTTGCCCCGCAACTCGAATAACGCTTAATTCATACTAAGTCCACGTTGTCG
CCGCTTCGACTCATAAAAATCCTAGACCCCCCTTCTAACCCGTTTCTCAGTCTCTTAACTAACTGTTGTTCCCATGGGGG
AGCATGACAACTGGTGACGTCCATTCTTCTACAGGGGAAGGGCCTAGGCAATCAAATTCCAAGATCAGCGCGTCGACTTA
CAATATGAGCAACACGAAGGGAACATTCCGCCGGCTGTTCCGCCTCAGGGTAGACCGCCTTTTGTTCATCAGTCCGCCCC
TTGTGGGTCTTGTCGGGCTAGTATGTGCCGGTCTCACCATGCACGTCACCTCTTTATTACTCAGTCGCCCTTTCCCCCCA
CATCACTTTTAGCGACCTCATTTCTCCCCTTACCTCAAGGGATTGCCTGAGATCATTCTCGAGTCCGCATCCTGTAAAGC
AGACATTCGCGTACATAATCCCTTCTCACACAGCCGCACAGTTGAACGTCAGTGACACGCGCCCGTGTCACCCCTCTCCT
TAGCGTACTCATCCACATCCTGGGCGCATCGAGAGGTTATTCCCAACGTGACGTTCGGAGTGGGTAGGGTCACGGGGATA
AGTATGACGCACCCAAATGGACCGAAGCTGGCTGGGAGCCAGAGTCCGAAACGCTGCACGCGACTAGATCTGAAGTTTTA
TGACAGAGCCCGCACTCCACCAGTGATCATCGCAGAGATCTCGGAGCCCCTTCGTTTTAGGAAGGCGCTGTACTCCTCTT
TGTCCTTGGCATTTACGCCCAGGTCAGCTTATCCAGGGTTCGGCACTCTCTGCTGCTGTGCATATCGAACCGTACTGCAG
ACAGAGGTGCCCCGCCGCAGCAGGCCGCGACTGACCACGAGGGTGTTCTTGCCGACAGATCCTCCTGATCCTGGTGTTTA
AATGATAAGCGTGTGCTCGCGTCTTCCGGAACTGACTCCATAGTCGAAGATTGTCTGTTTGTCAAAGCAATCCTGCCGTT
CGGAACCGCTTCAAGACGGATGGAAGAGTACAGAATTACCTTCCATAACTACTGGCTGCACCTTACCAACTTCTGCCTCT
CCTACGGCCCCCGTATTAGTCCTGAGTATGGCGTAGTTGATAACCGTCGTCACCTAGTATACCGTCCAACAGAGTGCGCC
TAGCACTGTGTCTCCGCGGCCCCCTATCCATTGAGGCAGGACATACCACAAGCTGCATCGCCCAGGCAATCAAGTATATT
GCAGTCTGGGGCCGAGGTCGTTAGGAGGCCAGGCTTCGGGGTCGACTCACTTCGTGCTCACATCATGCACAACTAACGTT
CATGTCGATTCGCAGCCCCGGGAAACCGCTAGTTCATTATCTCTATGCTTTCTACCGTCCCCATACCAGCCTCTTTGGGT
TTTCGGTCCATCTGTTGTGGGGGGCGTCGACTTTTCGCGCTCAGGACTGAGTCTTTTCAAGATGCTACCCCAATCCGTCG
AAAGGCGCAGGGCGTAAGACTTGTCCACACCTATCCTGACATTCATTTTCGTGATTGCGGGGCGTTCGTAACACAATTCG
ATCCTCGAAAAAATAGCTCGCAGTATTCGTAGCATGGGCTCTGCCATCTTGTTACCATTCCCCCTTGGATAATAATACTC
AGATTGTGTACGGTCGTATAAACTGGAACAGGGAAGGGACCGATAAAACTCATCCGAAGAACCCGTATCTAGGACATATC
AAGAGATGAGCTCCCACCGACCCAAAGTATTCGCCTCTTTGGCTGAAGATGGCTCGCACTTGGTCGAAGCCCTAGTCGGT
TTTCGAGCGTAACGCCTTGAAGGACCCAATAGGCGTGAACGGCATAGTTGCTCGTACGGTTTCAAATTCAGCCACAGGCT
CGCCAGACGGGCTTCCGCCAATCATTTTGACTCATTTCCCGACCGGTTCGAGCGCGGTCCACTAGCCCCGCCAGAACTAA
TCGCAGCGCGCGTTGAGCGGATCAGGAGGCTGCGGTTCCTGCGAGTTTACGTGAAATACACGAAAGGGATTGATCTGAAA
ACGGAGGCGCGGATCGGATTGGTGAACGCCCCGCGGCCAACATAACGGCCTTTCCTGTCACACCCATCTCGTGGCAACTG
TTCCACCTCGTGCCAATCTGCTGAGTATTCAGCCTGATTCTTGGCCCGGCTTACAGCGCGAAGCGCAGCATATAGTTCAA
GTGCCCTATCAGAGATTGGCCTGGAGACGGAGATAACGACAGCCAGCCTAGTAAGCCTGGCCAAAAATTTGTAGTTTGGT
ACCGCCCATTCGGGTCCTAGGACCCTGATGCCGGTTTTCCTTCGTCGTGAGAACTCCGTCCTATTTTCGGGTCACCTACT
ATTTTTGGAAGGCCCTGTGTAGCATGATGAACGTCTGAATTCGAATCGTCTGTATTCAACTGAATGGAGTTCCACCCGAT
ACGCATGACGCCCCGTATATCCCGAACTCCCAGACTAGAGATGCCTTACGCCCTGAAGCGGAGATGGTGCACTGAAGCGG
TGGGATCACGGCAGAGGCACTCCGTAAACGCTCTGCCGACAGATGCGGCCCCTTGAGGGTTAGGCAAGCCCCCCGGTTTC
TGAGTCGGGATATGCT-GCTCAGGCATTAAACTAAAACCGCACGCGAGGCCGTGAGAACACAAAGTCACCGAAAAGCAGG
TCCTGGTCAAACGAGCGCCGGATTAGGGTCTATGGCGAAATGAGATAAAGCGTCTGTGCCCGCCGGATTTTATATCGGGC
GTTTAAAGTGTTGAAGTGCTAAGGTATTGCACAAACAGAACTACACAAAGCCCCCCAAAACCCCCTACTTGCCCGGCCTT
TGTAGAGCACCGCTGGTGGTGCTACAAAACTATAAATGCGTGACTTGCCCGGACACTCACCCGCTCTGTTTGACCCGGGC
CCCGAAGGCAACTGTTCCTAACACTGCATAAATCGCCAACTGACCTGCCTGCTGTACGCTCGTGCAGCTTTCGGACACGA
TCACATAGCTGTAAACAGTGCTCGAATGTTTACAGCAATGCCCGGCCGACGATCCACACCCAAGGAACCCTGGGGCGTAC
CTAGGCGTTGGTCAATAAGAGTTTGGATCATCAAAACCGGACTTCCTGTGAGGCCGGCAAGGGGGTCCTAACACAAGTTG
TAGTCTGCTCCCTACAGGGAGGTTCGATGTTGCCGAGGTGCGCTTCCTTCACGGCAGCGCGTCTCTTCCTCCCTCTCCTG
GGTGCCTTAGTTCATCACTACCCCTTGGGGCTGGGAGGCCTGGAATTTCCGGTAAGCTAGCCTCAT-CCGGTATGCCACT
TCCACTACTGGCGGCAACTTAAATTAAGGCTGGGGTTCTTGCTTGTCGGGTAATCGTGCTCTCTTAACTGGATTCCGTCT
GCTAGCCCTGGATACCGGCACTCGTCGGCAAGTCGGCGCTGCGTTAGTTTGCACCTCTAGTGGCTTGAACACCCCCACCC
CCGGGCGGTTGGGTGACCCAAGCCTGGCTGGTTGTGACCTCGGCTGCGCCCAAGGGATCCTGGGTAGGTGATCCCTATCT
GCTCTCTGACCTTGTATAGGCAACACGACAAACATCCTCCGGAATACCAGTTTGATGGGGGGGGAAACACGGATAGCACA
GTCAAGCATGGTCCGCGCAACGGAAGGTGCGGGAAGACCCGGCCCGTCGGGCGCGGCCTCGCGCTGGCGATGATCGGCGT
CCAATGTGCCTCTTGCCTCGATTGGTCCTAGTTGCCATTATGACAGCTTCCCCGGGGGATTTGGTTAGGGTTCGGCTGAT
AGTGGTTCGACCTTTGCTGTCTCTTCCAAGTCGCTAATTCAATTTCAAGGAGTGATCACCGCTCGAGAAACCCCTTGAAT
CGTCCCTGCGTCTGGCTCGTCTCAAACTCGCTCTTACAATCTCTTCCTACGGCAGCGCTGCCAAACTTGTTCCGCCCACT
ACGGAGTCAACGCGAATAGACCCTGACACGAGTTTCACCTCCACGTTCGTGCACCTGCGTTTCTTGAGTCCTCTACGATC
CACGTCTTAGGGTGGAGTTAGTCATTTTTTCACATCGTAAAAACGGAGATTGCGTTGGGTCAAGAGGGTCACAAGCACTC
GCAGCCATGCTCAGCTGTAAAGTGCCGCGTGTATTAACTCTCCTTTAAATATAATGGTCCCTAATAGCTGCTCACCGACT
TGAGATCCGTTCAGGTCCTTCGTAATAGTCAATATTGGTCGCTGAAGGTAATAGACCTATTGCGTATATGTATCTCCAGT
TCCACGGTCGGGGACGAGATTCCGTATACCCTCTTGGTCACTCTACGGGAGCCGTGTTTGGTGATCTCAGGCCGGGAGGG
AGACCAGTGACTGTAATGGTGCTAGACCCAACGACCCATCCTGCACCTAAGATAACTGGGGATCCAGGAAAATTGCACAA
GTATGTCTACAGCGAAGCCTAATCAGGCGAGCGGGACCGACGGGTTATGGGTGTCTTTTGACAGCGACGTGCCTTCAAGC
CTGTGGTTCCAGTCCCTTATGACCCGCTTAGAGTTAGCATGAACTCAGTACGAGACGGGAAGACATAACTGTGCTTCAGC
CAGCTCGAGAATGGCGCAGCCTGAAGCAGGCGACCCTCTTGTTTTCGAAATCGCGAAAACGTAAATACTCCGCCGGGTTT
GCTGCGTCCGCTCTCCCTTCCAATCTAGGGTCTCTTTCGCGTAGCAACAAGCTCAAGAGTAGTGGTAGACATCTCGGCAG
AAGAAAACAGATAAGTAATGAGACATGTCGGGTGCGCATAGCTCGATGATGTGTCGTTGTCTGAACATGACTGGGCAACG
GCCACCAGTAGAACAACTGCTGGGATGAACGAGAATTGCTCTTTCCCCAATTCAATCCTCGGGCACCGTGTTGTCGTACT
GCAAGATGAAGAAGTTTTCCAGTAAGCGTTTCTGTAAGCGCAACATCTATGTTTATCCACACCCCTGGTCCCTTCTTGTT
TGCTCACTTTTCCAAGCCGGAGACGTTTAACCCGTACTCGATTACAACGGTATCTTCTAAACGAAAGCGATGTCAGACGA
CCTTGACCGGTGCCAATCAGTGATCATCACGTAGTAGTCTTCAGACCTCATGACAAGTGGAGCTCCTCCAGGCACTTGTT
TCTGAGGCGGCCCACTATCCTCCCCCGAAGATTTCACCTTCGACACATGTATCGTCCTACAAAATTGGTAATTTTATATA
TAGTACGGCCGTTGTCTATCTCATACCTCTACGCTCCACGCAGATTCTTCATTTAGGAGTGCTTCGGAATACCCCATAGG
CACAGAGGCCAGGCTGATGTCCGAGCATACCTCGAATAATCTACCCAGATCGTAATACGCAAAAGCGTCGCGTAAGCTCA
ATGACCATCTCTTTTCCTCTGTACGAGGCTTATGGCCGAATCATGTACACATCCTCTTAGGGTTCAGCAGAAGTTCCACC
GCTGAGTCCCGGTCACCCATAACTATGCCCCCCCATGCCATCGGGGAACTTACGCTGAGTAGCAATAACGTGTAATAGAT
TGTGGTGATCGGCTACCAGGTTTCAACCACGGTTATCACAGTCCCAAGGCACTAATTCACTCGAAAGGGGTTTCGGAGTT
GGGAACGCGCTGGACCGTCCGGGGGGATCACCAGGCCTACCTGCAAGTCCACGACATGATGGCGAACGAGTGCCTGTGAG
CCCCCCTGCGATTGTAAGAAATAAGTTACATGCAGGGCTCACGATTGATAGCACACACGTCCCGACCGACCCCCCCTGAC
ATGATGAATGCGGATAAAGACTGCTTATACGTCAGACAGTTCAGCTACGGAACTGCGAATGTTACCACAGCATTAAAATC
AGATGTACGATTCAACAGCCTCCTTACGTGCGTCATTGTGAGAAAGAATGGTGTACATTACTGGGACTTACGTCCAATCC
TGGATCATTTCGAGAGTGCGGCCTCTCACCCTATGCAGTTCTGCCTGATGCTTAAGCAGCACAGAGTCAAGGCGTCCACT
TTGGTACCCCGGCTCGAGGCAATTTAGCCCTATTACGTTATCGACAAGTTACACTTATACTTTTCTGCTTGTCCCGCAGA
GTGTCGATTCATGCTTATATCCAGCATTGCACGAGTAAGTAACAGTTGAAACAATCTGCGATCCTCCCACCAGCTTGATC
ATCACTGCTATCCAAAGAGTACAGAAGGAGACAAACCTTGAGCATGCTTGCCGGATGCTACGATTTAGTGACCTATACTC
TCACTCAGACATCGTTATCTTCCGAGTTAAGATTGCCCTACACATTCCATAACGGGGCCTTCACTCTCAGCCTGCCGCGC
CGTCAACGGAGAATGTCAATGGCGGATCATGACTGGTATTGTCGTAGCCTTCCCCCGGCGGGCGCAGCATTACAGCAGTC
CCCGGCTCAGGACATCACGGACTGAGTGCGGCATCACCGACTACTTCCTGCCCGTCAGAGGACGATACGTCAATTCCACC
CGATTCGACTTGTCCACCCTTGGGGGGACGTATTAACTTAGTAGCTAGCAGTTGAGGGCTTCGATTGTGTCGAGTGGCCT
TAAATAACTGGGTGGTCAGGCGACCATGCGCGCATGAGGCATATCGCAGTATGATAAAGGCCTCTCTCACTTTAACGCTG
TTGCCTTATAAAGCGCTCCCATACTACGGCATCCGTCGGCAGAAGGCCCCGTCAACGTTGTGAACTTTCCACCCGGCCCA
AGAGATGGTCTATGTACTCGACTGCCGCTTCAAGGCTACCGCCTCACTGTACCCGTACGTACGCGACAAACCAACCTGAA
TGAACATCCTACGCGAACCTAAGAAGGTCGTTGTTAGTGCAATTGTCAGAGTGACTTTACATTTCGGTTTCGCTGTATTC
AGATCGTTACTATTTTAAGAGCTTAAGTGCAGGTCGCCGTGGCCTCATACGATGTCGCATCCCCTGCGGTTCCGCCCATG
GTGTACATGTCCAATCCCCAGACTTCAGACTTTCGTGCTAATCTCACCACGTGACAAAGACATGTATAGGACGTTCCCGG
GTTACAAATACAAGATAGGCTCAGAGCTACTGAAAACCGATACGCCGGCTTATTCCTATTGCTCCAACCCGGT
>SRR354010
GCCCGTTGTGGTAATATAATAAAAAAAAAAGTTGACTTCCTGCACACCCCGTCCTAGAAAACAATCTACCGCGAGATCCC
TTAGAGCCCTAAATGCCTAGAAAAAACGATAGATTAACCGTCTAATCTTATCGATAATTTCCACTCTTATATTGTCGAAA
TAATACCTAGCCCAGTGAAGCTTCCCGGCAGCACGAAGAGGTTCTTATCAATGCGCCGCAGACACACAATGAAGCCACGA
GGTCCAGTTGCATCACGACGCAAGCACTCATCCAATGATTGGGGCTGCTCTTCAATTGACCTACCCACTGCGTACGCCTG
TGTAGCGAGTCGCACCTTAAGCGTTGGGCGACGCCTCGGTGCCAGTTTCGCTCCTCATTTCTCAATCCGCCTATCTGCCG
AGGAGTGGTTCAAGCGGACAGTTTGCCAAGGGCTGTGGTGTTCCAACGCAAGTACCAGTTCTCTTCGTTAAGGGGTGGGG
AGGATCCTCGTTTTCCTTTCGCAAAGGATATCGTCAATCAAGTCTGTGTTACTTACAGGACAATCCTCATGATAAAATCC
CTGACGGTTACAACTCTCAACTAATTTAAAAGCCACACTTTCATCACGTCTTGAATGAGGTTTCGTGAAAAGGGACTTTG
AAATATTGAGATGACGCCCAAGTTGAGGTTCTTCATGTGTCCCAGGCCCGATGAGTGGCGGAAAACTCAGTCAGCCGCTT
GCCAAATATTTAGGTTCGCGTTATCAGTGGCCTGAGCCCAAAGGCTACTGCGATAGTTTCTCCTGCTTAGGTGGCAAGTA
TGTTCCGGGAGCCCTCGGTCCTTCGACGACTTCACAACAGCCTCACTCGACGCAGCACGTCGTAAAATCCGGGGCGTAAT
AAACGACCCTTCTACCGATCATGACTTGCGTGCATGCGTTCTCGGCGGTGTAGGATGGCGTCAACTGTTCTCTTGAGTAA
TCCGGGTCAGGTCCTCTTGGGAGCGCCTCAGCCCCGTGGAGGGTACTAGCTAAGACCACCTTACTGTGGGTCCCCACTAT
TTCGGGTCTTGCGCGGTAAAACACGGACTTGTCGCAACTTGTTTAGAGCATTTGGCCGGCCCCGACTAGGCGTCGGCGCG
GGGAGAAGCAGATACCAGCATTACTTGAAATTACCGCCTGAGCCTTAATGGTAAACGGATTCCGAACAGCTGATATCGTC
TATAAAATTGCGAACACTTTGACCGCGTCGGAAATACTTCATCCCACCCCACCATTAATTACAAGGCAATGCGTGTCCAA
CGGAGCATAAGCCCAGCTAATGCGCCAAGGTGGAGCACTCACTCCCCCCGGCGCAAGTGCCCTAGGAATGTCTTCGATCG
CATGGGGACTATGCAAAGCGCCAACAGGAATCACTGGGGAAGCCTCTTCGTCGGGGATGTCAAGTAAAGTACGTACAACC
TGGGATACCATACGTCGGACGGTAATGCGACTGGTTTCGACCGGGCTTGTGTCTCCGCCCTGCCTTTCCCCCAAATATCG
GAGTATCACTCTCAACCCTTCGCAGGCAGACAGTTTGTATCCGCGGCTTGATGGTGCCTCCGCTCCGGGCGCCGTAGCGG
CTCCAACCCTAGTCTTCCTATCCGACTCCACACACCAGTTCGCAGTGAAGGAGGACAAATCGAGACCCCGCCCCTGACGC
TCTTGCACATTGCTGACCCCATGGAACATTCGGGTCTATCCGGGCCGCTTAAGCTCGGGTAAGACGAGGGCATTTAAGCA
ACCAACAATATAGGGCGCGTAGTGTTATTGTGTCAGGGTCCTCCGAAGAAATTGATAGTTCAAACTACACGGAATTTGGC
ATCCGCCCTGGTCTTATAGTCCTGTGTCATGGGACTTCTGTAAGGGATGCGGACAAGACCTGACGAAAGTCTTATACCAC
AGACCCCGGCGAATGAATTCCTATTGCCGTAGTTCTTGCACAGGTTACGCCAAATGATACTCACCCCTACATTTTTCCAT
ATACAGTCAGTAGACCACAATGTCTTTTACCAATTCCTTCATAGTCCTTGGCGTAGGGAAGCACGCCTCTCGGAACTCAG
CAAATGAATCACTCCAAAGGTGCGTGGGTACGGCGGCCTAATTGGACACCGGTGCGGTAAGGACTAGAGACAGACTCCCT
GGCAGGACCTTGGAAACTGGGATCCCGCTGACGTCTTCACTGAGTGAATAGTTTGCGTCACACGGCGAATCTGGATCCAG
CGCCCCTACCCCGAGCTGTGTTAGTACGTTCGAGTATCGCCCTGCAATTGTAAAGTCTATTATCAGCCGACGACTTCAAA
ATCTAATGCTCAGTGTTCGGGGCCCTACTAAAGAACTCTTGTAGTCCTCGGTAACCACAATTTCGTAATTATAATGTTCT
TCTGGGCCCAAGTTGTCCAATCGTGCCACTGCGTAGTTGGAGATGTACGCTATGTTTGGCGCGGAGGCAACCTTAACCTT
AGTTTATCCTCAGTGCAAATAGGTTGATACTGCAACGGAAGGATGCATCCAATTTCTCGAGGGCATTGTGATGGAGCCGG
GCGGCTTCGCCCTTCGCGGTACCCACGCTAATAGTTAGGCTTTGACTGACGCGGCCAGCGAGTGTCAGTCCGACGTGCCG
GCAAAGCGGAAGTCTCAGGACCTAAAGATTCGAATATCCTGCGAATATAGCCTTGTAGAGGATATACGTCCCACGGCACA
GACGGACCACCCAACTTCTGGTTACACCCGGGAGGTTAATGTATATCTCCCCGCTTATTCCTAACCCAATAATCCAGTTA
GTACCGCAGGCCTATTGCACCCCTCGCATGTCTCTGTTAATAGCAACGCTGGGTCCTCCTGAGTCCATCGATGCGTAGTA
GTCCAGATGAGCGCGCGCCTCTCGAAAGAGCAGGGCGCGCGCCCCATCTCGGACCTGTCGCAACCCGAACGCCGACATCG
CGGGGAAGCGCGGGCATCGATAGAAGCTAAATGAGCATCCATTCGAAACTTTCGCGACAATTTTGTTTGGTTATATGTGC
TTGGTCTATTGTCCTACGTGAACGACCACACGGCATGGTAAGCCCAGCAGCGCTTTCTGGTATCAGATACCGCGTGGCCT
GCATCCTTTTCGCCATTAGGAAACCACGGGATCTTTTTTACATCGTTCTCGACTACCCGGCTAACTGTGGAAAACCGCGT
CATTTTGACCTAGAATTCTACGGATTTACTTCGAGTGCGGCATCAGGCCACAATACATCCAACCATGTGAGGGAGAGTTG
TAAACCTACTTAGCGATTTTAACATGCGAGGGGATAGTTTCGTGGCAAGGGGTCAGGGCCACAAGGGTTACTGAACTTAC
TCCGGCACATCGAGATATGAACATAGGCGCGAAGTTAACGGCAAAATATTCACGTGAACAAAGGGACAACCCGGTTGATA
GGCTGAATCCGACATTTATGCAATTTCGCTTTATTCGTTTTTCATACATGACCCCATTGCACTTCGTGCAGATCTGTCCC
CACAGAGGAACCGCAAAAGGCTCACCCGTGTAAATAGCGGCGAGTAAACTGTTGCACGCCGGAGAACCGGTGACTATGAC
GCACCTGTTACAAAGCGACTTACAAGCTCGACGTCCACATTGCGAGGGTGAATGTACAAGGGTCGCGCTTCGACTCCAAA
CGTACTGAACTTTAGCACGCAGAAGGGATCAATATAGGCGCTGACCTGCTATGCCCTGAGTTAATAGCTCCCAGCCTACG
GGAACGCCCCACCCCTAGGTATTTTGCTATGCTGAAATAATCAGTCTAGCAGTTGACAATCCAAGACCAATAGGGCTTCG
CTGGAGACCTCCACGACCACCAATCGTTGGTGTGCCCGAAGACTACACCCATGACGTCGCCTTTAACCGGTGGTAACGCA
TCACCGGCGCTACCTTTTTTGAACTACATAGCGCCTACGTAACGATCCGTATTTTCCGCGGGCAAATCAAATCGAAAGAG
AAGCCGTGGTCATTATAAATGCACGTACTTTACAATTGGTGGGACAGAAGGAAGATTTCCTATAGTACCCCGGTGTACAG
ATATCAGTCCACGGGGTATAATTCGTACCTTCGATCAGCAGCGCTTTATCATCTTGTATATGCCCCCTAGGAACGCAGCT
GAGAACAAATATTCGAGGCGATTGTCGGGGTCAGGGTCGCGGTCGCCATACTCGGTCTCACCCGTGGCTACGATAGAAAT
GCGCATGTACGGACTAACGGGCAGTTTCGTATGAGTCCCCCGGGGGTGGCCTGCGATTGCCATTTTCTATCGTGAGATTG
TAAATGTCCATCTTAGTGACGTTAACTCGACCTGTCCCTCCCAGCCATATTGATCTTTGGCCTTCATCGTGCCTCCCGGC
CGCCCTCATCAGACCATCTGCTCACGAGTGGAGCTGCGATCCCGCTCACGGTGCCGTTGTGGTAGACACACAGCACCTAG
TTGTGATAGGCCGGAGAGTCAGCCCTACCCATCGCAAAAATGATTGTATGCACTAGCATTGGATGGATTTGGTTAACATA
TTTTCCGAAACCGGTTAATTTCGATTTCACTTTTGCGAGGACAAGAACAAATTATTAATCTCGCAGCTTCGCCGTCCGGC
ATAATATACGGAGGTAACCAATGGCACATTAGCTTCCCAAGCAGCTAAAGGCGGTCTAAGCAACCGTCATTCCGGATCAA
GATCGATGTGATGCAACACAAACCACATTCAGGGAACCTACGTGCGGATCCTACTTTGCACATCTCCGCCAACTAATACT
AGCTTGCTGGTGTAATCCCGCCTGTATGCGCAGAGCCAATCATTGTCAAACCACCTCCCTACGTACTTCCCCTCTGCGGC
TATTTAGCCTCAGCGCCAGTATGGCGCAGTCGCTTCGGTAGAGCGCACTGATTCTTTGCACCCCGCCAAGTCATGTGGAT
CGATCACTAGCTTACCTGGAACGGTCCTTCGAGCACTATCCCATTACCCCGCTTCCTAGTACCATGGTCATCATCAACGC
CTCGATACACGGGTGAAAGGGGTCGAATTGCACAATAGTTACGTAGCAGCGGCAGGTCTGGAACCCAATGGGATAGGGCG
AAAGAGGGGGAGTAGGGGAATACCACGGCATAGCGCGTATTACTGCAGCTGAAATATAAGACCGACACTCGCCCGGCAGA
TTATTCTCTGGCACCAGGTCAGTGAGATCAAGACATCCATGGCTCTGCCGGTGTGAGGCCAAGGGTCTGAAGTGAGCGTT
CAGCGCAGTCAGGACTTTTCCTCGCTAATCGCACCCCGGCCGACAGACTCATCTATATGGCGATCTCATTGCGCACCACT
GCTACTGCGACTGGCGTGCAGCAGAAGCCGGCTATGCTAACGGTATAAGCTCGGTCTTTATTCCCGAATATTGTGCCACG
CTCTGCTTCCTATCGTTGTACGCCCATCTGTCCACCGCATACGCTCCTCTTCGGGGACTAGAACGCTACGGGAGGCTAGG
TGAGAAATTGTTGCTGGAGGCGATAGGCGAGATTTGTAGGCCTTTGAAACAAGGAGGGTCGAAGCACGTAAATAGTTCGG
GGGACAACAGGCCCCTTCCATTTTACGGTTAGCCTCACTTGTTGCTGGGTGGGGCTATCCGATTAAGAGGTGATGTAAAT
ACGTGATTTGCTCCGACTATCGTAACTGTACGATGTTTGAATGCGAGGCCAGCCGGCCGGGTGGAAACTCAGTCGTTCCG
ATTTATCGATCACCCGTTCTGGCGTTTGTATCCCTCGTTCCCCCACGTCCCTATCCCCGGGCTGGGCGTAGCGGTAATCT
AGCTAAAGAACGTATTACACTCGGAATTGATTACAACGAATAGCTACCAGGGATCCTAGGCATATAGTCCGTTCCTTTGA
TCACGCGGACACTAGGAAACATAGCTTAGAAATGACCCCGCACATCAACGAGGAGAATAGACGAAGCAGTGGTCCCTGCG
CGCGGCGACAGAGAGTGACAGGCCCTCAAAATTGTTTGACTCGTGCCGAGGTGTTGCTTGAATGGCGATACGCCAATGTG
AGGACTCCGACGATAAGCCGGCGGTGGAGTTTCCCTGCATGGGAATGGCCTGATTATGTCAGCAAATTGAGGGACAATTG
ATAAGCGCGATTCGCCGTGCTCGCTGGGCTATTGCTCAGACCTTCACTCATCCCGTGCTCCAACGAGCCGTATACTGACC
TACCTGGCAGTGTTGAAACGTTTACACAGCCTTATTCGGAATTCTTAGCGCCGATGGCCACATTGCCTATGGCCTCCGGA
ATCTAAGCGGATAGATGGCCAGTCCAGAGGTGGTGGTATCGGAGTTCGTTGATGTAAGGGATCGCGCGTGAAAAAGGTGC
GATCCGAAGTTAGGGCGTTAATCTAGCCAGAGGACCTTTCGGAACAGCTGGAGGATTCTCGTTCGAAGCCCACATAGTTT
TCGGTCCGTGTATAGTGAGCAAGGACTAACGAACCGTTATACCACTAGCGCGCAGCTGGGAGCGAGATAGATCGCAGTGC
GCTACCAACCCGCAAGGCAGAACGCGACACACCAGAGGTAGAAACCGCTTCCTTGGGCCACGCTTTGACCCAGGTAAAAC
ATCAGGATTGGGCTTGGTATGAAAGAGCCCTGGTTCTGTTTCAACCCTAGGCGTTTTCTGGCTCGATCATGACAGCCCCC
TAAATAAACTCTCCCTAAATGGCGTATGCGGGAGGTATCGGTAGCATTCTGCCCCCTAGCCCATGTGTGCCGGGTAAATT
CTCACCGCAGAAAGCCGTACCCAGTCAACAGCTGGCTGCGAAGTTCACTCTTGCTAATTATTGTATGAAGAGCTACAGCC
ATCAAAGTACCTATCTTTCAGTGCCAAGTAGGTGGCGGCCGGGGCTGATGGGGATAAGTCAGTAGTTAGTATGCACAAAG
CGTTATCCCAGATGGCAAGGCACTTCGACTCGGAAGGACGCACACCTCTTCAATCGCGTACTGTGGAGTCATGTACGCGC
GATTTCTTAAGACAGCTTGGTCTAGCTCAGGTTGGGAGTTTTAACTCAAGTTCTAGATGCTTCCGTTGCAAACTCGCTTT
CCTGAGAGCATTATGTGCCAATAAGCTACGAGTTACCGGATTCCACGTATAATAACATTTTGGAAGATTCCGCGTCATGT
GGAAACGTAAGTCACTACACGTGGATCCGCTCTAAATCCGGAATTTCGCTGTCACTTTTGCTGAGCAGATCGCGCTCATT
ACGGTTTCTTATGTGAAAGTCTTGTATGCTTGGCGCGGTTCTAGCTTCTATTGTTTGCACGACAATGCTCGGCGGGGCAA
CATTCGTAGCGTCGCCGCAAAGCTAGTGCGGGGGCGCACAATGCGAATTGGAGCACGGTCTGTACCAATAGTATGGTATC
ACACATATAGACGAATGGGGCGCGTTTTCCGCGAGCAAGGAAAGTGTGCTGCACGCTAACGACCGTACCGGTTTAATACT
CCGGACCCGAACAAAGAATCGGCCATGACTTTGAACCCTATATATGTTTCATGTGCACCCAGAGGACGTCCAATATTTTG
CTGACCCATCTACTTGGTGAATTATCCTCACGGGTCTCAATTCTGGTAGACCTACCTAATGGCTACTCCCGCGAACCCTA
TGTTACTTTTGCCAGCCTCCGTACCGCGATAGTCCAATCGTACGGAAGCGTAGGTCTCCGCGCTGCAGGCTGATGGACCT
CCGACACTGACCGTATATGGCACCACATCGGTCCTTACCCACGGGCGGACTGAGAATGATGATCTACACACCAGCGCGTT
CGCCTGTCATCGGGTGTGTTTCTCGCACAGGTCTAAGGCAAACAATATTTTCTAAAAGACTTACGATAACGGATTACTTA
GGCCCAGCTGAAATGCTTTCGCATTAGTTCGTGTACGTAGCGCAACCGTATGAATATGTTACTGGGGGCGGAATAGCGCC
GAGCACCAAGGTTACCTATATGGCTTTGGAGCAGAACTCTCATTTACATTACGGGCGCTCAGACACACCTTATGGAATAG
TCTCCTGATCGTCTCCCAAACCTCGGCGTAGAGCAAAGTTCAGGTGGATCGGTATAGCGCGTTCAGTGACTTTCGCCGGT
ACACTGTTGGAATATGAGGCCCCCTCGTACATATTTATTATGGCTTCCACAAACAGCTTCCACCGTCCTGAGGAGAGGGT
CGGTCACCAGAGCTTGTCTGGTGGCCGCAACCGTATAAGCAGCACCTTTTCGCTTAGTGAACGTTAGCTGAGATTTCTAT
CGGCAGGAGGAGTCCTAAGGCTGGGGGATACTCACGGCTTTCCCACACTTTACAAACCCGGAAGAATAAGCCATGAGAGG
GGGATCTAATGCGCGGTCAAATCGTTTATGCGAGCGTGACTGATCTGTATCCATGCGCCAAGAGAGATGCACTTTAAGAC
CCGCAGCAGATACGGCGGAAAGGCGGCGTGGATATCACCCTGGCGATACAAACTTGCCGAGCGTAAGGTTCAAGGCAGAC
GGCCAAGATCTGAATTGAGATTCTCTGCTCGTGGGTTTATCGACCGAGAAGAAGGACACTATAAAAGGCAAAAATAATGG
TCGCCACATGGCAGGGCTAAGGGGCCTTCGACCACCGCGTAGAAGGGGAACCGTAGAGGATTTACTCGCCGTACGACTAA
ACAACCTAACCGACCCCTCCGACGCAAAAGATTTCTGTCTTTGGAGTGAGTCGGCTGTCTGGGCGCACGGACTTTCGGCA
TGCACCTCCAGCGGCGACCCTTACCGCCTGCGGAACGCCGGGCTAGGTGTTTCGACGGATTCCGTGGCCGTGAAGTACTC
GTGGTAGCATCTTTCCGAGCGGACTATATACTATACCTTAAGGACCAGCCCCTGTTGTGATGGGAAGCTTGGCTCAGGCA
ATCAAGTGCCGCCCCGCGTCACACTGCGTAGCGCGACTTGCTGGCGCACTATTTGAAGGTCAAGGTTTCCCCTCGCACCA
CTGGCAATGGAGTAGTAGAGTGGAGCGCGCTCCGCACGTTATACTTAAGCGAGTCTACGTACAGCAGAGATTGTGATGCG
CGTGTAGAAGCTGAAACGATGTTCCGCTCTTCACGATTAACCCCCACCCCTCATCGGTACGACCGACCTAGTAGTGCGGG
TCAAAAGTGTCCCTAACGACGGACCCGCCAATCCGAGATCTCATTAGTCTCCCACAGCATCACGTAAGGTGGGGCCTGCC
GCTGAAGCAAAAGATTACGACAGGGCCGTCGCTGCGCGTGGTTACGGGGTTTGCACTATGAGCGATTTATTTTGCGTAGC
ATCGGAACGGCGATGGATCGGGAAAGGGCGCGTACCAATGAGTCAGCCCTGAGCACCTGACGGAAAGCATCCCGGACAAC
AGGTCGAATGAGAGTTCGGTAGCGCAGGATAAATGCCCGGGCAGGAGCAATATCAGGGGTCCACGTCGAGTCGGGGTATA
GCGCGGTCTAGGCTCGCCAGCATATTCGGTCGGGTGGTGATCGCGTATTGGGCTTCGTCTTGGTATTCGCCAAAAATTCG
CTCGGATTTTAACATCCGGAAGGGGGGTTAGGGGAATTAAGTGGTCACGGTGGGCAGGGCTAATTAAAATGCGTTTACAA
TAGAGTGATGCGGCGGGTCTTACGAGTAGAACTGAGACAATGCCAAGACGGACCTCCAGCGAAACACCGAAAGTCACTAT
CCGTCGCGAGGGTTTCGTGTCCTCTCGACATGAACACTCACAGAAACGGGCAATGGCGGCTATTGGTAGCGGGCACTTGG
ACTGTGAGTCCGCTGTGTCGTCCCGGCGCACGCCATAAACCGCCGAACCAAATACGGCAGCCCTTGACATTGCTGTAATG
CCGGTCCTCATTCCAGTACTCATACAGTTGGACCTTCAGGCTGCATCGTGCTATCGCGGGCGGCTCCAATGGGCCTCGCG
AGACCCGACGAAAAGTAGAC-CCCGAAGCCCCATCTTGCCCTCTGCCCGTACGAACTCGGCATGGCAGGCTTTGTTAATA
AGTCGGACTGAGATCCAGGTGGGTAAACGGGGAGCATCTTAAGAAAGTGATGCTATGTCTGACTCACAATTCACGTGCGA
ACTGCGGCAGGGTATCTTAGGTGCGCAAGACACATACGATACGAGCTGTGGGCAGTCCGCCATCAGCTGTTTTGGCCTAA
AGGATCGCTCTGCATTCTAAAAGGGTTGATGTCATGTGTAAGAAAGCAAGATGAATTGCTTAGCACGGCACCGGTTAAGC
AATGATGATGGACGGTAGGCCTCGGACTGTAGCTCGAACGAACTCGCCCAACCCAATCTCGTCTGGGGTTGAGGAATTGC
CTGATCACTATTGTTTATTGGGGTTTTCTACGGTAGGAGGCATCAGAGTAACCGGGCCAGGGGCAAGAGACGCCAACACC
AGGTTCTTGTCCGACAAGGAAGGCACTCGGCTAGCGAAGGTTATGCGTGTCCGGAATCGAGATAAGTACGAACGTAAGCC
ATCATGCGCGCTAGTACTGAAGCGTAAAGATCGACGATGAAGAGAGGTCCCAAGTGATAGGCCTTATCTGAATTGATATG
TTGCGAACAGTCATGCGATGGGTACAACGCCCCCTTTGGTGGGGCACTGCCGCTACGTAACGGTCCAAAGACAACGGGAT
CAACTACGATAAATATGTAAAATACATGTACGGTCTTTGGGCAGACGGATCCGGACGCAAGCGGAATCAATGCGGCTAAT
ACTCCAGCGGAAATGAGGGGAAGACCAGGCGGGAAACGGAAAATACGGACCATACGGCGTGGCAGAATGATCAGGCGGTG
GAGACGAGCGAAGACCAAGAGCACCGAGAGATAGGCACGCCAGGTAAGGGCGATGCACTACAATGACCCACATGGGCTAG
GACGAATGAGCAAGATAGAGAAGTAAGGTAGAAGGCAGAGCAGTGAGAGTCTCTCGGTACACCTAGCTTCCTCTCTTTGC
CCCAAGAACTGGATTCAAGGACGTAGATCCGTTGCCGTGTGTGTTACGGAGCGTGTCGAAAAAAGAATGCAGCAGATCTA
CGATGGCGTTCGGTCGAAGAGATGGGGGGAGCACCATAGGCAAGATCTGCGGGTGTGAGATGTGAGCCGACAAAATACTA
GAACTATTAGCGTCGACCTGCAAGCCAAACGGGGGTAGGCGACTAAGAGACACCGTTACAGGCCAATGAACACTTGGGGC
GGACAACGCGGTAGTAGACTAATCAGACTCTTGCGATTCGACGGGTATGCCAATGCGGTAACGTGAAGACGCCTGGCCTA
TATCAAGGCAAGCCGTGGTGCACCAATAGTTATACAGAACTTCAACGTTTCAGCGACACGGCAGGCGCAGCCCAGCAGGC
ATGATGGGCCACCTCGCAGATCGATGGACTGTTTGACGGCAAAAGCCTTATGCAGGGAGAAGCTTGGGGCGAAAACAACG
CTAGAAATTGTGTTAATCATGCATTTACTTGAAGTCGTTAACATAATTCGATGCGTGCAGCCGATTTAGACTCGTTAGCT
TTCCGTCGACAGACGGGCTGCAAGTTTCAGCGCGGGTGGGGGTACTAAGGGTCACAGGATAACCAGCAGGGTGCAAATTG
ATCAGGTTCTGAAGCCACGATACCCGGGTCGAGTGGCTGGATGTGATGCTTTTCTGGTGTGACCTGAAGTTTATTATATT
GCTCCGGCGGTCCGCCCTGCGAGTTGAGATTTTTATGCTGGGTTCTATACGAGGGTTTCCGACGGACGTAACGGAAACTA
ACTGTGAGCATTACACTAGTGCATAAACGTGTGCTCTGTTTTGACGAGATCACCGCAGTTCTGGGCAGTACTACAGGAAA
TGAGAGTTTGCTGAAATCGCAGGCCAGCCTCGGGCTCCGTTCCTGGGCCGGTAACGGACGGCCCTAGGGGTATGTTTGAC
GCAACCCGACACCAGCATCGCTGAATTATCAATATGTATATAAGCAGAGCTGCTTCCGCACATTTACTAATGTGCCCGCC
CTAAACGTCAAGGGATCACGTAAGGGATCGTACTTGTCATATCCGGAGATTCAAGTGGCATCTCGTGACCCACTCAGGGA
GGGTCATAATCCTAGCGACGCACGTGCCGGTTAACTAGCGGACAAACCTACGCCTCAATAGAAAAGTAGACATACTAGTG
AGTTGTTCAATGTATTTTATGAGATGTAGATATACGTGTCCAGGGTTTGGATGGTACATAACTATCCGGATAAACGCTAT
TGATACCCTATCCAGATTCACCGATAGTGGGGCCTATACGCGGAATCCGGTGCCACTCTTGTGCGCCGGTTGATTTTCAA
GGCAAGGGAGTATACTCCACTTCACTTATTAACCAATCCTAGGTGCCCTGGGTACTCGACTCGCGGTAAGAGGAGACCTC
CCAAAACTTAACCAGTGCCACTTTGTAGGTAGAAGAACTCCTTCTGACTCCTATCGTGTATGAATGCATCCAAGAGTGCC
TCTCTGCTCGCTCGAGCCGTGAACTGTTACAAAGTTGGCGCTGTGCGTTCATCTAATTCTACGCACCAGCATAACGCATC
AACAGATCCTCGATCGCCTGCTAAATAGTGGGGAAGGTAGGAGAATTACTTCTTCTTAACTTTGGCACATGGGGTCTTGA
GTCTGGTGCCTAGGAGAGATTATCCATACAGGACCACGCCGCCTGCGAGGCAAATTTCTTTTTGAGTGTGGTTATGTAAA
TTAAATGCGAGAAACGGCGTGAGGTCGTCTTGCTCTCTGCCAGATTCTGCTCGAGCACCATCCGGTGTAGTAGTTGATGG
AAATTCCGAAGAGTACTAGGCCTGACGTTCGTAGCGTTCGGGCCTAGCTTTTGTGCGTCGTGGAGGATGTCTGACACCGT
CAGAATCTACGTAGAGCAGCTATGGAATCAGAGAAGCTCGCCATTGACACGGTTGGAGATCACTAAACCTTTCATGGCTG
AAAAACCGATGATGGGGCAAAAACTGCTCACGAGCTGTTGGTTTCGGGGCATCTACTGTATCAGTGGGTAGCATCCAACT
CGGTGCGTCAGAGACTCGCGGCGGCGCTGATGACTAGCAGACGCGACAGCCCAATGGGGGAATCGCACGTCGAAGTTTCA
TGCTCGGGTAAGTCGAAGTCGAGAATTGGGGTGCCCCAGCGTACAACATGTAGGCACATAAAAGGTGGACGCCTACCCTT
TCTCGAGCCAATGTGCGTGGGATCACGGGGAGTGCGCTAGGTTCGGCGGGGGCTTGGGCGAAGAAGACCAGCACAGACTG
AGTGCTCCTGGTGTGCTAGAGTCCTGATACAAAAGCACAAACTTTCAAGTCTGCAAAATATCACACCGATCGATCAAGCA
CCGCTGGAGTCGGCGCAATCAACCTAACCACCAGAGCATCGAACCGTAGGGCGAGCACATATTATGTATCGGAGATGGAA
TCATGTGGGGGGGTCCAGCCACCTTATGGCAGCAACCGCTCTGCAGGAAAGGCGTTTGCTACGACTCGGCGTAGCCATCG
TTCTGATGGGGTTCAAGGGGAGGGGGATCGGAGCTTAGTGGAGCCGACCATACCCTAAACTCGAGGCGAGACGAGGGTTG
CGCTGCGCATGCTGAACCGATTGGACGCACTATATTCTCTAAGCTCCTAGCAGAGTAATTATACAAAACGCAATCGGTAG
CTGCACGCGTTGATCAAGCAAGGCACCTACTGCGAAGGTCGTCGGGGACTTACATACCCTCCCTCCTATCCCGGAGTATG
CGCCTACCATAGCTGCAGCCGGAGGGCGACGCCGGGTAACGATGATAGTGCGGCACACGGAATATGGCTATGGGGCGTAG
TTAATATAATGTGCAAGGCAGCATTACATACCCTATACCGGTGATTATCATCATTCAGCTGAAGGGGCGAACTTCGGCCT
TGGGAGTAAACGACCGTTAATAGGAGATGCCTCTGTGAACACAGATATTCATTGGCTGAGTTAGCGTCCTAACTGCTCGG
AAGGGCGTATGGATCGCAGCAATCGTCTTACTGCTCCCAAGCAGTCGGAGTTAGGCGACTTAGGTTTAACGACCTTCTGA
GGGTATTCATGACTGGAGTCGCGACAGACGGACTTGGGCACCCCTGTGGTAGCTGTGGTTGTCGCGACAGGTTATATGGA
TCGAGTGTAATTAGATGATCTAGAACTCCAAGACCTACAACAACGCATTACCTAGGCCAGAGCACCAGGTAGAATTAGCG
GTCCTTCTAAACCGCCGTTGGGCTGACCATGGGTGCGTCTGAAACCCGTAGCCAAACGTTGGATTAATTTACCCACGATT
CGCCGATCTTGCCGTAATGTGGGGGCCAGGCTACGTACAGGAACCGATGTTCACGAGGGAAGCAGCCCCCGCCGTTGAGG
ACATTAACGACGATTAGACAATCCATGGGGGGTGTGTGTGGCCGAAAGGGGCAATTGACTTAGTCCTTCTAAGTCACCAC
CAAGTGATGTGTTCGTTTAGTTTCGGTTCGGAACTCCTATATTCCCTGCCCGAACCCGCAACTTTCTTCTACCCGACAAT
AGCGGCGTTTGGGTTAAGGCAAGAGGCAAGCCCGGATGGAGGCCCCGTATCGAAAAACGCGTGGAACGCGAGCCTTTTCG
AACTGGCACGAAAGTCTGACCCGGTTCTGCGGGCACTTCTCCCAGACCCGTCATTCGCGCGATCAGGGAGGCCAGGTCGT
TAGTGCGACATAGCTTCTTATGTAGCAGTCCGAACGGCCGGGTCGAGCGGCTGCGGTAAATCCAACTAAGAAGCGGCACA
CAGGTCAGCGGGACATGATAAAGCAGTGGGACCGTCATTGGAGCAGAGCGGGCGTGAGGAGTGGAGGAGGAGCATGGCGT
TTTGGATATGAATGAGCCTCCTTGATGCTGTAGAGACTCGGGTCATGCCGTGGGGAGATAGCTTCATAAAGGGTAAGTCT
AGGATAGGTCGAAGCTTAAAATGCGGGGAATGCGAACAGATCCTGGTGATCGCGTCGCGGAATATTATGTGTAGAGATAG
GACGTAGGATCAGCGACACCATTGGTTTGAGCCCAGGCGGCATCGACACGTGTCCGGTCCTCTGCGCGCTTAGTTAATGA
GCTATCTTCTCCTGTTGCAGCATGGTCGCTCTTCACTGGTGGCAAGCGTGACCAGCTCGGAAGGAGCCGATTAAGTGAGT
TCCCACTCTGGAGCTATAACATGGTGCCGCTTGTTCATCAACCTCCAGCCTCGGTTAGGGACTAGAAAGGTCTCTGTCGT
CGTTAGAAAGATAAAACCTATATGAGGCGTAAAACCGGCGGAAACGTTAAGCATCAACGAGCCTAAAACCAGCCGATAAA
CCGAAAGAAAACCGGTTAATAGTTATTGTACAACCGTATTCGAGTGTTACTCTTATCTCCGTAGAATGCATGTTGCGCGG
TTCTGTAAACACACCTTTGGCCCTGCGATAAGCCCCCAATCCTCCCTTCCTGGAAAGTCCATGCGAGGGTTAGGCGGGGC
TCGGATTCAACACTGCGCGCCGCTCGCTATGCCACCTATAATTCTAGATGGCGCACGTATGACCGAAGGACATACCCATA
GAAACGCGACGTGTAGTCACTTGGTGCCGCGCTCTTATCACACGCGACAAAGGTGGGGTCACCCGTGTCCCGCTGACCGG
GGTATCCACTTAGCTTGGCTCGAAAAGATCTTTACTACTCATGGTGAGATTCTTACGGTTGCGGTCCTAAATCGTCCCGT
TGGAAACCATGTGGTGGCCGATCATATTGTACATTTTGATCGCGCATTGACTTCTTCTAGCATTAATGTAACCGGTTTAG
AAGACGGGACTGGTTGGTTGGAGCAATGGGTGCGTGTTAGATCGAAGATGGGGCCCCACTGCTGCGATTAAATCGGATGA
TCAACGAAGTTCATAGTTTGGGGAGTGCTATCGCACGACACCACTACGGCCGCACCCACGTAGGCTAGTTCTACACCGAT
CGGCTTGCCCAATATGTTTATTGTGTCGCTACAATGTTGTACATAAAGACGCAACGAGATTGCGATATGGGTGCGTCCTA
GATTCGGCCTTAAGTTCTGTCCCTTCATGGGCTAAATAGGTGGGATTTCTGTAGGTGGCCTTTGTGGCGTGCGGCTGGAG
CCGAAAGCCTAAGACCGCGGGGTATAAAATGAACGAAGGCCCAAAACGAACGCGATCACTACAAAACCGACCTGATAGTG
GGCCTTTTGGAAGCATCTGTCAGTCTCTAGGCCCCTTCACCAAGTGTCTTTATGCCTCCTTGGCTATGTTGACGATCTAA
TACCGAGTGCCGTTCAAACATCTCTCAACCGCGGCCGATAAAACAAGTTGATTCGTACCGCTATTAATCCCCCCTAGAGA
CGGAAGACCCTTCGCCGAATTTAGAGTAAACTCATGAGCGTGCTTGGACACTTCCGGGGTCAGTGACGCGTGTTAGTGGT
CATAGTTTGACGATTCTCGTGGACCGTGGATGGTAACGGCATGTCCATGCTGTATAGTGTTTCCGTGACCGACTCGGCAA
ACGGTCCGGGTCGTAGGTTGTCGTAGTCGCAAATCCCCACGCTAGCTAAGCAGAGTCCTCAGCGCGACAAGACAGTAGTC
AACATAACCTTCACTAGGTACCATCTCGATACGAAATGCTCTGTAGCTTTCTGTTTCTAGTAAAGCAAGGAATTGAGTTA
AACCGTGTTAAAGGTATACTAGCGCCTCACTAAAGTGTAGTAGCATGCACGCTCCTCCGAGTCTTTACGCAACGCACTGC
TTTTCACATTGTATGTGGTCTCAGGCACCTGTAGTGAACGGGGATCCGTTGAGACTAACAGTCAGCATTGTTACGCGATG
CCTTTGCGTTAATCACTGTCTCATACATTTCCCCCGCGGGGGTCCTCCCGATCAGCCCCAGTCTCCCCCCTACCATCGGG
CCGACCTTTTGCGGGGCGTCCTAAGGCAGATCCTTCGTGCCACCAAGGACAGACATACGGCTGATTGTACCATGGGGTCT
CTTTATTTTAAGAATGTCGAGAACTTCTTCTGCCGCGCCTAGCGCTCAGAACTTTCCACGCCCTTGGTGCGGACTCTGAT
TTCTATGATACGAGGTAGTTAGAGGAGGTATGCAGGCCTGTATGGTGGCCTATAGGTCGCAACGTGTGTCTCGCTTTCTA
TGACACAAGTTAAGAACATGTCATACGTATAACACCGTTTACCTTGTTCTCGCCTCAAGCAGGGCTTGTCTCATATCAGC
CTGATAAGGAAGCACTACCTAATGTCCCATTCCAACACGAAGGAAGAAATTGAAATCTCCTGAGAGAAGCTGCCTAGGTG
GCCGCTCAACTTGCGTAGGGAGAGGTCGACTAGTCTAGTCGTGTTTGTAATAGACCATTGCGGCCTACTGTTCGCCGCTG
CTGCGTTTCGATCGCCAGTTTTTTCGCGGCGGTCCTAACTTTCTGGTGAGGAGCACGGCAAGACAAACTTCCCCGGAGCT
TATCAATTCGGGAGTTTCTTTCGGCTAATCTCCTCATCCCCATCTCGTCTGAAGATAAGGCTGCCACCTTATTCTTTCCA
TTCCTCTGCAGTATTAGGTACGTACTTATTGTTTGTCCATTACACTAGTTTTTCAGAAGAGGACCCGGGAACCGAAAAGA
CACTCGTATCGAGCACGACCTAGATAGGGGAGGAGTGGGACTGGGTAGGGGAAGCTCGGTAACCAGGGCCGTAGCTAGAG
AGAGGAGGGACGAATCAAGCTAGGAATATACGGGAAGGGTGCGTACACTCGATAGCGGGCACACAATCCGGAGGACCCGG
GAAATAGGGACCAGGAGGCTTCAAATCACCATTGGTGCCGGAGGAACAAAAAAAAAGATCGCCAAACTACCGTGTTTACG
TAGGAAGGTACTGGGCGGCCTGCAACCGACGAGGGTGACAAGGTGCGCTCGTTCAGGAGACCCCGTGTCTCCAGACCGTG
GTCGTGTTACGCGGTAAGCACGCCTTCGTTTGTTTAGTTTACGCCACGTGCGTCAGATGTTCCCCCGTCCAAGCCTGACC
CCCCTAGTGGCCCCGGGTGAGTGGCGGACCCCTAGAGCGCCTTCCTCGTCAGCGCGCGCACAACCACCCGAGCACTCTGG
TAGCCCTCGACGGTCTATCGGCCGCGCACTGACTGCCCGTCCCTGGCGAGTTCACTTACGGTTACTGGCATCGACGCGCC
CTGTTTTTCTCAGTTCTAATAGCGACAGTCGAACCTATTGTACTGTGTTCCAGCCGGGTTCTGAAGCGCCACCAACATCA
TCTGGAGCATTCGGGATAAGCACGCCCTGGCTGGAAGCCTACCTGGGACGGAAACGTCCAGTGAGATCTCACACCTGCCG
GATGAGGTAGCCGAACTGAAAGAACTACAAAACAATCGTCAGGTTATCGCAGAACGACCATCAGAACGAGGTGCTGTGTC
GGCTGAGGAGTCCGTTACCTGACGCGGGAATACTTTCCGCGGGTGGTCCCCGACCTCGGAAGATGACGGCTCGATGGAAT
GGGACATAGCGGGCCAGGACAACTCTCGCCGTGGTCAGAACTTGAAAGGTAAGGCGCTCTGGCTGTGTCAATGAGTTAGG
TGGACCCCGAAACAATAGGAGCCCATGGCGTTGTAGGCACTATGAGCCCCTGTTCTGCGGGGTTCGTTATTTAACCGCGC
CGGATATGTTCATATCCGTTCAAGTTTCAACCCGCGAAACACGGAACCAGCCGCGCCACACGGCATGTCCATACTACAGC
GATTAGGAGTAAAGTGCGTATTTCGCATTTTTGTGCCGTTACACGACCCGCACACGCTTTACATTATGGGCGAAGTCTAG
CGACGGGTGACGCTACGCGGCCGTGCCCCAGCCATGAAGGGTTACGCCGACCGAGTTTGAGGCGCATGACGTCCCGTGAG
AATACAGGACTGACGACTTATGCTAGCCATCAGCTCGGAGAAGGTAAATTTTAGACGGGGCAGCGGTAGGACGTCCCGAC
CAGCGCGACAGACGCTCGTTGCGAGGACATAACATTCGGCGCCATGTTCTCGGTAACTGTGGTTATTACACAATTTTGGC
CTTAGGCGCTCAGCAGCTAAGCGCTAGATGAGCATTCCTAATGCTAAAGGTAAGCGTAAGATACGGGACACAACGCGTGG
ATTAGTCAGAGCGCACCGGTGCGTTCAAAGCCTCAATAATTGAGGGCTATCGGCACTGTCGGGGGTGAAGCCCGACCTGC
CGAGTCTGACACCCCGCCGGCCGACCAAGACGTTGGCACCCAATCAGAACACGCATCCAGAGCAGATACCATGAGAAAAA
CCATCTCACGTGATAAAGGATGGACGCGGGAATGCACGAGGGGTCGAGGATGGCGACCAGTTCTGCGGATCTGTCAACAA
CGCCGGATGCGCCGGACCTAGTATCACCAGCCCGACTGTTGAATTCTTGTGGACGGGTAATACTGTCCCTCTGGTTTGCA
ATGAAGGACTCCCACTTATGCATGGCCCCCGCGCTCTACCTGTTCCGGTAACCACTGCGCCTGGTGGTAGCCCGCGTACT
GAGATACAACGCCTGAGCGGGGACTGCACACAGGAGTAACGGGCAAATACGATAGGCGATCTGGGCCTATAACTAGGATC
TAGGTACAGAATCGGTACTTGGCGGGCAGAAATATGAATCCATCTCGGGCGTAAAGTAGGTCCCGGGCGCGGAGGACACA
ACGATGTGCCACCGTGGTGACGGCAAGATATTGCAGGTAACGTGCCAGAACAAGAAGGGACACCGGTTAATAGTGTAAAA
AGGTAGCATTATGCAGATGTACCAGAAAACAGGTACTTTAGCGTCTCAAAGCGGGTCGGTTAGACTCGGGGAGTTGTATC
TGCTTACGGGCCCAGAGGGCTAGTACACAGGACAAATGTAAGCAGTCAGGTGATTAAACTACATCGCGAGGGGACCGAAG
AATCACGTACTTACGGTGCTCGGCCTAAAAAGATTCAGTCCTCGGGAATGAGGTAGTTACTGGACAATTCGGGTCTTACC
CCAATGCGCGAGGGCCTATTGAGGGGAGCTCAGATTAAAAATAACTATGGTCACATTTACTTTATGGTGCCAAGGGCGGG
GCCAGTCAACGTATATGGCGAAATACGGCTGAGGCTCGAAGTCTCTTTTTAGATACTGTTAGTCTCTCTGAACCGCCTCT
TCTTTTTAATCGGGCCTTACAATTTACACTAACAGCGGGCGACGTCGGAGGTCAGTTGAAAGGTTATGAATGATCCGGGG
GGTTAACCTGAACAGCATAGGCGCGGGGTTTGGATCTTAGGTTGGAAGTTTTCTATTGCGACCCGAAGCCCTAAGTATAT
TAGTTCCTCAATCCTCTACTCCGCGCCGTCAACTAGCGATCGTCGAGGGTCCCACCCTGTGCAAATGGAGTCCATTCCAC
ATGGGTGTCCCACTTGAGCGGCTTTCTTCGAAGCATTTCTACGTCGGATTGGCTGACCAGCCCACATGAGACCCTCCCGA
GCTGGAATGTGCCCCCGGTGGAGACCGGTTTATGTTGCCTACGTAAAACTCCAGGTCTTGGGGGAACCATGGGCGAAACA
GGCGTAGCGAAGGGAACAAGACGGTAGGGCAGTCCCAGGCGCCGAGATGAGAAGGAACGAAGATCCGTGCCAGCAACCCG
ACATGAGAGAGTGCAGGACCACAAGGACCTTGTGGCGATCGAATTTGGTAACGGTCATAGCTAAAAAGGGGCAATTAACA
ACGATCAGGAAGTCGAAAGCGCGCTAGGTATCTCGGCGCACGATTGTAGAAAGACGGCTAGAGGCGACGAGTAATGAGCA
TCCAACGGAGCCAACCCTAACAGATGGTTGCTACAACGACGAACTCTGGTGCGGGTATAGCGGTCTCCCGGGAGCACATC
ATCAGGTTGTGCCCCTTCGTCGTGGAAATAGCCTGCCGCGGCCGCGCGTGGCGCATACTTCCCTGAGCGCAAGCCTATAA
GCCGTAACAGAGCCGCGTGACAGCTGTATGAGAATGCGGGACCTTCGATGGGAGAAGCTAAACGAGTGAGTAGTCATCAT
TAACGGCAATCAGCCTAGACGCGGTACGTTTAACATCCCTTAGTGGCTCACCCTGCTTCTCCTCCGGTCACAACCGTCGA
TTGAACTGACGATAAAAGTAGCTCCGCCCACGACCCCGGATGGACAGCATCGCCTCATACTCCTGTTTAGTCGGCCATCT
CCGTCTACCGTGGTGATCTGACCTGGGGATGTTAACAGGGGAGGTATCCAAAAGTTCCTGCGATAGTACAGGAACTGTCG
ATTGCGCCCAACATTTCTCCATTGATCGGTGTCCTACGAAGCTTACGAACTAAGAAGCAAGGATCTATTGGAGGCCCTCA
TCAACTGCTGGATAAATTAACCCGGGTCACTCAAGCTTGCCTCCCCGGAATATATAGCTGGAAGATGCAGGGGCAGACAA
AGGAAGCGGGTCACGAGCTTGAGCTACAGCTCTACGCTTGAACGAGACTCGCATGGAACATTCCTCCTTATAGACCAGTA
GAAGGATCCGGGGGTTCCGGGTTGGTAAAGCTCGGATCTGGGTCAACGGAACACCTTCATGGCGCTATCTTACTCCTTAA
TACCGTCGGTAGATGTATAACCCTATTTCCGTTCCTTTGGCCCATGATTTTTAGTGAACTGGAATGTTACTTATATGGGA
GGTTAAGTCCGGAAATTCTACTCTTCAGTCGGGTTCTTTACTCCTAGCAGCACCGTACATCCTTACAGAGTGGTGCTTTG
GCTGAAGGCCGACCATTTACTCACAGGGACCCGAGCGGCTCGGGAGTGGGTGGGACCTGACTGGTGGTATGAGTTCCTTC
GCTCTTACGGTATTGCAAACAGTCGGTCGGCGCCAACGCTTCAGAAAGAAGAGGCCCCATGCGGTTTCAGGTATTTGACT
CCCGTTCCCGAGCTAGACGTACAACGGCACTATTACCTAACTACACGCCAACGGGCGTAACAAAGTAGCCCGGAATTCTT
CAGGAAGTGGCCGCTGTAGTATTGATTTCGATTCACAAGGTTAGCTACTGGGGGATGATCCATATCCATCTACTTTGGGC
TAAGAGTTCGCCGGCACTAGAAGGAGGTGCCAAACGACTCGTATCCCGTAAAGCGGTCCACGGCGCTCCACATGATCGGA
AGCCCCGAACGTAAGAGATAAAAGACTGGTATCCTCCCGATCGAAAAACTCGACCCTACTCTGCGCAACGTCAGGCTAGT
TGTCACTTGACTGGAGGCGAGCCCGCTCCAGATCTGCTCGCGCACTCCCCTGTTCCGATGAGAACCTCTTAGAGTAGGCT
TGTAGAAAGTGCCCCACGCCGAGTACGATGTCCGTAAAGCTCGGCACTCAGAGCGGCATCTTACATGCAGCGTGTAAGAA
TTTAACGGCACACATGGGCTCGCATATTTATCAATTGGTGTCCTGAGCACAGCTTCCATTGTAGGGGAGAGTGCGGCCAT
CAACAGCCTTCGACATTTCACACTAATCCACGGCCCTGGATAACGGAGAGCGGGACAGGTAAATACCCCTTAATCATTCG
GCAGAGGGTTCATTCAGGCACTCAACCGCTTGTCGTAGTGGAGGATCAGGTCAGGTCCACTGCCTAGACAGCCGCTGACC
TCGGAGAGAAGCCTAAAGCACATCAACTATTCGGCCGGTCGTTCAAGC-AAACCCCATCTCCATTCACAGTCTTAACTGC
CTCAAGGAGGCCCAGTAGTACTCTGCAGCAACAGTGGATTGTATCCCCTACCGCGATGTGCGCCAGCACGGGAATAAACT
GTAGCACGAGTGTCGGATCACCCGCGAGCTTGGACGGCAATTATTGGCGAATAAATGGCGACTTTCGGGGACTCAAGGGG
CACGCAATAACAAGTGGGGGAAGCAGGCATGAATAATGACATTCGTTCCTTGTTGCAGGGTCAGCATGAAGAAGGAGACG
ATTGTATCGTGTGCCTGGTTAAGTGTGTCTCATATGCCGGGGATCTAATTTTACATCTTA-ACCGTCGAGGGCTAATAGC
ATGCCGTTCGCCCTGCATTGCCAACGGTGGCAATGTTAGCCAGTCCTTGTATCCCGTGTACCCAAGAAGCACACAAACAA
CAATGCTCTTCGGAGGTTGGACGCCAAGACCCTTGAACCGAATCGGATCTTCGGGTGACTCTAGTAGTAGTGCCGGCCCA
ATATAATACTGAACCACAGGACGGTATTAAGTAAAATACTATTGACACTTCATAAATTACCAATAAGGAAACATTTCTTT
ACGCTCAGTGAGGAGACTAACCTACTCCTTTTGGAGAATTAGCTGGCAACGGGTGATACGGGCATTCTGAGTCCTGCGCA
GGAGGAGCCAAACACGTGTGCAGGCACACTATATCAGAACGGTTAAAGGGTCGGGAAGTGCACTCCACTCGTTTCTGAGT
TAAAGACCAAGGAGCTCAGGGCGTGTGAATTACAGCATGGTTGTACGGGATTAGAAAACCCCAGTAATATTAACACACCG
TATCCAAGCCAGCCGCCGTTGTTTTCGACATAAACGTGAAGGTAGTATTAATATCCACCCAAGGGATCCCAGAGGTAGTC
ATGTTAGCACTGAAACCCGTATGGATTAGGAGTAAGCCCCCTCACTGCCACCTTGTCCTCTTGAAGACCGACTTTGCGGT
TCAATCTAGCGCCCACCTGTTACTTCCTTTCGATAACCCTCAGTTGTGCCCTCTTCGGGAAACAGGGTGGCCAAATGTGC
ACGGGGGAGTCTCCAACCATCAGGCCCCGACGTGCACACCGACGTCCAACTCCTTGGAAGGCACTAGCTCCCCATTACAA
CCGATCGTCCTGTCCCCAGTGGGACCTTTCGTTTGCCAGCCGGCTCCAGGGGACTGTGTCCTAGCCATGGGGGACCGAGA
GACCCCGAAGTTGCAACTGAGGGCCCAGTACCTTCTCAGCCTCCGGCAGTCCGTTCGACCCATCGCGAATCATTTGCGTG
GATAGAGAGGTGCGGAGCGGCAAAATTGCAATGAAGAAAGGATGCACTCACTATACAAGGAGAAGATAACTACCCACTTT
GGATTGGTGAAAACGCGTTAAGTAACAACGCTTGTCAGGCGAAGGAGGCGAAGGGTTCCGGCGACAAGCGGGGATTGAGC
GTAAGTAGTCGAACCGCAGCAGGAGCCCAACGAATTGACAAAGAGAACTGGGTGATTTCCAACGATGTTTTCTACTTATC
TATGCCAATTCCATGCAAGACCTCCCGAATGCCGAAAGGGAAAGGGATTGCGGACGAAGCGCCAGATATGGACCCTGCGT
GAGGACGCCCGCGCACCAGTGCCATCCTACCCCCATGACGGTTTCAGTTATAAAAGGGGTGGATGCGCCCCAGTATCTTT
GAAACTGTTGTGTTAAAGGAGGTCATGATATTTTTTGTGCCTTGCGGACAACCCACATTTCAAACTTCATCTGTTAAGAC
GTCTACAGGTAAATAGGTCATAACGGCCTATTGTCTGTTCGGAACTGAGACACAGGTCCCTGTGAAAAAATGGAGGAGTG
CCGATCCTTCCGAATCCATGGAGCACACATGTAAGTAGTAGTTAGAGCCCGCGCTACGTGACAACGAGTATTCCCTACAC
TGATTTTACCGCTTTAGCACGAGGTGCTGCCCGCACAACCTACCACCGGGGGCTCTGAGCCCCTTATACCTCATACAATC
ATCCGATTCGTCAGATGGTGAGCTTTTTGACACCTCGCGAGTACGGAGGGGGTAGCGGCCAGTATTTCGCCTCGTGTGTA
TGTTCGTCCGTTAATGAAACTGAGGGTCGCCACCTCCGGTTTGTGCGAAGCACGCAAAAGAACACTTCTTTCCTATAAGT
GTCCGAATTAGTGCTCTTGACCGGTTGTTCTTTTCCAAGGGAAGCTCGACGGCACAGCTGGTTTTAAGCCACTATGGATC
CCTCCTGCCCCGGGAAAGAGGTGCGGCTTTCGAATGCGTTACTTGGTCAGCAGATCGCTCCATATAACCCGACCAACGTC
TAACCAGATATTGACGCCAGGAGGAAAATGTTACAGTTCGTGACATACTGGGATGAAGCCTTTTTGGATCTGAGCGACCA
AGGTGTCGGCTCCATTGGGCGTGCCGGTTGTGCGGAAACTCTGCCCGCCAAATGTGGTCATGTAGGCTGAACAGCCACAG
CTAGGTCAGAATTCATGGAGGCTACGTAAGACCGAGTAAACTTGGCTGGTGGATTGACTACAGGAAGCTGAGTTCAAGAA
TCAGCTAGAAAGCGATACGAACTAGAGATTGATTATCGGCGGGTCTCCTTTACACTCTATTCTTAAGGAATCTAGCAAAT
CCGATTCGGGGGGGTGCTAGGTGACCGGAGGACGGAAAGGAACGGGCGATTAAAAACTGTAAAAACCTCGATGCGAGAGC
TCTGCTGTAGCTCTCATTAATAGTGAGAGGGACCGAACGTTTCTGCCAGATCATAGACGTTTTTTGGGGGCGCGAAGCGT
GGGCGGGAGGTCTGAATACGACACGCGTGGGGTGAGCGTCTTTGAACGCGAGGCGTAAACCGAGGAAAAACAGCGGAGCG
TCAAAACGTCAATGCCCGCCCAAGATGAGAGTCTGTGGGTCTGCCTAAAAGGAGCAGGGGAGTGGAAAGCACGGATGAGT
AAACGTGATTGGATCCTCCTTTGACATCGCCGCCGGGGGGCGGGTGTCCCTCCATAGGCGAAGAGCGGTACGGTGGCGCC
CAGATAAGCGAGCCACCCTGAGGACTCATTAAGAAATCCACGACTCGGGTTGCTTGCCTACGTCGACACGAACGCGACGT
ACCTCGTAACCAAACGACCGCCGCAGGTCGAGATCTAAAATCAGTTGGACGCCATAAAGAGCGAAGACGTCCAGCCTATT
TTCTGAAGCGTCGGGAGTCAACTTACTTAGCCTCCCGGGTTCCGAGAGCGACCAGCCCACGTGAAATCTTCGTAATGGGT
ACCGCGACTTGTGCACCAAGCGTGCTAATGTATCTCAAGAATTGTTGCGCACACTCCTTGAATGATGATTGTCCATGGCA
GCACACCTAGAAAAATGGCCTAGCATCACATAAGTTCATATCAGTG-AACGACAACGAGTGCGGGCCACGCTTACAACAG
TTCCAAGAGACCTTGTATGTCTCTGAATAATGCAGGTCCCGAGGATGGATGGCCTGCCAGGCATCGGGAGGAGAAGGATA
ATTGTCTACCGCGTAGAATAAAGGTTGCAAAACGAACGAGTCGGTGTTTATCGCCTTGCGATGGTAATGCAAGCAGTTTA
CGCGTCGTAAGCAGAACCGCTGTTAAGTGATAGAGTCACTGTTAACCCGTGAGCTCAGGGCGATGCCCGGGATGCCTTAC
AGAGTAAAGAATCCACGACTCAAGGGCGGGAGTATATGGACAGCAGTTCGGAAGGACAGCACTGGGTATTCTTGGGGGGG
AGCTCGCTACCCGGGTCGAGCGCGGCGTGGACATACCGGACGAGGAGCCAGCGCCGTAAAATCGAGGACATAAAGGAAGG
GATTCCTCACGAGAGCAGACATAAGTGGCCCACTGACCCCCCGCGGATGGTCTATTTAATACACGCCGGATTCGGGGGCT
CGTGGCGTCGCGGTCGGGATCGTTGGATGACAAACGGGGATGTAATGAGCCGGTCGATCTCGAGTTGGGAGAGGACCTAC
AAGGTCCGCAACACGACAACTCGAGTGTTAACTCATTGACCAACGTATCGATTGTGAGCTGGAGCCGAGATTACGCTAGA
GTAGATTAAACTTCGGCAGCACCTAAGGCCGCGGCACAGATGTGTCGCTAACACGATACGTAGCTACATAGGGAGTGTAG
AGGTCTATCAAGGGCCAAGCGAGGTAAGTGAGGGTTTGAAAGTAGATAGGTACGAACGGCGTTCTACGGCACATGCGATG
CTCGTCGACCAGGTGCGCGTGTCCAAAGGAATCTCCAGAAGAGAGACTCCTCAGAGTCGCAGGTTAAGCCTGGGGCAGGC
GCTATCCATTAGGCTGTGAGGAGAGGTAACGTCAAACTGCGAGGGCCTGAGGTTCGTCTACCGGGGTCGGGGCACACAGG
TTCGCCTCGGGTTCGGCTAGCACATCGGCGATCTAGACCAAACAACAGTTGGGCGAGGTACTCCTGGGCCGCAATCAAGG
CACACTGCATTCCGCCGGGAGGGAGTCGTCACTCCCGACCGTTTCCGGCCGTTTTATGAATCTACTGTGCTTCTCTTCCA
GTCGAGGGTGACTTACCACCCCACAAGTCGCGCATTACCAGATTGAAACCAGTTCGCTTGAACACTGTTTCCTGGATGCG
GGCCTCGACGGCCAGGTCTTCGCACAGGATTCAGGCATACAGATGCGAGTGTTGCCTGCCGATCCCCGCACACGGGGTTC
CAGCTGGAACCTTTCCTAAACTGCATGCGCTACGATTCATTCGGCCTGGGCACAGAGCTATCTAATCCCTGAAGCAGCGG
AGTCTCACACTAAGTCGTGCTGCACGCAGGCTTCGCGGGCCTAAGCCATCCTGCGAACATTTCGTCGCGGCTCTCGCTAC
TGCACACCACTAGGCCCTGCGGGATTAACTTAACGTCAACCAGGGCAATTCTCAACTATTGCGAGCTGCGTGGGCGGAGG
ATCGCAGGCGCCGAACCCCTTGCTTTTTTCCAGTCAATTACGTCCCAACTAATGTTCTGAACCATGCGGGTCAATAATAG
TCGTTCGTCCGCCCCATTTGCCAGACGAGTTAGGGCCCGAGTTGAATTGAGGAACGTAAGATGGCGAAATCGAACAGATT
AGACTTGAGACAGTTCGAGCAGTATACTTGCACAAATTCTTTTGCGCAAGAGGAACCGCAAAGGGGTAATTCGACTGACT
TCTTTCCCTTGTGCAGCAGGAGCATGCCGGTATGTTGGCCCCCGATCTGGTGCTTTTGCATGGGCGCTCCGTTTGAAAGG
CGGTGGATCCAAGGAGCTGACTGTTTAAAGGTCCTATTGGACACGCGCGTGGCTATATAGGAACTACAGACCTTTTTTGG
CGTTAATGAATCGGCGATCTGCCTTGTGAAAACATTAATGTCGAATCTCAGGTACTGGGATGACTTTTATCCATAAAGCA
GCGGTTGAACGCGACAACCCGCCAAACCGCACGCCTCCCCGCCTTCCGTTTACTTCCCACCTTTCGAACAAACCAGCGGA
TGGTCTGGCAGTAGCAGTGATGACCACCTCACTTATTCTGACAGGCCAAGAAAGTACAACTAATGCAGCAGCTGTTTTGG
AGAGGTACCATCTATATGTACATTGCTTCATATCCAGGCAGCTGCATGGAGAATTATCCGGTACGGCGTAGCCTATATTA
AATGAAATACTGGGAAGTGCGTAATTGACTGACCGCTCGGATAAAAGTGAAGGCAGAGGACGGTGACTACGGGATGAGCT
TTGTACCTTATAAGTCGGCAGTTCAAGGTAGGGACGCGCCGAGACCACAAGACCCAGAGAGGCAGTCAGACATGCGCCCC
AACGCACATAAGGTCAAACGACCAGGAATCCAACAGGAGATGGTACACCAATATCGAGGTGGGGGTGAGGGTTGAAGGGG
AAATCGCCAGTACGGAGATGTAGAAACAACCGCCTTAGGTCAGATTATTGTGCAATCGCAGTGATCAGGGAAGACGGGCC
AGACGCCGCAAGGAACGGTGTAGCAACTTGAATATCCAGTAACCAAAGTGGATAAAGGCGGGCGTTAACCGGGGACCAGG
CCGCTCGCTAAAAGTGGTGAGCTGTTGGTCTGACCACAGTCCGGAGAGGCTTTGACTAATAACGTCGACTCGAGATTGCA
TGGGCGGGTAAATGGTGTCTAAAATTATACGGCCGGACAGCACTTGCGATCAGCGAAGGCGGAGGGCCTTTAGTGAGGAG
TACGCAAAACGAAAGCGGCCACGTGCTAAATCTCATGTGCAGCAGGGCGCACATCCGCTGGTCAGTATTAATACGGGGAA
AGTGCAGTGGAAATGGGCGCGAGAGGATTGGTGGAGCAACCACGAGGTTGGTGCGGAATATGTCGTGCTTCCGCTGCTAC
CAGGCGACCGAGTGACTATCTAAAACGAGGTGAATTGGGTCTATATGTCGGTCGGCGGGCGGAGGTGCCATTCAGCCAGG
GGGACCGCACGGCGGTACGACGGATATACGGGTGGAATGGGTGAAAGATCCGGTAAGGGAGGGGCGTTAGTCCGTTCTCG
CGACATGGTGTGCACATTCTTAGAGTGTAGAATTGGCGAAATTTTAGGAAGGAATTGGGTGCAGGGTGCCAACCGCCCAC
GCACGAGAACGTCCAGTGTTATTCGGGTGCGCTCCCTCCCACTAAAATGGCGACTCAGATAATGGGCATCAGAAGAGAGG
CGAGGTTGAACCACCTGAATGTGTAGGGATCGTGTGCAATTTGAACACGCATTTGGAGCCCAAAATGACAAACGTCCGGC
ATACAGAAAGGGGCGTACCTCCAACCAAAGGCCTTCCGAGTGCAAAAGTGAAGAGGCCCGACAGGTTCCGAGTATAAGGT
CCCTGCGAGAGAGGGATCGGGAGCGTGCGTGCCACTGTTGCTGGCGTGGTGACGGGCGAACGAGATTATAACTGGGAGAA
GATACAGACTGATGGCGCTTATTGTGGGAAAGGGGAAGCCGACGGTTCTTTCCAGCTGGCCTATCTCCTGACGGTTGACA
GGAACCTCTACATACACCCCGACCTATCCCATTCCACTCGTTGAACAATCTCTACTTCTGTCACGCGGCTCTCCCCAAAC
CTAACTCGCCTATTGTTGTATTCCAAAGGGAGCTTCAAGAAACGTCTCTGCAACCATGCGCGCTGAGTGAGGTATGGCGA
GAAAATCCTCACGTGTGCGGGTTTTGTCGCCAGCGTTTCAGTAGCCCCGCGGGGTGTCCGTGTGAGTTGTTTCTCTCATG
GCCAAACGTATCGCCGGTTACCCTGACCGGGCTAACGCTGTTCGTGGGGTTCCTAGCCGCAGGTCCAGGATTTCAAGAAG
TCTACTGAAAGTATAGTTTTTCTTTCTGGATGTTGCATTGAGTGTTTCTGATTAAGGTTCGCAAGCAGGACATCATGGTA
GCACTCTCCAATCCACTTGAACCGCTATATACTCTGCGCGTCCCGGCCTTACTCGGCATGATAGCAGTTGCGTTCATACC
ACGTCCCCACGTCCGAACTACTACGCACGGCTGAATAACAGTTTTCTCTGGTTTGGACACACGAGATCCGGAATATGGGG
TGCGGACGGGTCGTGACGTGAAAGGGGGCTCGTTGCAGAGCAGACCCCCAGCGACTAGCATCGATCGTGGTGGTACTCCG
ATCACGGCTTCTGGGCTAGCTGGTTAGGTGGCACCGCCGACAGGGAATATAAACCACGCGTGGCGGCTCCTTCCATTCGG
CACAATAACCTCTGTATATCCGATACCCGAACCCGCCTATTCTCCGCATGATTTCGGATTCGTTTTCAGTCATCAGCTGG
CCCGTTGCTTCATTACGGTTAAGGTGCTTGGCTCCATGCCATCACCGGGGGAGAAACGATCACCACTCCCCTCGGCTCCG
TTACCCTCAATCCCCCGTCTACATTGTCTGGCCGAGCTCGTGGCCTGTATCGTTCAAGGCTCGTAGCTTATTATCCTTCT
TCATGAATGATCTCTCAGCCTTCTCGCTGATGTATTCGTATCATTAGGTAGCGATTACTTGCTTCTCCCCTAGGCAACTA
TTAATCTACCAAGGGCCTTGACCGCCCAGGTTGCTAGGTTCCCTGTAGTTACTGCCCCACCATGTGGCCCGGTTCGGAGT
GAAGGAAGGACGCCCCGGTTTGGAGCTTACCGGGGCACGATTTCCGAAATAGGACCATGCCAATGGTCTTTGGTGGCCGG
GATCATTTCTTTAGATTTCAAGACCTTGCGGCCTAACAGACCACCCTATGGGGCTCTGTGATTTCGTTCCCTAACACTGG
AGCGGAAGTAATTTCGATTATCTGGGCCATTCAGAGTGAGGATCCCGAACCACCTTCTTCTGTAGAGTTTGAAAACGACC
TTTCAGCTCCCGGCAATATATCCCCGACGAAGCTAAATTTTGCACGCAAAGCCTTATGACCTGAGACTGTTCATCGGGTA
CCCGTGAAGAAGCTATGTTCTTGACGTGTCGGAGAGAGTGGTGGTTGACGGACGGGTTAGCAGGGTCTTCATTCGATACA
CTCTAGGGATAGGGGCGCATAGTTGGTCAGAAAAGCTACGCCACGTCGCGTTGGTGGCCCGGAGCCCCACGCAATTTTGC
GCGGACCACTCCACTCAGACTGACTCGGGTCTAACATCGGTCCACCTCTTCCCGCAGCTCCGCATCCCGCCACCCGTGAG
AGGTTAATCAAACTATAAGCACCCTAATGGAGGAGAGATTCTGTGCAGACATCCCTCAGATACGCCTCCTAGTGTAGCCG
GTCGGTGGATTCCGGTGGGACGCCTGCGGAAGTTTGCGGAGAGGGGGCGGATGAACCGGCGGACGGGGAATAGCGAAGAC
TTGGAACGCTAACTACTATGTTCCTCTTTTCGGAAGCCAGATAATGCCGGTGTAGAGCATCAACCTCGGCCATCTGTTTT
TATACGCCTACCCCTACGCCGGTTAATCTATTACCACGCAGCACGAGAATAACCTAGTTAGGACGCCTTGAGAGGTAATT
TGCATCCGGGTAGTAGGCAGTCCCGGTTAACCTGCCGGAGCGAAGTAAACTTGGCGTGATCCCCCTGTTCTTTGAGTAGC
GTTGGCAGCCTCATCCCTTTGGACTAAAGATTAGCACTTTGCTCTTAAGCGGTCACGTGACTGTAAAAATTGTGAGCCAG
TCCTCACGGACGAATTATGGGCGCGTCCGCGTCAGGGCAGCCCCATATTATCGGTCCTGGTATGCGCCCTCAGGGTCTGG
GGTGGGCATATACTAACCGGTTCCCGCAGTCTCTTCCACTTAGCACCCCTGTTTATTTGACGCTCGGTCCCCGCTCGAGC
ACTCCGCCGCTCGTATTGACGCAAAACCCACTATACCTTACAACCCTAGGGCGGGCTCACCCGGCTGTATGACCGGGCAG
GGTCCCCGACACGCGATGTACTCCTACCGTGGATTGGTAAGCAATTCGTGGGGACTGCAGGTAGCTTCATGTACTTGGCT
ATTCCCCCTAGCGGCCGGCCCTGTAAAACGGATAAACAGTATCCACAGCAATAGCGGCGAAACGGTGCAGCTTTTTAGCG
AGGTACGGTACCAGAAAGTTTGACTTTGGCACAGCGCCCTACTTGCGCTGCCACGTTCTTGTGAGAGGTTTTTAAAGCTT
TACAATCACTTGCCGTCTCCCTGGCTCACAGTGCCGCAATCTATTAGGAGCAGATCCCCCGAGGTGCGATCGTTACCCTT
TAGGTGCCACTATGCCTCCACGCCAGTCATCGTGGCATAAGATAGCCGACACATACGCGCCCTGGAGATCAGAAGTGCTA
AACGGTCTACGGGCGCATCGCACTCAGGCGCTATCAGCCGAGGCTATCCCGAGCACGTTACGGCCAGGGTCGAATGCTTC
GGGCTGGCGGTTTGTCTACCTCGGGGCTACTCTGACTAATACGTGCAATGTCCGTTTTCCCTCTTGTTTAATCCCCAGCT
CCTTCGAGGTCTGATTCTATAGGCTTCTCTCACAATTCCGGTGTAGGGATATTTACGACTCCGTAAATATACTAGCTTCT
GCTTCTATTCGGTCGGCCTTCGCTAATAAGAAGGAAGCCGAGTCATCGTCCGGTACCGGAGACTGGGGAACGCACGAGTC
ATTCCGGGGTAAACATGTGGTCAACCTGCTCCGTTCGGATAATAAAGCGGGCTTTGCCCCTGCTCATGTATTTAAAAGGG
AAAGGATGGTGCACGGAGAGACAATGGAGACCGGACATGGCTTTCTCGGTTGCGGGAGGAAGTTCCGATTTAATTCCCGT
TCTAGCGGAGCTTCTTCGGTTAACTATGCATCCGCAGAGTTCCATCCTAATCAGCGGTGGTTCTGCAAGCGATAAACATA
GCTCCCGATAATTCTCTCGTCCCGACAGTCGTGTTCTCCCCCCCGCCTCTATGCGATCCCCGGGATGTCTTCGCCCCCAT
AGCGCCGAGCCTAGGCAATCCGTCCTCCCTCTTGTCATATGCTTATGAGTCATGTTTCTTCAAATTAGATCGCGTCGTTC
TGTCCTACCCACGAATTGGTTGACTCTTTGTGTCAACCGGGGTGCGCGCACCTCAATACACCGTCTATCGTCCGGTTAAA
ACAATATCTCCCAGAAATCGGAGCACGAGGGATGGACACAATACTATTCCCCGGCACCAGATACTGAACCACATTAACCA
GAGTCCGCAATTTGCCCTCTACTCCCACTTCCGGTCTGATTGGTGCGAGGGAGTGCCTCTCTCAGTGCCCCGCTGGGGGG
TTCAACGTGAACAGTGAAAGAACTGTCCCTACCTTCTCAAATGTACCGGTCACATCTTATAGCTATTCGGCACGCCTGAC
CTTATAGAGCTAAACTGCGCGAGGAGTGTTAGATCGTCACAGACCATTAGTGGGTGCTACGCATTAGGGCCCCACCTTTC
TGTCATTAATACTCGATTTTGCTACTAGACGAGCACAATGCGCCATGACTGATCGGGTGTCTCTATCCCGGCACAGGTTG
ACCCGTATGAGGGCTGTTCCTTAGTGGGCACATTTTTAACTCCCCGTGGGCGCTTATAACTTTGAATCAGGGCAACAAAT
AAACCCGGATCGCTACCGTCATACAACGCTTCGTAATTGTACCTGCTACTATGGTCGTATTGTTTTCCTGATTTTGTTAC
CACAGGTTATAGTAGGTATCGAGGCTGTTTCCGAGCACTGGGCGAAGGTCTGATCAGATCTTGAGCCATTAAATAGAGTT
AGCGCCGACCTATAGGGCTGGCGTCCTATCTCTCACGTGTCGTGTCATTCGCTTCCTCGTTTCACTCAACCCAGCGGGGA
CGTGGGGTTAGCCTCACCCCGTCTCAGATTCGCCAGCTCGACGTCTCGACGACAGGCGGATCTAAAGTCGCAGACACCCC
CTTGCTCCCCTGTTTCTCCGCCGCCCTTACCATTTATATCCTTCTGCACCAGCCGCTGGTACTAATTTGTGGCTATGGCG
GTAAGAAGGAGTATGTTATAGCTTTCATCATATCCCACCAGGCGACGTGCCAATTTTCCGTCTCCCAAAGCATTTTCTAT
AGGGTCGTAATATGCGCACTTGGAACTACTCCATCGTGAAGGTGTAAGTGAGCCAAGGAAACTTGAGGGTCTGCTTGATG
ATTTCGAGTTTTTGGGCTCACATTCCCAACGGGAATTGGCGGAAAGCGAGGCGGCGTCGGTGAACAGCTCGCTTATCGTC
GAGGTGATTGGGTCCTCGTGGTTGTTCGCCGCTAATTCTACCCAGGCTGCTTAAGCGCCCGGACTACGCCTAATCGTCCC
TGCTGGATATAACGACCTAGACCTGTCGCCCTCATCTAGAGCCATGAAGAGACGCTGGGACCGGGTGACGATTGTAGCCA
ACGCTACCGAGATATGGCGCCCAAGAGCCAGCAAATGTGGCTGGGACTGAGTCGTCATCCTAAGAATCCTTCAGCACCTT
CGACATTTGGCTAACTCATGACAACATGCTAGGGTTGACCGGGACTTCGAGCTGCTGATGAGGCGGGATCACCCGCCGTA
GGCCGGGCACTGAACCTCGAAGAGCAAATGCTCTCGTAGCTAGGCTGACGTGAATCATGTTCCTAACCCAATCGGGTTAT
ATGATGGCTCCTTTCACATGAAACTAAGCTCAAGCGACGCCCTTTCAGGGACTGGCCTTAACGTGTTTAGAGACCGAGAT
TCATCGAAACTGCCACAGTGAGAGATTCGTGGGATCCCACGGCCAGCCACATCTTAACTAAGTTCAAAGGGCACCACGCC
GGTAGCACTAAAGAATGGCTTAATAAGCGGGCTTGTTGGCCGCTTAAATAGGTACCCCTGCCTACACGGGGACGGAGATA
TCGCGAGGCGCGGCATACAACCCTTGCACCTGTACCGACGCTGTCCTCTATGAACGCAACGCGTAGTAGTCGACGATAGA
CCGCGCGAGGAGAATCTCCGTCCCCTGAATAAACTGCGCCTAAGGTCTGTTGCTTAGTCGCATGATCTTTTATTGGCTAG
GCCCCTTACTCTTCCTGACCACTAGTCAGATTTAAGCGACCGCACACTCAGGAAGAGTAGCGTCTCCATCCGTGCGTTGC
CTTGGCTCAGTCCACGACTATAACATTCCCTTATCGGTTGGCAGCCCTTGTGTTACGACTGCGTAATCCCTAGCCGTGAC
TGTGCAGAATCGTAAACGCTGGTCTGCAAGCTGGTGTTCCCGAGTAAACGTACGGTCAATTGGACGGCCGGAATTCGGAA
GCCCTCATGTGACAGTCGGGAACTCTACTTCACCTTCATGCGGTGTCTGCGGGCTGCTTCCGGTTTCTTTCCAAGACTCG
CTATAATTTTAACCCACGCCCAACCTAGACTGGGCCGAGAATAATCCGAGGGACGCGCCGACATAGAGCCTCGGCCTTCC
TCACCAGTTGTTATCTCTGCTCCCGCTGGAGGTCCCATGTTGACTTGAGCTGGAGGGCGCGAGTTGTTGGCCACGTGGTC
TAAAATGTAGCTGGCCGTCATCTTGTGGCATTGACACGCGCAGTACACCAGACCTGCAAACCCTTTCGATAACCATAAAA
GATTTTTTAGTCAATGGCGTTCGACGCGGTTTATGTCAGTTTTCCCATGATCAATGGTTCCATCCCAGACCCTAGAAAAA
GGCATCGGGATCAAGTAGTGACCAGGGAGGTCGGCTCCTCATACGCGAACCTTCGCAATGAGCGATCTACTTACTGATCC
CTCTTGGTTAAACCCTTAATTCGACGGCATGCCGAAGCGGCTACAACCCTGGCGTATTTCTCCTGGATCCGCCAACAGAC
CGACTTGTATCCGCGCCTGAGATAATATCCCCAAGCTTCGAGATATATCACACCCGCATACTATCATCTTGGGCGAGTCA
ATCCGGAGTTCGACTTTACCGGCTCCATGTACGAGTATACTCCGAGATCATGGGCCTCCACACGCCGCCTGGTAGATATG
ACATTGGTCCGTCTGAGGCAACGATTCTATGGAATTCAATCACTTATCAAATCTACCAACTGGATAACCGGTGCCGGGCT
CGTTTTGGCGACGGAGCGCTTGAGATATCTAGGTGACCACTTTGACAGGTGCGGCTCGATAGGTCCGCTTATGCCCCCAG
TGGAGACGACCGGAGTGTGCCTGGCGCCTTTTCCCTAGGCAGGGGCGTAGGCCCTACTTCCACTATGTCACGTGACTGGT
TGAAATGGTCGGACCCTTGTGCATGCGACACTGCAAGAGGCCACTACCTGCTCGGAAGTAGATATCCTGAATGGAAGAGC
TCGCCTATGACGCGGAGTGCAGGAACGGGTTATAGGACTGGTGTGGGTTGATTGGCAATTGAATGTAACCATGATCCCGC
TCGCAGTAAAGATGAGAGGACGAACGCCGGTCCAAGGGGAGTCGAATCGCACGCGGAGTGCAGACAGTAACGCCATTTAA
ATCGGACGGGGCCGGGAAAGTCTCCGACTCCTCAATTCGTGCTTACCGGCCTTGAACGTATCCTCTTCGTTGAAGGTGTT
CCTGATCTCTCAACAATGATTACTCTCGCGACGAATAACCGTCCGAGCGTTCTACCAACTGCAGGCGCCCGCACGTGGAG
ATGTTTGACCGTGCACATTCCTGATAGACCTATATACGATATCTCCATATCAACCACGTGAGGTTATTTCATTCCCCGAA
CAGGATACAATATTTAAAAGGCGCCATATAGCTCGTGATCGAGCTGGCGCTAGATTAATTAAGACAATACGGGTGAGGTA
AGTTCACCCCTATTGCAATATACAGTAACGCGATACCGCTAGACAAGGTACTGCTTTACCCACCGACAGAGTATCGGGGG
TCAGACTGGTGGGCAAGCCTATTAAAGGCACTGAATGAGGTCATACACTATACGTCTCATTAGTTGCAGTTGAAACGTCT
CAAGCACACATTTTATTCCTTGCCGAGGTGGCGGTTGGCTGCCGATGCGACTATGCACGACCCCTCGATAGGGCGGTTCT
GTTATATACCATTACCGCCGCGGGGTGACGGGTAGCACTGAAGGCTCTGACAGATATAACCAGGTTGGTGGTGTGCCCCA
ACAAACCCCTTCCCCTCCCGTAGCACTGCTGAGATCTGCAGCCATGGAGAACAGCACTCACGCTGACAAATATACTAGAG
CGGCATTGACCTTTACGAGAATGTCTCATTTAGGAGGAAGTCCAAATTAATCCCTGATTCTTCGTGTGGTATGTGGAGCT
CTCCCGAGGCGTCTTACAGCCCACTCGCTGGTTCAAGACCGGTTTGGAACCCGTCGCGACGCCGGGTGGGGTCTCGAATG
ATGGGTAGCTCGACCGTTGGACCGCCCAGGAATCGAAGAATACGGGAATACGAGGTAGTGAGTTAACGCAGAGGACGCGT
AGTAGGGAATCCTTGCCTGGGAGCCTCTGAAGAATCTGAACGGGAACTGAGCCGGGGCTGCCCTGAATAAAGCTCTGAAG
TGCATAAGATTATCCTTACGATTTTGCACCCGTGGCAGGCTCAGGCGCGGTCTGCGCATCCTTGGCTCCCTGTCTTTCCT
ATATGGACGTGCTGTTGTGTATGTGTCATTATCCCACTCTTAAGTGTGCATTGTGCTCGGGCCTAAATGTCTTTACCGCC
TGTCGGCTAGCGTTATACTATACCTAACCAAACAGGTAAGACTACACCGGTCAAAAACGAGCTGCAGGACTTGTACGTCT
GGTCTCTACAATAGACAGTCCTGTAATAGAAAAGTCCGCTCCTGGGGCGACTTTAGAAACTAGGCCCGCGATGGCTTCTC
CGAGGTTGACTACGGAACGACTAACAGGCTCGCCGTCTGAGGTTTATAGTCGGCAGGCCTCTGGCCCTCCCTTGCCGTGC
AGGAGCGTGGTGTTGCGATCATAGAATCCGTAACGAAAAACTTTGTCCTCGACTGTTCCACAGTGCTTCGGTGTTTAGCC
CGAGCTCGTGCTTTCTATCTGCCATGTGCCTCCGCAAGTATATGCTGCTTTTTCTGACACACAAACGCTACACTTAGTAG
GTGGAACCCAGCCGTTCCCCCCCCCGGAAGTCACTCCTCCGGCGATACCGAAACTCCTCACTTTTGTCTTTCTTGCGACC
AATACGATGGCGCCGGCTGGCAAGTTCCTGGATATATTGATCAGCGCTCGCAGTTTACGGCTCCCTCCGGTGCATCTTCA
CGAAAGACCGCGCGTACTACAGTGCTCTAGACACACGCCTCGTCAGCTAAGTCGAGTCAGCTCTGGCCCTAGGCTGCGGG
CCGTGAAATCGGACGAACGTGCGGGATTCATAAGACGAGAACACTACACTGCTAGAAGCGAGCCCACGGTTGCTAAATCC
ACGTGGGCGCTGCCAAGTCGAGAGCGAACAAGCATTGTAGAGTGCGTTTATCACTAGTTGCCGCGGCGTAATCATTCGAC
AAAGGTTAAGTATCACGAGTGGTACGTATCCACGTGTCTGACCCGGTCAGTCACCAAAATGCGAGCCGCGGCTGTGCACT
TGGCGGCCGCAGTAAAATACTAGCGTATACCCGCTCGTAAACTGGCTGGCCAAAGCCGTAATATTATGTATACGCAAGAT
CGAATTGCACGGCATGCCTAGGGAGCAGCCTGCTTTAGATTTCGGTCCCATCCCTCGTCAAGCCTGGTGTTTTAGAAGGG
TCGGGGGGTTACCTGACGAGCTACTTTATACACAATCTAGCCCCAATAAGCCGGAATACCACCGTTCGCAGTCATTTGGG
CCCCACGTCGAGTCACTTGAATTAAGCCGAAGTATAGGATCCACGTTATCGAGCTTAAGTGGTATCCCTTCCGGTAACAT
CCCTTGTGCCGTTCTGATTTCATCAGTGTAGGGCACAAGAATCCACCGACAAAGTTAGTTAAACCTATCCGCGGCAATCA
ACATAATACCACGTCCATAACAGGAGTGATTTTCAAACCTTCAAAATCTTCACTGTTCACAGAACTTCATTCCCTGCGGA
CGTTGGTTATTCGGACACGAGGTGTGGATGCCTCTTTACCCATACGTAGTACCAATCCCAATCACCGACGACCGACCTCC
TTGATATGATGCTTGGTTTTTTTCGTTCTACCTCAACCCGGATCGCCAGAGAAGCCTCCCCGGCCGAGGGGGACGTCCGA
CCCTTTCGTGCACCACTCCTCCGTGGTCAGGACTGTGAGCCTGATACCCACTCTAGGCATGAGGCGACAGGCTGCGGATA
AGTAGGGAGAGGTGTCCGCAAATCAGTGCGATAAAGCTAAATTTGAACCGCGCTTACGAGCTTTCACTCGCCAGCTCAAA
CATTTGCTGCTGCGACAGATGAATTACCAGGCTGCGAGTGTTTCACCACCTTTTGCGCCAGCCGAGGTACGGATGACCTC
AGGGCGGACTTTTCGCTTGCGCGTTTATCTCGTCATCTCCTTCTTCTATCTGCGACGATACCGTGCTGCTTTCTTTGGCC
TTAGGATATAGTTCTCTCGTCCAATAGAACTCGTCGAAAAACGGAGCCCCCCTAAATCAGTTATTAGGGTACAAGAACTA
CAGACATATCCCAAGACTGGAAGACGGCAGAGGACGAACACCTGTTTCGGTACACTGCGGTCCAGGCACACCGTCGGACT
GGCAGTCAACCGGACCGGTTAGTAGGTTGGCTCCATCCCCGAACCGCGACCGTGTGTCATGAATTTCCCAGTGGGGACCT
GGCCGTCGTCTCCCCCATCAACACCGGTGATGCTCCCCGAGTTCAGGGAAAGTCGGTCCTGAGTGGCGGTGCTGGCGGTC
TATATCCCTTAGATGAGAGTGGCGGCTCAGCATCACTGCGAACTTGCCGGCAACCTTTAACAACTAAATTCTTGCGCTTC
GAAACGTTGGGCACGCGCAAGGAAGCAGCCTCACGGCTTGAGTCGCCTGTTGCACGAGCGGAAGATACATTTTCGAGTCT
CGGCCTGCCTGCACAACGGCCGTAGAGTAGTCGCGTATCCGCTACATACCCAAGCAAAGTGGATAATATAAAGCTACCCA
CGTGTGGTGATGGGGCATAGGCTTGCACATTCATTCGCAGCAGGGCTGTTCCTTTCCGTGTTACTCAGGCTAACTTGCAC
TAATAAGCGATTTCTAGGGGAGCTGCAACCCACTCAAGGGGAATGCCTCTGGTAGTCTCTAACTCTACGAAGTAACGCGT
TTATGCTCAATAATGTGTTAGCGTATCACCGACGTTAAGTCTGCGCCTTTGCGAAGCGTCTTGAGCTACCGGGCTTTTCC
CGTTGGTCTCATGTCAAGCGTGCTATCCGGTTGCCCCGCAACTCGAATAACGCTTAATTCATACTAAGTCCACGTTGTCG
CCGCTTCGACTCATAAAAATCCTAGACCCCCCTTCTAACCCGTTTCTCAGTCTCTTAACTAACTGTTGTTCCCATGGGGG
AGCATGACAACTGGTGACGTCCATTCTTCTACAGGGGAAGGGCCTAGGCAATCAAATTCCAAGATCAGCGCGTCGACTTA
CAATATGAGCAACACGAAGGGAACATTCCGCCGGCTGTTCCGCCTCAGGGTAGACCGCCTTTTGTTCATCAGTCCGCCCC
TTGTGGGTCTTGTCGGGCTAGTATGTGCCGGTCTCACCATGCACGTCACCTCTTTATTACTCAGTCGCCCTTTCCCCCCA
CATCACTTTTAGCGACCTCATTTCTCCCCTTACCTCAAGGGATTGCCTGAGATCATTCTCGAGTCCGCATCCTGTAAAGC
AGACATTCGCGTACATAATCCCTTCTCACACAGCCGCACAGTTGAACGTCAGTGACACGCGCCCGTGTCACCCCTCTCCT
TAGCGTACTCATCCACATCCTGGGCGCATCGAGAGGTTATTCCCAACGTGACGTTCGGAGTGGGTAGGGTCACGGGGATA
AGTATGACGCACCCAAATGGACCGAAGCTGGCTGGGAGCCAGAGTCCGAAACGCTACACGCGACTAGATCTGAAGTTTTA
TGACAGAGCCCGCACTCCACCAGTGATCATCGCAGAGATCTCGGAGCCCCTTCGTTTTAGGAAGGCGCTGTACTCCTCTT
TGTCCTTGGCATTTACGCCCAGGTCAGCTTATCCAGGGTTCGGCACTCTCTGCTGCTGTGCATATCGAACCGTACTGCAG
ACAGAGGTGCCCCGCCGCAGCAGGCCGCGACTGACCACGAGGGTGTTCTTGCCGACAGATCCTCCTGATCCTGGTGTTTA
AATGATAAGCGTGTGCTCGCGTCTTCCGGAACTGACTCCATAGTCGAAGATTGTCTGTTTGTCAAAGCAATCCTGCCGTT
CGGAACCGCTTCAAGACGGATGGAAGAGTACAGAATTACCTTCCATAACTACTGGCTGCACCTTACCAACTTCTGCCTCT
CCTACGGCCCCCGTATTAGTCCTGAGTATGGCGTAGTTGATAACCGTCGTCACCTAGTATACCGTCCAACAGAGTGCGCC
TAGCACTGTGTCTCCGCGGCCCCCTATCCATTGAGGCAGGACATACCACAAGCTGCATCGCCCAGGCAATCAAGTATATT
GCAGTCTGGGGCCGAGGTCGTTAGGAGGCCAGGCTTCGGGGTCGACTCACTTCGTGCTCACATCATGCACAACTAACGTT
CATGTCGATTCGCAGCCCCGGGAAACCGCTAGTTCATTATCTCTATGCTTTCTACCGTCCCCATACCAGCCTCTTTGGGT
TTTCGGTCCATCTGTTGTGGGGGGCGTCGACTTTTCGCGCTCAGGACTGAGTCTTTTCAAGATGCTACCCCAATCCGTCG
AAAGGCGCAGGGCGTAAGACTTGTCCACACCTATCCTGACATTCATTTTCGTGATTGCGGGGCGTTCGTAACACAATTCG
ATCCTCGAAAAAATAGCTCGCAGTATTCGTAGCATGGGCTCTGCCATCTTGTTACCATTCCCCCTTGGATAATAATACTC
AGATTGTGTACGGTCGTATAAACTGGAACAGGGAAGGGACCGATAAAACTCATCCGAAGAACCCGTATCTAGGACATATC
AAGAGATGAGCTCCCACCGACCCAAAGTATTCACCTCTTTGGCTGAAGATGGCTCGCACTTGGTCGAAGCCCTAGTCGGT
TTTCGAGCGTAACGCCTTGAAGGACCCAATAGGCGTGAACGGCATAGTTGCTCGTACGGTTTCAAATTCAGCCACAGGCT
CGCCAGACGGGCTTCCGCCAATCATTTTGACTCATTTCCCGACCGGTTCGAGCGCGGTCCACTAGCCCCGCCAGAACTAA
TCGCAGCGCGCGTTGAGCGGATCAGGAGGCTGCGGTTCCTGCGAGTTTACGTGAAATACACGAAAGGGATTGATCTGAAA
ACGGAGGCGCGGATCGGATTGGTGAACGCCCCGCGGCCAACATAACGGCCTTTCCTGTCACACCCATATCGTGGCAACTG
TTCCACCTCGTGCCAATCTGCTGAGTATTCAGCCTGATTCTTGGCCCGGCTTACAGCGCGAAGCGCAGCATATAGTTCAA
GTGCCCTATCAGAGATTGGCCTGGAGACGGAGATAACGACAGCCAGCCTAGTAAGCCTGGCCAAAAATTTGTAGTTTGGT
ACCGCCCATTCGGGTCCTAGGACCCTGATGCCGGTTTTCCTTCGTCGTGAGAACTCCGTCCTATTTTCGGGTCACCTACT
ATTTTTGGAAGGCCCTGTGTAGCATGATGAACGTCTGAATTCGAATCGTCTGTATTCAACTGAATGGAGTTCCACCCGAT
ACGCATGACGCCCCGTATATCCCGAACTCCCAGACTAGAGATGCCTTACGCCCTGAAGCGGAGATGGTGCACTGAAGCGG
TGGGATCACGGCAGAGGCACTCCGTAAACGCTCTGCCGACAGATGCGGCCCCTTGAGGGTTAGGCAAGCCCCCCGGTTTC
TGAGTCGGGATATGCTAGCTCAGGCATTAAACTAAAACCGCACGCGAGGCCGTGAGAACACAAAGTCACCGAAAAGCAGG
TCCTGGTCAAACGAGCGCCGGATTAGGGTCTATGGCGAAATGAGATAAAGCGTCTGTGCCCGCCGGATTTTATATCGGGC
GTTTAAAGTGTTGAAGTGCTAAGGTATTGCACAAACAGAACTACACAAAGCCCCCCAAAACCCCCTACTTGCCCGGCCTT
TGTAGAGCACCGCTGGTGGTGCTACAAAACTATAAATGCGTGACTTGCCCGGACACTCACCCGCTCTGTTTGACCCGGGC
CCCGAAGGCAACTGTTCCTAACACTGCATAAATCGCCAACTGACCTGCCTGCTGTACGCTCGTGCAGCTTTCGGACACGA
TCACATAGCTGTAAACAGTGCTCGAATGTTTACAGCAATGCCCGGCCGACGATCCACACCCAAGGAACCCTGGGGCGTAC
CTAGGCGTTGGTCAATAAGAGTTTGGATCATCAAAACCGGACTTCCTGTGAGGCCGGCAAGGGGGTCCTAACACAAGTTG
TAGTCTGCTCCCTACAGGGAGGTTCGATGTTGCCGAGGTGCGCTTCCTTCACGGCAGCGCGTCTCTTCCTCCCTCTCCTG
GGTGCCTTAGTTCATCACTACCCCTTGGGGCTGGGAGGCCTGGAATTTCCGGTAAGCTAGCCTCAT-CCGGTATGCCACT
TCCACTACTGGCGGCAACTTAAATTAAGGCTGGGGTTCTTGCTTGTCGGGTAATCGTGCTCTCTTAACTGGATTCCGTCT
GCTAGCCCTGGATACCGGCACTCGTCGGCAAGTCGGCGCTGCGTTAGTTTGCACCTCTAGTGGCTTGAACACCCCCACCC
CCGGGCGGTTGGGTGACCCAAGCCTGGCTGGTTGTGACCTCGGCTGCGCCCAAGGGATCCTGGGTAGGTGATCCCTATCT
GCTCTCTGACCTTGTATAGGCAACACGACAAACATCCTCCGGAATACCAGTTTGATGGGGGGGGAAACACGGATAGCACA
GTCAAGCATGGTCCGCGCAACGGAAGGTGCGGGAAGACCCGGCCCGTCGGGCGCGGCCTCGCGCTGGCGATGATCGGCGT
CCAATGTGCCTCTTGCCTCGATTGGTCCTAGTTGCCATTATGACAGCTTCCCCGGGGGATTTGGTTAGGGTTCGGCTGAT
AGTGGTTCGACCTTTGCTGTCTCTTCCAAGTCGCTAATTCAATTTCAAGGAGTGATCACCGCTCGAGAAACCCCTTGAAT
CGTCCCTGCGTCTGGCTCGTCTCAAACTCGCTCTTACAATCTCTTCCTACGGCAGCGCTGCCAAACTTGTTCCGCCCACT
ACGGAGTCAACGCGAATAGACCCTGACACGAGTTTCACCTCCACGTTCGTGCACCTGCGTTTCTTGAGTCCTCTACGATC
CACGTCTTAGGGTGGAGTTAGTCATTTTTTCACATCGTAAAAACGGAGATTGCGTTGGGTCAAGAGGGTCACAAGCACTC
GCAGCCATGCTCAGCTGTAAAGTGCCGCGTGTATTAACTCTCCTTTAAATATAATGGTCCCTAATAGCTGCTCACCGACT
TGAGATCCGTTCAGGTCCTTCGTAATAGTCAATATTGGTCGCTGAAGGTAATAGACCTATTGCGTATATGTATCTCCAGT
TCCACGGTCGGGGACGAGATTCCGTATACCCTCTTGGTCACTCTACGGGAGCCGTGTTTGGTGATCTCAGGCCGGGAGGG
AGACCAGTGACTGTAATGGTGCTAGACCCAACGACCCATCCTGCACCTAAGATAACTGGGGATCCAGGAAAATTGCACAA
GTATGTCTACAGCGAAGCCTAATCAGGCGAGCGGGACCGACGGGTTATGGGTGTCTTTTGACAGCGACGTGCCTTCAAGC
CTGTGGTTCCAGTCCCTTATGACCCGCTTAGAGTTAGCATGAACTCAGTACGAGACGGGAAGACATAACTGTGCTTCAGC
CAGCTCGAGAATGGCGCAGCCTGAAGCAGGCGACCCTCTTGTTTTCGAAATCGCGAAAACGTAAATACTCCGCCGGGTTT
GCTGCGTCCGCTCTCCCTTCCAATCTAGGGTCTCTTTCGCGTAGCAACAAGCTCAAGAGTAGTGGTAGACATCTCGGCAG
AAGAAAACAGATAAGTAATGAGACATGTCGGGTGCGCATAGCTCGATGATGTGTCGTTGTCTGAACATGACTGGGCAACG
GCCACCAGTAGAACAACTGCTGGGATGAACGAGAATTGCTTTTTCCCCAATTCAATCCTCGGGCACCGTGTTGTCGTACT
GCAAGATGAAGAAGTTTTCCAGTAAGCGTTTCTGTAAGCGCAACATCTATGTTTATCCACACCCCTGGTCCCTTCTTGTT
TGCTCACTTTTCCAAGCCGGAGACGTTTAACCCGTACTCGATTACAACGGTATCTTCTAAACGAAAGCGATGTCAGACGA
CCTTGACCGGTGCCAATCAGTGATCATCACGTAGTAGTCTTCAGACCTCATGACAAGTGGAGCTCCTCCAGGCACTTGTT
TCTGAGGCGGCCCACTATCCTCCCCCGAAGATTTCACCTTCGACACATGTATCGTCCTACAAAATTGGTAATTTTATATA
TAGTACGGCCGTTGTCTATCTCATACCTCTACGCTCCACGCAGATTCTTCATTTAGGAGTGCTTCGGAATACCCCATAGG
CACAGAGGCCAGGCTGATGTCCGAGCATACCTCGAATAATCTACCCAGATCGTAATACGCAAAAGCGTCGCGTAAGCTCA
ATGACCATCTCTTTTCCTCTGTACGAGGCTTATGGCCGAATCATGTACACATCCTCTTAGGGTTCAGCAGAAGTTCCACC
GCTGAGTCCCGGTCACCCATAACTATGCCCCCCCATGCCATCGGGGAACTTACGCTGAGTAGCAATAACGTGTAATAGAT
TGTGGTGATCGGCTACCAGGTTTCAACCACGGTTATCACAGTCCCAAGGCACTAATTCACTCGAAAGGGGTTTCGGAGTT
GGGAACGCGCTGGACCGTCCGGGGGGATCACCAGGCCTACCTGCAAGTCCACGACATGATGGCGAATGAGTGCCTGTGAG
CCCCCCTGCGATTGTAAGAAATAAGTTACATGCAGGGCTCACGATTGATAGCACACACGTCCCGACCGACCCCCCCTGAC
ATGATGAATGCGGATAAAGACTGCTTATACGTCAGACAGTTCAGCTACGGAACTGCGAATGTTACCACAGCATTAAAATC
AGATGTACGATTCAACAGCCTCCTTACGTGCGTCATTGTGAGAAAGAATGGTGTACATTACTGGGACTTACGTCCAATCC
TGGATCATTTCGAGAGTGCGGCCTCTCACCCTATGCAGTTCTGCCTGATGCTTAAGCAGCACAGAGTCAAGGCGTCCACT
TTGGTACCCCGGCTCGAGGCAATTTAGCCCTATTACGTTATCGACAAGTTACACTTATACTTTTCTGCTTGTCCCGCAGA
GTGTCGATTCATGCTTATATCCAGCATTGCACGAGTAAGTAACAGTTGAAACAATCTGCGATCCTCCCACCAGCTTGATC
ATCACTGCTATCCAAAGAGTACAGAAGGAGACAAACCTTGAGCATGCTTGCCGGATGCTACGATTTAGTGACTTATACTC
TCACTCAGACATCGTTATCTTCCGAGTTAAGATTGCCCTACACATTCCATAACGGGGCCTTCACTCTCAGCCTGCCGCGC
CGTCAACGGAGAATGTCAATGGCGGATCATGACTGGTATTGTCGTAGCCTTCCCCCGGCGGGCGCAGCATTACAGCAGTC
CCCGGCTCAGGACATCACGGACTGAGTGCGGCATCACCGACTACTTCCTGCCCGTCAGAGGACGATACGTCAATTCCACC
CGATTCGACTTGTCCACCCTTGGGGGGACGTATTAACTTAGTAGCTAGCAGTTGAGGGCTTCGATTGTGTCGAGTGGCCT
TAAATAACTGGGTGGTCAGGCGACCATGCGCGCATGAGGCATATCGCAGTATGATAAAGGCCTCTCTCACTTTAACGCTG
TTGCCTTATAAAGCGCTCCCATACTACGGCATCCGTCGGCAGAAGGCCCCGTCAACGTTGTGAACTTTCCACCCGGCCCA
AGAGATGGTCTATGTACTCGACTGCCGCTTCAAGGCTACCGCCTCACTGTACCCGTACGTACGCGACAAACCAACCTGAA
TGAACATCCTACGCGAACCTAAGAAGGTCGTTGTTAGTGCAATTGTCAGAGTGACTTTACATTTCGGTTTCGCTGTATTC
AGATCGTTACTATTTTAAGAGCTTAAGTGCAGGTCGCCGTGGCCTCATACGATGTCGCATCCCCTGCGGTTCCGCCCATG
GTGTACATGTCCAATCCCCAGACTTCAGACTTTCGTGCTAATCTCACCACGTGACAAAGACATGTATAGGACGTTCCCGG
GTTACAAATACAAGATAGGCTCAGAGCTACTGAAAACCGATACGCCGGCTTATTCCTATTGCTCCAACCCGGT
>SRR354016
GCCCGTTGTGGTAATATAATAAAAAAAAAAGTTGACTTCCTGCACACCCCGTCCTAGAAAACAATCTACCGCGAGATCCC
TTAGAGCCCTAAATGCCTAGAAAAAACGATAGATTAACCGTCTAATCTTATCGATAATTTCCACTCTTATATTGTCGAAA
TAATACCTAGCCCAGTGAAGCTTCCCGGCAGCACGAAGAGGTTCTTATCAATGCGCCGCAGACACACAATGAAGCCACGA
GGTCCAGTTGCATCACGACGCAAGCACTCATCCAATGATTGGGGCTGCTCTTCAATTGACCTACCCACTGCGTACGCCTG
TGTAGCGAGTCGCACCTTAAGCGTTGGGCGACGCCTCGGTGCCAGTTTCGCTCCTCATTTCTCAATCCGCCTATCTGCCG
AGGAGTGGTTCAAGCGGACAGTTTGCCAAGGGCTGTGGTGTTCCAACGCAAGTACCAGTTCTCTTCGTTAAGGGGTGGGG
AGGATCCTCGTTTTCCTTTCGCAAAGGATATCGTCAATCAAGTCTGTGTTACTTACAGGACAATCCTCATGATAAAATCC
CTGACGGTTACAACTCTCAACTAATTTAAAAGCCACACTTTCATCACGTCTTGAATGAGGTTTCGTGAAAAGGGACTTTG
AAATATTGAGATGACGCCCAAGTTGAGGTTCTTCATGTGTCCCAGGCCCGATGAGTGGCGGAAAACTCAGTCAGCCGCTT
GCCAAATATTTAGGTTCGCGTTATCAGTGGCCTGAGCCCAAAGGCTACTGCGATAGTTTCTCCTGCTTAGGTGGCAAGTA
TGTTCCGGGAGCCCTCGGTCCTTCGACGACTTCACAACAGCCTCACTCGACGCAGCACGTCGTAAAATCCGGGGCGTAAT
AAACGACCCTTCTACCGATCATGACTTGCGTGCATGCGTTCTCGGCGGTGTAGGATGGCGTCAACTGTTCTCTTGAGTAA
TCCGGGTCAGGTCCTCTTGGGAGCGCCTCAGCCCCGTGGAGGGTACTAGCTAAGACCACCTTACTGTGGGTCCCCACTAT
TTCGGGTCTTGCGCGGTAAAACACGGACTTGTCGCAACTTGTTTAGAGCATTTGGCCGGCCCCGACTAGGCGTCGGCGCG
GGGAGAAGCAGATACCAGCATTACTTGAAATTACCGCCTGAGCCTTAATGGTAAACGGATTCCGAACAGCTGATATCGTC
TATAAAATTGCGAACACTTTGACCGCGTCGGAAATACTTCATCCCACCCCACCATTAATTACAAGGCAATGCGTGTCCAA
CGGAGCATAAGCCCAGCTAATGCGCCAAGGTGGAGCACTCACTCCCCCCGGCGCAAGTGCCCTAGGAATGTCTTCGATCG
CATGGGGACTATGCAAAGCGCCAACAGGAATCACTGGGGAAGCCTCTTCGTCGGGGATGTCAAGTAAAGTACGTACAACC
TGGGATACCATACGTCGGACGGTAATGCGACTGGTTTCGACCGGGCTTGTGTCTCCGCCCTGCCTTTCCCCCAAATATCG
GAGTATCACTCTCAACCCTTCGCAGGCAGACAGTTTGTATCCGCGGCTTGATGGTGCCTCCGCTCCGGGCGCCGTAGCGG
CTCCAACCCTAGTCTTCCTATCCGACTCCACACACCAGTTCGCAGTGAAGGAGGACAAATCGAGACCCCGCCCCTGACGC
TCTTGCACATTGCTGACCCCATGGAACATTCGGGTCTATCCGGGCCGCTTAAGCTCGGGTAAGACGAGGGCATTTAAGCA
ACCAACAATATAGGGCGCGTAGTGTTATTGTGTCAGGGTCCTCCGAAGAAATTGATAGTTCAAACTACACGGAATTTGGC
ATCCGCCCTGGTCTTATAGTGCTGTGTCATGGTACTTCTGTAAGGGATGCGGACAAGACCTGACGAAAGTCTTATACCAC
AGACCCCGGCGAATGAATTCCTATTGCCGTAGTTCTTGCACAGGTTACGCCAAATGATACTCACCCCTACATTTTTCCAT
ATACAGTCAGTAGACCACAATGTCTTTTACCAATTCCTTCATAGTCCTTGGCGTAGGGAAGCACGCCTCTCGGAACTCAG
CAAATGAATCACTCCAAAGGTGCGTGGGTACGGCGGCCTAATTGGACACCGGTGCGGTAAGGACTAGAGACAGACTCCCT
GGCAGGACCTTGGAAACTGGGATCCCGCTGACGTCTTCACTGAGTGAATAGTTTGCGTCACACGGCGAATCTGGATCCAG
CGCCCCTACCCCGAGCTGTGTTAGTACGTTCGAGTATCGCCCTGCAATTGTAAAGTCTATTATCAGCCGACGACTTCAAA
ATCTAATGCTCAGTGTTCGGGGCCCTACTAAAGAACTCTTGTAGTCCTCGGTAACCACAATTTCGTAATTATAATGTTCT
TCTGGGCCCAAGTTGTCCAATCGTGCCACTGCGTAGTTGGAGATGTACGCTATGTTTGGCGCGGAGGCAACCTTAACCTT
AGTTTATCCTCAGTGCAAATAGGTTGATACTGCAACGGAAGGATGCATCCAATTTCTCGAGGGCATTGTGATGGAGCCGG
GCGGCTTCGCCCTTCGCGGTACCCACGCTAATAGTTAGGCTTTGACTGACGCGGCCAGCGAGTGTCAGTCCGACGTGCCG
GCAAAGCGGAAGTCTCAGGACCTAAAGATTCGAATATCCTGCGAATATAGCCTTGTAGAGGATATACGTCCCACGGCACA
GACGGACCACCCAACTTCTGGTTACACCCGGGAGGTTAATGTATATCTCCCCGCTTATTCCTAACCCAATAATCCAGTTA
GTACCGCAGGCCTATTGCACCCCTCGCATGTCTCTGTTAATAGCAACGCTGGGTCCTCCTGAGTCCATCGATGCGTAGTA
GTCCAGATGAGCGCGCGCCTCTCGAAAGAGCAGGGCGCGCGCCCCATCTCGGACCTGTCGCAACCCGAACGCCGACATCG
CGGGGAAGCGCGGGCATCGATAGAAGCTAAATGAGCATCCATTCGAAACTTTCGCGACAATTTTGTTTGGTTATATGTGC
TTGGTCTATTGTCCTACGTGAACGACCACACGGCATGGTAAGCCCAGCAGCGCTTTCTGGTATCAGATACCGCGTGGCCT
GCATCCTTTTCGCCATTAGGAAACCACGGGATCTTTTTTACATCGTTCTCGACTACCCGGCTAACTGTGGAAAACCGCGT
CATTTTGACCTAGAATTCTACGGATTTACTTCGAGTGCGGCATCAGGCCACAATACATCCAACCATGTGAGGGAGAGTTG
TAAACCTACTTAGCGATTTTAACATGCGAGGGGATAGTTTCGTGGCAAGGGGTCAGGGCCACAAGGGTTACTGAACTTAC
TCCGGCACATCGAGATATGAACATAGGCGCGAAGTTAACGGCAAAATATTCACGTGAACAAAGGGACAACCCGGTTGATA
GGCTGAATCCGACATTTATGCAATTTCGCTTTATTCGTTTTTCATACATGACCCCATTGCACTTCGTGCAGATCTGTCCC
CACAGAGGAACCGCAAAAGGCTCACCCGTGTAAATAGCGGCGAGTAAACTGTTGCACGCCGGAGAACCGGTGACTATGAC
GCACCTGTTACAAAGCGACTTACAAGCTCGACGTCCACATTGCGAGGGTGAATGTACAAGGGTCGCGCTTCGACTCCAAA
CGTACTGAACTTTAGCACGCAGAAGGGATCAATATAGGCGCTGACCTGCTATGCCCTGAGTTAATAGCTCCCAGCCTACG
GGAACGCCCCACCCCTAGGTATTTTGCTATGCTGAAATAATCAGTCTAGCAGTTGACAATCCAAGACCAATAGGGCTTCG
CTGGAGACCTCCACGACCACCAATCGTTGGTGTGCCCGAAGACTACACCCATGACGTCGCCTTTAACCGGTGGTAACGCA
TCACCGGCGCTACCTTTTTTGAACTACATAGCGCCTACGTAACGATCCGTATTTTCCGCGGGCAAATCAAATCGAAAGAG
AAGCCGTGGTCATTATAAATGCACGTACTTTACAATTGGTGGGACAGAAGGAAGATTTCCTATAGTACCCCGGTGTACAG
ATATCAGGCCACGGGGTATAATTCGTACCTTCGATCAGCAGCGCTTTATCATCTTGTATATGCCCCCTAGGAACGCAGCT
GAGAACAAATATTCGAGGCGATTGTCGGGGTCAGGGTCGCGGTCGCCATACTCGGTCTCACCCGTGGCTACGATAGAAAT
GCGCATGTACGGACTAACGGGCAGTTTCGTATGAGTCCCCCGGGGGTGGCCTGCGATTGCCATTTTCTATCGTGAGATTG
TAAATGTCCATCTTAGTGACGTTAACTCGACCTGTCCCTCCCAGCCATATTGATCTTTGGCCTTCATCGTGCCTCCCGGC
CGCCCTCATCAGACCATCTGCTCACGAGTGGAGCTGCGATCCCGCTCACGGTGCCGTTGTGGTAGACACACAGCACCTAG
TTGTGATAGGCCGGAGAGTCAGCCCTACCCATCGCAAAAATGATTGTATGCACTAGCATTGGATGGATTTGGTTAACATA
TTTTCCGAAACCGGTTAATTTCGATTTCACTTTTGCGAGGACAAGAACAAATTATTAATCTCGCAGCTTCGCCGTCCGGC
ATAATATACGGAGGTAACCAATGGCACATTAGCTTCCCAAGCAGCTAAAGGCGGTCTAAGCAACCGTCATTCCGGATCAA
GATCGATGTGATGCAACACAAACCACATTCAGGGAACCTACGTGCGGATCCTACTTTGCACATCTCCGCCAACTAATACT
AGCTTGCTGGTGTAATCCCGCCTGTATGCGCAGAGCCAATCATTGTCAAACCACCTCCCTACGTACTTCCCCTCTGCGGC
TATTTAGCCTCAGCGCCAGTATGGCGCAGTCGCTTCGGTAGAGCGCACTGATTCTTTGCACCCCGCCAAGTCATGTGGAT
CGATCACTAGCTTACCTGGAACGGTCCTTCGAGCACTATCCCATTACCCCGCTTCCTAGTACCATGGTCATCATCAACGC
CTCGATACACGGGTGAAAGGGGTCGAATTGCACAATAGTTACGTAGCAGCGGCAGGTCTGGAACCCAATGGGATAGGGCG
AAAGAGGGGGAGTAGGGGAATACCACGGCATAGCGCGTATTACTGCAGCTGAAATATAAGACCGACACTCGCCCGGCAGA
TTATTCTCTGGCACCAGGTCAGTGAGATCAAGACATCCATGGCTCTGCCGGTGTGAGGCCAAGGGTCTGAAGTGAGCGTT
CAGCGCAGTCAGGACTTTTCCTCGCTAATCGCACCCCGGCCGACAGACTCATCTATATGGCGATCTCATTGCGCACCACT
GCTACTGCGACTGGCGTGCAGCAGAAGCCGGCTATGCTAACGGTATAAGCTCGGTCTTTATTCCCGAATATTGTGCCACG
CTCTGCTTCCTATCGTTGTACGCCCATCTGTCCACCGCATACGCTCCTCTTCGGGGACTAGAACGCTACGGGAGGCTAGG
TGAGAAATTGTTGCTGGAGGCGATAGGCGAGATTTGTAGGCCTTTGAAACAAGGAGGGTCGAAGCACGTAAATAGTTCGG
GGGACAACAGGCCCCTTCCATTTTACGGTTAGCCTCACTTGTTGCTGGGTGGGGCTATCCGATTAAGAGGTGATGTAAAT
ACGTGATTTGCTCCGACTATCGTAACTGTACGATGTTTGAATGCGAGGCCAGCCGGCCGGGTGGAAACTCAGTCGTTCCG
ATTTATCGATCACCCGTTCTGGCGTTTGTATCCCTCGTTCCCCCACGTCCCTATCCCCGGGCTGGGCGTAGCGGTAATCT
AGCTAAAGAACGTATTACACTCGGAATTGATTACAACGAATAGCTACCAGGGATCCTAGGCATATAGTCCGTTCCTTTGA
TCACGCGGACACTAGGAAACATAGCTTAGAAATGACCCCGCACATCAACGAGGAGAATAGACGAAGCAGTGGTCCCTGCG
CGCGGCGACAGAGAGTGACAGGCCCTCAAAATTGTTTGACTCGTGCCGAGGTGTTGCTTGAATGGCGATACGCCAATGTG
AGGACTCCGACGATAAGCCGGCGGTGGAGTTTCCCTGCATGGGAATGGCCTGATTATGTCAGCAAATTGAGGGACAATTG
ATAAGCGCGATTCGCCGTGCTCGCTGGGCTATTGCTCAGACCTTCACTCATCCCGTGCTCCAACGAGCCGTATACTGACC
TACCTGGCAGTGTTGAAACGTTTACACAGCCTTATTCGGAATTCTTAGCGCCGATGGCCACATTGCCTATGGCCTCCGGA
ATCTAAGCGGATAGATGGCCAGTCCAGAGGTGGTGGTATCGGAGTTCGTTGATGTAAGGGATCGCGCGTGAAAAAGGTGC
GATCCGAAGTTAGGGCGTTAATCTAGCCAGAGGACCTTTCGGAACAGCTGGAGGATTCTCGTTCGAAGCCCACATAGTTT
TCGGTCCGTGTATAGTGAGCAAGGACTAACGAACCGTTATACCACTAGCGCGCAGCTGGGAGCGAGATAGATCGCAGTGC
GCTACCAACCCGCAAGGCAGAACGCGACACACCAGAGGTAGAAACCGCTTCCTTGGGCCACGCTTTGACCCAGGTAAAAC
ATCAGGATTGGGCTTGGTATGAAAGAGCCCTGGTTCTGTTTCAACCCTAGGCGTTTTCTGGCTCGATCATGACAGCCCCC
TAAATAAACTCTCCCTAAATGGCGTATGCGGGAGGTATCGGTAGCATTCTGCCCCCTAGCCCATGTGTGCCGGGTAAATT
CTCACCGCAGAAAGCCGTACCCAGTCAACAGCTGGCTGCGAAGTTCACTCTTGCTAATTATTGTATGAAGAGCTACAGCC
ATCAAAGTACCTATCTTTCAGTGCCAAGTAGGTGGCGGCCGGGGCTGATGGGGATAAGTCAGTAGTTAGTATGCACAAAG
CGTTATCCCAGATGGCAAGGCACTTCGACTCGGAAGGACGCACACCTCTTCAATCGCGTACTGTGGAGTCATGTACGCGC
GATTTCTTAAGACAGCTTGGTCTAGCTCAGGTTGGGAGTTTTAACTCAAGTTCTAGATGCTTCCGTTGCAAACTCGCTTT
CCTGAGAGCATTATGTGCCAATAAGCTACGAGTTACCGGATTCCACGTATAATAACATTTTGGAAGATTCCGCGTCATGT
GGAAACGTAAGTCACTACACGTGGATCCGCTCTAAATCCGGAATTTCGCTGTCACTTTTGCTGAGCAGATCGCGCTCATT
ACGGTTTCTTATGTGAAAGTCTTGTATGCTTGGCGCGGTTCTAGCTTCTATTGTTTGCACGACAATGCTCGGCGGGGCAA
CATTCGTAGCGTCGCCGCAAAGCTAGTGCGGGGGCGCACAATGCGAATTGGAGCACGGTCTGTACCAATAGTATGGTATC
ACACATATAGACGAATGGGGCGCGTTTTCCGCGAGCAAGGAAAGTGTGCTGCACGCTAACGACCGTACCGGTTTAATACT
CCGGACCCGAACAAAGAATCGGCCATGACTTTGAACCCTATATATGTTTCATGTGCACCCAGAGGACGTCCAATATTTTG
CTGACCCATCTACTTGGTGAATTATCCTCACGGGTCTCAATTCTGGTAGACCTACCTAATGGCTACTCCCGCGAACCCTA
TGTTACTTTTGCCAGCCTCCGTACCGCGATAGTCCAATCGTACGGAAGCGTAGGTCTCCGCGCTGCAGGCTGATGGACCT
CCGACACTGACCGTATATGGCACCACATCGGTCCTTACCCACGGGCGGACTGAGAATGATGATCTACACACCAGCGCGTT
CGCCTGTCATCGGGTGTGTTTCTCGCACAGGTCTAAGGCAAACAATATTTTCTAAAAGACTTACGATAACGGATTACTTA
GGCCCAGCTGAAATGCTTTCGCATTAGTTCGTGTACGTAGCGCAACCGTATGAATATGTTACTGGGGGCGGAATAGCGCC
GAGCACCAAGGTTACCTATATGGCTTTGGAGCAGAACTCTCATTTACATTACGGGCGCTCAGACACACCTTATGGAATAG
TCTCCTGATCGTCTCCCAAACCTCGGCGTAGAGCAAAGTTCAGGTGGATCGGTATAGCGCGTTCAGTGACTTTCGCCGGT
ACACTGTTGGAATATGAGGCCCCCTCGTACATATTTATTATGGCTTCCACAAACAGCTTCCACCGTCCTGAGGAGAGGGT
CGGTCACCAGAGCTTGTCTGGTGGCCGCAACCGTATAAGCAGCACCTTTTCGCTTAGTGAACGTTAGCTGAGATTTCTAT
CGGCAGGAGGAGTCCTAAGGCTGGGGGATACTCACGGCTTTCCCACACTTTACAAACCCGGAAGAATAAGCCATGAGAGG
GGGATCTAATGCGCGGTCAAATCGTTTATGCGAGCGTGACTGATCTGTATCCATGCGCCAAGAGAGATGCACTTTAAGAC
CCGCAGCAGATACGGCGGAAAGGCGGCGTGGATATCACCCTGGCGATACAAACTTGCCGAGCGTAAGGTTCAAGGCAGAC
GGCCAAGATCTGAATTGAGATTCTCTGCTCGTGGGTTTATCGACCGAGAAGAAGGACACTATAAAAGGCAAAAATAATGG
TCGCCACATGGCAGGGCTAAGGGGCCTTCGACCACCGCGTAGAAGGGGAACCGTAGAGGATTTACTCGCCGTACGACTAA
ACAACCTAACCGACCCCTCCGACGCAAAAGATTTCTGTCTTTGGAGTGAGTCGGCTGTCTGGGCGCACGGACTTTCGGCA
TGCACCTCCAGCGGCGACCCTTACCGCCTGCGGAACGCCGGGCTAGGTGTTTCGACGGATTCCGTGGCCGTGAAGTACTC
GTGGTAGCATCTTTCCGAGCGGACTATATACTATACCTTAAGGACCAGCCCCTGTTGTGATGGGAAGCTTGGCTCAGGCA
ATCAAGTGCCGCCCCGCGTCACACTGCGTAGCGCGACTTGCTGGCGCACTATTTGAAGGTCAAGGTTTCCCCTCGCACCA
CTGGCAATGGAGTAGTAGAGTGGAGCGCGCTCCGCACGTTATACTTAAGCGAGTCTACGTACAGCAGAGATTGTGATGCG
CGTGTAGAAGCTGAAACGATGTTCCGCTCTTCACGATTAACCCCCACCCCTCATCGGTACGACCGACCTAGTAGTGCGGG
TCAAAAGTGTCCCTAACGACGGACCCGCCAATCCGAGATCTCATTAGTCTCCCACAGCATCACGTAAGGTGGGGCCTGCC
GCTGAAGCAAAAGATTACGACAGGGCCGTCGCTGCGCGTGGTTACGGGGTTTGCACTATGAGCGATTTATTTTGCGTAGC
ATCGGAACGGCGATGGATCGGGAAAGGGCGCGTACCAATGAGTCAGCCCTGAGCACCTGACGGAAAGCATCCCGGACAAC
AGGTCGAATGAGAGTTCGGTAGCGCAGGATAAATGCCCGGGCAGGAGCAATATCAGGGGTCCACGTCGAGTCGGGGTATA
GCGCGGTCTAGGCTCGCCAGCATATTCGGTCGGGTGGTGATCGCGTATTGGGCTTCGTCTTGGTATTCGCCAAAAATTCG
CTCGGATTTTAACATCCGGAAGGGGGGTTAGGGGAATTAAGTGGTCACGGTGGGCAGGGCTAATTAAAATGCGTTTACAA
TAGAGTGATGCGGCGGGTCTTACGAGTAGAACTGAGACAATGCCAAGACGGACCTCCAGCGAAACACCGAAAGTCACTAT
CCGTCGCGAGGGTTTCGTGTCCTCTCGACATGAACACTCACAGAAACGGGCAATGGCGGCTATTGGTAGCGGGCACTTGG
ACTGTGAGTCCGCTGTGTCGTCCCGGCGCACGCCATAAACCGCCGAACCAAATACGGCAGCCCTTGACATTGCTGTAATG
CCGGTCCTCATTCCAGTACTCATACAGTTGGACCTTCAGGCTGCATCGTGCTATCGCGGGCGGCTCCAATGGGCCTCGCG
AGACCCGACGAAAAGTAGACGCCCGAAGCCCCATCTTGCCCTCTGCCCGTACGAACTCGGCATGGCAGGCTTTGTTAATA
AGTCGGACTGAGATCCAGGTGGGTAAACGGGGAGCATCTTAAGAAAGTGATGCTATGTCTGACTCACAATTCACGTGCGA
ACTGCGGCAGGGTATCTTAGGTGCGCAAGACACATACGATACGAGCTGTGGGCAGTCCGCCATCAGCTGTTTTGGCCTAA
AGGATCGCTCTGCATTCTAAAAGGGTTGATGTCATGTGTAAGAAAGCAAGATGAATTGCTTAGCACGGCACCGGTTAAGC
AATGATGATGGACGGTAGGCCTCGGACTGTAGCTCGAACGAACTCGCCCAACCCAATCTCGTCTGGGGTTGAGGAATTGC
CTGATCACTATTGTTTATTGGGGTTTTCTACGGTAGGAGGCATCAGAGTAACCGGGCCAGGGGCAAGAGACGCCAACACC
AGGTTCTTGTCCGACAAGGAAGGCACTCGGCTAGCGAAGGTTATGCGTGTCCGGAATCGAGATAAGTACGAACGTAAGCC
ATCATGCGCGCTAGTACTGAAGCGTAAAGATCGACGATGAAGAGAGGTCCCAAGTGATAGGCCTTATCTGAATTGATATG
TTGCGAACAGTCATGCGATGGGTACAACGCCCCCTTTGGTGGGGCACTGCCGCTACGTAACGGTCCAAAGACAACGGGAT
CAACTACGATAAATATGTAAAATACATGTACGGTCTTTGGGCAGACGGATCCGGACGCAAGCGGAATCAATGCGGCTAAT
ACTCCAGCGGAAATGAGGGGAAGACCAGGCGGGAAACGGAAAATACGGACCATACGGCGTGGCAGAATGATCAGGCGGTG
GAGACGAGCGAAGACCAAGAGCACCGAGAGATAGGCACGCCAGGTAAGGGCGATGCACTACAATGACCCACATGGGCTAG
GACGAATGAGCAAGATAGAGAAGTAAGGTAGAAGGCAGAGCAGTGAGAGTCTCTCGGTACACCTAGCTTCCTCTCTTTGC
CCCAAGAACTGGATTCAAGGACGTAGATCCGTTGCCGTGTGTGTTACGGAGCGTGTCGAAAAAAGAATGCAGCAGATCTA
CGATGGCGTTCGGTCGAAGAGATGGGGGGAGCACCATAGGCAAGATCTGCGGGTGTGAGATGTGAGCCGACAAAATACTA
GAACTATTAGCGTCGACCTGCAAGCCAAACGGGGGTAGGCGACTAAGAGACACCGTTACAGGCCAATGAACACTTGGGGC
GGACAACGCGGTAGTAGACTAATCAGACTCTTGCGATTCGACGGGTATGCCAATGCGGTAACGTGAAGACGCCTGGCCTA
TATCAAGGCAAGCCGTGGTGCACCAATAGTTATACAGAACTTCAACGTTTCAGCGACACGGCAGGCGCAGCCCAGCAGGC
ATGATGGGCCACCTCGCAGATCGATGGACTGTTTGACGGCAAAAGCCTTATGCAGGGAGAAGCTTGGGGCGAAAACAACG
CTAGAAATTGTGTTAATCATGCATTTACTTGAAGTCGTTAACATAATTCGATGCGTGCAGCCGATTTAGACTCGTTAGCT
TTCCGTCGACAGACGGGCTGCAAGTTTCAGCGCGGGTGGGGGTACTAAGGGTCACAGGATAACCAGCAGGGTGCAAATTG
ATCAGGTTCTGAAGCCACGATACCCGGGTCGAGTGGCTGGATGTGATGCTTTTCTGGTGTGACCTGAAGTTTATTATATT
GCTCCGGCGGTCCGCCCTGCGAGTTGAGATTTTTATGCTGGGTTCTATACGAGGGTTTCCGACGGACGTAACGGAAACTA
ACTGTGAGCATTACACTAGTGCATAAACGTGTGCTCTGTTTTGACGAGATCACCGCAGTTCTGGGCAGTACTACAGGAAA
TGAGAGTTTGCTGAAATCGCAGGCCAGCCTCGGGCTCCGTTCCTGGGCCGGTAACGGACGGCCCTAGGGGTATGTTTGAC
GCAACCCGACACCAGCATCGCTGAATTATCAATATGTATATAAGCAGAGCTGCTTCCGCACATTTACTAATGTGCCCGCC
CTAAACGTCAAGGGATCACGTAAGGGATCGTACTTGTCATATCCGGAGATTCAAGTGGCATCTCGTGACCCACTCAGGGA
GGGTCATAATCCTAGCGACGCACGTGCCGGTTAACTAGCGGACAAACCTACGCCTCAATAGAAAAGTAGACATACTAGTG
AGTTGTTCAATGTATTTTATGAGATGTAGATATACGTGTCCAGGGTTTGGATGGTACATAACTATCCGGATAAACGCTAT
TGATACCCTATCCAGATTCACCGATAGTGGGGCCTATACGCGGAATCCGGTGCCACTCTTGTGCGCCGGTTGATTTTCAA
GGCAAGGGAGTATACTCCACTTCACTTATTAACCAATCCTAGGTGCCCTGGGTACTCGACTCGCGGTAAGAGGAGACCTC
CCAAAACTTAACCAGTGCCACTTTGTAGGTAGAAGAACTCCTTCTGACTCCTATCGTGTATGAATGCATCCAAGAGTGCC
TCTCTGCTCGCTCGAGCCGTGAACTGTTACAAAGTTGGCGCTGTGCGTTCATCTAATTCTACGCACCAGCATAACGCATC
AACAGATCCTCGATCGCCTGCTAAATAGTGGGGAAGGTAGGAGAATTACTTCTTCTTAACTTTGGCACATGGGGTCTTGA
GTCTGGTGCCTAGGAGAGATTATCCATACAGGACCACGCCGCCTGCGAGGCAAATTTCTTTTTGAGTGTGGTTATGTAAA
TTAAATGCGAGAAACGGCGTGAGGTCGTCTTGCTCTCTGCCAGATTCTGCTCGAGCACCATCCGGTGTAGTAGTTGATGG
AAATTCCGAAGAGTACTAGGCCTGACGTTCGTAGCGTTCGGGCCTAGCTTTTGTGCGTCGTGGAGGATGTCTGACACCGT
CAGAATCTACGTAGAGCAGCTATGGAATCAGAGAAGCTCGCCATTGACACGGTTGGAGATCACTAAACCTTTCATGGCTG
AAAAACCGATGATGGGGCAAAAACTGCTCACGAGCTGTTGGTTTCGGGGCATCTACTGTATCAGTGGGTAGCATCCAACT
CGGTGCGTCAGAGACTCGCGGCGGCGCTGATGACTAGCAGACGCGACAGCCCAATGGGGGAATCGCACGTCGAAGTTTCA
TGCTCGGGTAAGTCGAAGTCGAGAATTGGGGTGCCCCAGCGTACAACATGTAGGCACATAAAAGGTGGACGCCTACCCTT
TCTCGAGCCAATGTGCGTGGGATCACGGGGAGTGCGCTAGGTTCGGCGGGGGCTTGGGCGAAGAAGACCAGCACAGACTG
AGTGCTCCTGGTGTGCTAGAGTCCTGATACAAAAGCACAAACTTTCAAGTCTGCAAAATATCACACCGATCGATCAAGCA
CCGCTGGAGTCGGCGCAATCAACCTAACCACCAGAGCATCGAACCGTAGGGCGAGCACATATTATGTATCGGAGATGGAA
TCATGTGGGGGGGTCCAGCCACCTTATGGCAGCAACCGCTCTGCAGGAAAGGCGTTTGCTACGACTCGGCGTAGCCATCG
TTCTGATGGGGTTCAAGGGGAGGGGGATCGGAGCTTAGTGGAGCCGACCATACCCTAAACTCGAGGCGAGACGAGGGTTG
CGCTGCGCATGCTGAACCGATTGGACGCACTATATTCTCTAAGCTCCTAGCAGAGTAATTATACAAAACGCAATCGGTAG
CTGCACGCGTTGATCAAGCAAGGCACCTACTGCGAAGGTCGTCGGGGACTTACATACCCTCCCTCCTATCCCGGAGTATG
CGCCTACCATAGCTGCAGCCGGAGGGCGACGCCGGGTAACGATGATAGTGCGGCACACGGAATATGGCTATGGGGCGTAG
TTAATATAATGTGCAAGGCAGCATTACATACCCTATACCGGTGATTATCATCATTCAGCTGAAGGGGCGAACTTCGGCCT
TGGGAGTAAACGACCGTTAATAGGAGATGCCTCTGTGAACACAGATATTCATTGGCTGAGTTAGCGTCCTAACTGCTCGG
AAGGGCGTATGGATCGCAGCAATCGTCTTACTGCTCCCAAGCAGTCGGAGTTAGGCGACTTAGGTTTAACGACCTTCTGA
GGGTATTCATGACTGGAGTCGCGACAGACGGACTTGGGCACCCCTGTGGTAGCTGTGGTTGTCGCGACAGGTTATATGGA
TCGAGTGTAATTAGATGATCTAGAACTCCAAGACCTACAACAACGCATTACCTAGGCCAGAGCACCAGGTAGAATTAGCG
GTCCTTCTAAACCGCCGTTGGGCTGACCATGGGTGCGTCTGAAACCCGTAGCCAAACGTTGGATTAATTTACCCACGATT
CGCCGATCTTGCCGTTTTGTGGGGGCCAGGCTACGTACAGGAACCGATGTTCACGAGGGAAGCAGCCCCCGCCGTTGAGG
ACATTAACGACGATTAGACAATCCATGGGGGGTGTGTGTGGCCGAAAGGGGCAATTGACTTAGTCCTTCTAAGTCACCAC
CAAGTGATGTGTTCGTTTAGTTTCGGTTCGGAACTCCTATATTCCCTGCCCGAACCCGCAACTTTCTTCTACCCGACAAT
AGCGGCGTTTGGGTTAAGGCAAGAGGCAAGCCCGGATGGAGGCCCCGTATCGAAAAACGCGTGGAACGCGAGCCTTTTCG
AACTGGCACGAAAGTCTGACCCGGTTCTGCGGGCACTTCTCCCAGACCCGTCATTCGCGCGATCAGGGAGGCCAGGTCGT
TAGTGCGACATAGCTTCTTATGTAGCAGTCCGAACGGCCGGGTCGAGCGGCTGCGGTAAATCCAACTAAGAAGCGGCACA
CAGGTCAGCGGGACATGATAAAGCAGTGGGACCGTCATTGGAGCAGAGCGGGCGTGAGGAGTGGAGGAGGAGCATGGCGT
TTTGGATATGAATGAGCCTCCTTGATGCTGTAGAGACTCGGGTCATGCCGTGGGGAGATAGCTTCATAAAGGGTAAGTCT
AGGATAGGTCGAAGCTTAAAATGCGGGGAATGCGAACAGATCCTGGTGATCGCGTCGCGGAATATTATGTGTAGAGATAG
GACGTAGGATCAGCGACACCATTGGTTTGAGCCCAGGCGGCATCGACACGTGTCCGGTCCTCTGCGCGCTTAGTTAATGA
GCTATCTTCTCCTGTTGCAGCATGGTCGCTCTTCACTGGTGGCAAGCGTGACCAGCTCGGAAGGAGCCGATTAAGTGAGT
TCCCACTCTGGAGCTATAACATGGTGCCGCTTGTTCATCAACCTCCAGCCTCGGTTAGGGACTAGAAAGGTCTCTGTCGT
CGTTAGAAAGATAAAACCTATATGAGGCGTAAAACCGGCGGAAACGTTAAGCATCAACGAGCCTAAAACCAGCCGATAAA
CCGAAAGAAAACCGGTTAATAGTTATTGTACAACCGTATTCGAGTGTTACTCTTATCTCCGTAGAATGCATGTTGCGCGG
TTCTGTAAACACACCTTTGGCCCTGCGATAAGCCCCCAATCCTCCCTTCCTGGAAAGTCCATGCGAGGGTTAGGCGGGGC
TCGGATTCAACACTGCGCGCCGCTCGCTATGCCACCTATAATTCTAGATGGCGCACGTATGACCGAAGGACATACCCATA
GAAACGCGACGTGTAGTCACTTGGTGCCGCGCTCTTATCACACGCGACAAAGGTGGGGTCACCCGTGTCCCGCTGACCGG
GGTATCCACTTAGCTTGGCTCGAAAAGATCTTTACTACTCATGGTGAGATTCTTACGGTTGCGGTCCTAAATCGTCCCGT
TGGAAACCATGTGGTGGCCGATCATATTGTACATTTTGATCGCGCATTGACTTCTTCTAGCATTAATGTAACCGGTTTAG
AAGACGGGACTGGTTGGTTGGAGCAATGGGTGCGTGTTAGATCGAAGATGGGGCCCCACTGCTGCGATTAAATCGGATGA
TCAACGAAGTTCATAGTTTGGGGAGTGCTATCGCACGACACCACTACGGCCGCACCCACGTAGGCTAGTTCTACACCGAT
CGGCTTGCCCAATATGTTTATTGTGTCGCTACAATGTTGTACATAAAGACGCAACGAGATTGCGATATGGGTGCGTCCTA
GATTCGGCCTTAAGTTCTGTCCCTTCATGGGCTAAATAGGTGGGATTTCTGTAGGTGGCCTTTGTGGCGTGCGGCTGGAG
CCGAAAGCCTAAGACCGCGGGGTATAAAATGAACGAAGGCCCAAAACGAACGCGATCACTACAAAACCGACCTGATAGTG
GGCCTTTTGGAAGCATCTGTCAGTCTCTAGGCCCCTTCACCAAGTGTCTTTATGCCTCCTTGGCTATGTTGACGATCTAA
TACCGAGTGCCGTTCAAACATCTCTCAACCGCGGCCGATAAAACAAGTTGATTCGTACCGCTATTAATCCCCCCTAGAGA
CGGAAGACCCTTCGCCGAATTTAGAGTAAACTCATGAGCGTGCTTGGACACTTCCGGGGTCAGTGACGCGTGTTAGTGGT
CATAGTTTGACGATTCTCGTGGACCGTGGATGGTAACGGCATGTCCATGCTGTATAGTGTTTCCGTGACCGACTCGGCAA
ACGGTCCGGGTCGTAGGTTGTCGTAGTCGCAAATCCCCACGCTAGCTAAGCAGAGTCCTCAGCGCGACAAGACAGTAGTC
AACATAACCTTCACTAGGTACCATCTCGATACGAAATGCTCTGTAGCTTTCTGTTTCTAGTAAAGCAAGGAATTGAGTTA
AACCGTGTTAAAGGTATACTAGCGCCTCACTAAAGTGTAGTAGCATGCACGCTCCTCCGAGTCTTTACGCAACGCACTGC
TTTTCACATTGTATGTGGTCTCAGGCACCTGTAGTGAACGGGGATCCGTTGAGACTAACAGTCAGCATTGTTACGCGATG
CCTTTGCGTTAATCACTGTCTCATACATTTCCCCCGCGGGGGTCCTCCCGATCAGCCCCAGTCTCCCCCCTACCATCGGG
CCGACCTTTTGCGGGGCGTCCTAAGGCAGATCCTTCGTGCCACCAAGGACAGACATACGGCTGATTGTACCATGGGGTCT
CTTTATTTTAAGAATGTCGAGAACTTCTTCTGCCGCGCCTAGCGCTCAGAACTTTCCACGCCCTTGGTGCGGACTCTGAT
TTCTATGATACGAGGTAGTTAGAGGAGGTATGCAGGCCTGTATGGTGGCCTATAGGTCGCAACGTGTGTCTCGCTTTCTA
TGACACAAGTTAAGAACATGTCATACGTATAACACCGTTTACCTTGTTCTCGCCTCAAGCAGGGCTTGTCTCATATCAGC
CTGATAAGGAAGCACTACCTAATGTCCCATTCCAACACGAAGGAAGAAATTGAAATCTCCT-AGAGAAGCTGCCTAGGTG
GCCGCTCAACTTGCGTAGGGAGAGGTCGACTAGTCTAGTCGTGTTTGTAATAGACCATTGCGGCCTACTGTTCGCCGCTG
CTGCGTTTCGATCGCCAGTTTTTTCGCGGCGGTCCTAACTTTCTGGTGAGGAGCACGGCAAGACAAACTTCCCCGGAGCT
TATCAATTCGGGAGTTTCTTTCGGCTAATCTCCTCATCCCCATCTCGTCTGAAGATAAGGCTGCCACCTTATTCTTTCCA
TTCCTCTGCAGTATTAGGTACGTACTTATTGTTTGTCCATTACACTAGTTTTTCAGAAGAGGACCCGGGAACCGAAAAGA
CACTCGTATCGAGCACGACCTAGATAGGGGAGGAGTGGGACTGGGTAGGGGAAGCTCGGTAACCAGGGCCGTAGCTAGAG
AGAGGAGGGACGAATCAAGCTAGGAATATACGGGAAGGGTGCGTACACTCGATAGCGGGCACACAATCCGGAGGACCCGG
GAAATAGGGACCAGGAGGCTTCAAATCACCATTGGTGCCGGAGGAACAAAAAAAAAGATCGCCAAACTACCGTGTTTACG
TAGGAAGGTACTGGGCGGCCTGCAACCGACGAGGGTGACAAGGTGCGCTCGTTCAGGAGACCCCGTGTCTCCAGACCGTG
GTCGTGTTACGCGGTAAGCACGCCTTCGTTTGTTTAGTTTACGCCACGTGCGTCAGATGTTCCCCCGTCCAAGCCTGACC
CCCCTAGTGGCCCCGGGTGAGTGGCGGACCCCTAGAGCGCCTTCCTCGTCAGCGCGCGCACAACCACCCGAGCACTCTGG
TAGCCCTCGACGGTCTATCGGCCGCGCACTGACTGCCCGTCCCTGGCGAGTTCACTTACGGTTACTGGCATCGACGCGCC
CTGTTTTTCTCAGTTCTAATAGCGACAGTCGAACCTATTGTACTGTGTTCCAGCCGGGTTCTGAAGCGCCACCAACATCA
TCTGGAGCATTCGGGATAAGCACGCCCTGGCTGGAAGCCTACCTGGGACGGAAACGTCCAGTGAGATCTCACACCTGCCG
GATGAGGTAGCCGAACTGAAAGAACTACAAAACAATCGTCAGGTTATCGCAGAACGACCATCAGAACGAGGTGCTGTGTC
GGCTGAGGAGTCCGTTACCTGACGCGGGAATACTTTCCGCGGGTGGTCCCCGACCTCGGAAGATGACGGCTCGATGGAAT
GGGACATAGCGGGCCAGGACAACTCTCGCCGTGGTCAGAACTTGAAAGGTAAGGCGCTCTGGCTGTGTCAATGAGTTAGG
TGGACCCCGAAACAATAGGAGCCCATGGCGTTGTAGGCACTATGAGCCCCTGTTCTGCGGGGTTCGTTATTTAACCGCGC
CGGATATGTTCATATCCGTTCAAGTTTCAACCCGCGAAACACGGAACCAGCCGCGCCACACGGCATGTCCATACTACAGC
GATTAGGAGTAAAGTGCGTATTTCGCATTTTTGTGCCGTTACACGACCCGCACACGCTTTACATTATGGGCGAAGTCTAG
CGACGGGTGACGCTACGCGGCCGTGCCCCAGCCATGAAGGGTTACGCCGACCGAGTTTGAGGCGCATGACGTCCCGTGAG
AATACAGGACTGACGACTTATGCTAGCCATCAGCTCGGAGAAGGTAAATTTTAGACGGGGCAGCGGTAGGACGTCCCGAC
CAGCGCGACAGACGCTCGTTGCGAGGACATAACATTCGGCGCCATGTTCTCGGTAACTGTGGTTATTACACAATTTTGGC
CTTAGGCGCTCAGCAGCTAAGCGCTAGATGAGCATTCCTAATGCTAAAGGTAAGCGTAAGATACGGGACACAACGCGTGG
ATTAGTCAGAGCGCACCGGTGCGTTCAAAGCCTCAATAATTGAGGGCTATCGGCACTGTCGGGGGTGAAGCCCGACCTGC
CGAGTCTGACACCCCGCCGGCCGACCAAGACGTTGGCACCCAATCAGAACACGCATCCAGAGCAGATACCATGAGAAAAA
CCATCTCACGTGATAAAGGATGGACGCGGGAATGCACGAGGGGTCGAGGATGGCGACCAGTTCTGCGGATCTGTCAACAA
CGCCGGATGCGCCGGACCTAGTATCACCAGCCCGACTGTTGAATTCTTGTGGACGGGTAATACTGTCCCTCTGGTTTGCA
ATGAAGGACTCCCACTTATGCATGGCCCCCGCGCTCTACCTGTTCCGGTAACCACTGCGCCTGGTGGTAGCCCGCGTACT
GAGATACAACGCCTGAGCGGGGACTGCACACAGGAGTAACGGGCAAATACGATAGGCGATCTGGGCCTATAACTAGGATC
TAGGTACAGAATCGGTACTTGGCGGGCAGAAATATGAATCCATCTCGGGCGTAAAGTAGGTCCCGGGCGCGGAGGACACA
ACGATGTGCCACCGTGGTGACGGCAAGATATTGCAGGTAACGTGCCAGAACAAGAAGGGACACCGGTTAATAGTGTAAAA
AGGTAGCATTATGCAGATGTACCAGAAAACAGGTACTTTAGCGTCTCAAAGCGGGTCGGTTAGACTCGGGGAGTTGTATC
TGCTTACGGGCCCAGAGGGCTAGTACACAGGACAAATGTAAGCAGTCAGGTGATTAAACTACATCGCGAGGGGACCGAAG
AATCACGTACTTACGGTGCTCGGCCTAAAAAGATTCAGTCCTCGGGAATGAGGTAGTTACTGGACAATTCGGGTCTTACC
CCAATGCGCGAGGGCCTATTGAGGGGAGCTCAGATTAAAAATAACTATGGTCACATTTACTTTATGGTGCCAAGGGCGGG
GCCAGTCAACGTATATGGCGAAATACGGCTGAGGCTCGAAGTCTCTTTTTAGATACTGTTAGTCTCTCTGAACCGCCTCT
TCTTTTTAATCGGGCCTTACAATTTACACTAACAGCGGGCGACGTCGGAGGTCAGTTGAAAGGTTATGAATGATCCGGGG
GGTTAACCTGAACAGCATAGGCGCGGGGTTTGGATCTTAGGTTGGAAGTTTTCTATTGCGACCCGAAGCCCTAAGTATAT
TAGTTCCTCAATCCTCTACTCCGCGCCGTCAACTAGCGATCGTCGAGGGTCCCACCCTGTGCAAATGGAGTCCATTCCAC
ATGGGTGTCCCACTTGAGCGGCTTTCTTCGAAGCATTTCTACGTCGGATTGGCTGACCAGCCCACATGAGACCCTCCCGA
GCTGGAATGTGCCCCCGGTGGAGACCGGTTTATGTTGCCTACGTAAAACTCCAGGTCTTGGGGGAACCATGGGCGAAACA
GGCGTAGCGAAGGGAACAAGACGGTAGGGCAGTCCCAGGCGCCGAGATGAGAAGGAACGAAGATCCGTGCCAGCAACCCG
ACATGAGAGAGTGCAGGACCACAAGGACCTTGTGGCGATCGAATTTGGTAACGGTCATAGCTAAAAAGGGGCAATTAACA
ACGATCAGGAAGTCGAAAGCGCGCTAGGTATCTCGGCGCACGATTGTAGAAAGACGGCTAGAGGCGACGAGTAATGAGCA
TCCAACGGAGCCAACCCTAACAGATGGTTGCTACAACGACGAACTCTGGTGCGGGTATAGCGGTCTCCCGGGAGCACATC
ATCAGGTTGTGCCCCTTCGTCGTGGAAATAGCCTGCCGCGGCCGCGCGTGGCGCATACTTCCCTGAGCGCAAGCCTATAA
GCCGTAACAGAGCCGCGTGACAGCTGTATGAGAATGCGGGACCTTCGATGGGAGAAGCTAAACGAGTGAGTAGTCATCAT
TAACGGCAATCAGCCTAGACGCGGTACGTTTAACATCCCTTAGTGGCTCACCCTGCTTCTCCTCCGGTCACAACCGTCGA
TTGAACTGACGATAAAAGTAGCTCCGCCCACGACCCCGGATGGACAGCATCGCCTCATACTCCTGTTTAGTCGGCCATCT
CCGTCTACCGTGGTGATCTGACCTGGGGATGTTAACAGGGGAGGTATCCAAAAGTTCCTGCGATAGTACAGGAACTGTCG
ATTGCGCCCAACATTTCTCCATTGATCGGTGTCCTACGAAGCTTACGAACTAAGAAGCAAGGATCTATTGGAGGCCCTCA
TCAACTGCTGGATAAATTAACCCGGGTCACTCAAGCTTGCCTCCCCGGAATATATAGCTGGAAGATGCAGGGGCAGACAA
AGGAAGCGGGTCACGAGCTTGAGCTACAGCTCTACGCTTGAACGAGACTCGCATGGAACATTCCTCCTTATAGACCAGTA
GAAGGATCCGGGGGTTCCGGGTTGGTAAAGCTCGGATCTGGGTCAACGGAACACCTTCATGGCGCTATCTTACTCCTTAA
TACCGTCGGTAGATGTATAACCCTATTTCCGTTCCTTTGGCCCATGATTTTTAGTGAACTGGAATGTTACTTATATGGGA
GGTTAAGTCCGGAAATTCTACTCTTCAGTCGGGTTCTTTACTCCTAGCAGCACCGTACATCCTTACAGAGTGGTGCTTTG
GCTGAAGGCCGACCATTTACTCACAGGGACCCGAGCGGCTCGGGAGTGGGTGGGACCTGACTGGTGGTATGAGTTCCTTC
GCTCTTACGGTATTGCAAACAGTCGGTCGGCGCCAACGCTTCAGAAAGAAGAGGCCCCATGCGGTTTCAGGTATTTGACT
CCCGTTCCCGAGCTAGACGTACAACGGCACTATTACCTAACTACACGCCAACGGGCGTAACAAAGTAGCCCGGAATTCTT
CAGGAAGTGGCCGCTGTAGTATTGATTTCGATTCACAAGGTTAGCTACTGGGGGATGATCCATATCCATCTACTTTGGGC
TAAGAGTTCGCCGGCACTAGAAGGAGGTGCCAAACGACTCGTATCCCGTAAAGCGGTCCACGGCGCTCCACATGATCGGA
AGCCCCGAACGTAAGAGATAAAAGACTGGTATCCTCCCGATCGAAAAACTCGACCCTACTCTGCGCAACGTCAGGCTAGT
TGTCACTTGACTGGAGGCGAGCCCGCTCCAGATCTGCTCGCGCACTCCCCTGTTCCGATGAGAACCTCTTAGAGTAGGCT
TGTAGAAAGTGCCCCACGCCGAGTACGATGTCCGTAAAGCTCGGCACTCAGAGCGGCATCTTACATGCAGCGTGTAAGAA
TTTAACGGCACACATGGGCTCGCATATTTATCAATTGGTGTCCTGAGCACAGCTTCCATTGTAGGGGAGAGTGCGGCCAT
CAACAGCCTTCGACATTTCACACTAATCCACGGCCCTGGATAACGGAGAGCGGGACAGGTAAATACCCCTTAATCATTCG
GCAGAGGGTTCATTCAGGCACTCAACCGCTTGTCGTAGTGGAGGATCAGGTCAGGTCCACTGCCTAGACAGCCGCTGACC
TCGGAGAGAAGCCTAAAGCACATCAACTATTCGGCCGGTCGTTCAAGCCAAACCCCATCTCCATTCACAGTCTTAACTGC
CTCAAGGAGGCCCAGTAGTACTCTGCAGCAACAGTGGATTGTATCCCCTACCGCGATGTGCGCCAGCACGGGAATAAACT
GTAGCACGAGTGTCGGATCACCCGCGAGCTTGGACGGCAATTATTGGCGAATAAATGGCGACTTTCGGGGACTCAAGGGG
CACGCAATAACAAGTGGGGGAAGCAGGCATGAATAATGACATTCGTTCCTTGTTGCAGGGTCAGCATGAAGAAGGAGACG
ATTGTATCGTGTGCCTGGTTAAGTGTGTCTCATATGCCGGGGATCTAATTTTACATCTTATACCGTCGAGGGCTAATAGC
ATGCCGTTCGCCCTGCATTGCCAACGGTGGCAATGTTAGCCAGTCCTTGTATCCCGTGTACCCAAGAAGCACACAAACAA
CAATGCTCTTCGGAGGTTGGACGCCAAGACCCTTGAACCGAATCGGATCTTCGGGTGACTCTAGTAGTAGTGCCGGCCCA
ATATAATACTGAACCACAGGACGGTATTAAGTAAAATACTATTGACACTTCATAAATTACCAATAAGGAAACATTTCTTT
ACGCTCAGTGAGGAGACTAACCTACTCCTTTTGGAGAATTAGCTGGCAACGGGTGATACGGGCATTCTGAGTCCTGCGCA
GGAGGAGCCAAACACGTGTGCAGGCACACTATATCAGAACGGTTAAAGGGTCGGGAAGTGCACTCCACTCGTTTCTGAGT
TAAAGACCAAGGAGCTCAGGGCGTGTGAATTACAGCATGGTTGTACGGGATTAGAAAACCCCAGTAATATTAACACACCG
TATCCAAGCCAGCCGCCGTTGTTTTCGACATAAACGTGAAGGTAGTATTAATATCCACCCAAGGGATCCCAGAGGTAGTC
ATGTTAGCACTGAAACCCGTATGGATTAGGAGTAAGCCCCCTCACTGCCACCTTGTCCTCTTGAAGACCGACTTTGCGGT
TCAATCTAGCGCCCACCTGTTACTTCCTTTCGATAACCCTCAGTTGTGCCCTCTTCGGGAAACAGGGTGGCCAAATGTGC
ACGGGGGAGTCTCCAACCATCAGGCCCCGACGTGCACACCGACGTCCAACTCCTTGGAAGGCACTAGCTCCCCATTACAA
CCGATCGTCCTGTCCCCAGTGGGACCTTTCGTTTGCCAGCCGGCTCCAGGGGACTGTGTCCTAGCCATGGGGGACCGAGA
GACCCCGAAGTTGCAACTGAGGGCCCAGTACCTTCTCAGCCTCCGGCAGTCCGTTCGACCCATCGCGAATCATTTGCGTG
GATAGAGAGGTGCGGAGCGGCAAAATTGCAATGAAGAAAGGATGCACTCACTATACAAGGAGAAGATAACTACCCACTTT
GGATTGGTGAAAACGCGTTAAGTAACAACGCTTGTCAGGCGAAGGAGGCGAAGGGTTCCGGCGACAAGCGGGGATTGAGC
GTAAGTAGTCGAACCGCAGCAGGAGCCCAACGAATTGACAAAGAGAACTGGGTGATTTCCAACGATGTTTTCTACTTATC
TATGCCAATTCCATGCAAGACCTCCCGAATGCCGAAAGGGAAAGGGATTGCGGACGAAGCGCCAGATATGGACCCTGCGT
GAGGACGCCCGCGCACCAGTGCCATCCTACCCCCATGACGGTTTCAGTTATAAAAGGGGTGGATGCGCCCCAGTATCTTT
GAAACTGTTGTGTTAAAGGAGGTCATGATATTTTTTGTGCCTTGCGGACAACCCACATTTCAAACTTCATCTGTTAAGAC
GTCTACAGGTAAATAGGTCATAACGGCCTATTGTCTGTTCGGAACTGAGACACAGGTCCCTGTGAAAAAATGGAGGAGTG
CCGATCCTTCCGAATCCATGGAGCACACATGTAAGTAGTAGTTAGAGCCCGCGCTACGTGACAACGAGTATTCCCTACAC
TGATTTTACCGCTTTAGCACGAGGTGCTGCCCGCACAACCTACCACCGGGGGCTCTGAGCCCCTTATACCTCATACAATC
ATCCGATTCGTCAGATGGTGAGCTTTTTGACACCTCGCGAGTACGGAGGGGGTAGCGGCCAGTATTTCGCCTCGTGTGTA
TGTTCGTCCGTTAATGAAACTGAGGGTCGCCACCTCCGGTTTGTGCGAAGCACGCAAAAGAACACTTCTTTCCTATAAGT
GTCCGAATTAGTGCTCTTGACCGGTTGTTCTTTTCCAAGGGAAGCTCGACGGCACAGCTGGTTTTAAGCCACTATGGATC
CCTCCTGCCCCGGGAAAGAGGTGCGGCTTTCGAATGCGTTACTTGGTCAGCAGATCGCTCCATATAACCCGACCAACGTC
TAACCAGATATTGACGCCAGGAGGAAAATGTTACAGTTCGTGACATACTGGGATGAAGCCTTTTTGGATCTGAGCGACCA
AGGTGTCGGCTCCATTGGGCGTGCCGGTTGTGCGGAAACTCTGCCCGCCAAATGTGGTCATGTAGGCTGAACAGCCACAG
CTAGGTCAGAATTCATGGAGGCTACGTAAGACCGAGTAAACTTGGCTGGTGGATTGACTACAGGAAGCTGAGTTCAAGAA
TCAGCTAGAAAGCGATACGAACTAGAGATTGATTATCGGCGGGTCTCCTTTACACTCTATTCTTAAGGAATCTAGCAAAT
CCGATTCGGGGGGGTGCTAGGTGACCGGAGGACGGAAAGGAACGGGCGATTAAAAACTGTAAAAACCTCGATGCGAGAGC
TCTGCTGTAGCTCTCATTAATAGTGAGAGGGACCGAACGTTTCTGCCAGATCATAGACGTTTTTTGGGGGCGCGAAGCGT
GGGCGGGAGGTCTGAATACGACACGCGTGGGGTGAGCGTCTTTGAACGCGAGGCGTAAACCGAGGAAAAACAGCGGAGCG
TCAAAACGTCAATGCCCGCCCAAGATGAGAGTCTGTGGGTCTGCCTAAAAGGAGCAGGGGAGTGGAAAGCACGGATGAGT
AAACGTGATTGGATCCTCCTTTGACATCGCCGCCGGGGGGCGGGTGTCCCTCCATAGGCGAAGAGCGGTACGGTGGCGCC
CAGATAAGCGAGCCACCCTGAGGACTCATTAAGAAATCCACGACTCGGGTTGCTTGCCTACGTCGACACGAACGCGACGT
ACCTCGTAACCAAACGACCGCCGCAGGTCGAGATCTAAAATCAGTTGGACGCCATAAAGAGCGAAGACGTCCAGCCTATT
TTCTGAAGCGTCGGGAGTCAACTTACTTAGCCTCCCGGGTTCCGAGAGCGACCAGCCCACGTGAAATCTTCGTAATGGGT
ACCGCGACTTGTGCACCAAGCGTGCTAATGTATCTCAAGAATTGTTGCGCACACTCCTTGAATGATGATTGTCCATGGCA
GCACACCTAGAAAAATGGCCTAGCATCACATAAGTTCATATCAGTGAAACGACAACGAGTGCGGGCCACGCTTACAACAG
TTCCAAGAGACCTTGTATGTCTCTGAATAATGCAGGTCCCGAGGATGGATGGCCTGCCAGGCATCGGGAGGAGAAGGATA
ATTGTCTACCGCGTAGAATAAAGGTTGCAAAACGAACGAGTCGGTGTTTATCGCCTTGCGATGGTAATGCAAGCAGTTTA
CGCGTCGTAAGCAGAACCGCTGTTAAGTGATAGAGTCACTGTTAACCCGTGAGCTCAGGGCGATGCCCGGGATGCCTTAC
AGAGTAAAGAATCCACGACTCAAGGGCGGGAGTATATGGACAGCAGTTCGGAAGGACAGCACTGGGTATTCTTGGGGGGG
AGCTCGCTACCCGGGTCGAGCGCGGCGTGGACATACCGGACGAGGAGCCAGCGCCGTAAAATCGAGGACATAAAGGAAGG
GATTCCTCACGAGAGCAGACATAAGTGGCCCACTGACCCCCCGCGGATGGTCTATTTAATACACGCCGGATTCGGGGGCT
CGTGGCGTCGCGGTCGGGATCGTTGGATGACAAACGGGGATGTAATGAGCCGGTCGATCTCGAGTTGGGAGAGGACCTAC
AAGGTCCGCAACACGACAACTCGAGTGTTAACTCATTGACCAACGTATCGATTGTGAGCTGGAGCCGAGATTACGCTAGA
GTAGATTAAACTTCGGCAGCACCTAAGGCCGCGGCACAGATGTGTCGCTAACACGATACGTAGCTACATAGGGAGTGTAG
AGGTCTATCAAGGGCCAAGCGAGGTAAGTGAGGGTTTGAAAGTAGATAGGTACGAACGGCGTTCTACGGCACATGCGATG
CTCGTCGACCAGGTGCGCGTGTCCAAAGGAATCTCCAGAAGAGAGACTCCTCAGAGTCGCAGGTTAAGCCTGGGGCAGGC
GCTATCCATTAGGCTGTGAGGAGAGGTAACGTCAAACTGCGAGGGCCTGAGGTTCGTCTACCGGGGTCGGGGCACACAGG
TTCGCCTCGGGTTCGGCTAGCACATCGGCGATCTAGACCAAACAACAGTTGGGCGAGGTACTCCTGGGCCGCAATCAAGG
CACACTGCATTCCGCCGGGAGGGAGTCGTCACTCCCGACCGTTTCCGGCCGTTTTATGAATCTACTGTGCTTCTCTTCCA
GTCGAGGGTGACTTACCACCCCACAAGTCGCGCATTACCAGATTGAAACCAGTTCGCTTGAACACTGTTTCCTGGATGCG
GGCCTCGACGGCCAGGTCTTCGCACAGGATTCAGGCATACAGATGCGAGTGTTGCCTGCCGATCCCCGCACACGGGGTTC
CAGCTGGAACCTTTCCTAAACTGCATGCGCTACGATTCATTCGGCCTGGGCACAGAGCTATCTAATCCCTGAAGCAGCGG
AGTCTCACACTAAGTCGTGCTGCACGCAGGCTTCGCGGGCCTAAGCCATCCTGCGAACATTTCGTCGCGGCTCTCGCTAC
TGCACACCACTAGGCCCTGCGGGATTAACTTAACGTCAACCAGGGCAATTCTCAACTATTGCGAGCTGCGTGGGCGGAGG
ATCGCAGGCGCCGAACCCCTTGCTTTTTTCCAGTCAATTACGTCCCAACTAATGTTCTGAACCATGCGGGTCAATAATAG
TCGTTCGTCCGCCCCATTTGCCAGACGAGTTAGGGCCCGAGTTGAATTGAGGAACGTAAGATGGCGAAATCGAACAGATT
AGACTTGAGACAGTTCGAGCAGTATACTTGCACAAATTCTTTTGCGCAAGAGGAACCGCAAAGGGGTAATTCGACTGACT
TCTTTCCCTTGTGCAGCAGGAGCATGCCGGTATGTTGGCCCCCGATCTGGTGCTTTTGCATGGGCGCTCCGTTTGAAAGG
CGGTGGATCCAAGGAGCTGACTGTTTAAAGGTCCTATTGGACACGCGCGTGGCTATATAGGAACTACAGACCTTTTTTGG
CGTTAATGAATCGGCGATCTGCCTTGTGAAAACATTAATGTCGAATCTCAGGTACTGGGATGACTTTTATCCATAAAGCA
GCGGTTGAACGCGACAACCCGCCAAACCGCACGCCTCCCCGCCTTCCGTTTACTTCCCACCTTTCGAACAAACCAGCGGA
TGGTCTGGCAGTAGCAGTGATGACCACCTCACTTATTCTGACAGGCCAAGAAAGTACAACTAATGCAGCAGCTGTTTTGG
AGAGGTACCATCTATATGTACATTGCTTCATATCCAGGCAGCTGCATGGAGAATTATCCGGTACGGCGTAGCCTATATTA
AATGAAATACTGGGAAGTGCGTAATTGACTGACCGCTCGGATAAAAGTGAAGGCAGAGGACGGTGACTACGGGATGAGCT
TTGTACCTTATAAGTCGGCAGTTCAAGGTAGGGACGCGCCGAGACCACAAGACCCAGAGAGGCAGTCAGACATGCGCCCC
AACGCACATAAGGTCAAACGACCAGGAATCCAACAGGAGATGGTACACCAATATCGAGGTGGGGGTGAGGGTTGAAGGGG
AAATCGCCAGTACGGAGATGTAGAAACAACCGCCTTAGGTCAGATTATTGTGCAATCGCAGTGATCAGGGAAGACGGGCC
AGACGCCGCAAGGAACGGTGTAGCAACTTGAATATCCAGTAACCAAAGTGGATAAAGGCGGGCGTTAACCGGGGACCAGG
CCGCTCGCTAAAAGTGGTGAGCTGTTGGTCTGACCACAGTCCGGAGAGGCTTTGACTAATAACGTCGACTCGAGATTGCA
TGGGCGGGTAAATGGTGTCTAAAATTATACGGCCGGACAGCACTTGCGATCAGCGAAGGCGGAGGGCCTTTAGTGAGGAG
TACGCAAAACGAAAGCGGCCACGTGCTAAATCTCATGTGCAGCAGGGCGCACATCCGCTGGTCAGTATTAATACGGGGAA
AGTGCAGTGGAAATGGGCGCGAGAGGATTGGTGGAGCAACCACGAGGTTGGTGCGGAATATGTCGTGCTTCCGCTGCTAC
CAGGCGACCGAGTGACTATCTAAAACGAGGTGAATTGGGTCTATATGTCGGTCGGCGGGCGGAGGTGCCATTCAGCCAGG
GGGACCGCACGGCGGTACGACGGATATACGGGTGGAATGGGTGAAAGATCCGGTAAGGGAGGGGCGTTAGTCCGTTCTCG
CGACATGGTGTGCACATTCTTAGAGTGTAGAATTGGCGAAATTTTAGGAAGGAATTGGGTGCAGGGTGCCAACCGCCCAC
GCACGAGAACGTCCAGTGTTATTCGGGTGCGCTCCCTCCCACTAAAATGGCGACTCAGATAATGGGCATCAGAAGAGAGG
CGAGGTTGAACCACCTGAATGTGTAGGGATCGTGTGCAATTTGAACACGCATTTGGAGCCCAAAATGACAAACGTCCGGC
ATACAGAAAGGGGCGTACCTCCAACCAAAGGCCTTCCGAGTGCAAAAGTGAAGAGGCCCGACAGGTTCCGAGTATAAGGT
CCCTGCGAGAGAGGGATCGGGAGCGTGCGTGCCACTGTTGCTGGCGTGGTGACGGGCGAACGAGATTATAACTGGGAGAA
GATACAGACTGATGGCGCTTATTGTGGGAAAGGGGAAGCCGACGGTTCTTTCCAGCTGGCCTATCTCCTGACGGTTGACA
GGAACCTCTACATACACCCCGACCTATCCCATTCCACTCGTTGAACAATCTCTACTTCTGTCACGCGGCTCTCCCCAAAC
CTAACTCGCCTATTGTTGTATTCCAAAGGGAGCTTCAAGAAACGTCTCTGCAACCATGCGCGCTGAGTGAGGTATGGCGA
GAAAATCCTCACGTGTGCGGG-TTTGTCGCCAGCGTTTCAGTAGCCCCGCGGGGTGTCCGTGTGAGTTGTTTCTCTCATG
GCCAAACGTATCGCCGGTTACCCTGACCGGGCTAACGCTGTTCGTGGGGTTCCTAGCCGCAGGTCCAGGATTTCAAGAAG
TCTACTGAAAGTATAGTTTTTCTTTCTGGATGTTGCATTGAGTGTTTCTGATTAAGGTTCGCAAGCAGGACATCATGGTA
GCACTCTCCAATCCACTTGAACCGCTATATACTCTGCGCGTCCCGGCCTTACTCGGCATGATAGCAGTTGCGTTCATACC
ACGTCCCCACGTCCGAACTACTACGCACGGCTGAATAACAGTTTTCTCTGGTTTGGACACACGAGATCCGGAATATGGGG
TGCGGACGGGTCGTGACGTGAAAGGGGGCTCGTTGCAGAGCAGACCCCCAGCGACTAGCATCGATCGTGGTGGTACTCCG
ATCACGGCTTCTGGGCTAGCTGGTTAGGTGGCACCGCCGACAGGGAATATAAACCACGCGTGGCGGCTCCTTCCATTCGG
CACAATAACCTCTGTATATCCGATACCCGAACCCGCCTATTCTCCGCATGATTTCGGATTCGTTTTCAGTCATCAGCTGG
CCCGTTGCTTCATTACGGTTAAGGTGCTTGGCTCCATGCCATCACCGGGGGAGAAACGATCACCACTCCCCTCGGCTCCG
TTACCCTCAATCCCCCGTCTACATTGTCTGGCCGAGCTCGTGGCCTGTATCGTTCAAGGCTCGTAGCTTATTATCCTTCT
TCATGAATGATCTCTCAGCCTTCTCGCTGATGTATTCGTATCATTAGGTAGCGATTACTTGCTTCTCCCCTAGGCAACTA
TTAATCTACCAAGGGCCTTGACCGCCCAGGTTGCTAGGTTCCCTGTAGTTACTGCCCCACCATGTGGCCCGGTTCGGAGT
GAAGGAAGGACGCCCCGGTTTGGAGCTTACCGGGGCACGATTTCCGAAATAGGACCATGCCAATGGTCTTTGGTGGCCGG
GATCATTTCTTTAGATTTCAAGACCTTGCGGCCTAACAGACCACCCTATGGGGCTCTGTGATTTCGTTCCCTAACACTGG
AGCGGAAGTAATTTCGATTATCTGGGCCATTCAGAGTGAGGATCCCGAACCACCTTCTTCTGTAGAGTTTGAAAACGACC
TTTCAGCTCCCGGCAATATATCCCCGACGAAGCTAAATTTTGCACGCAAAGCCTTATGACCTGAGACTGTTCATCGGGTA
CCCGTGAAGAAGCTATGTTCTTGACGTGTCGGAGAGAGTGGTGGTTGACGGACGGGTTAGCAGGGTCTTCATTCGATACA
CTCTAGGGATAGGGGCGCATAGTTGGTCAGAAAAGCTACGCCACGTCGCGTTGGTGGCCCGGAGCCCCACGCAATTTTGC
GCGGACCACTCCACTCAGACTGACTCGGGTCTAACATCGGTCCACCTCTTCCCGCAGCTCCGCATCCCGCCACCCGTGAG
AGGTTAATCAAACTATAAGCACCCTAATGGAGGAGAGATTCTGTGCAGACATCCCTCAGATACGCCTCCTAGTGTAGCCG
GTCGGTGGATTCCGGTGGGACGCCTGCGGAAGTTTGCGGAGAGGGGGCGGATGAACCGGCGGACGGGGAATAGCGAAGAC
TTGGAACGCTAACTACTATGTTCCTCTTTTCGGAAGCCAGATAATGCCGGTGTAGAGCATCAACCTCGGCCATCTGTTTT
TATACGCCTACCCCTACGCCGGTTAATCTATTACCACGCAGCACGAGAATAACCTAGTTAGGACGCCTTGAGAGGTAATT
TGCATCCGGGTAGTAGGCAGTCCCGGTTAACCTGCCGGAGCGAAGTAAACTTGGCGTGATCCCCCTGTTCTTTGAGTAGC
GTTGGCAGCCTCATCCCTTTGGACTAAAGATTAGCACTTTGCTCTTAAGCGGTCACGTGACTGTAAAAATTGTGAGCCAG
TCCTCACGGACGAATTATGGGCGCGTCCGCGTCAGGGCAGCCCCATATTATCGGTCCTGGTATGCGCCCTCAGGGTCTGG
GGTGGGCATATACTAACCGGTTCCCGCAGTCTCTTCCACTTAGCACCCCTGTTTATTTGACGCTCGGTCCCCGCTCGAGC
ACTCCGCCGCTCGTATTGACGCAAAACCCACTATACCTTACAACCCTAGGGCGGGCTCACCCGGCTGTATGACCGGGCAG
GGTCCCCGACACGCGATGTACTCCTACCGTGGATTGGTAAGCAATTCGTGGGGACTGCAGGTAGCTTCATGTACTTGGCT
ATTCCCCCTAGCGGCCGGCCCTGTAAAACGGATAAACAGTATCCACAGCAATAGCGGCGAAACGGTGCAGCTTTTTAGCG
AGGTACGGTACCAGAAAGTTTGACTTTGGCACAGCGCCCTACTTGCGCTGCCACGTTCTTGTGAGAGGTTTTTAAAGCTT
TACAATCACTTGCCGTCTCCCTGGCTCACAGTGCCGCAATCTATTAGGAGCAGATCCCCCGAGGTGCGATCGTTACCCTT
TAGGTGCCACTATGCCTCCACGCCAGTCATCGTGGCATAAGATAGCCGACACATACGCGCCCTGGAGATCAGAAGTGCTA
AACGGTCTACGGGCGCATCGCACTCAGGCGCTATCAGCCGAGGCTATCCCGAGCACGTTACGGCCAGGGTCGAATGCTTC
GGGCTGGCGGTTTGTCTACCTCGGGGCTACTCTGACTAATACGTGCAATGTCCGTTTTCCCTCTTGTTTAATCCCCAGCT
CCTTCGAGGTCTGATTCTATAGGCTTCTCTCACAATTCCGGTGTAGGGATATTTACGACTCCGTAAATATACTAGCTTCT
GCTTCTATTCGGTCGGCCTTCGCTAATAAGAAGGAAGCCGAGTCATCGTCCGGTACCGGAGACTGGGGAACGCACGAGTC
ATTCCGGGGTAAACATGTGGTCAACCTGCTCCGTTCGGATAATAAAGCGGGCTTTGCCCCTGCTCATGTATTTAAAAGGG
AAAGGATGGTGCACGGAGAGACAATGGAGACCGGACATGGCTTTCTCGGTTGCGGGAGGAAGTTCCGATTTAATTCCCGT
TCTAGCGGAGCTTCTTCGGTTAACTATGCATCCGCAGAGTTCCATCCTAATCAGCGGTGGTTCTGCAAGCGATAAACATA
GCTCCCGATAATTCTCTCGTCCCGACAGTCGTGTTCTCCCCCCCGCCTCTATGCGATCCCCGGGATGTCTTCGCCCCCAT
AGCGCCGAGCCTAGGCAATCCGTCCTCCCTCTTGTCATATGCTTATGAGTCATGTTTCTTCAAATTAGATCGCGTCGTTC
TGTCCTACCCACGAATTGGTTGACTCTTTGTGTCAACCGGGGTGCGCGCACCTCAATACACCGTCTATCGTCCGGTTAAA
ACAATATCTCCCAGAAATCGGAGCACGAGGGATGGACACAATACTATTCCCCGGCACCAGATACTGAACCACATTAACCA
GAGTCCGCAATTTGCCCTCTACTCCCACTTCCGGTCTGATTGGTGCGAGGGAGTGCCTCTCTCAGTGCCCCGCTGGGGGG
TTCAACGTGAACAGTGAAAGAACTGTCCCTACCTTCTCAAATGTACCGGTCACATCTTATAGCTATTCGGCACGCCTGAC
CTTATAGAGCTAAACTGCGCGAGGAGTGTTAGATCGTCACAGACCATTAGTGGGTGCTACGCATTAGGGCCCCACCTTTC
TGTCATTAATACTCGATTTTGCTACTAGACGAGCACAATGCGCCATGACTGATCGGGTGTCTCTATCCCGGCACAGGTTG
ACCCGTATGAGGGCTGTTCCTTAGTGGGCACATTTTTAACTCCCCGTGGGCGCTTATAACTTTGAATCAGGGCAACAAAT
AAACCCGGATCGCTACCGTCATACAACGCTTCGTAATTGTACCTGCTACTATGGTCGTATTGTTTTCCTGATTTTGTTAC
CACAGGTTATAGTAGGTATCGAGGCTGTTTCCGAGCACTGGGCGAAGGTCTGATCAGATCTTGAGCCATTAAATAGAGTT
AGCGCCGACCTATAGGGCTGGCGTCCTATCTCTCACGTGTCGTGTCATTCGCTTCCTCGTTTCACTCAACCCAGCGGGGA
CGTGGGGTTAGCCTCACCCCGTCTCAGATTCGCCAGCTCGACGTCTCGACGACAGGCGGATCTAAAGTCGCAGACACCCC
CTTGCTCCCCTGTTTCTCCGCCGCCCTTACCATTTATATCCTTCTGCACCAGCCGCTGGTACTAATTTGTGGCTATGGCG
GTAAGAAGGAGTATGTTATAGCTTTCATCATATCCCACCAGGCGACGTGCCAATTTTCCGTCTCCCAAAGCATTTTCTAT
AGGGTCGTAATATGCGCACTTGGAACTACTCCATCGTGAAGGTGTAAGTGAGCCAAGGAAACTTGAGGGTCTGCTTGATG
ATTTCGAGTTTTTGGGCTCACATTCCCAACGGGAATTGGCGGAAAGCGAGGCGGCGTCGGTGAACAGCTCGCTTATCGTC
GAGGTGATTGGGTCCTCGTGGTTGTTCGCCGCTAATTCTACCCAGGCTGCTTAAGCGCCCGGACTACGCCTAATCGTCCC
TGCTGGATATAACGACCTAGACCTGTCGCCCTCATCTAGAGCCATGAAGAGACGCTGGGACCGGGTGACGATTGTAGCCA
ACGCTACCGAGATATGGCGCCCAAGAGCCAGCAAATGTGGCTGGGACTGAGTCGTCATCCTAAGAATCCTTCAGCACCTT
CGACATTTGGCTAACTCATGACAACATGCTAGGGTTGACCGGGACTTCGAGCTGCTGATGAGGCGGGATCACCCGCCGTA
GGCCGGGCACTGAACCTCGAAGAGCAAATGCTCTCGTAGCTAGGCTGACGTGAATCATGTTCCTAACCCAATCGGGTTAT
ATGATGGCTCCTTTCACATGAAACTAAGCTCAAGCGACGCCCTTTCAGGGACTGGCCTTAACGTGTTTAGAGACCGAGAT
TCATCGAAACTGCCACAGTGAGAGATTCGTGGGATCCCACGGCCAGCCACATCTTAACTAAGTTCAAAGGGCACCACGCC
GGTAGCACTAAAGAATGGCTTAATAAGCGGGCTTGTTGGCCGCTTAAATAGGTACCCCTGCCTACACGGGGACGGAGATA
TCGCGAGGCGCGGCATACAACCCTTGCACCTGTACCGACGCTGTCCTCTATGAACGCAACGCGTAGTAGTCGACGATAGA
CCGCGCGAGGAGAATCTCCGTCCCCTGAATAAACTGCGCCTAAGGTCTGTTGCTTAGTCGCATGATCTTTTATTGGCTAG
GCCCCTTACTCTTCCTGACCACTAGTCAGATTTAAGCGACCGCACACTCAGGAAGAGTAGCGTCTCCATCCGTGCGTTGC
CTTGGCTCAGTCCACGACTATAACATTCCCTTATCGGTTGGCAGCCCTTGTGTTACGACTGCGTAATCCCTAGCCGTGAC
TGTGCAGAATCGTAAACGCTGGTCTGCAAGCTGGTGTTCCCGAGTAAACGTACGGTCAATTGGACGGCCGGAATTCGGAA
GCCCTCATGTGACAGTCGGGAACTCTACTTCACCTTCATGCGGTGTCTGCGGGCTGCTTCCGGTTTCTTTCCAAGACTCG
CTATAATTTTAACCCACGCCCAACCTAGACTGGGCCGAGAATAATCCGAGGGACGCGCCGACATAGAGCCTCGGCCTTCC
TCACCAGTTGTTATCTCTGCTCCCGCTGGAGGTCCCATGTTGACTTGAGCTGGAGGGCGCGAGTTGTTGGCCACGTGGTC
TAAAATGTAGCTGGCCGTCATCTTGTGGCATTGACACGCGCAGTACACCAGACCTGCAAACCCTTTCGATAACCATAAAA
GATTTTTTAGTCAATGGCGTTCGACGCGGTTTATGTCAGTTTTCCCATGATCAATGGTTCCATCCCAGACCCTAGAAAAA
GGCATCGGGATCAAGTAGTGACCAGGGAGGTCGGCTCCTCATACGCGAACCTTCGCAATGAGCGATCTACTTACTGATCC
CTCTTGGTTAAACCCTTAATTCGACGGCATGCCGAAGCGGCTACAACCCTGGCGTATTTCTCCTGGATCCGCCAACAGAC
CGACTTGTATCCGCGCCTGAGATAATATCCCCAAGCTTCGAGATATATCACACCCGCATACTATCATCTTGGGCGAGTCA
ATCCGGAGTTCGACTTTACCGGCTCCATGTACGAGTATACTCCGAGATCATGGGCCTCCACACGCCGCCTGGTAGATATG
ACATTGGTCCGTCTGAGGCAACGATTCTATGGAATTCAATCACTTATCAAATCTACCAACTGGATAACCGGTGCCGGGCT
CGTTTTGGCGACGGAGCGCTTGAGATATCTAGGTGACCAC-TTGACAGGTGCGGCTCGATAGGTCCGCTTATGCCCCCAG
TGGAGACGACCGGAGTGTGCCTGGCGCCTTTTCCCTAGGCAGGGGCGTAGGCCCTACTTCCACTATGTCACGTGACTGGT
TGAAATGGTCGGACCCTTGTGCATGCGACACTGCAAGAGGCCACTACCTGCTCGGAAGTAGATATCCTGAATGGAAGAGC
TCGCCTATGACGCGGAGTGCAGGAACGGGTTATAGGACTGGTGTGGGTTGATTGGCAATTGAATGTAACCATGATCCCGC
TCGCAGTAAAGATGAGAGGACGAACGCCGGTCCAAGGGGAGTCGAATCGCACGCGGAGTGCAGACAGTAACGCCATTTAA
ATCGGACGGGGCCGGGAAAGTCTCCGACTCCTCAATTCGTGCTTACCGGCCTTGAACGTATCCTCTTCGTTGAAGGTGTT
CCTGATCTCTCAACAATGATTACTCTCGCGACGAATAACCGTCCGAGCGTTCTACCAACTGCAGGCGCCCGCACGTGGAG
ATGTTTGACCGTGCACATTCCTGATAGACCTATATACGATATCTCCATATCAACCACGTGAGGTTATTTCATTCCCCGAA
CAGGATACAATATTTAAAAGGCGCCATATAGCTCGTGATCGAGCTGGCGCTAGATTAATTAAGACAATACGGGTGAGGTA
AGTTCACCCCTATTGCAATATACAGTAACGCGATACCGCTAGACAAGGTACTGCTTTACCCACCGACAGAGTATCGGGGG
TCAGACTGGTGGGCAAGCCTATTAAAGGCACTGAATGAGGTCATACACTATACGTCTCATTAGTTGCAGTTGAAACGTCT
CAAGCACACATTTTATTCCTTGCCGAGGTGGCGGTTGGCTGCCGATGCGACTATGCACGACCCCTCGATAGGGCGGTTCT
GTTATATACCATTACCGCCGCGGGGTGACGGGTAGCACTGAAGGCTCTGACAGATATAACCAGGTTGGTGGTGTGCCCCA
ACAAACCCCTTCCCCTCCCGTAGCACTGCTGAGATCTGCAGCCATGGAGAACAGCACTCACGCTGACAAATATACTAGAG
CGGCATTGACCTTTACGAGAATGTCTCATTTAGGAGGAAGTCCAAATTAATCCCTGATTCTTCGTGTGGTATGTGGAGCT
CTCCCGAGGCGTCTTACAGCCCACTCGCTGGTTCAAGACCGGTTTGGAACCCGTCGCGACGCCGGGTGGGGTCTCGAATG
ATGGGTAGCTCGACCGTTGGACCGCCCAGGAATCGAAGAATACGGGAATACGAGGTAGTGAGTTAACGCAGAGGACGCGT
AGTAGGGAATCCTTGCCTGGGAGCCTCTGAAGAATCTGAACGGGAACTGAGCCGGGGCTGCCCTGAATAAAGCTCTGAAG
TGCATAAGATTATCCTTACGATTTTGCACCCGTGGCAGGCTCAGGCGCGGTCTGCGCATCCTTGGCTCCCTGTCTTTCCT
ATATGGACGTGCTGTTGTGTATGTGTCATTATCCCACTCTTAAGTGTGCATTGTGCTCGGGCCTAAATGTCTTTACCGCC
TGTCGGCTAGCGTTATACTATACCTAACCAAACAGGTAAGACTACACCGGTCAAAAACGAGCTGCAGGACTTGTACGTCT
GGTCTCTACAATAGACAGTCCTGTAATAGAAAAGTCCGCTCCTGGGGCGACTTTAGAAACTAGGCCCGCGATGGCTTCTC
CGAGGTTGACTACGGAACGACTAACAGGCTCGCCGTCTGAGGTTTATAGTCGGCAGGCCTCTGGCCCTCCCTTGCCGTGC
AGGAGCGTGGTGTTGCGATCATAGAATCCGTAACGAAAAACTTTGTCCTCGACTGTTCCACAGTGCTTCGGTGTTTAGCC
CGAGCTCGTGCTTTCTATCTGCCATGTGCCTCCGCAAGTATATGCTGCTTTTTCTGACACACAAACGCTACACTTAGTAG
GTGGAACCCAGCCGTTCCCCCCCCCGGAAGTCACTCCTCCGGCGATACCGAAACTCCTCACTTTTGTCTTTCTTGCGACC
AATACGATGGCGCCGGCTGGCAAGTTCCTGGATATATTGATCAGCGCTCGCAGTTTACGGCTCCCTCCGGTGCATCTTCA
CGAAAGACCGCGCGTACTACAGTGCTCTAGACACACGCCTCGTCAGCTAAGTCGAGTCAGCTCTGGCCCTAGGCTGCGGG
CCGTGAAATCGGACGAACGTGCGGGATTCATAAGACGAGAACACTACACTGCTAGAAGCGAGCCCACGGTTGCTAAATCC
ACGTGGGCGCTGCCAAGTCGAGAGCGAACAAGCATTGTAGAGTGCGTTTATCACTAGTTGCCGCGGCGTAATCATTCGAC
AAAGGTTAAGTATCACGAGTGGTACGTATCCACGTGTCTGACCCGGTCAGTCACCAAAATGCGAGCCGCGGCTGTGCACT
TGGCGGCCGCAGTAAAATACTAGCGTATACCCGCTCGTAAACTGGCTGGCCAAAGCCGTAATATTATGTATACGCAAGAT
CGAATTGCACGGCATGCCTAGGGAGCAGCCTGCTTTAGATTTCGGTCCCATCCCTCGTCAAGCCTGGTGTTTTAGAAGGG
TCGGGGGGTTACCTGACGAGCTACTTTATACACAATCTAGCCCCAATAAGCCGGAATACCACCGTTCGCAGTCATTTGGG
CCCCACGTCGAGTCACTTGAATTAAGCCGAAGTATAGGATCCACGTTATCGAGCTTAAGTGGTATCCCTTCCGGTAACAT
CCCTTGTGCCGTTCTGATTTCATCAGTGTAGGGCACAAGAATCCACCGACAAAGTTAGTTAAACCTATCCGCGGCAATCA
ACATAATACCACGTCCATAACAGGAGTGATTTTCAAACCTTCAAAATCTTCACTGTTCACAGAACTTCATTCCCTGCGGA
CGTTGGTTATTCGGACACGAGGTGTGGATGCCTCTTTACCCATACGTAGTACCAATCCCAATCACCGACGACCGACCTCC
TTGATATGATGCTTGGTTTTTTTCGTTCTACCTCAACCCGGATCGCCAGAGAAGCCTCCCCGGCCGAGGGGGACGTCCGA
CCCTTTCGTGCACCACTCCTCCGTGGTCAGGACTGTGAGCCTGATACCCACTCTAGGCATGAGGCGACAGGCTGCGGATA
AGTAGGGAGAGGTGTCCGCAAATCAGTGCGATAAAGCTAAATTTGAACCGCGCTTACGAGCTTTCACTCGCCAGCTCAAA
CATTTGCTGCTGCGACAGATGAATTACCAGGCTGCGAGTGTTTCACCACCTTTTGCGCCAGCCGAGGTACGGATGACCTC
AGGGCGGACTTTTCGCTTGCGCGTTTATCTCGTCATCTCCTTCTTCTATCTGCGACGATACCGTGCTGCTTTCTTTGGCC
TTAGGATATAGTTCTCTCGTCCAATAGAACTCGTCGAAAAACGGAGCCCCCCTAAATCAGTTATTAGGGTACAAGAACTA
CAGACATATCCCAAGACTGGAAGACGGCAGAGGACGAACACCTGTTTCGGTACACTGCGGTCCAGGCACACCGTCGGACT
GGCAGTCAACCGGACCGGTTAGTAGGTTGGCTCCATCCCCGAACCGCGACCGTGTGTCATGAATTTCCCAGTGGGGACCT
GGCCGTCGTCTCCCCCATCAACACCGGTGATGCTCCCCGAGTTCAGGGAAAGTCGGTCCTGAGTGGCGGTGCTGGCGGTC
TATATCCCTTAGATGAGAGTGGCGGCTCAGCATCACTGCGAACTTGCCGGCAACCTTTAACAACTAAATTCTTGCGCTTC
GAAACGTTGGGCACGCGCAAGGAAGCAGCCTCACGGCTTGAGTCGCCTGTTGCACGAGCGGAAGATACATTTTCGAGTCT
CGGCCTGCCTGCACAACGGCCGTAGAGTAGTCGCGTATCCGCTACATACCCAAGCAAAGTGGATAATATAAAGCTACCCA
CGTGTGGTGATGGGGCATAGGCTTGCACATTCATTCGCAGCAGGGCTGTTCCTTTCCGTGTTACTCAGGCTAACTTGCAC
TAATAAGCGATTTCTAGGGGAGCTGCAACCCACTCAAGGGGAATGCCTCTGGTAGTCTCTAACTCTACGAAGTAACGCGT
TTATGCTCAATAATGTGTTAGCGTATCACCGACGTTAAGTCTGCGCCTTTGCGAAGCGTCTTGAGCTACCGGGCTTTTCC
CGTTGGTCTCATGTCAAGCGTGCTATCCGGTTGCCCCGCAACTCGAATAACGCTTAATTCATACTAAGTCCACGTTGTCG
CCGCTTCGACTCATAAAAATCCTAGACCCCCCTTCTAACCCGTTTCTCAGTCTCTTAACTAACTGTTGTTCCCATGGGGG
AGCATGACAACTGGTGACGTCCATTCTTCTACAGGGGAAGGGCCTAGGCAATCAAATTCCAAGATCAGCGCGTCGACTTA
CAATATGAGCAACACGAAGGGAACATTCCGCCGGCTGTTCCGCCTCAGGGTAGACCGCCTTTTGTTCATCAGTCCGCCCC
TTGTGGGTCTTGTCGGGCTAGTATGTGCCGGTCTCACCATGCACGTCACCTCTTTATTACTCAGTCGCCCTTTCCCCCCA
CATCACTTTTAGCGACCTCATTTCTCCCCTTACCTCAAGGGATTGCCTGAGATCATTCTCGAGTCCGCATCCTGTAAAGC
AGACATTCGCGTACATAATCCCTTCTCACACAGCCGCACAGTTGAACGTCAGTGACACGCGCCCGTGTCACCCCTCTCCT
TAGCGTACTCATCCACATCCTGGGCGCATCGAGAGGTTATTCCCAACGTGACGTTCGGAGTGGGTAGGGTCACGGGGATA
AGTATGACGCACCCAAATGGACCGAAGCTGGCTGGGAGCCAGAGTCCGAAACGCTACACGCGACTAGATCTGAAGTTTTA
TGACAGAGCCCGCACTCCACCAGTGATCATCGCAGAGATCTCGGAGCCCCTTCGTTTTAGGAAGGCGCTGTACTCCTCTT
TGTCCTTGGCATTTACGCCCAGGTCAGCTTATCCAGGGTTCGGCACTCTCTGCTGCTGTGCATATCGAACCGTACTGCAG
ACAGAGGTGCCCCGCCGCAGCAGGCCGCGACTGACCACGAGGGTGTTCTTGCCGACAGATCCTCCTGATCCTGGTGTTTA
AATGATAAGCGTGTGCTCGCGTCTTCCGGAACTGACTCCATAGTCGAAGATTGTCTGTTTGTCAAAGCAATCCTGCCGTT
CGGAACCGCTTCAAGACGGATGGAAGAGTACAGAATTACCTTCCATAACTACTGGCTGCACCTTACCAACTTCTGCCTCT
CCTACGGCCCCCGTATTAGTCCTGAGTATGGCGTAGTTGATAACCGTCGTCACCTAGTATACCGTCCAACAGAGTGCGCC
TAGCACTGTGTCTCCGCGGCCCCCTATCCATTGAGGCAGGACATACCACAAGCTGCATCGCCCAGGCAATCAAGTATATT
GCAGTCTGGGGCCGAGGTCGTTAGGAGGCCAGGCTTCGGGGTCGACTCACTTCGTGCTCACATCATGCACAACTAACGTT
CATGTCGATTCGCAGCCCCGGGAAACCGCTAGTTCATTATCTCTATGCTTTCTACCGTCCCCATACCAGCCTCTTTGGGT
TTTCGGTCCATCTGTTGTGGGGGGCGTCGACTTTTCGCGCTCAGGACTGAGTCTTTTCAAGATGCTACCCCAATCCGTCG
AAAGGCGCAGGGCGTAAGACTTGTCCACACCTATCCTGACATTCATTTTCGTGATTGCGGGGCGTTCGTAACACAATTCG
ATCCTCGAAAAAATAGCTCGCAGTATTCGTAGCATGGGCTCTGCCATCTTGTTACCATTCCCCCTTGGATAATAATACTC
AGATTGTGTACGGTCGTATAAACTGGAACAGGGAAGGGACCGATAAAACTCATCCGAAGAACCCGTATCTAGGACATATC
AAGAGATGAGCTCCCACCGACCCAAAGTATTCACCTCTTTGGCTGAAGATGGCTCGCACTTGGTCGAAGCCCTAGTCGGT
TTTCGAGCGTAACGCCTTGAAGGACCCAATAGGCGTGAACGGCATAGTTGCTCGTACGGTTTCAAATTCAGCCACAGGCT
CGCCAGACGGGCTTCCGCCAATCATTTTGACTCATTTCCCGACCGGTTCGAGCGCGGTCCACTAGCCCCGCCAGAACTAA
TCGCAGCGCGCGTTGAGCGGATCAGGAGGCTGCGGTTCCTGCGAGTTTACGTGAAATACACGAAAGGGATTGATCTGAAA
ACGGAGGCGCGGATCGGATTGGTGAACGCCCCGCGGCCAACATAACGGCCTTTCCTGTCACACCCATATCGTGGCAACTG
TTCCACCTCGTGCCAATCTGCTGAGTATTCAGCCTGATTCTTGGCCCGGCTTACAGCGCGAAGCGCAGCATATAGTTCAA
GTGCCCTATCAGAGATTGGCCTGGAGACGGAGATAACGACAGCCAGCCTAGTAAGCCTGGCCAAAAATTTGTAGTTTGGT
ACCGCCCATTCGGGTCCTAGGACCCTGATGCCGGTTTTCCTTCGTCGTGAGAACTCCGTCCTATTTTCGGGTCACCTACT
ATTTTTGGAAGGCCCTGTGTAGCATGATGAACGTCTGAATTCGAATCGTCTGTATTCAACTGAATGGAGTTCCACCCGAT
ACGCATGACGCCCCGTATATCCCGAACTCCCAGACTAGAGATGCCTTACGCCCTGAAGCGGAGATGGTGCACTGAAGCGG
TGGGATCACGGCAGAGGCACTCCGTAAACGCTCTGCCGACAGATGCGGCCCCTTGAGGGTTAGGCAAGCCCCCCGGTTTC
TGAGTCGGGATATGCTAGCTCAGGCATTAAACTAAAACCGCACGCGAGGCCGTGAGAACACAAAGTCACCGAAAAGCAGG
TCCTGGTCAAACGAGCGCCGGATTAGGGTCTATGGCGAAATGAGATAAAGCGTCTGTGCCCGCCGGATTTTATATCGGGC
GTTTAAAGTGTTGAAGTGCTAAGGTATTGCACAAACAGAACTACACAAAGCCCCCCAAAACCCCCTACTTGCCCGGCCTT
TGTAGAGCACCGCTGGTGGTGCTACAAAACTATAAATGCGTGACTTGCCCGGACACTCACCCGCTCTGTTTGACCCGGGC
CCCGAAGGCAACTGTTCCTAACACTGCATAAATCGCCAACTGACCTGCCTGCTGTACGCTCGTGCAGCTTTCGGACACGA
TCACATAGCTGTAAACAGTGCTCGAATGTTTACAGCAATGCCCGGCCGACGATCCACACCCAAGGAACCCTGGGGCGTAC
CTAGGCGTTGGTCAATAAGAGTTTGGATCATCAAAACCGGACTTCCTGTGAGGCCGGCAAGGGGGTCCTAACACAAGTTG
TAGTCTGCTCCCTACAGGGAGGTTCGATGTTGCCGAGGTGCGCTTCCTTCACGGCAGCGCGTCTCTTCCTCCCTCTCCTG
GGTGCCTTAGTTCATCACTACCCCTTGGGGCTGGGAGGCCTGGAATTTCCGGTAAGCTAGCCTCAT-CCGGTATGCCACT
TCCACTACTGGCGGCAACTTAAATTAAGGCTGGGGTTCTTGCTTGTCGGGTAATCGTGCTCTCTTAACTGGATTCCGTCT
GCTAGCCCTGGATACCGGCACTCGTCGGCAAGTCGGCGCTGCGTTAGTTTGCACCTCTAGTGGCTTGAACACCCCCACCC
CCGGGCGGTTGGGTGACCCAAGCCTGGCTGGTTGTGACCTCGGCTGCGCCCAAGGGATCCTGGGTAGGTGATCCCTATCT
GCTCTCTGACCTTGTATAGGCAACACGACAAACATCCTCCGGAATACCAGTTTGATGGGGGGGGAAACACGGATAGCACA
GTCAAGCATGGTCCGCGCAACGGAAGGTGCGGGAAGACCCGGCCCGTCGGGCGCGGCCTCGCGCTGGCGATGATCGGCGT
CCAATGTGCCTCTTGCCTCGATTGGTCCTAGTTGCCATTATGACAGCTTCCCCGGGGGATTTGGTTAGGGTTCGGCTGAT
AGTGGTTCGACCTTTGCTGTCTCTTCCAAGTCGCTAATTCAATTTCAAGGAGTGATCACCGCTCGAGAAACCCCTTGAAT
CGTCCCTGCGTCTGGCTCGTCTCAAACTCGCTCTTACAATCTCTTCCTACGGCAGCGCTGCCAAACTTGTTCCGCCCACT
ACGGAGTCAACGCGAATAGACCCTGACACGAGTTTCACCTCCACGTTCGTGCACCTGCGTTTCTTGAGTCCTCTACGATC
CACGTCTTAGGGTGGAGTTAGTCATTTTTTCACATCGTAAAAACGGAGATTGCGTTGGGTCAAGAGGGTCACAAGCACTC
GCAGCCATGCTCAGCTGTAAAGTGCCGCGTGTATTAACTCTCCTTTAAATATAATGGTCCCTAATAGCTGCTCACCGACT
TGAGATCCGTTCAGGTCCTTCGTAATAGTCAATATTGGTCGCTGAAGGTAATAGACCTATTGCGTATATGTATCTCCAGT
TCCACGGTCGGGGACGAGATTCCGTATACCCTCTTGGTCACTCTACGGGAGCCGTGTTTGGTGATCTCAGGCCGGGAGGG
AGACCAGTGACTGTAATGGTGCTAGACCCAACGACCCATCCTGCACCTAAGATAACTGGGGATCCAGGAAAATTGCACAA
GTATGTCTACAGCGAAGCCTAATCAGGCGAGCGGGACCGACGGGTTATGGGTGTCTTTTGACAGCGACGTGCCTTCAAGC
CTGTGGTTCCAGTCCCTTATGACCCGCTTAGAGTTAGCATGAACTCAGTACGAGACGGGAAGACATAACTGTGCTTCAGC
CAGCTCGAGAATGGCGCAGCCTGAAGCAGGCGACCCTCTTGTTTTCGAAATCGCGAAAACGTAAATACTCCGCCGGGTTT
GCTGCGTCCGCTCTCCCTTCCAATCTAGGGTCTCTTTCGCGTAGCAACAAGCTCAAGAGTAGTGGTAGACATCTCGGCAG
AAGAAAACAGATAAGTAATGAGACATGTCGGGTGCGCATAGCTCGATGATGTGTCGTTGTCTGAACATGACTGGGCAACG
GCCACCAGTAGAACAACTGCTGGGATGAACGAGAATTGCTTTTTCCCCAATTCAATCCTCGGGCACCGTGTTGTCGTACT
GCAAGATGAAGAAGTTTTCCAGTAAGCGTTTCTGTAAGCGCAACATCTATGTTTATCCACACCCCTGGTCCCTTCTTGTT
TGCTCACTTTTCCAAGCCGGAGACGTTTAACCCGTACTCGATTACAACGGTATCTTCTAAACGAAAGCGATGTCAGACGA
CCTTGACCGGTGCCAATCAGTGATCATCACGTAGTAGTCTTCAGACCTCATGACAAGTGGAGCTCCTCCAGGCACTTGTT
TCTGAGGCGGCCCACTATCCTCCCCCGAAGATTTCACCTTCGACACATGTATCGTCCTACAAAATTGGTAATTTTATATA
TAGTACGGCCGTTGTCTATCTCATACCTCTACGCTCCACGCAGATTCTTCATTTAGGAGTGCTTCGGAATACCCCATAGG
CACAGAGGCCAGGCTGATGTCCGAGCATACCTCGAATAATCTACCCAGATCGTAATACGCAAAAGCGTCGCGTAAGCTCA
ATGACCATCTCTTTTCCTCTGTACGAGGCTTATGGCCGAATCATGTACACATCCTCTTAGGGTTCAGCAGAAGTTCCACC
GCTGAGTCCCGGTCACCCATAACTATGCCCCCCCATGCCATCGGGGAACTTACGCTGAGTAGCAATAACGTGTAATAGAT
TGTGGTGATCGGCTACCAGGTTTCAACCACGGTTATCACAGTCCCAAGGCACTAATTCACTCGAAAGGGGTTTCGGAGTT
GGGAACGCGCTGGACCGTCCGGGGGGATCACCAGGCCTACCTGCAAGTCCACGACATGATGGCGAATGAGTGCCTGTGAG
CCCCCCTGCGATTGTAAGAAATAAGTTACATGCAGGGCTCACGATTGATAGCACACACGTCCCGACCGACCCCCCCTGAC
ATGATGAATGCGGATAAAGACTGCTTATACGTCAGACAGTTCAGCTACGGAACTGCGAATGTTACCACAGCATTAAAATC
AGATGTACGATTCAACAGCCTCCTTACGTGCGTCATTGTGAGAAAGAATGGTGTACATTACTGGGACTTACGTCCAATCC
TGGATCATTTCGAGAGTGCGGCCTCTCACCCTATGCAGTTCTGCCTGATGCTTAAGCAGCACAGAGTCAAGGCGTCCACT
TTGGTACCCCGGCTCGAGGCAATTTAGCCCTATTACGTTATCGACAAGTTACACTTATACTTTTCTGCTTGTCCCGCAGA
GTGTCGATTCATGCTTATATCCAGCATTGCACGAGTAAGTAACAGTTGAAACAATCTGCGATCCTCCCACCAGCTTGATC
ATCACTGCTATCCAAAGAGTACAGAAGGAGACAAACCTTGAGCATGCTTGCCGGATGCTACGATTTAGTGACTTATACTC
TCACTCAGACATCGTTATCTTCCGAGTTAAGATTGCCCTACACATTCCATAACGGGGCCTTCACTCTCAGCCTGCCGCGC
CGTCAACGGAGAATGTCAATGGCGGATCATGACTGGTATTGTCGTAGCCTTCCCCCGGCGGGCGCAGCATTACAGCAGTC
CCCGGCTCAGGACATCACGGACTGAGTGCGGCATCACCGACTACTTCCTGCCCGTCAGAGGACGATACGTCAATTCCACC
CGATTCGACTTGTCCACCCTTGGGGGGACGTATTAACTTAGTAGCTAGCAGTTGAGGGCTTCGATTGTGTCGAGTGGCCT
TAAATAACTGGGTGGTCAGGCGACCATGCGCGCATGAGGCATATCGCAGTATGATAAAGGCCTCTCTCACTTTAACGCTG
TTGCCTTATAAAGCGCTCCCATACTACGGCATCCGTCGGCAGAAGGCCCCGTCAACGTTGTGAACTTTCCACCCGGCCCA
AGAGATGGTCTATGTACTCGACTGCCGCTTCAAGGCTACCGCCTCACTGTACCCGTACGTACGCGACAAACCAACCTGAA
TGAACATCCTACGCGAACCTAAGAAGGTCGTTGTTAGTGCAATTGTCAGAGTGACTTTACATTTCGGTTTCGCTGTATTC
AGATCGTTACTATTTTAAGAGCTTAAGTGCAGGTCGCCGTGGCCTCATACGATGTCGCATCCCCTGCGGTTCCGCCCATG
GTGTACATGTCCAATCCCCAGACTTCAGACTTTCGTGCTAATCTCACCACGTGACAAAGACATGTATAGGACGTTCCCGG
GTTACAAATACAAGATAGGCTCAGAGCTACTGAAAACCGATACGCCGGCTTATTCCTATTGCTCCAACCCGGT
>SRR354017
GCCCGTTGTGGTAATATAATAAAAAA-AAAGTTGACTTCCTGCACACCCCGTCCTAGAAAACAATCTACCGCGAGATCCC
TTAGAGCCCTAAATGCCTAGAAAAAACGATAGATTAACCGTCTAATCTTATCGATAATTTCCACTCTTATATTGTCGAAA
TAATACCTAGCCCAGTGAAGCTTCCCGGCAGCACGAAGAGGTTCTTATCAATGCGCCGCAGACACACAATGAAGCCACGA
GGTCCAGTTGCATCACGACGCAAGCACTCATCCAATGATTGGGGCTGCTCTTCAATTGACCTACCCACTGCGTACGCCTG
TGTAGCGAGTCGCACCTTAAGCGTTGGGCGACGCCTCGGTGCCAGTTTCGCTCCTCATTTCTCAATCCGCCTATCTGCCG
AGGAGTGGTTCAAGCGGACAGTTTGCCAAGGGCTGTGGTGTTCCAACGCAAGTACCAGTTCTCTTCGTTAAGGGGTGGGG
AGGATCCTCGTTTTCCTTTCGCAAAGGATATCGTCAATCAAGTCTGTGTTACTTACAGGACAATCCTCATGATAAAATCC
CTGACGGTTACAACTCTCAACTAATTTAAAAGCCACACTTTCATCACGTCTTGAATGAGGTTTCGTGAAAAGGGACTTTG
AAATATTGAGATGACGCCCAAGTTGAGGTTCTTCATGTGTCCCAGGCCCGATGAGTGGCGGAAAACTCAGTCAGCCGCTT
GCCAAATATTTAGGTTCGCGTTATCAGTGGCCTGAGCCCAAAGGCTACTGCGATAGTTTCTCCTGCTTAGGTGGCAAGTA
TGTTCCGGGAGCCCTCGGTCCTTCGACGACTTCACAACAGCCTCACTCGACGCAGCACGTCGTAAAATCCGGGGCGTAAT
AAACGACCCTTCTACCGATCATGACTTGCGTGCATGCGTTCTCGGCGGTGTAGGATGGCGTCAACTGTTCTCTTGAGTAA
TCCGGGTCAGGTCCTCTTGGGAGCGCCTCAGCCCCGTGGAGGGTACTAGCTAAGACCACCTTACTGTGGGTCCCCACTAT
TTCGGGTCTTGCGCGGTAAAACACGGACTTGTCGCAACTTGTTTAGAGCATTTGGCCGGCCCCGACTAGGCGTCGGCGCG
GGGAGAAGCAGATACCAGCATTACTTGAAATTACCGCCTGAGCCTTAATGGTAAACGGATTCCGAACAGCTGATATCGTC
TATAAAATTGCGAACACTTTGACCGCGTCGGAAATACTTCATCCCACCCCACCATTAATTACAAGGCAATGCGTGTCCAA
CGGAGCATAAGCCCAGCTAATGCGCCAAGGTGGAGCACTCACTCCCCCCGGCGCAAGTGCCCTAGGAATGTCTTCGATCG
CATGGGGACTATGCAAAGCGCCAACAGGAATCACTGGGGAAGCCTCTTCGTCGGGGATGTCAAGTAAAGTACGTACAACC
TGGGATACCATACGTCGGACGGTAATGCGACTGGTTTCGACCGGGCTTGTGTCTCCGCCCTGCCTTTCCCCCAAATATCG
GAGTATCACTCTCAACCCTTCGCAGGCAGACAGTTTGTATCCGCGGCTTGATGGTGCCTCCGCTCCGGGCGCCGTAGCGG
CTCCAACCCTAGTCTTCCTATCCGACTCCACACACCAGTTCGCAGTGAAGGAGGACAAATCGAGACCCCGCCCCTGACGC
TCTTGCACATTGCTGACCCCATGGAACATTCGGGTCTATCCGGGCCGCTTAAGCTCGGGTAAGACGAGGGCATTTAAGCA
ACCAACAATATAGGGCGCGTAGTGTTATTGTGTCAGGGTCCTCCGAAGAAATTGATAGTTCAAACTACACGGAATTTGGC
ATCCGCCCTGGTCTTATAGTGCTGTGTCATGGGACTTCTGTAAGGGATGCGGACAAGACCTGACGAAAGTCTTATACCAC
AGACCCCGGCGAATGAATTCCTATTGCCGTAGTTCTTGCACAGGTTACGCCAAATGATACTCACCCCTACATTTTTCCAT
ATACAGTCAGTAGACCACAATGTCTTTTACCAATTCCTTCATAGTCCTTGGCGTAGGGAAGCACGCCTCTCGGAACTCAG
CAAATGAATCACTCCAAAGGTGCGTGGGTACGGCGGCCTAATTGGACACCGGTGCGGTAAGGACTAGAGACAGACTCCCT
GGCAGGACCTTGGAAACTGGGATCCCGCTGACGTCTTCACTGAGTGAATAGTTTGCGTCACACGGCGAATCTGGATCCAG
CGCCCCTACCCCGAGCTGTGTTAGTACGTTCGAGTATCGCCCTGCAATTGTAAAGTCTATTATCAGCCGACGACTTCAAA
ATCTAATGCTCAGTGTTCGGGGCCCTACTAAAGAACTCTTGTAGTCCTCGGTAACCACAATTTCGTAATTATAATGTTCT
TCTGGGCCCAAGTTGTCCAATCGTGCCACTGCGTAGTTGGAGATGTACGCTATGTTTGGCGCGGAGGCAACCTTAACCTT
AGTTTATCCTCAGTGCAAATAGGTTGATACTGCAACGGAAGGATGCATCCAATTTCTCGAGGGCATTGTGATGGAGCCGG
GCGGCTTCGCCCTTCGCGGTACCCACGCTAATAGTTAGGCTTTGACTGACGCGGCCAGCGAGTGTCAGTCCGACGTGCCG
GCAAAGCGGAAGTCTCAGGACCTAAAGATTCGAATATCCTGCGAATATAGCCTTGTAGAGGATATACGTCCCACGGCACA
GACGGACCACCCAACTTCTGGTTACACCCGGGAGGTTAATGTATATCTCCCCGCTTATTCCTAACCCAATAATCCAGTTA
GTACCGCAGGCCTATTGCACCCCTCGCATGTCTCTGTTAATAGCAACGCTGGGTCCTCCTGAGTCCATCGATGCGTAGTA
GTCCAGATGAGCGCGCGCCTCTCGAAAGAGCAGGGCGCGCGCCCCATCTCGGACCTGTCGCAACCCGAACGCCGACATCG
CGGGGAAGCGCGGGCATCGATAGAAGCTAAATGAGCATCCATTCGAAACTTTCGCGACAATTTTGTTTGGTTATATGTGC
TTGGTCTATTGTCCTACGTGAACGACCACACGGCATGGTAAGCCCAGCAGCGCTTTCTGGTATCAGATACCGCGTGGCCT
GCATCCTTTTCGCCATTAGGAAACCACGGGATCTTTTTTACATCGTTCTCGACTACCCGGCTAACTGTGGAAAACCGCGT
CATTTTGACCTAGAATTCTACGGATTTACTTCGAGTGCGGCATCAGGCCACAATACATCCAACCATGTGAGGGAGAGTTG
TAAACCTACTTAGCGATTTTAACATGCGAGGGGATAGTTTCGTGGCAAGGGGTCAGGGCCACAAGGGTTACTGAACTTAC
TCCGGCACATCGAGATATGAACATAGGCGCGAAGTTAACGGCAAAATATTCACGTGAACAAAGGGACAACCCGGTTGATA
GGCTGAATCCGACATTTATGCAATTTCGCTTTATTCGTTTTTCATACATGACCCCATTGCACTTCGTGCAGATCTGTCCC
CACAGAGGAACCGCAAAAGGCTCACCCGTGTAAATAGCGGCGAGTAAACTGTTGCACGCCGGAGAACCGGTGACTATGAC
GCACCTGTTACAAAGCGACTTACAAGCTCGACGTCCACATTGCGAGGGTGAATGTACAAGGGTCGCGCTTCGACTCCAAA
CGTACTGAACTTTAGCACGCAGAAGGGATCAATATAGGCGCTGACCTGCTATGCCCTGAGTTAATAGCTCCCAGCCTACG
GGAACGCCCCACCCCTAGGTATTTTGCTATGCTGAAATAATCAGTCTAGCAGTTGACAATCCAAGACCAATAGGGCTTCG
CTGGAGACCTCCACGACCACCAATCGTTGGTGTGCCCGAAGACTACACCCATGACGTCGCCTTTAACCGGTGGTAACGCA
TCACCGGCGCTACCTTTTTTGAACTACATAGCGCCTACGTAACGATCCGTATTTTCCGCGGGCAAATCAAATCGAAAGAG
AAGCCGTGGTCATTATAAATGCACGTACTTTACAATTGGTGGGACAGAAGGAAGATTTCCTATAGTACCCCGGTGTACAG
ATATCAGGCCACGGGGTATAATTCGTACCTTCGATCAGCAGCGCTTTATCATCTTGTATATGCCCCCTAGGAACGCAGCT
GAGAACAAATATTCGAGGCGATTGTCGGGGTCAGGGTCGCGGTCGCCATACTCGGTCTCACCCGTGGCTACGATAGAAAT
GCGCATGTACGGACTAACGGGCAGTTTCGTATGAGTCCCCCGGGGGTGGCCTGCGATTGCCATTTTCTATCGTGAGATTG
TAAATGTCCATCTTAGTGACGTTAACTCGACCTGTCCCTCCCAGCCATATTGATCTTTGGCCTTCATCGTGCCTCCCGGC
CGCCCTCATCAGACCATCTGCTCACGAGTGGAGCTGCGATCCCGCTCACGGTGCCGTTGTGGTAGACACACAGCACCTAG
TTGTGATAGGCCGGAGAGTCAGCCCTACCCATCGCAAAAATGATTGTATGCACTAGCATTGGATGGATTTGGTTAACATA
TTTTCCGAAACCGGTTAATTTCGATTTCACTTTTGCGAGGACAAGAACAAATTATTAATCTCGCAGCTTCGCCGTCCGGC
ATAATATACGGAGGTAACCAATGGCACATTAGCTTCCCAAGCAGCTAAAGGCGGTCTAAGCAACCGTCATTCCGGATCAA
GATCGATGTGATGCAACACAAACCACATTCAGGGAACCTACGTGCGGATCCTACTTTGCACATCTCCGCCAACTAATACT
AGCTTGCTGGTGTAATCCCGCCTGTATGCGCAGAGCCAATCATTGTCAAACCACCTCCCTACGTACTTCCCCTCTGCGGC
TATTTAGCCTCAGCGCCAGTATGGCGCAGTCGCTTCGGTAGAGCGCACTGATTCTTTGCACCCCGCCAAGTCATGTGGAT
CGATCACTAGCTTACCTGGAACGGTCCTTCGAGCACTATCCCATTACCCCGCTTCCTAGTACCATGGTCATCATCAACGC
CTCGATACACGGGTGAAAGGGGTCGAATTGCACAATAGTTACGTAGCAGCGGCAGGTCTGGAACCCAATGGGATAGGGCG
AAAGAGGGGGAGTAGGGGAATACCACGGCATAGCGCGTATTACTGCAGCTGAAATATAAGACCGACACTCGCCCGGCAGA
TTATTCTCTGGCACCAGGTCAGTGAGATCAAGACATCCATGGCTCTGCCGGTGTGAGGCCAAGGGTCTGAAGTGAGCGTT
CAGCGCAGTCAGGACTTTTCCTCGCTAATCGCACCCCGGCCGACAGACTCATCTATATGGCGATCTCATTGCGCACCACT
GCTACTGCGACTGGCGTGCAGCAGAAGCCGGCTATGCTAACGGTATAAGCTCGGTCTTTATTCCCGAATATTGTGCCACG
CTCTGCTTCCTATCGTTGTACGCCCATCTGTCCACCGCATACGCTCCTCTTCGGGGACTAGAACGCTACGGGAGGCTAGG
TGAGAAATTGTTGCTGGAGGCGATAGGCGAGATTTGTAGGCCTTTGAAACAAGGAGGGTCGAAGCACGTAAATAGTTCGG
GGGACAACAGGCCCCTTCCATTTTACGGTTAGCCTCACTTGTTGCTGGGTGGGGCTATCCGATTAAGAGGTGATGTAAAT
ACGTGATTTGCTCCGACTATCGTAACTGTACGATGTTTGAATGCGAGGCCAGCCGGCCGGGTGGAAACTCAGTCGTTCCG
ATTTATCGATCACCCGTTCTGGCGTTTGTATCCCTCGTTCCCCCACGTCCCTATCCCCGGGCTGGGCGTAGCGGTAATCT
AGCTAAAGAACGTATTACACTCGGAATTGATTACAACGAATAGCTACCAGGGATCCTAGGCATATAGTCCGTTCCTTTGA
TCACGCGGACACTAGGAAACATAGCTTAGAAATGACCCCGCACATCAACGAGGAGAATAGACGAAGCAGTGGTCCCTGCG
CGCGGCGACAGAGAGTGACAGGCCCTCAAAATTGTTTGACTCGTGCCGAGGTGTTGCTTGAATGGCGATACGCCAATGTG
AGGACTCCGACGATAAGCCGGCGGTGGAGTTTCCCTGCATGGGAATGGCCTGATTATGTCAGCAAATTGAGGGACAATTG
ATAAGCGCGATTCGCCGTGCTCGCTGGGCTATTGCTCAGACCTTCACTCATCCCGTGCTCCAACGAGCCGTATACTGACC
TACCTGGCAGTGTTGAAACGTTTACACAGCCTTATTCGGAATTCTTAGCGCCGATGGCCACATTGCCTATGGCCTCCGGA
ATCTAAGCGGATAGATGGCCAGTCCAGAGGTGGTGGTATCGGAGTTCGTTGATGTAAGGGATCGCGCGTGAAAAAGGTGC
GATCCGAAGTTAGGGCGTTAATCTAGCCAGAGGACCTTTCGGAACAGCTGGAGGATTCTCGTTCGAAGCCCACATAGTTT
TCGGTCCGTGTATAGTGAGCAAGGACTAACGAACCGTTATACCACTAGCGCGCAGCTGGGAGCGAGATAGATCGCAGTGC
GCTACCAACCCGCAAGGCAGAACGCGACACACCAGAGGTAGAAACCGCTTCCTTGGGCCACGCTTTGACCCAGGTAAAAC
ATCAGGATTGGGCTTGGTATGAAAGAGCCCTGGTTCTGTTTCAACCCTAGGCGTTTTCTGGCTCGATCATGACAGCCCCC
TAAATAAACTCTCCCTAAATGGCGTATGCGGGAGGTATCGGTAGCATTCTGCCCCCTAGCCCATGTGTGCCGGGTAAATT
CTCACCGCAGAAAGCCGTACCCAGTCAACAGCTGGCTGCGAAGTTCACTCTTGCTAATTATTGTATGAAGAGCTACAGCC
ATCAAAGTACCTATCTTTCAGTGCCAAGTAGGTGGCGGCCGGGGCTGATGGGGATAAGTCAGTAGTTAGTATGCACAAAG
CGTTATCCCAGATGGCAAGGCACTTCGACTCGGAAGGACGCACACCTCTTCAATCGCGTACTGTGGAGTCATGTACGCGC
GATTTCTTAAGACAGCTTGGTCTAGCTCAGGTTGGGAGTTTTAACTCAAGTTCTAGATGCTTCCGTTGCAAACTCGCTTT
CCTGAGAGCATTATGTGCCAATAAGCTACGAGTTACCGGATTCCACGTATAATAACATTTTGGAAGATTCCGCGTCATGT
GGAAACGTAAGTCACTACACGTGGATCCGCTCTAAATCCGGAATTTCGCTGTCACTTTTGCTGAGCAGATCGCGCTCATT
ACGGTTTCTTATGTGAAAGTCTTGTATGCTTGGCGCGGTTCTAGCTTCTATTGTTTGCACGACAATGCTCGGCGGGGCAA
CATTCGTAGCGTCGCCGCAAAGCTAGTGCGGGGGCGCACAATGCGAATTGGAGCACGGTCTGTACCAATAGTATGGTATC
ACACATATAGACGAATGGGGCGCGTTTTCCGCGAGCAAGGAAAGTGTGCTGCACGCTAACGACCGTACCGGTTTAATACT
CCGGACCCGAACAAAGAATCGGCCATGACTTTGAACCCTATATATGTTTCATGTGCACCCAGAGGACGTCCAATATTTTG
CTGACCCATCTACTTGGTGAATTATCCTCACGGGTCTCAATTCTGGTAGACCTACCTAATGGCTACTCCCGCGAACCCTA
TGTTACTTTTGCCAGCCTCCGTACCGCGATAGTCCAATCGTACGGAAGCGTAGGTCTCCGCGCTGCAGGCTGATGGACCT
CCGACACTGACCGTATATGGCACCACATCGGTCCTTACCCACGGGCGGACTGAGAATGATGATCTACACACCAGCGCGTT
CGCCTGTCATCGGGTGTGTTTCTCGCACAGGTCTAAGGCAAACAATATTTTCTAAAAGACTTACGATAACGGATTACTTA
GGCCCAGCTGAAATGCTTTCGCATTAGTTCGTGTACGTAGCGCAACCGTATGAATATGTTACTGGGGGCGGAATAGCGCC
GAGCACCAAGGTTACCTATATGGCTTTGGAGCAGAACTCTCATTTACATTACGGGCGCTCAGACACACCTTATGGAATAG
TCTCCTGATCGTCTCCCAAACCTCGGCGTAGAGCAAAGTTCAGGTGGATCGGTATAGCGCGTTCAGTGACTTTCGCCGGT
ACACTGTTGGAATATGAGGCCCCCTCGTACATATTTATTATGGCTTCCACAAACAGCTTCCACCGTCCTGAGGAGAGGGT
CGGTCACCAGAGCTTGTCTGGTGGCCGCAACCGTATAAGCAGCACCTTTTCGCTTAGTGAACGTTAGCTGAGATTTCTAT
CGGCAGGAGGAGTCCTAAGGCTGGGGGATACTCACGGCTTTCCCACACTTTACAAACCCGGAAGAATAAGCCATGAGAGG
GGGATCTAATGCGCGGTCAAATCGTTTATGCGAGCGTGACTGATCTGTATCCATGCGCCAAGAGAGATGCACTTTAAGAC
CCGCAGCAGATACGGCGGAAAGGCGGCGTGGATATCACCCTGGCGATACAAACTTGCCGAGCGTAAGGTTCAAGGCAGAC
GGCCAAGATCTGAATTGAGATTCTCTGCTCGTGGGTTTATCGACCGAGAAGAAGGACACTATAAAAGGCAAAAATAATGG
TCGCCACATGGCAGGGCTAAGGGGCCTTCGACCACCGCGTAGAAGGGGAACCGTAGAGGATTTACTCGCCGTACGACTAA
ACAACCTAACCGACCCCTCCGACGCAAAAGATTTCTGTCTTTGGAGTGAGTCGGCTGTCTGGGCGCACGGACTTTCGGCA
TGCACCTCCAGCGGCGACCCTTACCGCCTGCGGAACGCCGGGCTAGGTGTTTCGACGGATTCCGTGGCCGTGAAGTACTC
GTGGTAGCATCTTTCCGAGCGGACTATATACTATACCTTAAGGACCAGCCCCTGTTGTGATGGGAAGCTTGGCTCAGGCA
ATCAAGTGCCGCCCCGCGTCACACTGCGTAGCGCGACTTGCTGGCGCACTATTTGAAGGTCAAGGTTTCCCCTCGCACCA
CTGGCAATGGAGTAGTAGAGTGGAGCGCGCTCCGCACGTTATACTTAAGCGAGTCTACGTACAGCAGAGATTGTGATGCG
CGTGTAGAAGCTGAAACGATGTTCCGCTCTTCACGATTAACCCCCACCCCTCATCGGTACGACCGACCTAGTAGTGCGGG
TCAAAAGTGTCCCTAACGACGGACCCGCCAATCCGAGATCTCATTAGTCTCCCACAGCATCACGTAAGGTGGGGCCTGCC
GCTGAAGCAAAAGATTACGACAGGGCCGTCGCTGCGCGTGGTTACGGGGTTTGCACTATGAGCGATTTATTTTGCGTAGC
ATCGGAACGGCGATGGATCGGGAAAGGGCGCGTACCAATGAGTCAGCCCTGAGCACCTGACGGAAAGCATCCCGGACAAC
AGGTCGAATGAGAGTTCGGTAGCGCAGGATAAATGCCCGGGCAGGAGCAATATCAGGGGTCCACGTCGAGTCGGGGTATA
GCGCGGTCTAGGCTCGCCAGCATATTCGGTCGGGTGGTGATCGCGTATTGGGCTTCGTCTTGGTATTCGCCAAAAATTCG
CTCGGATTTTAACATCCGGAAGGGGGGTTAGGGGAATTAAGTGGTCACGGTGGGCAGGGCTAATTAAAATGCGTTTACAA
TAGAGTGATGCGGCGGGTCTTACGAGTAGAACTGAGACAATGCCAAGACGGACCTCCAGCGAAACACCGAAAGTCACTAT
CCGTCGCGAGGGTTTCGTGTCCTCTCGACATGAACACTCACAGAAACGGGCAATGGCGGCTATTGGTAGCGGGCACTTGG
ACTGTGAGTCCGCTGTGTCGTCCCGGCGCACGCCATAAACCGCCGAACCAAATACGGCAGCCCTTGACATTGCTGTAATG
CCGGTCCTCATTCCAGTACTCATACAGTTGGACCTTCAGGCTGCATCGTGCTATCGCGGGCGGCTCCAATGGGCCTCGCG
AGACCCGACGAAAAGTAGACGCCCGAAGCCCCATCTTGCCCTCTGCCCGTACGAACTCGGCATGGCAGGCTTTGTTAATA
AGTCGGACTGAGATCCAGGTGGGTAAACGGGGAGCATCTTAAGAAAGTGATGCTATGTCTGACTCACAATTCACGTGCGA
ACTGCGGCAGGGTATCTTAGGTGCGCAAGACACATACGATACGAGCTGTGGGCAGTCCGCCATCAGCTGTTTTGGCCTAA
AGGATCGCTCTGCATTCTAAAAGGGTTGATGTCATGTGTAAGAAAGCAAGATGAATTGCTTAGCACGGCACCGGTTAAGC
AATGATGATGGACGGTAGGCCTCGGACTGTAGCTCGAACGAACTCGCCCAACCCAATCTCGTCTGGGGTTGAGGAATTGC
CTGATCACTATTGTTTATTGGGGTTTTCTACGGTAGGAGGCATCAGAGTAACCGGGCCAGGGGCAAGAGACGCCAACACC
AGGTTCTTGTCCGACAAGGAAGGCACTCGGCTAGCGAAGGTTATGCGTGTCCGGAATCGAGATAAGTACGAACGTAAGCC
ATCATGCGCGCTAGTACTGAAGCGTAAAGATCGACGATGAAGAGAGGTCCCAAGTGATAGGCCTTATCTGAATTGATATG
TTGCGAACAGTCATGCGATGGGTACAACGCCCCCTTTGGTGGGGCACTGCCGCTACGTAACGGTCCAAAGACAACGGGAT
CAACTACGATAAATATGTAAAATACATGTACGGTCTTTGGGCAGACGGATCCGGACGCAAGCGGAATCAATGCGGCTAAT
ACTCCAGCGGAAATGAGGGGAAGACCAGGCGGGAAACGGAAAATACGGACCATACGGCGTGGCAGAATGATCAGGCGGTG
GAGACGAGCGAAGACCAAGAGCACCGAGAGATAGGCACGCCAGGTAAGGGCGATGCACTACAATGACCCACATGGGCTAG
GACGAATGAGCAAGATAGAGAAGTAAGGTAGAAGGCAGAGCAGTGAGAGTCTCTCGGTACACCTAGCTTCCTCTCTTTGC
CCCAAGAACTGGATTCAAGGACGTAGATCCGTTGCCGTGTGTGTTACGGAGCGTGTCGAAAAAAGAATGCAGCAGATCTA
CGATGGCGTTCGGTCGAAGAGATGGGGGGAGCACCATAGGCAAGATCTGCGGGTGTGAGATGTGAGCCGACAAAATACTA
GAACTATTAGCGTCGACCTGCAAGCCAAACGGGGGTAGGCGACTAAGAGACACCGTTACAGGCCAATGAACACTTGGGGC
GGACAACGCGGTAGTAGACTAATCAGACTCTTGCGATTCGACGGGTATGCCAATGCGGTAACGTGAAGACGCCTGGCCTA
TATCAAGGCAAGCCGTGGTGCACCAATAGTTATACAGAACTTCAACGTTTCAGCGACACGGCAGGCGCAGCCCAGCAGGC
ATGATGGGCCACCTCGCAGATCGATGGACTGTTTGACGGCAAAAGCCTTATGCAGGGAGAAGCTTGGGGCGAAAACAACG
CTAGAAATTGTGTTAATCATGCATTTACTTGAAGTCGTTAACATAATTCGATGCGTGCAGCCGATTTAGACTCGTTAGCT
TTCCGTCGACAGACGGGCTGCAAGTTTCAGCGCGGGTGGGGGTACTAAGGGTCACAGGATAACCAGCAGGGTGCAAATTG
ATCAGGTTCTGAAGCCACGATACCCGGGTCGAGTGGCTGGATGTGATGCTTTTCTGGTGTGACCTGAAGTTTATTATATT
GCTCCGGCGGTCCGCCCTGCGAGTTGAGATTTTTATGCTGGGTTCTATACGAGGGTTTCCGACGGACGTAACGGAAACTA
ACTGTGAGCATTACACTAGTGCATAAACGTGTGCTCTGTTTTGACGAGATCACCGCAGTTCTGGGCAGTACTACAGGAAA
TGAGAGTTTGCTGAAATCGCAGGCCAGCCTCGGGCTCCGTTCCTGGGCCGGTAACGGACGGCCCTAGGGGTATGTTTGAC
GCAACCCGACACCAGCATCGCTGAATTATCAATATGTATATAAGCAGAGCTGCTTCCGCACATTTACTAATGTGCCCGCC
CTAAACGTCAAGGGATCACGTAAGGGATCGTACTTGTCATATCCGGAGATTCAAGTGGCATCTCGTGACCCACTCAG-GA
GGGTCATAATCCTAGCGACGCACGTGCCGGTTAACTAGCGGACAAACCTACGCCTCAATAGAAAAGTAGACATACTAGTG
AGTTGTTCAATGTATTTTATGAGATGTAGATATACGTGTCCAGGGTTTGGATGGTACATAACTATCCGGATAAACGCTAT
TGATACCCTATCCAGATTCACCGATAGTGGGGCCTATACGCGGAATCCGGTGCCACTCTTGTGCGCCGGTTGATTTTCAA
GGCAAGGGAGTATACTCCACTTCACTTATTAACCAATCCTAGGTGCCCTGGGTACTCGACTCGCGGTAAGAGGAGACCTC
CCAAAACTTAACCAGTGCCACTTTGTAGGTAGAAGAACTCCTTCTGACTCCTATCGTGTATGAATGCATCCAAGAGTGCC
TCTCTGCTCGCTCGAGCCGTGAACTGTTACAAAGTTGGCGCTGTGCGTTCATCTAATTCTACGCACCAGCATAACGCATC
AACAGATCCTCGATCGCCTGCTAAATAGTGGGGAAGGTAGGAGAATTACTTCTTCTTAACTTTGGCACATGGGGTCTTGA
GTCTGGTGCCTAGGAGAGATTATCCATACAGGACCACGCCGCCTGCGAGGCAAATTTCTTTTTGAGTGTGGTTATGTAAA
TTAAATGCGAGAAACGGCGTGAGGTCGTCTTGCTCTCTGCCAGATTCTGCTCGAGCACCATCCGGTGTAGTAGTTGATGG
AAATTCCGAAGAGTACTAGGCCTGACGTTCGTAGCGTTCGGGCCTAGCTTTTGTGCGTCGTGGAGGATGTCTGACACCGT
CAGAATCTACGTAGAGCAGCTATGGAATCAGAGAAGCTCGCCATTGACACGGTTGGAGATCACTAAACCTTTCATGGCTG
AAAAACCGATGATGGGGCAAAAACTGCTCACGAGCTGTTGGTTTCGGGGCATCTACTGTATCAGTGGGTAGCATCCAACT
CGGTGCGTCAGAGACTCGCGGCGGCGCTGATGACTAGCAGACGCGACAGCCCAATGGGGGAATCGCACGTCGAAGTTTCA
TGCTCGGGTAAGTCGAAGTCGAGAATTGGGGTGCCCCAGCGTACAACATGTAGGCACATAAAAGGTGGACGCCTACCCTT
TCTCGAGCCAATGTGCGTGGGATCACGGGGAGTGCGCTAGGTTCGGCGGGGGCTTGGGCGAAGAAGACCAGCACAGACTG
AGTGCTCCTGGTGTGCTAGAGTCCTGATACAAAAGCACAAACTTTCAAGTCTGCAAAATATCACACCGATCGATCAAGCA
CCGCTGGAGTCGGCGCAATCAACCTAACCACCAGAGCATCGAACCGTAGGGCGAGCACATATTATGTATCGGAGATGGAA
TCATGTGGGGGGGTCCAGCCACCTTATGGCAGCAACCGCTCTGCAGGAAAGGCGTTTGCTACGACTCGGCGTAGCCATCG
TTCTGATGGGGTTCAAGGGGAGGGGGATCGGAGCTTAGTGGAGCCGACCATACCCTAAACTCGAGGCGAGACGAGGGTTG
CGCTGCGCATGCTGAACCGATTGGACGCACTATATTCTCTAAGCTCCTAGCAGAGTAATTATACAAAACGCAATCGGTAG
CTGCACGCGTTGATCAAGCAAGGCACCTACTGCGAAGGTCGTCGGGGACTTACATACCCTCCCTCCTATCCCGGAGTATG
CGCCTACCATAGCTGCAGCCGGAGGGCGACGCCGGGTAACGATGATAGTGCGGCACACGGAATATGGCTATGGGGCGTAG
TTAATATAATGTGCAAGGCAGCATTACATACCCTATACCGGTGATTATCATCATTCAGCTGAAGGGGCGAACTTCGGCCT
TGGGAGTAAACGACCGTTAATAGGAGATGCCTCTGTGAACACAGATATTCATTGGCTGAGTTAGCGTCCTAACTGCTCGG
AAGGGCGTATGGATCGCAGCAATCGTCTTACTGCTCCCAAGCAGTCGGAGTTAGGCGACTTAGGTTTAACGACCTTCTGA
GGGTATTCATGACTGGAGTCGCGACAGACGGACTTGGGCACCCCTGTGGTAGCTGTGGTTGTCGCGACAGGTTATATGGA
TCGAGTGTAATTAGATGATCTAGAACTCCAAGACCTACAACAACGCATTACCTAGGCCAGAGCACCAGGTAGAATTAGCG
GTCCTTCTAAACCGCCGTTGGGCTGACCATGGGTGCGTCTGAAACCCGTAGCCAAACGTTGGATTAATTTACCCACGATT
CGCCGATCTTGCCGTTTTGTGGGGGCCAGGCTACGTACAGGAACCGATGTTCACGAGGGAAGCAGCCCCCGCCGTTGAGG
ACATTAACGACGATTAGACAATCCATGGGGGGTGTGTGTGGCCGAAAGGGGCAATTGACTTAGTCCTTCTAAGTCACCAC
CAAGTGATGTGTTCGTTTAGTTTCGGTTCGGAACTCCTATATTCCCTGCCCGAACCCGCAACTTTCTTCTACCCGACAAT
AGCGGCGTTTGGGTTAAGGCAAGAGGCAAGCCCGGATGGAGGCCCCGTATCGAAAAACGCGTGGAACGCGAGCCTTTTCG
AACTGGCACGAAAGTCTGACCCGGTTCTGCGGGCACTTCTCCCAGACCCGTCATTCGCGCGATCAGGGAGGCCAGGTCGT
TAGTGCGACATAGCTTCTTATGTAGCAGTCCGAACGGCCGGGTCGAGCGGCTGCGGTAAATCCAACTAAGAAGCGGCACA
CAGGTCAGCGGGACATGATAAAGCAGTGGGACCGTCATTGGAGCAGAGCGGGCGTGAGGAGTGGAGGAGGAGCATGGCGT
TTTGGATATGAATGAGCCTCCTTGATGCTGTAGAGACTCGGGTCATGCCGTGGGGAGATAGCTTCATAAAGGGTAAGTCT
AGGATAGGTCGAAGCTTAAAATGCGGGGAATGCGAACAGATCCTGGTGATCGCGTCGCGGAATATTATGTGTAGAGATAG
GACGTAGGATCAGCGACACCATTGGTTTGAGCCCAGGCGGCATCGACACGTGTCCGGTCCTCTGCGCGCTTAGTTAATGA
GCTATCTTCTCCTGTTGCAGCATGGTCGCTCTTCACTGGTGGCAAGCGTGACCAGCTCGGAAGGAGCCGATTAAGTGAGT
TCCCACTCTGGAGCTATAACATGGTGCCGCTTGTTCATCAACCTCCAGCCTCGGTTAGGGACTAGAAAGGTCTCTGTCGT
CGTTAGAAAGATAAAACCTATATGAGGCGTAAAACCGGCGGAAACGTTAAGCATCAACGAGCCTAAAACCAGCCGATAAA
CCGAAAGAAAACCGGTTAATAGTTATTGTACAACCGTATTCGAGTGTTACTCTTATCTCCGTAGAATGCATGTTGCGCGG
TTCTGTAAACACACCTTTGGCCCTGCGATAAGCCCCCAATCCTCCCTTCCTGGAAAGTCCATGCGAGGGTTAGGCGGGGC
TCGGATTCAACACTGCGCGCCGCTCGCTATGCCACCTATAATTCTAGATGGCGCACGTATGACCGAAGGACATACCCATA
GAAACGCGACGTGTAGTCACTTGGTGCCGCGCTCTTATCACACGCGACAAAGGTGGGGTCACCCGTGTCCCGCTGACCGG
GGTATCCACTTAGCTTGGCTCGAAAAGATCTTTACTACTCATGGTGAGATTCTTACGGTTGCGGTCCTAAATCGTCCCGT
TGGAAACCATGTGGTGGCCGATCATATTGTACATTTTGATCGCGCATTGACTTCTTCTAGCATTAATGTAACCGGTTTAG
AAGACGGGACTGGTTGGTTGGAGCAATGGGTGCGTGTTAGATCGAAGATGGGGCCCCACTGCTGCGATTAAATCGGATGA
TCAACGAAGTTCATAGTTTGGGGAGTGCTATCGCACGACACCACTACGGCCGCACCCACGTAGGCTAGTTCTACACCGAT
CGGCTTGCCCAATATGTTTATTGTGTCGCTACAATGTTGTACATAAAGACGCAACGAGATTGCGATATGGGTGCGTCCTA
GATTCGGCCTTAAGTTCTGTCCCTTCATGGGCTAAATAGGTGGGATTTCTGTAGGTGGCCTTTGTGGCGTGCGGCTGGAG
CCGAAAGCCTAAGACCGCGGGGTATAAAATGAACGAAGGCCCAAAACGAACGCGATCACTACAAAACCGACCTGATAGTG
GGCCTTTTGGAAGCATCTGTCAGTCTCTAGGCCCCTTCACCAAGTGTCTTTATGCCTCCTTGGCTATGTTGACGATCTAA
TACCGAGTGCCGTTCAAACATCTCTCAACCGCGGCCGATAAAACAAGTTGATTCGTACCGCTATTAATCCCCCCTAGAGA
CGGAAGACCCTTCGCCGAATTTAGAGTAAACTCATGAGCGTGCTTGGACACTTCCGGGGTCAGTGACGCGTGTTAGTGGT
CATAGTTTGACGATTCTCGTGGACCGTGGATGGTAACGGCATGTCCATGCTGTATAGTGTTTCCGTGACCGACTCGGCAA
ACGGTCCGGGTCGTAGGTTGTCGTAGTCGCAAATCCCCACGCTAGCTAAGCAGAGTCCTCAGCGCGACAAGACAGTAGTC
AACATAACCTTCACTAGGTACCATCTCGATACGAAATGCTCTGTAGCTTTCTGTTTCTAGTAAAGCAAGGAATTGAGTTA
AACCGTGTTAAAGGTATACTAGCGCCTCACTAAAGTGTAGTAGCATGCACGCTCCTCCGAGTCTTTACGCAACGCACTGC
TTTTCACATTGTATGTGGTCTCAGGCACCTGTAGTGAACGGGGATCCGTTGAGACTAACAGTCAGCATTGTTACGCGATG
CCTTTGCGTTAATCACTGTCTCATACATTTCCCCCGCGGGGGTCCTCCCGATCAGCCCCAGTCTCCCCCCTACCATCGGG
CCGACCTTTTGCGGGGCGTCCTAAGGCAGATCCTTCGTGCCACCAAGGACAGACATACGGCTGATTGTACCATGGGGTCT
CTTTATTTTAAGAATGTCGAGAACTTCTTCTGCCGCGCCTAGCGCTCAGAACTTTCCACGCCCTTGGTGCGGACTCTGAT
TTCTATGATACGAGGTAGTTAGAGGAGGTATGCAGGCCTGTATGGTGGCCTATAGGTCGCAACGTGTGTCTCGCTTTCTA
TGACACAAGTTAAGAACATGTCATACGTATAACACCGTTTACCTTGTTCTCGCCTCAAGCAGGGCTTGTCTCATATCAGC
CTGATAAGGAAGCACTACCTAATGTCCCATTCCAACACGAAGGAAGAAATTGA--TCCCT--AGAGAAGCTGCCTAGGTG
GCCGCTCAACTTGCGTAGGGAGAGGTCGACTAGTCTAGTCGTGTTTGTAATAGACCATTGCGGCCTACTGTTCGCCGCTG
CTGCGTTTCGATCGCCAGTTTTTTCGCGGCGGTCCTAACTTTCTGGTGAGGAGCACGGCAAGACAAACTTCCCCGGAGCT
TATCAATTCGGGAGTTTCTTTCGGCTAATCTCCTCATCCCCATCTCGTCTGAAGATAAGGCTGCCACCTTATTCTTTCCA
TTCCTCTGCAGTATTAGGTACGTACTTATTGTTTGTCCATTACACTAGTTTTTCAGAAGAGGACCCGGGAACCGAAAAGA
CACTCGTATCGAGCACGACCTAGATAGGGGAGGAGTGGGACTGGGTAGGGGAAGCTCGGTAACCAGGGCCGTAGCTAGAG
AGAGGAGGGACGAATCAAGCTAGGAATATACGGGAAGGGTGCGTACACTCGATAGCGGGCACACAATCCGGAGGACCCGG
GAAATAGGGACCAGGAGGCTTCAAATCACCATTGGTGCCGGAGGAACAAAAAAAAAGATCGCCAAACTACCGTGTTTACG
TAGGAAGGTACTGGGCGGCCTGCAACCGACGAGGGTGACAAGGTGCGCTCGTTCAGGAGACCCCGTGTCTCCAGACCGTG
GTCGTGTTACGCGGTAAGCACGCCTTCGTTTGTTTAGTTTACGCCACGTGCGTCAGATGTTCCCCCGTCCAAGCCTGACC
CCCCTAGTGGCCCCGGGTGAGTGGCGGACCCCTAGAGCGCCTTCCTCGTCAGCGCGCGCACAACCACCCGAGCACTCTGG
TAGCCCTCGACGGTCTATCGGCCGCGCACTGACTGCCCGTCCCTGGCGAGTTCACTTACGGTTACTGGCATCGACGCGCC
CTGTTTTTCTCAGTTCTAATAGCGACAGTCGAACCTATTGTACTGTGTTCCAGCCGGGTTCTGAAGCGCCACCAACATCA
TCTGGAGCATTCGGGATAAGCACGCCCTGGCTGGAAGCCTACCTGGGACGGAAACGTCCAGTGAGATCTCACACCTGCCG
GATGAGGTAGCCGAACTGAAAGAACTACAAAACAATCGTCAGGTTATCGCAGAACGACCATCAGAACGAGGTGCTGTGTC
GGCTGAGGAGTCCGTTACCTGACGCGGGAATACTTTCCGCGGGTGGTCCCCGACCTCGGAAGATGACGGCTCGATGGAAT
GGGACATAGCGGGCCAGGACAACTCTCGCCGTGGTCAGAACTTGAAAGGTAAGGCGCTCTGGCTGTGTCAATGAGTTAGG
TGGACCCCGAAACAATAGGAGCCCATGGCGTTGTAGGCACTATGAGCCCCTGTTCTGCGGGGTTCGTTATTTAACCGCGC
CGGATATGTTCATATCCGTTCAAGTTTCAACCCGCGAAACACGGAACCAGCCGCGCCACACGGCATGTCCATACTACAGC
GATTAGGAGTAAAGTGCGTATTTCGCATTTTTGTGCCGTTACACGACCCGCACACGCTTTACATTATGGGCGAAGTCTAG
CGACGGGTGACGCTACGCGGCCGTGCCCCAGCCATGAAGGGTTACGCCGACCGAGTTTGAGGCGCATGACGTCCCGTGAG
AATACAGGACTGACGACTTATGCTAGCCATCAGCTCGGAGAAGGTAAATTTTAGACGGGGCAGCGGTAGGACGTCCCGAC
CAGCGCGACAGACGCTCGTTGCGAGGACATAACATTCGGCGCCATGTTCTCGGTAACTGTGGTTATTACACAATTTTGGC
CTTAGGCGCTCAGCAGCTAAGCGCTAGATGAGCATTCCTAATGCTAAAGGTAAGCGTAAGATACGGGACACAACGCGTGG
ATTAGTCAGAGCGCACCGGTGCGTTCAAAGCCTCAATAATTGAGGGCTATCGGCACTGTCGGGGGTGAAGCCCGACCTGC
CGAGTCTGACACCCCGCCGGCCGACCAAGACGTTGGCACCCAATCAGAACACGCATCCAGAGCAGATACCATGAGAAAAA
CCATCTCACGTGATAAAGGATGGACGCGGGAATGCACGAGGGGTCGAGGATGGCGACCAGTTCTGCGGATCTGTCAACAA
CGCCGGATGCGCCGGACCTAGTATCACCAGCCCGACTGTTGAATTCTTGTGGACGGGTAATACTGTCCCTCTGGTTTGCA
ATGAAGGACTCCCACTTATGCATGGCCCCCGCGCTCTACCTGTTCCGGTAACCACTGCGCCTGGTGGTAGCCCGCGTACT
GAGATACAACGCCTGAGCGGGGACTGCACACAGGAGTAACGGGCAAATACGATAGGCGATCTGGGCCTATAACTAGGATC
TAGGTACAGAATCGGTACTTGGCGGGCAGAAATATGAATCCATCTCGGGCGTAAAGTAGGTCCCGGGCGCGGAGGACACA
ACGATGTGCCACCGTGGTGACGGCAAGATATTGCAGGTAACGTGCCAGAACAAGAAGGGACACCGGTTAATAGTGTAAAA
AGGTAGCATTATGCAGATGTACCAGAAAACAGGTACTTTAGCGTCTCAAAGCGGGTCGGTTAGACTCGGGGAGTTGTATC
TGCTTACGGGCCCAGAGGGCTAGTACACAGGACAAATGTAAGCAGTCAGGTGATTAAACTACATCGCGAGGGGACCGAAG
AATCACGTACTTACGGTGCTCGGCCTAAAAAGATTCAGTCCTCGGGAATGAGGTAGTTACTGGACAATTCGGGTCTTACC
CCAATGCGCGAGGGCCTATTGAGGGGAGCTCAGATTAAAAATAACTATGGTCACATTTACTTTATGGTGCCAAGGGCGGG
GCCAGTCAACGTATATGGCGAAATACGGCTGAGGCTCGAAGTCTCTTTTTAGATACTGTTAGTCTCTCTGAACCGCCTCT
TCTTTTTAATCGGGCCTTACAATTTACACTAACAGCGGGCGACGTCGGAGGTCAGTTGAAAGGTTATGAATGATCCGGGG
GGTTAACCTGAACAGCATAGGCGCGGGGTTTGGATCTTAGGTTGGAAGTTTTCTATTGCGACCCGAAGCCCTAAGTATAT
TAGTTCCTCAATCCTCTACTCCGCGCCGTCAACTAGCGATCGTCGAGGGTCCCACCCTGTGCAAATGGAGTCCATTCCAC
ATGGGTGTCCCACTTGAGCGGCTTTCTTCGAAGCATTTCTACGTCGGATTGGCTGACCAGCCCACATGAGACCCTCCCGA
GCTGGAATGTGCCCCCGGTGGAGACCGGTTTATGTTGCCTACGTAAAACTCCAGGTCTTGGGGGAACCATGGGCGAAACA
GGCGTAGCGAAGGGAACAAGACGGTAGGGCAGTCCCAGGCGCCGAGATGAGAAGGAACGAAGATCCGTGCCAGCAACCCG
ACATGAGAGAGTGCAGGACCACAAGGACCTTGTGGCGATCGAATTTGGTAACGGTCATAGCTAAAAAGGGGCAATTAACA
ACGATCAGGAAGTCGAAAGCGCGCTAGGTATCTCGGCGCACGATTGTAGAAAGACGGCTAGAGGCGACGAGTAATGAGCA
TCCAACGGAGCCAACCCTAACAGATGGTTGCTACAACGACGAACTCTGGTGCGGGTATAGCGGTCTCCCGGGAGCACATC
ATCAGGTTGTGCCCCTTCGTCGTGGAAATAGCCTGCCGCGGCCGCGCGTGGCGCATACTTCCCTGAGCGCAAGCCTATAA
GCCGTAACAGAGCCGCGTGACAGCTGTATGAGAATGCGGGACCTTCGATGGGAGAAGCTAAACGAGTGAGTAGTCATCAT
TAACGGCAATCAGCCTAGACGCGGTACGTTTAACATCCCTTAGTGGCTCACCCTGCTTCTCCTCCGGTCACAACCGTCGA
TTGAACTGACGATAAAAGTAGCTCCGCCCACGACCCCGGATGGACAGCATCGCCTCATACTCCTGTTTAGTCGGCCATCT
CCGTCTACCGTGGTGATCTGACCTGGGGATGTTAACAGGGGAGGTATCCAAAAGTTCCTGCGATAGTACAGGAACTGTCG
ATTGCGCCCAACATTTCTCCATTGATCGGTGTCCTACGAAGCTTACGAACTAAGAAGCAAGGATCTATTGGAGGCCCTCA
TCAACTGCTGGATAAATTAACCCGGGTCACTCAAGCTTGCCTCCCCGGAATATATAGCTGGAAGATGCAGGGGCAGACAA
AGGAAGCGGGTCACGAGCTTGAGCTACAGCTCTACGCTTGAACGAGACTCGCATGGAACATTCCTCCTTATAGACCAGTA
GAAGGATCCGGGGGTTCCGGGTTGGTAAAGCTCGGATCTGGGTCAACGGAACACCTTCATGGCGCTATCTTACTCCTTAA
TACCGTCGGTAGATGTATAACCCTATTTCCGTTCCTTTGGCCCATGATTTTTAGTGAACTGGAATGTTACTTATATGGGA
GGTTAAGTCCGGAAATTCTACTCTTCAGTCGGGTTCTTTACTCCTAGCAGCACCGTACATCCTTACAGAGTGGTGCTTTG
GCTGAAGGCCGACCATTTACTCACAGGGACCCGAGCGGCTCGGGAGTGGGTGGGACCTGACTGGTGGTATGAGTTCCTTC
GCTCTTACGGTATTGCAAACAGTCGGTCGGCGCCAACGCTTCAGAAAGAAGAGGCCCCATGCGGTTTCAGGTATTTGACT
CCCGTTCCCGAGCTAGACGTACAACGGCACTATTACCTAACTACACGCCAACGGGCGTAACAAAGTAGCCCGGAATTCTT
CAGGAAGTGGCCGCTGTAGTATTGATTTCGATTCACAAGGTTAGCTACTGGGGGATGATCCATATCCATCTACTTTGGGC
TAAGAGTTCGCCGGCACTAGAAGGAGGTGCCAAACGACTCGTATCCCGTAAAGCGGTCCACGGCGCTCCACATGATCGGA
AGCCCCGAACGTAAGAGATAAAAGACTGGTATCCTCCCGATCGAAAAACTCGACCCTACTCTGCGCAACGTCAGGCTAGT
TGTCACTTGACTGGAGGCGAGCCCGCTCCAGATCTGCTCGCGCACTCCCCTGTTCCGATGAGAACCTCTTAGAGTAGGCT
TGTAGAAAGTGCCCCACGCCGAGTACGATGTCCGTAAAGCTCGGCACTCAGAGCGGCATCTTACATGCAGCGTGTAAGAA
TTTAACGGCACACATGGGCTCGCATATTTATCAATTGGTGTCCTGAGCACAGCTTCCATTGTAGGGGAGAGTGCGGCCAT
CAACAGCCTTCGACATTTCACACTAATCCACGGCCCTGGATAACGGAGAGCGGGACAGGTAAATACCCCTTAATCATTCG
GCAGAGGGTTCATTCAGGCACTCAACCGCTTGTCGTAGTGGAGGATCAGGTCAGGTCCACTGCCTAGACAGCCGCTGACC
TCGGAGAGAAGCCTAAAGCACATCAACTATTCGGCCGGTCGTTCAAGCCAAACCCCATCTCCATTCACAGTCTTAACTGC
CTCAAGGAGGCCCAGTAGTACTCTGCAGCAACAGTGGATTGTATCCCCTACCGCGATGTGCGCCAGCACGGGAATAAACT
GTAGCACGAGTGTCGGATCACCCGCGAGCTTGGACGGCAATTATTGGCGAATAAATGGCGACTTTCGGGGACTCAAGGGG
CACGCAATAACAAGTGGGGGAAGCAGGCATGAATAATGACATTCGTTCCTTGTTGCAGGGTCAGCATGAAGAAGGAGACG
ATTGTATCGTGTGCCTGGTTAAGTGTGTCTCATATGCCGGGGATCTAATTTTACATCTTATACCGTCGAGGGCTAATAGC
ATGCCGTTCGCCCTGCATTGCCAACGGTGGCAATGTTAGCCAGTCCTTGTATCCCGTGTACCCAAGAAGCACACAAACAA
CAATGCTCTTCGGAGGTTGGACGCCAAGACCCTTGAACCGAATCGGATCTTCGGGTGACTCTAGTAGTAGTGCCGGCCCA
ATATAATACTGAACCACAGGACGGTATTAAGTAAAATACTATTGACACTTCATAAATTACCAATAAGGAAACATTTCTTT
ACGCTCAGTGAGGAGACTAACCTACTCCTTTTGGAGAATTAGCTGGCAACGGGTGATACGGGCATTCTGAGTCCTGCGCA
GGAGGAGCCAAACACGTGTGCAGGCACACTATATCAGAACGGTTAAAGGGTCGGGAAGTGCACTCCACTCGTTTCTGAGT
TAAAGACCAAGGAGCTCAGGGCGTGTGAATTACAGCATGGTTGTACGGGATTAGAAAACCCCAGTAATATTAACACACCG
TATCCAAGCCAGCCGCCGTTGTTTTCGACATAAACGTGAAGGTAGTATTAATATCCACCCAAGGGATCCCAGAGGTAGTC
ATGTTAGCACTGAAACCCGTATGGATTAGGAGTAAGCCCCCTCACTGCCACCTTGTCCTCTTGAAGACCGACTTTGCGGT
TCAATCTAGCGCCCACCTGTTACTTCCTTTCGATAACCCTCAGTTGTGCCCTCTTCGGGAAACAGGGTGGCCAAATGTGC
ACGGGGGAGTCTCCAACCATCAGGCCCCGACGTGCACACCGACGTCCAACTCCTTGGAAGGCACTAGCTCCCCATTACAA
CCGATCGTCCTGTCCCCAGTGGGACCTTTCGTTTGCCAGCCGGCTCCAGGGGACTGTGTCCTAGCCATGGGGGACCGAGA
GACCCCGAAGTTGCAACTGAGGGCCCAGTACCTTCTCAGCCTCCGGCAGTCCGTTCGACCCATCGCGAATCATTTGCGTG
GATAGAGAGGTGCGGAGCGGCAAAATTGCAATGAAGAAAGGATGCACTCACTATACAAGGAGAAGATAACTACCCACTTT
GGATTGGTGAAAACGCGTTAAGTAACAACGCTTGTCAGGCGAAGGAGGCGAAGGGTTCCGGCGACAAGCGGGGATTGAGC
GTAAGTAGTCGAACCGCAGCAGGAGCCCAACGAATTGACAAAGAGAACTGGGTGATTTCCAACGATGTTTTCTACTTATC
TATGCCAATTCCATGCAAGACCTCCCGAATGCCGAAAGGGAAAGGGATTGCGGACGAAGCGCCAGATATGGACCCTGCGT
GAGGACGCCCGCGCACCAGTGCCATCCTACCCCCATGACGGTTTCAGTTATAAAAGGGGTGGATGCGCCCCAGTATCTTT
GAAACTGTTGTGTTAAAGGAGGTCATGATATTTTTTGTGCCTTGCGGACAACCCACATTTCAAACTTCATCTGTTAAGAC
GTCTACAGGTAAATAGGTCATAACGGCCTATTGTCTGTTCGGAACTGAGACACAGGTCCCTGTGAAAAAATGGAGGAGTG
CCGATCCTTCCGAATCCATGGAGCACACATGTAAGTAGTAGTTAGAGCCCGCGCTACGTGACAACGAGTATTCCCTACAC
TGATTTTACCGCTTTAGCACGAGGTGCTGCCCGCACAACCTACCACCGGGGGCTCTGAGCCCCTTATACCTCATACAATC
ATCCGATTCGTCAGATGGTGAGCTTTTTGACACCTCGCGAGTACGGAGGGGGTAGCGGCCAGTATTTCGCCTCGTGTGTA
TGTTCGTCCGTTAATGAAACTGAGGGTCGCCACCTCCGGTTTGTGCGAAGCACGCAAAAGAACACTTCTTTCCTATAAGT
GTCCGAATTAGTGCTCTTGACCGGTTGTTCTTTTCCAAGGGAAGCTCGACGGCACAGCTGGTTTTAAGCCACTATGGATC
CCTCCTGCCCCGGGAAAGAGGTGCGGCTTTCGAATGCGTTACTTGGTCAGCAGATCGCTCCATATAACCCGACCAACGTC
TAACCAGATATTGACGCCAGGAGGAAAATGTTACAGTTCGTGACATACTGGGATGAAGCCTTTTTGGATCTGAGCGACCA
AGGTGTCGGCTCCATTGGGCGTGCCGGTTGTGCGGAAACTCTGCCCGCCAAATGTGGTCATGTAGGCTGAACAGCCACAG
CTAGGTCAGAATTCATGGAGGCTACGTAAGACCGAGTAAACTTGGCTGGTGGATTGACTACAGGAAGCTGAGTTCAAGAA
TCAGCTAGAAAGCGATACGAACTAGAGATTGATTATCGGCGGGTCTCCTTTACACTCTATTCTTAAGGAATCTAGCAAAT
CCGATTCGGGGGGGTGCTAGGTGACCGGAGGACGGAAAGGAACGGGCGATTAAAAACTGTAAAAACCTCGATGCGAGAGC
TCTGCTGTAGCTCTCATTAATAGTGAGAGGGACCGAACGTTTCTGCCAGATCATAGACGTTTTTTGGGGGCGCGAAGCGT
GGGCGGGAGGTCTGAATACGACACGCGTGGGGTGAGCGTCTTTGAACGCGAGGCGTAAACCGAGGAAAAACAGCGGAGCG
TCAAAACGTCAATGCCCGCCCAAGATGAGAGTCTGTGGGTCTGCCTAAAAGGAGCAGGGGAGTGGAAAGCACGGATGAGT
AAACGTGATTGGATCCTCCTTTGACATCGCCGCCGGGGGGCGGGTGTCCCTCCATAGGCGAAGAGCGGTACGGTGGCGCC
CAGATAAGCGAGCCACCCTGAGGACTCATTAAGAAATCCACGACTCGGGTTGCTTGCCTACGTCGACACGAACGCGACGT
ACCTCGTAACCAAACGACCGCCGCAGGTCGAGATCTAAAATCAGTTGGACGCCATAAAGAGCGAAGACGTCCAGCCTATT
TTCTGAAGCGTCGGGAGTCAACTTACTTAGCCTCCCGGGTTCCGAGAGCGACCAGCCCACGTGAAATCTTCGTAATGGGT
ACCGCGACTTGTGCACCAAGCGTGCTAATGTATCTCAAGAATTGTTGCGCACACTCCTTGAATGATGATTGTCCATGGCA
GCACACCTAGAAAAATGGCCTAGCATCACATAAGTTCATATCAGTGAAACGACAACGAGTGCGGGCCACGCTTACAACAG
TTCCAAGAGACCTTGTATGTCTCTGAATAATGCAGGTCCCGAGGATGGATGGCCTGCCAGGCATCGGGAGGAGAAGGATA
ATTGTCTACCGCGTAGAATAAAGGTTGCAAAACGAACGAGTCGGTGTTTATCGCCTTGCGATGGTAATGCAAGCAGTTTA
CGCGTCGTAAGCAGAACCGCTGTTAAGTGATAGAGTCACTGTTAACCCGTGAGCTCAGGGCGATGCCCGGGATGCCTTAC
AGAGTAAAGAATCCACGACTCAAGGGCGGGAGTATATGGACAGCAGTTCGGAAGGACAGCACTGGGTATTCTTGGGGGGG
AGCTCGCTACCCGGGTCGAGCGCGGCGTGGACATACCGGACGAGGAGCCAGCGCCGTAAAATCGAGGACATAAAGGAAGG
GATTCCTCACGAGAGCAGACATAAGTGGCCCACTGACCCCCCGCGGATGGTCTATTTAATACACGCCGGATTCGGGGGCT
CGTGGCGTCGCGGTCGGGATCGTTGGATGACAAACGGGGATGTAATGAGCCGGTCGATCTCGAGTTGGGAGAGGACCTAC
AAGGTCCGCAACACGACAACTCGAGTGTTAACTCATTGACCAACGTATCGATTGTGAGCTGGAGCCGAGATTACGCTAGA
GTAGATTAAACTTCGGCAGCACCTAAGGCCGCGGCACAGATGTGTCGCTAACACGATACGTAGCTACATAGGGAGTGTAG
AGGTCTATCAAGGGCCAAGCGAGGTAAGTGAGGGTTTGAAAGTAGATAGGTACGAACGGCGTTCTACGGCACATGCGATG
CTCGTCGACCAGGTGCGCGTGTCCAAAGGAATCTCCAGAAGAGAGACTCCTCAGAGTCGCAGGTTAAGCCTGGGGCAGGC
GCTATCCATTAGGCTGTGAGGAGAGGTAACGTCAAACTGCGAGGGCCTGAGGTTCGTCTACCGGGGTCGGGGCACACAGG
TTCGCCTCGGGTTCGGCTAGCACATCGGCGATCTAGACCAAACAACAGTTGGGCGAGGTACTCCTGGGCCGCAATCAAGG
CACACTGCATTCCGCCGGGAGGGAGTCGTCACTCCCGACCGTTTCCGGCCGTTTTATGAATCTACTGTGCTTCTCTTCCA
GTCGAGGGTGACTTACCACCCCACAAGTCGCGCATTACCAGATTGAAACCAGTTCGCTTGAACACTGTTTCCTGGATGCG
GGCCTCGACGGCCAGGTCTTCGCACAGGATTCAGGCATACAGATGCGAGTGTTGCCTGCCGATCCCCGCACACGGGGTTC
CAGCTGGAACCTTTCCTAAACTGCATGCGCTACGATTCATTCGGCCTGGGCACAGAGCTATCTAATCCCTGAAGCAGCGG
AGTCTCACACTAAGTCGTGCTGCACGCAGGCTTCGCGGGCCTAAGCCATCCTGCGAACATTTCGTCGCGGCTCTCGCTAC
TGCACACCACTAGGCCCTGCGGGATTAACTTAACGTCAACCAGGGCAATTCTCAACTATTGCGAGCTGCGTGGGCGGAGG
ATCGCAGGCGCCGAACCCCTTGCTTTTTTCCAGTCAATTACGTCCCAACTAATGTTCTGAACCATGCGGGTCAATAATAG
TCGTTCGTCCGCCCCATTTGCCAGACGAGTTAGGGCCCGAGTTGAATTGAGGAACGTAAGATGGCGAAATCGAACAGATT
AGACTTGAGACAGTTCGAGCAGTATACTTGCACAAATTCTTTTGCGCAAGAGGAACCGCAAAGGGGTAATTCGACTGACT
TCTTTCCCTTGTGCAGCAGGAGCATGCCGGTATGTTGGCCCCCGATCTGGTGCTTTTGCATGGGCGCTCCGTTTGAAAGG
CGGTGGATCCAAGGAGCTGACTGTTTAAAGGTCCTATTGGACACGCGCGTGGCTATATAGGAACTACAGACCTTTTTTGG
CGTTAATGAATCGGCGATCTGCCTTGTGAAAACATTAATGTCGAATCTCAGGTACTGGGATGACTTTTATCCATAAAGCA
GCGGTTGAACGCGACAACCCGCCAAACCGCACGCCTCCCCGCCTTCCGTTTACTTCCCACCTTTCGAACAAACCAGCGGA
TGGTCTGGCAGTAGCAGTGATGACCACCTCACTTATTCTGACAGGCCAAGAAAGTACAACTAATGCAGCAGCTGTTTTGG
AGAGGTACCATCTATATGTACATTGCTTCATATCCAGGCAGCTGCATGGAGAATTATCCGGTACGGCGTAGCCTATATTA
AATGAAATACTGGGAAGTGCGTAATTGACTGACCGCTCGGATAAAAGTGAAGGCAGAGGACGGTGACTACGGGATGAGCT
TTGTACCTTATAAGTCGGCAGTTCAAGGTAGGGACGCGCCGAGACCACAAGACCCAGAGAGGCAGTCAGACATGCGCCCC
AACGCACATAAGGTCAAACGACCAGGAATCCAACAGGAGATGGTACACCAATATCGAGGTGGGGGTGAGGGTTGAAGGGG
AAATCGCCAGTACGGAGATGTAGAAACAACCGCCTTAGGTCAGATTATTGTGCAATCGCAGTGATCAGGGAAGACGGGCC
AGACGCCGCAAGGAACGGTGTAGCAACTTGAATATCCAGTAACCAAAGTGGATAAAGGCGGGCGTTAACCGGGGACCAGG
CCGCTCGCTAAAAGTGGTGAGCTGTTGGTCTGACCACAGTCCGGAGAGGCTTTGACTAATAACGTCGACTCGAGATTGCA
TGGGCGGGTAAATGGTGTCTAAAATTATACGGCCGGACAGCACTTGCGATCAGCGAAGGCGGAGGGCCTTTAGTGAGGAG
TACGCAAAACGAAAGCGGCCACGTGCTAAATCTCATGTGCAGCAGGGCGCACATCCGCTGGTCAGTATTAATACGGGGAA
AGTGCAGTGGAAATGGGCGCGAGAGGATTGGTGGAGCAACCACGAGGTTGGTGCGGAATATGTCGTGCTTCCGCTGCTAC
CAGGCGACCGAGTGACTATCTAAAACGAGGTGAATTGGGTCTATATGTCGGTCGGCGGGCGGAGGTGCCATTCAGCCAGG
GGGACCGCACGGCGGTACGACGGATATACGGGTGGAATGGGTGAAAGATCCGGTAAGGGAGGGGCGTTAGTCCGTTCTCG
CGACATGGTGTGCACATTCTTAGAGTGTAGAATTGGCGAAATTTTAGGAAGGAATTGGGTGCAGGGTGCCAACCGCCCAC
GCACGAGAACGTCCAGTGTTATTCGGGTGCGCTCCCTCCCACTAAAATGGCGACTCAGATAATGGGCATCAGAAGAGAGG
CGAGGTTGAACCACCTGAATGTGTAGGGATCGTGTGCAATTTGAACACGCATTTGGAGCCCAAAATGACAAACGTCCGGC
ATACAGAAAGGGGCGTACCTCCAACCAAAGGCCTTCCGAGTGCAAAAGTGAAGAGGCCCGACAGGTTCCGAGTATAAGGT
CCCTGCGAGAGAGGGATCGGGAGCGTGCGTGCCACTGTTGCTGGCGTGGTGACGGGCGAACGAGATTATAACTGGGAGAA
GATACAGACTGATGGCGCTTATTGTGGGAAAGGGGAAGCCGACGGTTCTTTCCAGCTGGCCTATCTCCTGACGGTTGACA
GGAACCTCTACATACACCCCGACCTATCCCATTCCACTCGTTGAACAATCTCTACTTCTGTCACGCGGCTCTCCCCAAAC
CTAACTCGCCTATTGTTGTATTCCAAAGGGAGCTTCAAGAAACGTCTCTGCAACCATGCGCGCTGAGTGAGGTATGGCGA
GAAAATCCTCACGTGTGCGGGTTTTGTCGCCAGCGTTTCAGTAGCCCCGCGGGGTGTCCGTGTGAGTTGTTTCTCTCATG
GCCAAACGTATCGCCGGTTACCCTGACCGGGCTAACGCTGTTCGTGGGGTTCCTAGCCGCAGGTCCAGGATTTCAAGAAG
TCTACTGAAAGTATAGTTTTTCTTTCTGGATGTTGCATTGAGTGTTTCTGATTAAGGTTCGCAAGCAGGACATCATGGTA
GCACTCTCCAATCCACTTGAACCGCTATATACTCTGCGCGTCCCGGCCTTACTCGGCATGATAGCAGTTGCGTTCATACC
ACGTCCCCACGTCCGAACTACTACGCACGGCTGAATAACAGTTTTCTCTGGTTTGGACACACGAGATCCGGAATATGGGG
TGCGGACGGGTCGTGACGTGAAAGGGGGCTCGTTGCAGAGCAGACCCCCAGCGACTAGCATCGATCGTGGTGGTACTCCG
ATCACGGCTTCTGGGCTAGCTGGTTAGGTGGCACCGCCGACAGGGAATATAAACCACGCGTGGCGGCTCCTTCCATTCGG
CACAATAACCTCTGTATATCCGATACCCGAACCCGCCTATTCTCCGCATGATTTCGGATTCGTTTTCAGTCATCAGCTGG
CCCGTTGCTTCATTACGGTTAAGGTGCTTGGCTCCATGCCATCACCGGGGGAGAAACGATCACCACTCCCCTCGGCTCCG
TTACCCTCAATCCCCCGTCTACATTGTCTGGCCGAGCTCGTGGCCTGTATCGTTCAAGGCTCGTAGCTTATTATCCTTCT
TCATGAATGATCTCTCAGCCTTCTCGCTGATGTATTCGTATCATTAGGTAGCGATTACTTGCTTCTCCCCTAGGCAACTA
TTAATCTACCAAGGGCCTTGACCGCCCAGGTTGCTAGGTTCCCTGTAGTTACTGCCCCACCATGTGGCCCGGTTCGGAGT
GAAGGAAGGACGCCCCGGTTTGGAGCTTACCGGGGCACGATTTCCGAAATAGGACCATGCCAATGGTCTTTGGTGGCCGG
GATCATTTCTTTAGATTTCAAGACCTTGCGGCCTAACAGACCACCCTATGGGGCTCTGTGATTTCGTTCCCTAACACTGG
AGCGGAAGTAATTTCGATTATCTGGGCCATTCAGAGTGAGGATCCCGAACCACCTTCTTCTGTAGAGTTTGAAAACGACC
TTTCAGCTCCCGGCAATATATCCCCGACGAAGCTAAATTTTGCACGCAAAGCCTTATGACCTGAGACTGTTCATCGGGTA
CCCGTGAAGAAGCTATGTTCTTGACGTGTCGGAGAGAGTGGTGGTTGACGGACGGGTTAGCAGGGTCTTCATTCGATACA
CTCTAGGGATAGGGGCGCATAGTTGGTCAGAAAAGCTACGCCACGTCGCGTTGGTGGCCCGGAGCCCCACGCAATTTTGC
GCGGACCACTCCACTCAGACTGACTCGGGTCTAACATCGGTCCACCTCTTCCCGCAGCTCCGCATCCCGCCACCCGTGAG
AGGTTAATCAAACTATAAGCACCCTAATGGAGGAGAGATTCTGTGCAGACATCCCTCAGATACGCCTCCTAGTGTAGCCG
GTCGGTGGATTCCGGTGGGACGCCTGCGGAAGTTTGCGGAGAGGGGGCGGATGAACCGGCGGACGGGGAATAGCGAAGAC
TTGGAACGCTAACTACTATGTTCCTCTTTTCGGAAGCCAGATAATGCCGGTGTAGAGCATCAACCTCGGCCATCTGTTTT
TATACGCCTACCCCTACGCCGGTTAATCTATTACCACGCAGCACGAGAATAACCTAGTTAGGACGCCTTGAGAGGTAATT
TGCATCCGGGTAGTAGGCAGTCCCGGTTAACCTGCCGGAGCGAAGTAAACTTGGCGTGATCCCCCTGTTCTTTGAGTAGC
GTTGGCAGCCTCATCCCTTTGGACTAAAGATTAGCACTTTGCTCTTAAGCGGTCACGTGACTGTAAAAATTGTGAGCCAG
TCCTCACGGACGAATTATGGGCGCGTCCGCGTCAGGGCAGCCCCATATTATCGGTCCTGGTATGCGCCCTCAGGGTCTGG
GGTGGGCATATACTAACCGGTTCCCGCAGTCTCTTCCACTTAGCACCCCTGTTTATTTGACGCTCGGTCCCCGCTCGAGC
ACTCCGCCGCTCGTATTGACGCAAAACCCACTATACCTTACAACCCTAGGGCGGGCTCACCCGGCTGTATGACCGGGCAG
GGTCCCCGACACGCGATGTACTCCTACCGTGGATTGGTAAGCAATTCGTGGGGACTGCAGGTAGCTTCATGTACTTGGCT
ATTCCCCCTAGCGGCCGGCCCTGTAAAACGGATAAACAGTATCCACAGCAATAGCGGCGAAACGGTGCAGCTTTTTAGCG
AGGTACGGTACCAGAAAGTTTGACTTTGGCACAGCGCCCTACTTGCGCTGCCACGTTCTTGTGAGAGGTTTTTAAAGCTT
TACAATCACTTGCCGTCTCCCTGGCTCACAGTGCCGCAATCTATTAGGAGCAGATCCCCCGAGGTGCGATCGTTACCCTT
TAGGTGCCACTATGCCTCCACGCCAGTCATCGTGGCATAAGATAGCCGACACATACGCGCCCTGGAGATCAGAAGTGCTA
AACGGTCTACGGGCGCATCGCACTCAGGCGCTATCAGCCGAGGCTATCCCGAGCACGTTACGGCCAGGGTCGAATGCTTC
GGGCTGGCGGTTTGTCTACCTCGGGGCTACTCTGACTAATACGTGCAATGTCCGTTTTCCCTCTTGTTTAATCCCCAGCT
CCTTCGAGGTCTGATTCTATAGGCTTCTCTCACAATTCCGGTGTAGGGATATTTACGACTCCGTAAATATACTAGCTTCT
GCTTCTATTCGGTCGGCCTTCGCTAATAAGAAGGAAGCCGAGTCATCGTCCGGTACCGGAGACTGGGGAACGCACGAGTC
ATTCCGGGGTAAACATGTGGTCAACCTGCTCCGTTCGGATAATAAAGCGGGCTTTGCCCCTGCTCATGTATTTAAAAGGG
AAAGGATGGTGCACGGAGAGACAATGGAGACCGGACATGGCTTTCTCGGTTGCGGGAGGAAGTTCCGATTTAATTCCCGT
TCTAGCGGAGCTTCTTCGGTTAACTATGCATCCGCAGAGTTCCATCCTAATCAGCGGTGGTTCTGCAAGCGATAAACATA
GCTCCCGATAATTCTCTCGTCCCGACAGTCGTGTTCTCCCCCCCGCCTCTATGCGATCCCCGGGATGTCTTCGCCCCCAT
AGCGCCGAGCCTAGGCAATCCGTCCTCCCTCTTGTCATATGCTTATGAGTCATGTTTCTTCAAATTAGATCGCGTCGTTC
TGTCCTACCCACGAATTGGTTGACTCTTTGTGTCAACCGGGGTGCGCGCACCTCAATACACCGTCTATCGTCCGGTTAAA
ACAATATCTCCCAGAAATCGGAGCACGAGGGATGGACACAATACTATTCCCCGGCACCAGATACTGAACCACATTAACCA
GAGTCCGCAATTTGCCCTCTACTCCCACTTCCGGTCTGATTGGTGCGAGGGAGTGCCTCTCTCAGTGCCCCGCTGGGGGG
TTCAACGTGAACAGTGAAAGAACTGTCCCTACCTTCTCAAATGTACCGGTCACATCTTATAGCTATTCGGCACGCCTGAC
CTTATAGAGCTAAACTGCGCGAGGAGTGTTAGATCGTCACAGACCATTAGTGGGTGCTACGCATTAGGGCCCCACCTTTC
TGTCATTAATACTCGATTTTGCTACTAGACGAGCACAATGCGCCATGACTGATCGGGTGTCTCTATCCCGGCACAGGTTG
ACCCGTATGAGGGCTGTTCCTTAGTGGGCACATTTTTAACTCCCCGTGGGCGCTTATAACTTTGAATCAGGGCAACAAAT
AAACCCGGATCGCTACCGTCATACAACGCTTCGTAATTGTACCTGCTACTATGGTCGTATTGTTTTCCTGATTTTGTTAC
CACAGGTTATAGTAGGTATCGAGGCTGTTTCCGAGCACTGGGCGAAGGTCTGATCAGATCTTGAGCCATTAAATAGAGTT
AGCGCCGACCTATAGGGCTGGCGTCCTATCTCTCACGTGTCGTGTCATTCGCTTCCTCGTTTCACTCAACCCAGCGGGGA
CGTGGGGTTAGCCTCACCCCGTCTCAGATTCGCCAGCTCGACGTCTCGACGACAGGCGGATCTAAAGTCGCAGACACCCC
CTTGCTCCCCTGTTTCTCCGCCGCCCTTACCATTTATATCCTTCTGCACCAGCCGCTGGTACTAATTTGTGGCTATGGCG
GTAAGAAGGAGTATGTTATAGCTTTCATCATATCCCACCAGGCGACGTGCCAATTTTCCGTCTCCCAAAGCATTTTCTAT
AGGGTCGTAATATGCGCACTTGGAACTACTCCATCGTGAAGGTGTAAGTGAGCCAAGGAAACTTGAGGGTCTGCTTGATG
ATTTCGAGTTTTTGGGCTCACATTCCCAACGGGAATTGGCGGAAAGCGAGGCGGCGTCGGTGAACAGCTCGCTTATCGTC
GAGGTGATTGGGTCCTCGTGGTTGTTCGCCGCTAATTCTACCCAGGCTGCTTAAGCGCCCGGACTACGCCTAATCGTCCC
TGCTGGATATAACGACCTAGACCTGTCGCCCTCATCTAGAGCCATGAAGAGACGCTGGGACCGGGTGACGATTGTAGCCA
ACGCTACCGAGATATGGCGCCCAAGAGCCAGCAAATGTGGCTGGGACTGAGTCGTCATCCTAAGAATCCTTCAGCACCTT
CGACATTTGGCTAACTCATGACAACATGCTAGGGTTGACCGGGACTTCGAGCTGCTGATGAGGCGGGATCACCCGCCGTA
GGCCGGGCACTGAACCTCGAAGAGCAAATGCTCTCGTAGCTAGGCTGACGTGAATCATGTTCCTAACCCAATCGGGTTAT
ATGATGGCTCCTTTCACATGAAACTAAGCTCAAGCGACGCCCTTTCAGGGACTGGCCTTAACGTGTTTAGAGACCGAGAT
TCATCGAAACTGCCACAGTGAGAGATTCGTGGGATCCCACGGCCAGCCACATCTTAACTAAGTTCAAAGGGCACCACGCC
GGTAGCAC-AAAGAATGGCTTAATAAGCGGGCTTGTTGGCCGCTTAAATAGGTACCCCTGCCTACACGGGGACGGAGATA
TCGCGAGGCGCGGCATACAACCCTTGCACCTGTACCGACGCTGTCCTCTATGAACGCAACGCGTAGTAGTCGACGATAGA
CCGCGCGAGGAGAATCTCCGTCCCCTGAATAAACTGCGCCTAAGGTCTGTTGCTTAGTCGCATGATCTTTTATTGGCTAG
GCCCCTTACTCTTCCTGACCACTAGTCAGATTTAAGCGACCGCACACTCAGGAAGAGTAGCGTCTCCATCCGTGCGTTGC
CTTGGCTCAGTCCACGACTATAACATTCCCTTATCGGTTGGCAGCCCTTGTGTTACGACTGCGTAATCCCTAGCCGTGAC
TGTGCAGAATCGTAAACGCTGGTCTGCAAGCTGGTGTTCCCGAGTAAACGTACGGTCAATTGGACGGCCGGAATTCGGAA
GCCCTCATGTGACAGTCGGGAACTCTACTTCACCTTCATGCGGTGTCTGCGGGCTGCTTCCGGTTTCTTTCCAAGACTCG
CTATAATTTTAACCCACGCCCAACCTAGACTGGGCCGAGAATAATCCGAGGGACGCGCCGACATAGAGCCTCGGCCTTCC
TCACCAGTTGTTATCTCTGCTCCCGCTGGAGGTCCCATGTTGACTTGAGCTGGAGGGCGCGAGTTGTTGGCCACGTGGTC
TAAAATGTAGCTGGCCGTCATCTTGTGGCATTGACACGCGCAGTACACCAGACCTGCAAACCCTTTCGATAACCATAAAA
GATTTTTTAGTCAATGGCGTTCGACGCGGTTTATGTCAGTTTTCCCATGATCAATGGTTCCATCCCAGACCCTAGAAAAA
GGCATCGGGATCAAGTAGTGACCAGGGAGGTCGGCTCCTCATACGCGAACCTTCGCAATGAGCGATCTACTTACTGATCC
CTCTTGGTTAAACCCTTAATTCGACGGCATGCCGAAGCGGCTACAACCCTGGCGTATTTCTCCTGGATCCGCCAACAGAC
CGACTTGTATCCGCGCCTGAGATAATATCCCCAAGCTTCGAGATATATCACACCCGCATACTATCATCTTGGGCGAGTCA
ATCCGGAGTTCGACTTTACCGGCTCCATGTACGAGTATACTCCGAGATCATGGGCCTCCACACGCCGCCTGGTAGATATG
ACATTGGTCCGTCTGAGGCAACGATTCTATGGAATTCAATCACTTATCAAATCTACCAACTGGATAACCGGTGCCGGGCT
CGTTTTGGCGACGGAGCGCTTGAGATATCTAGGTGACCACTTTGACAGGTGCGGCTCGATAGGTCCGCTTATGCCCCCAG
TGGAGACGACCGGAGTGTGCCTGGCGCCTTTTCCCTAGGCAGGGGCGTAGGCCCTACTTCCACTATGTCACGTGACTGGT
TGAAATGGTCGGACCCTTGTGCATGCGACACTGCAAGAGGCCACTACCTGCTCGGAAGTAGATATCCTGAATGGAAGAGC
TCGCCTATGACGCGGAGTGCAGGAACGGGTTATAGGACTGGTGTGGGTTGATTGGCAATTGAATGTAACCATGATCCCGC
TCGCAGTAAAGATGAGAGGACGAACGCCGGTCCAAGGGGAGTCGAATCGCACGCGGAGTGCAGACAGTAACGCCATTTAA
ATCGGACGGGGCCGGGAAAGTCTCCGACTCCTCAATTCGTGCTTACCGGCCTTGAACGTATCCTCTTCGTTGAAGGTGTT
CCTGATCTCTCAACAATGATTACTCTCGCGACGAATAACCGTCCGAGCGTTCTACCAACTGCAGGCGCCCGCACGTGGAG
ATGTTTGACCGTGCACATTCCTGATAGACCTATATACGATATCTCCATATCAACCACGTGAGGTTATTTCATTCCCCGAA
CAGGATACAATATTTAAAAGGCGCCATATAGCTCGTGATCGAGCTGGCGCTAGATTAATTAAGACAATACGGGTGAGGTA
AGTTCACCCCTATTGCAATATACAGTAACGCGATACCGCTAGACAAGGTACTGCTTTACCCACCGACAGAGTATCGGGGG
TCAGACTGGTGGGCAAGCCTATTAAAGGCACTGAATGAGGTCATACACTATACGTCTCATTAGTTGCAGTTGAAACGTCT
CAAGCACACATTTTATTCCTTGCCGAGGTGGCGGTTGGCTGCCGATGCGACTATGCACGACCCCTCGATAGGGCGGTTCT
GTTATATACCATTACCGCCGCGGGGTGACGGGTAGCACTGAAGGCTCTGACAGATATAACCAGGTTGGTGGTGTGCCCCA
ACAAACCCCTTCCCCTCCCGTAGCACTGCTGAGATCTGCAGCCATGGAGAACAGCACTCACGCTGACAAATATACTAGAG
CGGCATTGACCTTTACGAGAATGTCTCATTTAGGAGGAAGTCCAAATTAATCCCTGATTCTTCGTGTGGTATGTGGAGCT
CTCCCGAGGCGTCTTACAGCCCACTCGCTGGTTCAAGACCGGTTTGGAACCCGTCGCGACGCCGGGTGGGGTCTCGAATG
ATGGGTAGCTCGACCGTTGGACCGCCCAGGAATCGAAGAATACGGGAATACGAGGTAGTGAGTTAACGCAGAGGACGCGT
AGTAGGGAATCCTTGCCTGGGAGCCTCTGAAGAATCTGAACGGGAACTGAGCCGGGGCTGCCCTGAATAAAGCTCTGAAG
TGCATAAGATTATCCTTACGATTTTGCACCCGTGGCAGGCTCAGGCGCGGTCTGCGCATCCTTGGCTCCCTGTCTTTCCT
ATATGGACGTGCTGTTGTGTATGTGTCATTATCCCACTCTTAAGTGTGCATTGTGCTCGGGCCTAAATGTCTTTACCGCC
TGTCGGCTAGCGTTATACTATACCTAACCAAACAGGTAAGACTACACCGGTCAAAAACGAGCTGCAGGACTTGTACGTCT
GGTCTCTACAATAGACAGTCCTGTAATAGAAAAGTCCGCTCCTGGGGCGACTTTAGAAACTAGGCCCGCGATGGCTTCTC
CGAGGTTGACTACGGAACGACTAACAGGCTCGCCGTCTGAGGTTTATAGTCGGCAGGCCTCTGGCCCTCCCTTGCCGTGC
AGGAGCGTGGTGTTGCGATCATAGAATCCGTAACGAAAAACTTTGTCCTCGACTGTTCCACAGTGCTTCGGTGTTTAGCC
CGAGCTCGTGCTTTCTATCTGCCATGTGCCTCCGCAAGTATATGCTGCTTTTTCTGACACACAAACGCTACACTTAGTAG
GTGGAACCCAGCCGTTCCCCCCCCCGGAAGTCACTCCTCCGGCGATACCGAAACTCCTCACTTTTGTCTTTCTTGCGACC
AATACGATGGCGCCGGCTGGCAAGTTCCTGGATATATTGATCAGCGCTCGCAGTTTACGGCTCCCTCCGGTGCATCTTCA
CGAAAGACCGCGCGTACTACAGTGCTCTAGACACACGCCTCGTCAGCTAAGTCGAGTCAGCTCTGGCCCTAGGCTGCGGG
CCGTGAAATCGGACGAACGTGCGGGATTCATAAGACGAGAACACTACACTGCTAGAAGCGAGCCCACGGTTGCTAAATCC
ACGTGGGCGCTGCCAAGTCGAGAGCGAACAAGCATTGTAGAGTGCGTTTATCACTAGTTGCCGCGGCGTAATCATTCGAC
AAAGGTTAAGTATCACGAGTGGTACGTATCCACGTGTCTGACCCGGTCAGTCACCAAAATGCGAGCCGCGGCTGTGCACT
TGGCGGCCGCAGTAAAATACTAGCGTATACCCGCTCGTAAACTGGCTGGCCAAAGCCGTAATATTATGTATACGCAAGAT
CGAATTGCACGGCATGCCTAGGGAGCAGCCTGCTTTAGATTTCGGTCCCATCCCTCGTCAAGCCTGGTGTTTTAGAAGGG
TCGGGGGGTTACCTGACGAGCTACTTTATACACAATCTAGCCCCAATAAGCCGGAATACCACCGTTCGCAGTCATTTGGG
CCCCACGTCGAGTCACTTGAATTAAGCCGAAGTATAGGATCCACGTTATCGAGCTTAAGTGGTATCCCTTCCGGTAACAT
CCCTTGTGCCGTTCTGATTTCATCAGTGTAGGGCACAAGAATCCACCGACAAAGTTAGTTAAACCTATCCGCGGCAATCA
ACATAATACCACGTCCATAACAGGAGTGATTTTCAAACCTTCAAAATCTTCACTGTTCACAGAACTTCATTCCCTGCGGA
CGTTGGTTATTCGGACACGAGGTGTGGATGCCTCTTTACCCATACGTAGTACCAATCCCAATCACCGACGACCGACCTCC
TTGATATGATGCTTGGTTTTTTTCGTTCTACCTCAACCCGGATCGCCAGAGAAGCCTCCCCGGCCGAGGGGGACGTCCGA
CCCTTTCGTGCACCACTCCTCCGTGGTCAGGACTGTGAGCCTGATACCCACTCTAGGCATGAGGCGACAGGCTGCGGATA
AGTAGGGAGAGGTGTCCGCAAATCAGTGCGATAAAGCTAAATTTGAACCGCGCTTACGAGCTTTCACTCGCCAGCTCAAA
CATTTGCTGCTGCGACAGATGAATTACCAGGCTGCGAGTGTTTCACCACCTTTTGCGCCAGCCGAGGTACGGATGACCTC
AGGGCGGACTTTTCGCTTGCGCGTTTATCTCGTCATCTCCTTCTTCTATCTGCGACGATACCGTGCTGCTTTCTTTGGCC
TTAGGATATAGTTCTCTCGTCCAATAGAACTCGTCGAAAAACGGAGCCCCCCTAAATCAGTTATTAGGGTACAAGAACTA
CAGACATATCCCAAGACTGGAAGACGGCAGAGGACGAACACCTGTTTCGGTACACTGCGGTCCAGGCACACCGTCGGACT
GGCAGTCAACCGGACCGGTTAGTAGGTTGGCTCCATCCCCGAACCGCGACCGTGTGTCATGAATTTCCCAGTGGGGACCT
GGCCGTCGTCTCCCCCATCAACACCGGTGATGCTCCCCGAGTTCAGGGAAAGTCGGTCCTGAGTGGCGGTGCTGGCGGTC
TATATCCCTTAGATGAGAGTGGCGGCTCAGCATCACTGCGAACTTGCCGGCAACCTTTAACAACTAAATTCTTGCGCTTC
GAAACGTTGGGCACGCGCAAGGAAGCAGCCTCACGGCTTGAGTCGCCTGTTGCACGAGCGGAAGATACATTTTCGAGTCT
CGGCCTGCCTGCACAACGGCCGTAGAGTAGTCGCGTATCCGCTACATACCCAAGCAAAGTGGATAATATAAAGCTACCCA
CGTGTGGTGATGGGGCATAGGCTTGCACATTCATTCGCAGCAGGGCTGTTCCTTTCCGTGTTACTCAGGCTAACTTGCAC
TAATAAGCGATTTCTAGGGGAGCTGCAACCCACTCAAGGGGAATGCCTCTGGTAGTCTCTAACTCTACGAAGTAACGCGT
TTATGCTCAATAATGTGTTAGCGTATCACCGACGTTAAGTCTGCGCCTTTGCGAAGCGTCTTGAGCTACCGGGCTTTTCC
CGTTGGTCTCATGTCAAGCGTGCTATCCGGTTGCCCCGCAACTCGAATAACGCTTAATTCATACTAAGTCCACGTTGTCG
CCGCTTCGACTCATAAAAATCCTAGACCCCCCTTCTAACCCGTTTCTCAGTCTCTTAACTAACTGTTGTTCCCATGGGGG
AGCATGACAACTGGTGACGTCCATTCTTCTACAGGGGAAGGGCCTAGGCAATCAAATTCCAAGATCAGCGCGTCGACTTA
CAATATGAGCAACACGAAGGGAACATTCCGCCGGCTGTTCCGCCTCAGGGTAGACCGCCTTTTGTTCATCAGTCCGCCCC
TTGTGGGTCTTGTCGGGCTAGTATGTGCCGGTCTCACCATGCACGTCACCTCTTTATTACTCAGTCGCCCTTTCCCCCCA
CATCACTTTTAGCGACCTCATTTCTCCCCTTACCTCAAGGGATTGCCTGAGATCATTCTCGAGTCCGCATCCTGTAAAGC
AGACATTCGCGTACATAATCCCTTCTCACACAGCCGCACAGTTGAACGTCAGTGACACGCGCCCGTGTCACCCCTCTCCT
TAGCGTACTCATCCACATCCTGGGCGCATCGAGAGGTTATTCCCAACGTGACGTTCGGAGTGGGTAGGGTCACGGGGATA
AGTATGACGCACCCAAATGGACCGAAGCTGGCTGGGAGCCAGAGTCCGAAACGCTACACGCGACTAGATCTGAAGTTTTA
TGACAGAGCCCGCACTCCACCAGTGATCATCGCAGAGATCTCGGAGCCCCTTCGTTTTAGGAAGGCGCTGTACTCCTCTT
TGTCCTTGGCATTTACGCCCAGGTCAGCTTATCCAGGGTTCGGCACTCTCTGCTGCTGTGCATATCGAACCGTACTGCAG
ACAGAGGTGCCCCGCCGCAGCAGGCCGCGACTGACCACGAGGGTGTTCTTGCCGACAGATCCTCCTGATCCTGGTGTTTA
AATGATAAGCGTGTGCTCGCGTCTTCCGGAACTGACTCCATAGTCGAAGATTGTCTGTTTGTCAAAGCAATCCTGCCGTT
CGGAACCGCTTCAAGACGGATGGAAGAGTACAGAATTACCTTCCATAACTACTGGCTGCACCTTACCAACTTCTGCCTCT
CCTACGGCCCCCGTATTAGTCCTGAGTATGGCGTAGTTGATAACCGTCGTCACCTAGTATACCGTCCAACAGAGTGCGCC
TAGCACTGTGTCTCCGCGGCCCCCTATCCATTGAGGCAGGACATACCACAAGCTGCATCGCCCAGGCAATCAAGTATATT
GCAGTCTGGGGCCGAGGTCGTTAGGAGGCCAGGCTTCGGGGTCGACTCACTTCGTGCTCACATCATGCACAACTAACGTT
CATGTCGATTCGCAGCCCCGGGAAACCGCTAGTTCATTATCTCTATGCTTTCTACCGTCCCCATACCAGCCTCTTTGGGT
TTTCGGTCCATCTGTTGTGGGGGGCGTCGACTTTTCGCGCTCAGGACTGAGTCTTTTCAAGATGCTACCCCAATCCGTCG
AAAGGCGCAGGGCGTAAGACTTGTCCACACCTATCCTGACATTCATTTTCGTGATTGCGGGGCGTTCGTAACACAATTCG
ATCCTCGAAAAAATAGCTCGCAGTATTCGTAGCATGGGCTCTGCCATCTTGTTACCATTCCCCCTTGGATAATAATACTC
AGATTGTGTACGGTCGTATAAACTGGAACAGGGAAGGGACCGATAAAACTCATCCGAAGAACCCGTATCTAGGACATATC
AAGAGATGAGCTCCCACCGACCCAAAGTATTCACCTCTTTGGCTGAAGATGGCTCGCACTTGGTCGAAGCCCTAGTCGGT
TTTCGAGCGTAACGCCTTGAAGGACCCAATAGGCGTGAACGGCATAGTTGCTCGTACGGTTTCAAATTCAGCCACAGGCT
CGCCAGACGGGCTTCCGCCAATCATTTTGACTCATTTCCCGACCGGTTCGAGCGCGGTCCACTAGCCCCGCCAGAACTAA
TCGCAGCGCGCGTTGAGCGGATCAGGAGGCTGCGGTTCCTGCGAGTTTACGTGAAATACACGAAAGGGATTGATCTGAAA
ACGGAGGCGCGGATCGGATTGGTGAACGCCCCGCGGCCAACATAACGGCCTTTCCTGTCACACCCATATCGTGGCAACTG
TTCCACCTCGTGCCAATCTGCTGAGTATTCAGCCTGATTCTTGGCCCGGCTTACAGCGCGAAGCGCAGCATATAGTTCAA
GTGCCCTATCAGAGATTGGCCTGGAGACGGAGATAACGACAGCCAGCCTAGTAAGCCTGGCCAAAAATTTGTAGTTTGGT
ACCGCCCATTCGGGTCCTAGGACCCTGATGCCGGTTTTCCTTCGTCGTGAGAACTCCGTCCTATTTTCGGGTCACCTACT
ATTTTTGGAAGGCCCTGTGTAGCATGATGAACGTCTGAATTCGAATCGTCTGTATTCAACTGAATGGAGTTCCACCCGAT
ACGCATGACGCCCCGTATATCCCGAACTCCCAGACTAGAGATGCCTTACGCCCTGAAGCGGAGATGGTGCACTGAAGCGG
TGGGATCACGGCAGAGGCACTCCGTAAACGCTCTGCCGACAGATGCGGCCCCTTGAGGGTTAGGCAAGCCCCCCGGTTTC
TGAGTCGGGATATGCTAGCTCAGGCATTAAACTAAAACCGCACGCGAGGCCGTGAGAACACAAAGTCACCGAAAAGCAGG
TCCTGGTCAAACGAGCGCCGGATTAGGGTCTATGGCGAAATGAGATAAAGCGTCTGTGCCCGCCGGATTTTATATCGGGC
GTTTAAAGTGTTGAAGTGCTAAGGTATTGCACAAACAGAACTACACAAAGCCCCCCAAAACCCCCTACTTGCCCGGCCTT
TGTAGAGCACCGCTGGTGGTGCTACAAAACTATAAATGCGTGACTTGCCCGGACACTCACCCGCTCTGTTTGACCCGGGC
CCCGAAGGCAACTGTTCCTAACACTGCATAAATCGCCAACTGACCTGCCTGCTGTACGCTCGTGCAGCTTTCGGACACGA
TCACATAGCTGTAAACAGTGCTCGAATGTTTACAGCAATGCCCGGCCGACGATCCACACCCAAGGAACCCTGGGGCGTAC
CTAGGCGTTGGTCAATAAGAGTTTGGATCATCAAAACCGGACTTCCTGTGAGGCCGGCAAGGGGGTCCTAACACAAGTTG
TAGTCTGCTCCCTACAGGGAGGTTCGATGTTGCCGAGGTGCGCTTCCTTCACGGCAGCGCGTCTCTTCCTCCCTCTCCTG
GGTGCCTTAGTTCATCACTACCCCTTGGGGCTGGGAGGCCTGGAATTTCCGGTAAGCTAGCCTCAT-CCGGTATGCCACT
TCCACTACTGGCGGCAACTTAAATTAAGGCTGGGGTTCTTGCTTGTCGGGTAATCGTGCTCTCTTAACTGGATTCCGTCT
GCTAGCCCTGGATACCGGCACTCGTCGGCAAGTCGGCGCTGCGTTAGTTTGCACCTCTAGTGGCTTGAACACCCCCACCC
CCGGGCGGTTGGGTGACCCAAGCCTGGCTGGTTGTGACCTCGGCTGCGCCCAAGGGATCCTGGGTAGGTGATCCCTATCT
GCTCTCTGACCTTGTATAGGCAACACGACAAACATCCTCCGGAATACCAGTTTGATGGGGGGGGAAACACGGATAGCACA
GTCAAGCATGGTCCGCGCAACGGAAGGTGCGGGAAGACCCGGCCCGTCGGGCGCGGCCTCGCGCTGGCGATGATCGGCGT
CCAATGTGCCTCTTGCCTCGATTGGTCCTAGTTGCCATTATGACAGCTTCCCCGGGGGATTTGGTTAGGGTTCGGCTGAT
AGTGGTTCGACCTTTGCTGTCTCTTCCAAGTCGCTAATTCAATTTCAAGGAGTGATCACCGCTCGAGAAACCCCTTGAAT
CGTCCCTGCGTCTGGCTCGTCTCAAACTCGCTCTTACAATCTCTTCCTACGGCAGCGCTGCCAAACTTGTTCCGCCCACT
ACGGAGTCAACGCGAATAGACCCTGACACGAGTTTCACCTCCACGTTCGTGCACCTGCGTTTCTTGAGTCCTCTACGATC
CACGTCTTAGGGTGGAGTTAGTCATTTTTTCACATCGTAAAAACGGAGATTGCGTTGGGTCAAGAGGGTCACAAGCACTC
GCAGCCATGCTCAGCTGTAAAGTGCCGCGTGTATTAACTCTCCTTTAAATATAATGGTCCCTAATAGCTGCTCACCGACT
TGAGATCCGTTCAGGTCCTTCGTAATAGTCAATATTGGTCGCTGAAGGTAATAGACCTATTGCGTATATGTATCTCCAGT
TCCACGGTCGGGGACGAGATTCCGTATACCCTCTTGGTCACTCTACGGGAGCCGTGTTTGGTGATCTCAGGCCGGGAGGG
AGACCAGTGACTGTAATGGTGCTAGACCCAACGACCCATCCTGCACCTAAGATAACTGGGGATCCAGGAAAATTGCACAA
GTATGTCTACAGCGAAGCCTAATCAGGCGAGCGGGACCGACGGGTTATGGGTGTCTTTTGACAGCGACGTGCCTTCAAGC
CTGTGGTTCCAGTCCCTTATGACCCGCTTAGAGTTAGCATGAACTCAGTACGAGACGGGAAGACATAACTGTGCTTCAGC
CAGCTCGAGAATGGCGCAGCCTGAAGCAGGCGACCCTCTTGTTTTCGAAATCGCGAAAACGTAAATACTCCGCCGGGTTT
GCTGCGTCCGCTCTCCCTTCCAATCTAGGGTCTCTTTCGCGTAGCAACAAGCTCAAGAGTAGTGGTAGACATCTCGGCAG
AAGAAAACAGATAAGTAATGAGACATGTCGGGTGCGCATAGCTCGATGATGTGTCGTTGTCTGAACATGACTGGGCAACG
GCCACCAGTAGAACAACTGCTGGGATGAACGAGAATTGCTTTTTCCCCAATTCAATCCTCGGGCACCGTGTTGTCGTACT
GCAAGATGAAGAAGTTTTCCAGTAAGCGTTTCTGTAAGCGCAACATCTATGTTTATCCACACCCCTGGTCCCTTCTTGTT
TGCTCACTTTTCCAAGCCGGAGACGTTTAACCCGTACTCGATTACAACGGTATCTTCTAAACGAAAGCGATGTCAGACGA
CCTTGACCGGTGCCAATCAGTGATCATCACGTAGTAGTCTTCAGACCTCATGACAAGTGGAGCTCCTCCAGGCACTTGTT
TCTGAGGCGGCCCACTATCCTCCCCCGAAGATTTCACCTTCGACACATGTATCGTCCTACAAAATTGGTAATTTTATATA
TAGTACGGCCGTTGTCTATCTCATACCTCTACGCTCCACGCAGATTCTTCATTTAGGAGTGCTTCGGAATACCCCATAGG
CACAGAGGCCAGGCTGATGTCCGAGCATACCTCGAATAATCTACCCAGATCGTAATACGCAAAAGCGTCGCGTAAGCTCA
ATGACCATCTCTTTTCCTCTGTACGAGGCTTATGGCCGAATCATGTACACATCCTCTTAGGGTTCAGCAGAAGTTCCACC
GCTGAGTCCCGGTCACCCATAACTATGCCCCCCCATGCCATCGGGGAACTTACGCTGAGTAGCAATAACGTGTAATAGAT
TGTGGTGATCGGCTACCAGGTTTCAACCACGGTTATCACAGTCCCAAGGCACTAATTCACTCGAAAGGGGTTTCGGAGTT
GGGAACGCGCTGGACCGTCCGGGGGGATCACCAGGCCTACCTGCAAGTCCACGACATGATGGCGAATGAGTGCCTGTGAG
CCCCCCTGCGATTGTAAGAAATAAGTTACATGCAGGGCTCACGATTGATAGCACACACGTCCCGACCGACCCCCCCTGAC
ATGATGAATGCGGATAAAGACTGCTTATACGTCAGACAGTTCAGCTACGGAACTGCGAATGTTACCACAGCATTAAAATC
AGATGTACGATTCAACAGCCTCCTTACGTGCGTCATTGTGAGAAAGAATGGTGTACATTACTGGGACTTACGTCCAATCC
TGGATCATTTCGAGAGTGCGGCCTCTCACCCTATGCAGTTCTGCCTGATGCTTAAGCAGCACAGAGTCAAGGCGTCCACT
TTGGTACCCCGGCTCGAGGCAATTTAGCCCTATTACGTTATCGACAAGTTACACTTATACTTTTCTGCTTGTCCCGCAGA
GTGTCGATTCATGCTTATATCCAGCATTGCACGAGTAAGTAACAGTTGAAACAATCTGCGATCCTCCCACCAGCTTGATC
ATCACTGCTATCCAAAGAGTACAGAAGGAGACAAACCTTGAGCATGCTTGCCGGATGCTACGATTTAGTGACTTATACTC
TCACTCAGACATCGTTATCTTCCGAGTTAAGATTGCCCTACACATTCCATAACGGGGCCTTCACTCTCAGCCTGCCGCGC
CGTCAACGGAGAATGTCAATGGCGGATCATGACTGGTATTGTCGTAGCCTTCCCCCGGCGGGCGCAGCATTACAGCAGTC
CCCGGCTCAGGACATCACGGACTGAGTGCGGCATCACCGACTACTTCCTGCCCGTCAGAGGACGATACGTCAATTCCACC
CGATTCGACTTGTCCACCCTTGGGGGGACGTATTAACTTAGTAGCTAGCAGTTGAGGGCTTCGATTGTGTCGAGTGGCCT
TAAATAACTGGGTGGTCAGGCGACCATGCGCGCATGAGGCATATCGCAGTATGATAAAGGCCTCTCTCACTTTAACGCTG
TTGCCTTATAAAGCGCTCCCATACTACGGCATCCGTCGGCAGAAGGCCCCGTCAACGTTGTGAACTTTCCACCCGGCCCA
AGAGATGGTCTATGTACTCGACTGCCGCTTCAAGGCTACCGCCTCACTGTACCCGTACGTACGCGACAAACCAACCTGAA
TGAACATCCTACGCGAACCTAAGAAGGTCGTTGTTAGTGCAATTGTCAGAGTGACTTTACATTTCGGTTTCGCTGTATTC
AGATCGTTACTATTTTAAGAGCTTAAGTGCAGGTCGCCGTGGCCTCATACGATGTCGCATCCCCTGCGGTTCCGCCCATG
GTGTACATGTCCAATCCCCAGACTTCAGACTTTCGTGCTAATCTCACCACGTGACAAAGACATGTATAGGACGTTCCCGG
GTTACAAATACAAGATAGGCTCAGAGCTACTGAAAACCGATACGCCGGCTTATTCCTATTGCTCCAACCCGGT
>SRR354018
GCCCGTTGTGGTAATATAATAAAAAAAAAAGTTGACTTCCTGCACACCCCGTCCTAGAAAACAATCTACCGCGAGATCCC
TTAGAGCCCTAAATGCCTAGAAAAAACGATAGATTAACCGTCTAATCTTATCGATAATTTCCACTCTTATATTGTCGAAA
TAATACCTAGCCCAGTGAAGCTTCCCGGCAGCACGAAGAGGTTCTTATCAATGCGCCGCAGACACACAATGAAGCCACGA
GGTCCAGTTGCATCACGACGCAAGCACTCATCCAATGATTGGGGCTGCTCTTCAATTGACCTACCCACTGCGTACGCCTG
TGTAGCGAGTCGCACCTTAAGCGTTGGGCGACGCCTCGGTGCCAGTTTCGCTCCTCATTTCTCAATCCGCCTATCTGCCG
AGGAGTGGTTCAAGCGGACAGTTTGCCAAGGGCTGTGGTGTTCCAACGCAAGTACCAGTTCTCTTCGTTAAGGGGTGGGG
AGGATCCTCGTTTTCCTTTCGCAAAGGATATCGTCAATCAAGTCTGTGTTACTTACAGGACAATCCTCATGATAAAATCC
CTGACGGTTACAACTCTCAACTAATTTAAAAGCCACACTTTCATCACGTCTTGAATGAGGTTTCGTGAAAAGGGACTTTG
AAATATTGAGATGACGCCCAAGTTGAGGTTCTTCATGTGTCCCAGGCCCGATGAGTGGCGGAAAACTCAGTCAGCCGCTT
GCCAAATATTTAGGTTCGCGTTATCAGTGGCCTGAGCCCAAAGGCTACTGCGATAGTTTCTCCTGCTTAGGTGGCAAGTA
TGTTCCGGGAGCCCTCGGTCCTTCGACGACTTCACAACAGCCTCACTCGACGCAGCATGTCGTAAAATCCGGGGCGTAAT
AAACGACCCTTCTACCGATCATGACTTGCGTGCATGCGTTCTCGGCGGTGTAGGATGGCGTCAACTGTTCTCTTGAGTAA
TCCGGGTCAGGTCCTCTTGGGAGCGCCTCAGCCCCGTGGAGGGTACTAGCTAAGACCACCTTACTGTGGGTCCCCACTAT
TTCGGGTCTTGCGCGGTAAAACACGGACTTGTCGCAACTTGTTTAGAGCATTTGGCCGGCCCCGACTAGGCGTCGGCGCG
GGGAGAAGCAGATACCAGCATTACTTGAAATTACCGCCTGAGCCTTAATGGTAAACGGATTCCGAACAGCTGATATCGTC
TATAAAATTGCGAACACTTTGACCGCGTCGGAAATACTTCATCCCACCCCACCATTAATTACAAGGCAATGCGTGTCCAA
CGGAGCATAAGCCCAGCTAATGCGCCAAGGTGGAGCACTCACTCCCCCCGGCGCAAGTGCCCTAGGAATGTCTTCGATCG
CATGGGGACTATGCAAAGCGCCAACAGGAATCACTGGGGAAGCCTCTTCGTCGGGGATGTCAAGTAAAGTACGTACAACC
TGGGATACCATACGTCGGACGGTAATGCGACTGGTTTCGACCGGGCTTGTGTCTCCGCCCTGCCTTTCCCCCAAATATCG
GAGTATCACTCTCAACCCTTCGCAGGCAGACAGTTTGTATCCGCGGCTTGATGGTGCCTCCGCTCCGGGCGCCGTAGCGG
CTCCAACCCTAGTCTTCCTATCCGACTCCACACACCAGTTCGCAGTGAAGGAGGACAAATCGAGACCCCGCCCCTGACGC
TCTTGCACATTGCTGACCCCATGGAACATTCGGGTCTATCCGGGCCGCTTAAGCTCGGGTAAGACGAGGGCATTTAAGCA
ACCAACAATATAGGGCGCGTAGTGTTATTGTGTCAGGGTCCTCCGAAGAAATTGATAGTTCAAACTACACGGAATTTGGC
ATCCGCCCTGGTCTTATAGTGCTGTGTCATGGGACTTCTGTAAGGGATGCGGACAAGACCTGACGAAAGTCTTATACCAC
AGACCCCGGCGAATGAATTCCTATTGCCGTAGTTCTTGCACAGGTTACGCCAAATGATACTCACCCCTACATTTTTCCAT
ATACAGTCAGTAGACCACAATGTCTTTTACCAATTCCTTCATAGTCCTTGGCGTAGGGAAGCACGCCTCTCGGAACTCAG
CAAATGAATCACTCCAAAGGTGCGTGGGTACGGCGGCCTAATTGGACACCGGTGCGGTAAGGACTAGAGACAGACTCCCT
GGCAGGACCTTGGAAACTGGGATCCCGCTGACGTCTTCACTGAGTGAATAGTTTGCGTCACACGGCGAATCTGGATCCAG
CGCCCCTACCCCGAGCTGTGTTAGTACGTTCGAGTATCGCCCTGCAATTGTAAAGTCTATTATCAGCCGACGACTTCAAA
ATCTAATGCTCAGTGTTCGGGGCCCTACTAAAGAACTCTTGTAGTCCTCGGTAACCACAATTTCGTAATTATAATGTTCT
TCTGGGCCCAAGTTGTCCAATCGTGCCACTGCGTAGTTGGAGATGTACGCTATGTTTGGCGCGGAGGCAACCTTAACCTT
AGTTTATCCTCAGTGCAAATAGGTTGATACTGCAACGGAAGGATGCATCCAATTTCTCGAGGGCATTGTGATGGAGCCGG
GCGGCTTCGCCCTTCGCGGTACCCACGCTAATAGTTAGGCTTTGACTGACGCGGCCAGCGAGTGTCAGTCCGACGTGCCG
GCAAAGCGGAAGTCTCAGGACCTAAAGATTCGAATATCCTG-GAATATAGCCTTGTAGAGGATATACGTCCCACGGCACA
GACGGACCACCCAACTTCTGGTTACACCCGGGAGGTTAATGTATATCTCCCCGCTTATTCCTAACCCAATAATCCAGTTA
GTACCGCAGGCCTATTGCACCCCTCGCATGTCTCTGTTAATAGCAACGCTGGGTCCTCCTGAGTCCATCGATGCGTAGTA
GTCCAGATGAGCGCGCGCCTCTCGAAAGAGCAGGGCGCGCGCCCCATCTCGGACCTGTCGCAACCCGAACGCCGACATCG
CGGGGAAGCGCGGGCATCGATAGAAGCTAAATGAGCATCCATTCGAAACTTTCGCGACAATTTTGTTTGGTTATATGTGC
TTGGTCTATTGTCCTACGTGAACGACCACACGGCATGGTAAGCCCAGCAGCGCTTTCTGGTATCAGATACCGCGTGGCCT
GCATCCTTTTCGCCATTAGGAAACCACGGGATCTTTTTTACATCGTTCTCGACTACCCGGCTAACTGTGGAAAACCGCGT
CATTTTGACCTAGAATTCTACGGATTTACTTCGAGTGCGGCATCAGGCCACAATACATCCAACCATGTGAGGGAGAGTTG
TAAACCTACTTAGCGATTTTAACATGCGAGGGGATAGTTTCGTGGCAAGGGGTCAGGGCCACAAGGGTTACTGAACTTAC
TCCGGCACATCGAGATATGAACATAGGCGCGAAGTTAACGGCAAAATATTCACGTGAACAAAGGGACAACCCGGTTGATA
GGCTGAATCCGACATTTATGCAATTTCGCTTTATTCGTTTTTCATACATGACCCCATTGCACTTCGTGCAGATCTGTCCC
CACAGAGGAACCGCAAAAGGCTCACCCGTGTAAATAGCGGCGAGTAAACTGTTGCACGCCGGAGAACCGGTGACTATGAC
GCACCTGTTACAAAGCGACTTACAAGCTCGACGTCCACATTGCGAGGGTGAATGTACAAGGGTCGCGCTTCGACTCCAAA
CGTACTGAACTTTAGCACGCAGAAGGGATCAATATAGGCGCTGACCTGCTATGCCCTGAGTTAATAGCTCCCAGCCTACG
GGAACGCCCCACCCCTAGGTATTTTGCTATGCTGAAATAATCAGTCTAGCAGTTGACAATCCAAGACCAATAGGGCTTCG
CTGGAGACCTCCACGACCACCAATCGTTGGTGTGCCCGAAGACTACACCCATGACGTCGCCTTTAACCGGTGGTAACGCA
TCACCGGCGCTACCTTTTTTGAACTACATAGCGCCTACGTAACGATCCGTATTTTCCGCGGGCAAATCAAATCGAAAGAG
AAGCCGTGGTCATTATAAATGCACGTACTTTACAATTGGTGGGACAGAAGGAAGATTTCCTATAGTACCCCGGTGTACAG
ATATCAGGCCACGGGGTATAATTCGTACCTTCGATCAGCAGCGCTTTATCATCTTGTATATGCCCCCTAGGAACGCAGCT
GAGAACAAATATTCGAGGCGATTGTCGGGGTCAGGGTCGCGGTCGCCATACTCGGTCTCACCCGTGGCTACGATAGAAAT
GCGCATGTACGGACTAACGGGCAGTTTCGTATGAGTCCCCCGGGGGTGGCCTGCGATTGCCATTTTCTATCGTGAGATTG
TAAATGTCCATCTTAGTGACGTTAACTCGACCTGTCCCTCCCAGCCATATTGATCTTTGGCCTTCATCGTGCCTCCCGGC
CGCCCTCATCAGACCATCTGCTCACGAGTGGAGCTGCGATCCCGCTCACGGTGCCGTTGTGGTAGACACACAGCACCTAG
TTGTGATAGGCCGGAGAGTCAGCCCTACCCATCGCAAAAATGATTGTATGCACTAGCATTGGATGGATTTGGTTAACATA
TTTTCCGAAACCGGTTAATTTCGATTTCACTTTTGCGAGGACAAGAACAAATTATTAATCTCGCAGCTTCGCCGTCCGGC
ATAATATACGGAGGTAACCAATGGCACATTAGCTTCCCAAGCAGCTAAAGGCGGTCTAAGCAACCGTCATTCCGGATCAA
GATCGATGTGATGCAACACAAACCACATTCAGGGAACCTACGTGCGGATCCTACTTTGCACATCTCCGCCAACTAATACT
AGCTTGCTGGTGTAATCCCGCCTGTATGCGCAGAGCCAATCATTGTCAAACCACCTCCCTACGTACTTCCCCTCTGCGGC
TATTTAGCCTCAGCGCCAGTATGGCGCAGTCGCTTCGGTAGAGCGCACTGATTCTTTGCACCCCGCCAAGTCATGTGGAT
CGATCACTAGCTTACCTGGAACGGTCCTTCGAGCACTATCCCATTACCCCGCTTCCTAGTACCATGGTCATCATCAACGC
CTCGATACACGGGTGAAAGGGGTCGAATTGCACAATAGTTACGTAGCAGCGGCAGGTCTGGAACCCAATGGGATAGGGCG
AAAGAGGGGGAGTAGGGGAATACCACGGCATAGCGCGTATTACTGCAGCTGAAATATAAGACCGACACTCGCCCGGCAGA
TTATTCTCTGGCACCAGGTCAGTGAGATCAAGACATCCATGGCTCTGCCGGTGTGAGGCCAAGGGTCTGAAGTGAGCGTT
CAGCGCAGTCAGGACTTTTCCTCGCTAATCGCACCCCGGCCGACAGACTCATCTATATGGCGATCTCATTGCGCACCACT
GCTACTGCGACTGGCGTGCAGCAGAAGCCGGCTATGCTAACGGTATAAGCTCGGTCTTTATTCCCGAATATTGTGCCACG
CTCTGCTTCCTATCGTTGTACGCCCATCTGTCCACCGCATACGCTCCTCTTCGGGGACTAGAACGCTACGGGAGGCTAGG
TGAGAAATTGTTGCTGGAGGCGATAGGCGAGATTTGTAGGCCTTTGAAACAAGGAGGGTCGAAGCACGTAAATAGTTCGG
GGGACAACAGGCCCCTTCCATTTTACGGTTAGCCTCACTTGTTGCTGGGTGGGGCTATCCGATTAAGAGGTGATGTAAAT
ACGTGATTTGCTCCGACTATCGTAACTGTACGATGTTTGAATGCGAGGCCAGCCGGCCGGGTGGAAACTCAGTCGTTCCG
ATTTATCGATCACCCGTTCTGGCGTTTGTATCCCTCGTTCCCCCACGTCCCTATCCCCGGGCTGGGCGTAGCGGTAATCT
AGCTAAAGAACGTATTACACTCGGAATTGATTACAACGAATAGCTACCAGGGATCCTAGGCATATAGTCCGTTCCTTTGA
TCACGCGGACACTAGGAAACATAGCTTAGAAATGACCCCGCACATCAACGAGGAGAATAGACGAAGCAGTGGTCCCTGCG
CGCGGCGACAGAGAGTGACAGGCCCTCAAAATTGTTTGACTCGTGCCGAGGTGTTGCTTGAATGGCGATACGCCAATGTG
AGGACTCCGACGATAAGCCGGCGGTGGAGTTTCCCTGCATGGGAATGGCCTGATTATGTCAGCAAATTGAGGGACAATTG
ATAAGCGCGATTCGCCGTGCTCGCTGGGCTATTGCTCAGACCTTCACTCATCCCGTGCTCCAACGAGCCGTATACTGACC
TACCTGGCAGTGTTGAAACGTTTACACAGCCTTATTCGGAATTCTTAGCGCCGATGGCCACATTGCCTATGGCCTCCGGA
ATCTAAGCGGATAGATGGCCAGTCCAGAGGTGGTGGTATCGGAGTTCGTTGATGTAAGGG-TCGCGCGTGAAAAAGGTGC
GATCCGAAGTTAGGGCGTTAATCTAGCCAGAGGACCTTTCGGAACAGCTGGAGGATTCTCGTTCGAAGCCCACATAGTTT
TCGGTCCGTGTATAGTGAGCAAGGACTAACGAACCGTTATACCACTAGCGCGCAGCTGGGAGCGAGATAGATCGCAGTGC
GCTACCAACCCGCAAGGCAGAACGCGACACACCAGAGGTAGAAACCGCTTCCTTGGGCCACGCTTTGACCCAGGTAAAAC
ATCAGGATTGGGCTTGGTATGAAAGAGCCCTGGTTCTGTTTCAACCCTAGGCGTTTTCTGGCTCGATCATGACAGCCCCC
TAAATAAACTCTCCCTAAATGGCGTATGCGGGAGGTATCGGTAGCATTCTGCCCCCTAGCCCATGTGTGCCGGGTAAATT
CTCACCGCAGAAAGCCGTACCCAGTCAACAGCTGGCTGCGAAGTTCACTCTTGCTAATTATTGTATGAAGAGCTACAGCC
ATCAAAGTACCTATCTTTCAGTGCCAAGTAGGTGGCGGCCGGGGCTGATGGGGATAAGTCAGTAGTTAGTATGCACAAAG
CGTTATCCCAGATGGCAAGGCACTTCGACTCGGAAGGACGCACACCTCTTCAATCGCGTACTGTGGAGTCATGTACGCGC
GATTTCTTAAGACAGCTTGGTCTAGCTCAGGTTGGGAGTTTTAACTCAAGTTCTAGATGCTTCCGTTGCAAACTCGCTTT
CCTGAGAGCATTATGTGCCAATAAGCTACGAGTTACCGGATTCCACGTATAATAACATTTTGGAAGATTCCGCGTCATGT
GGAAACGTAAGTCACTACACGTGGATCCGCTCTAAATCCGGAATTTCGCTGTCACTTTTGCTGAGCAGATCGCGCTCATT
ACGGTTTCTTATGTGAAAGTCTTGTATGCTTGGCGCGGTTCTAGCTTCTATTGTTTGCACGACAATGCTCGGCGGGGCAA
CATTCGTAGCGTCGCCGCAAAGCTAGTGCGGGGGCGCACAATGCGAATTGGAGCACGGTCTGTACCAATAGTATGGTATC
ACACATATAGACGAATGGGGCGCGTTTTCCGCGAGCAAGGAAAGTGTGCTGCACGCTAACGACCGTACCGGTTTAATACT
CCGGACCCGAACAAAGAATCGGCCATGACTTTGAACCCTATATATGTTTCATGTGCACCCAGAGGACGTCCAATATTTTG
CTGACCCATCTACTTGGTGAATTATCCTCACGGGTCTCAATTCTGGTAGACCTACCTAATGGCTACTCCCGCGAACCCTA
TGTTACTTTTGCCAGCCTCCGTACCGCGATAGTCCAATCGTACGGAAGCGTAGGTCTCCGCGCTGCAGGCTGATGGACCT
CCGACACTGACCGTATATGGCACCACATCGGTCCTTACCCACGGGCGGACTGAGAATGATGATCTACACACCAGCGCGTT
CGCCTGTCATCGGGTGTGTTTCTCGCACAGGTCTAAGGCAAACAATATTTTCTAAAAGACTTACGATAACGGATTACTTA
GGCCCAGCTGAAATGCTTTCGCATTAGTTCGTGTACGTAGCGCAACCGTATGAATATGTTACTGGGGGCGGAATAGCGCC
GAGCACCAAGGTTACCTATATGGCTTTGGAGCAGAACTCTCATTTACATTACGGGCGCTCAGACACACCTTATGGAATAG
TCTCCTGATCGTCTCCCAAACCTCGGCGTAGAGCAAAGTTCAGGTGGATCGGTATAGCGCGTTCAGTGACTTTCGCCGGT
ACACTGTTGGAATATGAGGCCCCCTCGTACATATTTATTATGGCTTCCACAAACAGCTTCCACCGTCCTGAGGAGAGGGT
CGGTCACCAGAGCTTGTCTGGTGGCCGCAACCGTATAAGCAGCACCTTTTCGCTTAGTGAACGTTAGCTGAGATTTCTAT
CGGCAGGAGGAGTCCTAAGGCTGGGGGATACTCACGGCTTTCCCACACTTTACAAACCCGGAAGAATAAGCCATGAGAGG
GGGATCTAATGCGCGGTCAAATCGTTTATGCGAGCGTGACTGATCTGTATCCATGCGCCAAGAGAGATGCACTTTAAGAC
CCGCAGCAGATACGGCGGAAAGGCGGCGTGGATATCACCCTGGCGATACAAACTTGCCGAGCGTAAGGTTCAAGGCAGAC
GGCCAAGATCTGAATTGAGATTCTCTGCTCGTGGGTTTATCGACCGAGAAGAAGGACACTATAAAAGGCAAAAATAATGG
TCGCCACATGGCAGGGCTAAGGGGCCTTCGACCACCGCGTAGAAGGGGAACCGTAGAGGATTTACTCGCCGTACGACTAA
ACAACCTAACCGACCCCTCCGACGCAAAAGATTTCTGTCTTTGGAGTGAGTCGGCTGTCTGGGCGCACGGACTTTCGGCA
TGCACCTCCAGCGGCGACCCTTACCGCCTGCGGAACGCCGGGCTAGGTGTTTCGACGGATTCCGTGGCCGTGAAGTACTC
GTGGTAGCATCTTTCCGAGCGGACTATATACTATACCTTAAGGACCAGCCCCTGTTGTGATGGGAAGCTTGGCTCAGGCA
ATCAAGTGCCGCCCCGCGTCACACTGCGTAGCGCGACTTGCTGGCGCACTATTTGAAGGTCAAGGTTTCCCCTCGCACCA
CTGGCAATGGAGTAGTAGAGTGGAGCGCGCTCCGCACGTTATACTTAAGCGAGTCTACGTACAGCAGAGATTGTGATGCG
CGTGTAGAAGCTGAAACGATGTTCCGCTCTTCACGATTAACCCCCACCCCTCATCGGTACGACCGACCTAGTAGTGCGGG
TCAAAAGTGTCCCTAACGACGGACCCGCCAATCCGAGATCTCATTAGTCTCCCACAGCATCACGTAAGGTGGGGCCTGCC
GCTGAAGCAAAAGATTACGACAGGGCCGTCGCTGCGCGTGGTTACGGGGTTTGCACTATGAGCGATTTATTTTGCGTAGC
ATCGGAACGGCGATGGATCGGGAAAGGGCGCGTACCAATGAGTCAGCCCTGAGCACCTGACGGAAAGCATCCCGGACAAC
AGGTCGAATGAGAGTTCGGTAGCGCAGGATAAATGCCCGGGCAGGAGCAATATCAGGGGTCCACGTCGAGTCGGGGTATA
GCGCGGTCTAGGCTCGCCAGCATATTCGGTCGGGTGGTGATCGCGTATTGGGCTTCGTCTTGGTATTCGCCAAAAATTCG
CTCGGATTTTAACATCCGGAAGGGGGGTTAGGGGAATTAAGTGGTCACGGTGGGCAGGGCTAATTAAAATGCGTTTACAA
TAGAGTGATGCGGCGGGTCTTACGAGTAGAACTGAGACAATGCCAAGACGGACCTCCAGCGAAACACCGAAAGTCACTAT
CCGTCGCGAGGGTTTCGTGTCCTCTCGACATGAACACTCACAGAAACGGGCAATGGCGGCTATTGGTAGCGGGCACTTGG
ACTGTGAGTCCGCTGTGTCGTCCCGGCGCACGCCATAAACCGCCGAACCAAATACGGCAGCCCTTGACATTGCTGTAATG
CCGGTCCTCATTCCAGTACTCATACAGTTGGACCTTCAGGCTGCATCGTGCTATCGCGGGCGGCTCCAATGGGCCTCGCG
AGACCCGACGAAAAGTAGACGCCCGAAGCCCCATCTTGCCCTCTGCCCGTACGAACTCGGCATGGCAGGCTTTGTTAATA
AGTCGGACTGAGATCCAGGTGGGTAAACGGGGAGCATCTTAAGAAAGTGATGCTATGTCTGACTCACAATTCACGTGCGA
ACTGCGGCAGGGTATCTTAGGTGCGCAAGACACATACGATACGAGCTGTGGGCAGTCCGCCATCAGCTGTTTTGGCCTAA
AGGATCGCTCTGCATTCTAAAAGGGTTGATGTCATGTGTAAGAAAGCAAGATGAATTGCTTAGCACGGCACCGGTTAAGC
AATGATGATGGACGGTAGGCCTCGGACTGTAGCTCGAACGAACTCGCCCAACCCAATCTCGTCTGGGGTTGAGGAATTGC
CTGATCACTATTGTTTATTGGGGTTTTCTACGGTAGGAGGCATCAGAGTAACCGGGCCAGGGGCAAGAGACGCCAACACC
AGGTTCTTGTCCGACAAGGAAGGCACTCGGCTAGCGAAGGTTATGCGTGTCCGGAATCGAGATAAGTACGAACGTAAGCC
ATCATGCGCGCTAGTACTGAAGCGTAAAGATCGACGATGAAGAGAGGTCCCAAGTGATAGGCCTTATCTGAATTGATATG
TTGCGAACAGTCATGCGATGGGTACAACGCCCCCTTTGGTGGGGCACTGCCGCTACGTAACGGTCCAAAGACAACGGGAT
CAACTACGATAAATATGTAAAATACATGTACGGTCTTTGGGCAGACGGATCCGGACGCAAGCGGAATCAATGCGGCTAAT
ACTCCAGCGGAAATGAGGGGAAGACCAGGCGGGAAACGGAAAATACGGACCATACGGCGTGGCAGAATGATCAGGCGGTG
GAGACGAGCGAAGACCAAGAGCACCGAGAGATAGGCACGCCAGGTAAGGGCGATGCACTACAATGACCCACATGGGCTAG
GACGAATGAGCAAGATAGAGAAGTAAGGTAGAAGGCAGAGCAGTGAGAGTCTCTCGGTACACCTAGCTTCCTCTCTTTGC
CCCAAGAACTGGATTCAAGGACGTAGATCCGTTGCCGTGTGTGTTACGGAGCGTGTCGAAAAAAGAATGCAGCAGATCTA
CGATGGCGTTCGGTCGAAGAGATGGGGGGAGCACCATAGGCAAGATCTGCGGGTGTGAGATGTGAGCCGACAAAATACTA
GAACTATTAGCGTCGACCTGCAAGCCAAACGGGGGTAGGCGACTAAGAGACACCGTTACAGGCCAATGAACACTTGGGGC
GGACAACGCGGTAGTAGACTAATCAGACTCTTGCGATTCGACGGGTATGCCAATGCGGTAACGTGAAGACGCCTGGCCTA
TATCAAGGCAAGCCGTGGTGCACCAATAGTTATACAGAACTTCAACGTTTCAGCGACACGGCAGGCGCAGCCCAGCAGGC
ATGATGGGCCACCTCGCAGATCGATGGACTGTTTGACGGCAAAAGCCTTATGCAGGGAGAAGCTTGGGGCGAAAACAACG
CTAGAAATTGTGTTAATCATGCATTTACTTGAAGTCGTTAACATAATTCGATGCGTGCAGCCGATTTAGACTCGTTAGCT
TTCCGTCGACAGACGGGCTGCAAGTTTCAGCGCGGGTGGGGGTACTAAGGGTCACAGGATAACCAGCAGGGTGCAAATTG
ATCAGGTTCTGAAGCCACGATACCCGGGTCGAGTGGCTGGATGTGATGCTTTTCTGGTGTGACCTGAAGTTTATTATATT
GCTCCGGCGGTCCGCCCTGCGAGTTGAGATTTTTATGCTGGGTTCTATACGAGGGTTTCCGACGGACGTAACGGAAACTA
ACTGTGAGCATTACACTAGTGCATAAACGTGTGCTCTGTTTTGACGAGATCACCGCAGTTCTGGGCAGTACTACAGGAAA
TGAGAGTTTGCTGAAATCGCAGGCCAGCCTCGGGCTCCGTTCCTGGGCCGGTAACGGACGGCCCTAGGGGTATGTTTGAC
GCAACCCGACACCAGCATCGCTGAATTATCAATATGTATATAAGCAGAGCTGCTTCCGCACATTTACTAATGTGCCCGCC
CTAAACGTCAAGGGATCACGTAAGGGATCGTACTTGTCATATCCGGAGATTCAAGTGGCATCTCGTGACCCACTCAG-GA
GGGTCATAATCCTAGCGACGCACGTGCCGGTTAACTAGCGGACAAACCTACGCCTCAATAGAAAAGTAGACATACTAGTG
AGTTGTTCAATGTATTTTATGAGATGTAGATATACGTGTCCAGGGTTTGGATGGTACATAACTATCCGGATAAACGCTAT
TGATACCCTATCCAGATTCACCGATAGTGGGGCCTATACGCGGAATCCGGTGCCACTCTTGTGCGCCGGTTGATTTTCAA
GGCAAGGGAGTATACTCCACTTCACTTATTAACCAATCCTAGGTGCCCTGGGTACTCGACTCGCGGTAAGAGGAGACCTC
CCAAAACTTAACCAGTGCCACTTTGTAGGTAGAAGAACTCCTTCTGACTCCTATCGTGTATGAATGCATCCAAGAGTGCC
TCTCTGCTCGCTCGAGCCGTGAACTGTTACAAAGTTGGCGCTGTGCGTTCATCTAATTCTACGCACCAGCATAACGCATC
AACAGATCCTCGATCGCCTGCTAAATAGTGGGGAAGGTAGGAGAATTACTTCTTCTTAACTTTGGCACATGGGGTCTTGA
GTCTGGTGCCTAGGAGAGATTATCCATACAGGACCACGCCGCCTGCGAGGCAAATTTCTTTTTGAGTGTGGTTATGTAAA
TTAAATGCGAGAAACGGCGTGAGGTCGTCTTGCTCTCTGCCAGATTCTGCTCGAGCACCATCCGGTGTAGTAGTTGATGG
AAATTCCGAAGAGTACTAGGCCTGACGTTCGTAGCGTTCGGGCCTAGCTTTTGTGCGTCGTGGAGGATGTCTGACACCGT
CAGAATCTACGTAGAGCAGCTATGGAATCAGAGAAGCTCGCCATTGACACGGTTGGAGATCACTAAACCTTTCATGGCTG
AAAAACCGATGATGGGGCAAAAACTGCTCACGAGCTGTTGGTTTCGGGGCATCTACTGTATCAGTGGGTAGCATCCAACT
CGGTGCGTCAGAGACTCGCGGCGGCGCTGATGACTAGCAGACGCGACAGCCCAATGGGGGAATCGCACGTCGAAGTTTCA
TGCTCGGGTAAGTCGAAGTCGAGAATTGGGGTGCCCCAGCGTACAACATGTAGGCACATAAAAGGTGGACGCCTACCCTT
TCTCGAGCCAATGTGCGTGGGATCACGGGGAGTGCGCTAGGTTCGGCGGGGGCTTGGGCGAAGAAGACCAGCACAGACTG
AGTGCTCCTGGTGTGCTAGAGTCCTGATACAAAAGCACAAACTTTCAAGTCTGCAAAATATCACACCGATCGATCAAGCA
CCGCTGGAGTCGGCGCAATCAACCTAACCACCAGAGCATCGAACCGTAGGGCGAGCACATATTATGTATCGGAGATGGAA
TCATGTGGGGGGGTCCAGCCACCTTATGGCAGCAACCGCTCTGCAGGAAAGGCGTTTGCTACGACTCGGCGTAGCCATCG
TTCTGATGGGGTTCAAGGGGAGGGGGATCGGAGCTTAGTGGAGCCGACCATACCCTAAACTCGAGGCGAGACGAGGGTTG
CGCTGCGCATGCTGAACCGATTGGACGCACTATATTCTCTAAGCTCCTAGCAGAGTAATTATACAAAACGCAATCGGTAG
CTGCACGCGTTGATCAAGCAAGGCACCTACTGCGAAGGTCGTCGGGGACTTACATACCCTCCCTCCTATCCCGGAGTATG
CGCCTACCATAGCTGCAGCCGGAGGGCGACGCCGGGTAACGATGATAGTGCGGCACACGGAATATGGCTATGGGGCGTAG
TTAATATAATGTGCAAGGCAGCATTACATACCCTATACCGGTGATTATCATCATTCAGCTGAAGGGGCGAACTTCGGCCT
TGGGAGTAAACGACCGTTAATAGGAGATGCCTCTGTGAACACAGATATTCATTGGCTGAGTTAGCGTCCTAACTGCTCGG
AAGGGCGTATGGATCGCAGCAATCGTCTTACTGCTCCCAAGCAGTCGGAGTTAGGCGACTTAGGTTTAACGACCTTCTGA
GGGTATTCATGACTGGAGTCGCGACAGACGGACTTGGGCACCCCTGTGGTAGCTGTGGTTGTCGCGACAGGTTATATGGA
TCGAGTGTAATTAGATGATCTAGAACTCCAAGACCTACAACAACGCATTACCTAGGCCAGAGCACCAGGTAGAATTAGCG
GTCCTTCTAAACCGCCGTTGGGCTGACCATGGGTGCGTCTGAAACCCGTAGCCAAACGTTGGATTAATTTACCCACGATT
CGCCGATCTTGCCGTTTTGTGGGGGCCAGGCTACGTACAGGAACCGATGTTCACGAGGGAAGCAGCCCCCGCCGTTGAGG
ACATTAACGACGATTAGACAATCCATGGGGGGTGTGTGTGGCCGAAAGGGGCAATTGACTTAGTCCTTCTAAGTCACCAC
CAAGTGATGTGTTCGTTTAGTTTCGGTTCGGAACTCCTATATTCCCTGCCCGAACCCGCAACTTTCTTCTACCCGACAAT
AGCGGCGTTTGGGTTAAGGCAAGAGGCAAGCCCGGATGGAGGCCCCGTATCGAAAAACGCGTGGAACGCGAGCCTTTTCG
AACTGGCACGAAAGTCTGACCCGGTTCTGCGGGCACTTCTCCCAGACCCGTCATTCGCGCGATCAGGGAGGCCAGGTCGT
TAGTGCGACATAGCTTCTTATGTAGCAGTCCGAACGGCCGGGTCGAGCGGCTGCGGTAAATCCAACTAAGAAGCGGCACA
CAGGTCAGCGGGACATGATAAAGCAGTGGGACCGTCATTGGAGCAGAGCGGGCGTGAGGAGTGGAGGAGGAGCATGGCGT
TTTGGATATGAATGAGCCTCCTTGATGCTGTAGAGACTCGGGTCATGCCGTGGGGAGATAGCTTCATAAAGGGTAAGTCT
AGGATAGGTCGAAGCTTAAAATGCGGGGAATGCGAACAGATCCTGGTGATCGCGTCGCGGAATATTATGTGTAGAGATAG
GACGTAGGATCAGCGACACCATTGGTTTGAGCCCAGGCGGCATCGACACGTGTCCGGTCCTCTGCGCGCTTAGTTAATGA
GCTATCTTCTCCTGTTGCAGCATGGTCGCTCTTCACTGGTGGCAAGCGTGACCAGCTCGGAAGGAGCCGATTAAGTGAGT
TCCCACTCTGGAGCTATAACATGGTGCCGCTTGTTCATCAACCTCCAGCCTCGGTTAGGGACTAGAAAGGTCTCTGTCGT
CGTTAGAAAGATAAAACCTATATGAGGCGTAAAACCGGCGGAAACGTTAAGCATCAACGAGCCTAAAACCAGCCGATAAA
CCGAAAGAAAACCGGTTAATAGTTATTGTACAACCGTATTCGAGTGTTACTCTTATCTCCGTAGAATGCATGTTGCGCGG
TTCTGTAAACACACCTTTGGCCCTGCGATAAGCCCCCAATCCTCCCTTCCTGGAAAGTCCATGCGAGGGTTAGGCGGGGC
TCGGATTCAACACTGCGCGCCGCTCGCTATGCCACCTATAATTCTAGATGGCGCACGTATGACCGAAGGACATACCCATA
GAAACGCGACGTGTAGTCACTTGGTGCCGCGCTCTTATCACACGCGACAAAGGTGGGGTCACCCGTGTCCCGCTGACCGG
GGTATCCACTTAGCTTGGCTCGAAAAGATCTTTACTACTCATGGTGAGATTCTTACGGTTGCGGTCCTAAATCGTCCCGT
TGGAAACCATGTGGTGGCCGATCATATTGTACATTTTGATCGCGCATTGACTTCTTCTAGCATTAATGTAACCGGTTTAG
AAGACGGGACTGGTTGGTTGGAGCAATGGGTGCGTGTTAGATCGAAGATGGGGCCCCACTGCTGCGATTAAATCGGATGA
TCAACGAAGTTCATAGTTTGGGGAGTGCTATCGCACGACACCACTACGGCCGCACCCACGTAGGCTAGTTCTACACCGAT
CGGCTTGCCCAATATGTTTATTGTGTCGCTACAATGTTGTACATAAAGACGCAACGAGATTGCGATATGGGTGCGTCCTA
GATTCGGCCTTAAGTTCTGTCCCTTCATGGGCTAAATAGGTGGGATTTCTGTAGGTGGCCTTTGTGGCGTGCGGCTGGAG
CCGAAAGCCTAAGACCGCGGGGTATAAAATGAACGAAGGCCCAAAACGAACGCGATCACTACAAAACCGACCTGATAGTG
GGCCTTTTGGAAGCATCTGTCAGTCTCTAGGCCCCTTCACCAAGTGTCTTTATGCCTCCTTGGCTATGTTGACGATCTAA
TACCGAGTGCCGTTCAAACATCTCTCAACCGCGGCCGATAAAACAAGTTGATTCGTACCGCTATTAATCCCCCCTAGAGA
CGGAAGACCCTTCGCCGAATTTAGAGTAAACTCATGAGCGTGCTTGGACACTTCCGGGGTCAGTGACGCGTGTTAGTGGT
CATAGTTTGACGATTCTCGTGGACCGTGGATGGTAACGGCATGTCCATGCTGTATAGTGTTTCCGTGACCGACTCGGCAA
ACGGTCCGGGTCGTAGGTTGTCGTAGTCGCAAATCCCCACGCTAGCTAAGCAGAGTCCTCAGCGCGACAAGACAGTAGTC
AACATAACCTTCACTAGGTACCATCTCGATACGAAATGCTCTGTAGCTTTCTGTTTCTAGTAAAGCAAGGAATTGAGTTA
AACCGTGTTAAAGGTATACTAGCGCCTCACTAAAGTGTAGTAGCATGCACGCTCCTCCGAGTCTTTACGCAACGCACTGC
TTTTCACATTGTATGTGGTCTCAGGCACCTGTAGTGAACGGGGATCCGTTGAGACTAACAGTCAGCATTGTTACGCGATG
CCTTTGCGTTAATCACTGTCTCATACATTTCCCCCGCGGGGGTCCTCCCGATCAGCCCCAGTCTCCCCCCTACCATCGGG
CCGACCTTTTGCGGGGCGTCCTAAGGCAGATCCTTCGTGCCACCAAGGACAGACATACGGCTGATTGTACCATGGGGTCT
CTTTATTTTAAGAATGTCGAGAACTTCTTCTGCCGCGCCTAGCGCTCAGAACTTTCCACGCCCTTGGTGCGGACTCTGAT
TTCTATGATACGAGGTAGTTAGAGGAGGTATGCAGGCCTGTATGGTGGCCTATAGGTCGCAACGTGTGTCTCGCTTTCTA
TGACACAAGTTAAGAACATGTCATACGTATAACACCGTTTACCTTGTTCTCGCCTCAAGCAGGGCTTGTCTCATATCAGC
CTGATAAGGAAGCACTACCTAATGTCCCATTCCAACACGAAGGAAGAAATTGAAATCTCCTGAGAGAAGCTGCCTAGGTG
GCCGCTCAACTTGCGTAGGGAGAGGTCGACTAGTCTAGTCGTGTTTGTAATAGACCATTGCGGCCTACTGTTCGCCGCTG
CTGCGTTTCGATCGCCAGTTTTTTCGCGGCGGTCCTAACTTTCTGGTGAGGAGCACGGCAAGACAAACTTCCCCGGAGCT
TATCAATTCGGGAGTTTCTTTCGGCTAATCTCCTCATCCCCATCTCGTCTGAAGATAAGGCTGCCACCTTATTCTTTCCA
TTCCTCTGCAGTATTAGGTACGTACTTATTGTTTGTCCATTACACTAGTTTTTCAGAAGAGGACCCGGGAACCGAAAAGA
CACTCGTATCGAGCACGACCTAGATAGGGGAGGAGTGGGACTGGGTAGGGGAAGCTCGGTAACCAGGGCCGTAGCTAGAG
AGAGGAGGGACGAATCAAGCTAGGAATATACGGGAAGGGTGCGTACACTCGATAGCGGGCACACAATCCGGAGGACCCGG
GAAATAGGGACCAGGAGGCTTCAAATCACCATTGGTGCCGGAGGAACAAAAAAAAAGATCGCCAAACTACCGTGTTTACG
TAGGAAGGTACTGGGCGGCCTGCAACCGACGAGGGTGACAAGGTGCGCTCGTTCAGGAGACCCCGTGTCTCCAGACCGTG
GTCGTGTTACGCGGTAAGCACGCCTTCGTTTGTTTAGTTTACGCCACGTGCGTCAGATGTTCCCCCGTCCAAGCCTGACC
CCCCTAGTGGCCCCGGGTGAGTGGCGGACCCCTAGAGCGCCTTCCTCGTCAGCGCGCGCACAACCACCCGAGCACTCTGG
TAGCCCTCGACGGTCTATCGGCCGCGCACTGACTGCCCGTCCCTGGCGAGTTCACTTACGGTTACTGGCATCGACGCGCC
CTGTTTTTCTCAGTTCTAATAGCGACAGTCGAACCTATTGTACTGTGTTCCAGCCGGGTTCTGAAGCGCCACCAACATCA
TCTGGAGCATTCGGGATAAGCACGCCCTGGCTGGAAGCCTACCTGGGACGGAAACGTCCAGTGAGATCTCACACCTGCCG
GATGAGGTAGCCGAACTGAAAGAACTACAAAACAATCGTCAGGTTATCGCAGAACGACCATCAGAACGAGGTGCTGTGTC
GGCTGAGGAGTCCGTTACCTGACGCGGGAATACTTTCCGCGGGTGGTCCCCGACCTCGGAAGATGACGGCTCGATGGAAT
GGGACATAGCGGGCCAGGACAACTCTCGCCGTGGTCAGAACTTGAAAGGTAAGGCGCTCTGGCTGTGTCAATGAGTTAGG
TGGACCCCGAAACAATAGGAGCCCATGGCGTTGTAGGCACTATGAGCCCCTGTTCTGCGGGGTTCGTTATTTAACCGCGC
CGGATATGTTCATATCCGTTCAAGTTTCAACCCGCGAAACACGGAACCAGCCGCGCCACACGGCATGTCCATACTACAGC
GATTAGGAGTAAAGTGCGTATTTCGCATTTTTGTGCCGTTACACGACCCGCACACGCTTTACATTATGGGCGAAGTCTAG
CGACGGGTGACGCTACGCGGCCGTGCCCCAGCCATGAAGGGTTACGCCGACCGAGTTTGAGGCGCATGACGTCCCGTGAG
AATACAGGACTGACGACTTATGCTAGCCATCAGCTCGGAGAAGGTAAATTTTAGACGGGGCAGCGGTAGGACGTCCCGAC
CAGCGCGACAGACGCTCGTTGCGAGGACATAACATTCGGCGCCATGTTCTCGGTAACTGTGGTTATTACACAATTTTGGC
CTTAGGCGCTCAGCAGCTAAGCGCTAGATGAGCATTCCTAATGCTAAAGGTAAGCGTAAGATACGGGACACAACGCGTGG
ATTAGTCAGAGCGCACCGGTGCGTTCAAAGCCTCAATAATTGAGGGCTATCGGCACTGTCGGGGGTGAAGCCCGACCTGC
CGAGTCTGACACCCCGCCGGCCGACCAAGACGTTGGCACCCAATCAGAACACGCATCCAGAGCAGATACCATGAGAAAAA
CCATCTCACGTGATAAAGGATGGACGCGGGAATGCACGAGGGGTCGAGGATGGCGACCAGTTCTGCGGATCTGTCAACAA
CGCCGGATGCGCCGGACCTAGTATCACCAGCCCGACTGTTGAATTCTTGTGGACGGGTAATACTGTCCCTCTGGTTTGCA
ATGAAGGACTCCCACTTATGCATGGCCCCCGCGCTCTACCTGTTCCGGTAACCACTGCGCCTGGTGGTAGCCCGCGTACT
GAGATACAACGCCTGAGCGGGGACTGCACACAGGAGTAACGGGCAAATACGATAGGCGATCTGGGCCTATAACTAGGATC
TAGGTACAGAATCGGTACTTGGCGGGCAGAAATATGAATCCATCTCGGGCGTAAAGTAGGTCCCGGGCGCGGAGGACACA
ACGATGTGCCACCGTGGTGACGGCAAGATATTGCAGGTAACGTGCCAGAACAAGAAGGGACACCGGTTAATAGTGTAAAA
AGGTAGCATTATGCAGATGTACCAGAAAACAGGTACTTTAGCGTCTCAAAGCGGGTCGGTTAGACTCGGGGAGTTGTATC
TGCTTACGGGCCCAGAGGGCTAGTACACAGGACAAATGTAAGCAGTCAGGTGATTAAACTACATCGCGAGGGGACCGAAG
AATCACGTACTTACGGTGCTCGGCCTAAAAAGATTCAGTCCTCGGGAATGAGGTAGTTACTGGACAATTCGGGTCTTACC
CCAATGCGCGAGGGCCTATTGAGGGGAGCTCAGATTAAAAATAACTATGGTCACATTTACTTTATGGTGCCAAGGGCGGG
GCCAGTCAACGTATATGGCGAAATACGGCTGAGGCTCGAAGTCTCTTTTTAGATACTGTTAGTCTCTCTGAACCGCCTCT
TCTTTTTAATCGGGCCTTACAATTTACACTAACAGCGGGCGACGTCGGAGGTCAGTTGAAAGGTTATGAATGATCCGGGG
GGTTAACCTGAACAGCATAGGCGCGGGGTTTGGATCTTAGGTTGGAAGTTTTCTATTGCGACCCGAAGCCCTAAGTATAT
TAGTTCCTCAATCCTCTACTCCGCGCCGTCAACTAGCGATCGTCGAGGGTCCCACCCTGTGCAAATGGAGTCCATTCCAC
ATGGGTGTCCCACTTGAGCGGCTTTCTTCGAAGCATTTCTACGTCGGATTGGCTGACCAGCCCACATGAGACCCTCCCGA
GCTGGAATGTGCCCCCGGTGGAGACCGGTTTATGTTGCCTACGTAAAACTCCAGGTCTTGGGGGAACCATGGGCGAAACA
GGCGTAGCGAAGGGAACAAGACGGTAGGGCAGTCCCAGGCGCCGAGATGAGAAGGAACGAAGATCCGTGCCAGCAACCCG
ACATGAGAGAGTGCAGGACCACAAGGACCTTGTGGCGATCGAATTTGGTAACGGTCATAGCTAAAAAGGGGCAATTAACA
ACGATCAGGAAGTCGAAAGCGCGCTAGGTATCTCGGCGCACGATTGTAGAAAGACGGCTAGAGGCGACGAGTAATGAGCA
TCCAACGGAGCCAACCCTAACAGATGGTTGCTACAACGACGAACTCTGGTGCGGGTATAGCGGTCTCCCGGGAGCACATC
ATCAGGTTGTGCCCCTTCGTCGTGGAAATAGCCTGCCGCGGCCGCGCGTGGCGCATACTTCCCTGAGCGCAAGCCTATAA
GCCGTAACAGAGCCGCGTGACAGCTGTATGAGAATGCGGGACCTTCGATGGGAGAAGCTAAACGAGTGAGTAGTCATCAT
TAACGGCAATCAGCCTAGACGCGGTACGTTTAACATCCCTTAGTGGCTCACCCTGCTTCTCCTCCGGTCACAACCGTCGA
TTGAACTGACGATAAAAGTAGCTCCGCCCACGACCCCGGATGGACAGCATCGCCTCATACTCCTGTTTAGTCGGCCATCT
CCGTCTACCGTGGTGATCTGACCTGGGGATGTTAACAGGGGAGGTATCCAAAAGTTCCTGCGATAGTACAGGAACTGTCG
ATTGCGCCCAACATTTCTCCATTGATCGGTGTCCTACGAAGCTTACGAACTAAGAAGCAAGGATCTATTGGAGGCCCTCA
TCAACTGCTGGATAAATTAACCCGGGTCACTCAAGCTTGCCTCCCCGGAATATATAGCTGGAAGATGCAGGGGCAGACAA
AGGAAGCGGGTCACGAGCTTGAGCTACAGCTCTACGCTTGAACGAGACTCGCATGGAACATTCCTCCTTATAGACCAGTA
GAAGGATCCGGGGGTTCCGGGTTGGTAAAGCTCGGATCTGGGTCAACGGAACACCTTCATGGCGCTATCTTACTCCTTAA
TACCGTCGGTAGATGTATAACCCTATTTCCGTTCCTTTGGCCCATGATTTTTAGTGAACTGGAATGTTACTTATATGGGA
GGTTAAGTCCGGAAATTCTACTCTTCAGTCGGGTTCTTTACTCCTAGCAGCACCGTACATCCTTACAGAGTGGTGCTTTG
GCTGAAGGCCGACCATTTACTCACAGGGACCCGAGCGGCTCGGGAGTGGGTGGGACCTGACTGGTGGTATGAGTTCCTTC
GCTCTTACGGTATTGCAAACAGTCGGTCGGCGCCAACGCTTCAGAAAGAAGAGGCCCCATGCGGTTTCAGGTATTTGACT
CCCGTTCCCGAGCTAGACGTACAACGGCACTATTACCTAACTACACGCCAACGGGCGTAACAAAGTAGCCCGGAATTCTT
CAGGAAGTGGCCGCTGTAGTATTGATTTCGATTCACAAGGTTAGCTACTGGGGGATGATCCATATCCATCTACTTTGGGC
TAAGAGTTCGCCGGCACTAGAAGGAGGTGCCAAACGACTCGTATCCCGTAAAGCGGTCCACGGCGCTCCACATGATCGGA
AGCCCCGAACGTAAGAGATAAAAGACTGGTATCCTCCCGATCGAAAAACTCGACCCTACTCTGCGCAACGTCAGGCTAGT
TGTCACTTGACTGGAGGCGAGCCCGCTCCAGATCTGCTCGCGCACTCCCCTGTTCCGATGAGAACCTCTTAGAGTAGGCT
TGTAGAAAGTGCCCCACGCCGAGTACGATGTCCGTAAAGCTCGGCACTCAGAGCGGCATCTTACATGCAGCGTGTAAGAA
TTTAACGGCACACATGGGCTCGCATATTTATCAATTGGTGTCCTGAGCACAGCTTCCATTGTAGGGGAGAGTGCGGCCAT
CAACAGCCTTCGACATTTCACACTAATCCACGGCCCTGGATAACGGAGAGCGGGACAGGTAAATACCCCTTAATCATTCG
GCAGAGGGTTCATTCAGGCACTCAACCGCTTGTCGTAGTGGAGGATCAGGTCAGGTCCACTGCCTAGACAGCCGCTGACC
TCGGAGAGAAGCCTAAAGCACATCAACTATTCGGCCGGTCGTTCAAGCCAAACCCCATCTCCATTCACAGTCTTAACTGC
CTCAAGGAGGCCCAGTAGTACTCTGCAGCAACAGTGGATTGTATCCCCTACCGCGATGTGCGCCAGCACGGGAATAAACT
GTAGCACGAGTGTCGGATCACCCGCGAGCTTGGACGGCAATTATTGGCGAATAAATGGCGACTTTCGGGGACTCAAGGGG
CACGCAATAACAAGTGGGGGAAGCAGGCATGAATAATGACATTCGTTCCTTGTTGCAGGGTCAGCATGAAGAAGGAGACG
ATTGTATCGTGTGCCTGGTTAAGTGTGTCTCATATGCCGGGGATCTAATTTTACATCTTATACCGTCGAGGGCTAATAGC
ATGCCGTTCGCCCTGCATTGCCAACGGTGGCAATGTTAGCCAGTCCTTGTATCCCGTGTACCCAAGAAGCACACAAACAA
CAATGCTCTTCGGAGGTTGGACGCCAAGACCCTTGAACCGAATCGGATCTTCGGGTGACTCTAGTAGTAGTGCCGGCCCA
ATATAATACTGAACCACAGGACGGTATT-AGTAAAATACTATTGACACTTCATAAATTACCAATAAGGAAACATTTCTTT
ACGCTCAGTGAGGAGACTAACCTACTCCTTTTGGAGAATTAGCTGGCAACGGGTGATACGGGCATTCTGAGTCCTGCGCA
GGAGGAGCCAAACACGTGTGCAGGCACACTATATCAGAACGGTTAAAGGGTCGGGAAGTGCACTCCACTCGTTTCTGAGT
TAAAGACCAAGGAGCTCAGGGCGTGTGAATTACAGCATGGTTGTACGGGATTAGAAAACCCCAGTAATATTAACACACCG
TATCCAAGCCAGCCGCCGTTGTTTTCGACATAAACGTGAAGGTAGTATTAATATCCACCCAAGGGATCCCAGAGGTAGTC
ATGTTAGCACTGAAACCCGTATGGATTAGGAGTAAGCCCCCTCACTGCCACCTTGTCCTCTTGAAGACCGACTTTGCGGT
TCAATCTAGCGCCCACCTGTTACTTCCTTTCGATAACCCTCAGTTGTGCCCTCTTCGGGAAACAGGGTGGCCAAATGTGC
ACGGGGGAGTCTCCAACCATCAGGCCCCGACGTGCACACCGACGTCCAACTCCTTGGAAGGCACTAGCTCCCCATTACAA
CCGATCGTCCTGTCCCCAGTGGGACCTTTCGTTTGCCAGCCGGCTCCAGGGGACTGTGTCCTAGCCATGGGGGACCGAGA
GACCCCGAAGTTGCAACTGAGGGCCCAGTACCTTCTCAGCCTCCGGCAGTCCGTTCGACCCATCGCGAATCATTTGCGTG
GATAGAGAGGTGCGGAGCGGCAAAATTGCAATGAAGAAAGGATGCACTCACTATACAAGGAGAAGATAACTACCCACTTT
GGATTGGTGAAAACGCGTTAAGTAACAACGCTTGTCAGGCGAAGGAGGCGAAGGGTTCCGGCGACAAGCGGGGATTGAGC
GTAAGTAGTCGAACCGCAGCAGGAGCCCAACGAATTGACAAAGAGAACTGGGTGATTTCCAACGATGTTTTCTACTTATC
TATGCCAATTCCATGCAAGACCTCCCGAATGCCGAAAGGGAAAGGGATTGCGGACGAAGCGCCAGATATGGACCCTGCGT
GAGGACGCCCGCGCACCAGTGCCATCCTACCCCCATGACGGTTTCAGTTATAAAAGGGGTGGATGCGCCCCAGTATCTTT
GAAACTGTTGTGTTAAAGGAGGTCATGATATTTTTTGTGCCTTGCGGACAACCCACATTTCAAACTTCATCTGTTAAGAC
GTCTACAGGTAAATAGGTCATAACGGCCTATTGTCTGTTCGGAACTGAGACACAGGTCCCTGTGAAAAAATGGAGGAGTG
CCGATCCTTCCGAATCCATGGAGCACACATGTAAGTAGTAGTTAGAGCCCGCGCTACGTGACAACGAGTATTCCCTACAC
TGATTTTACCGCTTTAGCACGAGGTGCTGCCCGCACAACCTACCACCGGGGGCTCTGAGCCCCTTATACCTCATACAATC
ATCCGATTCGTCAGATGGTGAGCTTTTTGACACCTCGCGAGTACGGAGGGGGTAGCGGCCAGTATTTCGCCTCGTGTGTA
TGTTCGTCCGTTAATGAAACTGAGGGTCGCCACCTCCGGTTTGTGCGAAGCACGCAAAAGAACACTTCTTTCCTATAAGT
GTCCGAATTAGTGCTCTTGACCGGTTGTTCTTTTCCAAGGGAAGCTCGACGGCACAGCTGGTTTTAAGCCACTATGGATC
CCTCCTGCCCCGGGAAAGAGGTGCGGCTTTCGAATGCGTTACTTGGTCAGCAGATCGCTCCATATAACCCGACCAACGTC
TAACCAGATATTGACGCCAGGAGGAAAATGTTACAGTTCGTGACATACTGGGATGAAGCCTTTTTGGATCTGAGCGACCA
AGGTGTCGGCTCCATTGGGCGTGCCGGTTGTGCGGAAACTCTGCCCGCCAAATGTGGTCATGTAGGCTGAACAGCCACAG
CTAGGTCAGAATTCATGGAGGCTACGTAAGACCGAGTAAACTTGGCTGGTGGATTGACTACAGGAAGCTGAGTTCAAGAA
TCAGCTAGAAAGCGATACGAACTAGAGATTGATTATCGGCGGGTCTCCTTTACACTCTATTCTTAAGGAATCTAGCAAAT
CCGATTCGGGGGGGTGCTAGGTGACCGGAGGACGGAAAGGAACGGGCGATTAAAAACTGTAAAAACCTCGATGCGAGAGC
TCTGCTGTAGCTCTCATTAATAGTGAGAGGGACCGAACGTTTCTGCCAGATCATAGACGTTTTTTGGGGGCGCGAAGCGT
GGGCGGGAGGTCTGAATACGACACGCGTGGGGTGAGCGTCTTTGAACGCGAGGCGTAAACCGAGGAAAAACAGCGGAGCG
TCAAAACGTCAATGCCCGCCCAAGATGAGAGTCTGTGGGTCTGCCTAAAAGGAGCAGGGGAGTGGAAAGCACGGATGAGT
AAACGTGATTGGATCCTCCTTTGACATCGCCGCCGGGGGGCGGGTGTCCCTCCATAGGCGAAGAGCGGTACGGTGGCGCC
CAGATAAGCGAGCCACCCTGAGGACTCATTAAGAAATCCACGACTCGGGTTGCTTGCCTACGTCGACACGAACGCGACGT
ACCTCGTAACCAAACGACCGCCGCAGGTCGAGATCTAAAATCAGTTGGACGCCATAAAGAGCGAAGACGTCCAGCCTATT
TTCTGAAGCGTCGGGAGTCAACTTACTTAGCCTCCCGGGTTCCGAGAGCGACCAGCCCACGTGAAATCTTCGTAATGGGT
ACCGCGACTTGTGCACCAAGCGTGCTAATGTATCTCAAGAATTGTTGCGCACACTCCTTGAATGATGATTGTCCATGGCA
GCACACCTAGAAAAATGGCCTAGCATCACATAAGTTCATATCAGTG-AACGACAACGAGTGCGGGCCACGCTTACAACAG
TTCCAAGAGACCTTGTATGTCTCTGAATAATGCAGGTCCCGAGGATGGATGGCCTGCCAGGCATCGGGAGGAGAAGGATA
ATTGTCTACCGCGTAGAATAAAGGTTGCAAAACGAACGAGTCGGTGTTTATCGCCTTGCGATGGTAATGCAAGCAGTTTA
CGCGTCGTAAGCAGAACCGCTGTTAAGTGATAGAGTCACTGTTAACCCGTGAGCTCAGGGCGATGCCCGGGATGCCTTAC
AGAGTAAAGAATCCACGACTCAAGGGCGGGAGTATATGGACAGCAGTTCGGAAGGACAGCACTGGGTATTCTTGGGGGGG
AGCTCGCTACCCGGGTCGAGCGCGGCGTGGACATACCGGACGAGGAGCCAGCGCCGTAAAATCGAGGACATAAAGGAAGG
GATTCCTCACGAGAGCAGACATAAGTGGCCCACTGACCCCCCGCGGATGGTCTATTTAATACACGCCGGATTCGGGGGCT
CGTGGCGTCGCGGTCGGGATCGTTGGATGACAAACGGGGATGTAATGAGCCGGTCGATCTCGAGTTGGGAGAGGACCTAC
AAGGTCCGCAACACGACAACTCGAGTGTTAACTCATTGACCAACGTATCGATTGTGAGCTGGAGCCGAGATTACGCTAGA
GTAGATTAAACTTCGGCAGCACCTAAGGCCGCGGCACAGATGTGTCGCTAACACGATACGTAGCTACATAGGGAGTGTAG
AGGTCTATCAAGGGCCAAGCGAGGTAAGTGAGGGTTTGAAAGTAGATAGGTACGAACGGCGTTCTACGGCACATGCGATG
CTCGTCGACCAGGTGCGCGTGTCCAAAGGAATCTCCAGAAGAGAGACTCCTCAGAGTCGCAGGTTAAGCCTGGGGCAGGC
GCTATCCATTAGGCTGTGAGGAGAGGTAACGTCAAACTGCGAGGGCCTGAGGTTCGTCTACCGGGGTCGGGGCACACAGG
TTCGCCTCGGGTTCGGCTAGCACATCGGCGATCTAGACCAAACAACAGTTGGGCG-GGTACTCCTGGGCCGCAATCAAGG
CACACTGCATTCCGCCGGGAGGGAGTCGTCACTCCCGACCGTTTCCGGCCGTTTTATGAATCTACTGTGCTTCTCTTCCA
GTCGAGGGTGACTTACCACCCCACAAGTCGCGCATTACCAGATTGAAACCAGTTCGCTTGAACACTGTTTCCTGGATGCG
GGCCTCGACGGCCAGGTCTTCGCACAGGATTCAGGCATACAGATGCGAGTGTTGCCTGCCGATCCCCGCACACGGGGTTC
CAGCTGGAACCTTTCCTAAACTGCATGCGCTACGATTCATTCGGCCTGGGCACAGAGCTATCTAATCCCTGAAGCAGCGG
AGTCTCACACTAAGTCGTGCTGCACGCAGGCTTCGCGGGCCTAAGCCATCCTGCGAACATTTCGTCGCGGCTCTCGCTAC
TGCACACCACTAGGCCCTGCGGGATTAACTTAACGTCAACCAGGGCAATTCTCAACTATTGCGAGCTGCGTGGGCGGAGG
ATCGCAGGCGCCGAACCCCTTGCTTTTTTCCAGTCAATTACGTCCCAACTAATGTTCTGAACCATGCGGGTCAATAATAG
TCGTTCGTCCGCCCCATTTGCCAGACGAGTTAGGGCCCGAGTTGAATTGAGGAACGTAAGATGGCGAAATCGAACAGATT
AGACTTGAGACAGTTCGAGCAGTATACTTGCACAAATTCTTTTGCGCAAGAGGAACCGCAAAGGGGTAATTCGACTGACT
TCTTTCCCTTGTGCAGCAGGAGCATGCCGGTATGTTGGCCCCCGATCTGGTGCTTTTGCATGGGCGCTCCGTTTGAAAGG
CGGTGGATCCAAGGAGCTGACTGTTTAAAGGTCCTATTGGACACGCGCGTGGCTATATAGGAACTACAGACCTTTTTTGG
CGTTAATGAATCGGCGATCTGCCTTGTGAAAACATTAATGTCGAATCTCAGGTACTGGGATGACTTTTATCCATAAAGCA
GCGGTTGAACGCGACAACCCGCCAAACCGCACGCCTCCCCGCCTTCCGTTTACTTCCCACCTTTCGAACAAACCAGCGGA
TGGTCTGGCAGTAGCAGTGATGACCACCTCACTTATTCTGACAGGCCAAGAAAGTACAACTAATGCAGCAGCTGTTTTGG
AGAGGTACCATCTATATGTACATTGCTTCATATCCAGGCAGCTGCATGGAGAATTATCCGGTACGGCGTAGCCTATATTA
AATGAAATACTGGGAAGTGCGTAATTGACTGACCGCTCGGATAAAAGTGAAGGCAGAGGACGGTGACTACGGGATGAGCT
TTGTACCTTATAAGTCGGCAGTTCAAGGTAGGGACGCGCCGAGACCACAAGACCCAGAGAGGCAGTCAGACATGCGCCCC
AACGCACATAAGGTCAAACGACCAGGAATCCAACAGGAGATGGTACACCAATATCGAGGTGGGGGTGAGGGTTGAAGGGG
AAATCGCCAGTACGGAGATGTAGAAACAACCGCCTTAGGTCAGATTATTGTGCAATCGCAGTGATCAGGGAAGACGGGCC
AGACGCCGCAAGGAACGGTGTAGCAACTTGAATATCCAGTAACCAAAGTGGATAAAGGCGGGCGTTAACCGGGGACCAGG
CCGCTCGCTAAAAGTGGTGAGCTGTTGGTCTGACCACAGTCCGGAGAGGCTTTGACTAATAACGTCGACTCGAGATTGCA
TGGGCGGGTAAATGGTGTCTAAAATTATACGGCCGGACAGCACTTGCGATCAGCGAAGGCGGAGGGCCTTTAGTGAGGAG
TACGCAAAACGAAAGCGGCCACGTGCTAAATCTCATGTGCAGCAGGGCGCACATCCGCTGGTCAGTATTAATACGGGGAA
AGTGCAGTGGAAATGGGCGCGAGAGGATTGGTGGAGCAACCACGAGGTTGGTGCGGAATATGTCGTGCTTCCGCTGCTAC
CAGGCGACCGAGTGACTATCTAAAACGAGGTGAATTGGGTCTATATGTCGGTCGGCGGGCGGAGGTGCCATTCAGCCAGG
GGGACCGCACGGCGGTACGACGGATATACGGGTGGAATGGGTGAAAGATCCGGTAAGGGAGGGGCGTTAGTCCGTTCTCG
CGACATGGTGTGCACATTCTTAGAGTGTAGAATTGGCGAAATTTTAGGAAGGAATTGGGTGCAGGGTGCCAACCGCCCAC
GCACGAGAACGTCCAGTGTTATTCGGGTGCGCTCCCTCCCACTAAAATGGCGACTCAGATAATGGGCATCAGAAGAGAGG
CGAGGTTGAACCACCTGAATGTGTAGGGATCGTGTGCAATTTGAACACGCATTTGGAGCCCAAAATGACAAACGTCCGGC
ATACAGAAAGGGGCGTACCTCCAACCAAAGGCCTTCCGAGTGCAAAAGTGAAGAGGCCCGACAGGTTCCGAGTATAAGGT
CCCTGCGAGAGAGGGATCGGGAGCGTGCGTGCCACTGTTGCTGGCGTGGTGACGGGCGAACGAGATTATAACTGGGAGAA
GATACAGACTGATGGCGCTTATTGTGGGAAAGGGGAAGCCGACGGTTCTTTCCAGCTGGCCTATCTCCTGACGGTTGACA
GGAACCTCTACATACACCCCGACCTATCCCATTCCACTCGTTGAACAATCTCTACTTCTGTCACGCGGCTCTCCCCAAAC
CTAACTCGCCTATTGTTGTATTCCAAAGGGAGCTTCAAGAAACGTCTCTGCAACCATGCGCGCTGAGTGAGGTATGGCGA
GAAAATCCTCACGTGTGCGGGTTTTGTCGCCAGCGTTTCAGTAGCCCCGCGGGGTGTCCGTGTGAGTTGTTTCTCTCATG
GCCAAACGTATCGCCGGTTACCCTGACCGGGCTAACGCTGTTCGTGGGGTTCCTAGCCGCAGGTCCAGGATTTCAAGAAG
TCTACTGAAAGTATAGTTTTTCTTTCTGGATGTTGCATTGAGTGTTTCTGATTAAGGTTCGCAAGCAGGACATCATGGTA
GCACTCTCCAATCCACTTGAACCGCTATATACTCTGCGCGTCCCGGCCTTACTCGGCATGATAGCAGTTGCGTTCATACC
ACGTCCCCACGTCCGAACTACTACGCACGGCTGAATAACAGTTTTCTCTGGTTTGGACACACGAGATCCGGAATATGGGG
TGCGGACGGGTCGTGACGTGAAAGGGGGCTCGTTGCAGAGCAGACCCCCAGCGACTAGCATCGATCGTGGTGGTACTCCG
ATCACGGCTTCTGGGCTAGCTGGTTAGGTGGCACCGCCGACAGGGAATATAAACCACGCGTGGCGGCTCCTTCCATTCGG
CACAATAACCTCTGTATATCCGATACCCGAACCCGCCTATTCTCCGCATGATTTCGGATTCGTTTTCAGTCATCAGCTGG
CCCGTTGCTTCATTACGGTTAAGGTGCTTGGCTCCATGCCATCACCGGGGGAGAAACGATCACCACTCCCCTCGGCTCCG
TTACCCTCAATCCCCCGTCTACATTGTCTGGCCGAGCTCGTGGCCTGTATCGTTCAAGGCTCGTAGCTTATTATCCTTCT
TCATGAATGATCTCTCAGCCTTCTCGCTGATGTATTCGTATCATTAGGTAGCGATTACTTGCTTCTCCCCTAGGCAACTA
TTAATCTACCAAGGGCCTTGACCGCCCAGGTTGCTAGGTTCCCTGTAGTTACTGCCCCACCATGTGGCCCGGTTCGGAGT
GAAGGAAGGACGCCCCGGTTTGGAGCTTACCGGGGCACGATTTCCGAAATAGGACCATGCCAATGGTCTTTGGTGGCCGG
GATCATTTCTTTAGATTTCAAGACCTTGCGGCCTAACAGACCACCCTATGGGGCTCTGTGATTTCGTTCCCTAACACTGG
AGCGGAAGTAATTTCGATTATCTGGGCCATTCAGAGTGAGGATCCCGAACCACCTTCTTCTGTAGAGTTTGAAAACGACC
TTTCAGCTCCCGGCAATATATCCCCGACGAAGCTAAATTTTGCACGCAAAGCCTTATGACCTGAGACTGTTCATCGGGTA
CCCGTGAAGAAGCTATGTTCTTGACGTGTCGGAGAGAGTGGTGGTTGACGGACGGGTTAGCAGGGTCTTCATTCGATACA
CTCTAGGGATAGGGGCGCATAGTTGGTCAGAAAAGCTACGCCACGTCGCGTTGGTGGCCCGGAGCCCCACGCAATTTTGC
GCGGACCACTCCACTCAGACTGACTCGGGTCTAACATCGGTCCACCTCTTCCCGCAGCTCCGCATCCCGCCACCCGTGAG
AGGTTAATCAAACTATAAGCACCCTAATGGAGGAGAGATTCTGTGCAGACATCCCTCAGATACGCCTCCTAGTGTAGCCG
GTCGGTGGATTCCGGTGGGACGCCTGCGGAAGTTTGCGGAGAGGGGGCGGATGAACCGGCGGACGGGGAATAGCGAAGAC
TTGGAACGCTAACTACTATGTTCCTCTTTTCGGAAGCCAGATAATGCCGGTGTAGAGCATCAACCTCGGCCATCTGTTTT
TATACGCCTACCCCTACGCCGGTTAATCTATTACCACGCAGCACGAGAATAACCTAGTTAGGACGCCTTGAGAGGTAATT
TGCATCCGGGTAGTAGGCAGTCCCGGTTAACCTGCCGGAGCGAAGTAAACTTGGCGTGATCCCCCTGTTCTTTGAGTAGC
GTTGGCAGCCTCATCCCTTTGGACTAAAGATTAGCACTTTGCTCTTAAGCGGTCACGTGACTGTAAAAATTGTGAGCCAG
TCCTCACGGACGAATTATGGGCGCGTCCGCGTCAGGGCAGCCCCATATTATCGGTCCTGGTATGCGCCCTCAGGGTCTGG
GGTGGGCATATACTAACCGGTTCCCGCAGTCTCTTCCACTTAGCACCCCTGTTTATTTGACGCTCGGTCCCCGCTCGAGC
ACTCCGCCGCTCGTATTGACGCAAAACCCACTATACCTTACAACCCTAGGGCGGGCTCACCCGGCTGTATGACCGGGCAG
GGTCCCCGACACGCGATGTACTCCTACCGTGGATTGGTAAGCAATTCGTGGGGACTGCAGGTAGCTTCATGTACTTGGCT
ATTCCCCCTAGCGGCCGGCCCTGTAAAACGGATAAACAGTATCCACAGCAATAGCGGCGAAACGGTGCAGCTTTTTAGCG
AGGTACGGTACCAGAAAGTTTGACTTTGGCACAGCGCCCTACTTGCGCTGCCACGTTCTTGTGAGAGGTTTTTAAAGCTT
TACAATCACTTGCCGTCTCCCTGGCTCACAGTGCCGCAATCTATTAGGAGCAGATCCCCCGAGGTGCGATCGTTACCCTT
TAGGTGCCACTATGCCTCCACGCCAGTCATCGTGGCATAAGATAGCCGACACATACGCGCCCTGGAGATCAGAAGTGCTA
AACGGTCTACGGGCGCATCGCACTCAGGCGCTATCAGCCGAGGCTATCCCGAGCACGTTACGGCCAGGGTCGAATGCTTC
GGGCTGGCGGTTTGTCTACCTCGGGGCTACTCTGACTAATACGTGCAATGTCCGTTTTCCCTCTTGTTTAATCCCCAGCT
CCTTCGAGGTCTGATTCTATAGGCTTCTCTCACAATTCCGGTGTAGGGATATTTACGACTCCGTAAATATACTAGCTTCT
GCTTCTATTCGGTCGGCCTTCGCTAATAAGAAGGAAGCCGAGTCATCGTCCGGTACCGGAGACTGGGGAACGCACGAGTC
ATTCCGGGGTAAACATGTGGTCAACCTGCTCCGTTCGGATAATAAAGCGGGCTTTGCCCCTGCTCATGTATTTAAAAGGG
AAAGGATGGTGCACGGAGAGACAATGGAGACCGGACATGGCTTTCTCGGTTGCGGGAGGAAGTTCCGATTTAATTCCCGT
TCTAGCGGAGCTTCTTCGGTTAACTATGCATCCGCAGAGTTCCATCCTAATCAGCGGTGGTTCTGCAAGCGATAAACATA
GCTCCCGATAATTCTCTCGTCCCGACAGTCGTGTTCTCCCCCCCGCCTCTATGCGATCCCCGGGATGTCTTCGCCCCCAT
AGCGCCGAGCCTAGGCAATCCGTCCTCCCTCTTGTCATATGCTTATGAGTCATGTTTCTTCAAATTAGATCGCGTCGTTC
TGTCCTACCCACGAATTGGTTGACTCTTTGTGTCAACCGGGGTGCGCGCACCTCAATACACCGTCTATCGTCCGGTTAAA
AGAATATCTCCCAGAAATCGGAGCACGAGGGATGGACACAATACTATTCCCCGGCACCAGATACTGAACCACATTAACCA
GAGTCCGCAATTTGCCCTCTACTCCCACTTCCGGTCTGATTGGTGCGAGGGAGTGCCTCTCTCAGTGCCCCGCTGGGGGG
TTCAACGTGAACAGTGAAAGAACTGTCCCTACCTTCTCAAATGTACCGGTCACATCTTATAGCTATTCGGCACGCCTGAC
CTTATAGAGCTAAACTGCGCGAGGAGTGTTAGATCGTCACAGACCATTAGTGGGTGCTACGCATTAGGGCCCCACCTTTC
TGTCATTAATACTCGATTTTGCTACTAGACGAGCACAATGCGCCATGACTGATCGGGTGTCTCTATCCCGGCACAGGTTG
ACCCGTATGAGGGCTGTTCCTTAGTGGGCACATTTTTAACTCCCCGTGGGCGCTTATAACTTTGAATCAGGGCAACAAAT
AAACCCGGATCGCTACCGTCATACAACGCTTCGTAATTGTACCTGCTACTATGGTCGTATTGTTTTCCTGATTTTGTTAC
CACAGGTTATAGTAGGTATCGAGGCTGTTTCCGAGCACTGGGCGAAGGTCTGATCAGATCTTGAGCCATTAAATAGAGTT
AGCGCCGACCTATAGGGCTGGCGTCCTATCTCTCACGTGTCGTGTCATTCGCTTCCTCGTTTCACTCAACCCAGCGGGGA
CGTGGGGTTAGCCTCACCCCGTCTCAGATTCGCCAGCTCGACGTCTCGACGACAGGCGGATCTAAAGTCGCAGACACCCC
CTTGCTCCCCTGTTTCTCCGCCGCCCTTACCATTTATATCCTTCTGCACCAGCCGCTGGTACTAATTTGTGGCTATGGCG
GTAAGAAGGAGTATGTTATAGCTTTCATCATATCCCACCAGGCGACGTGCCAATTTTCCGTCTCCCAAAGCATTTTCTAT
AGGGTCGTAATATGCGCACTTGGAACTACTCCATCGTGAAGGTGTAAGTGAGCCAAGGAAACTTGAGGGTCTGCTTGATG
ATTTCGAGTTTTTGGGCTCACATTCCCAACGGGAATTGGCGGAAAGCGAGGCGGCGTCGGTGAACAGCTCGCTTATCGTC
GAGGTGATTGGGTCCTCGTGGTTGTTCGCCGCTAATTCTACCCAGGCTGCTTAAGCGCCCGGACTACGCCTAATCGTCCC
TGCTGGATATAACGACCTAGACCTGTCGCCCTCATCTAGAGCCATGAAGAGACGCTGGGACCGGGTGACGATTGTAGCCA
ACGCTACCGAGATATGGCGCCCAAGAGCCAGCAAATGTGGCTGGGACTGAGTCGTCATCCTAAGAATCCTTCAGCACCTT
CGACATTTGGCTAACTCATGACAGCATGCTAGGGTTGACCGGGACTTCGAGCTGCTGATGAGGCGGGATCACCCGCCGTA
GGCCGGGCACTGAACCTCGAAGAGCAAATGCTCTCGTAGCTAGGCTGACGTGAATCATGTTCCTAACCCAATCGGGTTAT
ATGATGGCTCCTTTCACATGAAACTAAGCTCAAGCGACGCCCTTTCAGGGACTGGCCTTAACGTGTTTAGAGACCGAGAT
TCATCGAAACTGCCACAGTGAGAGATTCGTGGGATCCCACGGCCAGCCACATCTTAACTAAGTTCAAAGGGCACCACGCC
GGTAGCACTAAAGAATGGCTTAATAAGCGGGCTTGTTGGCCGCTTAAATAGGTACCCCTGCCTACACGGGGACGGAGATA
TCGCGAGGCGCGGCATACAACCCTTGCACCTGTACCGACGCTGTCCTCTATGAACGCAACGCGTAGTAGTCGACGATAGA
CCGCGCGAGGAGAATCTCCGTCCCCTGAATAAACTGCGCCTAAGGTCTGTTGCTTAGTCGCATGATCTTTTATTGGCTAG
GCCCCTTACTCTTCCTGACCACTAGTCAGATTTAAGCGACCGCACACTCAGGAAGAGTAGCGTCTCCATCCGTGCGTTGC
CTTGGCTCAGTCCACGACTATAACATTCCCTTATCGGTTGGCAGCCCTTGTGTTACGACTGCGTAATCCCTAGCCGTGAC
TGTGCAGAATCGTAAACGCTGGTCTGCAAGCTGGTGTTCCCGAGTAAACGTACGGTCAATTGGACGGCCGGAATTCGGAA
GCCCTCATGTGACAGTCGGGAACTCTACTTCACCTTCATGCGGTGTCTGCGGGCTGCTTCCGGTTTCTTTCCAAGACTCG
CTATAATTTTAACCCACGCCCAACCTAGACTGGGCCGAGAATAATCCGAGGGACGCGCCGACATAGAGCCTCGGCCTTCC
TCACCAGTTGTTATCTCTGCTCCCGCTGGAGGTCCCATGTTGACTTGAGCTGGAGGGCGCGAGTTGTTGGCCACGTGGTC
TAAAATGTAGCTGGCCGTCATCTTGTGGCATTGACACGCGCAGTACACCAGACCTGCAAACCCTTTCGATAACCATAAAA
GATTTTTTAGTCAATGGCGTTCGACGCGGTTTATGTCAGTTTTCCCATGATCAATGGTTCCATCCCAGACCCTAGAAAAA
GGCATCGGGATCAAGTAGTGACCAGGGAGGTCGGCTCCTCATACGCGAACCTTCGCAATGAGCGATCTACTTACTGATCC
CTCTTGGTTAAACCCTTAATTCGACGGCATGCCGAAGCGGCTACAACCCTGGCGTATTTCTCCTGGATCCGCCAACAGAC
CGACTTGTATCCGCGCCTGAGATAATATCCCCAAGCTTCGAGATATATCACACCCGCATACTATCATCTTGGGCGAGTCA
ATCCGGAGTTCGACTTTACCGGCTCCATGTACGAGTATACTCCGAGATCATGGGCCTCCACACGCCGCCTGGTAGATATG
ACATTGGTCCGTCTGAGGCAACGATTCTATGGAATTCAATCACTTATCAAATCTACCAACTGGATAACCGGTGCCGGGCT
CGTTTTGGCGACGGAGCGCTTGAGATATCTAGGTGACCACTTTGACAGGTGCGGCTCGATAGGTCCGCTTATGCCCCCAG
TGGAGACGACCGGAGTGTGCCTGGCGCCTTTTCCCTAGGCAGGGGCGTAGGCCCTACTTCCACTATGTCACGTGACTGGT
TGAAATGGTCGGACCCTTGTGCATGCGACACTGCAAGAGGCCACTACCTGCTCGGAAGTAGATATCCTGAATGGAAGAGC
TCGCCTATGACGCGGAGTGCAGGAACGGGTTATAGGACTGGTGTGGGTTGATTGGCAATTGAATGTAACCATGATCCCGC
TCGCAGTAAAGATGAGAGGACGAACGCCGGTCCAAGGGGAGTCGAATCGCACGCGGAGTGCAGACAGTAACGCCATTTAA
ATCGGACGGGGCCGGGAAAGTCTCCGACTCCTCAATTCGTGCTTACCGGCCTTGAACGTATCCTCTTCGTTGAAGGTGTT
CCTGATCTCTCAACAATGATTACTCTCGCGACGAATAACCGTCCGAGCGTTCTACCAACTGCAGGCGCCCGCACGTGGAG
ATGTTTGACCGTGCACATTCCTGATAGACCTATATACGATATCTCCATATCAACCACGTGAGGTTATTTCATTCCCCGAA
CAGGATACAATATTTAAAAGGCGCCATATAGCTCGTGATCGAGCTGGCGCTAGATTAATTAAGACAATACGGGTGAGGTA
AGTTCACCCCTATTGCAATATACAGTAACGCGATACCGCTAGACAAGGTACTGCTTTACCCACCGACAGAGTATCGGGGG
TCAGACTGGTGGGCAAGCCTATTAAAGGCACTGAATGAGGTCATACACTATACGTCTCATTAGTTGCAGTTGAAACGTCT
CAAGCACACATTTTATTCCTTGCCGAGGTGGCGGTTGGCTGCCGATGCGACTATGCACGACCCCTCGATAGGGCGGTTCT
GTTATATACCATTACCGCCGCGGGGTGACGGGTAGCACTGAAGGCTCTGACAGATATAACCAGGTTGGTGGTGTGCCCCA
ACAAACCCCTTCCCCTCCCGTAGCACTGCTGAGATCTGCAGCCATGGAGAACAGCACTCACGCTGACAAATATACTAGAG
CGGCATTGACCTTTACGAGAATGTCTCATTTAGGAGGAAGTCCAAATTAATCCCTGATTCTTCGTGTGGTATGTGGAGCT
CTCCCGAGGCGTCTTACAGCCCACTCGCTGGTTCAAGACCGGTTTGGAACCCGTCGCGACGCCGGGTGGGGTCTCGAATG
ATGGGTAGCTCGACCGTTGGACCGCCCAGGAATCGAAGAATACGGGAATACGAGGTAGTGAGTTAACGCAGAGGACGCGT
AGTAGGGAATCCTTGCCTGGGAGCCTCTGAAGAATCTGAACGGGAACTGAGCCGGGGCTGCCCTGAATAAAGCTCTGAAG
TGCATAAGATTATCCTTACGATTTTGCACCCGTGGCAGGCTCAGGCGCGGTCTGCGCATCCTTGGCTCCCTGTCTTTCCT
ATATGGACGTGCTGTTGTGTATGTGTCATTATCCCACTCTTAAGTGTGCATTGTGCTCGGGCCTAAATGTCTTTACCGCC
TGTCGGCTAGCGTTATACTATACCTAACCAAACAGGTAAGACTACACCGGTCAAAAACGAGCTGCAGGACTTGTACGTCT
GGTCTCTACAATAGACAGTCCTGTAATAGAAAAGTCCGCTCCTGGGGCGACTTTAGAAACTAGGCCCGCGATGGCTTCTC
CGAGGTTGACTACGGAACGACTAACAGGCTCGCCGTCTGAGGTTTATAGTCGGCAGGCCTCTGGCCCTCCCTTGCCGTGC
AGGAGCGTGGTGTTGCGATCATAGAATCCGTAACGAAAAACTTTGTCCTCGACTGTTCCACAGTGCTTCGGTGTTTAGCC
CGAGCTCGTGCTTTCTATCTGCCATGTGCCTCCGCAAGTATATGCTGCTTTTTCTGACACACAAACGCTACACTTAGTAG
GTGGAACCCAGCCGTTCCCCCCCCCGGAAGTCACTCCTCCGGCGATACCGAAACTCCTCACTTTTGTCTTTCTTGCGACC
AATACGATGGCGCCGGCTGGCAAGTTCCTGGATATATTGATCAGCGCTCGCAGTTTACGGCTCCCTCCGGTGCATCTTCA
CGAAAGACCGCGCGTACTACAGTGCTCTAGACACACGCCTCGTCAGCTAAGTCGAGTCAGCTCTGGCCCTAGGCTGCGGG
CCGTGAAATCGGACGAACGTGCGGGATTCATAAGACGAGAACACTACACTGCTAGAAGCGAGCCCACGGTTGCTAAATCC
ACGTGGGCGCTGCCAAGTCGAGAGCGAACAAGCATTGTAGAGTGCGTTTATCACTAGTTGCCGCGGCGTAATCATTCGAC
AAAGGTTAAGTATCACGAGTGGTACGTATCCACGTGTCTGACCCGGTCAGTCACCAAAATGCGAGCCGCGGCTGTGCACT
TGGCGGCCGCAGTAAAATACTAGCGTATACCCGCTCGTAAACTGGCTGGCCAAAGCCGTAATATTATGTATACGCAAGAT
CGAATTGCACGGCATGCCTAGGGAGCAGCCTGCTTTAGATTTCGGTCCCATCCCTCGTCAAGCCTGGTGTTTTAGAAGGG
TCGGGGGGTTACCTGACGAGCTACTTTATACACAATCTAGCCCCAATAAGCCGGAATACCACCGTTCGCAGTCATTTGGG
CCCCACGTCGAGTCACTTGAATTAAGCCGAAGTATAGGATCCACGTTATCGAGCTTAAGTGGTATCCCTTCCGGTAACAT
CCCTTGTGCCGTTCTGATTTCATCAGTGTAGGGCACAAGAATCCACCGACAAAGTTAGTTAAACCTATCCGCGGCAATCA
ACATAATACCACGTCCATAACAGGAGTGATTTTCAAACCTTCAAAATCTTCACTGTTCACAGAACTTCATTCCCTGCGGA
CGTTGGTTATTCGGACACGAGGTGTGGATGCCTCTTTACCCATACGTAGTACCAATCCCAATCACCGACGACCGACCTCC
TTGATATGATGCTTGGTTTTTTTCGTTCTACCTCAACCCGGATCGCCAGAGAAGCCTCCCCGGCCGAGGGGGACGTCCGA
CCCTTTCGTGCACCACTCCTCCGTGGTCAGGACTGTGAGCCTGATACCCACTCTAGGCATGAGGCGACAGGCTGCGGATA
AGTAGGGAGAGGTGTCCGCAAATCAGTGCGATAAAGCTAAATTTGAACCGCGCTTACGAGCTTTCACTCGCCAGCTCAAA
CATTTGCTGCTGCGACAGATGAATTACCAGGCTGCGAGTGTTTCACCACCTTTTGCGCCAGCCGAGGTACGGATGACCTC
AGGGCGGACTTTTCGCTTGCGCGTTTATCTCGTCATCTCCTTCTTCTATCTGCGACGATACCGTGCTGCTTTCTTTGGCC
TTAGGATATAGTTCTCTCGTCCAATAGAACTCGTCGAAAAACGGAGCCCCCCTAAATCAGTTATTAGGGTACAAGAACTA
CAGACATATCCCAAGACTGGAAGACGGCAGAGGACGAACACCTGTTTCGGTACACTGCGGTCCAGGCACACCGTCGGACT
GGCAGTCAACCGGACCGGTTAGTAGGTTGGCTCCATCCCCGAACCGCGACCGTGTGTCATGAATTTCCCAGTGGGGACCT
GGCCGTCGTCTCCCCCATCAACACCGGTGATGCTCCCCGAGTTCAGGGAAAGTCGGTCCTGAGTGGCGGTGCTGGCGGTC
TATATCCCTTAGATGAGAGTGGCGGCTCAGCATCACTGCGAACTTGCCGGCAACCTTTAACAACTAAATTCTTGCGCTTC
GAAACGTTGGGCACGCGCAAGGAAGCAGCCTCACGGCTTGAGTCGCCTGTTGCACGAGCGGAAGATACATTTTCGAGTCT
CGGCCTGCCTGCACAACGGCCGTAGAGTAGTCGCGTATCCGCTACATACCCAAGCAAAGTGGATAATATAAAGCTACCCA
CGTGTGGTGATGGGGCATAGGCTTGCACATTCATTCGCAGCAGGGCTGTTCCTTTCCGTGTTACTCAGGCTAACTTGCAC
TAATAAGCGATTTCTAGGGGAGCTGCAACCCACTCAAGGGGAATGCCTCTGGTAGTCTCTAACTCTACGAAGTAACGCGT
TTATGCTCAATAATGTGTTAGCGTATCACCGACGTTAAGTCTGCGCCTTTGCGAAGCGTCTTGAGCTACCGGGCTTTTCC
CGTTGGTCTCATGTCAAGCGTGCTATCCGGTTGCCCCGCAACTCGAATAACGCTTAATTCATACTAAGTCCACGTTGTCG
CCGCTTCGACTCATAAAAATCCTAGACCCCCCTTCTAACCCGTTTCTCAGTCTCTTAACTAACTGTTGTTCCCATGGGGG
AGCATGACAACTGGTGACGTCCATTCTTCTACAGGGGAAGGGCCTAGGCAATCAAATTCCAAGATCAGCGCGTCGACTTA
CAATATGAGCAACACGAAGGGAACATTCCGCCGGCTGTTCCGCCTCAGGGTAGACCGCCTTTTGTTCATCAGTCCGCCCC
TTGTGGGTCTTGTCGGGCTAGTATGTGCCGGTCTCACCATGCACGTCACCTCTTTATTACTCAGTCGCCCTTTCCCCCCA
CATCACTTTTAGCGACCTCATTTCTCCCCTTACCTCAAGGGATTGCCTGAGATCATTCTCGAGTCCGCATCCTGTAAAGC
AGACATTCGCGTACATAATCCCTTCTCACACAGCCGCACAGTTGAACGTCAGTGACACGCGCCCGTGTCACCCCTCTCCT
TAGCGTACTCATCCACATCCTGGGCGCATCGAGAGGTTATTCCCAACGTGACGTTCGGAGTGGGTAGGGTCACGGGGATA
AGTATGACGCACCCAAATGGACCGAAGCTGGCTGGGAGCCAGAGTCCGAAACGCTACACGCGACTAGATCTGAAGTTTTA
TGACAGAGCCCGCACTCCACCAGTGATCATCGCAGAGATCTCGGAGCCCCTTCGTTTTAGGAAGGCGCTGTACTCCTCTT
TGTCCTTGGCATTTACGCCCAGGTCAGCTTATCCAGGGTTCGGCACTCTCTGCTGCTGTGCATATCGAACCGTACTGCAG
ACAGAGGTGCCCCGCCGCAGCAGGCCGCGACTGACCACGAGGGTGTTCTTGCCGACAGATCCTCCTGATCCTGGTGTTTA
AATGATAAGCGTGTGCTCGCGTCTTCCGGAACTGACTCCATAGTCGAAGATTGTCTGTTTGTCAAAGCAATCCTGCCGTT
CGGAACCGCTTCAAGACGGATGGAAGAGTACAGAATTACCTTCCATAACTACTGGCTGCACCTTACCAACTTCTGCCTCT
CCTACGGCCCCCGTATTAGTCCTGAGTATGGCGTAGTTGATAACCGTCGTCACCTAGTATACCGTCCAACAGAGTGCGCC
TAGCACTGTGTCTCCGCGGCCCCCTATCCATTGAGGCAGGACATACCACAAGCTGCATCGCCCAGGCAATCAAGTATATT
GCAGTCTGGGGCCGAGGTCGTTAGGAGGCCAGGCTTCGGGGTCGACTCACTTCGTGCTCACATCATGCACAACTAACGTT
CATGTCGATTCGCAGCCCCGGGAAACCGCTAGTTCATTATCTCTATGCTTTCTACCGTCCCCATACCAGCCTCTTTGGGT
TTTCGGTCCATCTGTTGTGGGGGGCGTCGACTTTTCGCGCTCAGGACTGAGTCTTTTCAAGATGCTACCCCAATCCGTCG
AAAGGCGCAGGGCGTAAGACTTGTCCACACCTATCCTGACATTCATTTTCGTGATTGCGGGGCGTTCGTAACACAATTCG
ATCCTCGAAAAAATAGCTCGCAGTATTCGTAGCATGGGCTCTGCCATCTTGTTACCATTCCCCCTTGGATAATAATACTC
AGATTGTGTACGGTCGTATAAACTGGAACAGGGAAGGGACCGATAAAACTCATCCGAAGAACCCGTATCTAGGACATATC
AAGAGATGAGCTCCCACCGACCCAAAGTATTCACCTCTTTGGCTGAAGATGGCTCGCACTTGGTCGAAGCCCTAGTCGGT
TTTCGAGCGTAACGCCTTGAAGGACCCAATAGGCGTGAACGGCATAGTTGCTCGTACGGTTTCAAATTCAGCCACAGGCT
CGCCAGACGGGCTTCCGCCAATCATTTTGACTCATTTCCCGACCGGTTCGAGCGCGGTCCACTAGCCCCGCCAGAACTAA
TCGCAGCGCGCGTTGAGCGGATCAGGAGGCTGCGGTTCCTGCGAGTTTACGTGAAATACACGAAAGGGATTGATCTGAAA
ACGGAGGCGCGGATCGGATTGGTGAACGCCCCGCGGCCAACATAACGGCCTTTCCTGTCACACCCATATCGTGGCAACTG
TTCCACCTCGTGCCAATCTGCTGAGTATTCAGCCTGATTCTTGGCCCGGCTTACAGCGCGAAGCGCAGCATATAGTTCAA
GTGCCCTATCAGAGATTGGCCTGGAGACGGAGATAACGACAGCCAGCCTAGTAAGCCTGGCCAAAAATTTGTAGTTTGGT
ACCGCCCATTCGGGTCCTAGGACCCTGATGCCGGTTTTCCTTCGTCGTGAGAACTCCGTCCTATTTTCGGGTCACCTACT
ATTTTTGGAAGGCCCTGTGTAGCATGATGAACGTCTGAATTCGAATCGTCTGTATTCAACTGAATGGAGTTCCACCCGAT
ACGCATGACGCCCCGTATATCCCGAACTCCCAGACTAGAGATGCCTTACGCCCTGAAGCGGAGATGGTGCACTGAAGCGG
TGGGATCACGGCAGAGGCACTCCGTAAACGCTCTGCCGACAGATGCGGCCCCTTGAGGGTTAGGCAAGCCCCCCGGTTTC
TGAGTCGGGATATGCTAGCTCAGGCATTAAACTAAAACCGCACGCGAGGCCGTGAGAACACAAAGTCACCGAAAAGCAGG
TCCTGGTCAAACGAGCGCCGGATTAGGGTCTATGGCGAAATGAGATAAAGCGTCTGTGCCCGCCGGATTTTATATCGGGC
GTTTAAAGTGTTGAAGTGCTAAGGTATTGCACAAACAGAACTACACAAAGCCCCCCAAAACCCCCTACTTGCCCGGCCTT
TGTAGAGCACCGCTGGTGGTGCTACAAAACTATAAATGCGTGACTTGCCCGGACACTCACCCGCTCTGTTTGACCCGGGC
CCCGAAGGCAACTGTTCCTAACACTGCATAAATCGCCAACTGACCTGCCTGCTGTACGCTCGTGCAGCTTTCGGACACGA
TCACATAGCTGTAAACAGTGCTCGAATGTTTACAGCAATGCCCGGCCGACGATCCACACCCAAGGAACCCTGGGGCGTAC
CTAGGCGTTGGTCAATAAGAGTTTGGATCATCAAAACCGGACTTCCTGTGAGGCCGGCAAGGGGGTCCTAACACAAGTTG
TAGTCTGCTCCCTACAGGGAGGTTCGATGTTGCCGAGGTGCGCTTCCTTCACGGCAGCGCGTCTCTTCCTCCCTCTCCTG
GGTGCCTTAGTTCATCACTACCCCTTGGGGCTGGGAGGCCTGGAATTTCCGGTAAGCTAGCCTCAT-CCGGTATGCCACT
TCCACTACTGGCGGCAACTTAAATTAAGGCTGGGGTTCTTGCTTGTCGGGTAATCGTGCTCTCTTAACTGGATTCCGTCT
GCTAGCCCTGGATACCGGCACTCGTCGGCAAGTCGGCGCTGCGTTAGTTTGCACCTCTAGTGGCTTGAACACCCCCACCC
CCGGGCGGTTGGGTGACCCAAGCCTGGCTGGTTGTGACCTCGGCTGCGCCCAAGGGATCCTGGGTAGGTGATCCCTATCT
GCTCTCTGACCTTGTATAGGCAACACGACAAACATCCTCCGGAATACCAGTTTGATGGGGGGGGAAACACGGATAGCACA
GTCAAGCATGGTCCGCGCAACGGAAGGTGCGGGAAGACCCGGCCCGTCGGGCGCGGCCTCGCGCTGGCGATGATCGGCGT
CCAATGTGCCTCTTGCCTCGATTGGTCCTAGTTGCCATTATGACAGCTTCCCCGGGGGATTTGGTTAGGGTTCGGCTGAT
AGTGGTTCGACCTTTGCTGTCTCTTCCAAGTCGCTAATTCAATTTCAAGGAGTGATCACCGCTCGAGAAACCCCTTGAAT
CGTCCCTGCGTCTGGCTCGTCTCAAACTCGCTCTTACAATCTCTTCCTACGGCAGCGCTGCCAAACTTGTTCCGCCCACT
ACGGAGTCAACGCGAATAGACCCTGACACGAGTTTCACCTCCACGTTCGTGCACCTGCGTTTCTTGAGTCCTCTACGATC
CACGTCTTAGGGTGGAGTTAGTCATTTTTTCACATCGTAAAAACGGAGATTGCGTTGGGTCAAGAGGGTCACAAGCACTC
GCAGCCATGCTCAGCTGTAAAGTGCCGCGTGTATTAACTCTCCTTTAAATATAATGGTCCCTAATAGCTGCTCACCGACT
TGAGATCCGTTCAGGTCCTTCGTAATAGTCAATATTGGTCGCTGAAGGTAATAGACCTATTGCGTATATGTATCTCCAGT
TCCACGGTCGGGGACGAGATTCCGTATACCCTCTTGGTCACTCTACGGGAGCCGTGTTTGGTGATCTCAGGCCGGGAGGG
AGACCAGTGACTGTAATGGTGCTAGACCCAACGACCCATCCTGCACCTAAGATAACTGGGGATCCAGGAAAATTGCACAA
GTATGTCTACAGCGAAGCCTAATCAGGCGAGCGGGACCGACGGGTTATGGGTGTCTTTTGACAGCGACGTGCCTTCAAGC
CTGTGGTTCCAGTCCCTTATGACCCGCTTAGAGTTAGCATGAACTCAGTACGAGACGGGAAGACATAACTGTGCTTCAGC
CAGCTCGAGAATGGCGCAGCCTGAAGCAGGCGACCCTCTTGTTTTCGAAATCGCGAAAACGTAAATACTCCGCCGGGTTT
GCTGCGTCCGCTCTCCCTTCCAATCTAGGGTCTCTTTCGCGTAGCAACAAGCTCAAGAGTAGTGGTAGACATCTCGGCAG
AAGAAAACAGATAAGTAATGAGACATGTCGGGTGCGCATAGCTCGATGATGTGTCGTTGTCTGAACATGACTGGGCAACG
GCCACCAGTAGAACAACTGCTGGGATGAACGAGAATTGCTTTTTCCCCAATTCAATCCTCGGGCACCGTGTTGTCGTACT
GCAAGATGAAGAAGTTTTCCAGTAAGCGTTTCTGTAAGCGCAACATCTATGTTTATCCACACCCCTGGTCCCTTCTTGTT
TGCTCACTTTTCCAAGCCGGAGACGTTTAACCCGTACTCGATTACAACGGTATCTTCTAAACGAAAGCGATGTCAGACGA
CCTTGACCGGTGCCAATCAGTGATCATCACGTAGTAGTCTTCAGACCTCATGACAAGTGGAGCTCCTCCAGGCACTTGTT
TCTGAGGCGGCCCACTATCCTCCCCCGAAGATTTCACCTTCGACACATGTATCGTCCTACAAAATTGGTAATTTTATATA
TAGTACGGCCGTTGTCTATCTCATACCTCTACGCTCCACGCAGATTCTTCATTTAGGAGTGCTTCGGAATACCCCATAGG
CACAGAGGCCAGGCTGATGTCCGAGCATACCTCGAATAATCTACCCAGATCGTAATACGCAAAAGCGTCGCGTAAGCTCA
ATGACCATCTCTTTTCCTCTGTACGAGGCTTATGGCCGAATCATGTACACATCCTCTTAGGGTTCAGCAGAAGTTCCACC
GCTGAGTCCCGGTCACCCATAACTATGCCCCCCCATGCCATCGGGGAACTTACGCTGAGTAGCAATAACGTGTAATAGAT
TGTGGTGATCGGCTACCAGGTTTCAACCACGGTTATCACAGTCCCAAGGCACTAATTCACTCGAAAGGGGTTTCGGAGTT
GGGAACGCGCTGGACCGTCCGGGGGGATCACCAGGCCTACCTGCAAGTCCACGACATGATGGCGAATGAGTGCCTGTGAG
CCCCCCTGCGATTGTAAGAAATAAGTTACATGCAGGGCTCACGATTGATAGCACACACGTCCCGACCGACCCCCCCTGAC
ATGATGAATGCGGATAAAGACTGCTTATACGTCAGACAGTTCAGCTACGGAACTGCGAATGTTACCACAGCATTAAAATC
AGATGTACGATTCAACAGCCTCCTTACGTGCGTCATTGTGAGAAAGAATGGTGTACATTACTGGGACTTACGTCCAATCC
TGGATCATTTCGAGAGTGCGGCCTCTCACCCTATGCAGTTCTGCCTGATGCTTAAGCAGCACAGAGTCAAGGCGTCCACT
TTGGTACCCCGGCTCGAGGCAATTTAGCCCTATTACGTTATCGACAAGTTACACTTATACTTTTCTGCTTGTCCCGCAGA
GTGTCGATTCATGCTTATATCCAGCATTGCACGAGTAAGTAACAGTTGAAACAATCTGCGATCCTCCCACCAGCTTGATC
ATCACTGCTATCCAAAGAGTACAGAAGGAGACAAACCTTGAGCATGCTTGCCGGATGCTACGATTTAGTGACTTATACTC
TCACTCAGACATCGTTATCTTCCGAGTTAAGATTGCCCTACACATTCCATAACGGGGCCTTCACTCTCAGCCTGCCGCGC
CGTCAACGGAGAATGTCAATGGCGGATCATGACTGGTATTGTCGTAGCCTTCCCCCGGCGGGCGCAGCATTACAGCAGTC
CCCGGCTCAGGACATCACGGACTGAGTGCGGCATCACCGACTACTTCCTGCCCGTCAGAGGACGATACGTCAATTCCACC
CGATTCGACTTGTCCACCCTTGGGGGGACGTATTAACTTAGTAGCTAGCAGTTGAGGGCTTCGATTGTGTCGAGTGGCCT
TAAATAACTGGGTGGTCAGGCGACCATGCGCGCATGAGGCATATCGCAGTATGATAAAGGCCTCTCTCACTTTAACGCTG
TTGCCTTATAAAGCGCTCCCATACTACGGCATCCGTCGGCAGAAGGCCCCGTCAACGTTGTGAACTTTCCACCCGGCCCA
AGAGATGGTCTATGTACTCGACTGCCGCTTCAAGGCTACCGCCTCACTGTACCCGTACGTACGCGACAAACCAACCTGAA
TGAACATCCTACGCGAACCTAAGAAGGTCGTTGTTAGTGCAATTGTCAGAGTGACTTTACATTTCGGTTTCGCTGTATTC
AGATCGTTACTATTTTAAGAGCTTAAGTGCAGGTCGCCGTGGCCTCATACGATGTCGCATCCCCTGCGGTTCCGCCCATG
GTGTACATGTCCAATCCCCAGACTTCAGACTTTCGTGCTAATCTCACCACGTGACAAAGACATGTATAGGACGTTCCCGG
GTTACAAATACAAGATAGGCTCAGAGCTACTGAAAACCGATACGCCGGCTTATTCCTATTGCTCCAACCCGGT
>SRR354019
GCCCGTTGTGGTAATATAATAAAAAAAAAAGTTGACTTCCTGCACACCCCGTCCTAGAAAACAATCTACCGCGAGATCCC
TTAGAGCCCTAAATGCCTAGAAAAAACGATAGATTAACCGTCTAATCTTATCGATAATTTCCACTCTTATATTGTCGAAA
TAATACCTAGCCCAGTGAAGCTTCCCGGCAGCACGAAGAGGTTCTTATCAATGCGCCGCAGACACACAATGAAGCCACGA
GGTCCAGTTGCATCACGACGCAAGCACTCATCCAATGATTGGGGCTGCTCTTCAATTGACCTACCCACTGCGTACGCCTG
TGTAGCGAGTCGCACCTTAAGCGTTGGGCGACGCCTCGGTGCCAGTTTCGCTCCTCATTTCTCAATCCGCCTATCTGCCG
AGGAGTGGTTCAAGCGGACAGTTTGCCAAGGGCTGTGGTGTTCCAACGCAAGTACCAGTTCTCTTCGTTAAGGGGTGGGG
AGGATCCTCGTTTTCCTTTCGCAAAGGATATCGTCAATCAAGTCTGTGTTACTTACAGGACAATCCTCATGATAAAATCC
CTGACGGTTACAACTCTCAACTAATTTAAAAGCCACACTTTCATCACGTCTTGAATGAGGTTTCGTGAAAAGGGACTTTG
AAATATTGAGATGACGCCCAAGTTGAGGTTCTTCATGTGTCCCAGGCCCGATGAGTGGCGGAAAACTCAGTCAGCCGCTT
GCCAAATATTTAGGTTCGCGTTATCAGTGGCCTGAGCCCAAAGGCTACTGCGATAGTTTCTCCTGCTTAGGTGGCAAGTA
TGTTCCGGGAGCCCTCGGTCCTTCGACGACTTCACAACAGCCTCACTCGACGCAGCACGTCGTAAAATCCGGGGCGTAAT
AAACGACCCTTCTACCGATCATGACTTGCGTGCATGCGTTCTCGGCGGTGTAGGATGGCGTCAACTGTTCTCTTGAGTAA
TCCGGGTCAGGTCCTCTTGGGAGCGCCTCAGCCCCGTGGAGGGTACTAGCTAAGACCACCTTACTGTGGGTCCCCACTAT
TTCGGGTCTTGCGCGGTAAAACACGGACTTGTCGCAACTTGTTTAGAGCATTTGGCCGGCCCCGACTAGGCGTCGGCGCG
GGGAGAAGCAGATACCAGCATTACTTGAAATTACCGCCTGAGCCTTAATGGTAAACGGATTCCGAACAGCTGATATCGTC
TATAAAATTGCGAACACTTTGACCGCGTCGGAAATACTTCATCCCACCCCACCATTAATTACAAGGCAATGCGTGTCCAA
CGGAGCATAAGCCCAGCTAATGCGCCAAGGTGGAGCACTCACTCCCCCCGGCGCAAGTGCCCTAGGAATGTCTTCGATCG
CATGGGGACTATGCAAAGCGCCAACAGGAATCACTGGGGAAGCCTCTTCGTCGGGGATGTCAAGTAAAGTACGTACAACC
TGGGATACCATACGTCGGACGGTAATGCGACTGGTTTCGACCGGGCTTGTGTCTCCGCCCTGCCTTTCCCCCAAATATCG
GAGTATCACTCTCAACCCTTCGCAGGCAGACAGTTTGTATCCGCGGCTTGATGGTGCCTCCGCTCCGGGCGCCGTAGCGG
CTCCAACCCTAGTCTTCCTATCCGACTCCACACACCAGTTCGCAGTGAAGGAGGACAAATCGAGACCCCGCCCCTGACGC
TCTTGCACATTGCTGACCCCATGGAACATTCGGGTCTATCCGGGCCGCTTAAGCTCGGGTAAGACGAGGGCATTTAAGCA
ACCAACAATATAGGGCGCGTAGTGTTATTGTGTCAGGGTCCTCCGAAGAAATTGATAGTTCAAACTACACGGAATTTGGC
ATCCGCCCTGGTCTTATAGTGCTGTGTCATGGGACTTCTGTAAGGGATGCGGACAAGACCTGACGAAAGTCTTATACCAC
AGACCCCGGCGAATGAATTCCTATTGCCGTAGTTCTTGCACAGGTTACGCCAAATGATACTCACCCCTACATTTTTCCAT
ATACAGTCAGTAGACCACAATGTCTTTTACCAATTCCTTCATAGTCCTTGGCGTAGGGAAGCACGCCTCTCGGAACTCAG
CAAATGAATCACTCCAAAGGTGCGTGGGTACGGCGGCCTAATTGGACACCGGTGCGGTAAGGACTAGAGACAGACTCCCT
GGCAGGACCTTGGAAACTGGGATCCCGCTGACGTCTTCACTGAGTGAATAGTTTGCGTCACACGGCGAATCTGGATCCAG
CGCCCCTACCCCGAGCTGTGTTAGTACGTTCGAGTATCGCCCTGCAATTGTAAAGTCTATTATCAGCCGACGACTTCAAA
ATCTAATGCTCAGTGTTCGGGGCCCTACTAAAGAACTCTTGTAGTCCTCGGTAACCACAATTTCGTAATTATAATGTTCT
TCTGGGCCCAAGTTGTCCAATCGTGCCACTGCGTAGTTGGAGATGTACGCTATGTTTGGCGCGGAGGCAACCTTAACCTT
AGTTTATCCTCAGTGCAAATAGGTTGATACTGCAACGGAAGGATGCATCCAATTTCTCGAGGGCATTGTGATGGAGCCGG
GCGGCTTCGCCCTTCGCGGTACCCACGCTAATAGTTAGGCTTTGACTGACGCGGCCAGCGAGTGTCAGTCCGACGTGCCG
GCAAAGCGGAAGTCTCAGGACCTAAAGATTCGAATATCCTGCGAATATAGCCTTGTAGAGGATATACGTCCCACGGCACA
GACGGACCACCCAACTTCTGGTTACACCCGGGAGGTTAATGTATATCTCCCCGCTTATTCCTAACCCAATAATCCAGTTA
GTACCGCAGGCCTATTGCACCCCTCGCATGTCTCTGTTAATAGCAACGCTGGGTCCTCCTGAGTCCATCGATGCGTAGTA
GTCCAGATGAGCGCGCGCCTCTCGAAAGAGCAGGGCGCGCGCCCCATCTCGGACCTGTCGCAACCCGAACGCCGACATCG
CGGGGAAGCGCGGGCATCGATAGAAGCTAAATGAGCATCCATTCGAAACTTTCGCGACAATTTTGTTTGGTTATATGTGC
TTGGTCTATTGTCCTACGTGAACGACCACACGGCATGGTAAGCCCAGCAGCGCTTTCTGGTATCAGATACCGCGTGGCCT
GCATCCTTTTCGCCATTAGGAAACCACGGGATCTTTTTTACATCGTTCTCGACTACCCGGCTAACTGTGGAAAACCGCGT
CATTTTGACCTAGAATTCTACGGATTTACTTCGAGTGCGGCATCAGGCCACAATACATCCAACCATGTGAGGGAGAGTTG
TAAACCTACTTAGCGATTTTAACATGCGAGGGGATAGTTTCGTGGCAAGGGGTCAGGGCCACAAGGGTTACTGAACTTAC
TCCGGCACATCGAGATATGAACATAGGCGCGAAGTTAACGGCAAAATATTCACGTGAACAAAGGGACAACCCGGTTGATA
GGCTGAATCCGACATTTATGCAATTTCGCTTTATTCGTTTTTCATACATGACCCCATTGCACTTCGTGCAGATCTGTCCC
CACAGAGGAACCGCAAAAGGCTCACCCGTGTAAATAGCGGCGAGTAAACTGTTGCACGCCGGAGAACCGGTGACTATGAC
GCACCTGTTACAAAGCGACTTACAAGCTCGACGTCCACATTGCGAGGGTGAATGTACAAGGGTCGCGCTTCGACTCCAAA
CGTACTGAACTTTAGCACGCAGAAGGGATCAATATAGGCGCTGACCTGCTATGCCCTGAGTTAATAGCTCCCAGCCTACG
GGAACGCCCCACCCCTAGGTATTTTGCTATGCTGAAATAATCAGTCTAGCAGTTGACAATCCAAGACCAATAGGGCTTCG
CTGGAGACCTCCACGACCACCAATCGTTGGTGTGCCCGAAGACTACACCCATGACGTCGCCTTTAACCGGTGGTAACGCA
TCACCGGCGCTACCTTTTTTGAACTACATAGCGCCTACGTAACGATCCGTATTTTCCGCGGGCAAATCAAATCGAAAGAG
AAGCCGTGGTCATTATAAATGCACGTACTTTACAATTGGTGGGACAGAAGGAAGATTTCCTATAGTACCCCGGTGTACAG
ATATCAGGCCACGGGGTATAATTCGTACCTTCGATCAGCAGCGCTTTATCATCTTGTATATGCCCCCTAGGAACGCAGCT
GAGAACAAATATTCGAGGCGATTGTCGGGGTCAGGGTCGCGGTCGCCATACTCGGTCTCACCCGTGGCTACGATAGAAAT
GCGCATGTACGGACTAACGGGCAGTTTCGTATGAGTCCCCCGGGGGTGGCCTGCGATTGCCATTTTCTATCGTGAGATTG
TAAATGTCCATCTTAGTGACGTTAACTCGACCTGTCCCTCCCAGCCATATTGATCTTTGGCCTTCATCGTGCCTCCCGGC
CGCCCTCATCAGACCATCTGCTCACGAGTGGAGCTGCGATCCCGCTCACGGTGCCGTTGTGGTAGACACACAGCACCTAG
TTGTGATAGGCCGGAGAGTCAGCCCTACCCATCGCAAAAATGATTGTATGCACTAGCATTGGATGGATTTGGTTAACATA
TTTTCCGAAACCGGTTAATTTCGATTTCACTTTTGCGAGGACAAGAACAAATTATTAATCTCGCAGCTTCGCCGTCCGGC
ATAATATACGGAGGTAACCAATGGCACATTAGCTTCCCAAGCAGCTAAAGGCGGTCTAAGCAACCGTCATTCCGGATCAA
GATCGATGTGATGCAACACAAACCACATTCAGGGAACCTACGTGCGGATCCTACTTTGCACATCTCCGCCAACTAATACT
AGCTTGCTGGTGTAATCCCGCCTGTATGCGCAGAGCCAATCATTGTCAAACCACCTCCCTACGTACTTCCCCTCTGCGGC
TATTTAGCCTCAGCGCCAGTATGGCGCAGTCGCTTCGGTAGAGCGCACTGATTCTTTGCACCCCGCCAAGTCATGTGGAT
CGATCACTAGCTTACCTGGAACGGTCCTTCGAGCACTATCCCATTACCCCGCTTCCTAGTACCATGGTCATCATCAACGC
CTCGATACACGGGTGAAAGGGGTCGAATTGCACAATAGTTACGTAGCAGCGGCAGGTCTGGAACCCAATGGGATAGGGCG
AAAGAGGGGGAGTAGGGGAATACCACGGCATAGCGCGTATTACTGCAGCTGAAATATAAGACCGACACTCGCCCGGCAGA
TTATTCTCTGGCACCAGGTCAGTGAGATCAAGACATCCATGGCTCTGCCGGTGTGAGGCCAAGGGTCTGAAGTGAGCGTT
CAGCGCAGTCAGGACTTTTCCTCGCTAATCGCACCCCGGCCGACAGACTCATCTATATGGCGATCTCATTGCGCACCACT
GCTACTGCGACTGGCGTGCAGCAGAAGCCGGCTATGCTAACGGTATAAGCTCGGTCTTTATTCCCGAATATTGTGCCACG
CTCTGCTTCCTATCGTTGTACGCCCATCTGTCCACCGCATACGCTCCTCTTCGGGGACTAGAACGCTACGGGAGGCTAGG
TGAGAAATTGTTGCTGGAGGCGATAGGCGAGATTTGTAGGCCTTTGAAACAAGGAGGGTCGAAGCACGTAAATAGTTCGG
GGGACAACAGGCCCCTTCCATTTTACGGTTAGCCTCACTTGTTGCTGGGTGGGGCTATCCGATTAAGAGGTGATGTAAAT
ACGTGATTTGCTCCGACTATCGTAACTGTACGATGTTTGAATGCGAGGCCAGCCGGCCGGGTGGAAACTCAGTCGTTCCG
ATTTATCGATCACCCGTTCTGGCGTTTGTATCCCTCGTTCCCCCACGTCCCTATCCCCGGGCTGGGCGTAGCGGTAATCT
AGCTAAAGAACGTATTACACTCGGAATTGATTACAACGAATAGCTACCAGGGATCCTAGGCATATAGTCCGTTCCTTTGA
TCACGCGGACACTAGGAAACATAGCTTAGAAATGACCCCGCACATCAACGAGGAGAATAGACGAAGCAGTGGTCCCTGCG
CGCGGCGACAGAGAGTGACAGGCCCTCAAAATTGTTTGACTCGTGCCGAGGTGTTGCTTGAATGGCGATACGCCAATGTG
AGGACTCCGACGATAAGCCGGCGGTGGAGTTTCCCTGCATGGGAATGGCCTGATTATGTCAGCAAATTGAGGGACAATTG
ATAAGCGCGATTCGCCGTGCTCGCTGGGCTATTGCTCAGACCTTCACTCATCCCGTGCTCCAACGAGCCGTATACTGACC
TACCTGGCAGTGTTGAAACGTTTACACAGCCTTATTCGGAATTCTTAGCGCCGATGGCCACATTGCCTATGGCCTCCGGA
ATCTAAGCGGATAGATGGCCAGTCCAGAGGTGGTGGTATCGGAGTTCGTTGATGTAAGGGATCGCGCGTGAAAAAGGTGC
GATCCGAAGTTAGGGCGTTAATCTAGCCAGAGGACCTTTCGGAACAGCTGGAGGATTCTCGTTCGAAGCCCACATAGTTT
TCGGTCCGTGTATAGTGAGCAAGGACTAACGAACCGTTATACCACTAGCGCGCAGCTGGGAGCGAGATAGATCGCAGTGC
GCTACCAACCCGCAAGGCAGAACGCGACACACCAGAGGTAGAAACCGCTTCCTTGGGCCACGCTTTGACCCAGGTAAAAC
ATCAGGATTGGGCTTGGTATGAAAGAGCCCTGGTTCTGTTTCAACCCTAGGCGTTTTCTGGCTCGATCATGACAGCCCCC
TAAATAAACTCTCCCTAAATGGCGTATGCGGGAGGTATCGGTAGCATTCTGCCCCCTAGCCCATGTGTGCCGGGTAAATT
CTCACCGCAGAAAGCCGTACCCAGTCAACAGCTGGCTGCGAAGTTCACTCTTGCTAATTATTGTATGAAGAGCTACAGCC
ATCAAAGTACCTATCTTTCAGTGCCAAGTAGGTGGCGGCCGGGGCTGATGGGGATAAGTCAGTAGTTAGTATGCACAAAG
CGTTATCCCAGATGGCAAGGCACTTCGACTCGGAAGGACGCACACCTCTTCAATCGCGTACTGTGGAGTCATGTACGCGC
GATTTCTTAAGACAGCTTGGTCTAGCTCAGGTTGGGAGTTTTAACTCAAGTTCTAGATGCTTCCGTTGCAAACTCGCTTT
CCTGAGAGCATTATGTGCCAATAAGCTACGAGTTACCGGATTCCACGTATAATAACATTTTGGAAGATTCCGCGTCATGT
GGAAACGTAAGTCACTACACGTGGATCCGCTCTAAATCCGGAATTTCGCTGTCACTTTTGCTGAGCAGATCGCGCTCATT
ACGGTTTCTTATGTGAAAGTCTTGTATGCTTGGCGCGGTTCTAGCTTCTATTGTTTGCACGACAATGCTCGGCGGGGCAA
CATTCGTAGCGTCGCCGCAAAGCTAGTGCGGGGGCGCACAATGCGAATTGGAGCACGGTCTGTACCAATAGTATGGTATC
ACACATATAGACGAATGGGGCGCGTTTTCCGCGAGCAAGGAAAGTGTGCTGCACGCTAACGACCGTACCGGTTTAATACT
CCGGACCCGAACAAAGAATCGGCCATGACTTTGAACCCTATATATGTTTCATGTGCACCCAGAGGACGTCCAATATTTTG
CTGACCCATCTACTTGGTGAATTATCCTCACGGGTCTCAATTCTGGTAGACCTACCTAATGGCTACTCCCGCGAACCCTA
TGTTACTTTTGCCAGCCTCCGTACCGCGATAGTCCAATCGTACGGAAGCGTAGGTCTCCGCGCTGCAGGCTGATGGACCT
CCGACACTGACCGTATATGGCACCACATCGGTCCTTACCCACGGGCGGACTGAGAATGATGATCTACACACCAGCGCGTT
CGCCTGTCATCGGGTGTGTTTCTCGCACAGGTCTAAGGCAAACAATATTTTCTAAAAGACTTACGATAACGGATTACTTA
GGCCCAGCTGAAATGCTTTCGCATTAGTTCGTGTACGTAGCGCAACCGTATGAATATGTTACTGGGGGCGGAATAGCGCC
GAGCACCAAGGTTACCTATATGGCTTTGGAGCAGAACTCTCATTTACATTACGGGCGCTCAGACACACCTTATGGAATAG
TCTCCTGATCGTCTCCCAAACCTCGGCGTAGAGCAAAGTTCAGGTGGATCGGTATAGCGCGTTCAGTGACTTTCGCCGGT
ACACTGTTGGAATATGAGGCCCCCTCGTACATATTTATTATGGCTTCCACAAACAGCTTCCACCGTCCTGAGGAGAGGGT
CGGTCACCAGAGCTTGTCTGGTGGCCGCAACCGTATAAGCAGCACCTTTTCGCTTAGTGAACGTTAGCTGAGATTTCTAT
CGGCAGGAGGAGTCCTAAGGCTGGGGGATACTCACGGCTTTCCCACACTTTACAAACCCGGAAGAATAAGCCATGAGAGG
GGGATCTAATGCGCGGTCAAATCGTTTATGCGAGCGTGACTGATCTGTATCCATGCGCCAAGAGAGATGCACTTTAAGAC
CCGCAGCAGATACGGCGGAAAGGCGGCGTGGATATCACCCTGGCGATACAAACTTGCCGAGCGTAAGGTTCAAGGCAGAC
GGCCAAGATCTGAATTGAGATTCTCTGCTCGTGGGTTTATCGACCGAGAAGAAGGACACTATAAAAGGCAAAAATAATGG
TCGCCACATGGCAGGGCTAAGGGGCCTTCGACCACCGCGTAGAAGGGGAACCGTAGAGGATTTACTCGCCGTACGACTAA
ACAACCTAACCGACCCCTCCGACGCAAAAGATTTCTGTCTTTGGAGTGAGTCGGCTGTCTGGGCGCACGGACTTTCGGCA
TGCACCTCCAGCGGCGACCCTTACCGCCTGCGGAACGCCGGGCTAGGTGTTTCGACGGATTCCGTGGCCGTGAAGTACTC
GTGGTAGCATCTTTCCGAGCGGACTATATACTATACCTTAAGGACCAGCCCCTGTTGTGATGGGAAGCTTGGCTCAGGCA
ATCAAGTGCCGCCCCGCGTCACACTGCGTAGCGCGACTTGCTGGCGCACTATTTGAAGGTCAAGGTTTCCCCTCGCACCA
CTGGCAATGGAGTAGTAGAGTGGAGCGCGCTCCGCACGTTATACTTAAGCGAGTCTACGTACAGCAGAGATTGTGATGCG
CGTGTAGAAGCTGAAACGATGTTCCGCTCTTCACGATTAACCCCCACCCCTCATCGGTACGACCGACCTAGTAGTGCGGG
TCAAAAGTGTCCCTAACGACGGACCCGCCAATCCGAGATCTCATTAGTCTCCCACAGCATCACGTAAGGTGGGGCCTGCC
GCTGAAGCAAAAGATTACGACAGGGCCGTCGCTGCGCGTGGTTACGGGGTTTGCACTATGAGCGATTTATTTTGCGTAGC
ATCGGAACGGCGATGGATCGGGAAAGGGCGCGTACCAATGAGTCAGCCCTGAGCACCTGACGGAAAGCATCCCGGACAAC
AGGTCGAATGAGAGTTCGGTAGCGCAGGATAAATGCCCGGGCAGGAGCAATATCAGGGGTCCACGTCGAGTCGGGGTATA
GCGCGGTCTAGGCTCGCCAGCATATTCGGTCGGGTGGTGATCGCGTATTGGGCTTCGTCTTGGTATTCGCCAAAAATTCG
CTCGGATTTTAACATCCGGAAGGGGGGTTAGGGGAATTAAGTGGTCACGGTGGGCAGGGCTAATTAAAATGCGTTTACAA
TAGAGTGATGCGGCGGGTCTTACGAGTAGAACTGAGACAATGCCAAGACGGACCTCCAGCGAAACACCGAAAGTCACTAT
CCGTCGCGAGGGTTTCGTGTCCTCTCGACATGAACACTCACAGAAACGGGCAATGGCGGCTATTGGTAGCGGGCACTTGG
ACTGTGAGTCCGCTGTGTCGTCCCGGCGCACGCCATAAACCGCCGAACCAAATACGGCAGCCCTTGACATTGCTGTAATG
CCGGTCCTCATTCCAGTACTCATACAGTTGGACCTTCAGGCTGCATCGTGCTATCGCGGGCGGCTCCAATGGGCCTCGCG
AGACCCGACGAAAAGTAGACGCCCGAAGCCCCATCTTGCCCTCTGCCCGTACGAACTCGGCATGGCAGGCTTTGTTAATA
AGTCGGACTGAGATCCAGGTGGGTAAACGGGGAGCATCTTAAGAAAGTGATGCTATGTCTGACTCACAATTCACGTGCGA
ACTGCGGCAGGGTATCTTAGGTGCGCAAGACACATACGATACGAGCTGTGGGCAGTCCGCCATCAGCTGTTTTGGCCTAA
AGGATCGCTCTGCATTCTAAAAGGGTTGATGTCATGTGTAAGAAAGCAAGATGAATTGCTTAGCACGGCACCGGTTAAGC
AATGATGATGGACGGTAGGCCTCGGACTGTAGCTCGAACGAACTCGCCCAACCCAATCTCGTCTGGGGTTGAGGAATTGC
CTGATCACTATTGTTTATTGGGGTTTTCTACGGTAGGAGGCATCAGAGTAACCGGGCCAGGGGCAAGAGACGCCAACACC
AGGTTCTTGTCCGACAAGGAAGGCACTCGGCTAGCGAAGGTTATGCGTGTCCGGAATCGAGATAAGTACGAACGTAAGCC
ATCATGCGCGCTAGTACTGAAGCGTAAAGATCGACGATGAAGAGAGGTCCCAAGTGATAGGCCTTATCTGAATTGATATG
TTGCGAACAGTCATGCGATGGGTACAACGCCCCCTTTGGTGGGGCACTGCCGCTACGTAACGGTCCAAAGACAACGGGAT
CAACTACGATAAATATGTAAAATACATGTACGGTCTTTGGGCAGACGGATCCGGACGCAAGCGGAATCAATGCGGCTAAT
ACTCCAGCGGAAATGAGGGGAAGACCAGGCGGGAAACGGAAAATACGGACCATACGGCGTGGCAGAATGATCAGGCGGTG
GAGACGAGCGAAGACCAAGAGCACCGAGAGATAGGCACGCCAGGTAAGGGCGATGCACTACAATGACCCACATGGGCTAG
GACGAATGAGCAAGATAGAGAAGTAAGGTAGAAGGCAGAGCAGTGAGAGTCTCTCGGTACACCTAGCTTCCTCTCTTTGC
CCCAAGAACTGGATTCAAGGACGTAGATCCGTTGCCGTGTGTGTTACGGAGCGTGTCGAAAAAAGAATGCAGCAGATCTA
CGATGGCGTTCGGTCGAAGAGATGGGGGGAGCACCATAGGCAAGATCTGCGGGTGTGAGATGTGAGCCGACAAAATACTA
GAACTATTAGCGTCGACCTGCAAGCCAAACGGGGGTAGGCGACTAAGAGACACCGTTACAGGCCAATGAACACTTGGGGC
GGACAACGCGGTAGTAGACTAATCAGACTCTTGCGATTCGACGGGTATGCCAATGCGGTAACGTGAAGACGCCTGGCCTA
TATCAAGGCAAGCCGTGGTGCACCAATAGTTATACAGAACTTCAACGTTTCAGCGACACGGCAGGCGCAGCCCAGCAGGC
ATGATGGGCCACCTCGCAGATCGATGGACTGTTTGACGGCAAAAGCCTTATGCAGGGAGAAGCTTGGGGCGAAAACAACG
CTAGAAATTGTGTTAATCATGCATTTACTTGAAGTCGTTAACATAATTCGATGCGTGCAGCCGATTTAGACTCGTTAGCT
TTCCGTCGACAGACGGGCTGCAAGTTTCAGCGCGGGTGGGGGTACTAAGGGTCACAGGATAACCAGCAGGGTGCAAATTG
ATCAGGTTCTGAAGCCACGATACCCGGGTCGAGTGGCTGGATGTGATGCTTTTCTGGTGTGACCTGAAGTTTATTATATT
GCTCCGGCGGTCCGCCCTGCGAGTTGAGATTTTTATGCTGGGTTCTATACGAGGGTTTCCGACGGACGTAACGGAAACTA
ACTGTGAGCATTACACTAGTGCATAAACGTGTGCTCTGTTTTGACGAGATCACCGCAGTTCTGGGCAGTACTACAGGAAA
TGAGAGTTTGCTGAAATCGCAGGCCAGCCTCGGGCTCCGTTCCTGGGCCGGTAACGGACGGCCCTAGGGGTATGTTTGAC
GCAACCCGACACCAGCATCGCTGAATTATCAATATGTATATAAGCAGAGCTGCTTCCGCACATTTACTAATGTGCCCGCC
CTAAACGTCAAGGGATCACGTAAGGGATCGTACTTGTCATATCCGGAGATTCAAGTGGCATCTCGTGACCCACTCAGGGA
GGGTCATAATCCTAGCGACGCACGTGCCGGTTAACTAGCGGACAAACCTACGCCTCAATAGAAAAGTAGACATACTAGTG
AGTTGTTCAATGTATTTTATGAGATGTAGATATACGTGTCCAGGGTTTGGATGGTACATAACTATCCGGATAAACGCTAT
TGATACCCTATCCAGATTCACCGATAGTGGGGCCTATACGCGGAATCCGGTGCCACTCTTGTGCGCCGGTTGATTTTCAA
GGCAAGGGAGTATACTCCACTTCACTTATTAACCAATCCTAGGTGCCCTGGGTACTCGACTCGCGGTAAGAGGAGACCTC
CCAAAACTTAACCAGTGCCACTTTGTAGGTAGAAGAACTCCTTCTGACTCCTATCGTGTATGAATGCATCCAAGAGTGCC
TCTCTGCTCGCTCGAGCCGTGAACTGTTACAAAGTTGGCGCTGTGCGTTCATCTAATTCTACGCACCAGCATAACGCATC
AACAGATCCTCGATCGCCTGCTAAATAGTGGGGAAGGTAGGAGAATTACTTCTTCTTAACTTTGGCACATGGGGTCTTGA
GTCTGGTGCCTAGGAGAGATTATCCATACAGGACCACGCCGCCTGCGAGGCAAATTTCTTTTTGAGTGTGGTTATGTAAA
TTAAATGCGAGAAACGGCGTGAGGTCGTCTTGCTCTCTGCCAGATTCTGCTCGAGCACCATCCGGTGTAGTAGTTGATGG
AAATTCCGAAGAGTACTAGGCCTGACATTCGTAGCGTTCGGGCCTAGCTTTTGTGCGTCGTGGAGGATGTCTGACACCGT
CAGAATCTACGTAGAGCAGCTATGGAATCAGAGAAGCTCGCCATTGACACGGTTGGAGATCACTAAACCTTTCATGGCTG
AAAAACCGATGATGGGGCAAAAACTGCTCACGAGCTGTTGGTTTCGGGGCATCTACTGTATCAGTGGGTAGCATCCAACT
CGGTGCGTCAGAGACTCGCGGCGGCGCTGATGACTAGCAGACGCGACAGCCCAATGGGGGAATCGCACGTCGAAGTTTCA
TGCTCGGGTAAGTCGAAGTCGAGAATTGGGGTGCCCCAGCGTACAACATGTAGGCACATAAAAGGTGGACGCCTACCCTT
TCTCGAGCCAATGTGCGTGGGATCACGGGGAGTGCGCTAGGTTCGGCGGGGGCTTGGGCGAAGAAGACCAGCACAGACTG
AGTGCTCCTGGTGTGCTAGAGTCCTGATACAAAAGCACAAACTTTCAAGTCTGCAAAATATCACACCGATCGATCAAGCA
CCGCTGGAGTCGGCGCAATCAACCTAACCACCAGAGCATCGAACCGTAGGGCGAGCACATATTATGTATCGGAGATGGAA
TCATGTGGGGGGGTCCAGCCACCTTATGGCAGCAACCGCTCTGCAGGAAAGGCGTTTGCTACGACTCGGCGTAGCCATCG
TTCTGATGGGGTTCAAGGGGAGGGGGATCGGAGCTTAGTGGAGCCGACCATACCCTAAACTCGAGGCGAGACGAGGGTTG
CGCTGCGCATGCTGAACCGATTGGACGCACTATATTCTCTAAGCTCCTAGCAGAGTAATTATACAAAACGCAATCGGTAG
CTGCACGCGTTGATCAAGCAAGGCACCTACTGCGAAGGTCGTCGGGGACTTACATACCCTCCCTCCTATCCCGGAGTATG
CGCCTACCATAGCTGCAGCCGGAGGGCGACGCCGGGTAACGATGATAGTGCGGCACACGGAATATGGCTATGGGGCGTAG
TTAATATAATGTGCAAGGCAGCATTACATACCCTATACCGGTGATTATCATCATTCAGCTGAAGGGGCGAACTTCGGCCT
TGGGAGTAAACGACCGTTAATAGGAGATGCCTCTGTGAACACAGATATTCATTGGCTGAGTTAGCGTCCTAACTGCTCGG
AAGGGCGTATGGATCGCAGCAATCGTCTTACTGCTCCCAAGCAGTCGGAGTTAGGCGACTTAGGTTTAACGACCTTCTGA
GGGTATTCATGACTGGAGTCGCGACAGACGGACTTGGGCACCCCTGTGGTAGCTGTGGTTGTCGCGACAGGTTATATGGA
TCGAGTGTAATTAGATGATCTAGAACTCCAAGACCTACAACAACGCATTACCTAGGCCAGAGCACCAGGTAGAATTAGCG
GTCCTTCTAAACCGCCGTTGGGCTGACCATGGGTGCGTCTGAAACCCGTAGCCAAACGTTGGATTAATTTACCCACGATT
CGCCGATCTTGCCGTTTTGTGGGGGCCAGGCTACGTACAGGAACCGATGTTCACGAGGGAAGCAGCCCCCGCCGTTGAGG
ACATTAACGACGATTAGACAATCCATGGGGGGTGTGTGTGGCCGAAAGGGGCAATTGACTTAGTCCTTCTAAGTCACCAC
CAAGTGATGTGTTCGTTTAGTTTCGGTTCGGAACTCCTATATTCCCTGCCCGAACCCGCAACTTTCTTCTACCCGACAAT
AGCGGCGTTTGGGTTAAGGCAAGAGGCAAGCCCGGATGGAGGCCCCGTATCGAAAAACGCGTGGAACGCGAGCCTTTTCG
AACTGGCACGAAAGTCTGACCCGGTTCTGCGGGCACTTCTCCCAGACCCGTCATTCGCGCGATCAGGGAGGCCAGGTCGT
TAGTGCGACATAGCTTCTTATGTAGCAGTCCGAACGGCCGGGTCGAGCGGCTGCGGTAAATCCAACTAAGAAGCGGCACA
CAGGTCAGCGGGACATGATAAAGCAGTGGGACCGTCATTGGAGCAGAGCGGGCGTGAGGAGTGGAGGAGGAGCATGGCGT
TTTGGATATGAATGAGCCTCCTTGATGCTGTAGAGACTCGGGTCATGCCGTGGGGAGATAGCTTCATAAAGGGTAAGTCT
AGGATAGGTCGAAGCTTAAAATGCGGGGAATGCGAACAGATCCTGGTGATCGCGTCGCGGAATATTATGTGTAGAGATAG
GACGTAGGATCAGCGACACCATTGGTTTGAGCCCAGGCGGCATCGACACGTGTCCGGTCCTCTGCGCGCTTAGTTAATGA
GCTATCTTCTCCTGTTGCAGCATGGTCGCTCTTCACTGGTGGCAAGCGTGACCAGCTCGGAAGGAGCCGATTAAGTGAGT
TCCCACTCTGGAGCTATAACATGGTGCCGCTTGTTCATCAACCTCCAGCCTCGGTTAGGGACTAGAAAGGTCTCTGTCGT
CGTTAGAAAGATAAAACCTATATGAGGCGTAAAACCGGCGGAAACGTTAAGCATCAACGAGCCTAAAACCAGCCGATAAA
CCGAAAGAAAACCGGTTAATAGTTATTGTACAACCGTATTCGAGTGTTACTCTTATCTCCGTAGAATGCATGTTGCGCGG
TTCTGTAAACACACCTTTGGCCCTGCGATAAGCCCCCAATCCTCCCTTCCTGGAAAGTCCATGCGAGGGTTAGGCGGGGC
TCGGATTCAACACTGCGCGCCGCTCGCTATGCCACCTATAATTCTAGATGGCGCACGTATGACCGAAGGACATACCCATA
GAAACGCGACGTGTAGTCACTTGGTGCCGCGCTCTTATCACACGCGACAAAGGTGGGGTCACCCGTGTCCCGCTGACCGG
GGTATCCACTTAGCTTGGCTCGAAAAGATCTTTACTACTCATGGTGAGATTCTTACGGTTGCGGTCCTAAATCGTCCCGT
TGGAAACCATGTGGTGGCCGATCATATTGTACATTTTGATCGCGCATTGACTTCTTCTAGCATTAATGTAACCGGTTTAG
AAGACGGGACTGGTTGGTTGGAGCAATGGGTGCGTGTTAGATCGAAGATGGGGCCCCACTGCTGCGATTAAATCGGATGA
TCAACGAAGTTCATAGTTTGGGGAGTGCTATCGCACGACACCACTACGGCCGCACCCACGTAGGCTAGTTCTACACCGAT
CGGCTTGCCCAATATGTTTATTGTGTCGCTACAATGTTGTACATAAAGACGCAACGAGATTGCGATATGGGTGCGTCCTA
GATTCGGCCTTAAGTTCTGTCCCTTCATGGGCTAAATAGGTGGGATTTCTGTAGGTGGCCTTTGTGGCGTGCGGCTGGAG
CCGAAAGCCTAAGACCGCGGGGTATAAAATGAACGAAGGCCCAAAACGAACGCGATCACTACAAAACCGACCTGATAGTG
GGCCTTTTGGAAGCATCTGTCAGTCTCTAGGCCCCTTCACCAAGTGTCTTTATGCCTCCTTGGCTATGTTGACGATCTAA
TACCGAGTGCCGTTCAAACATCTCTCAACCGCGGCCGATAAAACAAGTTGATTCGTACCGCTATTAATCCCCCCTAGAGA
CGGAAGACCCTTCGCCGAATTTAGAGTAAACTCATGAGCGTGCTTGGACACTTCCGGGGTCAGTGACGCGTGTTAGTGGT
CATAGTTTGACGATTCTCGTGGACCGTGGATGGTAACGGCATGTCCATGCTGTATAGTGTTTCCGTGACCGACTCGGCAA
ACGGTCCGGGTCGTAGGTTGTCGTAGTCGCAAATCCCCACGCTAGCTAAGCAGAGTCCTCAGCGCGACAAGACAGTAGTC
AACATAACCTTCACTAGGTACCATCTCGATACGAAATGCTCTGTAGCTTTCTGTTTCTAGTAAAGCAAGGAATTGAGTTA
AACCGTGTTAAAGGTATACTAGCGCCTCACTAAAGTGTAGTAGCATGCACGCTCCTCCGAGTCTTTACGCAACGCACTGC
TTTTCACATTGTATGTGGTCTCAGGCACCTGTAGTGAACGGGGATCCGTTGAGACTAACAGTCAGCATTGTTACGCGATG
CCTTTGCGTTAATCACTGTCTCATACATTTCCCCCGCGGGGGTCCTCCCGATCAGCCCCAGTCTCCCCCCTACCATCGGG
CCGACCTTTTGCGGGGCGTCCTAAGGCAGATCCTTCGTGCCACCAAGGACAGACATACGGCTGATTGTACCATGGGGTCT
CTTTATTTTAAGAATGTCGAGAACTTCTTCTGCCGCGCCTAGCGCTCAGAACTTTCCACGCCCTTGGTGCGGACTCTGAT
TTCTATGATACGAGGTAGTTAGAGGAGGTATGCAGGCCTGTATGGTGGCCTATAGGTCGCAACGTGTGTCTCGCTTTCTA
TGACACAAGTTAAGAACATGTCATACGTATAACACCGTTTACCTTGTTCTCGCCTCAAGCAGGGCTTGTCTCATATCAGC
CTGATAAGGAAGCACTACCTAATGTCCCATTCCAACACGAAGGAAGAAATTGAAATCTCCT-AGAGAAGCTGCCTAGGTG
GCCGCTCAACTTGCGTAGGGAGAGGTCGACTAGTCTAGTCGTGTTTGTAATAGACCATTGCGGCCTACTGTTCGCCGCTG
CTGCGTTTCGATCGCCAGTTTTTTCGCGGCGGTCCTAACTTTCTGGTGAGGAGCACGGCAAGACAAACTTCCCCGGAGCT
TATCAATTCGGGAGTTTCTTTCGGCTAATCTCCTCATCCCCATCTCGTCTGAAGATAAGGCTGCCACCTTATTCTTTCCA
TTCCTCTGCAGTATTAGGTACGTACTTATTGTTTGTCCATTACACTAGTTTTTCAGAAGAGGACCCGGGAACCGAAAAGA
CACTCGTATCGAGCACGACCTAGATAGGGGAGGAGTGGGACTGGGTAGGGGAAGCTCGGTAACCAGGGCCGTAGCTAGAG
AGAGGAGGGACGAATCAAGCTAGGAATATACGGGAAGGGTGCGTACACTCGATAGCGGGCACACAATCCGGAGGACCCGG
GAAATAGGGACCAGGAGGCTTCAAATCACCATTGGTGCCGGAGGAACAAAAAAAAAGATCGCCAAACTACCGTGTTTACG
TAGGAAGGTACTGGGCGGCCTGCAACCGACGAGGGTGACAAGGTGCGCTCGTTCAGGAGACCCCGTGTCTCCAGACCGTG
GTCGTGTTACGCGGTAAGCACGCCTTCGTTTGTTTAGTTTACGCCACGTGCGTCAGATGTTCCCCCGTCCAAGCCTGACC
CCCCTAGTGGCCCCGGGTGAGTGGCGGACCCCTAGAGCGCCTTCCTCGTCAGCGCGCGCACAACCACCCGAGCACTCTGG
TAGCCCTCGACGGTCTATCGGCCGCGCACTGACTGCCCGTCCCTGGCGAGTTCACTTACGGTTACTGGCATCGACGCGCC
CTGTTTTTCTCAGTTCTAATAGCGACAGTCGAACCTATTGTACTGTGTTCCAGCCGGGTTCTGAAGCGCCACCAACATCA
TCTGGAGCATTCGGGATAAGCACGCCCTGGCTGGAAGCCTACCTGGGACGGAAACGTCCAGTGAGATCTCACACCTGCCG
GATGAGGTAGCCGAACTGAAAGAACTACAAAACAATCGTCAGGTTATCGCAGAACGACCATCAGAACGAGGTGCTGTGTC
GGCTGAGGAGTCCGTTACCTGACGCGGGAATACTTTCCGCGGGTGGTCCCCGACCTCGGAAGATGACGGCTCGATGGAAT
GGGACATAGCGGGCCAGGACAACTCTCGCCGTGGTCAGAACTTGAAAGGTAAGGCGCTCTGGCTGTGTCAATGAGTTAGG
TGGACCCCGAAACAATAGGAGCCCATGGCGTTGTAGGCACTATGAGCCCCTGTTCTGCGGGGTTCGTTATTTAACCGCGC
CGGATATGTTCATATCCGTTCAAGTTTCAACCCGCGAAACACGGAACCAGCCGCGCCACACGGCATGTCCATACTACAGC
GATTAGGAGTAAAGTGCGTATTTCGCATTTTTGTGCCGTTACACGACCCGCACACGCTTTACATTATGGGCGAAGTCTAG
CGACGGGTGACGCTACGCGGCCGTGCCCCAGCCATGAAGGGTTACGCCGACCGAGTTTGAGGCGCATGACGTCCCGTGAG
AATACAGGACTGACGACTTATGCTAGCCATCAGCTCGGAGAAGGTAAATTTTAGACGGGGCAGCGGTAGGACGTCCCGAC
CAGCGCGACAGACGCTCGTTGCGAGGACATAACATTCGGCGCCATGTTCTCGGTAACTGTGGTTATTACACAATTTTGGC
CTTAGGCGCTCAGCAGCTAAGCGCTAGATGAGCATTCCTAATGCTAAAGGTAAGCGTAAGATACGGGACACAACGCGTGG
ATTAGTCAGAGCGCACCGGTGCGTTCAAAGCCTCAATAATTGAGGGCTATCGGCACTGTCGGGGGTGAAGCCCGACCTGC
CGAGTCTGACACCCCGCCGGCCGACCAAGACGTTGGCACCCAATCAGAACACGCATCCAGAGCAGATACCATGAGAAAAA
CCATCTCACGTGATAAAGGATGGACGCGGGAATGCACGAGGGGTCGAGGATGGCGACCAGTTCTGCGGATCTGTCAACAA
CGCCGGATGCGCCGGACCTAGTATCACCAGCCCGACTGTTGAATTCTTGTGGACGGGTAATACTGTCCCTCTGGTTTGCA
ATGAAGGACTCCCACTTATGCATGGCCCCCGCGCTCTACCTGTTCCGGTAACCACTGCGCCTGGTGGTAGCCCGCGTACT
GAGATACAACGCCTGAGCGGGGACTGCACACAGGAGTAACGGGCAAATACGATAGGCGATCTGGGCCTATAACTAGGATC
TAGGTACAGAATCGGTACTTGGCGGGCAGAAATATGAATCCATCTCGGGCGTAAAGTAGGTCCCGGGCGCGGAGGACACA
ACGATGTGCCACCGTGGTGACGGCAAGATATTGCAGGTAACGTGCCAGAACAAGAAGGGACACCGGTTAATAGTGTAAAA
AGGTAGCATTATGCAGATGTACCAGAAAACAGGTACTTTAGCGTCTCAAAGCGGGTCGGTTAGACTCGGGGAGTTGTATC
TGCTTACGGGCCCAGAGGGCTAGTACACAGGACAAATGTAAGCAGTCAGGTGATTAAACTACATCGCGAGGGGACCGAAG
AATCACGTACTTACGGTGCTCGGCCTAAAAAGATTCAGTCCTCGGGAATGAGGTAGTTACTGGACAATTCGGGTCTTACC
CCAATGCGCGAGGGCCTATTGAGGGGAGCTCAGATTAAAAATAACTATGGTCACATTTACTTTATGGTGCCAAGGGCGGG
GCCAGTCAACGTATATGGCGAAATACGGCTGAGGCTCGAAGTCTCTTTTTAGATACTGTTAGTCTCTCTGAACCGCCTCT
TCTTTTTAATCGGGCCTTACAATTTACACTAACAGCGGGCGACGTCGGAGGTCAGTTGAAAGGTTATGAATGATCCGGGG
GGTTAACCTGAACAGCATAGGCGCGGGGTTTGGATCTTAGGTTGGAAGTTTTCTATTGCGACCCGAAGCCCTAAGTATAT
TAGTTCCTCAATCCTCTACTCCGCGCCGTCAACTAGCGATCGTCGAGGGTCCCACCCTGTGCAAATGGAGTCCATTCCAC
ATGGGTGTCCCACTTGAGCGGCTTTCTTCGAAGCATTTCTACGTCGGATTGGCTGACCAGCCCACATGAGACCCTCCCGA
GCTGGAATGTGCCCCCGGTGGAGACCGGTTTATGTTGCCTACGTAAAACTCCAGGTCTTGGGGGAACCATGGGCGAAACA
GGCGTAGCGAAGGGAACAAGACGGTAGGGCAGTCCCAGGCGCCGAGATGAGAAGGAACGAAGATCCGTGCCAGCAACCCG
ACATGAGAGAGTGCAGGACCACAAGGACCTTGTGGCGATCGAATTTGGTAACGGTCATAGCTAAAAAGGGGCAATTAACA
ACGATCAGGAAGTCGAAAGCGCGCTAGGTATCTCGGCGCACGATTGTAGAAAGACGGCTAGAGGCGACGAGTAATGAGCA
TCCAACGGAGCCAACCCTAACAGATGGTTGCTACAACGACGAACTCTGGTGCGGGTATAGCGGTCTCCCGGGAGCACATC
ATCAGGTTGTGCCCCTTCGTCGTGGAAATAGCCTGCCGCGGCCGCGCGTGGCGCATACTTCCCTGAGCGCAAGCCTATAA
GCCGTAACAGAGCCGCGTGACAGCTGTATGAGAATGCGGGACCTTCGATGGGAGAAGCTAAACGAGTGAGTAGTCATCAT
TAACGGCAATCAGCCTAGACGCGGTACGTTTAACATCCCTTAGTGGCTCACCCTGCTTCTCCTCCGGTCACAACCGTCGA
TTGAACTGACGATAAAAGTAGCTCCGCCCACGACCCCGGATGGACAGCATCGCCTCATACTCCTGTTTAGTCGGCCATCT
CCGTCTACCGTGGTGATCTGACCTGGGGATGTTAACAGGGGAGGTATCCAAAAGTTCCTGCGATAGTACAGGAACTGTCG
ATTGCGCCCAACATTTCTCCATTGATCGGTGTCCTACGAAGCTTACGAACTAAGAAGCAAGGATCTATTGGAGGCCCTCA
TCAACTGCTGGATAAATTAACCCGGGTCACTCAAGCTTGCCTCCCCGGAATATATAGCTGGAAGATGCAGGGGCAGACAA
AGGAAGCGGGTCACGAGCTTGAGCTACAGCTCTACGCTTGAACGAGACTCGCATGGAACATTCCTCCTTATAGACCAGTA
GAAGGATCCGGGGGTTCCGGGTTGGTAAAGCTCGGATCTGGGTCAACGGAACACCTTCATGGCGCTATCTTACTCCTTAA
TACCGTCGGTAGATGTATAACCCTATTTCCGTTCCTTTGGCCCATGATTTTTAGTGAACTGGAATGTTACTTATATGGGA
GGTTAAGTCCGGAAATTCTACTCTTCAGTCGGGTTCTTTACTCCTAGCAGCACCGTACATCCTTACAGAGTGGTGCTTTG
GCTGAAGGCCGACCATTTACTCACAGGGACCCGAGCGGCTCGGGAGTGGGTGGGACCTGACTGGTGGTATGAGTTCCTTC
GCTCTTACGGTATTGCAAACAGTCGGTCGGCGCCAACGCTTCAGAAAGAAGAGGCCCCATGCGGTTTCAGGTATTTGACT
CCCGTTCCCGAGCTAGACGTACAACGGCACTATTACCTAACTACACGCCAACGGGCGTAACAAAGTAGCCCGGAATTCTT
CAGGAAGTGGCCGCTGTAGTATTGATTTCGATTCACAAGGTTAGCTACTGGGGGATGATCCATATCCATCTACTTTGGGC
TAAGAGTTCGCCGGCACTAGAAGGAGGTGCCAAACGACTCGTATCCCGTAAAGCGGTCCACGGCGCTCCACATGATCGGA
AGCCCCGAACGTAAGAGATAAAAGACTGGTATCCTCCCGATCGAAAAACTCGACCCTACTCTGCGCAACGTCAGGCTAGT
TGTCACTTGACTGGAGGCGAGCCCGCTCCAGATCTGCTCGCGCACTCCCCTGTTCCGATGAGAACCTCTTAGAGTAGGCT
TGTAGAAAGTGCCCCACGCCGAGTACGATGTCCGTAAAGCTCGGCACTCAGAGCGGCATCTTACATGCAGCGTGTAAGAA
TTTAACGGCACACATGGGCTCGCATATTTATCAATTGGTGTCCTGAGCACAGCTTCCATTGTAGGGGAGAGTGCGGCCAT
CAACAGCCTTCGACATTTCACACTAATCCACGGCCCTGGATAACGGAGAGCGGGACAGGTAAATACCCCTTAATCATTCG
GCAGAGGGTTCATTCAGGCACTCAACCGCTTGTCGTAGTGGAGGATCAGGTCAGGTCCACTGCCTAGACAGCCGCTGACC
TCGGAGAGAAGCCTAAAGCACATCAACTATTCGGCCGGTCGTTCAAGCCAAACCCCATCTCCATTCACAGTCTTAACTGC
CTCAAGGAGGCCCAGTAGTACTCTGCAGCAACAGTGGATTGTATCCCCTACCGCGATGTGCGCCAGCACGGGAATAAACT
GTAGCACGAGTGTCGGATCACCCGCGAGCTTGGACGGCAATTATTGGCGAATAAATGGCGACTTTCGGGGACTCAAGGGG
CACGCAATAACAAGTGGGGGAAGCAGGCATGAATAATGACATTCGTTCCTTGTTGCAGGGTCAGCATGAAGAAGGAGACG
ATTGTATCGTGTGCCTGGTTAAGTGTGTCTCATATGCCGGGGATCTAATTTTACATCTTATACCGTCGAGGGCTAATAGC
ATGCCGTTCGCCCTGCATTGCCAACGGTGGCAATGTTAGCCAGTCCTTGTATCCCGTGTACCCAAGAAGCACACAAACAA
CAATGCTCTTCGGAGGTTGGACGCCAAGACCCTTGAACCGAATCGGATCTTCGGGTGACTCTAGTAGTAGTGCCGGCCCA
ATATAATACTGAACCACAGGACGGTATTAAGTAAAATACTATTGACACTTCATAAATTACCAATAAGGAAACATTTCTTT
ACGCTCAGTGAGGAGACTAACCTACTCCTTTTGGAGAATTAGCTGGCAACGGGTGATACGGGCATTCTGAGTCCTGCGCA
GGAGGAGCCAAACACGTGTGCAGGCACACTATATCAGAACGGTTAAAGGGTCGGGAAGTGCACTCCACTCGTTTCTGAGT
TAAAGACCAAGGAGCTCAGGGCGTGTGAATTACAGCATGGTTGTACGGGATTAGAAAACCCCAGTAATATTAACACACCG
TATCCAAGCCAGCCGCCGTTGTTTTCGACATAAACGTGAAGGTAGTATTAATATCCACCCAAGGGATCCCAGAGGTAGTC
ATGTTAGCACTGAAACCCGTATGGATTAGGAGTAAGCCCCCTCACTGCCACCTTGTCCTCTTGAAGACCGACTTTGCGGT
TCAATCTAGCGCCCACCTGTTACTTCCTTTCGATAACCCTCAGTTGTGCCCTCTTCGGGAAACAGGGTGGCCAAATGTGC
ACGGGGGAGTCTCCAACCATCAGGCCCCGACGTGCACACCGACGTCCAACTCCTTGGAAGGCACTAGCTCCCCATTACAA
CCGATCGTCCTGTCCCCAGTGGGACCTTTCGTTTGCCAGCCGGCTCCAGGGGACTGTGTCCTAGCCATGGGGGACCGAGA
GACCCCGAAGTTGCAACTGAGGGCCCAGTACCTTCTCAGCCTCCGGCAGTCCGTTCGACCCATCGCGAATCATTTGCGTG
GATAGAGAGGTGCGGAGCGGCAAAATTGCAATGAAGAAAGGATGCACTCACTATACAAGGAGAAGATAACTACCCACTTT
GGATTGGTGAAAACGCGTTAAGTAACAACGCTTGTCAGGCGAAGGAGGCGAAGGGTTCCGGCGACAAGCGGGGATTGAGC
GTAAGTAGTCGAACCGCAGCAGGAGCCCAACGAATTGACAAAGAGAACTGGGTGATTTCCAACGATGTTTTCTACTTATC
TATGCCAATTCCATGCAAGACCTCCCGAATGCCGAAAGGGAAAGGGATTGCGGACGAAGCGCCAGATATGGACCCTGCGT
GAGGACGCCCGCGCACCAGTGCCATCCTACCCCCATGACGGTTTCAGTTATAAAAGGGGTGGATGCGCCCCAGTATCTTT
GAAACTGTTGTGTTAAAGGAGGTCATGATATTTTTTGTGCCTTGCGGACAACCCACATTTCAAACTTCATCTGTTAAGAC
GTCTACAGGTAAATAGGTCATAACGGCCTATTGTCTGTTCGGAACTGAGACACAGGTCCCTGTGAAAAAATGGAGGAGTG
CCGATCCTTCCGAATCCATGGAGCACACATGTAAGTAGTAGTTAGAGCCCGCGCTACGTGACAACGAGTATTCCCTACAC
TGATTTTACCGCTTTAGCACGAGGTGCTGCCCGCACAACCTACCACCGGGGGCTCTGAGCCCCTTATACCTCATACAATC
ATCCGATTCGTCAGATGGTGAGCTTTTTGACACCTCGCGAGTACGGAGGGGGTAGCGGCCAGTATTTCGCCTCGTGTGTA
TGTTCGTCCGTTAATGAAACTGAGGGTCGCCACCTCCGGTTTGTGCGAAGCACGCAAAAGAACACTTCTTTCCTATAAGT
GTCCGAATTAGTGCTCTTGACCGGTTGTTCTTTTCCAAGGGAAGCTCGACGGCACAGCTGGTTTTAAGCCACTATGGATC
CCTCCTGCCCCGGGAAAGAGGTGCGGCTTTCGAATGCGTTACTTGGTCAGCAGATCGCTCCATATAACCCGACCAACGTC
TAACCAGATATTGACGCCAGGAGGAAAATGTTACAGTTCGTGACATACTGGGATGAAGCCTTTTTGGATCTGAGCGACCA
AGGTGTCGGCTCCATTGGGCGTGCCGGTTGTGCGGAAACTCTGCCCGCCAAATGTGGTCATGTAGGCTGAACAGCCACAG
CTAGGTCAGAATTCATGGAGGCTACGTAAGACCGAGTAAACTTGGCTGGTGGATTGACTACAGGAAGCTGAGTTCAAGAA
TCAGCTAGAAAGCGATACGAACTAGAGATTGATTATCGGCGGGTCTCCTTTACACTCTATTCTTAAGGAATCTAGCAAAT
CCGATTCGGGGGGGTGCTAGGTGACCGGAGGACGGAAAGGAACGGGCGATTAAAAACTGTAAAAACCTCGATGCGAGAGC
TCTGCTGTAGCTCTCATTAATAGTGAGAGGGACCGAACGTTTCTGCCAGATCATAGACGTTTTTTGGGGGCGCGAAGCGT
GGGCGGGAGGTCTGAATACGACACGCGTGGGGTGAGCGTCTTTGAACGCGAGGCGTAAACCGAGGAAAAACAGCGGAGCG
TCAAAACGTCAATGCCCGCCCAAGATGAGAGTCTGTGGGTCTGCCTAAAAGGAGCAGGGGAGTGGAAAGCACGGATGAGT
AAACGTGATTGGATCCTCCTTTGACATCGCCGCCGGGGGGCGGGTGTCCCTCCATAGGCGAAGAGCGGTACGGTGGCGCC
CAGATAAGCGAGCCACCCTGAGGACTCATTAAGAAATCCACGACTCGGGTTGCTTGCCTACGTCGACACGAACGCGACGT
ACCTCGTAACCAAACGACCGCCGCAGGTCGAGATCTAAAATCAGTTGGACGCCATAAAGAGCGAAGACGTCCAGCCTATT
TTCTGAAGCGTCGGGAGTCAACTTACTTAGCCTCCCGGGTTCCGAGAGCGACCAGCCCACGTGAAATCTTCGTAATGGGT
ACCGCGACTTGTGCACCAAGCGTGCTAATGTATCTCAAGAATTGTTGCGCACACTCCTTGAATGATGATTGTCCATGGCA
GCACACCTAGAAAAATGGCCTAGCATCACATAAGTTCATATCAGTGAAACGACAACGAGTGCGGGCCACGCTTACAACAG
TTCCAAGAGACCTTGTATGTCTCTGAATAATGCAGGTCCCGAGGATGGATGGCCTGCCAGGCATCGGGAGGAGAAGGATA
ATTGTCTACCGCGTAGAATAAAGGTTGCAAAACGAACGAGTCGGTGTTTATCGCCTTGCGATGGTAATGCAAGCAGTTTA
CGCGTCGTAAGCAGAACCGCTGTTAAGTGATAGAGTCACTGTTAACCCGTGAGCTCAGGGCGATGCCCGGGATGCCTTAC
AGAGTAAAGAATCCACGACTCAAGGGCGGGAGTATATGGACAGCAGTTCGGAAGGACAGCACTGGGTATTCTTGGGGGGG
AGCTCGCTACCCGGGTCGAGCGCGGCGTGGACATACCGGACGAGGAGCCAGCGCCGTAAAATCGAGGACATAAAGGAAGG
GATTCCTCACGAGAGCAGACATAAGTGGCCCACTGACCCCCCGCGGATGGTCTATTTAATACACGCCGGATTCGGGGGCT
CGTGGCGTCGCGGTCGGGATCGTTGGATGACAAACGGGGATGTAATGAGCCGGTCGATCTCGAGTTGGGAGAGGACCTAC
AAGGTCCGCAACACGACAACTCGAGTGTTAACTCATTGACCAACGTATCGATTGTGAGCTGGAGCCGAGATTACGCTAGA
GTAGATTAAACTTCGGCAGCACCTAAGGCCGCGGCACAGATGTGTCGCTAACACGATACGTAGCTACATAGGGAGTGTAG
AGGTCTATCAAGGGCCAAGCGAGGTAAGTGAGGGTTTGAAAGTAGATAGGTACGAACGGCGTTCTACGGCACATGCGATG
CTCGTCGACCAGGTGCGCGTGTCCAAAGGAATCTCCAGAAGAGAGACTCCTCAGAGTCGCAGGTTAAGCCTGGGGCAGGC
GCTATCCATTAGGCTGTGAGGAGAGGTAACGTCAAACTGCGAGGGCCTGAGGTTCGTCTACCGGGGTCGGGGCACACAGG
TTCGCCTCGGGTTCGGCTAGCACATCGGCGATCTAGACCAAACAACAGTTGGGCGAGGTACTCCTGGGCCGCAATCAAGG
CACACTGCATTCCGCCGGGAGGGAGTCGTCACTCCCGACCGTTTCCGGCCGTTTTATGAATCTACTGTGCTTCTCTTCCA
GTCGAGGGTGACTTACCACCCCACAAGTCGCGCATTACCAGATTGAAACCAGTTCGCTTGAACACTGTTTCCTGGATGCG
GGCCTCGACGGCCAGGTCTTCGCACAGGATTCAGGCATACAGATGCGAGTGTTGCCTGCCGATCCCCGCACACGGGGTTC
CAGCTGGAACCTTTCCTAAACTGCATGCGCTACGATTCATTCGGCCTGGGCACAGAGCTATCTAATCCCTGAAGCAGCGG
AGTCTCACACTAAGTCGTGCTGCACGCAGGCTTCGCGGGCCTAAGCCATCCTGCGAACATTTCGTCGCGGCTCTCGCTAC
TGCACACCACTAGGCCCTGCGGGATTAACTTAACGTCAACCAGGGCAATTCTCAACTATTGCGAGCTGCGTGGGCGGAGG
ATCGCAGGCGCCGAACCCCTTGCTTTTTTCCAGTCAATTACGTCCCAACTAATGTTCTGAACCATGCGGGTCAATAATAG
TCGTTCGTCCGCCCCATTTGCCAGACGAGTTAGGGCCCGAGTTGAATTGAGGAACGTAAGATGGCGAAATCGAACAGATT
AGACTTGAGACAGTTCGAGCAGTATACTTGCACAAATTCTTTTGCGCAAGAGGAACCGCAAAGGGGTAATTCGACTGACT
TCTTTCCCTTGTGCAGCAGGAGCATGCCGGTATGTTGGCCCCCGATCTGGTGCTTTTGCATGGGCGCTCCGTTTGAAAGG
CGGTGGATCCAAGGAGCTGACTGTTTAAAGGTCCTATTGGACACGCGCGTGGCTATATAGGAACTACAGACCTTTTTTGG
CGTTAATGAATCGGCGATCTGCCTTGTGAAAACATTAATGTCGAATCTCAGGTACTGGGATGACTTTTATCCATAAAGCA
GCGGTTGAACGCGACAACCCGCCAAACCGCACGCCTCCCCGCCTTCCGTTTACTTCCCACCTTTCGAACAAACCAGCGGA
TGGTCTGGCAGTAGCAGTGATGACCACCTCACTTATTCTGACAGGCCAAGAAAGTACAACTAATGCAGCAGCTGTTTTGG
AGAGGTACCATCTATATGTACATTGCTTCATATCCAGGCAGCTGCATGGAGAATTATCCGGTACGGCGTAGCCTATATTA
AATGAAATACTGGGAAGTGCGTAATTGACTGACCGCTCGGATAAAAGTGAAGGCAGAGGACGGTGACTACGGGATGAGCT
TTGTACCTTATAAGTCGGCAGTTCAAGGTAGGGACGCGCCGAGACCACAAGACCCAGAGAGGCAGTCAGACATGCGCCCC
AACGCACATAAGGTCAAACGACCAGGAATCCAACAGGAGATGGTACACCAATATCGAGGTGGGGGTGAGGGTTGAAGGGG
AAATCGCCAGTACGGAGATGTAGAAACAACCGCCTTAGGTCAGATTATTGTGCAATCGCAGTGATCAGGGAAGACGGGCC
AGACGCCGCAAGGAACGGTGTAGCAACTTGAATATCCAGTAACCAAAGTGGATAAAGGCGGGCGTTAACCGGGGACCAGG
CCGCTCGCTAAAAGTGGTGAGCTGTTGGTCTGACCACAGTCCGGAGAGGCTTTGACTAATAACGTCGACTCGAGATTGCA
TGGGCGGGTAAATGGTGTCTAAAATTATACGGCCGGACAGCACTTGCGATCAGCGAAGGCGGAGGGCCTTTAGTGAGGAG
TACGCAAAACGAAAGCGGCCACGTGCTAAATCTCATGTGCAGCAGGGCGCACATCCGCTGGTCAGTATTAATACGGGGAA
AGTGCAGTGGAAATGGGCGCGAGAGGATTGGTGGAGCAACCACGAGGTTGGTGCGGAATATGTCGTGCTTCCGCTGCTAC
CAGGCGACCGAGTGACTATCTAAAACGAGGTGAATTGGGTCTATATGTCGGTCGGCGGGCGGAGGTGCCATTCAGCCAGG
GGGACCGCACGGCGGTACGACGGATATACGGGTGGAATGGGTGAAAGATCCGGTAAGGGAGGGGCGTTAGTCCGTTCTCG
CGACATGGTGTGCACATTCTTAGAGTGTAGAATTGGCGAAATTTTAGGAAGGAATTGGGTGCAGGGTGCCAACCGCCCAC
GCACGAGAACGTCCAGTGTTATTCGGGTGCGCTCCCTCCCACTAAAATGGCGACTCAGATAATGGGCATCAGAAGAGAGG
CGAGGTTGAACCACCTGAATGTGTAGGGATCGTGTGCAATTTGAACACGCATTTGGAGCCCAAAATGACAAACGTCCGGC
ATACAGAAAGGGGCGTACCTCCAACCAAAGGCCTTCCGAGTGCAAAAGTGAAGAGGCCCGACAGGTTCCGAGTATAAGGT
CCCTGCGAGAGAGGGATCGGGAGCGTGCGTGCCACTGTTGCTGGCGTGGTGACGGGCGAACGAGATTATAACTGGGAGAA
GATACAGACTGATGGCGCTTATTGTGGGAAAGGGGAAGCCGACGGTTCTTTCCAGCTGGCCTATCTCCTGACGGTTGACA
GGAACCTCTACATACACCCCGACCTATCCCATTCCACTCGTTGAACAATCTCTACTTCTGTCACGCGGCTCTCCCCAAAC
CTAACTCGCCTATTGTTGTATTCCAAAGGGAGCTTCAAGAAACGTCTCTGCAACCATGCGCGCTGAGTGAGGTATGGCGA
GAAAATCCTCACGTGTGCGGGTTTTGTCGCCAGCGTTTCAGTAGCCCCGCGGGGTGTCCGTGTGAGTTGTTTCTCTCATG
GCCAAACGTATCGCCGGTTACCCTGACCGGGCTAACGCTGTTCGTGGGGTTCCTAGCCGCAGGTCCAGGATTTCAAGAAG
TCTACTGAAAGTATAGTTTTTCTTTCTGGATGTTGCATTGAGTGTTTCTGATTAAGGTTCGCAAGCAGGACATCATGGTA
GCACTCTCCAATCCACTTGAACCGCTATATACTCTGCGCGTCCCGGCCTTACTCGGCATGATAGCAGTTGCGTTCATACC
ACGTCCCCACGTCCGAACTACTACGCACGGCTGAATAACAGTTTTCTCTGGTTTGGACACACGAGATCCGGAATATGGGG
TGCGGACGGGTCGTGACGTGAAAGGGGGCTCGTTGCAGAGCAGACCCCCAGCGACTAGCATCGATCGTGGTGGTACTCCG
ATCACGGCTTCTGGGCTAGCTGGTTAGGTGGCACCGCCGACAGGGAATATAAACCACGCGTGGCGGCTCCTTCCATTCGG
CACAATAACCTCTGTATATCCGATACCCGAACCCGCCTATTCTCCGCATGATTTCGGATTCGTTTTCAGTCATCAGCTGG
CCCGTTGCTTCATTACGGTTAAGGTGCTTGGCTCCATGCCATCACCGGGGGAGAAACGATCACCACTCCCCTCGGCTCCG
TTACCCTCAATCCCCCGTCTACATTGTCTGGCCGAGCTCGTGGCCTGTATCGTTCAAGGCTCGTAGCTTATTATCCTTCT
TCATGAATGATCTCTCAGCCTTCTCGCTGATGTATTCGTATCATTAGGTAGCGATTACTTGCTTCTCCCCTAGGCAACTA
TTAATCTACCAAGGGCCTTGACCGCCCAGGTTGCTAGGTTCCCTGTAGTTACTGCCCCACCATGTGGCCCGGTTCGGAGT
GAAGGAAGGACGCCCCGGTTTGGAGCTTACCGGGGCACGATTTCCGAAATAGGACCATGCCAATGGTCTTTGGTGGCCGG
GATCATTTCTTTAGATTTCAAGACCTTGCGGCCTAACAGACCACCCTATGGGGCTCTGTGATTTCGTTCCCTAACACTGG
AGCGGAAGTAATTTCGATTATCTGGGCCATTCAGAGTGAGGATCCCGAACCACCTTCTTCTGTAGAGTTTGAAAACGACC
TTTCAGCTCCCGGCAATATATCCCCGACGAAGCTAAATTTTGCACGCAAAGCCTTATGACCTGAGACTGTTCATCGGGTA
CCCGTGAAGAAGCTATGTTCTTGACGTGTCGGAGAGAGTGGTGGTTGACGGACGGGTTAGCAGGGTCTTCATTCGATACA
CTCTAGGGATAGGGGCGCATAGTTGGTCAGAAAAGCTACGCCACGTCGCGTTGGTGGCCCGGAGCCCCACGCAATTTTGC
GCGGACCACTCCACTCAGACTGACTCGGGTCTAACATCGGTCCACCTCTTCCCGCAGCTCCGCATCCCGCCACCCGTGAG
AGGTTAATCAAACTATAAGCACCCTAATGGAGGAGAGATTCTGTGCAGACATCCCTCAGATACGCCTCCTAGTGTAGCCG
GTCGGTGGATTCCGGTGGGACGCCTGCGGAAGTTTGCGGAGAGGGGGCGGATGAACCGGCGGACGGGGAATAGCGAAGAC
TTGGAACGCTAACTACTATGTTCCTCTTTTCGGAAGCCAGATAATGCCGGTGTAGAGCATCAACCTCGGCCATCTGTTTT
TATACGCCTACCCCTACGCCGGTTAATCTATTACCACGCAGCACGAGAATAACCTAGTTAGGACGCCTTGAGAGGTAATT
TGCATCCGGGTAGTAGGCAGTCCCGGTTAACCTGCCGGAGCGAAGTAAACTTGGCGTGATCCCCCTGTTCTTTGAGTAGC
GTTGGCAGCCTCATCCCTTTGGACTAAAGATTAGCACTTTGCTCTTAAGCGGTCACGTGACTGTAAAAATTGTGAGCCAG
TCCTCACGGACGAATTATGGGCGCGTCCGCGTCAGGGCAGCCCCATATTATCGGTCCTGGTATGCGCCCTCAGGGTCTGG
GGTGGGCATATACTAACCGGTTCCCGCAGTCTCTTCCACTTAGCACCCCTGTTTATTTGACGCTCGGTCCCCGCTCGAGC
ACTCCGCCGCTCGTATTGACGCAAAACCCACTATACCTTACAACCCTAGGGCGGGCTCACCCGGCTGTATGACCGGGCAG
GGTCCCCGACACGCGATGTACTCCTACCGTGGATTGGTAAGCAATTCGTGGGGACTGCAGGTAGCTTCATGTACTTGGCT
ATTCCCCCTAGCGGCCGGCCCTGTAAAACGGATAAACAGTATCCACAGCAATAGCGGCGAAACGGTGCAGCTTTTTAGCG
AGGTACGGTACCAGAAAGTTTGACTTTGGCACAGCGCCCTACTTGCGCTGCCACGTTCTTGTGAGAGGTTTTTAAAGCTT
TACAATCACTTGCCGTCTCCCTGGCTCACAGTGCCGCAATCTATTAGGAGCAGATCCCCCGAGGTGCGATCGTTACCCTT
TAGGTGCCACTATGCCTCCACGCCAGTCATCGTGGCATAAGATAGCCGACACATACGCGCCCTGGAGATCAGAAGTGCTA
AACGGTCTACGGGCGCATCGCACTCAGGCGCTATCAGCCGAGGCTATCCCGAGCACGTTACGGCCAGGGTCGAATGCTTC
GGGCTGGCGGTTTGTCTACCTCGGGGCTACTCTGACTAATACGTGCAATGTCCGTTTTCCCTCTTGTTTAATCCCCAGCT
CCTTCGAGGTCTGATTCTATAGGCTTCTCTCACAATTCCGGTGTAGGGATATTTACGACTCCGTAAATATACTAGCTTCT
GCTTCTATTCGGTCGGCCTTCGCTAATAAGAAGGAAGCCGAGTCATCGTCCGGTACCGGAGACTGGGGAACGCACGAGTC
ATTCCGGGGTAAACATGTGGTCAACCTGCTCCGTTCGGATAATAAAGCGGGCTTTGCCCCTGCTCATGTATTTAAAAGGG
AAAGGATGGTGCACGGAGAGACAATGGAGACCGGACATGGCTTTCTCGGTTGCGGGAGGAAGTTCCGATTTAATTCCCGT
TCTAGCGGAGCTTCTTCGGTTAACTATGCATCCGCAGAGTTCCATCCTAATCAGCGGTGGTTCTGCAAGCGATAAACATA
GCTCCCGATAATTCTCTCGTCCCGACAGTCGTGTTCTCCCCCCCGCCTCTATGCGATCCCCGGGATGTCTTCGCCCCCAT
AGCGCCGAGCCTAGGCAATCCGTCCTCCCTCTTGTCATATGCTTATGAGTCATGTTTCTTCAAATTAGATCGCGTCGTTC
TGTCCTACCCACGAATTGGTTGACTCTTTGTGTCAACCGGGGTGCGCGCACCTCAATACACCGTCTATCGTCCGGTTAAA
ACAATATCTCCCAGAAATCGGAGCACGAGGGATGGACACAATACTATTCCCCGGCACCAGATACTGAACCACATTAACCA
GAGTCCGCAATTTGCCCTCTACTCCCACTTCCGGTCTGATTGGTGCGAGGGAGTGCCTCTCTCAGTGCCCCGCTGGGGGG
TTCAACGTGAACAGTGAAAGAACTGTCCCTACCTTCTCAAATGTACCGGTCACATCTTATAGCTATTCGGCACGCCTGAC
CTTATAGAGCTAAACTGCGCGAGGAGTGTTAGATCGTCACAGACCATTAGTGGGTGCTACGCATTAGGGCCCCACCTTTC
TGTCATTAATACTCGATTTTGCTACTAGACGAGCACAATGCGCCATGACTGATCGGGTGTCTCTATCCCGGCACAGGTTG
ACCCGTATGAGGGCTGTTCCTTAGTGGGCACATTTTTAACTCCCCGTGGGCGCTTATAACTTTGAATCAGGGCAACAAAT
AAACCCGGATCGCTACCGTCATACAACGCTTCGTAATTGTACCTGCTACTATGGTCGTATTGTTTTCCTGATTTTGTTAC
CACAGGTTATAGTAGGTATCGAGGCTGTTTCCGAGCACTGGGCGAAGGTCTGATCAGATCTTGAGCCATTAAATAGAGTT
AGCGCCGACCTATAGGGCTGGCGTCCTATCTCTCACGTGTCGTGTCATTCGCTTCCTCGTTTCACTCAACCCAGCGGGGA
CGTGGGGTTAGCCTCACCCCGTCTCAGATTCGCCAGCTCGACGTCTCGACGACAGGCGGATCTAAAGTCGCAGACACCCC
CTTGCTCCCCTGTTTCTCCGCCGCCCTTACCATTTATATCCTTCTGCACCAGCCGCTGGTACTAATTTGTGGCTATGGCG
GTAAGAAGGAGTATGTTATAGCTTTCATCATATCCCACCAGGCGACGTGCCAATTTTCCGTCTCCCAAAGCATTTTCTAT
AGGGTCGTAATATGCGCACTTGGAACTACTCCATCGTGAAGGTGTAAGTGAGCCAAGGAAACTTGAGGGTCTGCTTGATG
ATTTCGAGTTTTTGGGCTCACATTCCCAACGGGAATTGGCGGAAAGCGAGGCGGCGTCGGTGAACAGCTCGCTTATCGTC
GAGGTGATTGGGTCCTCGTGGTTGTTCGCCGCTAATTCTACCCAGGCTGCTTAAGCGCCCGGACTACGCCTAATCGTCCC
TGCTGGATATAACGACCTAGACCTGTCGCCCTCATCTAGAGCCATGAAGAGACGCTGGGACCGGGTGACGATTGTAGCCA
ACGCTACCGAGATATGGCGCCCAAGAGCCAGCAAATGTGGCTGGGACTGAGTCGTCATCCTAAGAATCCTTCAGCACCTT
CGACATTTGGCTAACTCATGACAACATGCTAGGGTTGACCGGGACTTCGAGCTGCTGATGAGGCGGGATCACCCGCCGTA
GGCCGGGCACTGAACCTCGAAGAGCAAATGCTCTCGTAGCTAGGCTGACGTGAATCATGTTCCTAACCCAATCGGGTTAT
ATGATGGCTCCTTTCACATGAAACTAAGCTCAAGCGACGCCCTTTCAGGGACTGGCCTTAACGTGTTTAGAGACCGAGAT
TCATCGAAACTGCCACAGTGAGAGATTCGTGGGATCCCACGGCCAGCCACATCTTAACTAAGTTCAAAGGGCACCACGCC
GGTAGCACTAAAGAATGGCTTAATAAGCGGGCTTGTTGGCCGCTTAAATAGGTACCCCTGCCTACACGGGGACGGAGATA
TCGCGAGGCGCGGCATACAACCCTTGCACCTGTACCGACGCTGTCCTCTATGAACGCAACGCGTAGTAGTCGACGATAGA
CCGCGCGAGGAGAATCTCCGTCCCCTGAATAAACTGCGCCTAAGGTCTGTTGCTTAGTCGCATGATCTTTTATTGGCTAG
GCCCCTTACTCTTCCTGACCACTAGTCAGATTTAAGCGACCGCACACTCAGGAAGAGTAGCGTCTCCATCCGTGCGTTGC
CTTGGCTCAGTCCACGACTATAACATTCCCTTATCGGTTGGCAGCCCTTGTGTTACGACTGCGTAATCCCTAGCCGTGAC
TGTGCAGAATCGTAAACGCTGGTCTGCAAGCTGGTGTTCCCGAGTAAACGTACGGTCAATTGGACGGCCGGAATTCGGAA
GCCCTCATGTGACAGTCGGGAACTCTACTTCACCTTCATGCGGTGTCTGCGGGCTGCTTCCGGTTTCTTTCCAAGACTCG
CTATAATTTTAACCCACGCCCAACCTAGACTGGGCCGAGAATAATCCGAGGGACGCGCCGACATAGAGCCTCGGCCTTCC
TCACCAGTTGTTATCTCTGCTCCCGCTGGAGGTCCCATGTTGACTTGAGCTGGAGGGCGCGAGTTGTTGGCCACGTGGTC
TAAAATGTAGCTGGCCGTCATCTTGTGGCATTGACACGCGCAGTACACCAGACCTGCAAACCCTTTCGATAACCATAAAA
GATTTTTTAGTCAATGGCGTTCGACGCGGTTTATGTCAGTTTTCCCATGATCAATGGTTCCATCCCAGACCCTAGAAAAA
GGCATCGGGATCAAGTAGTGACCAGGGAGGTCGGCTCCTCATACGCGAACCTTCGCAATGAGCGATCTACTTACTGATCC
CTCTTGGTTAAACCCTTAATTCGACGGCATGCCGAAGCGGCTACAACCCTGGCGTATTTCTCCTGGATCCGCCAACAGAC
CGACTTGTATCCGCGCCTGAGATAATATCCCCAAGCTTCGAGATATATCACACCCGCATACTATCATCTTGGGCGAGTCA
ATCCGGAGTTCGACTTTACCGGCTCCATGTACGAGTATACTCCGAGATCATGGGCCTCCACACGCCGCCTGGTAGATATG
ACATTGGTCCGTCTGAGGCAACGATTCTATGGAATTCAATCACTTATCAAATCTACCAACTGGATAACCGGTGCCGGGCT
CGTTTTGGCGACGGAGCGCTTGAGATATCTAGGTGACCACTTTGACAGGTGCGGCTCGATAGGTCCGCTTATGCCCCCAG
TGGAGACGACCGGAGTGTGCCTGGCGCCTTTTCCCTAGGCAGGGGCGTAGGCCCTACTTCCACTATGTCACGTGACTGGT
TGAAATGGTCGGACCCTTGTGCATGCGACACTGCAAGAGGCCACTACCTGCTCGGAAGTAGATATCCTGAATGGAAGAGC
TCGCCTATGACGCGGAGTGCAGGAACGGGTTATAGGACTGGTGTGGGTTGATTGGCAATTGAATGTAACCATGATCCCGC
TCGCAGTAAAGATGAGAGGACGAACGCCGGTCCAAGGGGAGTCGAATCGCACGCGGAGTGCAGACAGTAACGCCATTTAA
ATCGGACGGGGCCGGGAAAGTCTCCGACTCCTCAATTCGTGCTTACCGGCCTTGAACGTATCCTCTTCGTTGAAGGTGTT
CCTGATCTCTCAACAATGATTACTCTCGCGACGAATAACCGTCCGAGCGTTCTACCAACTGCAGGCGCCCGCACGTGGAG
ATGTTTGACCGTGCACATTCCTGATAGACCTATATACGATATCTCCATATCAACCACGTGAGGTTATTTCATTCCCCGAA
CAGGATACAATATTTAAAAGGCGCCATATAGCTCGTGATCGAGCTGGCGCTAGATTAATTAAGACAATACGGGTGAGGTA
AGTTCACCCCTATTGCAATATACAGTAACGCGATACCGCTAGACAAGGTACTGCTTTACCCACCGACAGAGTATCGGGGG
TCAGACTGGTGGGCAAGCCTATTAAAGGCACTGAATGAGGTCATACACTATACGTCTCATTAGTTGCAGTTGAAACGTCT
CAAGCACACATTTTATTCCTTGCCGAGGTGGCGGTTGGCTGCCGATGCGACTATGCACGACCCCTCGATAGGGCGGTTCT
GTTATATACCATTACCGCCGCGGGGTGACGGGTAGCACTGAAGGCTCTGACAGATATAACCAGGTTGGTGGTGTGCCCCA
ACAAACCCCTTCCCCTCCCGTAGCACTGCTGAGATCTGCAGCCATGGAGAACAGCACTCACGCTGACAAATATACTAGAG
CGGCATTGACCTTTACGAGAATGTCTCATTTAGGAGGAAGTCCAAATTAATCCCTGATTCTTCGTGTGGTATGTGGAGCT
CTCCCGAGGCGTCTTACAGCCCACTCGCTGGTTCAAGACCGGTTTGGAACCCGTCGCGACGCCGGGTGGGGTCTCGAATG
ATGGGTAGCTCGACCGTTGGACCGCCCAGGAATCGAAGAATACGGGAATACGAGGTAGTGAGTTAACGCAGAGGACGCGT
AGTAGGGAATCCTTGCCTGGGAGCCTCTGAAGAATCTGAACGGGAACTGAGCCGGGGCTGCCCTGAATAAAGCTCTGAAG
TGCATAAGATTATCCTTACGATTTTGCACCCGTGGCAGGCTCAGGCGCGGTCTGCGCATCCTTGGCTCCCTGTCTTTCCT
ATATGGACGTGCTGTTGTGTATGTGTCATTATCCCACTCTTAAGTGTGCATTGTGCTCGGGCCTAAATGTCTTTACCGCC
TGTCGGCTAGCGTTATACTATACCTAACCAAACAGGTAAGACTACACCGGTCAAAAACGAGCTGCAGGACTTGTACGTCT
GGTCTCTACAATAGACAGTCCTGTAATAGAAAAGTCCGCTCCTGGGGCGACTTTAGAAACTAGGCCCGCGATGGCTTCTC
CGAGGTTGACTACGGAACGACTAACAGGCTCGCCGTCTGAGGTTTATAGTCGGCAGGCCTCTGGCCCTCCCTTGCCGTGC
AGGAGCGTGGTGTTGCGATCATAGAATCCGTAACGAAAAACTTTGTCCTCGACTGTTCCACAGTGCTTCGGTGTTTAGCC
CGAGCTCGTGCTTTCTATCTGCCATGTGCCTCCGCAAGTATATGCTGCTTTTTCTGACACACAAACGCTACACTTAGTAG
GTGGAACCCAGCCGTTCCCCCCCCCGGAAGTCACTCCTCCGGCGATACCGAAACTCCTCACTTTTGTCTTTCTTGCGACC
AATACGATGGCGCCGGCTGGCAAGTTCCTGGATATATTGATCAGCGCTCGCAGTTTACGGCTCCCTCCGGTGCATCTTCA
CGAAAGACCGCGCGTACTACAGTGCTCTAGACACACGCCTCGTCAGCTAAGTCGAGTCAGCTCTGGCCCTAGGCTGCGGG
CCGTGAAATCGGACGAACGTGCGGGATTCATAAGACGAGAACACTACACTGCTAGAAGCGAGCCCACGGTTGCTAAATCC
ACGTGGGCGCTGCCAAGTCGAGAGCGAACAAGCATTGTAGAGTGCGTTTATCACTAGTTGCCGCGGCGTAATCATTCGAC
AAAGGTTAAGTATCACGAGTGGTACGTATCCACGTGTCTGACCCGGTCAGTCACCAAAATGCGAGCCGCGGCTGTGCACT
TGGCGGCCGCAGTAAAATACTAGCGTATACCCGCTCGTAAACTGGCTGGCCAAAGCCGTAATATTATGTATACGCAAGAT
CGAATTGCACGGCATGCCTAGGGAGCAGCCTGCTTTAGATTTCGGTCCCATCCCTCGTCAAGCCTGGTGTTTTAGAAGGG
TCGGGGGGTTACCTGACGAGCTACTTTATACACAATCTAGCCCCAATAAGCCGGAATACCACCGTTCGCAGTCATTTGGG
CCCCACGTCGAGTCACTTGAATTAAGCCGAAGTATAGGATCCACGTTATCGAGCTTAAGTGGTATCCCTTCCGGTAACAT
CCCTTGTGCCGTTCTGATTTCATCAGTGTAGGGCACAAGAATCCACCGACAAAGTTAGTTAAACCTATCCGCGGCAATCA
ACATAATACCACGTCCATAACAGGAGTGATTTTCAAACCTTCAAAATCTTCACTGTTCACAGAACTTCATTCCCTGCGGA
CGTTGGTTATTCGGACACGAGGTGTGGATGCCTCTTTACCCATACGTAGTACCAATCCCAATCACCGACGACCGACCTCC
TTGATATGATGCTTGGTTTTTTTCGTTCTACCTCAACCCGGATCGCCAGAGAAGCCTCCCCGGCCGAGGGGGACGTCCGA
CCCTTTCGTGCACCACTCCTCCGTGGTCAGGACTGTGAGCCTGATACCCACTCTAGGCATGAGGCGACAGGCTGCGGATA
AGTAGGGAGAGGTGTCCGCAAATCAGTGCGATAAAGCTAAATTTGAACCGCGCTTACGAGCTTTCACTCGCCAGCTCAAA
CATTTGCTGCTGCGACAGATGAATTACCAGGCTGCGAGTGTTTCACCACCTTTTGCGCCAGCCGAGGTACGGATGACCTC
AGGGCGGACTTTTCGCTTGCGCGTTTATCTCGTCATCTCCTTCTTCTATCTGCGACGATACCGTGCTGCTTTCTTTGGCC
TTAGGATATAGTTCTCTCGTCCAATAGAACTCGTCGAAAAACGGAGCCCCCCTAAATCAGTTATTAGGGTACAAGAACTA
CAGACATATCCCAAGACTGGAAGACGGCAGAGGACGAACACCTGTTTCGGTACACTGCGGTCCAGGCACACCGTCGGACT
GGCAGTCAACCGGACCGGTTAGTAGGTTGGCTCCATCCCCGAACCGCGACCGTGTGTCATGAATTTCCCAGTGGGGACCT
GGCCGTCGTCTCCCCCATCAACACCGGTGATGCTCCCCGAGTTCAGGGAAAGTCGGTCCTGAGTGGCGGTGCTGGCGGTC
TATATCCCTTAGATGAGAGTGGCGGCTCAGCATCACTGCGAACTTGCCGGCAACCTTTAACAACTAAATTCTTGCGCTTC
GAAACGTTGGGCACGCGCAAGGAAGCAGCCTCACGGCTTGAGTCGCCTGTTGCACGAGCGGAAGATACATTTTCGAGTCT
CGGCCTGCCTGCACAACGGCCGTAGAGTAGTCGCGTATCCGCTACATACCCAAGCAAAGTGGATAATATAAAGCTACCCA
CGTGTGGTGATGGGGCATAGGCTTGCACATTCATTCGCAGCAGGGCTGTTCCTTTCCGTGTTACTCAGGCTAACTTGCAC
TAATAAGCGATTTCTAGGGGAGCTGCAACCCACTCAAGGGGAATGCCTCTGGTAGTCTCTAACTCTACGAAGTAACGCGT
TTATGCTCAATAATGTGTTAGCGTATCACCGACGTTAAGTCTGCGCCTTTGCGAAGCGTCTTGAGCTACCGGGCTTTTCC
CGTTGGTCTCATGTCAAGCGTGCTATCCGGTTGCCCCGCAACTCGAATAACGCTTAATTCATACTAAGTCCACGTTGTCG
CCGCTTCGACTCATAAAAATCCTAGACCCCCCTTCTAACCCGTTTCTCAGTCTCTTAACTAACTGTTGTTCCCATGGGGG
AGCATGACAACTGGTGACGTCCATTCTTCTACAGGGGAAGGGCCTAGGCAATCAAATTCCAAGATCAGCGCGTCGACTTA
CAATATGAGCAACACGAAGGGAACATTCCGCCGGCTGTTCCGCCTCAGGGTAGACCGCCTTTTGTTCATCAGTCCGCCCC
TTGTGGGTCTTGTCGGGCTAGTATGTGCCGGTCTCACCATGCACGTCACCTCTTTATTACTCAGTCGCCCTTTCCCCCCA
CATCACTTTTAGCGACCTCATTTCTCCCCTTACCTCAAGGGATTGCCTGAGATCATTCTCGAGTCCGCATCCTGTAAAGC
AGACATTCGCGTACATAATCCCTTCTCACACAGCCGCACAGTTGAACGTCAGTGACACGCGCCCGTGTCACCCCTCTCCT
TAGCGTACTCATCCACATCCTGGGCGCATCGAGAGGTTATTCCCAACGTGACGTTCGGAGTGGGTAGGGTCACGGGGATA
AGTATGACGCACCCAAATGGACCGAAGCTGGCTGGGAGCCAGAGTCCGAAACGCTACACGCGACTAGATCTGAAGTTTTA
TGACAGAGCCCGCACTCCACCAGTGATCATCGCAGAGATCTCGGAGCCCCTTCGTTTTAGGAAGGCGCTGTACTCCTCTT
TGTCCTTGGCATTTACGCCCAGGTCAGCTTATCCAGGGTTCGGCACTCTCTGCTGCTGTGCATATCGAACCGTACTGCAG
ACAGAGGTGCCCCGCCGCAGCAGGCCGCGACTGACCACGAGGGTGTTCTTGCCGACAGATCCTCCTGATCCTGGTGTTTA
AATGATAAGCGTGTGCTCGCGTCTTCCGGAACTGACTCCATAGTCGAAGATTGTCTGTTTGTCAAAGCAATCCTGCCGTT
CGGAACCGCTTCAAGACGGATGGAAGAGTACAGAATTACCTTCCATAACTACTGGCTGCACCTTACCAACTTCTGCCTCT
CCTACGGCCCCCGTATTAGTCCTGAGTATGGCGTAGTTGATAACCGTCGTCACCTAGTATACCGTCCAACAGAGTGCGCC
TAGCACTGTGTCTCCGCGGCCCCCTATCCATTGAGGCAGGACATACCACAAGCTGCATCGCCCAGGCAATCAAGTATATT
GCAGTCTGGGGCCGAGGTCGTTAGGAGGCCAGGCTTCGGGGTCGACTCACTTCGTGCTCACATCATGCACAACTAACGTT
CATGTCGATTCGCAGCCCCGGGAAACCGCTAGTTCATTATCTCTATGCTTTCTACCGTCCCCATACCAGCCTCTTTGGGT
TTTCGGTCCATCTGTTGTGGGGGGCGTCGACTTTTCGCGCTCAGGACTGAGTCTTTTCAAGATGCTACCCCAATCCGTCG
AAAGGCGCAGGGCGT-AGACTTGTCCACACCTATCCTGACATTCATTTTCGTGATTGCGGGGCGTTCGTAACACAATTCG
ATCCTCGAAAAAATAGCTCGCAGTATTCGTAGCATGGGCTCTGCCATCTTGTTACCATTCCCCCTTGGATAATAATACTC
AGATTGTGTACGGTCGTATAAACTGGAACAGGGAAGGGACCGATAAAACTCATCCGAAGAACCCGTATCTAGGACATATC
AAGAGATGAGCTCCCACCGACCCAAAGTATTCACCTCTTTGGCTGAAGATGGCTCGCACTTGGTCGAAGCCCTAGTCGGT
TTTCGAGCGTAACGCCTTGAAGGACCCAATAGGCGTGAACGGCATAGTTGCTCGTACGGTTTCAAATTCAGCCACAGGCT
CGCCAGACGGGCTTCCGCCAATCATTTTGACTCATTTCCCGACCGGTTCGAGCGCGGTCCACTAGCCCCGCCAGAACTAA
TCGCAGCGCGCGTTGAGCGGATCAGGAGGCTGCGGTTCCTGCGAGTTTACGTGAAATACACGAAAGGGATTGATCTGAAA
ACGGAGGCGCGGATCGGATTGGTGAACGCCCCGCGGCCAACATAACGGCCTTTCCTGTCACACCCATATCGTGGCAACTG
TTCCACCTCGTGCCAATCTGCTGAGTATTCAGCCTGATTCTTGGCCCGGCTTACAGCGCGAAGCGCAGCATATAGTTCAA
GTGCCCTATCAGAGATTGGCCTGGAGACGGAGATAACGACAGCCAGCCTAGTAAGCCTGGCCAAAAATTTGTAGTTTGGT
ACCGCCCATTCGGGTCCTAGGACCCTGATGCCGGTTTTCCTTCGTCGTGAGAACTCCGTCCTATTTTCGGGTCACCTACT
ATTTTTGGAAGGCCCTGTGTAGCATGATGAACGTCTGAATTCGAATCGTCTGTATTCAACTGAATGGAGTTCCACCCGAT
ACGCATGACGCCCCGTATATCCCGAACTCCCAGACTAGAGATGCCTTACGCCCTGAAGCGGAGATGGTGCACTGAAGCGG
TGGGATCACGGCAGAGGCACTCCGTAAACGCTCTGCCGACAGATGCGGCCCCTTGAGGGTTAGGCAAGCCCCCCGGTTTC
TGAGTCGGGATATGCTAGCTCAGGCATTAAACTAAAACCGCACGCGAGGCCGTGAGAACACAAAGTCACCGAAAAGCAGG
TCCTGGTCAAACGAGCGCCGGATTAGGGTCTATGGCGAAATGAGATAAAGCGTCTGTGCCCGCCGGATTTTATATCGGGC
GTTTAAAGTGTTGAAGTGCTAAGGTATTGCACAAACAGAACTACACAAAGCCCCCCAAAACCCCCTACTTGCCCGGCCTT
TGTAGAGCACCGCTGGTGGTGCTACAAAACTATAAATGCGTGACTTGCCCGGACACTCACCCGCTCTGTTTGACCCGGGC
CCCGAAGGCAACTGTTCCTAACACTGCATAAATCGCCAACTGACCTGCCTGCTGTACGCTCGTGCAGCTTTCGGACACGA
TCACATAGCTGTAAACAGTGCTCGAATGTTTACAGCAATGCCCGGCCGACGATCCACACCCAAGGAACCCTGGGGCGTAC
CTAGGCGTTGGTCAATAAGAGTTTGGATCATCAAAACCGGACTTCCTGTGAGGCCGGCAAGGGGGTCCTAACACAAGTTG
TAGTCTGCTCCCTACAGGGAGGTTCGATGTTGCCGAGGTGCGCTTCCTTCACGGCAGCGCGTCTCTTCCTCCCTCTCCTG
GGTGCCTTAGTTCATCACTACCCCTTGGGGCTGGGAGGCCTGGAATTTCCGGTAAGCTAGCCTCAT-CCGGTATGCCACT
TCCACTACTGGCGGCAACTTAAATTAAGGCTGGGGTTCTTGCTTGTCGGGTAATCGTGCTCTCTTAACTGGATTCCGTCT
GCTAGCCCTGGATACCGGCACTCGTCGGCAAGTCGGCGCTGCGTTAGTTTGCACCTCTAGTGGCTTGAACACCCCCACCC
CCGGGCGGTTGGGTGACCCAAGCCTGGCTGGTTGTGACCTCGGCTGCGCCCAAGGGATCCTGGGTAGGTGATCCCTATCT
GCTCTCTGACCTTGTATAGGCAACACGACAAACATCCTCCGGAATACCAGTTTGATGGGGGGGGAAACACGGATAGCACA
GTCAAGCATGGTCCGCGCAACGGAAGGTGCGGGAAGACCCGGCCCGTCGGGCGCGGCCTCGCGCTGGCGATGATCGGCGT
CCAATGTGCCTCTTGCCTCGATTGGTCCTAGTTGCCATTATGACAGCTTCCCCGGGGGATTTGGTTAGGGTTCGGCTGAT
AGTGGTTCGACCTTTGCTGTCTCTTCCAAGTCGCTAATTCAATTTCAAGGAGTGATCACCGCTCGAGAAACCCCTTGAAT
CGTCCCTGCGTCTGGCTCGTCTCAAACTCGCTCTTACAATCTCTTCCTACGGCAGCGCTGCCAAACTTGTTCCGCCCACT
ACGGAGTCAACGCGAATAGACCCTGACACGAGTTTCACCTCCACGTTCGTGCACCTGCGTTTCTTGAGTCCTCTACGATC
CACGTCTTAGGGTGGAGTTAGTCATTTTTTCACATCGTAAAAACGGAGATTGCGTTGGGTCAAGAGGGTCACAAGCACTC
GCAGCCATGCTCAGCTGTAAAGTGCCGCGTGTATTAACTCTCCTTTAAATATAATGGTCCCTAATAGCTGCTCACCGACT
TGAGATCCGTTCAGGTCCTTCGTAATAGTCAATATTGGTCGCTGAAGGTAATAGACCTATTGCGTATATGTATCTCCAGT
TCCACGGTCGGGGACGAGATTCCGTATACCCTCTTGGTCACTCTACGGGAGCCGTGTTTGGTGATCTCAGGCCGGGAGGG
AGACCAGTGACTGTAATGGTGCTAGACCCAACGACCCATCCTGCACCTAAGATAACTGGGGATCCAGGAAAATTGCACAA
GTATGTCTACAGCGAAGCCTAATCAGGCGAGCGGGACCGACGGGTTATGGGTGTCTTTTGACAGCGACGTGCCTTCAAGC
CTGTGGTTCCAGTCCCTTATGACCCGCTTAGAGTTAGCATGAACTCAGTACGAGACGGGAAGACATAACTGTGCTTCAGC
CAGCTCGAGAATGGCGCAGCCTGAAGCAGGCGACCCTCTTGTTTTCGAAATCGCGAAAACGTAAATACTCCGCCGGGTTT
GCTGCGTCCGCTCTCCCTTCCAATCTAGGGTCTCTTTCGCGTAGCAACAAGCTCAAGAGTAGTGGTAGACATCTCGGCAG
AAGAAAACAGATAAGTAATGAGACATGTCGGGTGCGCATAGCTCGATGATGTGTCGTTGTCTGAACATGACTGGGCAACG
GCCACCAGTAGAACAACTGCTGGGATGAACGAGAATTGCTTTTTCCCCAATTCAATCCTCGGGCACCGTGTTGTCGTACT
GCAAGATGAAGAAGTTTTCCAGTAAGCGTTTCTGTAAGCGCAACATCTATGTTTATCCACACCCCTGGTCCCTTCTTGTT
TGCTCACTTTTCCAAGCCGGAGACGTTTAACCCGTACTCGATTACAACGGTATCTTCTAAACGAAAGCGATGTCAGACGA
CCTTGACCGGTGCCAATCAGTGATCATCACGTAGTAGTCTTCAGACCTCATGACAAGTGGAGCTCCTCCAGGCACTTGTT
TCTGAGGCGGCCCACTATCCTCCCCCGAAGATTTCACCTTCGACACATGTATCGTCCTACAAAATTGGTAATTTTATATA
TAGTACGGCCGTTGTCTATCTCATACCTCTACGCTCCACGCAGATTCTTCATTTAGGAGTGCTTCGGAATACCCCATAGG
CACAGAGGCCAGGCTGATGTCCGAGCATACCTCGAATAATCTACCCAGATCGTAATACGCAAAAGCGTCGCGTAAGCTCA
ATGACCATCTCTTTTCCTCTGTACGAGGCTTATGGCCGAATCATGTACACATCCTCTTAGGGTTCAGCAGAAGTTCCACC
GCTGAGTCCCGGTCACCCATAACTATGCCCCCCCATGCCATCGGGGAACTTACGCTGAGTAGCAATAACGTGTAATAGAT
TGTGGTGATCGGCTACCAGGTTTCAACCACGGTTATCACAGTCCCAAGGCACTAATTCACTCGAAAGGGGTTTCGGAGTT
GGGAACGCGCTGGACCGTCCGGGGGGATCACCAGGCCTACCTGCAAGTCCACGACATGATGGCGAATGAGTGCCTGTGAG
CCCCCCTGCGATTGTAAGAAATAAGTTACATGCAGGGCTCACGATTGATAGCACACACGTCCCGACCGACCCCCCCTGAC
ATGATGAATGCGGATAAAGACTGCTTATACGTCAGACAGTTCAGCTACGGAACTGCGAATGTTACCACAGCATTAAAATC
AGATGTACGATTCAACAGCCTCCTTACGTGCGTCATTGTGAGAAAGAATGGTGTACATTACTGGGACTTACGTCCAATCC
TGGATCATTTCGAGAGTGCGGCCTCTCACCCTATGCAGTTCTGCCTGATGCTTAAGCAGCACAGAGTCAAGGCGTCCACT
TTGGTACCCCGGCTCGAGGCAATTTAGCCCTATTACGTTATCGACAAGTTACACTTATACTTTTCTGCTTGTCCCGCAGA
GTGTCGATTCATGCTTATATCCAGCATTGCACGAGTAAGTAACAGTTGAAACAATCTGCGATCCTCCCACCAGCTTGATC
ATCACTGCTATCCAAAGAGTACAGAAGGAGACAAACCTTGAGCATGCTTGCCGGATGCTACGATTTAGTGACTTATACTC
TCACTCAGACATCGTTATCTTCCGAGTTAAGATTGCCCTACACATTCCATAACGGGGCCTTCACTCTCAGCCTGCCGCGC
CGTCAACGGAGAATGTCAATGGCGGATCATGACTGGTATTGTCGTAGCCTTCCCCCGGCGGGCGCAGCATTACAGCAGTC
CCCGGCTCAGGACATCACGGACTGAGTGCGGCATCACCGACTACTTCCTGCCCGTCAGAGGACGATACGTCAATTCCACC
CGATTCGACTTGTCCACCCTTGGGGGGACGTATTAACTTAGTAGCTAGCAGTTGAGGGCTTCGATTGTGTCGAGTGGCCT
TAAATAACTGGGTGGTCAGGCGACCATGCGCGCATGAGGCATATCGCAGTATGATAAAGGCCTCTCTCACTTTAACGCTG
TTGCCTTATAAAGCGCTCCCATACTACGGCATCCGTCGGCAGAAGGCCCCGTCAACGTTGTGAACTTTCCACCCGGCCCA
AGAGATGGTCTATGTACTCGACTGCCGCTTCAAGGCTACCGCCTCACTGTACCCGTACGTACGCGACAAACCAACCTGAA
TGAACATCCTACGCGAACCTAAGAAGGTCGTTGTTAGTGCAATTGTCAGAGTGACTTTACATTTCGGTTTCGCTGTATTC
AGATCGTTACTATTTTAAGAGCTTAAGTGCAGGTCGCCGTGGCCTCATACGATGTCGCATCCCCTGCGGTTCCGCCCATG
GTGTACATGTCCAATCCCCAGACTTCAGACTTTCGTGCTAATCTCACCACGTGACAAAGACATGTATAGGACGTTCCCGG
GTTACAAATACAAGATAGGCTCAGAGCTACTGAAAACCGATACGCCGGCTTATTCCTATTGCTCCAACCCGGT
>SRR354021
GCCCGTTGTGGTAATATAATAAAAAAAAAAGTTGACTTCCTGCACACCCCGTCCTAGAAAACAATCTACCGCGAGATCCC
TTAGAGCCCTAAATGCCTAGAAAAAACGATAGATTAACCGTCTAATCTTATCGATAATTTCCACTCTTATATTGTCGAAA
TAATACCTAGCCCAGTGAAGCTTCCCGGCAGCACGAAGAGGTTCTTATCAATGCGCCGCAGACACACAATGAAGCCACGA
GGTCCAGTTGCATCACGACGCAAGCACTCATCCAATGATTGGGGCTGCTCTTCAATTGACCTACCCACTGCGTACGCCTG
TGTAGCGAGTCGCACCTTAAGCGTTGGGCGACGCCTCGGTGCCAGTTTCGCTCCTCATTTCTCAATCCGCCTATCTGCCG
AGGAGTGGTTCAAGCGGACAGTTTGCCAAGGGCTGTGGTGTTCCAACGCAAGTACCAGTTCTCTTCGTTAAGGGGTGGGG
AGGATCCTCGTTTTCCTTTCGCAAAGGATATCGTCAATCAAGTCTGTGTTACTTACAGGACAATCCTCATGATAAAATCC
CTGACGGTTACAACTCTCAACTAATTTAAAAGCCACACTTTCATCACGTCTTGAATGAGGTTTCGTGAAAAGGGACTTTG
AAATATTGAGATGACGCCCAAGTTGAGGTTCTTCATGTGTCCCAGGCCCGATGAGTGGCGGAAAACTCAGTCAGCCGCTT
GCCAAATATTTAGGTTCGCGTTATCAGTGGCCTGAGCCCAAAGGCTACTGCGATAGTTTCTCCTGCTTAGGTGGCAAGTA
TGTTCCGGGAGCCCTCGGTCCTTCGACGACTTCACAACAGCCTCACTCGACGCAGCACGTCGTAAAATCCGGGGCGTAAT
AAACGACCCTTCTACCGATCATGACTTGCGTGCATGCGTTCTCGGCGGTGTAGGATGGCGTCAACTGTTCTCTTGAGTAA
TCCGGGTCAGGTCCTCTTGGGAGCGCCTCAGCCCCGTGGAGGGTACTAGCTAAGACCACCTTACTGTGGGTCCCCACTAT
TTCGGGTCTTGCGCGGTAAAACACGGACTTGTCGCAACTTGTTTAGAGCATTTGGCCGGCCCCGACTAGGCGTCGGCGCG
GGGAGAAGCAGATACCAGCATTACTTGAAATTACCGCCTGAGCCTTAATGGTAAACGGATTCCGAACAGCTGATATCGTC
TATAAAATTGCGAACACTTTGACCGCGTCGGAAATACTTCATCCCACCCCACCATTAATTACAAGGCAATGCGTGTCCAA
CGGAGCATAAGCCCAGCTAATGCGCCAAGGTGGAGCACTCACTCCCCCCGGCGCAAGTGCCCTAGGAATGTCTTCGATCG
CATGGGGACTATGCAAAGCGCCAACAGGAATCACTGGGGAAGCCTCTTCGTCGGGGATGTCAAGTAAAGTACGTACAACC
TGGGATACCATACGTCGGACGGTAATGCGACTGGTTTCGACCGGGCTTGTGTCTCCGCCCTGCCTTTCCCCCAAATATCG
GAGTATCACTCTCAACCCTTCGCAGGCAGACAGTTTGTATCCGCGGCTTGATGGTGCCTCCGCTCCGGGCGCCGTAGCGG
CTCCAACCCTAGTCTTCCTATCCGACTCCACACACCAGTTCGCAGTGAAGGAGGACAAATCGAGACCCCGCCCCTGACGC
TCTTGCACATTGCTGACCCCATGGAACATTCGGGTCTATCCGGGCCGCTTAAGCTCGGGTAAGACGAGGGCATTTAAGCA
ACCAACAATATAGGGCGCGTAGTGTTATTGTGTCAGGGTCCTCCGAAGAAATTGATAGTTCAAACTACACGGAATTTGGC
ATCCGCCCTGGTCTTATAGTGCTGTGTCATGGGACTTCTGTAAGGGATGCGGACAAGACCTGACGAAAGTCTTATACCAC
AGACCCCGGCGAATGAATTCCTATTGCCGTAGTTCTTGCACAGGTTACGCCAAATGATACTCACCCCTACATTTTTCCAT
ATACAGTCAGTAGACCACAATGTCTTTTACCAATTCCTTCATAGTCCTTGGCGTAGGGAAGCACGCCTCTCGGAACTCAG
CAAATGAATCACTCCAAAGGTGCGTGGGTACGGCGGCCTAATTGGACACCGGTGCGGTAAGGACTAGAGACAGACTCCCT
GGCAGGACCTTGGAAACTGGGATCCCGCTGACGTCTTCACTGAGTGAATAGTTTGCGTCACACGGCGAATCTGGATCCAG
CGCCCCTACCCCGAGCTGTGTTAGTACGTTCGAGTATCGCCCTGCAATTGTAAAGTCTATTATCAGCCGACGACTTCAAA
ATCTAATGCTCAGTGTTCGGGGCCCTACTAAAGAACTCTTGTAGTCCTCGGTAACCACAATTTCGTAATTATAATGTTCT
TCTGGGCCCAAGTTGTCCAATCGTGCCACTGCGTAGTTGGAGATGTACGCTATGTTTGGCGCGGAGGCAACCTTAACCTT
AGTTTATCCTCAGTGCAAATAGGTTGATACTGCAACGGAAGGATGCATCCAATTTCTCGAGGGCATTGTGATGGAGCCGG
GCGGCTTCGCCCTTCGCGGTACCCACGCTAATAGTTAGGCTTTGACTGACGCGGCCAGCGAGTGTCAGTCCGACGTGCCG
GCAAAGCGGAAGTCTCAGGACCTAAAGATTCGAATATCCTGCGAATATAGCCTTGTAGAGGATATACGTCCCACGGCACA
GACGGACCACCCAACTTCTGGTTACACCCGGGAGGTTAATGTATATCTCCCCGCTTATTCCTAACCCAATAATCCAGTTA
GTACCGCAGGCCTATTGCACCCCTCGCATGTCTCTGTTAATAGCAACGCTGGGTCCTCCTGAGTCCATCGATGCGTAGTA
GTCCAGATGAGCGCGCGCCTCTCGAAAGAGCAGGGCGCGCGCCCCATCTCGGACCTGTCGCAACCCGAACGCCGACATCG
CGGGGAAGCGCGGGCATCGATAGAAGCTAAATGAGCATCCATTCGAAACTTTCGCGACAATTTTGTTTGGTTATATGTGC
TTGGTCTATTGTCCTACGTGAACGACCACACGGCATGGTAAGCCCAGCAGCGCTTTCTGGTATCAGATACCGCGTGGCCT
GCATCCTTTTCGCCATTAGGAAACCACGGGATCTTTTTTACATCGTTCTCGACTACCCGGCTAACTGTGGAAAACCGCGT
CATTTTGACCTAGAATTCTACGGATTTACTTCGAGTGCGGCATCAGGCCACAATACATCCAACCATGTGAGGGAGAGTTG
TAAACCTACTTAGCGATTTTAACATGCGAGGGGATAGTTTCGTGGCAAGGGGTCAGGGCCACAAGGGTTACTGAACTTAC
TCCGGCACATCGAGATATGAACATAGGCGCGAAGTTAACGGCAAAATATTCACGTGAACAAAGGGACAACCCGGTTGATA
GGCTGAATCCGACATTTATGCAATTTCGCTTTATTCGTTTTTCATACATGACCCCATTGCACTTCGTGCAGATCTGTCCC
CACAGAGGAACCGCAAAAGGCTCACCCGTGTAAATAGCGGCGAGTAAACTGTTGCACGCCGGAGAACCGGTGACTATGAC
GCACCTGTTACAAAGCGACTTACAAGCTCGACGTCCACATTGCGAGGGTGAATGTACAAGGGTCGCGCTTCGACTCCAAA
CGTACTGAACTTTAGCACGCAGAAGGGATCAATATAGGCGCTGACCTGCTATGCCCTGAGTTAATAGCTCCCAGCCTACG
GGAACGCCCCACCCCTAGGTATTTTGCTATGCTGAAATAATCAGTCTAGCAGTTGACAATCCAAGACCAATAGGGCTTCG
CTGGAGACCTCCACGACCACCAATCGTTGGTGTGCCCGAAGACTACACCCATGACGTCGCCTTTAACCGGTGGTAACGCA
TCACCGGCGCTACCTTTTTTGAACTACATAGCGCCTACGTAACGATCCGTATTTTCCGCGGGCAAATCAAATCGAAAGAG
AAGCCGTGGTCATTATAAATGCACGTACTTTACAATTGGTGGGACAGAAGGAAGATTTCCTATAGTACCCCGGTGTACAG
ATATCAGGCCACGGGGTATAATTCGTACCTTCGATCAGCAGCGCTTTATCATCTTGTATATGCCCCCTAGGAACGCAGCT
GAGAACAAATATTCGAGGCGATTGTCGGGGTCAGGGTCGCGGTCGCCATACTCGGTCTCACCCGTGGCTACGATAGAAAT
GCGCATGTACGGACTAACGGGCAGTTTCGTATGAGTCCCCCGGGGGTGGCCTGCGATTGCCATTTTCTATCGTGAGATTG
TAAATGTCCATCTTAGTGACGTTAACTCGACCTGTCCCTCCCAGCCATATTGATCTTTGGCCTTCATCGTGCCTCCCGGC
CGCCCTCATCAGACCATCTGCTCACGAGTGGAGCTGCGATCCCGCTCACGGTGCCGTTGTGGTAGACACACAGCACCTAG
TTGTGATAGGCCGGAGAGTCAGCCCTACCCATCGCAAAAATGATTGTATGCACTAGCATTGGATGGATTTGGTTAACATA
TTTTCCGAAACCGGTTAATTTCGATTTCACTTTTGCGAGGACAAGAACAAATTATTAATCTCGCAGCTTCGCCGTCCGGC
ATAATATACGGAGGTAACCAATGGCACATTAGCTTCCCAAGCAGCTAAAGGCGGTCTAAGCAACCGTCATTCCGGATCAA
GATCGATGTGATGCAACACAAACCACATTCAGGGAACCTACGTGCGGATCCTACTTTGCACATCTCCGCCAACTAATACT
AGCTTGCTGGTGTAATCCCGCCTGTATGCGCAGAGCCAATCATTGTCAAACCACCTCCCTACGTACTTCCCCTCTGCGGC
TATTTAGCCTCAGCGCCAGTATGGCGCAGTCGCTTCGGTAGAGCGCACTGATTCTTTGCACCCCGCCAAGTCATGTGGAT
CGATCACTAGCTTACCTGGAACGGTCCTTCGAGCACTATCCCATTACCCCGCTTCCTAGTACCATGGTCATCATCAACGC
CTCGATACACGGGTGAAAGGGGTCGAATTGCACAATAGTTACGTAGCAGCGGCAGGTCTGGAACCCAATGGGATAGGGCG
AAAGAGGGGGAGTAGGGGAATACCACGGCATAGCGCGTATTACTGCAGCTGAAATATAAGACCGACACTCGCCCGGCAGA
TTATTCTCTGGCACCAGGTCAGTGAGATCAAGACATCCATGGCTCTGCCGGTGTGAGGCCAAGGGTCTGAAGTGAGCGTT
CAGCGCAGTCAGGACTTTTCCTCGCTAATCGCACCCCGGCCGACAGACTCATCTATATGGCGATCTCATTGCGCACCACT
GCTACTGCGACTGGCGTGCAGCAGAAGCCGGCTATGCTAACGGTATAAGCTCGGTCTTTATTCCCGAATATTGTGCCACG
CTCTGCTTCCTATCGTTGTACGCCCATCTGTCCACCGCATACGCTCCTCTTCGGGGACTAGAACGCTACGGGAGGCTAGG
TGAGAAATTGTTGCTGGAGGCGATAGGCGAGATTTGTAGGCCTTTGAAACAAGGAGGGTCGAAGCACGTAAATAGTTCGG
GGGACAACAGGCCCCTTCCATTTTACGGTTAGCCTCACTTGTTGCTGGGTGGGGCTATCCGATTAAGAGGTGATGTAAAT
ACGTGATTTGCTCCGACTATCGTAACTGTACGATGTTTGAATGCGAGGCCAGCCGGCCGGGTGGAAACTCAGTCGTTCCG
ATTTATCGATCACCCGTTCTGGCGTTTGTATCCCTCGTTCCCCCACGTCCCTATCCCCGGGCTGGGCGTAGCGGTAATCT
AGCTAAAGAACGTATTACACTCGGAATTGATTACAACGAATAGCTACCAGGGATCCTAGGCATATAGTCCGTTCCTTTGA
TCACGCGGACACTAGGAAACATAGCTTAGAAATGACCCCGCACATCAACGAGGAGAATAGACGAAGCAGTGGTCCCTGCG
CGCGGCGACAGAGAGTGACAGGCCCTCAAAATTGTTTGACTCGTGCCGAGGTGTTGCTTGAATGGCGATACGCCAATGTG
AGGACTCCGACGATAAGCCGGCGGTGGAGTTTCCCTGCATGGGAATGGCCTGATTATGTCAGCAAATTGAGGGACAATTG
ATAAGCGCGATTCGCCGTGCTCGCTGGGCTATTGCTCAGACCTTCACTCATCCCGTGCTCCAACGAGCCGTATACTGACC
TACCTGGCAGTGTTGAAACGTTTACACAGCCTTATTCGGAATTCTTAGCGCCGATGGCCACATTGCCTATGGCCTCCGGA
ATCTAAGCGGATAGATGGCCAGTCCAGAGGTGGTGGTATCGGAGTTCGTTGATGTAAGGGATCGCGCGTGAAAAAGGTGC
GATCCGAAGTTAGGGCGTTAATCTAGCCAGAGGACCTTTCGGAACAGCTGGAGGATTCTCGTTCGAAGCCCACATAGTTT
TCGGTCCGTGTATAGTGAGCAAGGACTAACGAACCGTTATACCACTAGCGCGCAGCTGGGAGCGAGATAGATCGCAGTGC
GCTACCAACCCGCAAGGCAGAACGCGACACACCAGAGGTAGAAACCGCTTCCTTGGGCCACGCTTTGACCCAGGTAAAAC
ATCAGGATTGGGCTTGGTATGAAAGAGCCCTGGTTCTGTTTCAACCCTAGGCGTTTTCTGGCTCGATCATGACAGCCCCC
TAAATAAACTCTCCCTAAATGGCGTATGCGGGAGGTATCGGTAGCATTCTGCCCCCTAGCCCATGTGTGCCGGGTAAATT
CTCACCGCAGAAAGCCGTACCCAGTCAACAGCTGGCTGCGAAGTTCACTCTTGCTAATTATTGTATGAAGAGCTACAGCC
ATCAAAGTACCTATCTTTCAGTGCCAAGTAGGTGGCGGCCGGGGCTGATGGGGATAAGTCAGTAGTTAGTATGCACAAAG
CGTTATCCCAGATGGCAAGGCACTTCGACTCGGAAGGACGCACACCTCTTCAATCGCGTACTGTGGAGTCATGTACGCGC
GATTTCTTAAGACAGCTTGGTCTAGCTCAGGTTGGGAGTTTTAACTCAAGTTCTAGATGCTTCCGTTGCAAACTCGCTTT
CCTGAGAGCATTATGTGCCAATAAGCTACGAGTTACCGGATTCCACGTATAATAACATTTTGGAAGATTCCGCGTCATGT
GGAAACGTAAGTCACTACACGTGGATCCGCTCTAAATCCGGAATTTCGCTGTCACTTTTGCTGAGCAGATCGCGCTCATT
ACGGTTTCTTATGTGAAAGTCTTGTATGCTTGGCGCGGTTCTAGCTTCTATTGTTTGCACGACAATGCTCGGCGGGGCAA
CATTCGTAGCGTCGCCGCAAAGCTAGTGCGGGGGCGCACAATGCGAATTGGAGCACGGTCTGTACCAATAGTATGGTATC
ACACATATAGACGAATGGGGCGCGTTTTCCGCGAGCAAGGAAAGTGTGCTGCACGCTAACGACCGTACCGGTTTAATACT
CCGGACCCGAACAAAGAATCGGCCATGACTTTGAACCCTATATATGTTTCATGTGCACCCAGAGGACGTCCAATATTTTG
CTGACCCATCTACTTGGTGAATTATCCTCACGGGTCTCAATTCTGGTAGACCTACCTAATGGCTACTCCCGCGAACCCTA
TGTTACTTTTGCCAGCCTCCGTACCGCGATAGTCCAATCGTACGGAAGCGTAGGTCTCCGCGCTGCAGGCTGATGGACCT
CCGACACTGACCGTATATGGCACCACATCGGTCCTTACCCACGGGCGGACTGAGAATGATGATCTACACACCAGCGCGTT
CGCCTGTCATCGGGTGTGTTTCTCGCACAGGTCTAAGGCAAACAATATTTTCTAAAAGACTTACGATAACGGATTACTTA
GGCCCAGCTGAAATGCTTTCGCATTAGTTCGTGTACGTAGCGCAACCGTATGAATATGTTACTGGGGGCGGAATAGCGCC
GAGCACCAAGGTTACCTATATGGCTTTGGAGCAGAACTCTCATTTACATTACGGGCGCTCAGACACACCTTATGGAATAG
TCTCCTGATCGTCTCCCAAACCTCGGCGTAGAGCAAAGTTCAGGTGGATCGGTATAGCGCGTTCAGTGACTTTCGCCGGT
ACACTGTTGGAATATGAGGCCCCCTCGTACATATTTATTATGGCTTCCACAAACAGCTTCCACCGTCCTGAGGAGAGGGT
CGGTCACCAGAGCTTGTCTGGTGGCCGCAACCGTATAAGCAGCACCTTTTCGCTTAGTGAACGTTAGCTGAGATTTCTAT
CGGCAGGAGGAGTCCTAAGGCTGGGGGATACTCACGGCTTTCCCACACTTTACAAACCCGGAAGAATAAGCCATGAGAGG
GGGATCTAATGCGCGGTCAAATCGTTTATGCGAGCGTGACTGATCTGTATCCATGCGCCAAGAGAGATGCACTTTAAGAC
CCGCAGCAGATACGGCGGAAAGGCGGCGTGGATATCACCCTGGCGATACAAACTTGCCGAGCGTAAGGTTCAAGGCAGAC
GGCCAAGATCTGAATTGAGATTCTCTGCTCGTGGGTTTATCGACCGAGAAGAAGGACACTATAAAAGGCAAAAATAATGG
TCGCCACATGGCAGGGCTAAGGGGCCTTCGACCACCGCGTAGAAGGGGAACCGTAGAGGATTTACTCGCCGTACGACTAA
ACAACCTAACCGACCCCTCCGACGCAAAAGATTTCTGTCTTTGGAGTGAGTCGGCTGTCTGGGCGCACGGACTTTCGGCA
TGCACCTCCAGCGGCGACCCTTACCGCCTGCGGAACGCCGGGCTAGGTGTTTCGACGGATTCCGTGGCCGTGAAGTACTC
GTGGTAGCATCTTTCCGAGCGGACTATATACTATACCTTAAGGACCAGCCCCTGTTGTGATGGGAAGCTTGGCTCAGGCA
ATCAAGTGCCGCCCCGCGTCACACTGCGTAGCGCGACTTGCTGGCGCACTATTTGAAGGTCAAGGTTTCCCCTCGCACCA
CTGGCAATGGAGTAGTAGAGTGGAGCGCGCTCCGCACGTTATACTTAAGCGAGTCTACGTACAGCAGAGATTGTGATGCG
CGTGTAGAAGCTGAAACGATGTTCCGCTCTTCACGATTAACCCCCACCCCTCATCGGTACGACCGACCTAGTAGTGCGGG
TCAAAAGTGTCCCTAACGACGGACCCGCCAATCCGAGATCTCATTAGTCTCCCACAGCATCACGTAAGGTGGGGCCTGCC
GCTGAAGCAAAAGATTACGACAGGGCCGTCGCTGCGCGTGGTTACGGGGTTTGCACTATGAGCGATTTATTTTGCGTAGC
ATCGGAACGGCGATGGATCGGGAAAGGGCGCGTACCAATGAGTCAGCCCTGAGCACCTGACGGAAAGCATCCCGGACAAC
AGGTCGAATGAGAGTTCGGTAGCGCAGGATAAATGCCCGGGCAGGAGCAATATCAGGGGTCCACGTCGAGTCGGGGTATA
GCGCGGTCTAGGCTCGCCAGCATATTCGGTCGGGTGGTGATCGCGTATTGGGCTTCGTCTTGGTATTCGCCAAAAATTCG
CTCGGATTTTAACATCCGGAAGGGGGGTTAGGGGAATTAAGTGGTCACGGTGGGCAGGGCTAATTAAAATGCGTTTACAA
TAGAGTGATGCGGCGGGTCTTACGAGTAGAACTGAGACAATGCCAAGACGGACCTCCAGCGAAACACCGAAAGTCACTAT
CCGTCGCGAGGGTTTCGTGTCCTCTCGACATGAACACTCACAGAAACGGGCAATGGCGGCTATTGGTAGCGGGCACTTGG
ACTGTGAGTCCGCTGTGTCGTCCCGGCGCACGCCATAAACCGCCGAACCAAATACGGCAGCCCTTGACATTGCTGTAATG
CCGGTCCTCATTCCAGTACTCATACAGTTGGACCTTCAGGCTGCATCGTGCTATCGCGGGCGGCTCCAATGGGCCTCGCG
AGACCCGACGAAAAGTAGACGCCCGAAGCCCCATCTTGCCCTCTGCCCGTACGAACTCGGCATGGCAGGCTTTGTTAATA
AGTCGGACTGAGATCCAGGTGGGTAAACGGGGAGCATCTTAAGAAAGTGATGCTATGTCTGACTCACAATTCACGTGCGA
ACTGCGGCAGGGTATCTTAGGTGCGCAAGACACATACGATACGAGCTGTGGGCAGTCCGCCATCAGCTGTTTTGGCCTAA
AGGATCGCTCTGCATTCTAAAAGGGTTGATGTCATGTGTAAGAAAGCAAGATGAATTGCTTAGCACGGCACCGGTTAAGC
AATGATGATGGACGGTAGGCCTCGGACTGTAGCTCGAACGAACTCGCCCAACCCAATCTCGTCTGGGGTTGAGGAATTGC
CTGATCACTATTGTTTATTGGGGTTTTCTACGGTAGGAGGCATCAGAGTAACCGGGCCAGGGGCAAGAGACGCCAACACC
AGGTTCTTGTCCGACAAGGAAGGCACTCGGCTAGCGAAGGTTATGCGTGTCCGGAATCGAGATAAGTACGAACGTAAGCC
ATCATGCGCGCTAGTACTGAAGCGTAAAGATCGACGATGAAGAGAGGTCCCAAGTGATAGGCCTTATCTGAATTGATATG
TTGCGAACAGTCATGCGATGGGTACAACGCCCCCTTTGGTGGGGCACTGCCGCTACGTAACGGTCCAAAGACAACGGGAT
CAACTACGATAAATATGTAAAATACATGTACGGTCTTTGGGCAGACGGATCCGGACGCAAGCGGAATCAATGCGGCTAAT
ACTCCAGCGGAAATGAGGGGAAGACCAGGCGGGAAACGGAAAATACGGACCATACGGCGTGGCAGAATGATCAAGCGGTG
GAGACGAGCGAAGACCAAGAGCACCGAGAGATAGGCACGCCAGGTAAGGGCGATGCACTACAATGACCCACATGGGCTAG
GACGAATGAGCAAGATAGAGAAGTAAGGTAGAAGGCAGAGCAGTGAGAGTCTCTCGGTACACCTAGCTTCCTCTCTTTGC
CCCAAGAACTGGATTCAAGGACGTAGATCCGTTGCCGTGTGTGTTACGGAGCGTGTCGAAAAAAGAATGCAGCAGATCTA
CGATGGCGTTCGGTCGAAGAGATGGGGGGAGCACCATAGGCAAGATCTGCGGGTGTGAGATGTGAGCCGACAAAATACTA
GAACTATTAGCGTCGACCTGCAAGCCAAACGGGGGTAGGCGACTAAGAGACACCGTTACAGGCCAATGAACACTTGGGGC
GGACAACGCGGTAGTAGACTAATCAGACTCTTGCGATTCGACGGGTATGCCAATGCGGTAACGTGAAGACGCCTGGCCTA
TATCAAGGCAAGCCGTGGTGCACCAATAGTTATACAGAACTTCAACGTTTCAGCGACACGGCAGGCGCAGCCCAGCAGGC
ATGATGGGCCACCTCGCAGATCGATGGACTGTTTGACGGCAAAAGCCTTATGCAGGGAGAAGCTTGGGGCGAAAACAACG
CTAGAAATTGTGTTAATCATGCATTTACTTGAAGTCGTTAACATAATTCGATGCGTGCAGCCGATTTAGACTCGTTAGCT
[truncated: 5,228,729 more chars]
