# Supplementary material for: An evaluation of alternative methods for constructing phylogenies from whole genome sequence data: a case study with Salmonella
Source: PeerJ. 2014 Oct 14;2:e620. doi: 10.7717/peerj.620 (PMC4201946; doi:10.7717/peerj.620)
Supplement: Supplemental Information 5 — See README file for further details. [file peerj-02-620-s005.zip › sol194cor.fasta]

>SRR486160 <unknown description>
CGGAGAGCTCCAGGCCAAATGACGAGCTCATGTCCCCTGCGGTACTTAGCTATCTGTTCT
CAATCCCTGAGGTCACACAGCCTCAGATAGTGGGGGCAACCCACACCACCATGAATCATA
TCTACACCATACAGCTTTCGAAGCTGCCCAGTCCTTGTGGGTATGGAACGCCGGTGACCA
CTAAGCCAACCCGGCTTGTCTCGTGGAGCCCGAAGACACCTTTTTTCGTTTTACCTGATC
CGCACGTTCCCCTTCCATGCGGGACACCCGGCAAATACTCGTCGGTCCCGTCTTAGTGGC
AAATTTGCAAGTTTATCACGGTCGAATGAGCGCGATGGCCTGATACTCGCCCAATTTCGC
CCTGACCCAGGTAACAATTGAGACACGCACCGCTCGCAAGTCTAGCCTACGTCGCGTAGG
CTCGGGTCACAACTCGATATTTGCAAGGGACACTGGAATATCGGACCCATTCTGGTGCCT
ATCATTGCAAACTAAACAAGATACCCAAGCAAATCAGAGGAAGCTGCCAGCATCGCTGCT
GTTCAAGATTGGCGAAGCACACAACTTAACGTCTCCCCCATCGGTTACCTCTAGCCCGCA
CGAAGCGACACGCGTCGCTTGCTCACGGACGGAAGTCCAGGTGATGGGTGCAGTGAAGAG
AAATCATAGTGTAAATAATCTAGTGATGTCTATTCGGTGCCAAATCCTGTCTAAGCTCGG
ATTTTCAACGTTCAACCGAATCACGTTTAATTGTGTACGTTTGGCGGTGCCTAATGCCGC
ACTGAGCAATAATATAGACGAGCATCCCATTATTTGCGTTCGCCGGGTGTTCGCACAGAA
TATCGATACTGGCCGTATATGTGGGGGCAGCTTAAGAGTCTAGTTCTCTTTATTAACAGC
TAAGGTCAGCAGCACCTTTCTTTCCGGCATCAACAATCGGTCCCGGGAATGCCATGGAGG
GGGACTAAGATTCTGGCCGAGATCTCAGCCCGTTTTGGCAGATTTAGACCTAGGATGTAA
TCCGCTCCCTTCCGTCACTCCGGGTTTGCGAGACGCGAGGGGAACCGGGAGGGGTCCGCA
GGGGCTGCCGACACTCGACATGAGCGCGTGCCGTCGCCCTCACTCGACGTAATAGATTTA
TGGAGAAATGATGTGCCCACTTGATTTAATATCGAGGGAGCACGTAAAGATCAGTGCTGA
ATGCGCGCCTTGGGGGAGGGCAAGCGGAATATGGTACCAGAGGAGAGAGGCGTTACACGG
TCGAAAATGGGTCCGGACGGTTACTGGGCGCAACTGCGCTGGAATCAGCGCACCAGCAGG
ATCCTAACACAGTGCAAGTTTGGCCTAATGCACCCGGTGTTCTGAGCCGCACGGGCATCT
CTGCTTTAACGATCGGTCACGCCTCTAGTCTTGCTAGTGCCGCGGGTCGTGGCTGCTATT
CTCACTTTCGAATGGCTGGAGGAGTGGGGAAGAACCAAAAAAACGACAACATCACCTGAG
TCTGAGGGGTTGCGGAGCCAACTCTAAGCTAGCCGCAAGTATGCGCCACGAATATGGCAA
GGCAGCAATTGTCAAGATAATGACTCCAGAGCCTTAGGTTAAGACCTATGACCGCACGAA
ATGTATGATACGCATTACCTAGCCAGAGAGTTCCGGTAGGAAATCGGTTCACCGTCAAAT
GAGAGCACCGATAGGGCAGATATTGATGCACGGGCTAGCTCGAATGCGGTTGCTGCCATC
CCAAGGAGCTGAGCGCCGAAACCAGTTCCGGGCAAACCCCCATCCTCCCTCTGGAACAGG
TTAGGGTTCAACTGCGCGCCCGACGTGCCCGCGACCGAATTAGCGGGCCGGTCGACAGAA
TCACTGAGGGGATAATCAGTTCCGCCTCTGACGATTCCTGCCAGGAAGTTGTGTTACCTG
CAGGTCCCCTAGGGAGAGTACGCTAGACTTCTAGTACGAGACCCGGAGGGCACTGGGGGA
GAGGCTAGTTTACTAGCTCGTGGTAAACCCCCCTGGAAGCTCCCAGCACTCTGGTCCGCA
TGGCGTTCTTACGTCGACGCCCTTTTCAGCCGACCTATCTGGCCGGCCCATCCATTCCCT
ATGGGTGAGTTGCGCCGTCGGGGATGGGGGTGAATGAAGCTAAGAGGCGAGGCAAGCCCT
GTTCTCACCCGTTAACGAACACCACGGCATTCCCACACGATGAGAGGTACAGTGAAGTAC
GCCGTAAATCCATTCCTAAGGTGCGAAAGTGAGCCGGCAGCAAGTGGATGAGGTCGGGAT
GCACAACGGACACCTCGGTTTGCAGGTTCCGTAACCGAGCGAGTAACCTTAATAGGAGGT
ACAGAATCGATCAATATAGTGTAGCTAAAACAGTGCGTCTCAAGGTCCGACGGGCACCAA
GAGACTTAGTGCAAATTGGACGGCTCTAGTTCTAAACACTAGCTTGCGCCCGCCCCCTGG
GGCCAAGACCGTCCCAGAGTCGCCAAGCTGCGGTATAGCAATCCTCGTAGAGACGCCAAC
CCCTAACAGTCCGGAGACACGAAGCTGCGCGGACATGAGAATGGGTCTGGATCATCATTG
ACCGGATACGTCACTGGTGTGAGTCGTTCATGGAGGTGCCCAGCTGGAGCAACTGCAGCC
TATGGACATACGGGGGGGGTAGATTTACACCTTACACGCCCCGGCTGGACTCGCCAACGC
GTTCCCTATACTAGGTATCGGTCAAGACCTGGGCTATTATCCCAACCTGGAGCGCTAGCC
GCACGCTCTATCGTAGGGGAGACAGATAAGGATCGTCAGCCGCCGACCCGGAGAGCCTAA
GCATCAACTATTCGGCATCCTCCAGGGCCTACGAGTACCTTGGCAGATGGGGGTCAGGGC
CATAACAAGTATTATGGTGGCAACAGTCTCATCTTGGTAAGTAGTGCCCAATAGTAACTT
TTTCTTTGACTTAATTGGGCACGTACTGCGACAATATCAGAACCGGTGCCCCACCGTTTC
GAGAAACCAGAGGACACGTAGAAGATCAATCGCCCGTAGCAGAAATCTAGCCACCTCCTC
TTCGGGATGTGACGGGGGTGCACACCGTCCCCCCCGGTGCCTAGCATGAGGGGCTACAGA
GTGGTGCGGAGGTCGGCGACAAGAAAAGGCTTATCGCAAGGGGGAAGTGTGGCTTGAATG
TTGCATATTTTCCCGCGAGAAGGCTTTGTGGAGGAGGCAGAGTAGTCACGCCCGGGGCCT
ATGGGGGTAGTTGTATGTTATAATCAGACGACTCTCCATATGTTGTTTCAAGGGCTCGCA
CAGCTGTCGCGCCACCAATCATCCGTCTAAAAAATGACAGCGCTAGGTATTCATGGAGGC
TAGTATAAAGACTCAGCTGAGAAGCGTCGTAGATGCTCCGGAGGAGCGTAAAACTGGACT
TAGGACCGAACGTTTCTCAGACTAGACTGGGGGCGGGCTGAAACGGAGGAAAACGGATGA
AAAGGACAGGGTCTTTGAGCGCCCAGCATAGAAATCAGCCGACAATCTGGCCAGTCGGAT
TACTAAGCCCACCAAGCGCGCCGAATGGAGGCGCAGGGTACCAAGAAACGAAGTGCGATG
GTAGAAGCGTTACGAAGAGCAGCTCAAGAGTAAACGTTGGGGGGGCGAGCGGCGTGGGAG
GGCCTAAAGCATGGACCTCACTGCCCCCCGATCACGCCGGGGGCGGGCGGGACCAACGAC
GTTCGCTAGGCTCGAGGTAAAACGGCAGGCTTAGGAGAAAGTCAGTTCCGGAGTTCGGCA
CTCGGCGCACAGTTCGAACAGCCGGGAGGGCGCAGTAGTTGACTGTTTCTGACGGCCAGG
CTTCGCAGAGTCTCACATAGCCATCTGGAACACGCTACTGCCCATCCTGCGGCGTCAACC
AGGAACTCTGCGTGGGCGCCACCCTAATGTCTGAGGTCATAATAGCCATTTGACGTTAGT
ACGGCGTAGAACTGACTTCTTTCCACACGAATGGGAGGAAAAGGCGGTACGATTTCAAGC
AACCAAACGCTCCCCCCTTCCCGACCAGCACGAGGATACCTAAGCACGCTTTCGCGTAAA
TTATACTGGGACAATGAGCAGAGACGGCTTTACTAGGACAGACCCCGCAACAATCCACAG
CGAGGGGTATGTAGCCTTGTCAATTGCGCTCAGGGCCACGTGTAGTGAACGTCGCTAGCC
GGACCTCGACTGCGTCAGGCGCTTTTGAGGAGTACGAAACCGGCCACGCCAGCGCTAGTA
TTAAGGATTGAGACGGAAAGCTACCCGACAATAGTGAAGGTCGGCGCTTGGGGGACGACT
ACCGACTGGTGGTCCACGCAGGAGAGGCGAGGTTGAATGTGAACGAGGAGGTCCCTGTTT
ACGATTGGGCTACTTGGGACACTCTCAACCTAACTAGCTCAACGTCGCGGTGAGTTGTTT
CTCAAACTTTCCTAGAAGTTTTTCTTTCTGGATGTTTTTGTTCTCCTTACTGTAGAATCT
AATTGGACGGTCAGGCGTTGCAGGAGCCCATCGATCGTGGTGGTTGCGCTCACATATACG
TTTGCTCCATGCCGATACCACTCGGCCCGTTACTCCCCCGATTTCGTATGGGTCACAGCC
GCTGTGGCCCGTTCGGAGTGAAGGAAGGACGGAGCTACCGCCGTAATGGTTTTGCGCTGA
CATTCGTGAGTCCGACCCCAAAGCCGTGAAGCATGTTCTACGCGGAGCCCCAATTTGCGC
GGACCACCCTCTCCACCCGCATCCCTAACCCTTACGCCTGCGGATGCCGACTTGGCTGTA
GTAACGAGTATTGTCGTCAGGCCATTGTATGCGCCCTCAATCACTAGTTTTTGAGCTCGG
TCCCCAACCCAGGCGCGCGGGCCCCGGGGGACTGCTAGGGCTTCCTGTAAAAGCGGCACG
TGTTGTTACATCTCTAGCGTTGCTACGATAGCGAGGGGGACCGGTGAATGCTTCGGGCTT
CGTCTTTCCTGTTTTATTATCGGGTTCACTAAATCCTTGTCGCTGGTCCTGCTCCGTTCG
TAAGCGGGCTTGTAGGATTTAATTCTTCTCTGAGGCGGTGCACTCTCGTCGACCGGGATC
AGGCCCCCTCTTGTCGTCATGCTGTCCTCATAACACAAACGGCGGAATGAACTCCAGTCC
GGCCGGGGTCAAATCAGTCCTTAAGGCAGTGTTAGAGTGGGTGCTACGCATCCATCCCTA
CTAGATACGGCGAGCATTTGGGCAACAACGGTCGTACTTGTGTACGGGTTCGCCCTCATC
GCGTTAGCCTCTCTCCGTAAATGAACCAGCCGCTATATAAGAGTTATGCTTATGCGCGCA
CGGGAACTGATTTGGGGTCGCTCTCGTGGTTGCCTCCAGGCTGCTCGATGTGCCCCGACG
GTGAGAGCTGTTGGGACTCATAATGGGCGGCATGGCGACTCAGCGTACGAGATGGGATCC
GCCATACACCCTTACGGGAATAGACCCGCTTAGTAGCTCTTCTCCATCGTGCCTTGGCTC
AGTCATGCGTAATCCCGTCCCCTCATGTTTCCTGCGCTCGGCCTCCGTCATCGCTTCCTC
CGAGGGTGTGGGACTCATAGATTTTAAATCGTTTTCAGTTCGGCAACAACAGCTTCGAGT
TCGGAGCTTTACCGTGCCTCCACCCGCCTGTAGATCGGCAACGGACTCCGCGTCCACTAG
TATGGTACCCTGAAAGGAGTTGACCAATGGACCCAATGTTCGGAAGGTGTTCTCGACGAA
TACGCCTCTAACGTAGACGCGCAGCGGTGGGAAAGCACTTCTTGGCGGCTGTGCCGTCGC
ATGGAGCCTGAGTCTCATGTCGGTTGGAAGATAGGGTCCGTGCTCTAGCTTAACCGGTAA
TATAGGCTCCTGGGCTCTACGAACGACCAGGCTTCCCTGGAGCGTGGACTCCCGGTTTAG
CCGTCTGCGGCCAGGCCTCGACGTGAAATCGACCGGTAACCCAAGGAAACCGCGGCTGTC
GTATACCCCTGCCAAAGACGCAAGTGCCTAGGCCGCTTCCCTCGCTTCCTGAATACCACC
GTGTCACAATACCGTTATTTAGTGGTGTGTAGGACACCACCGCAAAACCAGACTTATCCC
TACCCATACGTCCAAAAACGTCCTCAGGCTTACCGCCAGCCGAGGTACGGATGACCTCAG
CTCGCATCTCCTTCTCTTCTGCTCCGTTGCTCGTAAGTCGTCGCACCCAATCACCCGGCA
GTCGGACTGCGCGGTGGTGCTCACAAGCTGATTCTGCTCTCCCCCGAAACGGGTCGTTAA
GACTCATTCGCGTCTTGTCACCCAAAGGTCCCTGTTTTCAATCACTCGAAAACGTAGACT
CCTCTACTGTACTAGTGTTAAAGCACACAAGCCGTCTCCCGCCGTCCCTGGCCTTCAACA
CGCCGCCCACTGGCGCAGTCGTCGAAGCCGCAGTCCGCACTCAGCTCAGTACTCGTGGCC
GCCCTCATAGTCGAGCAACTTTACCTTCACCCGTCCGTCTCCGCGGCCGTCGTAGGAGCC
ACACTAATGCACACCCTTGATCAACTAGGACAATCGAGCTCAGGTTTCTGTCCACCCACG
TCTTGGGACACGCTGTCCGTCCATGGCTGGAAGCTAGGCGAGACACAACGACAAGGCATA
AATGGTTGCAAGAACTCCTTGACGCTCCCATCCCTATCGCATCTTCGGCATAAGCCGGCA
AGGGGGCTGGTGCGTATGCCCTGGCATGGCGGCCTATTATGGGAAGCGGAGTCGGCGCAT
TCGGGGATTTGGTGTCTCTTCGCAATTCCCTGCCTCTTACCCAAACTCGCACTAGCGTCC
GTTGCGTCTAAACGATGGGTTCGTATGGGCTCACTCTTGCACTGTAATGTGTGAAGCCTT
CCAGGCAGTCTAGCCGCTCCCTAGGCAGGTGTGAAACTGGGCTACCGCGAAATTATCACT
GCCACGTAACTGTTCTGTGATCCTTTGCGCTAGGAGTACTCCGACGCAAGTCGCGCTTCA
GCGATCGCACCATATGTAGGGGACGCATGTGAGAGAGGTCGTGCATCTAGATTACGACAT
TTCCCGTGACTCGCGCGCCTGGTGTGACGGTACTTTCGATTGGTCTCTTCACCGCTCAGA
CCTCGAAGTTACCTGCGGTACATCAAAGACTGAAAAACC
>SRR349954 <unknown description>
CGGAGAGCTCCAGGCCAAATGACGAGCTCATGTCCCCTGCGGTACTTAGCTATCTGTTCT
CAATCCCTGAGGTCACACAGCCTCAGATAGTGGGGGCAACCCACACCACCATGAATCATA
TCTACACCATACAGCTTTCGAAGCTGCCCAGTCCTTGTGGGTATGGAACGCCGGTGACCA
CTAAGCCAACCCGGCTTGTCTCGTGGAGCCCGAAGACACCTTTTTTCGTTTTACCTGATC
CGCACGTTCCCCTTCCATGCGGGACACCCGGCAAATACTCGTCGGTCCCGTCTTAGTGGC
AAATTTGCAAGTTTATCACGGTCGAATGAGCGCGATGGCCTGATACTCGCCCAATTTCGC
CCTGACCCAGGTAACAATTGAGACACGCACCGCTCGCAAGTCTAGCCTACGTCGCGTAGG
CTCGGGTCACAACTCGATATTTGCAAGGGACACTGGAATATCGGACCCATTCTGGTGCCT
ATCATTGCAAACTAAACAAGATACCCAAGCAAATCAGAGGAAGCTGCCAGCATCGCTGCT
GTTCAAGATTGGCGAAGCACACAACTTAACGTCTCCCCCATCGGTTACCTCTAGCCCGCA
CGAAGCGACACGCGTCGCTTGCTCACGGACGGAAGTCCAGGTGATGGGTGCAGTGAAGAG
AAATCATAGTGTAAATAATCTAGTGATGTCTATTCGGTGCCAAATCCTGTCTAAGCTCGG
ATTTTCAACGTTCAACCGAATCACGTTTAATTGTGTACGTTTGGCGGTGCCTAATGCCGC
ACTGAGCAATAATATAGACGAGCATCCCATTATTTGCGTTCGCCGGGTGTTCGCACAGAA
TATCGATACTGGCCGTATATGTGGGGGCAGCTTAAGAGTCTAGTTCTCTTTATTAACAGC
TAAGGTCAGCAGCACCTTTCTTTCCGGCATCAACAATCGGTCCCGGGAATGCCATGGAGG
GGGACTAAGATTCTGGCCGAGATCTCAGCCCGTTTTGGCAGATTTAGACCTAGGATGTAA
TCCGCTCCCTTCCGTCACTCCGGGTTTGCGAGACGCGAGGGGAACCGGGAGGGGTCCGCA
GGGGCTGCCGACACTCGACATGAGCGCGTGCCGTCGCCCTCACTCGACGTAATAGATTTA
TGGAGAAATGATGTGCCCACTTGATTTAATATCGAGGGAGCACGTAAAGATCAGTGCTGA
ATGCGCGCCTTGGGGGAGGGCAAGCGGAATATGGTACCAGAGGAGAGAGGCGTTACACGG
TCGAAAATGGGTCCGGACGGTTACTGGGCGCAACTGCGCTGGAATCAGCGCACCAGCAGG
ATCCTAACACAGTGCAAGTTTGGCCTAATGCACCCGGTGTTCTGAGCCGCACGGGCATCT
CTGCTGTAACGATCGGTCACGCCTCTAGTCTTGCTAGTGCCGCGGGTCGTGGCTGCTATT
CTCACTTTCGAATGGCTGGAGGAGTGGGGAAGAACCAAAAAAACGACAACATCACCTGAG
TCTGAGGGGTTGCGGAGCCAACTCTAAGCTAGCCGCAAGTATGCGCCACGAATATGGCAA
GGCAGCAATTGTCAAGATAATGACTCCAGAGCCTTAGGTTAAGACCTATGACCGCACGAA
ATGTATGATACGCATTACCTAGCCAGAGAGTTCCGGTAGGAAATCGGTTCACCGTCAAAT
GAGAGCACCGATAGGGCAGATATTGATGCACGGGCTAGCTCGAATGCGGTTGCTGCCATC
CCAAGGAGCTGAGCGCCGAAACCAGTTCCGGGCAAACCCCCATCCTCCCTCTGGAACAGG
TTAGGGTTCAACTGCGCGCCCGACGTGCCCGCGACCGAATTAGCGGGCCGGTCGACAGAA
TCACTGAGGGGATAATCAGTTCCGCCTCTGACGATTCCTGCCAGGAAGTTGTGTTACCTG
CAGGTCCCCTAGGGAGAGTACGCTAGACTTCTAGTACGAGACCCGGAGGGCACTGGGGGA
GAGGCTAGTTTACTAGCTCGTGGTAAACCCCCCTGGAAGCTCCCAGCACTCTGGTCCGCA
TGGCGTTCTTACGTCGACGCCCTTTTCAGCCGACCTATCTGGCCGGCCCATCCATTCCCT
ATGGGTGAGTTGCGCCGTCGGGGATGGGGGTGAATGAAGCTAAGAGGCGAGGCAAGCCCT
GTTCTCACCCGTTAACGAACACCACGGCATTCCCACACGATGAGAGGTACAGTGAAGTAC
GCCGTAAATCCATTCCTAAGGTGCGAAAGTGAGCCGGCAGCAAGTGGATGAGGTCGGGAT
GCACAACGGACACCTCGGTTTGCAGGTTCCGTAACCGAGCGAGTAACCTTAATAGGAGGT
ACAGAATCGATTAATATAGTGTAGCTAAAACAGTGCGTCTCAAGGTCCGACGGGCACCAA
GAGACTTAGTGCAAATTGGACGGCTCTAGTTCTAAACACTAGCTTGCGCCCGCCCCCTGG
GGCCAAGACCGTCCCAGAGTCGCCAAGCTGCGGTATAGCAATCCTCGTAGAGACGCCAAC
CCCTAACAGTCCGGAGACACGAAGCTGCGCGGACATGAGAATGGGTCTGGATCATCATTG
ACCGGATACGTCACTGGTGTGAGTCGTTCATGGAGGTGCCCAGCTGGAGCAACTGCAGCC
TATGGACATACGGGGGGGGTAGATTTACACCTTACACGCCCCGGCTGGACTCGCCAACGC
GTTCCCTATACTAGGTATCGGTCAAGACCTGGGCTATTATCCCAACCTGGAGCGCTAGCC
GCACGCTCTATCGTAGGGGAGACAGATAAGGATCGTCAGCCGCCGACCCGGAGAGCCTAA
GCATCAACTATTCGGCATCCTCCAGGGCCTACGAGTACCTTGGCAGATGGGGGTCAGGGC
CATAACAAGTATTATGGTGGCAACAGTCTCATCTTGGTGAGTAGTGCCCAATAGTAACTT
TTTCTTTGACTTAATTGGGCACGTACTGCGACAATATCAGAACCGGTGCCCCACCGTTTC
GAGAAACCAGAGGACACGTAGAAGATCAATCGCCCGTAGCAGAAATCTAGCCACCTCCTC
TTCGGGATGTGACGGGGGTGCACACCGTCCCCCCCGGTGCCTAGCATGAGGGGCTACAGA
GTGGTGCGGAGGTCGGCGACAAGAAAAGGCTTATCGCAAGGGGGAAGTGTGGCTTGAATG
TTGCATATTTTCCCGCGAGAAGGCTTTGTGGAGGAGGCAGAGTAGTCACGCCCGGGGCCT
ATGGGGGTAGTTGTATGTTATAATCAGACGACTCTCCATATGTTGTTTCAAGGGCTCGCA
CAGCTGTCGCGCCACCAATCATCCGTCTAAAAAATGACAGCGCTAGGTATTCATGGAGGC
TAGTATAAAGACTCAGCTGAGAAGCGTCGTAGATGCTCCGGAGGAGCGTAAAACTGGACT
TAGGACCGAACGTTTCTCAGACTAGACTGGGGGCGGGCTGAAACGGAGGAAAACGGATGA
AAAGGACAGGGTCTTTGAGCGCCCAGCATAGAAATCAGCCGACAATCTGGCCAGTCGGAT
TACTAAGCCCACCAAGCGCGCCGAATGGAGGCGCAGGGTACCAAGAAACGAAGTGCGATG
GTAGAAGCGTTACGAAGAGCAGCTCAAGAGTAAACGTTGGGGGGGCGAGCGGCGTGGGAG
GGCCTAAAGCATGGACCTCACTGCCCCCCGATCACGCCGGGGGCGGGCGGGACCAACGAC
GTTCGCTAGGCTCGAGGTAAAACGGCAGGCTTAGGAGAAAGTCAGTTCCGGAGTTCGGCA
CTCGGCGCACAGTTCGAACAGCCGGGAGGGCGCAGTAGTTGACTGTTTCTGACGGCCAGG
CTTCGCAGAGTCTCACATAGCCATCTGGAACACGCTACTGCCCATCCTGCGGCGTCAACC
AGGAACTCTGCGTGGGCGCCACCCTAATGTCTGAGGTCATAATAGCCATTTGACGTTAGT
ACGGCGTAGAACTGACTTCTTTCCACACGAATGGGAGGAAAAGGCGGTACGATTTCAAGC
AACCAAACGCTCCCCCCTTCCCGACCAGCACGAGGATACCTAAGCACGCTTTCGCGTAAA
TTATACTGGGACAATGAGCAGAGACGGCTTTACTAGGACAGACCCCGCAACAATCCACAG
CGAGGGGTATGTAGCCTTGTCAATTGCGCTCAGGGCCACGTGTAGTGAACGTCGCTAGCC
GGACCTCGACTGCGTCAGGCGCTTTTGAGGAGTACGAAACCGGCCACGCCAGCGCTAGTA
TTAAGGATTGAGACGGAAAGCTACCCGACAATAGTGAAGGTCGGCGCTTGGGGGACGACT
ACCGACTGGTGGTCCACGCAGGAGAGGCGAGGTTGAATGTGAACGAGGAGGTCCCTGTTT
ACGATTGGGCTACTTGGGACACTCTCAACCTAACTAGCTCAACGTCGCGGTGAGTTGTTT
CTCAAACTTTCCTAGAAGTTTTTCTTTCTGGATGTTTTTGTTCTTCTTACTGTAGAATCT
AATTGGACGGTCAGGCGTTGCAGGAGCCCATCGATCGTGGTGGTTGCGCTCACATATACG
TTTGCTCCATGCCGATACCACTCGGCCCGTTACTCCCCCGATTTCGTATGGGTCACAGCC
GCTGTGGCCCGTTCGGAGTGAAGGAAGGACGGAGCTACCGCCGTAATGGTTTTGCGCTGA
CATTCGTGAGTCCGACCCCAAAGCCGTGAAGCATGTTCTACGCGGAGCCCCAATTTGCGC
GGACCACCCTCTCCACCCGCATCCCTAACCCTTACGCCTGCGGATGCCGACTTGGCTGTA
GTAACGAGTATTGTCGTCAGGCCATTGTATGCGCCCTCAATCACTAGTTTTTGAGCTCGG
TCCCCAACCCAGGCGCGCGGGCCCCGGGGGACTGCTAGGGCTTCCTGTAAAAGCGGCACG
TGTTGTTACATCTCTAGCGTTGCTACGATAGCGAGGGGGACCGGTGAATGCTTCGGGCTT
CGTCTTTCCTGTTTTATTATCGGGTTCACTAAATCCTTGTCGCTGGTCCTGCTCCGTTCG
TAAGCGGGCTTGTAGGATTTAATTCTTCTCTGAGGCGGTGCACTCTCGTCGACCGGGATC
AGGCCCCCTCTTGTCGTCATGCTGTCCTCATAACACAAACGGCGGAATGAACTCCAGTCC
GGCCGGGGTCAAATCAGTCCTTAAGGCAGTGTTAGAGTGGGTGCTACGCATCCATCCCTA
CTAGATACGGCGAGCATTTGGGCAACAACGGTCGTACTTGTGTACGGGTTCGCCCTCATC
GCGTTAGCCTCTCTCCGTAAATGAACCAGCCGCTATATAAGAGTTATGCTTATGCGCGCA
CGGGAACTGATTTGGGGTCGCTCTCGTGGTTGCCTCCAGGCTGCTCGATGTGCCCCGACG
GTGAGAGCTGTTGGGACTCATAATGGGCGGCATGGCGACTCAGCGTACGAGATGGGATCC
GCCATACACCCTTACGGGAATAGACCCGCTTAGTAGCTCTTCTCCATCGTGCCTTGGCTC
AGTCATGCGTAATCCCGTCCCCTCATGTTTCCTGCGCTCGGCCTCCGTCATCGCTTCCTC
CGAGGGTGTGGGACTCATAGATTTTAAATCGTTTTCAGTTCGGCAACAACAGCTTCGAGT
TCGGAGCTTTACCGTGCCTCCACCCGCCTGTAGATCGGCAACGGACTCCGCGTCCACTAG
TATGGTACCCTGAAAGGAGTTGACCAATGGACCCAATGTTCGGAAGGTGTTCTCGACGAA
TACGCCTCTAACGTAGACGCGCAGCGGTGGGAAAGCACTTCTTGGCGGCTGTGCCGTCGC
ATGGAGCCTGAGTCTCATGTCGGTTGGAAGATAGGGTCCGTGCTCTAGCTTAACCGGTAA
TATAGGCTCCTGGGCTCTACGAACGACCAGGCTTCCCTGGAGCGTGGACTCCCGGTTTAG
CCGTCTGCGGCCAGGCCTCGACGTGAAATCGACCGGTAACCCAAGGAAACCGCGGCTGTC
GTATACCCCTGCCAAAGACGCAAGTGCCTAGGCCGCTTCCCTCGCTTCCTGAATACCACC
GTGTCACAATACCGTTATTTAGTGGTGTGTAGGACACCACCGCAAAACCAGACTTATCCC
TACCCATACGTCCAAAAACGTCCTCAGGCTTACCGCCAGCCGAGGTACGGATGACCTCAG
CTCGCATCTCCTTCTCTTCTGCTCCGTTGCTCGTAAGTCGTCGCACCCAATCACCCGGCA
GTCGGACTGCGCGGTGGTGCTCACAAGCTGATTCTGCTCTCCCCCGAAACGGGTCGTTAA
GACTCATTCGCGTCTTGTCACCCAAAGGTCCCTGTTTTCAATCACTCGAAAACGTAGACT
CCTCTACTGTACTAGTGTTAAAGCACACAAGCCGTCTCCCGCCGTCCCTGGCCTTCAACA
CGCCGCCCACTGGCGCAGTCGTCGAAGCCGCAGTCCGCACTCAGCTCAGTACTCGTGGCC
GCCCTCATAGTCGAGCAACTTTACCTTCACCCGTCCGTCTCCGCGGCCGTCGTAGGAGCC
ACACTAATGCACACCCTTGATCAACTAGGACAATCGAGCTCAGGTTTCTGTCCACCCACG
TCTTGGGACACGCTGTCCGTCCATGGCTGGAAGCTAGGCGAGACACAACGACAAGGCATA
AATGGTTGCAAGAACTCCTTGACGCTCCCATCCCTATCGCATCTTCGGCATAAGCCGGCA
AGGGGGCTGGTGAGTATGCCCTGGCATGGCGGCCTATTATGGGAAGCGGAGTCGGCGCAT
TCGGGGATTTGGTGTCTCTTCGCAATTCCCTGCCTCTTACCCAAACTCGCACTAGCGTCC
GTTGCGTCTAAACGATGGGTTCGTATGGGCTCACTCTTGCACTGTAATGTGTGAAGCCTT
CCAGGCAGTCTAGCCGCTCCCTAGGCAGGTGTGAAACTGGGCTACCGCGAAATTATCACT
GCCACGTAACTGTTCTGTGATCCTTTGCGCTAGGAGTACTCCGACGCAAGTCGCGCTTCA
GCGATCGCACCATATGTAGGGGACGCATGTGAGAGAGGTCGTGCATCTAGATTACGACAT
TTCCCGTGACTCGCGCGCCTGGTGTGACGGTACTTTCGATTGGTCTCTTCACCGCTCAGA
CCTCGAAGTTACCTGCGGTACATCAAAGACTGAAAAACC
>SRR364526 <unknown description>
CGGAGAGCTCCAGGCCAAATGACGAGCTCATGTCCCCTGCGGTACTTAGCTATCTGTTCT
CAATCCCTGAGGTCACACAGCCTCAGATAGTGGGGGCAACCCACACCACCATGAATCATA
TCTACACCATACAGCTTTCGAAGCTGCCCAGTCCTTGTGGGTATGGAACGCCGGTGACCA
CTAAGCCAACCCGGCTTGTCTCGTGGAGCCCGAAGACACCTTTTTTCGTTTTACCTGATC
CGCACGTTCCCCTTCCATGCGGGACACCCGGCAAATACTCGTCGGTCCCGTCTTAGTGGC
AAATTTGCAAGTTTATCACGGTCGAATGAGCGCGATGGCCTGATACTCGCCCAATTTCGC
CCTGACCCAGGTAACAATTGAGACACGCACCGCTCGCAAGTCTAGCCTACGTCGCGTAGG
CTCGGGTCACAACTCGATATTTGCAAGGGACACTGGAATATCGGACCCATTCTGGTGCCT
ATCATTGCAAACTAAACAAGATACCCAAGCAAATCAGAGGAAGCTGCCAGCATCGCTGCT
GTTCAAGATTGGCGAAGCACACAACTTAACGTCTCCCCCATCGGTTACCTCTAGCCCGCA
CGAAGCGACACGCGTCGCTTGCTCACGGACGGAAGTCCAGGTGATGGGTGCAGTGAAGAG
AAATCATAGTGTAAATAATCTAGTGATGTCTATTCGGTGCCAAATCCTGTCTAAGCTCGG
ATTTTCAACGTTCAACCGAATCACGTTTAATTGTGTACGTTTGGCGGTGCCTAATGCCGC
ACTGAGCAATAATATAGACGAGCATCCCATTATTTGCGTTCGCCGGGTGTTCGCACAGAA
TATCGATACTGGCCGTATATGTGGGGGCAGCTTAAGAGTCTAGTTCTCTTTATTAACAGC
TAAGGTCAGCAGCACCTTTCTTTCCGGCATCAACAATCGGTCCCGGGAATGCCATGGAGG
GGGACTAAGATTCTGGCCGAGATCTCAGCCCGTTTTGGCAGATTTAGACCTAGGATGTAA
TCCGCTCCCTTCCGTCACTCCGGGTTTGCGAGACGCGAGGGGAACCGGGAGGGGTCCGCA
GGGGCTGCCGACACTCGACATGAGCGCGTGCCGTCGCCCTCACTCGACGTAATAGATTTA
TGGAGAAATGATGTGCCCACTTGATTTAATATCGAGGGAGCACGTAAAGATCAGTGCTGA
ATGCGCGCCTTGGGGGAGGGCAAGCGGAATATGGTACCAGAGGAGAGAGGCGTTACACGG
TCGAAAATGGGTCCGGACGGTTACTGGGCGCAACTGCGCTGGAATCAGCGCACCAGCAGG
ATCCTAACACAGTGCAAGTTTGGCCTAATGCACCCGGTGTTCTGAGCCGCACGGGCATCT
CTGCTGTAACGATCGGTCACGCCTCTAGTCTTGCTAGTGCCGCGGGTCGTGGCTGCTATT
CTCACTTTCGAATGGCTGGAGGAGTGGGGAAGAACCAAAAAAACGACAACATCACCTGAG
TCTGAGGGGTTGCGGAGCCAACTCTAAGCTAGCCGCAAGTATGCGCCACGAATATGGCAA
GGCAGCAATTGTCAAGATAATGACTCCAGAGCCTTAGGTTAAGACCTATGACCGCACGAA
ATGTATGATACGCATTACCTAGCCAGAGAGTTCCGGTAGGAAATCGGTTCACCGTCAAAT
GAGAGCACCGATAGGGCAGATATTGATGCACGGGCTAGCTCGAATGCGGTTGCTGCCATC
CCAAGGAGCTGAGCGCCGAAACCAGTTCCGGGCAAACCCCCATCCTCCCTCTGGAACAGG
TTAGGGTTCAACTGCGCGCCCGACGTGCCCGCGACCGAATTAGCGGGCCGGTCGACAGAA
TCACTGAGGGGATAATCAGTTCCGCCTCTGACGATTCCTGCCAGGAAGTTGTGTTACCTG
CAGGTCCCCTAGGGAGAGTACGCTAGACTTCTAGTACGAGACCCGGAGGGCACTGGGGGA
GAGGCTAGTTTACTAGCTCGTGGTAAACCCCCCTGGAAGCTCCCAGCACTCTGGTCCGCA
TGGCGTTCTTACGTCGACGCCCTTTTCAGCCGACCTATCTGGCCGGCCCATCCATTCCCT
ATGGGTGAGTTGCGCCGTCGGGGATGGGGGTGAATGAAGCTAAGAGGCGAGGCAAGCCCT
GTTCTCACCCGTTAACGAACACCACGGCATTCCCACACGATGAGAGGTACAGTGAAGTAC
GCCGTAAATCCATTCCTAAGGTGCGAAAGTGAGCCGGCAGCAAGTGGATGAGGTCGGGAT
GCACAACGGACACCTCGGTTTGCAGGTTCCGTAACCGAGCGAGTAACCTTAATAGGAGGT
ACAGAATCGATTAATATAGTGTAGCTAAAACAGTGCGTCTCAAGGTCCGACGGGCACCAA
GAGACTTAGTGCAAATTGGACGGCTCTAGTTCTAAACACTAGCTTGCGCCCGCCCCCTGG
GGCCAAGACCGTCCCAGAGTCGCCAAGCTGCGGTATAGCAATCCTCGTAGAGACGCCAAC
CCCTAACAGTCCGGAGACACGAAGCTGCGCGGACATGAGAATGGGTCTGGATCATCATTG
ACCGGATACGTCACTGGTGTGAGTCGTTCATGGAGGTGCCCAGCTGGAGCAACTGCAGCC
TATGGACATACGGGGGGGGTAGATTTACACCTTACACGCCCCGGCTGGACTCGCCAACGC
GTTCCCTATACTAGGTATCGGTCAAGACCTGGGCTATTATCCCAACCTGGAGCGCTAGCC
GCACGCTCTATCGTAGGGGAGACAGATAAGGATCGTCAGCCGCCGACCCGGAGAGCCTAA
GCATCAACTATTCGGCATCCTCCAGGGCCTACGAGTACCTTGGCAGATGGGGGTCAGGGC
CATAACAAGTATTATGGTGGCAACAGTCTCATCTTGGTGAGTAGTGCCCAATAGTAACTT
TTTCTTTGACTTAATTGGGCACGTACTGCGACAATATCAGAACCGGTGCCCCACCGTTTC
GAGAAACCAGAGGACACGTAGAAGATCAATCGCCCGTAGCAGAAATCTAGCCACCTCCTC
TTCGGGATGTGACGGGGGTGCACACCGTCCCCCCCGGTGCCTAGCATGAGGGGCTACAGA
GTGGTGCGGAGGTCGGCGACAAGAAAAGGCTTATCGCAAGGGGGAAGTGTGGCTTGAATG
TTGCATATTTTCCCGCGAGAAGGCTTTGTGGAGGAGGCAGAGTAGTCACGCCCGGGGCCT
ATGGGGGTAGTTGTATGTTATAATCAGACGACTCTCCATATGTTGTTTCAAGGGCTCGCA
CAGCTGTCGCGCCACCAATCATCCGTCTAAAAAATGACAGCGCTAGGTATTCATGGAGGC
TAGTATAAAGACTCAGCTGAGAAGCGTCGTAGATGCTCCGGAGGAGCGTAAAACTGGACT
TAGGACCGAACGTTTCTCAGACTAGACTGGGGGCGGGCTGAAACGGAGGAAAACGGATGA
AAAGGACAGGGTCTTTGAGCGCCCAGCATAGAAATCAGCCGACAATCTGGCCAGTCGGAT
TACTAAGCCCACCAAGCGCGCCGAATGGAGGCGCAGGGTACCAAGAAACGAAGTGCGATG
GTAGAAGCGTTACGAAGAGCAGCTCAAGAGTAAACGTTGGGGGGGCGAGCGGCGTGGGAG
GGCCTAAAGCATGGACCTCACTGCCCCCCGATCACGCCGGGGGCGGGCGGGACCAACGAC
GTTCGCTAGGCTCGAGGTAAAACGGCAGGCTTAGGAGAAAGTCAGTTCCGGAGTTCGGCA
CTCGGCGCACAGTTCGAACAGCCGGGAGGGCGCAGTAGTTGACTGTTTCTGACGGCCAGG
CTTCGCAGAGTCTCACATAGCCATCTGGAACACGCTACTGCCCATCCTGCGGCGTCAACC
AGGAACTCTGCGTGGGCGCCACCCTAATGTCTGAGGTCATAATAGCCATTTGACGTTAGT
ACGGCGTAGAACTGACTTCTTTCCACACGAATGGGAGGAAAAGGCGGTACGATTTCAAGC
AACCAAACGCTCCCCCCTTCCCGACCAGCACGAGGATACCTAAGCACGCTTTCGCGTAAA
TTATACTGGGACAATGAGCAGAGACGGCTTTACTAGGACAGACCCCGCAACAATCCACAG
CGAGGGGTATGTAGCCTTGTCAATTGCGCTCAGGGCCACGTGTAGTGAACGTCGCTAGCC
GGACCTCGACTGCGTCAGGCGCTTTTGAGGAGTACGAAACCGGCCACGCCAGCGCTAGTA
TTAAGGATTGAGACGGAAAGCTACCCGACAATAGTGAAGGTCGGCGCTTGGGGGACGACT
ACCGACTGGTGGTCCACGCAGGAGAGGCGAGGTTGAATGTGAACGAGGAGGTCCCTGTTT
ACGATTGGGCTACTTGGGACACTCTCAACCTAACTAGCTCAACGTCGCGGTGAGTTGTTT
CTCAAACTTTCCTAGAAGTTTTTCTTTCTGGATGTTTTTGTTCTCCTTACTGTAGAATCT
AATTGGACGGTCAGGCGTTGCAGGAGCCCATCGATCGTGGTGGTTGCGCTCACATATACG
TTTGCTCCATGCCGATACCACTCGGCCCGTTACTCCCCCGATTTCGTATGGGTCACAGCC
GCTGTGGCCCGTTCGGAGTGAAGGAAGGACGGAGCTACCGCCGTAATGGTTTTGCGCTGA
CATTCGTGAGTCCGACCCCAAAGCCGTGAAGCATGTTCTACGCGGAGCCCCAATTTGCGC
GGACCACCCTCTCCACCCGCATCCCTAACCCTTACGCCTGCGGATGCCGACTTGGCTGTA
GTAACGAGTATTGTCGTCAGGCCATTGTATGCGCCCTCAATCACTAGTTTTTGAGCTCGG
TCCCCAACCCAGGCGCGCGGGCCCCGGGGGACTGCTAGGGCTTCCTGTAAAAGCGGCACG
TGTTGTTACATCTCTAGCGTTGCTACGATAGCGAGGGGGACCGGTGAATGCTTCGGGCTT
CGTCTTTCCTGTTTTATTATCGGGTTCACTAAATCCTTGTCGCTGGTCCTGCTCCGTTCG
TAAGCGGGCTTGTAGGATTTAATTCTTCTCTGAGGCGGTGCACTCTCGTCGACCGGGATC
AGGCCCCCTCTTGTCGTCATGCTGTCCTCATAACACAAACGGCGGAATGAACTCCAGTCC
GGCCGGGGTCAAATCAGTCCTTAAGGCAGTGTTAGAGTGGGTGCTACGCATCCATCCCTA
CTAGATACGGCGAGCATTTGGGCAACAACGGTCGTACTTGTGTACGGGTTCGCCCTCATC
GCGTTAGCCTCTCTCCGTAAATGAACCAGCCGCTATATAAGAGTTATGCTTATGCGCGCA
CGGGAACTGATTTGGGGTCGCTCTCGTGGTTGCCTCCAGGCTGCTCGATGTGCCCCGACG
GTGAGAGCTGTTGGGACTCATAATGGGCGGCATGGCGACTCAGCGTACGAGATGGGATCC
GCCATACACCCTTACGGGAATAGACCCGCTTAGTAGCTCTTCTCCATCGTGCCTTGGCTC
AGTCATGCGTAATCCCGTCCCCTCATGTTTCCTGCGCTCGGCCTCCGTCATCGCTTCCTC
CGAGGGTGTGGGACTCATAGATTTTAAATCGTTTTCAGTTCGGCAACAACAGCTTCGAGT
TCGGAGCTTTACCGTGCCTCCACCCGCCTGTAGATCGGCAACGGACTCCGCGTCCACTAG
TATGGTACCCTGAAAGGAGTTGACCAATGGACCCAATGTTCGGAAGGTGTTCTCGACGAA
TACGCCTCTAACGTAGACGCGCAGCGGTGGGAAAGCACTTCTTGGCGGCTGTGCCGTCGC
ATGGAGCCTGAGTCTCATGTCGGTTGGAAGATAGGGTCCGTGCTCTAGCTTAACCGGTAA
TATAGGCTCCTGGGCTCTACGAACGACCAGGCTTCCCTGGAGCGTGGACTCCCGGTTTAG
CCGTCTGCGGCCAGGCCTCGACGTGAAATCGACCGGTAACCCAAGGAAACCGCGGCTGTC
GTATACCCCTGCCAAAGACGCAAGTGCCTAGGCCGCTTCCCTCGCTTCCTGAATACCACC
GTGTCACAATACCGTTATTTAGTGGTGTGTAGGACACCACCGCAAAACCAGACTTATCCC
TACCCATACGTCCAAAAACGTCCTCAGGCTTACCGCCAGCCGAGGTACGGATGACCTCAG
CTCGCATCTCCTTCTCTTCTGCTCCGTTGCTCGTAAGTCGTCGCACCCAATCACCCGGCA
GTCGGACTGCGCGGTGGTGCTCACAAGCTGATTCTGCTCTCCCCCGAAACGGGTCGTTAA
GACTCATTCGCGTCTTGTCACCCAAAGGTCCCTGTTTTCAATCACTCGAAAACGTAGACT
CCTCTACTGTACTAGTGTTAAAGCACACAAGCCGTCTCCCGCCGTCCCTGGCCTTCAACA
CGCCGCCCACTGGCGCAGTCGTCGAAGCCGCAGTCCGCACTCAGCTCAGTACTCGTGGCC
GCCCTCATAGTCGAGCAACTTTACCTTCACCCGTCCGTCTCCGCGGCCGTCGTAGGAGCC
ACACTAATGCACACCCTTGATCAACTAGGACAATCGAGCTCAGGTTTCTGTCCACCCACG
TCTTGGGACACGCTGTCCGTCCATGGCTGGAAGCTAGGCGAGACACAACGACAAGGCATA
AATGGTTGCAAGAACTCCTTGACGCTCCCATCCCTATCGCATCTTCGGCATAAGCCGGCA
AGGGGGCTGGTGCGTATGCCCTGGCATGGCGGCCTATTATGGGAAGCGGAGTCGGCGCAT
TCGGGGATTTGGTGTCTCTTCGCAATTCCCTGCCTCTTACCCAAACTCGCACTAGCGTCC
GTTGCGTCTAAACGATGGGTTCGTATGGGCTCACTCTTGCACTGTAATGTGTGAAGCCTT
CCAGGCAGTCTAGCCGCTCCCTAGGCAGGTGTGAAACTGGGCTACCGCGAAATTATCACT
GCCACGTAACTGTTCTGTGATCCTTTGCGCTAGGAGTACTCCGACGCAAGTCGCGCTTCA
GCGATCGCACCATATGTAGGGGACGCATGTGAGAGAGGTCGTGCATCTAGATTACGACAT
TTCCCGTGACTCGCGCGCCTGGTGTGACGGTACTTTCGATTGGTCTCTTCACCGCTCAGA
CCTCGAAGTTACCTGCGGTACATCAAAGACTGAAAAACC
>SRR364665 <unknown description>
CGGAGAGCTCCAGGCCAAATGACGAGCTCATGTCCCCTGCGGTACTTAGCTATCTGTTCT
CAATCCCTGAGGTCACACAGCCTCAGATAGTGGGGGCAACCCACACCACCATGAATCATA
TCTACACCATACAGCTTTCGAAGCTGCCCAGTCCTTGTGGGTATGGAACGCCGGTGACCA
CTAAGCCAACCCGGCTTGTCTCGTGGAGCCCGAAGACACCTTTTTTCGTTTTACCTGATC
CGCACGTTCCCCTTCCATGCGGGACACCCGGCAAATACTCGTCGGTCCCGTCTTAGTGGC
AAATTTGCAAGTTTATCACGGTCGAATGAGCGCGATGGCCTGATACTCGCCCAATTTCGC
CCTGACCCAGGTAACAATTGAGACACGCACCGCTCGCAAGTCTAGCCTACGTCGCGTAGG
CTCGGGTCACAACTCGATATTTGCAAGGGACACTGGAATATCGGACCCATTCTGGTGCCT
ATCATTGCAAACTAAACAAGATACCCAAGCAAATCAGAGGAAGCTGCCAGCATCGCTGCT
GTTCAAGATTGGCGAAGCACACAACTTAACGTCTCCCCCATCGGTTACCTCTAGCCCGCA
CGAAGCGACACGCGTCGCTTGCTCACGGACGGAAGTCCAGGTGATGGGTGCAGTGAAGAG
AAATCATAGTGTAAATAATCTAGTGATGTCTATTCGGTGCCAAATCCTGTCTAAGCTCGG
ATTTTCAACGTTCAACCGAATCACGTTTAATTGTGTACGTTTGGCGGTGCCTAATGCCGC
ACTGAGCAATAATATAGACGAGCATCCCATTATTTGCGTTCGCCGGGTGTTCGCACAGAA
TATCGATACTGGCCGTATATGTGGGGGCAGCTTAAGAGTCTAGTTCTCTTTATTAACAGC
TAAGGTCAGCAGCACCTTTCTTTCCGGCATCAACAATCGGTCCCGGGAATGCCATGGAGG
GGGACTAAGATTCTGGCCGAGATCTCAGCCCGTTTTGGCAGATTTAGACCTAGGATGTAA
TCCGCTCCCTTCCGTCACTCCGGGTTTGCGAGACGCGAGGGGAACCGGGAGGGGTCCGCA
GGGGCTGCCGACACTCGACATGAGCGCGTGCCGTCGCCCTCACTCGACGTAATAGATTTA
TGGAGAAATGATGTGCCCACTTGATTTAATATCGAGGGAGCACGTAAAGATCAGTGCTGA
ATGCGCGCCTTGGGGGAGGGCAAGCGGAATATGGTACCAGAGGAGAGAGGCGTTACACGG
TCGAAAATGGGTCCGGACGGTTACTGGGCGCAACTGCGCTGGAATCAGCGCACCAGCAGG
ATCCTAACACAGTGCAAGTTTGGCCTAATGCACCCGGTGTTCTGAGCCGCACGGGCATCT
CTGCTGTAACGATCGGTCACGCCTCTAGTCTTGCTAGTGCCGCGGGTCGTGGCTGCTATT
CTCACTTTCGAATGGCTGGAGGAGTGGGGAAGAACCAAAAAAACGACAACATCACCTGAG
TCTGAGGGGTTGCGGAGCCAACTCTAAGCTAGCCGCAAGTATGCGCCACGAATATGGCAA
GGCAGCAATTGTCAAGATAATGACTCCAGAGCCTTAGGTTAAGACCTATGACCGCACGAA
ATGTATGATACGCATTACCTAGCCAGAGAGTTCCGGTAGGAAATCGGTTCACCGTCAAAT
GAGAGCACCGATAGGGCAGATATTGATGCACGGGCTAGCTCGAATGCGGTTGCTGCCATC
CCAAGGAGCTGAGCGCCGAAACCAGTTCCGGGCAAACCCCCATCCTCCCTCTGGAACAGG
TTAGGGTTCAACTGCGCGCCCGACGTGCCCGCGACCGAATTAGCGGGCCGGTCGACAGAA
TCACTGAGGGGATAATCAGTTCCGCCTCTGACGATTCCTGCCAGGAAGTTGTGTTACCTG
CAGGTCCCCTAGGGAGAGTACGCTAGACTTCTAGTACGAGACCCGGAGGGCACTGGGGGA
GAGGCTAGTTTACTAGCTCGTGGTAAACCCCCCTGGAAGCTCCCAGCACTCTGGTCCGCA
TGGCGTTCTTACGTCGACGCCCTTTTCAGCCGACCTATCTGGCCGGCCCATCCATTCCCT
ATGGGTGAGTTGCGCCGTCGGGGATGGGGGTGAATGAAGCTAAGAGGCGAGGCAAGCCCT
GTTCTCACCTGTTAACGAACACCACGGCATTCCCACACGATGAGAGGTACAGTGAAGTAC
GCCGTAAATCCATTCCTAAGGTGCGAAAGTGAGCCGGCAGCAAGTGGATGAGGTCGGGAT
GCACAACGGACACCTCGGTTTGCAGGTTCCGTAACCGAGCGAGTAACCTTAATAGGAGGT
ACAGAATCGATTAATATAGTGTAGCTAAAACAGTGCGTCTCAAGGTCCGACGGGCACCAA
GAGACTTAGTGCAAATTGGACGGCTCTAGTTCTAAACACTAGCTTGCGCCCGCCCCCTGG
GGCCAAGACCGTCCCAGAGTCGCCAAGCTGCGGTATAGCAATCCTCGTAGAGACGCCAAC
CCCTAACAGTCCGGAGACACGAAGCTGCGCGGACATGAGAATGGGTCTGGATCATCATTG
ACCGGATACGTCACTGGTGTGAGTCGTTCATGGAGGTGCCCAGCTGGAGCAACTGCAGCC
TATGGACATACGGGGGGGGTAGATTTACACCTTACACGCCCCGGCTGGACTCGCCAACGC
GTTCCCTATACTAGGTATCGGTCAAGACCTGGGCTATTATCCCAACCTGGAGCGCTAGCC
GCACGCTCTATCGTAGGGGAGACAGATAAGGATCGTCAGCCGCCGACCCGGAGAGCCTAA
GCATCAACTATTCGGCATCCTCCAGGGCCTACGAGTACCTTGGCAGATGGGGGTCAGGGC
CATAACAAGTATTATGGTGGCAACAGTCTCATCTTGGTGAGTAGTGCCCAATAGTAACTT
TTTCTTTGACTTAATTGGGCACGTACTGCGACAATATCAGAACCGGTGCCCCACCGTTTC
GAGAAACCAGAGGACACGTAGAAGATCAATCGCCCGTAGCAGAAATCTAGCCACCTCCTC
TTCGGGATGTGACGGGGGTGCACACCGTCCCCCCCGGTGCCTAGCATGAGGGGCTACAGA
GTGGTGCGGAGGTCGGCGACAAGAAAAGGCTTATCGCAAGGGGGAAGTGTGGCTTGAATG
TTGCATATTTTCCCGCGAGAAGGCTTTGTGGAGGAGGCAGAGTAGTCACGCCCGGGGCCT
ATGGGGGTAGTTGTATGTTATAATCAAACGACTCTCCATATGTTGTTTCAAGGGCTCGCA
CAGCTGTCGCGCCACCAATCATCCGTCTAAAAAATGACAGCGCTAGGTATTCATGGAGGC
TAGTATAAAGACTCAGCTGAGAAGCGTCGTAGATGCTCCGGAGGAGCGTAAAACTGGACT
TAGGACCGAACGTTTCTCAGACTAGACTGGGGGCGGGCTGAAACGGAGGAAAACGGATGA
AAAGGACAGGGTCTTTGAGCGCCCAGCATAGAAATCAGCCGACAATCTGGCCAGTCGGAT
TACTAAGCCCACCAAGCGCGCCGAATGGAGGCGCAGGGTACCAAGAAACGAAGTGCGATG
GTAGAAGCGTTACGAAGAGCAGCTCAAGAGTAAACGTTGGGGGGGCGAGCGGCGTGGGAG
GGCCTAAAGCATGGACCTCACTGCCCCCCGATCACGCCGGGGGCGGGCGGGACCAACGAC
GTTCGCTAGGCTCGAGGTAAAACGGCAGGCTTAGGAGAAAGTCAGTTCCGGAGTTCGGCA
CTCGGCGCACAGTTCGAACAGCCGGGAGGGCGCAGTAGTTGACTGTTTCTGACGGCCAGG
CTTCGCAGAGTCTCACATAGCCATCTGGAACACGCTACTGCCCATCCTGCGGCGTCAACC
AGGAACTCTGCGTGGGCGCCACCCTAATGTCTGAGGTCATAATAGCCATTTGACGTTAGT
ACGGCGTAGAACTGACTTCTTTCCACACGAATGGGAGGAAAAGGCGGTACGATTTCAAGC
AACCAAACGCTCCCCCCTTCCCGACCAGCACGAGGATACCTAAGCACGCTTTCGCGTAAA
TTATACTGGGACAATGAGCAGAGACGGCTTTACTAGGACAGACCCCGCAACAATCCACAG
CGAGGGGTATGTAGCCTTGTCAATTGCGCTCAGGGCCACGTGTAGTGAACGTCGCTAGCC
GGACCTCGACTGCGTCAGGCGCTTTTGAGGAGTACGAAACCGGCCACGCCAGCGCTAGTA
TTAAGGATTGAGACGGAAAGCTACCCGACAATAGTGAAGGTCGGCGCTTGGGGGACGACT
ACCGACTGGTGGTCCACGCAGGAGAGGCGAGGTTGAATGTGAACGAGGAGGTCCCTGTTT
ACGATTGGGCTACTTGGGACACTCTCAACCTAACTAGCTCAACGTCGCGGTGAGTTGTTT
CTCAAACTTTCCTAGAAGTTTTTCTTTCTGGATGTTTTTGTTCTCCTTACTGTAGAATCT
AATTGGACGGTCAGGCGTTGCAGGAGCCCATCGATCGTGGTGGTTGCGCTCACATATACG
TTTGCTCCATGCCGATACCACTCGGCCCGTTACTCCCCCGATTTCGTATGGGTCACAGCC
GCTGTGGCCCGTTCGGAGTGAAGGAAGGACGGAGCTACCGCCGTAATGGTTTTGCGCTGA
CATTCGTGAGTCCGACCCCAAAGCCGTGAAGCATGTTCTACGCGGAGCCCCAATTTGCGC
GGACCACCCTCTCCACCCGCATCCCTAACCCTTACGCCTGCGGATGCCGACTTGGTTGTA
GTAACGAGTATTGTCGTCAGGCCATTGTATGCGCCCTCAATCACTAGTTTTTGAGCTCGG
TCCCCAACCCAGGCGCGCGGGCCCCGGGGGACTGCTAGGGCTTCCTGTAAAAGCGGCACG
TGTTGTTACATCTCTAGCGTTGCTACGATAGCGAGGGGGACCGGTGAATGCTTCGGGCTT
CGTCTTTCCTGTTTTATTATCGGGTTCACTAAATCCTTGTCGCTGGTCCTGCTCCGTTCG
TAAGCGGGCTTGTAGGATTTAATTCTTCTCTGAGGCGGTGCACTCTCGTCGACCGGGATC
AGGCCCCCTCTTGTCGTCATGCTGTCCTCATAACACAAACGGCGGAATGAACTCCAGTCC
GGCCGGGGTCAAATCAGTCCTTAAGGCAGTGTTAGAGTGGGTGCTACGCATCCATCCCTA
CTAGATACGGCGAGCATTTGGGCAACAACGGTCGTACTTGTGTACGGGTTCGCCCTCATC
GCGTTAGCCTCTCTCCGTAAATGAACCAGCCGCTATATAAGAGTTATGCTTATGCGCGCA
CGGGAACTGATTTGGGGTCGCTCTCGTGGTTGCCTCCAGGCTGCTCGATGTGCCCCGACG
GTGAGAGCTGTTGGGACTCATAATGGGCGGCATGGCGACTCAGCGTACGAGATGGGATCC
GCCATACACCCTTACGGGAATAGACCCGCTTAGTAGCTCTTCTCCATCGTGCCTTGGCTC
AGTCATGCGTAATCCCGTCCCCTCATGTTTCCTGCGCTCGGCCTCCGTCATCGCTTCCTC
CGAGGGTGTGGGACTCATAGATTTTAAATCGTTTTCAGTTCGGCAACAACAGCTTCGAGT
TCGGAGCTTTACCGTGCCTCCACCCGCCTGTAGATCGGCAACGGACTCCGCGTCCACTAG
TATGGTACCCTGAAAGGAGTTGACCAATGGACCCAATGTTCGGAAGGTGTTCTCGACGAA
TACGCCTCTAACGTAGACGCGCAGCGGTGGGAAAGCACTTCTTGGCGGCTGTGCCGTCGC
ATGGAGCCTGAGTCTCATGTCGGTTGGAAGATAGGGTCCGTGCTCTAGCTTAACCGGTAA
TATAGGCTCCTGGGCTCTACGAACGACCAGGCTTCCCTGGAGCGTGGACTCCCGGTTTAG
CCGTCTGCGGCCAGGCCTCGACGTGAAATCGACCGGTAACCCAAGGAAACCGCGGCTGTC
GTATACCCCTGCCAAAGACGCAAGTGCCTAGGCCGCTTCCCTCGCTTCCTGAATACCACC
GTGTCACAATACCGTTATTTAGTGGTGTGTAGGACACCACCGCAAAACCAGACTTATCCC
TACCCATACGTCCAAAAACGTCCTCAGGCTTACCGCCAGCCGAGGTACGGATGACCTCAG
CTCGCATCTCCTTCTCTTCTGCTCCGTTGCTCGTAAGTCGTCGCACCCAATCACCCGGCA
GTCGGACTGCGCGGTGGTGCTCACAAGCTGATTCTGCTCTCCCCCGAAACGGGTCGTTAA
GACTCATTCGCGTCTTGTCACCCAAAGGTCCCTGTTTTCAATCACTCGAAAACGTAGACT
CCTCTACTGTACTAGTGTTAAAGCACACAAGCCGTCTCCCGCCGTCCCTGGCCTTCAACA
CGCCGCCCACTGGCGCAGTCGTCGAAGCCGCAGTCCGCACTCAGCTCAGTACTCGTGGCC
GCCCTCATAGTCGAGCAACTTTACCTTCACCCGTCCGTCTCCGCGGCCGTCGTAGGAGCC
ACACTAATGCACACCCTTGATCAACTAGGACAATCGAGCTCAGGTTTCTGTCCACCCACG
TCTTGGGACACGCTGTCCGTCCATGGCTGGAAGCTAGGCGAGACACAACGACAAGGCATA
AATGGTTGCAAGAACTCCTTGACGCTCCCATCCCTATCGCATCTTCGGCATAAGCCGGCA
AGGGGGCTGGTGCGTATGCCCTGGCATGGCGGCCTATTATGGGAAGCGGAGTCGGCGCAT
TCGGGGATTTGGTGTCTCTTCGCAATTCCCTGCCTCTTACCCAAACTCGCACTAGCGTCC
GTTGCGTCTAAACGATGGGTTCGTATGGGCTCACTCTTGCACTGTAATGTGTGAAGCCTT
CCAGGCAGTCTAGCCGCTCCCTAGGCAGGTGTGAAACTGGGCTACCGCGAAATTATCACT
GCCACGTAACTGTTCTGTGATCCTTTGCGCTAGGAGTACTCCGACGCAAGTCGCGCTTCA
GCGATCGCACCATATGTAGGGGACGCATGTGAGAGAGGTCGTGCATCTAGATTACGACAT
TTCCCGTGACTCGCGCGCCTGGTGTGACGGTACTTTCGATTGGTCTCTTCACCGCTCAGA
CCTCGAAGTTACCTGCGGTACATCAAAGACTGAAAAACC
>SRR364532 <unknown description>
CGGAGAGCTCCAGGCCAAATGACGAGCTCATGTCCCCTGCGGTACTTAGTTATCTGTTCT
CAATCCCTGAGGTCACACAGCCTCAGATAGTGGGGGCAACCCACACCACCATGAATCATA
TCTACACCATACAGCTTTCGAAGCTGCCCAGTCCTTGTGGGTATGGAACGCCGGTGACCA
CTAAGCCAACCCGGCTTGTCTCGCGGAGCCCGAAGACACCTTTTTTCGTTTTACCTGATC
CGCACGTTCCCCTTCCATGCGGGACACCCGGCAAATACTCGTCGGTCCCGTCTTAGTGGC
AAATTTGCAAGTTTATCACGGTCGAATGAGCGCGATGGCCTGATACTCGCCCAATTTCGC
CCTGACCCAGGTAACAATTGAGACACGCACCGCTCGCAAGTCTAGCCTACGTCGCGTAGG
CTCGGGTCACAACTCGATATTTGCAAGGGACACTGGAATATCGGACCCATTCTGGTGCCT
ATCATTGCAAACTAAACAAGATACCCAAGCAAATCAGAGGAAGCTGCCAGCATCGCTGCT
GTTCAAGATTGGCGAAGCACACAACTTAACGTCTCCCCCATCGGTTACCTCTAGCCCGCA
CGAAGCGACACGCGTCGCTTGCTCACGGACGGAAGTCCAGGTGATGGGTGCAGTGAAGAG
AAATCATAGTGTAAATAATCTAGTGATGTCTATTCGGTGCCAAATCCTGTCTAAGCTCGG
ATTTTCAACGTTCAACCGAATCACGTTTAATTGTGTACGTTTGGCGGTGCCTAATGCCGC
ACTGAGCAATAATATAGACGAGCATCCCATTATTTGCGTTCGCCGGGTGTTCGCACAGAA
TATCGATACTGGCCGTATATGTGGGGGCAGCTTAAGAGTCTAGTTCTCTTTATTAACAGC
TAAGGTCAGCAGCACCTTTCTTTCCGGCATCAACAATCGGTCCCGGGAATGCCATGGAGG
GGGACTAAGATTCTGGCCGAGATCTCAGCCCGTTTTGGCAGATTTAGACCTAGGATGTAA
TCCGCTCCCTTCCGTCACTCCGGGTTTGCGAGACGCGAGGGGAACCGGGAGGGGTCCGCA
GGGGCTGCCGACACTCGACATGAGCGCGTGCCGTCGCCCTCACTCGACGTAATAGATTTA
TGGAGAAATGATGTGCCCACTTGATTTAATATCGAGGGAGCACGTAAAGATCAGTGCTGA
ATGCGCGCCTTGGGGGAGGGCAAGCGGAATATGGTACCAGAGGAGAGAGGCGTTACACGG
TCGAAAATGGGTCCGGACGGTTACTGGGCGCAACTGCGCTGGAATCAGCGCACCAGCAGG
ATCCTAACACAGTGCAAGTTTGGCCTAATGCACCCGGTGTTCTGAGCCGCACGGGCATCT
CTGCTGTAACGATCGGTCACGCCTCTAGTCTTGCTAGTGCCGCGGGTCGTGGCTGCTATT
CTCACTTTCGAATGGCTGGAGGAGTGGGGAAGAACCAAAAAAACGACAACATCACCTGAG
TCTGAGGGGTTGCGGAGCCAACTCTAAGCTAGCCGCAAGTATGCGCCACGAATATGGCAA
GGCAGCAATTGTCAAGATAATGACTCCAGAGCCTTAGGTTAAGACCTATGACCGCACGAA
ATGTATGATACGCATTACCTAGCCAGAGAGTTCCGGTAGGAAATCGGTTCACCGTCAAAT
GAGAGCACCGATAGGGCAGATATTGATGCACGGGCTAGCTCGAATGCGGTTGCTGCCATC
CCAAGGAGCTGAGCGCCGAAACCAGTTCCGGGCAAACCCCCATCCTCCCTCTGGAACAGG
TTAGGGTTCAACTGCGCGCCCGACGTGCCCGCGACCGAATTAGCGGGCCGGTCGACAGAA
TCACTGAGGGGATAATCAGTTCCGCCTCTGACGATTCCTGCCAGGAAGTTGTGTTACCTG
CAGGTCCCCTAGGGAGAGTACGCTAGACTTCTAGTACGAGACCCGGAGGGCACTGGGGGA
GAGGCTAGTTTACTAGCTCGTGGTAAACCCCCCTGGAAGCTCCCAGCACTCTGGTCCGCA
TGGCGTTCTTACGTCGACGCCCTTTCCAGCCGACCTATCTGGCCGGCCCATCCATTCCCT
ATGGGTGAGTTGCGCCGTCGGGGATGGGGGTGAATGAAGCTAAGAGGCGAGGCAAGCCCT
GTTCTCACCCGTTAACGAACACCACGGCATTCCCACACGATGAGAGGTACAGTGAAGTAC
GCCGTAAATCCATTCCTAAGGTGCGAAAGTGAGCCGGCAGCAAGTGGATGAGGTCGGGAT
GCACAACGGACACCTCGGTTTGCAGGTTCCGTAACCGAGCGAGTAACCTTAATAGGAGGT
ACAGAATCGATTAATATAGTGTAGCTAAAACAGTGCGTCTCAAGGTCCGACGGGCACCAA
GAGACTTAGTGCAAATTGCACGGCTCTAGTTCTAAACACTAGCTTGCGCCCGCCCCCTGG
GGCCAAGACCGTCCCAGAGCCGCCAAGCTGCGGTATAGCAATCCTCGTAGAGACGCCAAC
CCCTAACAGTCCGGAGACACGAAGCTGCGCGGACATGAGAATGGGTCTGGATCATCATTG
ACCGGATACGTCACTGGTGTGAGTCGTTCATGGAGGTGCCCAGCTGGAGCAACTGCAGCC
TATGGACATACGGGGGGGGTAGATTTACACCTTACACGCCCCGGCTGGACTCGCCAACGC
GTTCCCTATACTAGGTATCGGTCAAGACCTGGGCTATTATCCCAACCTGGAGCGCTAGCC
GCACGCTCTATCGTAGGGGAGACAGATAAGGATCGTCAGCCGCCGACCCGGAGAGCCTAA
GCATCAACTATTCGGCATCCTCCAGGGCCTACGAGTACCTTGGCAGATGGGGGTCAGGGC
CATAACAAGTATTATGGTGGCAACAGTCTCATCTTGGTGAGTAGTGCCCAATAGTAACTT
TTTCTTTGACTTAATTGGGCACGTACTGCGACAATATCAGAACCGGTGCCCCACCGTTTC
GAGAAACCAGAGGACACGTAGAAGATCAATCGCCCGTAGCAGAAATCTAGCCACCTCCTC
TTCGGGATGTGACGGGGGTGCACACCGTCCCCCCCGGTGCCTAGCATGAGGGGCTACAGA
GTGGTGCGGAGGTCGGCGACAAGAAAAGGCTTATCGCAAGGGGGAAGTGTGGCTTGAATG
TTGCATATTTTCCCGCGAGAAGGCTTTGTGGAGGAGGCAGAGTAGTCACGCCCGGGGCCT
ATGGGGGTAGGTGTATGTTATAATCAGACGACTCTCCATATGTTGTTTCAAGGGCTCGCA
CAGCTGTCGCGCCACCAATCATCCGTCTAAAAAATGACAGCGCTAGGTATTCATGGAGGC
TAGTATAAAGACTCAGCTGAGAAGCGTCGTAGATGCTCCGGAGGAGCGTAAAACTGGACT
TAGGACCGAACGTTTCTCAGACTAGACTGGGGGCGGGCTGAAACGGAGGAAAACGGATGA
AAAGGACAGGGTCTTTGAGCGCCCAGCATAGAAATCAGCCGACAATCTGGCCAGTCGGAT
TACTAAGCCCACCAAGCGCGCCGAATGGAGGCGCAGGGTACCAAGAAACGAAGTGCGATG
GTAGAAGCGTTACGAAGAGCAGCTCAAGAGTAAACGTTGGGGGGGCGAGCGGCGTGGGAG
GGCCTAAAGCATGGACCTCACTGCCCCCCGATCACGCCGGGGGCGGGCGGGACCAACGAC
GTTCGCTAGGCTCGAGGTAAAACGGCAGGCTTAGGAGAAAGTCAGTTCCGGAGTTCGGCA
CTCGGCGCACAGTTCGAACAGCCGGGAGGGCGCAGTAGTTGACTGTTTCTGACGGCCAGG
CTTCGCAGAGTCTCACATAGCCATCTGGAACACGCTACTGCCCATCCTGCGGCGTCAACC
AGGAACTCTGCGTGGGCGCCACCCTAATGTCTGAGGTCATAATAGCCATTTGACGATAGT
ACGGCGTAGAACTGACTTCTTTCCACACGAATGGGAGGAAAAGGCGGTACGATTTCAAGC
AACCAAACGCTCCCCCCTTCCCGACCAGCACGAGGATACCTAAGCACGCTTTCGCGTAAA
TTATACTGGGACAATGAGCAGAGACGGCTTTACTAGGACAGACCCCGCAACAATCCACAG
CGAGGGGTATGTAGCCTTGTCAATTGCGCTCAGGGCCACGTGTAGTGAACGTCGCTAGCC
GGACCTCGACTGCGTCAGGCGCTTTTGAGGAGTACGAAACCGGCCACGCCAGCGCTAGTA
TTAAGGATTGAGACGGAAAGCTACCCGACAATAGTGAAGGTCGGCGCTTGGGGGACGACT
ACCGACTGGTGGTCCACGCAGGAGAGGCGAGGTTGAATGTGAACGAGGAGGTCCCTGTTT
ACGATTGGGCTACTTGGGACACTCTCAACCTAACTAGCTCAACGTCGCGGTGAGTTGTTT
CTCAAACTTTCCTAGAAGTTTTTCTTTCTGGATGTTTTTGTTCTCCTTACTGTAGAATCT
AATTGGACGGTCAGGCGTTGCAGGAGCCCATCGATCGTGGTGGTTGCGCTCACATATACG
TTTGCTCCATGCCGATACCACTCGGCCCGTTACTCCCCCGATTTCGTATGGGTCACAGCC
GCTGTGGCCCGTTCGGAGTGAAGGAAGGACGGAGCTACCGCCGTAATGGTTTTGCGCTGA
CATTCGTGAGTCCGACCCCAAAGCCGTGAAGCATGTTCTACGCGGAGCCCCAATTTGCGC
GGACCACCCTCTCCACCCGCATCCCTAACCCTTACGCCTGCGGATGCCGACTTGGTTGTA
GTAACGAGTATTGTCGTCAGGCCATTGTATGCGCCCTCAATCACTAGTTTTTGAGCTCGG
TCCCCAACCCAGGCGCCCGGGCCCCGGGGGACTGCTAGGGCTTCCTGTAAAAGCGGCACG
TGTTGTTACATCTCTAGCGTTGCTACGATAGCGAGGGGGACCGGTGAATGCTTCGGGCTT
CGTCTTTCCTGTTTTATTATCGGGTTCACTAAATCCTTGTCGCTGGTCCTGCTCCGTTCG
TAAGCGGGCTTGTAGGATTTAATTCTTCTCTGAGGCGGTGCACTCTCGTCGACCGGGATC
AGGCCCCCTCTTGTCGTCATGCTGTCCTCATAACACAAACGGCGGAATGAACTCCAGTCC
GGCCGGGGTCAAATCAGTCCTTAAGGCAGTGTTAGAGTGGGTGCTACGCATCCATCCCTA
GTAGATACGGCGAGCATTTGGGCAACAACGGTCGTACTTGTGTACGGGTTCGCCCTCATC
GCGTTAGCCTCTCTCCGTAAATGAACCAGCCGCTATATAAGAGTTATGCTTATGCGCGCA
CGGGAACTGATTTGGGGTCGCTCTCGTGGTTGCCTCCAGGCTGCTCGATGTGCCCCGACG
GTGAGAGCTGTTGGGACTCATAATGGGCGGCATGGCGACTCAGCGTACGAGATGGGATCC
GCCATACACCCTTACGGGAATAGACCCGCTTAGTAGCTCTTCTCCATCGTGCCTTGGCTC
AGTCATGCGTAATCCCGTCCCCTCATGTTTCCTGCGCTCGGCCTCCGTCATCGCTTCCTC
CGAGGGTGTGGGACTCATAGATTTTAAATCGTTTTCAGTTCGGCAACAACAGCTTCGAGT
TCGGAGCTTTACCGTGCCTCCACCCGCCTGTAGATCGGCAACGGACTCCGCGTCCACTAG
TATGGTACCCTGAAAGGAGTTGACCAATGGACCCAATGTTCGGAAGGTGTTCTCGACGAA
TACGCCTCTAACGTAGACGCGCAGCGGTGGGAAAGCACTTCTTGGCGGCTGTGCCGTCGC
ATGGAGCCTGAGTCTCATGTCGGTTGGAAGATAGGGTCCGTGCTCTAGCTTAACCGGTAA
TATAGGCTCCTGGGCTCTACGAACGACCAGGCTTCCCTGGAGCGTGGACTCCCGGTTTAG
CCGTCTGCGGCCAGGCCTCGACGTGAAATCGACCGGTAACCCAAGGAAACCGCGGCTGTC
GTATACCCCTGCCAAAGACGCAAGTGCCTAGGCCGCTTCCCTCGCTTCCTGAATACCACC
GTGTCACAATACCGTTATTTAGTGGTGTGTAGGACACCACCGCAAAACCAGACTTATCCC
TACCCATACGTCCAAAAACGTCCTCAGGCTTACCGCCAGCCGAGGTACGGATGACCTCAG
CTCGCATCTCCTTCTCTTCTGCTCCGTTGCTCGTAAGTCGTCGCACCCAATCACCCGGCA
GTCGGACTGCGCGGTGGTGCTCACAAGCTGATTCTGCTCTCCCCCGAAACGGGTCGTTAA
GACTCATTCGCGTCTTGTCACCCAAAGGTCCCTGTTTTCAATCACTCGAAAACGTAGACT
CCTCTACTGTACTAGTGTTAAAGCACACAAGCCGTCTCCCGCCGTCCCTGGCCTTCAACA
CGCCGCCCACTGGCGCAGTCGTCGAAGCCGCAGTCCGCACTCAGCTCAGTACTCGTGGCC
GCCCTCATAGTCGAGCAACTTTACCTTCACCCGTCCGTCTCCGCGGCCGTCGTAGGAGCC
ACACTAATGCACACCCTTGATCAACTAGGACAATCGAGCTCAGGTTTCTGTCCACCCACG
TCTTGGGACACGCTGTCCGTCCATGGCTGGAAGCTAGGCGAGACACAACGACAAGGCATA
AATGGTTGCAAGAACTCCTTGACGCTCCCATCCCTATCGCATCTTCGGCATAAGCCGGCA
AGGGGGCTGGTGCGTATGCCCTGGCATGGCGGCCTATTATGGGAAGCGGAGTCGGCGCAT
TCGGGGATTTGGTGTCGCTTCGCAATTCCCTGCCTCTTACCCAAACTCGCACTAGCGTCC
GTTGCGTCTAAACGATGGGTTCGTATGGGCTCACTCTTGCACTGTAATGTGTGAAGCCTT
CCAGGCAGTCTAGCCGCTCCCTAGGCAGGTGTGAAACTGGGCTACCGCGAAATTATCACT
GCCACGTAACTGTTCTGTGATCCTTTGCGCTAGGAGTACTCCGACGCAAGTCGCGCTTCA
GCGATCGCACCATATGTAGGGGACGCATGTGAGAGAGGTCGTGCATCTAGATTACGACAT
TTCCCGTGACTCGCGCGCCTGGTGTGACGGTACTTTCGATTGGTCTCTTCACCGCTCAGA
CCTCGAAGTTACCTGCGGTACATCAAAGACTGAAAAACC
>SRR500746 <unknown description>
CGGAGAGCTCCAGGCCAAATGACGAGCTCATGTCCCCTGCGGTACTTAGCTATCTGTTCT
CAATCCCTGAGGTCACACAGCCTCAGATAGTGGGGGCAACCCACACCACCATGAATCATA
TCTACACCATACAGCTTTCGAAGCTGCCCAGTCCTTGTGGGTATGGAACGCCGGTGACCA
CTAAGCCAACCCGGCTTGTCTCGTGGAGCCCGAAGACACCTTTTTTCGTTTTACCTGATC
CGCACGTTCCCCTTCCATGCGGGACACCCGGCAAATACTCGTCGGTCCCGTCTTAGTGGC
AAATTTGCAAGTTTATCACGGTCGAATGAGCGCGATGGCCTGATACTCGCCCAATTTCGC
CCTGACCCAGGTAACAATTGAGACACGCACCGCTCGCAAGTCTAGCCTACGTCGCGTAGG
CTCGGGTCACAACTCGATATTTGCAAGGGACACTGGAATATCGGACCCATTCTGGTGCCT
ATCATTGCAAACTAAACAAGATACCCAAGCAAATCAGAGGAAGCTGCCAGCATCGCTGCT
GTTCAAGATTGGCGAAGCACACAACTTAACGTCTCCCCCATCGGTTACCTCTAGCCCGCA
CGAAGCGACACGCGTCGCTTGCTCACGGACGGAAGTCCAGGTGATGGGTGCAGTGAAGAG
AAATCATAGTGTAAATAATCTAGTGATGTCTATTCGGTGCCAAATCCTGTCTAAGCTCGG
ATTTTCAACGTTCAACCGAATCACGTTTAATTGTGTACGTTTGGCGGTGCCTAATGCCGC
ACTGAGCAATAATATAGACGAGCATCCCATTATTTGCGTTCGCCGGGTGTTCGCACAGAA
TATCGATACTGGCCGTATATGTGGGGGCAGCTTAAGAGTCTAGTTCTCTTTATTAACAGC
TAAGGTCAGCAGCACCTTTCTTTCCGGCATCAACAATCGGTCCCGGGAATGCCATGGAGG
GGGACTAAGATTCTGGCCGAGATCTCAGCCCGTTTTGGCAGATTTAGACCTAGGATGTAA
TCCGCTCCCTTCCGTCACTCCGGGTTTGCGAGACGCGAGGGGAACCGGGAGGGGTCCGCA
GGGGCTGCCGACACTCGACATGAGCGCGTGCCGTCGCCCTCACTCGACGTAATAGATTTA
TGGAGAAATGATGTGCCCACTTGATTTAATATCGAGGGAGCACGTAAAGATCAGTGCTGA
ATGCGCGCCTTGGGGGAGGGCAAGCGGAATATGGTACCAGAGGAGAGAGGCGTTACACGG
TCGAAAATGGGTCCGGACGGTTACTGGGCGCAACTGCGCTGGAATCAGCGCACCAGCAGG
ATCCTAACACAGTGCAAGTTTGGCCTAATGCACCCGGTGTTCTGAGCCGCACGGGCATCT
CTGCTGTAACGATCGGTCACGCCTCTAGTCTTGCTAGTGCCGCGGGTCGTGGCTGCTATT
CTCACTTTCGAATGGCTGGAGGAGTGGGGAAGAACCAAAAAAACGACAACATCACCTGAG
TCTGAGGGGTTGCGGAGCCAACTCTAAGCTAGCCGCAAGTATGCGCCACGAATATGGCAA
GGCAGCAATTGTCAAGATAATGACTCCAGAGCCTTAGGTTAAGACCTATGACCGCACGAA
ATGTATGATACGCATTACCTAGCCAGAGAGTTCCGGTAGGAAATCGGTTCACCGTCAAAT
GAGAGCACCGATAGGGCAGATATTGATGCACGGGCTAGCTCGAATGCGGTTGCTGCCATC
CCAAGGAGCTGAGCGCCGAAACCAGTTCCGGGCAAACCCCCATCCTCCCTCTGGAACAGG
TTAGGGTTCAACTGCGCGCCCGACGTGCCCGCGACCGAATTAGCGGGCCGGTCGACAGAA
TCACTGAGGGGATAATCAGTTCCGCCTCTGACGATTCCTGCCAGGAAGTTGTGTTACCTG
CAGGTCCCCTAGGGAGAGTACGCTAGACTTCTAGTACGAGACCCGGAGGGCACTGGGGGA
GAGGCTAGTTTACTAGCTCGTGGTAAACCCCCCTGGAAGCTCCCAGCACTCTGGTCCGCA
TGGCGTTCTTACGTCGACGCCCTTTTCAGCCGACCTATCTGGCCGGCCCATCCATTCCCT
ATGGGTGAGTTGCGCCGTCGGGGATGGGGGTGAATGAAGCTAAGAGGCGAGGCAAGCCCT
GTTCTCACCCGTTAACGAACACCACGGCATTCCCACACGATGAGAGGTACAGTGAAGTAC
GCCGTAAATCCATTCCTAAGGTGCGAAAGTGAGCCGGCAGCAAGTGGATGAGGTCGGGAT
GCACAACGGACACCTCGGTTTGCAGGTTCCGTAACCGAGCGAGTAACCTTAATAGGAGGT
ACAGAATCGATTAATATAGTGTAGCTAAAACAGTGCGTCTCAAGGTCCGACGGGCACCAA
GAGACTTAGTGCAAATTGGACGGCTCTAGTTCTAAACACTAGCTTGCGCCCGCCCCCTGG
GGCCAAGACCGTCCCAGAGTCGCCAAGCTGCGGTATAGCAATCCTCGTAGAGACGCCAAC
CCCTAACAGTCCGGAGACACGAAGCTGCGCGGACATGAGAATGGGTCTGGATCATCATTG
ACCGGATACGTCACTGGTGTGAGTCGTTCATGGAGGTGCCCAGCTGGAGCAACTGCAGCC
TATGGACATACGGGGGGGGTAGATTTACACCTTACACGCCCCGGCTGGACTCGCCAACGC
GTTCCCTATACTAGGTATCGGTCAAGACCTGGGCTATTATCCCAACCTGGAGCGCTAGCC
GCACGCTCTATCGTAGGGGAGACAGATAAGGATCGTCAGCCGCCGACCCGGAGAGCCTAA
GCATCAACTATTCGGCATCCTCCAGGGCCTACGAGTACCTTGGCAGATGGGGGTCAGGGC
CATAACAAGTATTATGGTGGCAACAGTCTCATCTTGGTGAGTAGTGCCCAATAGTAACTT
TTTCTTTGACTTAATTGGGCACGTACTGCGACAATATCAGAACCGGTGCCCCACCGTTTC
GAGAAACCAGAGGACACGTAGAAGATCAATCGCCCGTAGCAGAAATCTAGCCACCTCCTC
TTCGGGATGTGACGGGGGTGCACACCGTCCCCCCCGGTGCCTAGCATGAGGGGCTACAGA
GTGGTGCGGAGGTCGGCGACAAGAAAAGGCTTATCGCAAGGGGGAAGTGTGGCTTGAATG
TTGCATATTTTCCCGCGAGAAGGCTTTGTGGAGGAGGCAGAGTAGTCACGCCCGGGGCCT
ATGGGGGTAGTTGTATGTTATAATCAGACGACTCTCCATATGTTGTTTCAAGGGCTCGCA
CAGCTGTCGCGCCACCAATCATCCGTCTAAAAAATGACAGCGCTAGGTATTCATGGAGGC
TAGTATAAAGACTCAGCTGAGAAGCGTCGTAGATGCTCCGGAGGAGCGTAAAACTGGACT
TAGGACCGAACGTTTCTCAGACTAGACTGGGGGCGGGCTGAAACGGAGGAAAACGGATGA
AAAGGACAGGGTCTTTGAGCGCCCAGCATAGAAATCAGCCGACAATCTGGCCAGTCGGAT
TACTAAGCCCACCAAGCGCGCCGAATGGAGGCGCAGGGTACCAAGAAACGAAGTGCGATG
GTAGAAGCGTTACGAAGAGCAGCTCAAGAGTAAACGTTGGGGGGGCGAGCGGCGTGGGAG
GGCCTAAAGCATGGACCTCACTGCCCCCCGATCACGCCGGGGGCGGGCGGGACCAACGAC
GTTCGCTAGGCTCGAGGTAAAACGGCAGGCTTAGGAGAAAGTCAGTTCCGGAGTTCGGCA
CTCGGCGCACAGTTCGAACAGCCGGGAGGGCGCAGTAGTTGACTGTTTCTGACGGCCAGG
CTTCGCAGAGTCTCACATAGCCATCTGGAACACGCTACTGCCCATCCTGCGGCGTCAACC
AGGAACTCTGCGTGGGCGCCACCCTAATGTCTGAGGTCATAATAGCCATTTGACGTTAGT
ACGGCGTAGAACTGACTTCTTTCCACACGAATGGGAGGAAAAGGCGGTACGATTTCAAGC
AACCAAACGCTCCCCCCTTCCCGACCAGCACGAGGATACCTAAGCACGCTTTCGCGTAAA
TTATACTGGGACAATGAGCAGAGACGGCTTTACTAGGACAGACCCCGCAACAATCCACAG
CGAGGGGTATGTAGCCTTGTCAATTGCGCTCAGGGCCACGTGTAGTGAACGTCGCTAGCC
GGACCTCGACTGCGTCAGGCGCTTTTGAGGAGTACGAAACCGGCCACGCCAGCGCTAGTA
TTAAGGATTGAGACGGAAAGCTACCCGACAATAGTGAAGGTCGGCGCTTGGGGGACGACT
ACCGACTGGTGGTCCACGCAGGAGAGGCGAGGTTGAATGTGAACGAGGAGGTCCCTGTTT
ACGATTGGGCTACTTGGGACACTCTCAACCTAACTAGCTCAACGTCGCGGTGAGTTGTTT
CTCAAACTTTCCTAGAAGTTTTTCTTTCTGGATGTTTTTGTTCTCCTTACTGTAGAATCT
AATTGGACGGTCAGGCGTTGCAGGAGCCCATCGATCGTGGTGGTTGCGCTCACATATACG
TTTGCTCCATGCCGATACCACTCGGCCCGTTACTCCCCCGATTTCGTATGGGTCACAGCC
GCTGTGGCCCGTTCGGAGTGAAGGAAGGACGGAGCTACCGCCGTAATGGTTTTGCGCTGA
CATTCGTGAGTCCGACCCCAAAGCCGTGAAGCATGTTCTACGCGGAGCCCCAATTTGCGC
GGACCACCCTCTCCACCCGCATCCCTAACCCTTACGCCTGCGGATGCCGACTTGGCTGTA
GTAACGAGTATTGTCGTCAGGCCATTGTATGCGCCCTCAATCACTAGTTTTTGAGCTCGG
TCCCCAACCCAGGCGCGCGGGCCCCGGGGGACTGCTAGGGCTTCCTGTAAAAGCGGCACG
TGTTGTTACATCTCTAGCGTTGCTACGATAGCGAGGGGGACCGGTGAATGCTTCGGGCTT
CGTCTTTCCTGTTTTATTATCGGGTTCACTAAATCCTTGTCGCTGGTCCTGCTCCGTTCG
TAAGCGGGCTTGTAGGATTTAATTCTTCTCTGAGGCGGTGCACTCTCGTCGACCGGGATC
AGGCCCCCTCTTGTCGTCATGCTGTCCTCATAACACAAACGGCGGAATGAACTCCAGTCC
GGCCGGGGTCAAATCAGTCCTTAAGGCAGTGTTAGAGTGGGTGCTACGCATCCATCCCTA
CTAGATACGGCGAGCATTTGGGCAACAACGGTCGTACTTGTGTACGGGTTCGCCCTCATC
GCGTTAGCCTCTCTCCGTAAATGAACCAGCCGCTATATAAGAGTTATGCTTATGCGCGCA
CGGGAACTGATTTGGGGTCGCTCTCGTGGTTGCCTCCAGGCTGCTCGATGTGCCCCGACG
GTGAGAGCTGTTGGGACTCATAATGGGCGGCATGGCGACTCAGCGTACGAGATGGGATCC
GCCATACACCCTTACGGGAATAGACCCGCTTAGTAGCTCTTCTCCATCGTGCCTTGGCTC
AGTCATGCGTAATCCCGTCCCCTCATGTTTCCTGCGCTCGGCCTCCGTCATCGCTTCCTC
CGAGGGTGTGGGACTCATAGATTTTAAATCGTTTTCAGTTCGGCAACAACAGCTTCGAGT
TCGGAGCTTTACCGTGCCTCCACCCGCCTGTAGATCGGCAACGGACTCCGCGTCCACTAG
TATGGTACCCTGAAAGGAGTTGACCAATGGACCCAATGTTCGGAAGGTGTTCTCGACGAA
TACGCCTCTAACGTAGACGCGCAGCGGTGGGAAAGCACTTCTTGGCGGCTGTGCCGTCGC
ATGGAGCCTGAGTCTCATGTCGGTTGGAAGATAGGGTCCGTGCTCTAGCTTAACCGGTAA
TATAGGCTCCTGGGCTCTACGAACGACCAGGCTTCCCTGGAGCGTGGACTCCCGGTTTAG
CCGTCTGCGGCCAGGCCTCGACGTGAAATCGACCGGTAACCCAAGGAAACCGCGGCTGTC
GTATACCCCTGCCAAAGACGCAAGTGCCTAGGCCGCTTCCCTCGCTTCCTGAATACCACC
GTGTCACAATACCGTTATTTAGTGGTGTGTAGGACACCACCGCAAAACCAGACTTATCCC
TACCCATACGTCCAAAAACGTCCTCAGGCTTACCGCCAGCCGAGGTACGGATGACCTCAG
CTCGCATCTCCTTCTCTTCTGCTCCGTTGCTCGTAAGTCGTCGCACCCAATCACCCGGCA
GTCGGACTGCGCGGTGGTGCTCACAAGCTGATTCTGCTCTCCCCCGAAACGGGTCGTTAA
GACTCATTCGCGTCTTGTCACCCAAAGGTCCCTGTTTTCAATCACTCGAAAACGTAGACT
CCTCTACTGTACTAGTGTTAAAGCACACAAGCCGTCTCCCGCCGTCCCTGGCCTTCAACA
CGCCGCCCACTGGCGCAGTCGTCGAAGCCGCAGTCCGCACTCAGCTCAGTACTCGTGGCC
GCCCTCATAGTCGAGCAACTTTACCTTCACCCGTCCGTCTCCGCGGCCGTCGTAGGAGCC
ACACTAATGCACACCCTTGATCAACTAGGACAATCGAGCTCAGGTTTCTGTCCACCCACG
TCTTGGGACACGCTGTCCGTCCATGGCTGGAAGCTAGGCGAGACACAACGACAAGGCATA
AATGGTTGCAAGAACTCCTTGACGCTCCCATCCCTATCGCATCTTCGGCATAAGCCGGCA
AGGGGGCTGGTGCGTATGCCCTGGCATGGCGGCCTATTATGGGAAGCGGAGTCGGCGCAT
TCGGGGATTTGGTGTCTCTTCGCAATTCCCTGCCTCTTACCCAAACTCGCACTAGCGTCC
GTTGCGTCTAAACGATGGGTTCGTATGGGCTCACTCTTGCACTGTAATGTGTGAAGCCTT
CCAGGCAGTCTAGCCGCTCCCTAGGCAGGTGTGAAACTGGGCTACCGCGAAATTATCACT
GCCACGTAACTGTTCTGTGATCCTTTGCGCTAGGAGTACTCCGACGCAAGTCGCGCTTCA
GCGATCGCACCATATGTAGGGGACGCATGTGAGAGAGGTCGTGCATCTAGATTACGACAT
TTCCCGTGACTCGCGCGCCTGGTGTGACGGTACTTTCGATTGGTCTCTTCACCGCTCAGA
CCTCGAAGTTACCTGCGGTACATCAAAGACTGAAAAACC
>SRR493343 <unknown description>
CGGAGAGCTCCAGGCCAAATGACGAGCTCATGTCCCCTGCGGTACTTAGCTATCTGTTCT
CAATCCCTGAGGTCACACAGCCTCAGATAGTGGGGGCAACCCACACCACCATGAATCATA
TCTACACCATACAGCTTTCGAAGCTGCCCAGTCCTTGTGGGTATGGAACGCCGGTGACCA
CTAAGCCAACCCGGCTTGTCTCGTGGAGCCCGAAGACACCTTTTTTCGTTTTACCTGATC
CGCACGTTCCCCTTCCATGCGGGACACCCGGCAAATACTCGTCGGTCCCGTCTTAGTGGC
AAATTTGCAAGTTTATCACGGTCGAATGAGCGCGATGGCCTGATACTCGCCCAATTTCGC
CCTGACCCAGGTAACAATTGAGACACGCACCGCTCGCAAGTCTAGCCTACGTCGCGTAGG
CTCGGGTCACAACTCGATATTTGCAAGGGACACTGGAATATCGGACCCATTCTGGTGCCT
ATCATTGCAAACTAAACAAGATACCCAAGCAAATCAGAGGAAGCTGCCAGCATCGCTGCT
GTTCAAGATTGGCGAAGCACACAACTTAACGTCTCCCCCATCGGTTACCTCTAGCCCGCA
CGAAGCGACACGCGTCGCTTGCTCACGGACGGAAGTCCAGGTGATGGGTGCAGTGAAGAG
AAATCATAGTGTAAATAATCTAGTGATGTCTATTCGGTGCCAAATCCTGTCTAAGCTCGG
ATTTTCAACGTTCAACCGAATCACGTTTAATTGTGTACGTTTGGCGGTGCCTAATGCCGC
ACTGAGCAATAATATAGACGAGCATCCCATTATTTGCGTTCGCCGGGTGTTCGCACAGAA
TATCGATACTGGCCGTATATGTGGGGGCAGCTTAAGAGTCTAGTTCTCTTTATTAACAGC
TAAGGTCAGCAGCACCTTTCTTTCCGGCATCAACAATCGGTCCCGGGAATGCCATGGAGG
GGGACTAAGATTCTGGCCGAGATCTCAGCCCGTTTTGGCAGATTTAGACCTAGGATGTAA
TCCGCTCCCTTCCGTCACTCCGGGTTTGCGAGACGCGAGGGGAACCGGGAGGGGTCCGCA
GGGGCTGCCGACACTCGACATGAGCGCGTGCCGTCGCCCTCACTCGACGTAATAGATTTA
TGGAGAAATGATGTGCCCACTTGATTTAATATCGAGGGAGCACGTAAAGATCAGTGCTGA
ATGCGCGCCTTGGGGGAGGGCAAGCGGAATATGGTACCAGAGGAGAGAGGCGTTACACGG
TCGAAAATGGGTCCGGACGGTTACTGGGCGCAACTGCGCTGGAATCAGCGCACCAGCAGG
ATCCTAACACAGTGCAAGTTTGGCCTAATGCACCCGGTGTTCTGAGCCGCACGGGCATCT
CTGCTGTAACGATCGGTCACGCCTCTAGTCTTGCTAGTGCCGCGGGTCGTGGCTGCTATT
CTCACTTTCGAATGGCTGGAGGAGTGGGGAAGAACCAAAAAAACGACAACATCACCTGAG
TCTGAGGGGTTGCGGAGCCAACTCTAAGCTAGCCGCAAGTATGCGCCACGAATATGGCAA
GGCAGCAATTGTCAAGATAATGACTCCAGAGCCTTAGGTTAAGACCTATGACCGCACGAA
ATGTATGATACGCATTACCTAGCCAGAGAGTTCCGGTAGGAAATCGGTTCACCGTCAAAT
GAGAGCACCGATAGGGCAGATATTGATGCACGGGCTAGCTCGAATGCGGTTGCTGCCATC
CCAAGGAGCTGAGCGCCGAAACCAGTTCCGGGCAAACCCCCATCCTCCCTCTGGAACAGG
TTAGGGTTCAACTGCGCGCCCGACGTGCCCGCGACCGAATTAGCGGGCCGGTCGACAGAA
TCACTGAGGGGATAATCAGTTCCGCCTCTGACGATTCCTGCCAGGAAGTTGTGTTACCTG
CAGGTCCCCTAGGGAGAGTACGCTAGACTTCTAGTACGAGACCCGGAGGGCACTGGGGGA
GAGGCTAGTTTACTAGCTCGTGGTAAACCCCCCTGGAAGCTCCCAGCACTCTGGTCCGCA
TGGCGTTCTTACGTCGACGCCCTTTTCAGCCGACCTATCTGGCCGGCCCATCCATTCCCT
ATGGGTGAGTTGCGCCGTCGGGGATGGGGGTGAATGAAGCTAAGAGGCGAGGCAAGCCCT
GTTCTCACCCGTTAACGAACACCACGGCATTCCCACACGATGAGAGGTACAGTGAAGTAC
GCCGTAAATCCATTCCTAAGGTGCGAAAGTGAGCCGGCAGCAAGTGGATGAGGTCGGGAT
GCACAACGGACACCTCGGTTTGCAGGTTCCGTAACCGAGCGAGTAACCTTAATAGGAGGT
ACAGAATCGATCAATATAGTGTAGCTAAAACAGTGCGTCTCAAGGTCCGACGGGCACCAA
GAGACTTAGTGCAAATTGGACGGCTCTAGTTCTAAACACTAGCTTGCGCCCGCCCCCTGG
GGCCAAGACCGTCCCAGAGTCGCCAAGCTGCGGTATAGCAATCCTCGTAGAGACGCCAAC
CCCTAACAGTCCGGAGACACGAAGCTGCGCGGACATGAGAATGGGTCTGGATCATCATTG
ACCGGATACGTCACTGGTGTGAGTCGTTCATGGAGGTGCCCAGCTGGAGCAACTGCAGCC
TATGGACATACGGGGGGGGTAGATTTACACCTTACACGCCCCGGCTGGACTCGCCAACGC
GTTCCCTATACTAGGTATCGGTCAAGACCTGGGCTATTATCCCAACCTGGAGCGCTAGCC
GCACGCTCTATCGTAGGGGAGACAGATAAGGATCGTCAGCCGCCGACCCGGAGAGCCTAA
GCATCAACTATTCGGCATCCTCCAGGGCCTACGAGTACCTTGGCAGATGGGGGTCAGGGC
CATAACAAGTATTATGGTGGCAACAGTCTCATCTTGGTGAGTAGTGCCCAATAGTAACTT
TTTCTTTGACTTAATTGGGCACGTACTGCGACAATATCAGAACCGGTGCCCCACCGTTTC
GAGAAACCAGAGGACACGTAGAAGATCAATCGCCCGTAGCAGAAATCTAGCCACCTCCTC
TTCGGGATGTGACGGGGGTGCACACCGTCCCCCCCGGTGCCTAGCATGAGGGGCTACAGA
GTGGTGCGGAGGTCGGCGACAAGAAAAGGCTTATCGCAAGGGGGAAGTGTGGCTTGAATG
TTGCATATTTTCCCGCGAGAAGGCTTTGTGGAGGAGGCAGAGTAGTCACGCCCGGGGCCT
ATGGGGGTAGTTGTATGTTATAATCAGACGACTCTCCATATGTTGTTTCAAGGGCTCGCA
CAGCTGTCGCGCCACCAATCATCCGTCTAAAAAATGACAGCGCTAGGTATTCATGGAGGC
TAGTATAAAGACTCAGCTGAGAAGCGTCGTAGATGCTCCGGAGGAGCGTAAAACTGGACT
TAGGACCGAACGTTTCTCAGACTAGACTGGGGGCGGGCTGAAACGGAGGAAAACGGATGA
AAAGGACAGGGTCTTTGAGCGCCCAGCATAGAAATCAGCCGACAATCTGGCCAGTCGGAT
TACTAAGCCCACCAAGCGCGCCGAATGGAGGCGCAGGGTACCAAGAAACGAAGTGCGATG
GTAGAAGCGTTACGAAGAGCAGCTCAAGAGTAAACGTTGGGGGGGCGAGCGGCGTGGGAG
GGCCTAAAGCATGGACCTCACTGCCCCCCGATCACGCCGGGGGCGGGCGGGACCAACGAC
GTTCGCTAGGCTCGAGGTAAAACGGCAGGCTTAGGAGAAAGTCAGTTCCGGAGTTCGGCA
CTCGGCGCACAGTTCGAACAGCCGGGAGGGCGCAGTAGTTGACTGTTTCTGACGGCCAGG
CTTCGCAGAGTCTCACATAGCCATCTGGAACACGCTACTGCCCATCCTGCGGCGTCAACC
AGGAACTCTGCGTGGGCGCCACCCTAATGTCTGAGGTCATAATAGCCATTTGACGTTAGT
ACGGCGTAGAACTGACTTCTTTCCACACGAATGGGAGGAAAAGGCGGTACGATTTCAAGC
AACCAAACGCTCCCCCCTTCCCGACCAGCACGAGGATACCTAAGCACGCTTTCGCGTAAA
TTATACTGGGACAATGAGCAGAGACGGCTTTACTAGGACAGACCCCGCAACAATCCACAG
CGAGGGGTATGTAGCCTTGTCAATTGCGCTCAGGGCCACGTGTAGTGAACGTCGCTAGCC
GGACCTCGACTGCGTCAGGCGCTTTTGAGGAGTACGAAACCGGCCACGCCAGCGCTAGTA
TTAAGGATTGAGACGGAAAGCTACCCGACAATAGTGAAGGTCGGCGCTTGGGGGACGACT
ACCGACTGGTGGTCCACGCAGGAGAGGCGAGGTTGAATGTGAACGAGGAGGTCCCTGTTT
ACGATTGGGCTACTTGGGACACTCTCAACCTAACTAGCTCAACGTCGCGGTGAGTTGTTT
CTCAAACTTTCCTAGAAGTTTTTCTTTCTGGATGTTTTTGTTCTCCTTACTGTAGAATCT
AATTGGACGGTCAGGCGTTGCAGGAGCCCATCGATCGTGGTGGTTGCGCTCACATATACG
TTTGCTCCATGCCGATACCACTCGGCCCGTTACTCCCCCGATTTCGTATGGGTCACAGCC
GCTGTGGCCCGTTCGGAGTGAAGGAAGGACGGAGCTACCGCCGTAATGGTTTTGCGCTGA
CATTCGTGAGTCCGACCCCAAAGCCGTGAAGCATGTTCTACGCGGAGCCCCAATTTGCGC
GGACCACCCTCTCCACCCGCATCCCTAACCCTTACGCCTGCGGATGCCGACTTGGCTGTA
GTAACGAGTATTGTCGTCAGGCCATTGTATGCGCCCTCAATCACTAGTTTTTGAGCTCGG
TCCCCAACCCAGGCGCGCGGGCCCCGGGGGACTGCTAGGGCTTCCTGTAAAAGCGGCACG
TGTTGTTACATCTCTAGCGTTGCTACGATAGCGAGGGGGACCGGTGAATGCTTCGGGCTT
CGTCTTTCCTGTTTTATTATCGGGTTCACTAAATCCTTGTCGCTGGTCCTGCTCCGTTCG
TAAGCGGGCTTGTAGGATTTAATTCTTCTCTGAGGCGGTGCACTCTCGTCGACCGGGATC
AGGCCCCCTCTTGTCGTCATGCTGTCCTCATAACACAAACGGCGGAATGAACTCCAGTCC
GGCCGGGGTCAAATCAGTCCTTAAGGCAGTGTTAGAGTGGGTGCTACGCATCCATCCCTA
CTAGATACGGCGAGCATTTGGGCAACAACGGTCGTACTTGTGTACGGGTTCGCCCTCATC
GCGTTAGCCTCTCTCCGTAAATGAACCAGCCGCTATATAAGAGTTATGCTTATGCGCGCA
CGGGAACTGATTTGGGGTCGCTCTCGTGGTTGCCTCCAGGCTGCTCGATGTGCCCCGACG
GTGAGAGCTGTTGGGACTCATAATGGGCGGCATGGCGACTCAGCGTACGAGATGGGATCC
GCCATACACCCTTACGGGAATAGACCCGCTTAGTAGCTCTTCTCCATCGTGCCTTGGCTC
AGTCATGCGTAATCCCGTCCCCTCATGTTTCCTGCGCTCGGCCTCCGTCATCGCTTCCTC
CGAGGGTGTGGGACTCATAGATTTTAAATCGTTTTCAGTTCGGCAACAACAGCTTCGAGT
TCGGAGCTTTACCGTGCCTCCACCCGCCTGTAGATCGGCAACGGACTCCGCGTCCACTAG
TATGGTACCCTGAAAGGAGTTGACCAATGGACCCAATGTTCGGAAGGTGTTCTCGACGAA
TACGCCTCTAACGTAGACGCGCAGCGGTGGGAAAGCACTTCTTGGCGGCTGTGCCGTCGC
ATGGAGCCTGAGTCTCATGTCGGTTGGAAGATAGGGTCCGTGCTCTAGCTTAACCGGTAA
TATAGGCTCCTGGGCTCTACGAACGACCAGGCTTCCCTGGAGCGTGGACTCCCGGTTTAG
CCGTCTGCGGCCAGGCCTCGACGTGAAATCGACCGGTAACCCAAGGAAACCGCGGCTGTC
GTATACCCCTGCCAAAGACGCAAGTGCCTAGGCCGCTTCCCTCGCTTCCTGAATACCACC
GTGTCACAATACCGTTATTTAGTGGTGTGTAGGACACCACCGCAAAACCAGACTTATCCC
TACCCATACGTCCAAAAACGTCCTCAGGCTTACCGCCAGCCGAGGTACGGATGACCTCAG
CTCGCATCTCCTTCTCTTCTGCTCCGTTGCTCGTAAGTCGTCGCACCCAATCACCCGGCA
GTCGGACTGCGCGGTGGTGCTCACAAGCTGATTCTGCTCTCCCCCGAAACGGGTCGTTAA
GACTCATTCGCGTCTTGTCACCCAAAGGTCCCTGTTTTCAATCACTCGAAAACGTAGACT
CCTCTACTGTACTAGTGTTAAAGCACACAAGCCGTCTCCCGCCGTCCCTGGCCTTCAACA
CGCCGCCCACTGGCGCAGTCGTCGAAGCCGCAGTCCGCACTCAGCTCAGTACTCGTGGCC
GCCCTCATAGTCGAGCAACTTTACCTTCACCCGTCCGTCTCCGCGGCCGTCGTAGGAGCC
ACACTAATGCACACCCTTGATCAACTAGGACAATCGAGCTCAGGTTTCTGTCCACCCACG
TCTTGGGACACGCTGTCCGTCCATGGCTGGAAGCTAGGCGAGACACAACGACAAGGCATA
AATGGTTGCAAGAACTCCTTGACGCTCCCATCCCTATCGCATCTTCGGCATAAGCCGGCA
AGGGGGCTGGTGCGTATGCCCTGGCATGGCGGCCTATTATGGGAAGCGGAGTCGGCGCAT
TCGGGGATTTGGTGTCTCTTCGCAATTCCCTGCCTCTTACCCAAACTCGCACTAGCGTCC
GTTGCGTCTAAACGATGGGTTCGTATGGGCTCACTCTTGCACTGTAATGTGTGAAGCCTT
CCAGGCAGTCTAGCCGCTCCCTAGGCAGGTGTGAAACTGGGCTACCGCGAAATTATCACT
GCCACGTAACTGTTCTGTGATCCTTTGCGCTAGGAGTACTCCGACGCAAGTCGCGCTTCA
GCGATCGCACCATATGTAGGGGACGCATGTGAGAGAGGTCGTGCATCTAGATTACGACAT
TTCCCGTGACTCGCGCGCCTGGTGTGACGGTACTTTCGATTGGTCTCTTCACCGCTCAGA
CCTCGAAGTTACCTGCGGTACATCAAAGACTGAAAAACC
>SRR359783 <unknown description>
CGGAGAGCTCCAGGCCAAATGACGAGCTCATGTCCCCTGCGGTACTTAGCTATCTGTTCT
CAATCCCTGAGGTCACACAGCCTCAGATAGTGGGGGCAACCCACACCACCATGAATCATA
TCTACACCATACAGCTTTCGAAGCTGCCCAGTCCTTGTGGGTATGGAACGCCGGTGACCA
CTAAGCCAACCCGGCTTGTCTCGTGGAGCCCGAAGACACCTTTTTTCGTTTTACCTGATC
CGCACGTTCCCCTTCCATGCGGGACACCCGGCAAATACTCGTCGGTCCCGTCTTAGTGGC
AAATTTGCAAGTTTATCACGGTCGAATGAGCGCGATGGCCTGATACTCGCCCAATTTCGC
CCTGACCCAGGTAACAATTGAGACACGCACCGCTCGCAAGTCTAGCCTACGTCGCGTAGG
CTCGGGTCACAACTCGATATTTGCAAGGGACACTGGAATATCGGACCCATTCTGGTGCCT
ATCATTGCAAACTAAACAAGATACCCAAGCAAATCAGAGGAAGCTGCCAGCATCGCTGCT
GTTCAAGATTGGCGAAGCACACAACTTAACGTCTCCCCCATCGGTTACCTCTAGCCCGCA
CGAAGCGACACGCGTCGCTTGCTCACGGACGGAAGTCCAGGTGATGGGTGCAGTGAAGAG
AAATCATAGTGTAAATAATCTAGTGATGTCTATTCGGTGCCAAATCCTGTCTAAGCTCGG
ATTTTCAACGTTCAACCGAATCACGTTTAATTGTGTACGTTTGGCGGTGCCTAATGCCGC
ACTGAGCAATAATATAGACGAGCATCCCATTATTTGCGTTCGCCGGGTGTTCGCACAGAA
TATCGATACTGGCCGTATATGTGGGGGCAGCTTAAGAGTCTAGTTCTCTTTATTAACAGC
TAAGGTCAGCAGCACCTTTCTTTCCGGCATCAACAATCGGTCCCGGGAATGCCATGGAGG
GGGACTAAGATTCTGGCCGAGATCTCAGCCCGTTTTGGCAGATTTAGACCTAGGATGTAA
TCCGCTCCCTTCCGTCACTCCGGGTTTGCGAGACGCGAGGGGAACCGGGAGGGGTCCGCA
GGGGCTGCCGACACTCGACATGAGCGCGTGCCGTCGCCCTCACTCGACGTAATAGATTTA
TGGAGAAATGATGTGCCCACTTGATTTAATATCGAGGGAGCACGTAAAGATCAGTGCTGA
ATGCGCGCCTTGGGGGAGGGCAAGCGGAATATGGTACCAGAGGAGAGAGGCGTTACACGG
TCGAAAATGGGTCCGGACGGTTACTGGGCGCAACTGCGCTGGAATCAGCGCACCAGCAGG
ATCCTAACACAGTGCAAGTTTGGCCTAATGCACCCGGTGTTCTGAGCCGCACGGGCATCT
CTGCTGTAACGATCGGTCACGCCTCTAGTCTTGCTAGTGCCGCGGGTCGTGGCTGCTATT
CTCACTTTCGAATGGCTGGAGGAGTGGGGAAGAACCAAAAAAACGACAACATCACCTGAG
TCTGAGGGGTTGCGGAGCCAACTCTAAGCTAGCCGCAAGTATGCGCCACGAATATGGCAA
GGCAGCAATTGTCAAGATAATGACTCCAGAGCCTTAGGTTAAGACCTATGACCGCACGAA
ATGTATGATACGCATTACCTAGCCAGAGAGTTCCGGTAGGAAATCGGTTCACCGTCAAAT
GAGAGCACCGATAGGGCAGATATTGATGCACGGGCTAGCTCGAATGCGGTTGCTGCCATC
CCAAGGAGCTGAGCGCCGAAACCAGTTCCGGGCAAACCCCCATCCTCCCTCTGGAACAGG
TTAGGGTTCAACTGCGCGCCCGACGTGCCCGCGACCGAATTAGCGGGCCGGTCGACAGAA
TCACTGAGGGGATAATCAGTTCCGCCTCTGACGATTCCTGCCAGGAAGTTGTGTTACCTG
CAGGTCCCCTAGGGAGAGTACGCTAGACTTCTAGTACGAGACCCGGAGGGCACTGGGGGA
GAGGCTAGTTTACTAGCTCGTGGTAAACCCCCCTGGAAGCTCCCAGCACTCTGGTCCGCA
TGGCGTTCTTACGTCGACGCCCTTTTCAGCCGACCTATCTGGCCGGCCCATCCATTCCCT
ATGGGTGAGTTGCGCCGTCGGGGATGGGGGTGAATGAAGCTAAGAGGCGAGGCAAGCCCT
GTTCTCACCCGTTAACGAACACCACGGCATTCCCACACGATGAGAGGTACAGTGAAGTAC
GCCGTAAATCCATTCCTAAGGTGCGAAAGTGAGCCGGCAGCAAGTGGATGAGGTCGGGAT
GCACAACGGACACCTCGGTTTGCAGGTTCCGTAACCGAGCGAGTAACCTTAATAGGAGGT
ACAGAATCGATTAATATAGTGTAGCTAAAACAGTGCGTCTCAAGGTCCGACGGGCACCAA
GAGACTTAGTGCAAATTGGACGGCTCTAGTTCTAAACACTAGCTTGCGCCCGCCCCCTGG
GGCCAAGACCGTCCCAGAGTCGCCAAGCTGCGGTATAGCAATCCTCGTAGAGACGCCAAC
CCCTAACAGTCCGGAGACACGAAGCTGCGCGGACATGAGAATGGGTCTGGATCATCATTG
ACCGGATACGTCACTGGTGTGAGTCGTTCATGGAGGTGCCCAGCTGGAGCAACTGCAGCC
TATGGACATACGGGGGGGGTAGATTTACACCTTACACGCCCCGGCTGGACTCGCCAACGC
GTTCCCTATACTAGGTATCGGTCAAGACCTGGGCTATTATCCCAACCTGGAGCGCTAGCC
GCACGCTCTATCGTAGGGGAGACAGATAAGGATCGTCAGCCGCCGACCCGGAGAGCCTAA
GCATCAACTATTCGGCATCCTCCAGGGCCTACGAGTACCTTGGCAGATGGGGGTCAGGGC
CATAACAAGTATTATGGTGGCAACAGTCTCATCTTGGTGAGTAGTGCCCAATAGTAACTT
TTTCTTTGACTTAATTGGGCACGTACTGCGACAATATCAGAACCGGTGCCCCACCGTTTC
GAGAAACCAGAGGACACGTAGAAGATCAATCGCCCGTAGCAGAAATCTAGCCACCTCCTC
TTCGGGATGTGACGGGGGTGCACACCGTCCCCCCCGGTGCCTAGCATGAGGGGCTACAGA
GTGGTGCGGAGGTCGGCGACAAGAAAAGGCTTATCGCAAGGGGGAAGTGTGGCTTGAATG
TTGCATATTTTCCCGCGAGAAGGCTTTGTGGAGGAGGCAGAGTAGTCACGCCCGGGGCCT
ATGGGGGTAGTTGTATGTTATAATCAGACGACTCTCCATATGTTGTTTCAAGGGCTCGCA
CAGCTGTCGCGCCACCAATCATCCGTCTAAAAAATGACAGCGCTAGGTATTCATGGAGGC
TAGTATAAAGACTCAGCTGAGAAGCGTCGTAGATGCTCCGGAGGAGCGTAAAACTGGACT
TAGGACCGAACGTTTCTCAGACTAGACTGGGGGCGGGCTGAAACGGAGGAAAACGGATGA
AAAGGACAGGGTCTTTGAGCGCCCAGCATAGAAATCAGCCGACAATCTGGCCAGTCGGAT
TACTAAGCCCACCAAGCGCGCCGAATGGAGGCGCAGGGTACCAAGAAACGAAGTGCGATG
GTAGAAGCGTTACGAAGAGCAGCTCAAGAGTAAACGTTGGGGGGGCGAGCGGCGTGGGAG
GGCCTAAAGCATGGACCTCACTGCCCCCCGATCACGCCGGGGGCGGGCGGGACCAACGAC
GTTCGCTAGGCTCGAGGTAAAACGGCAGGCTTAGGAGAAAGTCAGTTCCGGAGTTCGGCA
CTCGGCGCACAGTTCGAACAGCCGGGAGGGCGCAGTAGTTGACTGTTTCTGACGGCCAGG
CTTCGCAGAGTCTCACATAGCCATCTGGAACACGCTACTGCCCATCCTGCGGCGTCAACC
AGGAACTCTGCGTGGGCGCCACCCTAATGTCTGAGGTCATAATAGCCATTTGACGTTAGT
ACGGCGTAGAACTGACTTCTTTCCACACGAATGGGAGGAAAAGGCGGTACGATTTCAAGC
AACCAAACGCTCCCCCCTTCCCGACCAGCACGAGGATACCTAAGCACGCTTTCGCGTAAA
TTATACTGGGACAATGAGCAGAGACGGCTTTACTAGGACAGACCCCGCAACAATCCACAG
CGAGGGGTATGTAGCCTTGTCAATTGCGCTCAGGGCCACGTGTAGTGAACGTCGCTAGCC
GGACCTCGACTGCGTCAGGCGCTTTTGAGGAGTACGAAACCGGCCACGCCAGCGCTAGTA
TTAAGGATTGAGACGGAAAGCTACCCGACAATAGTGAAGGTCGGCGCTTGGGGGACGACT
ACCGACTGGTGGTCCACGCAGGAGAGGCGAGGTTGAATGTGAACGAGGAGGTCCCTGTTT
ACGATTGGGCTACTTGGGACACTCTCAACCTAACTAGCTCAACGTCGCGGTGAGTTGTTT
CTCAAACTTTCCTAGAAGTTTTTCTTTCTGGATGTTTTTGTTCTCCTTACTGTAGAATCT
AATTGGACGGTCAGGCGTTGCAGGAGCCCATCGATCGTGGTGGTTGCGCTCACATATACG
TTTGCTCCATGCCGATACCACTCGGCCCGTTACTCCCCCGATTTCGTATGGGTCACAGCC
GCTGTGGCCCGTTCGGAGTGAAGGAAGGACGGAGCTACCGCCGTAATGGTTTTGCGCTGA
CATTCGTGAGTCCGACCCCAAAGCCGTGAAGCATGTTCTACGCGGAGCCCCAATTTGCGC
GGACCACCCTCTCCACCCGCATCCCTAACCCTTACGCCTGCGGATGCCGACTTGGTTGTA
GTAACGAGTATTGTCGTCAGGCCATTGTATGCGCCCTCAATCACTAGTTTTTGAGCTCGG
TCCCCAACCCAGGCGCGCGGGCCCCGGGGGACTGCTAGGGCTTCCTGTAAAAGCGGCACG
TGTTGTTACATCTCTAGCGTTGCTACGATAGCGAGGGGGACCGGTGAATGCTTCGGGCTT
CGTCTTTCCTGTTTTATTATCGGGTTCACTAAATCCTTGTCGCTGGTCCTGCTCCGTTCG
TAAGCGGGCTTGTAGGATTTAATTCTTCTCTGAGGCGGTGCACTCTCGTCGACCGGGATC
AGGCCCCCTCTTGTCGTCATGCTGTCCTCATAACACAAACGGCGGAATGAACTCCAGTCC
GGCCGGGGTCAAATCAGTCCTTAAGGCAGTGTTAGAGTGGGTGCTACGCATCCATCCCTA
CTAGATACGGCGAGCATTTGGGCAACAACGGTCGTACTTGTGTACGGGTTCGCCCTCATC
GCGTTAGCCTCTCTCCGTAAATGAACCAGCCGCTATATAAGAGTTATGCTTATGCGCGCA
CGGGAACTGATTTGGGGTCGCTCTCGTGGTTGCCTCCAGGCTGCTCGATGTGCCCCGACG
GTGAGAGCTGTTGGGACTCATAATGGGCGGCATGGCGACTCAGCGTACGAGATGGGATCC
GCCATACACCCTTACGGGAATAGACCCGCTTAGTAGCTCTTCTCCATCGTGCCTTGGCTC
AGTCATGCGTAATCCCGTCCCCTCATGTTTCCTGCGCTCGGCCTCCGTCATCGCTTCCTC
CGAGGGTGTGGGACTCATAGATTTTAAATCGTTTTCAGTTCGGCAACAACAGCTTCGAGT
TCGGAGCTTTACCGTGCCTCCACCCGCCTGTAGATCGGCAACGGACTCCGCGTCCACTAG
TATGGTACCCTGAAAGGAGTTGACCAATGGACCCAATGTTCGGAAGGTGTTCTCGACGAA
TACGCCTCTAACGTAGACGCGCAGCGGTGGGAAAGCACTTCTTGGCGGCTGTGCCGTCGC
ATGGAGCCTGAGTCTCATGTCGGTTGGAAGATAGGGTCCGTGCTCTAGCTTAACCGGTAA
TATAGGCTCCTGGGCTCTACGAACGACCAGGCTTCCCTGGAGCGTGGACTCCCGGTTTAG
CCGTCTGCGGCCAGGCCTCGACGTGAAATCGACCGGTAACCCAAGGAAACCGCGGCTGTC
GTATACCCCTGCCAAAGACGCAAGTGCCTAGGCCGCTTCCCTCGCTTCCTGAATACCACC
GTGTCACAATACCGTTATTTAGTGGTGTGTAGGACACCACCGCAAAACCAGACTTATCCC
TACCCATACGTCCAAAAACGTCCTCAGGCTTACCGCCAGCCGAGGTACGGATGACCTCAG
CTCGCATCTCCTTCTCTTCTGCTCCGTTGCTCGTAAGTCGTCGCACCCAATCACCCGGCA
GTCGGACTGCGCGGTGGTGCTCACAAGCTGATTCTGCTCTCCCCCGAAACGGGTCGTTAA
GACTCATTCGCGTCTTGTCACCCAAAGGTCCCTGTTTTCAATCACTCGAAAACGTAGACT
CCTCTACTGTACTAGTGTTAAAGCACACAAGCCGTCTCCCGCCGTCCCTGGCCTTCAACA
CGCCGCCCACTGGCGCAGTCGTCGAAGCCGCAGTCCGCACTCAGCTCAGTACTCGTGGCC
GCCCTCATAGTCGAGCAACTTTACCTTCACCCGTCCGTCTCCGCGGCCGTCGTAGGAGCC
ACACTAATGCACACCCTTGATCAACTAGGACAATCGAGCTCAGGTTTCTGTCCACCCACG
TCTTGGGACACGCTGTCCGTCCATGGCTGGAAGCTAGGCGAGACACAACGACAAGGCATA
AATGGTTGCAAGAACTCCTTGACGCTCCCATCCCTATCGCATCTTCGGCATAAGCCGGCA
AGGGGGCTGGTGCGTATGCCCTGGCATGGCGGCCTATTATGGGAAGCGGAGTCGGCGCAT
TCGGGGATTTGGTGTCTCTTCGCAATTCCCTGCCTCTTACCCAAACTCGCACTAGCGTCC
GTTGCGTCTAAACGATGGGTTCGTATGGGCTCACTCTTGCACTGTAATGTGTGAAGCCTT
CCAGGCAGTCTAGCCGCTCCCTAGGCAGGTGTGAAACTGGGCTACCGCGAAATTATCACT
GCCACGTAACTGTTCTGTGATCCTTTGCGCTAGGAGTACTCCGACGCAAGTCGCGCTTCA
GCGATCGCACCATATGTAGGGGACGCATGTGAGAGAGGTCGTGCATCTAGATTACGACAT
TTCCCGTGACTCGCGCGCCTGGTGTGACGGTACTTTCGATTGGTCTCTTCACCGCTCAGA
CCTCGAAGTTACCTGCGGTACATCAAAGACTGAAAAACC
>SRR349949 <unknown description>
CGGAGAGCTCCAGGCCAAATGACGAGCTCATGTCCCCTGCGGTACTTAGCTATCTGTTCT
CAATCCCTGAGGTCACACAGCCTCAGATAGTGGGGGCAACCCACACCATCATGAATCATA
TCTACACCATACAGCTTTCGAAGCTGCCCAGTCCTTGTGGGTATGGAACGCCGGTGACCA
CTAAGCCAACCCGGCTTGTCTCGTGGAGCCCGAAGACACCTTTTTTCGTTTTACCTGATC
CGCACGTTCCCCTTCCATGCGGGACACCCGGCAAATACTCGTCGGTCCCGTCTTAGTGGC
AAATTTGCAAGTTTATCACGGTCGAATGAGCGCGATGGCCTGATACTCGCCCAATTTCGC
CCTGACCCAGGTAACAATTGAGACACGCACCGCTCGCAAGTCTAGCCTACGTCGCGTAGG
CTCGGGTCACAACTCGATATTTGCAAGGGACACTGGAATATCGGACCCATTCTGGTGCCT
ATCATTGCAAACTAAACAAGATACCCAAGCAAATCAGAGGAAGCTGCCAGCATCGCTGCT
GTTCAAGATTGGCGAAGCACACAACTTAACGTCTCCCCCATCGGTTACCTCTAGCCCGCA
CGAAGCGACACGCGTCGCTTGCTCACGGACGGAAGTCCAGGTGATGGGTGCAGTGAAGAG
AAATCATAGTGTAAATAATCTAGTGATGTCTATTCGGTGCCAAATCCTGTCTAAGCTCGG
ATTTTCAACGTTCAACCGAATCACGTTTAATTGTGTACGTTTGGCGGTGCCTAATGCCGC
ACTGAGCAATAATATAGACGAGCATCCCATTATTTGCGTTCGCCGGGTGTTCGCACAGAA
TATCGATACTGGCCGTATATGTGGGGGCAGCTTAAGAGTCTAGTTCTCTTTATTAACAGC
TAAGGTCAGCAGCACCTTTCTTTCCGGCATCAACAATCGGTCCCGGGAATGCCATGGAGG
GGGACTAAGATTCTGGCCGAGATCTCAGCCCGTTTTGGCAGATTTAGACCTAGGATGTAA
TCCGCTCCCTTCCGTCACTCCGGGTTTGCGAGACGCGAGGGGAACCGGGAGGGGTCCGCA
GGGGCTGCCGACACTCGACATGAGCGCGTGCCGTCGCCCTCACTCGACGTAATAGATTTA
TGGAGAAATGATGTGCCCACTTGATTTAATATCGAGGGAGCACGTAAAGATCAGTGCTGA
ATGCGCGCCTTGGGGGAGGGCAAGCGGAATATGGTACCAGAGGAGAGAGGCGTTACACGG
TCGAAAATGGGTCCGGACGGTTACTGGGCGCAACTGCGCTGGAATCAGCGCACCAGCAGG
ATCCTAACACAGTGCAAGTTTGGCCTAATGCACCCGGTGTTCTGAGCCGCACGGGCATCT
CTGCTGTAACGATCGGTCACGCCTCTAGTCTTGCTAGTGCCGCGGGTCGTGGCTGCTATT
CTCACTTTCGAATGGCTGGAGGAGTGGGGAAGAACCAAAAAAACGACAACATCACCTGAG
TCTGAGGGGTTGCGGAGCCAACTCTAAGCTAGCCGCAAGTATGCGCCACGAATATGGCAA
GGCAGCAATTGTCAAGATAATGACTCCAGAGCCTTAGGTTAAGACCTATGACCGCACGAA
ATGTATGATACGCATTACCTAGCCAGAGAGTTCCGGTAGGAAATCGGTTCACCGTCAAAT
GAGAGCACCGATAGGGCAGATATTGATGCACGGGCTAGCTCGAATGCGGTTGCTGCCATC
CCAAGGAGCTGAGCGCCGAAACCAGTTCCGGGCAAACCCCCATCCTCCCTCTGGAACAGG
TTAGGGTTCAACTGCGCGCCCGACGTGCCCGCGACCGAATTAGCGGGCCGGTCGACAGAA
TCACTGAGGGGATAATCAGTTCCGCCTCTGACGATTCCTGCCAGGAAGTTGTGTTACCTG
CAGGTCCCCTAGGGAGAGTACGCTAGACTTCTAGTACGAGACCCGGAGGGCACTGGGGGA
GAGGCTAGTTTACTAGCTCGTGGTAAACCCCCCTGGAAGCTCCCAGCACTCTGGTCCGCA
TGGCGTTCTTACGTCGACGCCCTTTTCAGCCGACCTATCTGGCCGGCCCATCCATTCCCT
ATGGGTGAGTTGCGCCGTCGGGGATGGGGGTGAATGAAGCTAAGAGGCGAGGCAAGCCCT
GTTCTCACCCGTTAACGAACACCACGGCATTCCCACACGATGAGAGGTACAGTGAAGTAC
GCCGTAAATCCATTCCTAAGGTGCGAAAGTGAGCCGGCAGCAAGTGGATGAGGTCGGGAT
GCACAACGGACACCTCGGTTTGCAGGTTCCGTAACCGAGCGAGTAACCTTAATAGGAGGT
ACAGAATCGATTAATATAGTGTAGCTAAAACAGTGCGTCTCAAGGTCCGACGGGCACCAA
GAGACTTAGTGCAAATTGGACGGCTCTAGTTCTAAACACTAGCTTGCGCCCGCCCCCTGG
GGCCAAGACCGTCCCAGAGTCGCCAAGCTGCGGTATAGCAATCCTCGTAGAGACGCCAAC
CCCTAACAGTCCGGAGACACGAAGCTGCGCGGACATGAGAATGGGTCTGGATCATCATTG
ACCGGATACGTCACTGGTGTGAGTCGTTCATGGAGGTGCCCAGCTGGAGCAACTGCAGCC
TATGGACATACGGGGGGGGTAGATTTACACCTTACACGCCCCGGCTGGACTCGCCAACGC
GTTCCCTATACTAGGTATCGGTCAAGACCTGGGCTATTATCCCAACCTGGAGCGCTAGCC
GCACGCTCTATCGTAGGGGAGACAGATAAGGATCGTCAGCCGCCGACCCGGAGAGCCTAA
GCATCAACTATTCGGCATCCTCCAGGGCCTACGAGTACCTTGGCAGATGGGGGTCAGGGC
CATAACAAGTATTATGGTGGCAACAGTCTCATCTTGGTGAGTAGTGCCCAATAGTAACTT
TTTCTTTGACTTAATTGGGCACGTACTGCGACAATATCAGAACCGGTGCCCCACCGTTTC
GAGAAACCAGAGGACACGTAGAAGATCAATCGCCCGTAGCAGAAATCTAGCCACCTCCTC
TTCGGGATGTGACGGGGGTGCACACCGTCCCCCCCGGTGCCTAGCATGAGGGGCTACAGA
GTGGTGCGGAGGTCGGCGACAAGAAAAGGCTTATCGCAAGGGGGAAGTGTGGCTTGAATG
TTGCATATTTTCCCGCGAGAAGGCTTTGTGGAGGAGGCAGAGTAGTCACGCCCGGGGCCT
ATGGGGGTAGTTGTATGTTATAATCAGACGACTCTCCATATGTTGTTTCAAGGGCTCGCA
CAGCTGTCGCGCCACCAATCATCCGTCTAAAAAATGACAGCGCTAGGTATTCATGGAGGC
TAGTATAAAGACTCAGCTGAGAAGCGTCGTAGATGCTCCGGAGGAGCGTAAAACTGGACT
TAGGACCGAACGTTTCTCAGACTAGACTGGGGGCGGGCTGAAACGGAGGAAAACGGATGA
AAAGGACAGGGTCTTTGAGCGCCCAGCATAGAAATCAGCCGACAATCTGGCCAGTCGGAT
TACTAAGCCCACCAAGCGCGCCGAATGGAGGCGCAGGGTACCAAGAAACGAAGTGCGATG
GTAGAAGCGTTACGAAGAGCAGCTCAAGAGTAAACGTTGGGGGGGCGAGCGGCGTGGGAG
GGCCTAAAGCATGGACCTCACTGCCCCCCGATCACGCCGGGGGCGGGCGGGACCAACGAC
GTTCGCTAGGCTCGAGGTAAAACGGCAGGCTTAGGAGAAAGTCAGTTCCGGAGTTCGGCA
CTCGGCGCACAGTTCGAACAGCCGGGAGGGCGCAGTAGTTGACTGTTTCTGACGGCCAGG
CTTCGCAGAGTCTCACATAGCCATCTGGAACACGCTACTGCCCATCCTGCGGCGTCAACC
AGGAACTCTGCGTGGGCGCCACCCTAATGTCTGAGGTCATAATAGCCATTTGACGTTAGT
ACGGCGTAGAACTGACTTCTTTCCACACGAATGGGAGGAAAAGGCGGTACGATTTCAAGC
AACCAAACGCTCCCCCCTTCCCGACCAGCACGAGGATACCTAAGCACGCTTTCGCGTAAA
TTATACTGGGACAATGAGCAGAGACGGCTTTACTAGGACAGACCCCGCAACAATCCACAG
CGAGGGGTATGTAGCCTTGTCAATTGCGCTCAGGGCCACGTGTAGTGAACGTCGCTAGCC
GGACCTCGACTGCGTCAGGCGCTTTTGAGGAGTACGAAACCGGCCACGCCAGCGCTAGTA
TTAAGGATTGAGACGGAAAGCTACCCGACAATAGTGAAGGTCGGCGCTTGGGGGACGACT
ACCGACTGGTGGTCCACGCAGGAGAGGCGAGGTTGAATGTGAACGAGGAGGTCCCTGTTT
ACGATTGGGCTACTTGGGACACTCTCAACCTAACTAGCTCAACGTCGCGGTGAGTTGTTT
CTCAAACTTTCCTAGAAGTTTTTCTTTCTGGATGTTTTTGTTCTCCTTACTGTAGAATCT
AATTGGACGGTCAGGCGTTGCAGGAGCCCATCGATCGTGGTGGTTGCGCTCACATATACG
TTTGCTCCATGCCGATACCACTCGGCCCGTTACTCCTCCGATTTCGTATGGGTCACAGCC
GCTGTGGCCCGTTCGGAGTGAAGGAAGGACGGAGCTACCGCCGTAATGGTTTTGCGCTGA
CATTCGTGAGTCCGACCCCAAAGCCGTGAAGCATGTTCTACGCGGAGCCCCAATTTGCGC
GGACCACCCTCTCCACCCGCATCCCTAACCCTTACGCCTGCGGATGCCGACTTGGCTGTA
GTAACGAGTATTGTCGTCAGGCCATTGTATGCGCCCTCAATCACTAGTTTTTGAGCTCGG
TCCCCAACCCAGGCGCGCGGGCCCCGGGGGACTGCTAGGGCTTCCTGTAAAAGCGGCACG
TGTTGTTACATCTCTAGCGTTGCTACGATAGCGAGGGGGACCGGTGAATGCTTCGGGCTT
CGTCTTTCCTGTTTTATTATCGGGTTCACTAAATCCTTGTCGCTGGTCCTGCTCCGTTCG
TAAGCGGGCTTGTAGGATTTAATTCTTCTCTGAGGCGGTGCACTCTCGTCGACCGGGATC
AGGCCCCCTCTTGTCGTCATGCTGTCCTCATAACACAAACGGCGGAATGAACTCCAGTCC
GGCCGGGGTCAAATCAGTCCTTAAGGCAGTGTTAGAGTGGGTGCTACGCATCCATCCCTA
CTAGATACGGCGAGCATTTGGGCAACAACGGTCGTACTTGTGTACGGGTTCGCCCTCATC
GCGTTAGCCTCTCTCCGTAAATGAACCAGCCGCTATATAAGAGTTATGCTTATGCGCGCA
CGGGAACTGATTTGGGGTCGCTCTCGTGGTTGCCTCCAGGCTGCTCGATGTGCCCCGACG
GTGAGAGCTGTTGGGACTCATAATGGGCGGCATGGCGACTCAGCGTACGAGATGGGATCC
GCCATACACCCTTACGGGAATAGACCCGCTTAGTAGCTCTTCTCCATCGTGCCTTGGCTC
AGTCATGCGTAATCCCGTCCCCTCATGTTTCCTGCGCTCGGCCTCCGTCATCGCTTCCTC
CGAGGGTGTGGGACTCATAGATTTTAAATCGTTTTCAGTTCGGCAACAACAGCTTCGAGT
TCGGAGCTTTACCGTGCCTCCACCCGCCTGTAGATCGGCAACGGACTCCGCGTCCACTAG
TATGGTACCCTGAAAGGAGTTGACCAATGGACCCAATGTTCGGAAGGTGTTCTCGACGAA
TACGCCTCTAACGTAGACGCGCAGCGGTGGGAAAGCACTTCTTGGCGGCTGTGCCGTCGC
ATGGAGCCTGAGTCTCATGTCGGTTGGAAGATAGGGTCCGTGCTCTAGCTTAACCGGTAA
TATAGGCTCCTGGGCTCTACGAACGACCAGGCTTCCCTGGAGCGTGGACTCCCGGTTTAG
CCGTCTGCGGCCAGGCCTCGACGTGAAATCGACCGGTAACCCAAGGAAACCGCGGCTGTC
GTATACCCCTGCCAAAGACGCAAGTGCCTAGGCCGCTTCCCTCGCTTCCTGAATACCACC
GTGTCACAATACCGTTATTTAGTGGTGTGTAGGACACCACCGCAAAACCAGACTTATCCC
TACCCATACGTCCAAAAACGTCCTCAGGCTTACCGCCAGCCGAGGTACGGATGACCTCAG
CTCGCATCTCCTTCTCTTCTGCTCCGTTGCTCGTAAGTCGTCGCACCCAATCACCCGGCA
GTCGGACTGCGCGGTGGTGCTCACAAGCTGATTCTGCTCTCCCCCGAAACGGGTCGTTAA
GACTCATTCGCGTCTTGTCACCCAAAGGTCCCTGTTTTCAATCACTCGAAAACGTAGACT
CCTCTACTGTACTAGTGTTAAAGCACACAAGCCGTCTCCCGCCGTCCCTGGCCTTCAACA
CGCCGCCCACTGGCGCAGTCGTCGAAGCCGCAGTCCGCACTCAGCTCAGTACTCGTGGCC
GCCCTCATAGTCGAGCAACTTTACCTTCACCCGTCCGTCTCCGCGGCCGTCGTAGGAGCC
ACACTAATGCACACCCTTGATCAACTAGGACAATCGAGCTCAGGTTTCTGTCCACCCACG
TCTTGGGACACGCTGTCCGTCCATGGCTGGAAGCTAGGCGAGACACAACGACAAGGCATA
AATGGTTGCAAGAACTCCTTGACGCTCCCATCCCTATCGCATCTTCGGCATAAGCCGGCA
AGGGGGCTGGTGCGTATGCCCTGGCATGGCGGCCTATTATGGGAAGCGGAGTCGGCGCAT
TCGGGGATTTGGTGTCTCTTCGCAATTCCCTGCCTCTTACCCAAACTCGCACTAGCGTCC
GTTGCGTCTAAACGATGGGTTCGTATGGGCTCACTCTTGCACTGTAATGTGTGAAGCCTT
CCAGGCAGTCTAGCCGCTCCCTAGGCAGGTGTGAAACTGGGCTACCGCGAAATTATCACT
GCCACGTAACTGTTCTGTGATCCTTTGCGCTAGGAGTACTCCGACGCAAGTCGCGCTTCA
GCGATCGCACCATATGTAGGGGACGCATGTGAGAGAGGTCGTGCATCTAGATTACGACAT
TTCCCGTGACTCGCGCGCCTGGTGTGACGGTACTTTCGATTGGTCTCTTCACCGCTCAGA
CCTCGAAGTTACCTGCGGTACATCAAAGACTGAAAAACC
>SRR446740 <unknown description>
CGGAGAGCTCCAGGCCAAATGACGAGCTCATGTCCCCTGCGGTACTTAGCTTTCTGTTCT
CAATCCCTGAGGTCACACAGCCTCAGATAGTGGGGGCAACCCACACCACCATGAATCATA
TCTACACCATACAGCTTTCGAAGCTGCCCAGTCCTTGTGGGTATGGAACGCCGGTGACCA
CTAAGCCAACCCGGCTTGTCTCGTGGAGCCCGAAGACACCTTTTTTCGTTTTACCTGATC
CGCACGTTCCCCTTCCATGCGGGACACCCGGCAAATACTCGTCGGTCCCGTCTTAGTGGC
AAATTTGCAAGTTTATCACGGTCGAATGAGCGCGATGGCCTGATACTCGCCCAATTTCGC
CCTGACCCAGGTAACAATTGAGACACGCACCGCTCGCAAGTCTAGCCTACGTCGCGTAGG
CTCGGGTCACAACTCGATATTTGCAAGGGACACTGGAATATCGGACCCATTCTGGTGCCT
ATCATTGCAAACTAAACAAGATACCCAAGCAAATCAGAGGAAGCTGCCAGCATCGCTGCT
GTTCAAGATTGGCGAAGCACACAACTTAACGTCTCCCCCATCGGTTACCTCTAGCCCGCA
CGAAGCGACACGCGTCGCTTGCTCACGGACGGAAGTCCAGGTGATGGGTGCAGTGAAGAG
AAATCATAGTGTAAATAATCTAGTGATGTCTATTCGGTGCCAAATCCTGTCTAAGCTCGG
ATTTTCAACGTTCAACCGAATCACGTTTAATTGTGTACGTTTGGCGGTGCCTAATGCCGC
ACTGAGCAATAATATAGACGAGCATCCCATTATTTGCGTTCGCCGGGTGTTCGCACAGAA
TATCGATACTGGCCGTATATGTGGGGGCAGCTTAAGAGTCTAGTTCTCTTTATTAACAGC
TAAGGTCAGCAGCACCTTTCTTTCCGGCATCAACAATCGGTCCCGGGAATGCCATGGAGG
GGGACTAAGATTCTGGCCGAGATCTCAGCCCGTTTTGGCAGATTTAGACCTAGGATGTAA
TCCGCTCCCTTCCGTCACTCCGGGTTTGCGAGACGCGAGGGGAACCGGGAGGGGTCCGCA
GGGGCTGCCGACACTCGACATGAGCGCGTGCCGTCGCCCTCACTCGACGTAATAGATTTA
TGGAGAGATGATGTGCCCACTTGATTTAATATCGAGGGAGCACGTAAAGATCAGTGCTGA
ATGCGCGCCTTGGGGGAGGGAAAGCGGAATATGGTACCAGAGGAGAGAGGCGTTACACGG
TCGAAAATGGGTCCGGACGGTTACTGGGCGCAACTGCCCTGGAATCAGCGCACCAGCAGG
ATCCTAACACAGTGCAAGTTTGGCCTAATGCACCCGGTGTTCTGAGCCGCACGGGCATCT
CTGCTGTAACGATCGGTCACGCCTCTAGTCTTGCTAGTGCCGCGGGTCGTGGCTGCTATT
CTCACTTTCGAATGGCTGGAGGAGTGGGGAAGAACCAAAAAAACGACAACATCACCTGAG
TCTGAGGGGTTGCGGAGCCAACTCTAAGCTAGCCGCAAGTATGCGCCACGAATATGGCAA
GGCAGCAATTGTCAAGATAATGACTCCAGAGCCTTAGGTTAAGACCTATGACCGCACGAA
ATGTATGATACGCATTACCTAGCCAGAGAGTTCCGGTAGGAAATCGGTTCACCGTCAAAT
GAGAGCACCGATAGGGCAGATATTGATGCACGGGCTAGCTCGAATGCGGTTGCTGCCATC
CCAAGGAGCTGAGCGCCGAAACCAGTTCCGGGCAAACCCCCATCCTCCCTCTGGAACAGG
TTAGGGTTCAACTGCGCGCCCGACGTGCCCGCGACCGAATTAGCGGGCCGGTCGACAGAA
TCACTGAGGGGATAATCAGTTCCGCCTCTGACGATTCCTGCCAGGAAGTTGTGTTACCTG
CAGGTCCCCTAGGGAGAGTACGCTAGACTTCTAGTACGAGACCCGGAGGGCACTGGGGGA
GAGGCTAGTTTACTAGCTCGTGGTAAACCCCCCTGGAAGCTCCCAGCACTCTGGTCCGCA
TGGCGTTCTTACGTCGACGCCCTTTTCAGCCGACCTATCTGGCCGGCCCATCCATTCCCT
ATGGGTGAGTTGCGCCGTCGGGGATGGGGGTGAATGAAGCTAAGAGGCGAGGCAAGCCCT
GTTCTCACCCGTTAACGAACACCACGGCATTCCCACACGATGAGAGGTACAGTGAAGTAC
GCCGTAAATCCATTCCTAAGGTGCGAAAGTGAGCCGGCAGCAAGTGGATGAGGTCGGGAT
GCACAACGGACACCTCGGTTTGCAGGTTCCGTAACCGAGCGAGTAACCTTAATAGGAGGT
ACAGAATCGATTAATATAGTGTAGCTAAAACAGTGCGTCTCAAGGTCCGACGGGCACCAA
GAGACTTAGTGCAAATTGGACGGCTCTAGTTCTAAACACTAGCTTGCGCCCGCCCCCTGG
GGCCAAGACCGTCCCAGAGTCGCCAAGCTGCGGTATAGCAATCCTCGTAGAGACGCCAAC
CCCTAACAGTCCGGAGACACGAAGCTGCGCGGACATGAGAATGGGTCTGGATCATCATTG
ACCGGATACGTCACTGGTGTGAGTCGTTCATGGAGGTGCCCAGCTGGAGCAACTGCAGCC
TATGGACATACGGGGGGGGTAGATTTACACCTTACACGCCCCGGCTGGACTCGCCAACGC
GTTCCCTATACTAGGTATCGGTCAAGACCTGGGCTATTATCCCAACCTGGAGCGCTAGCC
GCACGCTCTATCGTAGGGGAGACAGATAAGGATCGTCAGCCGCCGACCCGGAGAGCCTAA
GCATCAACTATTCGGCATCCTCCAGGGCCTACGAGTACCTTGGCAGATGGGGGTCAGGGC
CATAACAAGTATTATGGTGGCAACAGTCTCATCTTGGTGAGTAGTGCCCAATAGTAACTT
TTTCTTTGACTTAATTGGGCACGTACTGCGACAATATCAGAACCGGTGCCCCACCGTTTC
GAGAAACCAGAGGACACGTAGAAGATCAATCGCCCGTAGCAGAAATCTAGCCACCTCCTC
TTCGGGATGTGACGGGGGTGCACACCGTCCCCGCCGGTGCCTAGCATGAGGGGCTACAGA
GTGGTGCGGAGGTCGGCGACAAGAAAAGGCTTATCGCAAGGGGGAAGTGTGGCTTGAATG
TTGCATATTTTCCCGCGAGAAGGCTTTGTGGAGGAGGCAGAGTAGTCACGCCCGGGGCCT
ATGGGGGTAGTTGTATGTTATAATCAGACGACTCTCCATATGTTGTTTCAAGGGCTCGCA
CAGCTGTCGCGCCACCAATCATCCGTCTAAAAAATGACAGCGCTAGGTATTCATGGAGGC
TAGTATAAAGACTCAGCTGAGAAGCGTCGTAGATGCTCCGGAGGAGCGTAAAACTGGACT
TAGGACCGAACGTTTCTCAGACTAGACTGGGGGCGGGCTGAAACGGAGGAAAACGGATGA
AAAGGACAGGGTCTTTGAGCGCCCAGCATAGAAATCAGCCGACAATCTGGCCAGTCGGAT
TACTAAGCCCACCAAGCGCGCCGAATGGAGGCGCAGGGTACCAAGAAACGAAGTGCGATG
GTAGAAGCGTTACGAAGAGCAGCTCAAGAGTAAACGTTGGGGGGGCGAGCGGCGTGGGAG
GGCCTAAAGCATGGACCTCACTGCCCCCCGATCACGCCGGGGGCGGGCGGGACCAACGAC
GTTCGCTAGGCTCGAGGTAAAACGGCAGGCTTAGGAGAAAGTCAGTTCCGGAGTTCGGCA
CTCGGCGCACAGTTCGAACAGCCGGGAGGGCGCAGTAGTTGACTGTTTCTGACGGCCAGG
CTTCGCAGAGTCTCACATAGCCATCTGGAACACGCTACTGCCCATCCTGCGGCGTCAACC
AGGAACTCTGCGTGGGCGCCACCCTAATGTCTGAGGTCATAATAGCCATTTGACGTTAGT
ACGGCGTAGAACTGACTTCTTTCCACACGAATGGGAGGAAAAGGCGGTACGATTTCAAGC
AACCAAACGCTCCCCCCTTCCCGACCAGCACGAGGATACCTAAGCACGCTTTCGCGTAAA
TTATACTGGGACAATGAGCAGAGACGGCTTTACTAGGACAGACCCCGCAACAATCCACAG
CGAGGGGTATGTAGCCTTGTCAATTGCGCTCAGGGCCACGTGTAGTGAACGTCGCTAGCC
GGACCTCGACTGCGTCAGGCGCTTTTGAGGAGTACGAGACCGGCCACGCCAGCGCTAGTA
TTAAGGATTGAGACGGAAAGCTACCCGACAATAGTGAAGGTCGGCGCTTGGGGGACGACT
ACCGACTGGTGGTCCACGCAGGAGAGGCGAGGTTGAATGTGAACGAGGAGGTCCCTGTTT
ACGATTGGGCTACTTGGGACACTCTCAACCTAACTAGCTCAACGTCTCGGTGAGTTGTTT
CTCAAACTTTCCTAGAAGTTTTTCTTTCTGGATGTTTTTGTTCTCCTTACTGTAGAATCT
AATTGGACGGTCAGGCGTTGCAGGAGCCCATCGATCGTGGTGGTTGCGCTCACATATACG
TTTGCTCCATGCCGATACCACTCGGCCCGTTACTCCCCCGATTTCGTATGGGTCACAGCC
GCTGTGGCCCGTTCGGAGTGAAGGAAGGACGGAGCTACCGCCGTAATGGTTTTGCGCTGA
CATTCGTGAGTCCGACCCCAAAGCCGTGAAGCATGTTCTACGCGGAGCCCCAATTTGCGC
GGACCACCCTCTCCACCCGCATCCCTAACCCTTACGCCTGCGGATGCCGACTTGGCTGTA
GTAACAAGTATTGTCGTCAGGCCATTGTATGCGCCCTCAATCACTAGTTTTTGAGCTCGG
TCCCCAACCCAGGCGCGCGGGCCCCGGGGGACTGCTAGGGCTTCCTGTAAAAGCGGCACG
TGTTGTTACATCTCTAGCGTTGCTACGATAGCGAGGGGGACCGGTGAATGCTTCGGGCTT
CGTCTTTCCTGTTTTATTATCGGGTTCACTAAATCCTTGTCGCTGGTCCTGCTCCGTTCG
TAAGCGGGCTTGTAGGATTTAATTCTTCTCTGAGGCGGTGCACTCTCGTCGACCGGGATC
AGGCCCCCTCTTGTCGTCATGCTGTCCTCATAACACAAACGGCGGAATGAACTCCAGTCC
GGCCGGGGTCAAATCAGTCCTTAAGGCAGTGTTAGAGTGGGTGCTACGCATCCATCCCTA
CTAGATACGGCGAGCATTTGGGCAACAACGGTCGTACTTGTGTACGGGTTCGCCCTCATC
GCGTTAGCCTCTCTCCGTAAATGAACCAGCCGCTATATAAGAGTTATGCTTATGCGCGCA
CGGGAACTGATTTGGGGTCGCTCTCGTGGTTGCCTCCAGGCTGCTCGATGTGCCCCGACG
GTGAGAGCTGTTGGGACTCATAATGGGCGGCATGGCGACTCAGCGTACGAGATGGGATCC
GCCATACACCCTTACGGGAATAGACCCGCTTAGTAGCTCTTCTCCATCGTGCCTTGGCTC
AGTCATGCGTAATCCCGTCCCCTCATGTTTCCTGCGCTCGGCCTCCGTCATCGCTTCCTC
CGAGGGTGTGGGACTCATAGATTTTAAATCGTTTTCAGTTCGGCAACAACAGCTTCGAGT
TCGGAGCTTTACCGTGCCTCCACCCGCCTGTAGATCGGCAACGGACTCCGCGTCCACTAG
TATGGTACCCTGAAAGGAGTTGACCAATGGACCCAATGTTCGGAAGGTGTTCTCGACGAA
TACGCCTCTAACGTAGACGCGCAGCGGTGGGAAAGCACTTCTTGGCGGCTGTGCCGTCGC
ATGGAGCCTGAGTCTCATGTCGGTTGGAAGATAGGGTCCGTGCTCTAGCTTAACCGGTAA
TATAGGCTCCTGGGCTCTACGAACGACCAGGCTTCCCTGGAGCGTGGACTCCCGGTTTAG
CCGTCTGCGGCCAGGCCTCGACGTGAAATCGACCGGTAACCCAAGGAAACCGCGGCTGTC
GTATACCCCTGCCAAAGACGCAAGTGCCTAGGCCGCTTCCCTCGCTTCCTGAATACCACC
GTGTCACAATACCGTTATTTAGTGGTGTGTAGGACACCACCGCAAAACCAGACTTATCCC
TACCCATACGTCCAAAAACGTCCTCAGGCTTACCGCCAGCCGAGGTACGGATGACCTCAG
CTCGCATCTCCTTCTCTTCTGCTCCGTTGCTCGTAAGTCGTCGCACCCAATCACCCGGCA
GTCGGACTGCGCGGTGGTGCTCACAAGCTGATTCTGCTCTCCCCCGAAACGGGTCGTTAA
GACTCATTCGCGTCTTGTCACCCAAAGGTCCCTGTTTTCAATCACTCGAAAACGTAGACT
CCTCTACTGTACTAGTGTTAAAGCACACAAGCCGTCTCCCGCCGTCCCTGGCCTTCAACA
CGCCGCCCACTGGCGCAGTCGTCGAAGCCGCAGTCCGCACTCAGCTCAGTACTCGTGGCC
GCCCTCATAGTCGAGCAACTTTACCTTCACCCGTCCGTCTCCGCGGCCGTCGTAGGAGCC
ACACTAATGCACACCCTTGATCATCTAGGACAATCGAGCTCAGGTTTCTGTCCACCCACG
TCTTGGGACACGCTGTCCGTCCATGGCTGGAAGCTAGGCGAGACACAACGACAAGGCATA
AATGGTTGCAAGAACTCCTTGACGCTCCCATCCCTATCGCATCTTCGGCATAAGCCGGCA
AGGGGGCTGGTGCGTTTGCCCTGGCATGGCGGCCTATTATGGGAAGCGGAGTCGGCGCAT
TCGGGGATTTGGTGTCTCTTCGCAATTCCCTGCCTCTTACCCAAACTCGCACTAGCGTCC
GTTGCGTCTAAACGATGGGTTCGTATGGGCTCACTCTTGCACTGTAATGTGTGAAGCCTT
CCAGGCAGTCTAGCCGCTCCCTAGGCAGGTGTGAAACTGGGCTACCGCGAAATTATCACT
GCCACGTAACTGTTCTGTGATCCTTTGCGCTAGGAGTACTCCGACGCAAGTCGCGCTTCA
GCGATCGCACCATATGTAGGGGACGCATGTTAGAGAGGTCGTGCATCTAGATTACGACAT
TTCCCGTGACTCGCGCGCCTGGTGTGACGGTACTTTCGATTGGTCTCTTCACCGCTCAGA
CCTCGAAGTTACCTGCGGTACATCAAAGACTGAAAAACC
>SRR349967 <unknown description>
CGGAGAGCTCCAGGCCAAATGACGAGCTCATGTCCCCTGCGGTACTTAGCTATCTGTTCT
CAATCCCTGAGGTCACACAGCCTCAGATAGTGGGGGCAACCCACACCACCATGAATCATA
TCTACACCATACAGCTTTCGAAGCTGCCCAGTCCTTGTGGGTATGGAACGCCGGTGACCA
CTAAGCCAACCCGGCTTGTCTCGTGGAGCCCGAAGACACCTTTTTTCGTTTTACCTGATC
CGCACGTTCCCCTTCCATGCGGGACACCCGGCAAATACTCGTCGGTCCCGTCTTAGTGGC
AAATTTGCAAGTTTATCACGGTCGAATGAGCGCGATGGCCTGATACTCGCCCAATTTCGC
CCTGACCCAGGTAACAATTGAGACACGCACCGCTCGCAAGTCTAGCCTACGTCGCGTAGG
CTCGGGTCACAACTCGATATTTGCAAGGGACACTGGAATATCGGACCCATTCTGGTGCCT
ATCATTGCAAACTAAACAAGATACCCAAGCAAATCAGAGGAAGCTGCCAGCATCGCTGCT
GTTCAAGATTGGCGAAGCACACAACTTAACGTCTCCCCCATCGGTTACCTCTAGCCCGCA
CGAAGCGACACGCGTCGCTTGCTCACGGACGGAAGTCCAGGTGATGGGTGCAGTGAAGAG
AAATCATAGTGTAAATAATCTAGTGATGTCTATTCGGTGCCAAATCCTGTCTAAGCTCGG
ATTTTCAACGTTCAACCGAATCACGTTTATTTGTGTACGTTTGGCGGTGCCTAATGCCGC
ACTGAGCAATAATATAGACGAGCATCCCATTATTTGCGTTCGCCGGGTGTTCGCACAGAA
TATCGATACTGGCCGTATATGTGGGGGCAGCTTAAGAGTCTAGTTCTCTTTATTAACAGC
TAAGGTCAGCAGCACCTTTCTTTCCGGCATCAACAATCGGTCCCGGGAATGCCATGGAGG
GGGACTAAGATTCTGGCCGAGATCTCAGCCCGTTTTGGCAGATTTAGACCTAGGATGTAA
TCCGCTCCCTTCCGTCACTCCGGGTTTGCGAGACGCGAGGGGAACCGGGAGGGGTCCGCA
GGGGCTGCCGACACTCGACATGAGCGCGTGCCGTCGCCCTCACTCGACGTAATAGATTTA
TGGAGAAATGATGTGCCCACTTGATTTAATATCGAGGGAGCACGTAAAGATCAGTGCTGA
ATGCGCGCCTTGGGGGAGGGCAAGCGGAATATGGTACCAGAGGAGAGAGGCGTTACACGG
TCGAAAATGGGTCCGGACGGTTACTGGGCGCAACTGCGCTGGAATCAGCGCACCAGCAGG
ATCCTAACACAGTGCAAGTTTGGCCTAATGCACCCGGTGTTCTGAGCCGCACGGGCATCT
CTGCTGTAACGATCGGTCACGCCTCTAGTCTTGCTAGTGCCGCGGGTCGTGGCTGCTATT
CTCACTTTCGAATGGCTGGAGGAGTGGGGAAGAACCAAAAAAACGACAACATCACCTGAG
TCTGAGGGGTTGCGGAGCCAACTCTAAGCTAGCCGCAAGTATGCGCCACGAATATGGCAA
GGCAGCAATTGTCAAGATAATGACTCCAGAGCCTTAGGTTAAGACCTATGACCGCACGAA
ATGTATGATACGCATTACCTAGCCAGAGAGTTCCGGTAGGAAATCGGTTCACCGTCAAAT
GAGAGCACCGATAGGGCAGATATTGATGCACGGGCTAGCTCGAATGCGGTTGCTGCCATC
CCAAGGAGCTGAGCGCCGAAACCAGTTCCGGGCAAACCCCCATCCTCCCTCTGGAACAGG
TTAGGGTTCAACTGCGCGCCCGACGTGCCCGCGACCGAATTAGCGGGCCGGTCGACAGAA
TCACTGAGGGGATAATCAGTTCCGCCTCTGACGATTCCTGCCAGGAAGTTGTGTTACCTG
CAGGTCCCCTAGGGAGAGTACGCTAGACTTCTAGTACGAGACCCGGAGGGCACTGGGGGA
GAGGCTAGTTTACTAGCTCGTGGTAAACCCCCCTGGAAGCTCCCAGCACTCTGGTCCGCA
TGGCGTTCTTACGTCGACGCCCTTTTCAGCCGACCTATCTGGCCGGCCCATCCATTCCCT
ATGGGTGAGTTGCGCCGTCGGGGATGGGGGTGAATGAAGCTAAGAGGCGAGGCAAGCCCT
GTTCTCACCCGTTAACGAACACCACGGCATTCCCACACGATGAGAGGTACAGTGAAGTAC
GCCGTAAATCCATTCCTAAGGTGCGAAAGTGAGCCGGCAGCAAGTGGATGAGGTCGGGAT
GCACAACGGACACCTCGGTTTGCAGGTTCCGTAACCGAGCGAGTAACCTTAATAGGAGGT
ACAGAATCGATTAATATAGTGTAGCTAAAACAGTGCGTCTCAAGGTCCGACGGGCACCAA
GAGACTTAGTGCAAATTGGACGGCTCTAGTTCTAAACACTAGCTTGCGCCCGCCCCCTGG
GGCCAAGACCGTCCCAGAGTCGCCAAGCTGCGGTATAGCAATCCTCGTAGAGACGCCAAC
CCCTAACAGTCCGGAGACACGAAGCTGCGCGGACATGAGAATGGGTCTGGATCATCATTG
ACCGGATACGTCACTGGTGTGAGTCGTTCATGGAGGTGCCCAGCTGGAGCAACTGCAGCC
TATGGACATACGGGGGGGGTAGATTTACACCTTACACGCCCCGGCTGGACTCGCCAACGC
GTTCCCTATACTAGGTATCGGTCAAGACCTGGGCTATTATCCCAACCTGGAGCGCTAGCC
GCACGCTCTATCGTAGGGGAGACAGATAAGGATCGTCAGCCGCCGACCCGGAGAGCCTAA
GCATCAACTATTCGGCATCCTCCAGGGCCTACGAGTACCTTGGCAGATGGGGGTCAGGGC
CATAACAAGTATTATGGTGGCAACAGTCTCATCTTGGTGAGTAGTGCCCAATAGTAACTT
TTTCTTTGACTTAATTGGGCACGTACTGCGACAATATCAGAACCGGTGCCCCACCGTTTC
GAGAAACCAGAGGACACGTAGAAGATCAATCGCCCGTAGCAGAAATCTAGCCACCTCCTC
TTCGGGATGTGACGGGGGTGCACACCGTCCCCCCCGGTGCCTAGCATGAGGGGCTACAGA
GTGGTGCGGAGGTCGGCGACAAGAAAAGGCTTATCGCAAGGGGGAAGTGTGGCTTGAATG
TTGCATATTTTCCCGCGAGAAGGCTTTGTGGAGGAGGCAGAGTAGTCACGCCCGGGGCCT
ATGGGGGTAGTTGTATGTTATAATCAGACGACTCTCCATATGTTGTTTCAAGGGCTCGCA
CAGCTGTCGCGCCACCAATCATCCGTCTAAAAAATGACAGCGCTAGGTATTCATGGAGGC
TAGTATAAAGACTCAGCTGAGAAGCGTCGTAGATGCTCCGGAGGAGCGTAAAACTGGACT
TAGGACCGAACGTTTCTCAGACTAGACTGGGGGCGGGCTGAAACGGAGGAAAACGGATGA
AAAGGACAGGGTCTTTGAGCGCCCAGCATAGAAATCAGCCGACAATCTGGCCAGTCGGAT
TACTAAGCCCACCAAGCGCGCCGAATGGAGGCGCAGGGTACCAAGAAACGAAGTGCGATG
GTAGAAGCGTTACGAAGAGCAGCTCAAGAGTAAACGTTGGGGGGGCGAGCGGCGTGGGAG
GGCCTAAAGCATGGACCTCACTGCCCCCCGATCACGCCGGGGGCGGGCGGGACCAACGAC
GTTCGCTAGGCTCGAGGTAAAACGGCAGGCTTAGGAGAAAGTCAGTTCCGGAGTTCGGCA
CTCGGCGCACAGTTCGAACAGCCGGGAGGGCGCAGTAGTTGACTGTTTCTGACGGCCAGG
CTTCGCAGAGTCTCACATAGCCATCTGGAACACGCTACTGCCCATCCTGCGGCGTCAACC
AGGAACTCTGCGTGGGCGCCACCCTAATGTCTGAGGTCATAATAGCCATTTGACGTTAGT
ACGGCGTAGAACTGACTTCTTTCCACACGAATGGGAGGAAAAGGCGGTACGATTTCAAGC
AACCAAACGCTCCCCCCTTCCCGACCAGCACGAGGATACCTAAGCACGCTTTCGCGTAAA
TTATACTGGGACAATGAGCAGAGACGGCTTTACTAGGACAGACCCCGCAACAATCCACAG
CGAGGGGTATGTAGCCTTGTCAATTGCGCTCAGGGCCACGTGTAGTGAACGTCGCTAGCC
GGACCTCGACTGCGTCAGGCGCTTTTGAGGAGTACGAAACCGGCCACGCCAGCGCTAGTA
TTAAGGATTGAGACGGAAAGCTACCCGACAATAGTGAAGGTCGGCGCTTGGGGGACGACT
ACCGACTGGTGGTCCACGCAGGAGAGGCGAGGTTGAATGTGAACGAGGAGGTCCCTGTTT
ACGATTGGGCTACTTGGGACACTCTCAACCTAACTAGCTCAACGTCGCGGTGAGTTGTTT
CTCAAACTTTCCTAGAAGTTTTTCTTTCTGGATGTTTTTGTTCTCCTTACTGTAGAATCT
AATTGGACGGTCAGGCGTTGCAGGAGCCCATCGATCGTGGTGGTTGCGCTCACATATACG
TTTGCTCCATGCCGATACCACTCGGCCCGTTACTCCCCCGATTTCGTATGGGTCACAGCC
GCTGTGGCCCGTTCGGAGTGAAGGAAGGACGGAGCTACCGCCGTAATGGTTTTGCGCTGA
CATTCGTGAGTCCGACCCCAAAGCCGTGAAGCATGTTCTACGCGGAGCCCCAATTTGCGC
GGACCACCCTCTCCACCCGCATCCCTAACCCTTACGCCTGCGGATGCCGACTTGGCTGTA
GTAACGAGTATTGTCGTCAGGCCATTGTATGCGCCCTCAATCACTAGTTTTTGAGCTCGG
TCCCCAACCCAGGCGCGCGGGCCCCGGGGGACTGCTAGGGCTTCCTGTAAAAGCGGCACG
TGTTGTTACATCTCTAGCGTTGCTACGATAGCGAGGGGGACCGGTGAATGCTTCGGGCTT
CGTCTTTCCTGTTTTATTATCGGGTTCACTAAATCCTTGTCGCTGGTCCTGCTCCGTTCG
TAAGCGGGCTTGTAGGATTTAATTCTTCTCTGAGGCGGTGCACTCTCGTCGACCGGGATC
AGGCCCCCTCTTGTCGTCATGCTGTCCTCATAACACAAACGGCGGAATGAACTCCAGTCC
GGCCGGGGTCAAATCAGTCCTTAAGGCAGTGTTAGAGTGGGTGCTACGCATCCATCCCTA
CTAGATACGGCGAGCATTTGGGCAACAACGGTCGTACTTGTGTACGGGTTCGCCCTCATC
GCGTTAGCCTCTCTCCGTAAATGAACCAGCCGCTATATAAGAGTTATGCTTATGCGCGCA
CGGGAACTGATTTGGGGTCGCTCTCGTGGTTGCCTCCAGGCTGCTCGATGTGCCCCGACG
GTGAGAGCTGTTGGGACTCATAATGGGCGGCATGGCGACTCAGCGTACGAGATGGGATCC
GCCATACACCCTTACGGGAATAGACCCGCTTAGTAGCTCTTCTCCATCGTGCCTTGGCTC
AGTCATGCGTAATCCCGTCCCCTCATGTTTCCTGCGCTCGGCCTCCGTCATCGCTTCCTC
CGAGGGTGTGGGACTCATAGATTTTAAATCGTTTTCAGTTCGGCAACAACAGCTTCGAGT
TCGGAGCTTTACCGTGCCTCCACCCGCCTGTAGATCGGCAACGGACTCCGCGTCCACTAG
TATGGTACCCTGAAAGGAGTTGACCAATGGACCCAATGTTCGGAAGGTGTTCTCGACGAA
TACGCCTCTAACGTAGACGCGCAGCGGTGGGAAAGCACTTCTTGGCGGCTGTGCCGTCGC
ATGGAGCCTGAGTCTCATGTCGGTTGGAAGATAGGGTCCGTGCTCTAGCTTAACCGGTAA
TATAGGCTCCTGGGCTCTACGAACGACCAGGCTTCCCTGGAGCGTGGACTCCCGGTTTAG
CCGTCTGCGGCCAGGCCTCGACGTGAAATCGACCGGTAACCCAAGGAAACCGCGGCTGTC
GTATACCCCTGCCAAAGACGCAAGTGCCTAGGCCGCTTCCCTCGCTTCCTGAATACCACC
GTGTCACAATACCGTTATTTAGTGGTGTGTAGGACACCACCGCAAAACCAGACTTATCCC
TACCCATACGTCCAAAAACGTCCTCAGGCTTACCGCCAGCCGAGGTACGGATGACCTCAG
CTCGCATCTCCTTCTCTTCTGCTCCGTTGCTCGTAAGTCGTCGCACCCAATCACCCGGCA
GTCGGACTGCGCGGTGGTGCTCACAAGCTGATTCTGCTCTCCCCCGAAACGGGTCGTTAA
GACTCATTCGCGTCTTGTCACCCAAAGGTCCCTGTTTTCAATCACTCGAAAACGTAGACT
CCTCTACTGTACTAGTGTTAAAGCACACAAGCCGTCTCCCGCCGTCCCTGGCCTTCAACA
CGCCGCCCACTGGCGCAGTCGTCGAAGCCGCAGTCCGCACTCAGCTCAGTACTCGTGGCC
GCCCTCATAGTCGAGCAACTTTACCTTCACCCGTCCGTCTCCGCGGCCGTCGTAGGAGCC
ACACTAATGCACACCCTTGATCAACTAGGACAATCGAGCTCAGGTTTCTGTCCACCCACG
TCTTGGGACACGCTGTCCGTCCATGGCTGGAAGCTAGGCGAGACACAACGACAAGGCATA
AATGGTTGCAAGAACTCCTTGACGCTCCCATCCCTATCGCATCTTCGGCATAAGCCGGCA
AGGGGGCTGGTGCGTATGCCCTGGCATGGCGGCCTATTATGGGAAGCGGAGTCGGCGCAT
TCGGGGATTTGGTGTCTCTTCGCAATTCCCTGCCTCTTACCCAAACTCGCACTAGCGTCC
GTTGCGTCTAAACGATGGGTTCGTATGGGCTCACTCTTGCACTGTAATGTGTGAAGCCTT
CCAGGCAGTCTAGCCGCTCCCTAGGCAGGTGTGAAACTGGGCTACCGCGAAATTATCACT
GCCACGTAACTGTTCTGTGATCCTTTGCGCTAGGAGTACTCCGACGCAAGTCGCGCTTCA
GCGATCGCACCATATGTAGGGGACGCATGTGAGAGAGGTCGTGCATCTAGATTACGACAT
TTCCCGTGACTCGCGCGCCTGGTGTGACGGTACTTTCGATTGGTCTCTTCACCGCTCAGA
CCTCGAAGTTACCTGCGGTACATCAAAGACTGAAAAACC
>SRR364670 <unknown description>
CGGAGAGCTCCAGGCCAAATGACGAGCTCATGTCCCCTGCGGTACTTAGCTATCTGTTCT
CAATCCCTGAGGTCACACAGCCTCAGATAGTGGGGGCAACCCACACCACCATGAATCATA
TCTACACCATACAGCTTTCGAAGCTGCCCAGTCCTTGTGGGTATGGAACGCCGGTGACCA
CTAAGCCAACCCGGCTTGTCTCGTGGAGCCCGAAGACACCTTTTTTCGTTTTACCTGATC
CGCACGTTCCCCTTCCATGCGGGACACCCGGCAAATACTCGTCGGTCCCGTCTTAGTGGC
AAATTTGCAAGTTTATCACGGACGAATGAGCGCGATGGCCTGATACTCGCCCAATTTCGC
CCTGACCCAGGTAACAATTGAGACACGCACCGCTCGCAAGTCTAGCCTACGTCGCGTAGG
CTCGGGTCACAACTCGATATTTGCAAGGGACACTGGAATATCGGACCCATTCTGGTGCCT
ATCATTGCAAACTAAACAAGATACCCAAGCAAATCAGAGGAAGCTGCCAGCATCGCTGCT
GTTCAAGATTGGCGAAGCACACAACTTAACGTCTCCCCCATCGGTTACCTCTAGCCCGCA
CGAAGCGACACGCGTCGCTTGCTCACGGACGGAAGTCCAGGTGATGGGTGCAGTGAAGAG
AAATCATAGTGTAAATAATCTAGTGATGTCTATTCGGTGCCAAATCCTGTCTAAGCTCGG
ATTTTCAACGTTCAACCGAATCACGTTTAATTGTGTACGTTTGGCGGTGCCTAATGCCGC
ACTGAGCAATAATATAGACGAGCATCCCATTATTTGCGTTCGCCGGGTGTTCGCACAGAA
TATCGATACTGGCCGTATATGTGGGGGCAGCTTAAGAGTCTAGTTCTCTTTATTAACAGC
TAAGGTCAGCAGCACCTTTCTTTCCGGCATCAACAATCGGTCCCGGGAATGCCATGGAGG
GGGACTAAGATTCTGGCCGAGATCTCAGCCCGTTTTGGCAGATTTAGACCTAGGATGTAA
TCCGCTCCCTTCCGTCACTCCGGGTTTGCGAGACGCGAGGGGAACCGGGAGGGGTCCGCA
GGGGCTGCCGACACTCGACATGAGCGCGTGCCGTCGCCCTCACTCGACGTAATAGATTTA
TGGAGAAATGATGTGCCCACTTGATTTAATATCGAGGGAGCACGTAAAGATCAGTGCTGA
ATGCGCGCCTTGGGGGAGGGCAAGCGGAATATGGTACCAGAGGAGAGAGGCGTTACACGG
TCGAAAATGGGTCCGGACGGTTACTGGGCGCAACTGCGCTGGAATCAGCGCACCAGCAGG
ATCCTAACACAGTGCAAGTTTGGCCTAATGCACCCGGTGTTCTGAGCCGCACGGGCATCT
CTGCTGTAACGATCGGTCACGCCTCTAGTCTTGCTAGTGCCGCGGGTCGTGGCTGCTATT
CTCACTTTCGAATGGCTGGAGGAGTGGGGAAGAACCAAAAAAACGACAACATCACCTGAG
TCTGAGGGGTTGCGGAGCCAACTCTAAGCTAGCCGCAAGTATGCGCCACGAATATGGCAA
GGCAGCAATTGTCAAGATAATGACTCCAGAGCCTTAGGTTAAGACCTATGACCGCACGAA
ATGTATGATACGCATTACCTAGCCAGAGAGTTCCGGTAGGAAATCGGTTCACCGTCAAAT
GAGAGCACCGATAGGGCAGATATTGATGCACGGGCTAGCTCGAATGCGGTTGCTGCCATC
CCAAGGAGCTGAGCGCCGAAACCAGTTCCGGGCAAACCCCCATCCTCCCTCTGGAACAGG
TTAGGGTTCAACTGCGCGCCCGACGTGCCCGCGACCGAATTAGCGGGCCGGTCGACAGAA
TCACTGAGGGGATAATCAGTTCCGCCTCTGACGATTCCTGCCAGGAAGTTGTGTTACCTG
CAGGTCCCCTAGGGAGAGTACGCTAGACTTCTAGTACGAGACCCGGAGGGCACTGGGGGA
GAGGCTAGTTTACTAGCTCGTGGTAAACCCCCCTGGAAGCTCCCAGCACTCTGGTCCGCA
TGGCGTTCTTACGTCGACGCCCTTTTCAGCCGACCTATCTGGCCGGCCCATCCATTCCCT
ATGGGTGAGTTGCGCCGTCGGGGATGGGGGTGAATGAAGCTAAGAGGCGAGGCAAGCCCT
GTTCTCACCCGTTAACGAACACCACGGCATTCCCACACGATGAGAGGTACAGTGAAGTAC
GCCGTAAATCCATTCCTAAGGTGCGAAAGTGAGCCGGCAGCAAGTGGATGAGGTCGGGAT
GCACAACGGACACCTCGGTTTGCAGGTTCCGTAACCGAGCGAGTAACCTTAATAGGAGGT
ACAGAATCGATTAATATAGTGTAGCTAAAACAGTGCGTCTCAAGGTCCGACGGGCACCAA
GAGACTTAGTGCAAATTGGACGGCTCTAGTTCTAAACACTAGCTTGCGCCCGCCCCCTGG
GGCCAAGACCGTCCCAGAGTCGCCAAGCTGCGGTATAGCAATCCTCGTAGAGACGCCAAC
CCCTAACAGTCCGGAGACACGAAGCTGCGCGGACATGAGAATGGGTCTGGATCATCATTG
ACCGGATACGTCACTGGTGTGAGTCGTTCATGGAGGTGCCCAGCTGGAGCAACTGCAGCC
TATGGACATACGGGGGGGGTAGATTTACACCTTACACGCCCCGGCTGGACTCGCCAACGC
GTTCCCTATACTAGGTATCGGTCAAGACCTGGGCTATTATCCCAACCTGGAGCGCTAGCC
GCACGCTCTATCGTAGGGGAGACAGATAAGGATCGTCAGCCGCCGACCCGGAGAGCCTAA
GCATCAACTATTCGGCATCCTCCAGGGCCTACGAGTACCTTGGCAGATGGGGGTCAGGGC
CATAACAAGTATTATGGTGGCAACAGTCTCATCTTGGTGAGTAGTGCCCAATAGTAACTT
TTTCTTTGACTTAATTGGGCACGTACTGCGACAATATCAGAACCGGTGCCCCACCGTTTC
GAGAAACCAGAGGACACGTAGAAGATCAATCGCCCGTAGCAGAAATCTAGCCACCTCCTC
TTCGGGATGTGACGGGGGTGCACACCGTCCCCCCCGGTGCCTAGCATGAGGGGCTACAGA
GTGGTGCGGAGGTCGGCGACAAGAAAAGGCTTATCGCAAGGGGGAAGTGTGGCTTGAATG
TTGCATATTTTCCCGCGAGAAGGCTTTGTGGAGGAGGCAGAGTAGTCACGCCCGGGGCCT
ATGGGGGTAGTTGTATGTTATAATCAGACGACTCTCCATATGTTGTTTCAAGGGCTCGCA
CAGCTGTCGCGCCACCAATCATCCGTCTAAAAAATGACAGCGCTAGGTATTCATGGAGGC
TAGTATAAAGACTCAGCTGAGAAGCGTCGTAGATGCTCCGGAGGAGCGTAAAACTGGACT
TAGGACCGAACGTTTCTCAGACTAGACTGGGGGCGGGCTGAAACGGAGGAAAACGGATGA
AAAGGACAGGGTCTTTGAGCGCCCAGCATAGAAATCAGCCGACAATCTGGCCAGTCGGAT
TACTAAGCCCACCAAGCGCGCCGAATGGAGGCGCAGGGTACCAAGAAACGAAGTGCGATG
GTAGAAGCGTTACGAAGAGCAGCTCAAGAGTAAACGTTGGGGGGGCGAGCGGCGTGGGAG
GGCCTAAAGCATGGACCTCACTGCCCCCCGATCACGCCGGGGGCGGGCGGGACCAACGAC
GTTCGCTAGGCTCGAGGTAAAACGGCAGGCTTAGGAGAAAGTCAGTTCCGGAGTTCGGCA
CTCGGCGCACAGTTCGAACAGCCGGGAGGGCGCAGTAGTTGACTGTTTCTGACGGCCAGG
CTTCGCAGAGTCTCACATAGCCATCTGGAACACGCTACTGCCCATCCTGCGGCGTCAACC
AGGAACTCTGCGTGGGCGCCACCCTAATGTCTGAGGTCATAATAGCCATTTGACGTTAGT
ACGGCGTAGAACTGACTTCTTTCCACACGAATGGGAGGAAAAGGCGGTACGATTTCAAGC
AACCAAACGCTCCCCCCTTCCCGACCAGCACGAGGATACCTAAGCACGCTTTCGCGTAAA
TTATACTGGGACAATGAGCAGAGACGGCTTTACTAGGACAGACCCCGCAACAATCCACAG
CGAGGGGTATGTAGCCTTGTCAATTGCGCTCAGGGCCACGTGTAGTGAACGTCGCTAGCC
GGACCTCGACTGCGTCAGGCGCTTTTGAGGAGTACGAAACCGGCCACGCCAGCGCTAGTA
TTAAGGATTGAGACGGAAAGCTACCCGACAATAGTGAAGGTCGGCGCTTGGGGGACGACT
ACCGACTGGTGGTCCACGCAGGAGAGGCGAGGTTGAATGTGAACGAGGAGGTCCCTGTTT
ACGATTGGGCTACTTGGGACACTCTCAACCTAACTAGCTCAACGTCGCGGTGAGTTGTTT
CTCAAACTTTCCTAGAAGTTTTTCTTTCTGGATGTTTTTGTTCTCCTTACTGTAGAATCT
AATTGGACGGTCAGGCGTTGCAGGAGCCCATCGATCGTGGTGGTTGCGCTCACATATACG
TTTGCTCCATGCCGATACCACTCGGCCCGTTACTCCCCCGATTTCGTATGGGTCACAGCC
GCTGTGGCCCGTTCGGAGTGAAGGAAGGACGGAGCTACCGCCGTAATGGTTTTGCGCTGA
CATTCGTGAGTCCGACCCCAAAGCCGTGAAGCATGTTCTACGCGGAGCCCCAATTTGCGC
GGACCACCCTCTCCACCCGCATCCCTAACCCTTACGCCTGCGGATGCCGACTTGGTTGTA
GTAACGAGTATTGTCGTCAGGCCATTGTATGCGCCCTCAATCACTAGTTTTTGAGCTCGG
TCCCCAACCCAGGCGCGCGGGCCCCGGGGGACTGCTAGGGCTTCCTGTAAAAGCGGCACG
TGTTGTTACATCTCTAGCGTTGCTACGATAGCGAGGGGGACCGGTGAATGCTTCGGGCTT
CGTCTTTCCTGTTTTATTATCGGGTTCACTAAATCCTTGTCGCTGGTCCTGCTCCGTTCG
TAAGCGGGCTTGTAGGATTTAATTCTTCTCTGAGGCGGTGCACTCTCGTCGACCGGGATC
AGGCCCCCTCTTGTCGTCATGCTGTCCTCATAACACAAACGGCGGAATGAACTCCAGTCC
GGCCGGGGTCAAATCAGTCCTTAAGGCAGTGTTAGAGTGGGTGCTACGCATCCATCCCTA
CTAGATACGGCGAGCATTTGGGCAACAACGGTCGTACTTGTGTACGGGTTCGCCCTCATC
GCGTTAGCCTCTCTCCGTAAATGAACCAGCCGCTATATAAGAGTTATGCTTATGCGCGCA
CGGGAACTGATTTGGGGTCGCTCTCGTGGTTGCCTCCAGGCTGCTCGATGTGCCCCGACG
GTGAGAGCTGTTGGGACTCATAATGGGCGGCATGGCGACTCAGCGTACGAGATGGGATCC
GCCATACACCCTTACGGGAATAGACCCGCTTAGTAGCTCTTCTCCATCGTGCCTTGGCTC
AGTCATGCGTAATCCCGTCCCCTCATGTTTCCTGCGCTCGGCCTCCGTCATCGCTTCCTC
CGAGGGTGTGGGACTCATAGATTTTAAATCGTTTTCAGTTCGGCAACAACAGCTTCGAGT
TCGGAGCTTTACCGTGCCTCCACCCGCCTGTAGATCGGCAACGGACTCCGCGTCCACTAG
TATGGTACCCTGAAAGGAGTTGACCAATGGACCCAATGTTCGGAAGGTGTTCTCGACGAA
TACGCCTCTAACGTAGACGCGCAGCGGTGGGAAAGCACTTCTTGGCGGCTGTGCCGTCGC
ATGGAGCCTGAGTCTCATGTCGGTTGGAAGATAGGGTCCGTGCTCTAGCTTAACCGGTAA
TATAGGCTCCTGGGCTCTACGAACGACCAGGCTTCCCTGGAGCGTGGACTCCCGGTTTAG
CCGTCTGCGGCCAGGCCTCGACGTGAAATCGACCGGTAACCCAAGGAAACCGCGGCTGTC
GTATACCCCTGCCAAAGACGCAAGTGCCTAGGCCGCTTCCCTCGCTTCCTGAATACCACC
GTGTCACAATACCGTTATTTAGTGGTGTGTAGGACACCACCGCAAAACCAGACTTATCCC
TACCCATACGTCCAAAAACGTCCTCAGGCTTACCGCCAGCCGAGGTACGGATGACCTCAG
CTCGCATCTCCTTCTCTTCTGCTCCGTTGCTCGTAAGTCGTCGCACCCAATCACCCGGCA
GTCGGACTGCGCGGTGGTGCTCACAAGCTGATTCTGCTCTCCCCCGAAACGGGTCGTTAA
GACTCATTCGCGTCTTGTCACCCAAAGGTCCCTGTTTTCAATCACTCGAAAACGTAGACT
CCTCTACTGTACTAGTGTTAAAGCACACAAGCCGTCTCCCGCCGTCCCTGGCCTTCAACA
CGCCGCCCACTGGCGCAGTCGTCGAAGCCGCAGTCCGCACTCAGCTCAGTACTCGTGGCC
GCCCTCATAGTCGAGCAACTTTACCTTCACCCGTCCGTCTCCGCGGCCGTCGTAGGAGCC
ACACTAATGCACACCCTTGATCAACTAGGACAATCGAGCTCAGGTTTCTGTCCACCCACG
TCTTGGGACACGCTGTCCGTCCATGGCTGGAAGCTAGGCGAGACACAACGACAAGGCATA
AATGGTTGCAAGAACTCCTTGACGCTCCCATCCCTATCGCATCTTCGGCATAAGCCGGCA
AGGGGGCTGGTGCGTATGCCCTGGCATGGCGGCCTATTATGGGAAGCGGAGTCGGCGCAT
TCGGGGATTTGGTGTCTCTTCGCAATTCCCTGCCTCTTACCCAAACTCGCACTAGCGTCC
GTTGCGTCTAAACGATGGGTTCGTATGGGCTCACTCTTGCACTGTAATGTGTGAAGCCTT
CCAGGCAGTCTAGCCGCTCCCTAGGCAGGTGTGAAACTGGGCTACCGCGAAATTATCACT
GCCACGTAACTGTTCTGTGATCCTTTGCGCTAGGAGTACTCCGACGCAAGTCGCGCTTCA
GCGATCGCACCATATGTAGGGGACGCATGTGAGAGAGGTCGTGCATCTAGATTACGACAT
TTCCCGTGACTCGCGCGCCTGGTGTGACGGTACTTTCGATTGGTCTCTTCACCGCTCAGA
CCTCGAAGTTACCTGCGGTACATCAAAGACTGAAAAACC
>SRR404996 <unknown description>
CGGAGAGCTCCAGGCCAAATGACGAGCTCATGTCCCCTGCGGTACTTAGCTATCTGTTCT
CAATCCCTGAGGTCACACAGCCTCAGATAGTGGGGGCAACCCACACCACCATGAATCATA
TCTACACCATACAGCTTTCGAAGCTGCCCAGTCCTTGTGGGTATGGAACGCCGGTGACCA
CTAAGCCAACCCGGCTTGTCTCGTGGAGCCCGAAGACACCTTTTTTCGTTTTACCTGATC
CGCACGTTCCCCTTCCATGCGGGACACCCGGCAAATACTCGTCGGTCCCGTCTTAGTGGC
AAATTTGCAAGTTTATCACGGTCGAATGAGCGCGATGGCCTGATACTCGCCCAATTTCGC
CCTGACCCAGGTAACAATTGAGACACGCACCGCTCGCAAGTCTAGCCTACGTCGCGTAGG
CTCGGGTCACAACTCGATATTTGCAAGGGACACTGGAATATCGGACCCATTCTGGTGCCT
ATCATTGCAAACTAAACAAGATACCCAAGCAAATCAGAGGAAGCTGCCAGCATCGCTGCT
GTTCAAGATTGGCGAAGCACACAACTTAACGTCTCCCCCATCGGTTACCTCTAGCCCGCA
CGAAGCGACACGCGTCGCTTGCTCACGGACGGAAGTCCAGGTGATGGGTGCAGTGAAGAG
AAATCATAGTGTAAATAATCTAGTGATGTCTATTCGGTGCCAAATCCTGTCTAAGCTCGG
ATTTTCAACGTTCAACCGAATCACGTTTAATTGTGTACGTTTGGCGGTGCCTAATGCCGC
ACTGAGCAATAATATAGACGAGCATCCCATTATTTGCGTTCGCCGGGTGTTCGCACAGAA
TATCGATACTGGCCGTATATGTGGGGGCAGCTTAAGAGTCTAGTTCTCTTTATTAACAGC
TAAGGTCAGCAGCACCTTTCTTTCCGGCATCAACAATCGGTCCCGGGAATGCCATGGAGG
GGGACTAAGATTCTGGCCGAGATCTCAGCCCGTTTTGGCAGATTTAGACCTAGGATGTAA
TCCGCTCCCTTCCGTCACTCCGGGTTTGCGAGACGCGAGGGGAACCGGGAGGGGTCCGCA
GGGGCTGCCGACACTCGACATGAGCGCGTGCCGTCGCCCTCACTCGACGTAATAGATTTA
TGGAGAAATGATGTGCCCACTTGATTTAATATCGAGGGAGCACGTAAAGATCAGTGCTGA
ATGCGCGCCTTGGGGGAGGGCAAGCGGAATATGGTACCAGAGGAGAGAGGCGTTACACGG
TCGAAAATGGGTCCGGACGGTTACTGGGCGCAACTGCGCTGGAATCAGCGCACCAGCAGG
ATCCTAACACAGTGCAAGTTTGGCCTAATGCACCCGGTGTTCTGAGCCGCACGGGCATCT
CTGCTGTAACGATCGGTCACGCCTCTAGTCTTGCTAGTGCCGCGGGTCGTGGCTGCTATT
CTCACTTTCGAATGGCTGGAGGAGTGGGGAAGAACCAAAAAAACGACAACATCACCTGAG
TCTGAGGGGTTGCGGAGCCAACTCTAAGCTAGCCGCAAGTATGCGCCACGAATATGGCAA
GGCAGCAATTGTCAAGATAATGACTCCAGAGCCTTAGGTTAAGACCTATGACCGCACGAA
ATGTATGATACGCATTACCTAGCCAGAGAGTTCCGGTAGGAAATCGGTTCACCGTCAAAT
GAGAGCACCGATAGGGCAGATATTGATGCACGGGCTAGCTCGAATGCGGTTGCTGCCATC
CCAAGGAGCTGAGCGCCGAAACCAGTTCCGGGCAAACCCCCATCCTCCCTCTGGAACAGG
TTAGGGTTCAACTGCGCGCCCGACGTGCCCGCGACCGAATTAGCGGGCCGGTCGACAGAA
TCACTGAGGGGATAATCAGTTCCGCCTCTGACGATTCCTGCCAGGAAGTTGTGTTACCTG
CAGGTCCCCTAGGGAGAGTACGCTAGACTTCTAGTACGAGACCCGGAGGGCACTGGGGGA
GAGGCTAGTTTACTAGCTCGTGGTAAACCCCCCTGGAAGCTCCCAGCACTCTGGTCCGCA
TGGCGTTCTTACGTCGACGCCCTTTTCAGCCGACCTATCTGGCCGGCCCATCCATTCCCT
ATGGGTGAGTTGCGCCGTCGGGGATGGGGGTGAATGAAGCTAAGAGGCGAGGCAAGCCCT
GTTCTCACCCGTTAACGAACACCACGGCATTCCCACACGATGAGAGGTACAGTGAAGTAC
GCCGTAAATCCATTCCTAAGGTGCGAAAGTGAGCCGGCAGCAAGTGGATGAGGTCGGGAT
GCACAACGGACACCTCGGTTTGCAGGTTCCGTAACCGAGCGAGTAACCTTAATAGGAGGT
ACAGAATCGATTAATATAGTGTAGCTAAAACAGTGCGTCTCAAGGTCCGACGGGCACCAA
GAGACTTAGTGCAAATTGGACGGCTCTAGTTCTAAACACTAGCTTGCGCCCGCCCCCTGG
GGCCAAGACCGTCCCAGAGTCGCCAAGCTGCGGTATAGCAATCCTCGTAGAGACGCCAAC
CCCTAACAGTCCGGAGACACGAAGCTGCGCGGACATGAGAATGGGTCTGGATCATCATTG
ACCGGATACGTCACTGGTGTGAGTCGTTCATGGAGGTGCCCAGCTGGAGCAACTGCAGCC
TATGGACATACGGGGGGGGTAGATTTACACCTTACACGCCCCGGCTGGACTCGCCAACGC
GTTCCCTATACTAGGTATCGGTCAAGACCTGGGCTATTATCCCAACCTGGAGCGCTAGCC
GCACGCTCTATCGTAGGGGAGACAGATAAGGATCGTCAGCCGCCGACCCGGAGAGCCTAA
GCATCAACTATTCGGCATCCTCCAGGGCCTACGAGTACCTTGGCAGATGGGGGTCAGGGC
CATAACAAGTATTATGGTGGCAACAGTCTCATCTTGGTGAGTAGTGCCCAATAGTAACTT
TTTCTTTGACTTAATTGGGCACGTACTGCGACAATATCAGAACCGGTGCCCCACCGTTTC
GAGAAACCAGAGGACACGTAGAAGATCAATCGCCCGTAGCAGAAATCTAGCCACCTCCTC
TTCGGGATGTGACGGGGGTGCACACCGTCCCCCCCGGTGCCTAGCATGAGGGGCTACAGA
GTGGTGCGGAGGTCGGCGACAAGAAAAGGCTTATCGCAAGGGGGAAGTGTGGCTTGAATG
TTGCATATTTTCCCGCGAGAAGGCTTTGTGGAGGAGGCAGAGTAGTCACGCCCGGGGCCT
ATGGGGGTAGTTGTATGTTATAATCAGACGACTCTCCATATGTTGTTTCAAGGGCTCGCA
CAGCTGTCGCGCCACCAATCATCCGTCTAAAAAATGACAGCGCTAGGTATTCATGGAGGC
TAGTATAAAGACTCAGCTGAGAAGCGTCGTAGATGCTCCGGAGGAGCGTAAAACTGGACT
TAGGACCGAACGTTTCTCAGACTAGACTGGGGGCGGGCTGAAACGGAGGAAAACGGATGA
AAAGGACAGGGTCTTTGAGCGCCCAGCATAGAAATCAGCCGACAATCTGGCCAGTCGGAT
TACTAAGCCCACCAAGCGCGCCGAATGGAGGCGCAGGGTACCAAGAAACGAAGTGCGATG
GTAGAAGCGTTACGAAGAGCAGCTCAAGAGTAAACGTTGGGGGGGCGAGCGGCGTGGGAG
GGCCTAAAGCATGGACCTCACTGCCCCCCGATCACGCCGGGGGCGGGCGGGACCAACGAC
GTTCGCTAGGCTCGAGGTAAAACGGCAGGCTTAGGAGAAAGTCAGTTCCGGAGTTCGGCA
CTCGGCGCACAGTTCGAACAGCCGGGAGGGCGCAGTAGTTGACTGTTTCTGACGGCCAGG
CTTCGCAGAGTCTCACATAGCCATCTGGAACACGCTACTGCCCATCCTGCGGCGTCAACC
AGGAACTCTGCGTGGGCGCCACCCTAATGTCTGAGGTCATAATAGCCATTTGACGTTAGT
ACGGCGTAGAACTGACTTCTTTCCACACGAATGGGAGGAAAAGGCGGTACGATTTCAAGC
AACCAAACGCTCCCCCCTTCCCGACCAGCACGAGGATACCTAAGCACGCTTTCGCGTAAA
TTATACTGGGACAATGAGCAGAGACGGCTTTACTAGGACAGACCCCGCAACAATCCACAG
CGAGGGGTATGTAGCCTTGTCAATTGCGCTCAGGGCCACGTGTAGTGAACGTCGCTAGCC
GGACCTCGACTGCGTCAGGCGCTTTTGAGGAGTACGAAACCGGCCACGCCAGCGCTAGTA
TTAAGGATTGAGACGGAAAGCTACCCGACAATAGTGAAGGTCGGCGCTTGGGGGACGACT
ACCGACTGGTGGTCCACGCAGGAGAGGCGAGGTTGAATGTGAACGAGGAGGTCCCTGTTT
ACGATTGGGCTACTTGGGACACTCTCAACCTAACTAGCTCAACGTCGCGGTGAGTTGTTT
CTCAAACTTTCCTAGAAGTTTTTCTTTCTGGATGTTTTTGTTCTCCTTACTGTAGAATCT
AATTGGACGGTCAGGCGTTGCAGGAGCCCATCGATCGTGGTGGTTGCGCTCACATATACG
TTTGCTCCATGCCGATACCACTCGGCCCGTTACTCCCCCGATTTCGTATGGGTCACAGCC
GCTGTGGCCCGTTCGGAGTGAAGGAAGGACGGAGCTACCGCCGTAATGGTTTTGCGCTGA
CATTCGTGAGTCCGACCCCAAAGCCGTGAAGCATGTTCTACGCGGAGCCCCAATTTGCGC
GGACCACCCTCTCCACCCGCATCCCTAACCCTTACGCCTGCGGATGCCGACTTGGTTGTA
GTAACGAGTATTGTCGTCAGGCCATTGTATGCGCCCTCAATCACTAGTTTTTGAGCTCGG
TCCCCAACCCAGGCGCGCGGGCCCCGGGGGACTGCTAGGGCTTCCTGTAAAAGCGGCACG
TGTTGTTACATCTCTAGCGTTGCTACGATAGCGAGGGGGACCGGTGAATGCTTCGGGCTT
CGTCTTTCCTGTTTTATTATCGGGTTCACTAAATCCTTGTCGCTGGTCCTGCTCCGTTCG
TAAGCGGGCTTGTAGGATTTAATTCTTCTCTGAGGCGGTGCACTCTCGTCGACCGGGATC
AGGCCCCCTCTTGTCGTCATGCTGTCCTCATAACACAAACGGCGGAATGAACTCCAGTCC
GGCCGGGGTCAAATCAGTCCTTAAGGCAGTGTTAGAGTGGGTGCTACGCATCCATCCCTA
CTAGATACGGCGAGCATTTGGGCAACAACGGTCGTACTTGTGTACGGGTTCGCCCTCATC
GCGTTAGCCTCTCTCCGTAAATGAACCAGCCGCTATATAAGAGTTATGCTTATGCGCGCA
CGGGAACTGATTTGGGGTCGCTCTCGTGGTTGCCTCCAGGCTGCTCGATGTGCCCCGACG
GTGAGAGCTGTTGGGACTCATAATGGGCGGCATGGCGACTCAGCGTACGAGATGGGATCC
GCCATACACCCTTACGGGAATAGACCCGCTTAGTAGCTCTTCTCCATCGTGCCTTGGCTC
AGTCATGCGTAATCCCGTCCCCTCATGTTTCCTGCGCTCGGCCTCCGTCATCGCTTCCTC
CGAGGGTGTGGGACTCATAGATTTTAAATCGTTTTCAGTTCGGCAACAACAGCTTCGAGT
TCGGAGCTTTACCGTGCCTCCACCCGCCTGTAGATCGGCAACGGACTCCGCGTCCACTAG
TATGGTACCCTGAAAGGAGTTGACCAATGGACCCAATGTTCGGAAGGTGTTCTCGACGAA
TACGCCTCTAACGTAGACGCGCAGCGGTGGGAAAGCACTTCTTGGCGGCTGTGCCGTCGC
ATGGAGCCTGAGTCTCATGTCGGTTGGAAGATAGGGTCCGTGCTCTAGCTTAACCGGTAA
TATAGGCTCCTGGGCTCTACGAACGACCAGGCTTCCCTGGAGCGTGGACTCCCGGTTTAG
CCGTCTGCGGCCAGGCCTCGACGTGAAATCGACCGGTAACCCAAGGAAACCGCGGCTGTC
GTATACCCCTGCCAAAGACGCAAGTGCCTAGGCCGCTTCCCTCGCTTCCTGAATACCACC
GTGTCACAATACCGTTATTTAGTGGTGTGTAGGACACCACCGCAAAACCAGACTTATCCC
TACCCATACGTCCAAAAACGTCCTCAGGCTTACCGCCAGCCGAGGTACGGATGACCTCAG
CTCGCATCTCCTTCTCTTCTGCTCCGTTGCTCGTAAGTCGTCGCACCCAATCACCCGGCA
GTCGGACTGCGCGGTGGTGCTCACAAGCTGATTCTGCTCTCCCCCGAAACGGGTCGTTAA
GACTCATTCGCGTCTTGTCACCCAAAGGTCCCTGTTTTCAATCACTCGAAAACGTAGACT
CCTCTACTGTACTAGTGTTAAAGCACACAAGCCGTCTCCCGCCGTCCCTGGCCTTCAACA
CGCCGCCCACTGGCGCAGTCGTCGAAGCCGCAGTCCGCACTCAGCTCAGTACTCGTGGCC
GCCCTCATAGTCGAGCAACTTTACCTTCACCCGTCCGTCTCCGCGGCCGTCGTAGGAGCC
ACACTAATGCACACCCTTGATCAACTAGGACAATCGAGCTCAGGTTTCTGTCCACCCACG
TCTTGGGACACGCTGTCCGTCCATGGCTGGAAGCTAGGCGAGACACAACGACAAGGCATA
AATGGTTGCAAGAACTCCTTGACGCTCCCATCCCTATCGCATCTTCGGCATAAGCCGGCA
AGGGGGCTGGTGCGTATGCCCTGGCATGGCGGCCTATTATGGGAAGCGGAGTCGGCGCAT
TCGGGGATTTGGTGTCTCTTCGCAATTCCCTGCCTCTTACCCAAACTCGCACTAGCGTCC
GTTGCGTCTAAACGATGGGTTCGTATGGGCTCACTCTTGCACTGTAATGTGTGAAGCCTT
CCAGGCAGTCTAGCCGCTCCCTAGGCAGGTGTGAAACTGGGCTACCGCGAAATTATCACT
GCCACGTAACTGTTCTGTGATCCTTTGCGCTAGGAGTACTCCGACGCAAGTCGCGCTTCA
GCGATCGCACCATATGTAGGGGACGCATGTGAGAGAGGTCGTGCATCTAGATTACGACAT
TTCCCGTGACTCGCGCGCCTGGTGTGACGGTACTTTCGATTGGTCTCTTCACCGCTCAGA
CCTCGAAGTTACCTGCGGTACATCAAAGACTGAAAAACC
>SRR493344 <unknown description>
CGGAGAGCTCCAGGCCAAATGACGAGCTCATGTCCCCTGCGGTACTTAGCTATCTGTTCT
CAATCCCTGAGGTCACACAGCCTCAGATAGTGGGGGCAACCCACACCACCATGAATCATA
TCTACACCATACAGCTTTCGAAGCTGCCCAGTCCTTGTGGGTATGGAACGCCGGTGACCA
CTAAGCCAACCCGGCTTGTCTCGTGGAGCCCGAAGACACCTTTTTTCGTTTTACCTGATC
CGCACGTTCCCCTTCCATGCGGGACACCCGGCAAATACTCGTCGGTCCCGTCTTAGTGGC
AAATTTGCAAGTTTATCACGGTCGAATGAGCGCGATGGCCTGATACTCGCCCAATTTCGC
CCTGACCCAGGTAACAATTGAGACACGCACCGCTCGCAAGTCTAGCCTACGTCGCGTAGG
CTCGGGTCACAACTCGATATTTGCAAGGGACACTGGAATATCGGACCCATTCTGGTGCCT
ATCATTGCAAACTAAACAAGATACCCAAGCAAATCAGAGGAAGCTGCCAGCATCGCTGCT
GTTCAAGATTGGCGAAGCACACAACTTAACGTCTCCCCCATCGGTTACCTCTAGCCCGCA
CGAAGCGACACGCGTCGCTTGCTCACGGACGGAAGTCCAGGTGATGGGTGCAGTGAAGAG
AAATCATAGTGTAAATAATCTAGTGATGTCTATTCGGTGCCAAATCCTGTCTAAGCTCGG
ATTTTCAACGTTCAACCGAATCACGTTTAATTGTGTACGTTTGGCGGTGCCTAATGCCGC
ACTGAGCAATAATATAGACGAGCATCCCATTATTTGCGTTCGCCGGGTGTTCGCACAGAA
TATCGATACTGGCCGTATATGTGGGGGCAGCTTAAGAGTCTAGTTCTCTTTATTAACAGC
TAAGGTCAGCAGCACCTTTCTTTCCGGCATCAACAATCGGTCCCGGGAATGCCATGGAGG
GGGACTAAGATTCTGGCCGAGATCTCAGCCCGTTTTGGCAGATTTAGACCTAGGATGTAA
TCCGCTCCCTTCCGTCACTCCGGGTTTGCGAGACGCGAGGGGAACCGGGAGGGGTCCGCA
GGGGCTGCCGACACTCGACATGAGCGCGTGCCGTCGCCCTCACTCGACGTAATAGATTTA
TGGAGAAATGATGTGCCCACTTGATTTAATATCGAGGGAGCACGTAAAGATCAGTGCTGA
ATGCGCGCCTTGGGGGAGGGCAAGCGGAATATGGTACCAGAGGAGAGAGGCGTTACACGG
TCGAAAATGGGTCCGGACGGTTACTGGGCGCAACTGCGCTGGAATCAGCGCACCAGCAGG
ATCCTAACACAGTGCAAGTTTGGCCTAATGCACCCGGTGTTCTGAGCCGCACGGGCATCT
CTGCTGTAACGATCGGTCACGCCTCTAGTCTTGCTAGTGCCGCGGGTCGTGGCTGCTATT
CTCACTTTCGAATGGCTGGAGGAGTGGGGAAGAACCAAAAAAACGACAACATCACCTGAG
TCTGAGGGGTTGCGGAGCCAACTCTAAGCTAGCCGCAAGTATGCGCCACGAATATGGCAA
GGCAGCAATTGTCAAGATAATGACTCCAGAGCCTTAGGTTAAGACCTATGACCGCACGAA
ATGTATGATACGCATTACCTAGCCAGAGAGTTCCGGTAGGAAATCGGTTCACCGTCAAAT
GAGAGCACCGATAGGGCAGATATTGATGCACGGGCTAGCTCGAATGCGGTTGCTGCCATC
CCAAGGAGCTGAGCGCCGAAACCAGTTCCGGGCAAACCCCCATCCTCCCTCTGGAACAGG
TTAGGGTTCAACTGCGCGCCCGACGTGCCCGCGACCGAATTAGCGGGCCGGTCGACAGAA
TCACTGAGGGGATAATCAGTTCCGCCTCTGACGATTCCTGCCAGGAAGTTGTGTTACCTG
CAGGTCCCCTAGGGAGAGTACGCTAGACTTCTAGTACGAGACCCGGAGGGCACTGGGGGA
GAGGCTAGTTTACTAGCTCGTGGTAAACCCCCCTGGAAGCTCCCAGCACTCTGGTCCGCA
TGGCGTTCTTACGTCGACGCCCTTTTCAGCCGACCTATCTGGCCGGCCCATCCATTCCCT
ATGGGTGAGTTGCGCCGTCGGGGATGGGGGTGAATGAAGCTAAGAGGCGAGGCAAGCCCT
GTTCTCACCCGTTAACGAACACCACGGCATTCCCACACGATGAGAGGTACAGTGAAGTAC
GCCGTAAATCCATTCCTAAGGTGCGAAAGTGAGCCGGCAGCAAGTGGATGAGGTCGGGAT
GCACAACGGACACCTCGGTTTGCAGGTTCCGTAACCGAGCGAGTAACCTTAATAGGAGGT
ACAGAATCGATCAATATAGTGTAGCTAAAACAGTGCGTCTCAAGGTCCGACGGGCACCAA
GAGACTTAGTGCAAATTGGACGGCTCTAGTTCTAAACACTAGCTTGCGCCCGCCCCCTGG
GGCCAAGACCGTCCCAGAGTCGCCAAGCTGCGGTATAGCAATCCTCGTAGAGACGCCAAC
CCCTAACAGTCCGGAGACACGAAGCTGCGCGGACATGAGAATGGGTCTGGATCATCATTG
ACCGGATACGTCACTGGTGTGAGTCGTTCATGGAGGTGCCCAGCTGGAGCAACTGCAGCC
TATGGACATACGGGGGGGGTAGATTTACACCTTACACGCCCCGGCTGGACTCGCCAACGC
GTTCCCTATACTAGGTATCGGTCAAGACCTGGGCTATTATCCCAACCTGGAGCGCTAGCC
GCACGCTCTATCGTAGGGGAGACAGATAAGGATCGTCAGCCGCCGACCCGGAGAGCCTAA
GCATCAACTATTCGGCATCCTCCAGGGCCTACGAGTACCTTGGCAGATGGGGGTCAGGGC
CATAACAAGTATTATGGTGGCAACAGTCTCATCTTGGTGAGTAGTGCCCAATAGTAACTT
TTTCTTTGACTTAATTGGGCACGTACTGCGACAATATCAGAACCGGTGCCCCACCGTTTC
GAGAAACCAGAGGACACGTAGAAGATCAATCGCCCGTAGCAGAAATCTAGCCACCTCCTC
TTCGGGATGTGACGGGGGTGCACACCGTCCCCCCCGGTGCCTAGCATGAGGGGCTACAGA
GTGGTGCGGAGGTCGGCGACAAGAAAAGGCTTATCGCAAGGGGGAAGTGTGGCTTGAATG
TTGCATATTTTCCCGCGAGAAGGCTTTGTGGAGGAGGCAGAGTAGTCACGCCCGGGGCCT
ATGGGGGTAGTTGTATGTTATAATCAGACGACTCTCCATATGTTGTTTCAAGGGCTCGCA
CAGCTGTCGCGCCACCAATCATCCGTCTAAAAAATGACAGCGCTAGGTATTCATGGAGGC
TAGTATAAAGACTCAGCTGAGAAGCGTCGTAGATGCTCCGGAGGAGCGTAAAACTGGACT
TAGGACCGAACGTTTCTCAGACTAGACTGGGGGCGGGCTGAAACGGAGGAAAACGGATGA
AAAGGACAGGGTCTTTGAGCGCCCAGCATAGAAATCAGCCGACAATCTGGCCAGTCGGAT
TACTAAGCCCACCAAGCGCGCCGAATGGAGGCGCAGGGTACCAAGAAACGAAGTGCGATG
GTAGAAGCGTTACGAAGAGCAGCTCAAGAGTAAACGTTGGGGGGGCGAGCGGCGTGGGAG
GGCCTAAAGCATGGACCTCACTGCCCCCCGATCACGCCGGGGGCGGGCGGGACCAACGAC
GTTCGCTAGGCTCGAGGTAAAACGGCAGGCTTAGGAGAAAGTCAGTTCCGGAGTTCGGCA
CTCGGCGCACAGTTCGAACAGCCGGGAGGGCGCAGTAGTTGACTGTTTCTGACGGCCAGG
CTTCGCAGAGTCTCACATAGCCATCTGGAACACGCTACTGCCCATCCTGCGGCGTCAACC
AGGAACTCTGCGTGGGCGCCACCCTAATGTCTGAGGTCATAATAGCCATTTGACGTTAGT
ACGGCGTAGAACTGACTTCTTTCCACACGAATGGGAGGAAAAGGCGGTACGATTTCAAGC
AACCAAACGCTCCCCCCTTCCCGACCAGCACGAGGATACCTAAGCACGCTTTCGCGTAAA
TTATACTGGGACAATGAGCAGAGACGGCTTTACTAGGACAGACCCCGCAACAATCCACAG
CGAGGGGTATGTAGCCTTGTCAATTGCGCTCAGGGCCACGTGTAGTGAACGTCGCTAGCC
GGACCTCGACTGCGTCAGGCGCTTTTGAGGAGTACGAAACCGGCCACGCCAGCGCTAGTA
TTAAGGATTGAGACGGAAAGCTACCCGACAATAGTGAAGGTCGGCGCTTGGGGGACGACT
ACCGACTGGTGGTCCACGCAGGAGAGGCGAGGTTGAATGTGAACGAGGAGGTCCCTGTTT
ACGATTGGGCTACTTGGGACACTCTCAACCTAACTAGCTCAACGTCGCGGTGAGTTGTTT
CTCAAACTTTCCTAGAAGTTTTTCTTTCTGGATGTTTTTGTTCTCCTTACTGTAGAATCT
AATTGGACGGTCAGGCGTTGCAGGAGCCCATCGATCGTGGTGGTTGCGCTCACATATACG
TTTGCTCCATGCCGATACCACTCGGCCCGTTACTCCCCCGATTTCGTATGGGTCACAGCC
GCTGTGGCCCGTTCGGAGTGAAGGAAGGACGGAGCTACCGCCGTAATGGTTTTGCGCTGA
CATTCGTGAGTCCGACCCCAAAGCCGTGAAGCATGTTCTACGCGGAGCCCCAATTTGCGC
GGACCACCCTCTCCACCCGCATCCCTAACCCTTACGCCTGCGGATGCCGACTTGGCTGTA
GTAACGAGTATTGTCGTCAGGCCATTGTATGCGCCCTCAATCACTAGTTTTTGAGCTCGG
TCCCCAACCCAGGCGCGCGGGCCCCGGGGGACTGCTAGGGCTTCCTGTAAAAGCGGCACG
TGTTGTTACATCTCTAGCGTTGCTACGATAGCGAGGGGGACCGGTGAATGCTTCGGGCTT
CGTCTTTCCTGTTTTATTATCGGGTTCACTAAATCCTTGTCGCTGGTCCTGCTCCGTTCG
TAAGCGGGCTTGTAGGATTTAATTCTTCTCTGAGGCGGTGCACTCTCGTCGACCGGGATC
AGGCCCCCTCTTGTCGTCATGCTGTCCTCATAACACAAACGGCGGAATGAACTCCAGTCC
GGCCGGGGTCAAATCAGTCCTTAAGGCAGTGTTAGAGTGGGTGCTACGCATCCATCCCTA
CTAGATACGGCGAGCATTTGGGCAACAACGGTCGTACTTGTGTACGGGTTCGCCCTCATC
GCGTTAGCCTCTCTCCGTAAATGAACCAGCCGCTATATAAGAGTTATGCTTATGCGCGCA
CGGGAACTGATTTGGGGTCGCTCTCGTGGTTGCCTCCAGGCTGCTCGATGTGCCCCGACG
GTGAGAGCTGTTGGGACTCATAATGGGCGGCATGGCGACTCAGCGTACGAGATGGGATCC
GCCATACACCCTTACGGGAATAGACCCGCTTAGTAGCTCTTCTCCATCGTGCCTTGGCTC
AGTCATGCGTAATCCCGTCCCCTCATGTTTCCTGCGCTCGGCCTCCGTCATCGCTTCCTC
CGAGGGTGTGGGACTCATAGATTTTAAATCGTTTTCAGTTCGGCAACAACAGCTTCGAGT
TCGGAGCTTTACCGTGCCTCCACCCGCCTGTAGATCGGCAACGGACTCCGCGTCCACTAG
TATGGTACCCTGAAAGGAGTTGACCAATGGACCCAATGTTCGGAAGGTGTTCTCGACGAA
TACGCCTCTAACGTAGACGCGCAGCGGTGGGAAAGCACTTCTTGGCGGCTGTGCCGTCGC
ATGGAGCCTGAGTCTCATGTCGGTTGGAAGATAGGGTCCGTGCTCTAGCTTAACCGGTAA
TATAGGCTCCTGGGCTCTACGAACGACCAGGCTTCCCTGGAGCGTGGACTCCCGGTTTAG
CCGTCTGCGGCCAGGCCTCGACGTGAAATCGACCGGTAACCCAAGGAAACCGCGGCTGTC
GTATACCCCTGCCAAAGACGCAAGTGCCTAGGCCGCTTCCCTCGCTTCCTGAATACCACC
GTGTCACAATACCGTTATTTAGTGGTGTGTAGGACACCACCGCAAAACCAGACTTATCCC
TACCCATACGTCCAAAAACGTCCTCAGGCTTACCGCCAGCCGAGGTACGGATGACCTCAG
CTCGCATCTCCTTCTCTTCTGCTCCGTTGCTCGTAAGTCGTCGCACCCAATCACCCGGCA
GTCGGACTGCGCGGTGGTGCTCACAAGCTGATTCTGCTCTCCCCCGAAACGGGTCGTTAA
GACTCATTCGCGTCTTGTCACCCAAAGGTCCCTGTTTTCAATCACTCGAAAACGTAGACT
CCTCTACTGTACTAGTGTTAAAGCACACAAGCCGTCTCCCGCCGTCCCTGGCCTTCAACA
CGCCGCCCACTGGCGCAGTCGTCGAAGCCGCAGTCCGCACTCAGCTCAGTACTCGTGGCC
GCCCTCATAGTCGAGCAACTTTACCTTCACCCGTCCGTCTCCGCGGCCGTCGTAGGAGCC
ACACTAATGCACACCCTTGATCAACTAGGACAATCGAGCTCAGGTTTCTGTCCACCCACG
TCTTGGGACACGCTGTCCGTCCATGGCTGGAAGCTAGGCGAGACACAACGACAAGGCATA
AATGGTTGCAAGAACTCCTTGACGCTCCCATCCCTATCGCATCTTCGGCATAAGCCGGCA
AGGGGGCTGGTGCGTATGCCCTGGCATGGCGGCCTATTATGGGAAGCGGAGTCGGCGCAT
TCGGGGATTTGGTGTCTCTTCGCAATTCCCTGCCTCTTACCCAAACTCGCACTAGCGTCC
GTTGCGTCTAAACGATGGGTTCGTATGGGCTCACTCTTGCACTGTAATGTGTGAAGCCTT
CCAGGCAGTCTAGCCGCTCCCTAGGCAGGTGTGAAACTGGGCTACCGCGAAATTATCACT
GCCACGTAACTGTTCTGTGATCCTTTGCGCTAGGAGTACTCCGACGCAAGTCGCGCTTCA
GCGATCGCACCATATGTAGGGGACGCATGTGAGAGAGGTCGTGCATCTAGATTACGACAT
TTCCCGTGACTCGCGCGCCTGGTGTGACGGTACTTTCGATTGGTCTCTTCACCGCTCAGA
CCTCGAAGTTACCTGCGGTACATCAAAGACTGAAAAACC
>SRR349956 <unknown description>
CGGAGAGCTCCAGGCCAAATGACGAGCTCATGTCCCCTGCGGTACTTAGCTATCTGTTCT
CAATCCCTGAGGTCACACAGCCTCAGATAGTGGGGGCAACCCACACCACCATGAATCATA
TCTACACCATACAGCTTTCGAAGCTGCCCAGTCCTTGTGGGTATGGAACGCCGGTGACCA
CTAAGCCAACCCGGCTTGTCTCGTGGAGCCCGAAGACACCTTTTTTCGTTTTACCTGATC
CGCACGTTCCCCTTCCATGCGGGACACCCGGCAAATACTCGTCGGTCCCGTCTTAGTGGC
AAATTTGCAAGTTTATCACGGTCGAATGAGCGCGATGGCCTGATACTCGCCCAATTTCGC
CCTGACCCAGGTAACAATTGAGACACGCACCGCTCGCAAGTCTAGCCTACGTCGCGTAGG
CTCGGGTCACAACTCGATATTTGCAAGGGACACTGGAATATCGGACCCATTCTGGTGCCT
ATCATTGCAAACTAAACAAGATACCCAAGCAAATCAGAGGAAGCTGCCAGCATCGCTGCT
GTTCAAGATTGGCGAAGCACACAACTTAACGTCTCCCCCATCGGTTACCTCTAGCCCGCA
CGAAGCGACACGCGTCGCTTGCTCACGGACGGAAGTCCAGGTGATGGGTGCAGTGAAGAG
AAATCATAGTGTAAATAATCTAGTGATGTCTATTCGGTGCCAAATCCTGTCTAAGCTCGG
ATTTTCAACGTTCAACCGAATCACGTTTAATTGTGTACGTTTGGCGGTGCCTAATGCCGC
ACTGAGCAATAATATAGACGAGCATCCCATTATTTGCGTTCGCCGGGTGTTCGCACAGAA
TATCGATACTGGCCGTATATGTGGGGGCAGCTTAAGAGTCTAGTTCTCTTTATTAACAGC
TAAGGTCAGCAGCACCTTTCTTTCCGGCATCAACAATCGGTCCCGGGAATGCCATGGAGG
GGGACTAAGATTCTGGCCGAGATCTCAGCCCGTTTTGGCAGATTTAGACCTAGGATGTAA
TCCGCTCCCTTCCGTCACTCCGGGTTTGCGAGACGCGAGGGGAACCGGGAGGGGTCCGCA
GGGGCTGCCGACACTCGACATGAGCGCGTGCCGTCGCCCTCACTCGACGTAATAGATTTA
TGGAGAAATGATGTGCCCACTTGATTTAATATCGAGGGAGCACGTAAAGATCAGTGCTGA
ATGCGCGCCTTGGGGGAGGGCAAGCGGAATATGGTACCAGAGGAGAGAGGCGTTACACGG
TCGAAAATGGGTCCGGACGGTTACTGGGCGCAACTGCGCTGGAATCAGCGCACCAGCAGG
ATCCTAACACAGTGCAAGTTTGGCCTAATGCACCCGGTGTTCTGAGCCGCACGGGCATCT
CTGCTTTAACGATCGGTCACGCCTCTAGTCTTGCTAGTGCCGCGGGTCGTGGCTGCTATT
CTCACTTTCGAATGGCTGGAGGAGTGGGGAAGAACCAAAAAAACGACAACATCACCTGAG
TCTGAGGGGTTGCGGAGCCAACTCTAAGCTAGCCGCAAGTATGCGCCACGAATATGGCAA
GGCAGCAATTGTCAAGATAATGACTCCAGAGCCTTAGGTTAAGACCTATGACCGCACGAA
ATGTATGATACGCATTACCTAGCCAGAGAGTTCCGGTAGGAAATCGGTTCACCGTCAAAT
GAGAGCACCGATAGGGCAGATATTGATGCACGGGCTAGCTCGAATGCGGTTGCTGCCATC
CCAAGGAGCTGAGCGCCGAAACCAGTTCCGGGCAAACCCCCATCCTCCCTCTGGAACAGG
TTAGGGTTCAACTGCGCGCCCGACGTGCCCGCGACCGAATTAGCGGGCCGGTCGACAGAA
TCACTGAGGGGATAATCAGTTCCGCCTCTGACGATTCCTGCCAGGAAGTTGTGTTACCTG
CAGGTCCCCTAGGGAGAGTACGCTAGACTTCTAGTACGAGACCCGGAGGGCACTGGGGGA
GAGGCTAGTTTACTAGCTCGTGGTAAACCCCCCTGGAAGCTCCCAGCACTCTGGTCCGCA
TGGCGTTCTTACGTCGACGCCCTTTTCAGCCGACCTATCTGGCCGGCCCATCCATTCCCT
ATGGGTGAGTTGCGCCGTCGGGGATGGGGGTGAATGAAGCTAAGAGGCGAGGCAAGCCCT
GTTCTCACCCGTTAACGAACACCACGGCATTCCCACACGATGAGAGGTACAGTGAAGTAC
GCCGTAAATCCATTCCTAAGGTGCGAAAGTGAGCCGGCAGCAAGTGGATGAGGTCGGGAT
GCACAACGGACACCTCGGTTTGCAGGTTCCGTAACCGAGCGAGTAACCTTAATAGGAGGT
ACAGAATCGATTAATATAGTGTAGCTAAAACAGTGCGTCTCAAGGTCCGACGGGCACCAA
GAGACTTAGTGCAAATTGGACGGCTCTAGTTCTAAACACTAGCTTGCGCCCGCCCCCTGG
GGCCAAGACCGTCCCAGAGTCGCCAAGCTGCGGTATAGCAATCCTCGTAGAGACGCCAAC
CCCTAACAGTCCGGAGACACGAAGCTGCGCGGACATGAGAATGGGTCTGGATCATCATTG
ACCGGATACGTCACTGGTGTGAGTCGTTCATGGAGGTGCCCAGCTGGAGCAACTGCAGCC
TATGGACATACGGGGGGGGTAGATTTACACCTTACACGCCCCGGCTGGACTCGCCAACGC
GTTCCCTATACTAGGTATCGGTCAAGACCTGGGCTATTATCCCAACCTGGAGCGCTAGCC
GCACGCTCTATCGTAGGGGAGACAGATAAGGATCGTCAGCCGCCGACCCGGAGAGCCTAA
GCATCAACTATTCGGCATCCTCCAGGGCCTACGAGTACCTTGGCAGATGGGGGTCAGGGC
CATAACAAGTATTATGGTGGCAACAGTCTCATCTTGGTAAGTAGTGCCCAATAGTAACTT
TTTCTTTGACTTAATTGGGCACGTACTGCGACAATATCAGAACCGGTGCCCCACCGTTTC
GAGAAACCAGAGGACACGTAGAAGATCAATCGCCCGTAGCAGAAATCTAGCCACCTCCTC
TTCGGGATGTGACGGGGGTGCACACCGTCCCCCCCGGTGCCTAGCATGAGGGGCTACAGA
GTGGTGCGGAGGTCGGCGACAAGAAAAGGCTTATCGCAAGGGGGAAGTGTGGCTTGAATG
TTGCATATTTTCCCGCGAGAAGGCTTTGTGGAGGAGGCAGAGTAGTCACGCCCGGGGCCT
ATGGGGGTAGTTGTATGTTATAATCAGACGACTCTCCATATGTTGTTTCAAGGGCTCGCA
CAGCTGTCGCGCCACCAATCATCCGTCTAAAAAATGACAGCGCTAGGTATTCATGGAGGC
TAGTATAAAGACTCAGCTGAGAAGCGTCGTAGATGCTCCGGAGGAGCGTAAAACTGGACT
TAGGACCGAACGTTTCTCAGACTAGACTGGGGGCGGGCTGAAACGGAGGAAAACGGATGA
AAAGGACAGGGTCTTTGAGCGCCCAGCATAGAAATCAGCCGACAATCTGGCCAGTCGGAT
TACTAAGCCCACCAAGCGCGCCGAATGGAGGCGCAGGGTACCAAGAAACGAAGTGCGATG
GTAGAAGCGTTACGAAGAGCAGCTCAAGAGTAAACGTTGGGGGGGCGAGCGGCGTGGGAG
GGCCTAAAGCATGGACCTCACTGCCCCCCGATCACGCCGGGGGCGGGCGGGACCAACGAC
GTTCGCTAGGCTCGAGGTAAAACGGCAGGCTTAGGAGAAAGTCAGTTCCGGAGTTCGGCA
CTCGGCGCACAGTTCGAACAGCCGGGAGGGCGCAGTAGTTGACTGTTTCTGACGGCCAGG
CTTCGCAGAGTCTCACATAGCCATCTGGAACACGCTACTGCCCATCCTGCGGCGTCAACC
AGGAACTCTGCGTGGGCGCCACCCTAATGTCTGAGGTCATAATAGCCATTTGACGTTAGT
ACGGCGTAGAACTGACTTCTTTCCACACGAATGGGAGGAAAAGGCGGTACGATTTCAAGC
AACCAAACGCTCCCCCCTTCCCGACCAGCACGAGGATACCTAAGCACGCTTTCGCGTAAA
TTATACTGGGACAATGAGCAGAGACGGCTTTACTAGGACAGACCCCGCAACAATCCACAG
CGAGGGGTATGTAGCCTTGTCAATTGCGCTCAGGGCCACGTGTAGTGAACGTCGCTAGCC
GGACCTCGACTGCGTCAGGCGCTTTTGAGGAGTACGAAACCGGCCACGCCAGCGCTAGTA
TTAAGGATTGAGACGGAAAGCTACCCGACAATAGTGAAGGTCGGCGCTTGGGGGACGACT
ACCGACTGGTGGTCCACGCAGGAGAGGCGAGGTTGAATGTGAACGAGGAGGTCCCTGTTT
ACGATTGGGCTACTTGGGACACTCTCAACCTAACTAGCTCAACGTCGCGGTGAGTTGTTT
CTCAAACTTTCCTAGAAGTTTTTCTTTCTGGATGTTTTTGTTCTCCTTACTGTAGAATCT
AATTGGACGGTCAGGCGTTGCAGGAGCCCATCGATCGTGGTGGTTGCGCTCACATATACG
TTTGCTCCATGCCGATACCACTCGGCCCGTTACTCCCCCGATTTCGTATGGGTCACAGCC
GCTGTGGCCCGTTCGGAGTGAAGGAAGGACGGAGCTACCGCCGTAATGGTTTTGCGCTGA
CATTCGTGAGTCCGACCCCAAAGCCGTGAAGCATGTTCTACGCGGAGCCCCAATTTGCGC
GGACCACCCTCTCCACCCGCATCCCTAACCCTTACGCCTGCGGATGCCGACTTGGCTGTA
GTAACGAGTATTGTCGTCAGGCCATTGTATGCGCCCTCAATCACTAGTTTTTGAGCTCGG
TCCCCAACCCAGGCGCGCGGGCCCCGGGGGACTGCTAGGGCTTCCTGTAAAAGCGGCACG
TGTTGTTACATCTCTAGCGTTGCTACGATAGCGAGGGGGACCGGTGAATGCTTCGGGCTT
CGTCTTTCCTGTTTTATTATCGGGTTCACTAAATCCTTGTCGCTGGTCCTGCTCCGTTCG
TAAGCGGGCTTGTAGGATTTAATTCTTCTCTGAGGCGGTGCACTCTCGTCGACCGGGATC
AGGCCCCCTCTTGTCGTCATGCTGTCCTCATAACACAAACGGCGGAATGAACTCCAGTCC
GGCCGGGGTCAAATCAGTCCTTAAGGCAGTGTTAGAGTGGGTGCTACGCATCCATCCCTA
CTAGATACGGCGAGCATTTGGGCAACAACGGTCGTACTTGTGTACGGGTTCGCCCTCATC
GCGTTAGCCTCTCTCCGTAAATGAACCAGCCGCTATATAAGAGTTATGCTTATGCGCGCA
CGGGAACTGATTTGGGGTCGCTCTCGTGGTTGCCTCCAGGCTGCTCGATGTGCCCCGACG
GTGAGAGCTGTTGGGACTCATAATGGGCGGCATGGCGACTCAGCGTACGAGATGGGATCC
GCCATACACCCTTACGGGAATAGACCCGCTTAGTAGCTCTTCTCCATCGTGCCTTGGCTC
AGTCATGCGTAATCCCGTCCCCTCATGTTTCCTGCGCTCGGCCTCCGTCATCGCTTCCTC
CGAGGGTGTGGGACTCATAGATTTTAAATCGTTTTCAGTTCGGCAACAACAGCTTCGAGT
TCGGAGCTTTACCGTGCCTCCACCCGCCTGTAGATCGGCAACGGACTCCGCGTCCACTAG
TATGGTACCCTGAAAGGAGTTGACCAATGGACCCAATGTTCGGAAGGTGTTCTCGACGAA
TACGCCTCTAACGTAGACGCGCAGCGGTGGGAAAGCACTTCTTGGCGGCTGTGCCGTCGC
ATGGAGCCTGAGTCTCATGTCGGTTGGAAGATAGGGTCCGTGCTCTAGCTTAACCGGTAA
TATAGGCTCCTGGGCTCTACGAACGACCAGGCTTCCCTGGAGCGTGGACTCCCGGTTTAG
CCGTCTGCGGCCAGGCCTCGACGTGAAATCGACCGGTAACCCAAGGAAACCGCGGCTGTC
GTATACCCCTGCCAAAGACGCAAGTGCCTAGGCCGCTTCCCTCGCTTCCTGAATACCACC
GTGTCACAATACCGTTATTTAGTGGTGTGTAGGACACCACCGCAAAACCAGACTTATCCC
TACCCATACGTCCAAAAACGTCCTCAGGCTTACCGCCAGCCGAGGTACGGATGACCTCAG
CTCGCATCTCCTTCTCTTCTGCTCCGTTGCTCGTAAGTCGTCGCACCCAATCACCCGGCA
GTCGGACTGCGCGGTGGTGCTCACAAGCTGATTCTGCTCTCCCCCGAAACGGGTCGTTAA
GACTCATTCGCGTCTTGTCACCCAAAGGTCCCTGTTTTCAATCACTCGAAAACGTAGACT
CCTCTACTGTACTAGTGTTAAAGCACACAAGCCGTCTCCCGCCGTCCCTGGCCTTCAACA
CGCCGCCCACTGGCGCAGTCGTCGAAGCCGCAGTCCGCACTCAGCTCAGTACTCGTGGCC
GCCCTCATAGTCGAGCAACTTTACCTTCACCCGTCCGTCTCCGCGGCCGTCGTAGGAGCC
ACACTAATGCACACCCTTGATCAACTAGGACAATCGAGCTCAGGTTTCTGTCCACCCACG
TCTTGGGACACGCTGTCCGTCCATGGCTGGAAGCTAGGCGAGACACAACGACAAGGCATA
AATGGTTGCAAGAACTCCTTGACGCTCCCATCCCTATCGCATCTTCGGCATAAGCCGGCA
AGGGGGCTGGTGCGTATGCCCTGGCATGGCGGCCTATTATGGGAAGCGGAGTCGGCGCAT
TCGGGGATTTGGTGTCTCTTCGCAATTCCCTGCCTCTTACCCAAACTCGCACTAGCGTCC
GTTGCGTCTAAACGATGGGTTCGTATGGGCTCACTCTTGCACTGTAATGTGTGAAGCCTT
CCAGGCAGTCTAGCCGCTCCCTAGGCAGGTGTGAAACTGGGCTACCGCGAAATTATCACT
GCCACGTAACTGTTCTGTGATCCTTTGCGCTAGGAGTACTCCGACGCAAGTCGCGCTTCA
GCGATCGCACCATATGTAGGGGACGCATGTGAGAGAGGTCGTGCATCTAGATTACGACAT
TTCCCGTGACTCGCGCGCCTGGTGTGACGGTACTTTCGATTGGTCTCTTCACCGCTCAGA
CCTCGAAGTTACCTGCGGTACATCAAAGACTGAAAAACC
>SRR404409 <unknown description>
CGGAGAGCTCCAGGCCAAATGACGAGCTCATGTCCCCTGCGGTACTTAGCTATCTGTTCT
CAATCCCTGAGGTCACACAGCCTCAGATAGTGGGGGCAACCCACACCACCATGAATCATA
TCTACACCATACAGCTTTCGAAGCTGCCCAGTCCTTGTGGGTATGGAACGCCGGTGACCA
CTAAGCCAACCCGGCTTGTCTCGTGGAGCCCGAAGACACCTTTTTTCGTTTTACCTGATC
CGCACGTTCCCCTTCCATGCGGGACACCCGGCAAATACTCGTCGGTCCCGTCTTAGTGGC
AAATTTGCAAGTTTATCACGGTCGAATGAGCGCGATGGCCTGATACTCGCCCAATTTCGC
CCTGACCCAGGTAACAATTGAGACACGCACCGCTCGCAAGTCTAGCCTACGTCGCGTAGG
CTCGGGTCACAACTCGATATTTGCAAGGGACACTGGAATATCGGACCCATTCTGGTGCCT
ATCATTGCAAACTAAACAAGATACCCAAGCAAATCAGAGGAAGCTGCCAGCATCGCTGCT
GTTCAAGATTGGCGAAGCACACAACTTAACGTCTCCCCCATCGGTTACCTCTAGCCCGCA
CGAAGCGACACGCGTCGCTTGCTCACGGACGGAAGTCCAGGTGATGGGTGCAGTGAAGAG
AAATCATAGTGTAAATAATCTAGTGATGTCTATTCGGTGCCAAATCCTGTCTAAGCTCGG
ATTTTCAACGTTCAACCGAATCACGTTTAATTGTGTACGTTTGGCGGTGCCTAATGCCGC
ACTGAGCAATAATATAGACGAGCATCCCATTATTTGCGTTCGCCGGGTGTTCGCACAGAA
TATCGATACTGGCCGTATATGTGGGGGCAGCTTAAGAGTCTAGTTCTCTTTATTAACAGC
TAAGGTCAGCAGCACCTTTCTTTCCGGCATCAACAATCGGTCCCGGGAATGCCATGGAGG
GGGACTAAGATTCTGGCCGAGATCTCAGCCCGTTTTGGCAGATTTAGACCTAGGATGTAA
TCCGCTCCCTTCCGTCACTCCGGGTTTGCGAGACGCGAGGGGAACCGGGAGGGGTCCGCA
GGGGCTGCCGACACTCGACATGAGCGCGTGCCGTCGCCCTCACTCGACGTAATAGATTTA
TGGAGAAATGATGTGCCCACTTGATTTAATATCGAGGGAGCACGTAAAGATCAGTGCTGA
ATGCGCGCCTTGGGGGAGGGCAAGCGGAATATGGTACCAGAGGAGAGAGGCGTTACACGG
TCGAAAATGGGTCCGGACGGTTACTGGGCGCAACTGCGCTGGAATCAGCGCACCAGCAGG
ATCCTAACACAGTGCAAGTTTGGCCTAATGCACCCGGTGTTCTGAGCCGCACGGGCATCT
CTGCTTTAACGATCGGTCACGCCTCTAGTCTTGCTAGTGCCGCGGGTCGTGGCTGCTATT
CTCACTTTCGAATGGCTGGAGGAGTGGGGAAGAACCAAAAAAACGACAACATCACCTGAG
TCTGAGGGGTTGCGGAGCCAACTCTAAGCTAGCCGCAAGTATGCGCCACGAATATGGCAA
GGCAGCAATTGTCAAGATAATGACTCCAGAGCCTTAGGTTAAGACCTATGACCGCACGAA
ATGTATGATACGCATTACCTAGCCAGAGAGTTCCGGTAGGAAATCGGTTCACCGTCAAAT
GAGAGCACCGATAGGGCAGATATTGATGCACGGGCTAGCTCGAATGCGGTTGCTGCCATC
CCAAGGAGCTGAGCGCCGAAACCAGTTCCGGGCAAACCCCCATCCTCCCTCTGGAACAGG
TTAGGGTTCAACTGCGCGCCCGACGTGCCCGCGACCGAATTAGCGGGCCGGTCGACAGAA
TCACTGAGGGGATAATCAGTTCCGCCTCTGACGATTCCTGCCAGGAAGTTGTGTTACCTG
CAGGTCCCCTAGGGAGAGTACGCTAGACTTCTAGTACGAGACCCGGAGGGCACTGGGGGA
GAGGCTAGTTTACTAGCTCGTGGTAAACCCCCCTGGAAGCTCCCAGCACTCTGGTCCGCA
TGGCGTTCTTACGTCGACGCCCTTTTCAGCCGACCTATCTGGCCGGCCCATCCATTCCCT
ATGGGTGAGTTGCGCCGTCGGGGATGGGGGTGAATGAAGCTAAGAGGCGAGGCAAGCCCT
GTTCTCACCCGTTAACGAACACCACGGCATTCCCACACGATGAGAGGTACAGTGAAGTAC
GCCGTAAATCCATTCCTAAGGTGCGAAAGTGAGCCGGCAGCAAGTGGATGAGGTCGGGAT
GCACAACGGACACCTCGGTTTGCAGGTTCCGTAACCGAGCGAGTAACCTTAATAGGAGGT
ACAGAATCGATCAATATAGTGTAGCTAAAACAGTGCGTCTCAAGGTCCGACGGGCACCAA
GAGACTTAGTGCAAATTGGACGGCTCTAGTTCTAAACACTAGCTTGCGCCCGCCCCCTGG
GGCCAAGACCGTCCCAGAGTCGCCAAGCTGCGGTATAGCAATCCTCGTAGAGACGCCAAC
CCCTAACAGTCCGGAGACACGAAGCTGCGCGGACATGAGAATGGGTCTGGATCATCATTG
ACCGGATACGTCACTGGTGTGAGTCGTTCATGGAGGTGCCCAGCTGGAGCAACTGCAGCC
TATGGACATACGGGGGGGGTAGATTTACACCTTACACGCCCCGGCTGGACTCGCCAACGC
GTTCCCTATACTAGGTATCGGTCAAGACCTGGGCTATTATCCCAACCTGGAGCGCTAGCC
GCACGCTCTATCGTAGGGGAGACAGATAAGGATCGTCAGCCGCCGACCCGGAGAGCCTAA
GCATCAACTATTCGGCATCCTCCAGGGCCTACGAGTACCTTGGCAGATGGGGGTCAGGGC
CATAACAAGTATTATGGTGGCAACAGTCTCATCTTGGTAAGTAGTGCCCAATAGTAACTT
TTTCTTTGACTTAATTGGGCACGTACTGCGACAATATCAGAACCGGTGCCCCACCGTTTC
GAGAAACCAGAGGACACGTAGAAGATCAATCGCCCGTAGCAGAAATCTAGCCACCTCCTC
TTCGGGATGTGACGGGGGTGCACACCGTCCCCCCCGGTGCCTAGCATGAGGGGCTACAGA
GTGGTGCGGAGGTCGGCGACAAGAAAAGGCTTATCGCAAGGGGGAAGTGTGGCTTGAATG
TTGCATATTTTCCCGCGAGAAGGCTTTGTGGAGGAGGCAGAGTAGTCACGCCCGGGGCCT
ATGGGGGTAGTTGTATGTTATAATCAGACGACTCTCCATATGTTGTTTCAAGGGCTCGCA
CAGCTGTCGCGCCACCAATCATCCGTCTAAAAAATGACAGCGCTAGGTATTCATGGAGGC
TAGTATAAAGACTCAGCTGAGAAGCGTCGTAGATGCTCCGGAGGAGCGTAAAACTGGACT
TAGGACCGAACGTTTCTCAGACTAGACTGGGGGCGGGCTGAAACGGAGGAAAACGGATGA
AAAGGACAGGGTCTTTGAGCGCCCAGCATAGAAATCAGCCGACAATCTGGCCAGTCGGAT
TACTAAGCCCACCAAGCGCGCCGAATGGAGGCGCAGGGTACCAAGAAACGAAGTGCGATG
GTAGAAGCGTTACGAAGAGCAGCTCAAGAGTAAACGTTGGGGGGGCGAGCGGCGTGGGAG
GGCCTAAAGCATGGACCTCACTGCCCCCCGATCACGCCGGGGGCGGGCGGGACCAACGAC
GTTCGCTAGGCTCGAGGTAAAACGGCAGGCTTAGGAGAAAGTCAGTTCCGGAGTTCGGCA
CTCGGCGCACAGTTCGAACAGCCGGGAGGGCGCAGTAGTTGACTGTTTCTGACGGCCAGG
CTTCGCAGAGTCTCACATAGCCATCTGGAACACGCTACTGCCCATCCTGCGGCGTCAACC
AGGAACTCTGCGTGGGCGCCACCCTAATGTCTGAGGTCATAATAGCCATTTGACGTTAGT
ACGGCGTAGAACTGACTTCTTTCCACACGAATGGGAGGAAAAGGCGGTACGATTTCAAGC
AACCAAACGCTCCCCCCTTCCCGACCAGCACGAGGATACCTAAGCACGCTTTCGCGTAAA
TTATACTGGGACAATGAGCAGAGACGGCTTTACTAGGACAGACCCCGCAACAATCCACAG
CGAGGGGTATGTAGCCTTGTCAATTGCGCTCAGGGCCACGTGTAGTGAACGTCGCTAGCC
GGACCTCGACTGCGTCAGGCGCTTTTGAGGAGTACGAAACCGGCCACGCCAGCGCTAGTA
TTAAGGATTGAGACGGAAAGCTACCCGACAATAGTGAAGGTCGGCGCTTGGGGGACGACT
ACCGACTGGTGGTCCACGCAGGAGAGGCGAGGTTGAATGTGAACGAGGAGGTCCCTGTTT
ACGATTGGGCTACTTGGGACACTCTCAACCTAACTAGCTCAACGTCGCGGTGAGTTGTTT
CTCAAACTTTCCTAGAAGTTTTTCTTTCTGGATGTTTTTGTTCTCCTTACTGTAGAATCT
AATTGGACGGTCAGGCGTTGCAGGAGCCCATCGATCGTGGTGGTTGCGCTCACATATACG
TTTGCTCCATGCCGATACCACTCGGCCCGTTACTCCCCCGATTTCGTATGGGTCACAGCC
GCTGTGGCCCGTTCGGAGTGAAGGAAGGACGGAGCTACCGCCGTAATGGTTTTGCGCTGA
CATTCGTGAGTCCGACCCCAAAGCCGTGAAGCATGTTCTACGCGGAGCCCCAATTTGCGC
GGACCACCCTCTCCACCCGCATCCCTAACCCTTACGCCTGCGGATGCCGACTTGGCTGTA
GTAACGAGTATTGTCGTCAGGCCATTGTATGCGCCCTCAATCACTAGTTTTTGAGCTCGG
TCCCCAACCCAGGCGCGCGGGCCCCGGGGGACTGCTAGGGCTTCCTGTAAAAGCGGCACG
TGTTGTTACATCTCTAGCGTTGCTACGATAGCGAGGGGGACCGGTGAATGCTTCGGGCTT
CGTCTTTCCTGTTTTATTATCGGGTTCACTAAATCCTTGTCGCTGGTCCTGCTCCGTTCG
TAAGCGGGCTTGTAGGATTTAATTCTTCTCTGAGGCGGTGCACTCTCGTCGACCGGGATC
AGGCCCCCTCTTGTCGTCATGCTGTCCTCATAACACAAACGGCGGAATGAACTCCAGTCC
GGCCGGGGTCAAATCAGTCCTTAAGGCAGTGTTAGAGTGGGTGCTACGCATCCATCCCTA
CTAGATACGGCGAGCATTTGGGCAACAACGGTCGTACTTGTGTACGGGTTCGCCCTCATC
GCGTTAGCCTCTCTCCGTAAATGAACCAGCCGCTATATAAGAGTTATGCTTATGCGCGCA
CGGGAACTGATTTGGGGTCGCTCTCGTGGTTGCCTCCAGGCTGCTCGATGTGCCCCGACG
GTGAGAGCTGTTGGGACTCATAATGGGCGGCATGGCGACTCAGCGTACGAGATGGGATCC
GCCATACACCCTTACGGGAATAGACCCGCTTAGTAGCTCTTCTCCATCGTGCCTTGGCTC
AGTCATGCGTAATCCCGTCCCCTCATGTTTCCTGCGCTCGGCCTCCGTCATCGCTTCCTC
CGAGGGTGTGGGACTCATAGATTTTAAATCGTTTTCAGTTCGGCAACAACAGCTTCGAGT
TCGGAGCTTTACCGTGCCTCCACCCGCCTGTAGATCGGCAACGGACTCCGCGTCCACTAG
TATGGTACCCTGAAAGGAGTTGACCAATGGACCCAATGTTCGGAAGGTGTTCTCGACGAA
TACGCCTCTAACGTAGACGCGCAGCGGTGGGAAAGCACTTCTTGGCGGCTGTGCCGTCGC
ATGGAGCCTGAGTCTCATGTCGGTTGGAAGATAGGGTCCGTGCTCTAGCTTAACCGGTAA
TATAGGCTCCTGGGCTCTACGAACGACCAGGCTTCCCTGGAGCGTGGACTCCCGGTTTAG
CCGTCTGCGGCCAGGCCTCGACGTGAAATCGACCGGTAACCCAAGGAAACCGCGGCTGTC
GTATACCCCTGCCAAAGACGCAAGTGCCTAGGCCGCTTCCCTCGCTTCCTGAATACCACC
GTGTCACAATACCGTTATTTAGTGGTGTGTAGGACACCACCGCAAAACCAGACTTATCCC
TACCCATACGTCCAAAAACGTCCTCAGGCTTACCGCCAGCCGAGGTACGGATGACCTCAG
CTCGCATCTCCTTCTCTTCTGCTCCGTTGCTCGTAAGTCGTCGCACCCAATCACCCGGCA
GTCGGACTGCGCGGTGGTGCTCACAAGCTGATTCTGCTCTCCCCCGAAACGGGTCGTTAA
GACTCATTCGCGTCTTGTCACCCAAAGGTCCCTGTTTTCAATCACTCGAAAACGTAGACT
CCTCTACTGTACTAGTGTTAAAGCACACAAGCCGTCTCCCGCCGTCCCTGGCCTTCAACA
CGCCGCCCACTGGCGCAGTCGTCGAAGCCGCAGTCCGCACTCAGCTCAGTACTCGTGGCC
GCCCTCATAGTCGAGCAACTTTACCTTCACCCGTCCGTCTCCGCGGCCGTCGTAGGAGCC
ACACTAATGCACACCCTTGATCAACTAGGACAATCGAGCTCAGGTTTCTGTCCACCCACG
TCTTGGGACACGCTGTCCGTCCATGGCTGGAAGCTAGGCGAGACACAACGACAAGGCATA
AATGGTTGCAAGAACTCCTTGACGCTCCCATCCCTATCGCATCTTCGGCATAAGCCGGCA
AGGGGGCTGGTGCGTATGCCCTGGCATGGCGGCCTATTATGGGAAGCGGAGTCGGCGCAT
TCGGGGATTTGGTGTCTCTTCGCAATTCCCTGCCTCTTACCCAAACTCGCACTAGCGTCC
GTTGCGTCTAAACGATGGGTTCGTATGGGCTCACTCTTGCACTGTAATGTGTGAAGCCTT
CCAGGCAGTCTAGCCGCTCCCTAGGCAGGTGTGAAACTGGGCTACCGCGAAATTATCACT
GCCACGTAACTGTTCTGTGATCCTTTGCGCTAGGAGTACTCCGACGCAAGTCGCGCTTCA
GCGATCGCACCATATGTAGGGGACGCATGTGAGAGAGGTCGTGCATCTAGATTACGACAT
TTCCCGTGACTCGCGCGCCTGGTGTGACGGTACTTTCGATTGGTCTCTTCACCGCTCAGA
CCTCGAAGTTACCTGCGGTACATCAAAGACTGAAAAACC
>SRR446822 <unknown description>
CGGAGAGCTCCAGGCCAAATGACGAGCTCATGTCCCCTGCGGTACTTAGCTATCTGTTCT
CAATCCCTGAGGTCACACAGCCTCAGATAGTGGGGGCAACCCACACCACCATGAATCATA
TCTACACCATACAGCTTTCGAAGCTGCCCAGTCCTTGTGGGTATGGAACGCCGGTGACCA
CTAAGCCAACCCGGCTTGTCTCGTGGAGCCCGAAGACACCTTTTTTCGTTTTACCTGATC
CGCACGTTCCCCTTCCATGCGGGACACCCGGCAAATACTCGTCGGTCCCGTCTTAGTGGC
AAATTTGCAAGTTTATCACGGTCGAATGAGCGCGATGGCCTGATACTCGCCCAATTTCGC
CCTGACCCAGGTAACAATTGAGACACGCACCGCTCGCAAGTCTAGCCTACGTCGCGTAGG
CTCGGGTCACAACTCGATATTTGCAAGGGACACTGGAATATCGGACCCATTCTGGTGCCT
ATCATTGCAAACTAAACAAGATACCCAAGCAAATCAGAGGAAGCTGCCAGCATCGCTGCT
GTTCAAGATTGGCGAAGCACACAACTTAACGTCTCCCCCATCGGTTACCTCTAGCCCGCA
CGAAGCGACACGCGTCGCTTGCTCACGGACGGAAGTCCAGGTGATGGGTGCAGTGAAGAG
AAATCATAGTGTAAATAATCTAGTGATGTCTATTCGGTGCCAAATCCTGTCTAAGCTCGG
ATTTTCAACGTTCAACCGAATCACGTTTAATTGTGTACGTTTGGCGGTGCCTAATGCCGC
ACTGAGCAATAATATAGACGAGCATCCCATTATTTGCGTTCGCCGGGTGTTCGCACAGAA
TATCGATACTGGCCGTATATGTGGGGGCAGCTTAAGAGTCTAGTTCTCTTTATTAACAGC
TAAGGTCAGCAGCACCTTTCTTTCCGGCATCAACAATCGGTCCCGGGAATGCCATGGAGG
GGGACTAAGATTCTGGCCGAGATCTCAGCCCGTTTTGGCAGATTTAGACCTAGGATGTAA
TCCGCTCCCTTCCGTCACTCCGGGTTTGCGAGACGCGAGGGGAACCGGGAGGGGTCCGCA
GGGGCTGCCGACACTCGACATGAGCGCGTGCCGTCGCCCTCACTCGACGTAATAGATTTA
TGGAGAAATGATGTGCCCACTTGATTTAATATCGAGGGAGCACGTAAAGATCAGTGCTGA
ATGCGCGCCTTGGGGGAGGGCAAGCGGAATATGGTACCAGAGGAGAGAGGCGTTACACGG
TCGAAAATGGGTCCGGACGGTTACTGGGCGCAACTGCGCTGGAATCAGCGCACCAGCAGG
ATCCTAACACAGTGCAAGTTTGGCCTAATGCACCCGGTGTTCTGAGCCGCACGGGCATCT
CTGCTGTAACGATCGGTCACGCCTCTAGTCTTGCTAGTGCCGCGGGTCGTGGCTGCTATT
CTCACTTTCGAATGGCTGGAGGAGTGGGGAAGAACCAAAAAAACGACAACATCACCTGAG
TCTGAGGGGTTGCGGAGCCAACTCTAAGCTAGCCGCAAGTATGCGCCACGAATATGGCAA
GGCAGCAATTGTCAAGATAATGACTCCAGAGCCTTAGGTTAAGACCTATGACCGCACGAA
ATGTATGATACGCATTACCTAGCCAGAGAGTTCCGGTAGGAAATCGGTTCACCGTCAAAT
GAGAGCACCGATAGGGCAGATATTGATGCACGGGCTAGCTCGAATGCGGTTGCTGCCATC
CCAAGGAGCTGAGCGCCGAAACCAGTTCCGGGCAAACCCCCATCCTCCCTCTGGAACAGG
TTAGGGTTCAACTGCGCGCCCGACGTGCCCGCGACCGAATTAGCGGGCCGGTCGACAGAA
TCACTGAGGGGATAATCAGTTCCGCCTCTGACGATTCCTGCCAGGAAGTTGTGTTACCTG
CAGGTCCCCTAGGGAGAGTACGCTAGACTTCTAGTACGAGACCCGGAGGGCACTGGGGGA
GAGGCTAGTTTACTAGCTCGTGGTAAACCCCCCTGGAAGCTCCCAGCACTCTGGTCCGCA
TGGCGTTCTTACGTCGACGCCCTTTTCAGCCGACCTATCTGGCCGGCCCATCCATTCCCT
ATGGGTGAGTTGCGCCGTCGGGGATGGGGGTGAATGAAGCTAAGAGGCGAGGCAAGCCCT
GTTCTCACCCGTTAACGAACACCACGGCATTCCCACACGATGAGAGGTACAGTGAAGTAC
GCCGTAAATCCATTCCTAAGGTGCGAAAGTGAGCCGGCAGCAAGTGGATGAGGTCGGGAT
GCACAACGGACACCTCGGTTTGCAGGTTCCGTAACCGAGCGAGTAACCTTAATAGGAGGT
ACAGAATCGATTAATATAGTGTAGCTAAAACAGTGCGTCTCAAGGTCCGACGGGCACCAA
GAGACTTAGTGCAAATTGGACGGCTCTAGTTCTAAACACTAGCTTGCGCCCGCCCCCTGG
GGCCAAGACCGTCCCAGAGTCGCCAAGCTGCGGTATAGCAATCCTCGTAGAGACGCCAAC
CCCTAACAGTCCGGAGACACGAAGCTGCGCGGACATGAGAATGGGTCTGGATCATCATTG
ACCGGATACGTCACTGGTGTGAGTCGTTCATGGAGGTGCCCAGCTGGAGCAACTGCAGCC
TATGGACATACGGGGGGGGTAGATTTACACCTTACACGCCCCGGCTGGACTCGCCAACGC
GTTCCCTATACTAGGTATCGGTCAAGACCTGGGCTATTATCCCAACCTGGAGCGCTAGCC
GCACGCTCTATCGTAGGGGAGACAGATAAGGATCGTCAGCCGCCGACCCGGAGAGCCTAA
GCATCAACTATTCGGCATCCTCCAGGGCCTACGAGTACCTTGGCAGATGGGGGTCAGGGC
CATAACAAGTATTATGGTGGCAACAGTCTCATCTTGGTGAGTAGTGCCCAATAGTAACTT
TTTCTTTGACTTAATTGGGCACGTACTGCGACAATATCAGAACCGGTGCCCCACCGTTTC
GAGAAACCAGAGGACACGTAGAAGATCAATCGCCCGTAGCAGAAATCTAGCCACCTCCTC
TTCGGGATGTGACGGGGGTGCACACCGTCCCCCCCGGTGCCTAGCATGAGGGGCTACAGA
GTGGTGCGGAGGTCGGCGACAAGAAAAGGCTTATCGCAAGGGGGAAGTGTGGCTTGAATG
TTGCATATTTTCCCGCGAGAAGGCTTTGTGGAGGAGGCAGAGTAGTCACGCCCGGGGCCT
ATGGGGGTAGTTGTATGTTATAATCAGACGACTCTCCATATGTTGTTTCAAGGGCTCGCA
CAGCTGTCGCGCCACCAATCATCCGTCTAAAAAATGACAGCGCTAGGTATTCATGGAGGC
TAGTATAAAGACTCAGCTGAGAAGCGTCGTAGATGCTCCGGAGGAGCGTAAAACTGGACT
TAGGACCGAACGTTTCTCAGACTAGACTGGGGGCGGGCTGAAACGGAGGAAAACGGATGA
AAAGGACAGGGTCTTTGAGCGCCCAGCATAGAAATCAGCCGACAATCTGGCCAGTCGGAT
TACTAAGCCCACCAAGCGCGCCGAATGGAGGCGCAGGGTACCAAGAAACGAAGTGCGATG
GTAGAAGCGTTACGAAGAGCAGCTCAAGAGTAAACGTTGGGGGGGCGAGCGGCGTGGGAG
GGCCTAAAGCATGGACCTCACTGCCCCCCGATCACGCCGGGGGCGGGCGGGACCAACGAC
GTTCGCTAGGCTCGAGGTAAAACGGCAGGCTTAGGAGAAAGTCAGTTCCGGAGTTCGGCA
CTCGGCGCACAGTTCGAACAGCCGGGAGGGCGCAGTAGTTGACTGTTTCTGACGGCCAGG
CTTCGCAGAGTCTCACATAGCCATCTGGAACACGCTACTGCCCATCCTGCGGCGTCAACC
AGGAACTCTGCGTGGGCGCCACCCTAATGTCTGAGGTCATAATAGCCATTTGACGTTAGT
ACGGCGTAGAACTGACTTCTTTCCACACGAATGGGAGGAAAAGGCGGTACGATTTCAAGC
AACCAAACGCTCCCCCCTTCCCGACCAGCACGAGGATACCTAAGCACGCTTTCGCGTAAA
TTATACTGGGACAATGAGCAGAGACGGCTTTACTAGGACAGACCCCGCAACAATCCACAG
CGAGGGGTATGTAGCCTTGTCAATTGCGCTCAGGGCCACGTGTAGTGAACGTCGCTAGCC
GGACCTCGACTGCGTCAGGCGCTTTTGAGGAGTACGAAACCGGCCACGCCAGCGCTAGTA
TTAAGGATTGAGACGGAAAGCTACCCGACAATAGTGAAGGTCGGCGCTTGGGGGACGACT
ACCGACTGGTGGTCCACGCAGGAGAGGCGAGGTTGAATGTGAACGAGGAGGTCCCTGTTT
ACGATTGGGCTACTTGGGACACTCTCAACCTAACTAGCTCAACGTCGCGGTGAGTTGTTT
CTCAAACTTTCCTAGAAGTTTTTCTTTCTGGATGTTTTTGTTCTCCTTACTGTAGAATCT
AATTGGACGGTCAGGCGTTGCAGGAGCCCATCGATCGTGGTGGTTGCGCTCACATATACG
TTTGCTCCATGCCGATACCACTCGGCCCGTTACTCCCCCGATTTCGTATGGGTCACAGCC
GCTGTGGCCCGTTCGGAGTGAAGGAAGGACGGAGCTACCGCCGTAATGGTTTTGCGCTGA
CATTCGTGAGTCCGACCCCAAAGCCGTGAAGCATGTTCTACGCGGAGCCCCAATTTGCGC
GGACCACCCTCTCCACCCGCATCCCTAACCCTTACGCCTGCGGATGCCGACTTGGCTGTA
GTAACGAGTATTGTCGTCAGGCCATTGTATGCGCCCTCAATCACTAGTTTTTGAGCTCGG
TCCCCAACCCAGGCGCGCGGGCCCCGGGGGACTGCTAGGGCTTCCTGTAAAAGCGGCACG
TGTTGTTACATCTCTAGCGTTGCTACGATAGCGAGGGGGACCGGTGAATGCTTCGGGCTT
CGTCTTTCCTGTTTTATTATCGGGTTCACTAAATCCTTGTCGCTGGTCCTGCTCCGTTCG
TAAGCGGGCTTGTAGGATTTAATTCTTCTCTGAGGCGGTGCACTCTCGTCGACCGGGATC
AGGCCCCCTCTTGTCGTCATGCTGTCCTCATAACACAAACGGCGGAATGAACTCCAGTCC
GGCCGGGGTCAAATCAGTCCTTAAGGCAGTGTTAGAGTGGGTGCTACGCATCCATCCCTA
CTAGATACGGCGAGCATTTGGGCAACAACGGTCGTACTTGTGTACGGGTTCGCCCTCATC
GCGTTAGCCTCTCTCCGTAAATGAACCAGCCGCTATATAAGAGTTATGCTTATGCGCGCA
CGGGAACTGATTTGGGGTCGCTCTCGTGGTTGCCTCCAGGCTGCTCGATGTGCCCCGACG
GTGAGAGCTGTTGGGACTCATAATGGGCGGCATGGCGACTCAGCGTACGAGATGGGATCC
GCCATACACCCTTACGGGAATAGACCCGCTTAGTAGCTCTTCTCCATCGTGCCTTGGCTC
AGTCATGCGTAATCCCGTCCCCTCATGTTTCCTGCGCTCGGCCTCCGTCATCGCTTCCTC
CGAGGGTGTGGGACTCATAGATTTTAAATCGTTTTCAGTTCGGCAACAACAGCTTCGAGT
TCGGAGCTTTACCGTGCCTCCACCCGCCTGTAGATCGGCAACGGACTCCGCGTCCACTAG
TATGGTACCCTGAAAGGAGTTGACCAATGGACCCAATGTTCGGAAGGTGTTCTCGACGAA
TACGCCTCTAACGTAGACGCGCAGCGGTGGGAAAGCACTTCTTGGCGGCTGTGCCGTCGC
ATGGAGCCTGAGTCTCATGTCGGTTGGAAGATAGGGTCCGTGCTCTAGCTTAACCGGTAA
TATAGGCTCCTGGGCTCTACGAACGACCAGGCTTCCCTGGAGCGTGGACTCCCGGTTTAG
CCGTCTGCGGCCAGGCCTCGACGTGAAATCGACCGGTAACCCAAGGAAACCGCGGCTGTC
GTATACCCCTGCCAAAGACGCAAGTGCCTAGGCCGCTTCCCTCGCTTCCTGAATACCACC
GTGTCACAATACCGTTATTTAGTGGTGTGTAGGACACCACCGCAAAACCAGACTTATCCC
TACCCATACGTCCAAAAACGTCCTCAGGCTTACCGCCAGCCGAGGTACGGATGACCTCAG
CTCGCATCTCCTTCTCTTCTGCTCCGTTGCTCGTAAGTCGTCGCACCCAATCACCCGGCA
GTCGGACTGCGCGGTGGTGCTCACAAGCTGATTCTGCTCTCCCCCGAAACGGGTCGTTAA
GACTCATTCGCGTCTTGTCACCCAAAGGTCCCTGTTTTCAATCACTCGAAAACGTAGACT
CCTCTACTGTACTAGTGTTAAAGCACACAAGCCGTCTCCCGCCGTCCCTGGCCTTCAACA
CGCCGCCCACTGGCGCAGTCGTCGAAGCCGCAGTCCGCACTCAGCTCAGTACTCGTGGCC
GCCCTCATAGTCGAGCAACTTTACCTTCACCCGTCCGTCTCCGCGGCCGTCGTAGGAGCC
ACACTAATGCACACCCTTGATCAACTAGGACAATCGAGCTCAGGTTTCTGTCCACCCACG
TCTTGGGACACGCTGTCCGTCCATGGCTGGAAGCTAGGCGAGACACAACGACAAGGCATA
AATGGTTGCAAGAACTCCTTGACGCTCCCATCCCTATCGCATCTTCGGCATAAGCCGGCA
AGGGGGCTGGTGCGTATGCCCTGGCATGGCGGCCTATTATGGGAAGCGGAGTCGGCGCAT
TCGGGGATTTGGTGTCTCTTCGCAATTCCCTGCCTCTTACCCAAACTCGCACTAGCGTCC
GTTGCGTCTAAACGATGGGTTCGTATGGGCTCACTCTTGCACTGTAATGTGTGAAGCCTT
CCAGGCAGTCTAGCCGCTCCCTAGGCAGGTGTGAAACTGGGCTACCGCGAAATTATCACT
GCCACGTAACTGTTCTGTGATCCTTTGCGCTAGGAGTACTCCGACGCAAGTCGCGCTTCA
GCGATCGCACCATATGTAGGGGACGCATGTGAGAGAGGTCGTGCATCTAGATTACGACAT
TTCCCGTGACTCGCGCGCCTGGTGTGACGGTACTTTCGATTGGTCTCTTCACCGCTCAGA
CCTCGAAGTTACCTGCGGTACATCAAAGACTGAAAAACC
>SRR359776 <unknown description>
CGGAGAGCTCCAGGCCAAATGACGAGCTCATGTCCCCTGCGGTACTTAGCTATCTGTTCT
CAATCCCTGAGGTCACACAGCCTCAGATAGTGGGGGCAACCCACACCACCATGAATCATA
TCTACACCATACAGCTTTCGAAGCTGCCCAGTCCTTGTGGGTATGGAACGCCGGTGACCA
CTAAGCCAACCCGGCTTGTCTCGTGGAGCCCGAAGACACCTTTTTTCGTTTTACCTGATC
CGCACGTTCCCCTTCCATGCGGGACACCCGGCAAATACTCGTCGGTCCCGTCTTAGTGGC
AAATTTGCAAGTTTATCACGGTCGAATGAGCGCGATGGCCTGATACTCGCCCAATTTCGC
CCTGACCCAGGTAACAATTGAGACACGCACCGCTCGCAAGTCTAGCCTACGTCGCGTAGG
CTCGGGTCACAACTCGATATTTGCAAGGGACACTGGAATATCGGACCCATTCTGGTGCCT
ATCATTGCAAACTAAACAAGATACCCAAGCAAATCAGAGGAAGCTGCCAGCATCGCTGCT
GTTCAAGATTGGCGAAGCACACAACTTAACGTCTCCCCCATCGGTTACCTCTAGCCCGCA
CGAAGCGACACGCGTCGCTTGCTCACGGACGGAAGTCCAGGTGATGGGTGCAGTGAAGAG
AAATCATAGTGTAAATAATCTAGTGATGTCTATTCGGTGCCAAATCCTGTCTAAGCTCGG
ATTTTCAACGTTCAACCGAATCACGTTTAATTGTGTACGTTTGGCGGTGCCTAATGCCGC
ACTGAGCAATAATATAGACGAGCATCCCATTATTTGCGTTCGCCGGGTGTTCGCACAGAA
TATCGATACTGGCCGTATATGTGGGGGCAGCTTAAGAGTCTAGTTCTCTTTATTAACAGC
TAAGGTCAGCAGCACCTTTCTTTCCGGCATCAACAATCGGTCCCGGGAATGCCATGGAGG
GGGACTAAGATTCTGGCCGAGATCTCAGCCCGTTTTGGCAGATTTAGACCTAGGATGTAA
TCCGCTCCCTTCCGTCACTCCGGGTTTGCGAGACGCGAGGGGAACCGGGAGGGGTCCGCA
GGGGCTGCCGACACTCGACATGAGCGCGTGCCGTCGCCCTCACTCGACGTAATAGATTTA
TGGAGAAATGATGTGCCCACTTGATTTAATATCGAGGGAGCACGTAAAGATCAGTGCTGA
ATGCGCGCCTTGGGGGAGGGCAAGCGGAATATGGTACCAGAGGAGAGAGGCGTTACACGG
TCGAAAATGGGTCCGGACGGTTACTGGGCGCAACTGCGCTGGAATCAGCGCACCAGCAGG
ATCCTAACACAGTGCAAGTTTGGCCTAATGCACCCGGTGTTCTGAGCCGCACGGGCATCT
CTGCTGTAACGATCGGTCACGCCTCTAGTCTTGCTAGTGCCGCGGGTCGTGGCTGCTATT
CTCACTTTCGAATGGCTGGAGGAGTGGGGAAGAACCAAAAAAACGACAACATCACCTGAG
TCTGAGGGGTTGCGGAGCCAACTCTAAGCTAGCCGCAAGTATGCGCCACGAATATGGCAA
GGCAGCAATTGTCAAGATAATGACTCCAGAGCCTTAGGTTAAGACCTATGACCGCACGAA
ATGTATGATACGCATTACCTAGCCAGAGAGTTCCGGTAGGAAATCGGTTCACCGTCAAAT
GAGAGCACCGATAGGGCAGATATTGATGCACGGGCTAGCTCGAATGCGGTTGCTGCCATC
CCAAGGAGCTGAGCGCCGAAACCAGTTCCGGGCAAACCCCCATCCTCCCTCTGGAACAGG
TTAGGGTTCAACTGCGCGCCCGACGTGCCCGCGACCGAATTAGCGGGCCGGTCGACAGAA
TCACTGAGGGGATAATCAGTTCCGCCTCTGACGATTCCTGCCAGGAAGTTGTGTTACCTG
CAGGTCCCCTAGGGAGAGTACGCTAGACTTCTAGTACGAGACCCGGAGGGCACTGGGGGA
GAGGCTAGTTTACTAGCTCGTGGTAAACCCCCCTGGAAGCTCCCAGCACTCTGGTCCGCA
TGGCGTTCTTACGTCGACGCCCTTTTCAGCCGACCTATCTGGCCGGCCCATCCATTCCCT
ATGGGTGAGTTGCGCCGTCGGGGATGGGGGTGAATGAAGCTAAGAGGCGAGGCAAGCCCT
GTTCTCACCCGTTAACGAACACCACGGCATTCCCACACGATGAGAGGTACAGTGAAGTAC
GCCGTAAATCCATTCCTAAGGTGCGAAAGTGAGCCGGCAGCAAGTGGATGAGGTCGGGAT
GCACAACGGACACCTCGGTTTGCAGGTTCCGTAACCGAGCGAGTAACCTTAATAGGAGGT
ACAGAATCGATTAATATAGTGTAGCTAAAACAGTGCGTCTCAAGGTCCGACGGGCACCAA
GAGACTTAGTGCAAATTGGACGGCTCTAGTTCTAAACACTAGCTTGCGCCCGCCCCCTGG
GGCCAAGACCGTCCCAGAGTCGCCAAGCTGCGGTATAGCAATCCTCGTAGAGACGCCAAC
CCCTAACAGTCCGGAGACACGAAGCTGCGCGGACATGAGAATGGGTCTGGATCATCATTG
ACCGGATACGTCACTGGTGTGAGTCGTTCATGGAGGTGCCCAGCTGGAGCAACTGCAGCC
TATGGACATACGGGGGGGGTAGATTTACACCTTACACGCCCCGGCTGGACTCGCCAACGC
GTTCCCTATACTAGGTATCGGTCAAGACCTGGGCTATTATCCCAACCTGGAGCGCTAGCC
GCACGCTCTATCGTAGGGGAGACAGATAAGGATCGTCAGCCGCCGACCCGGAGAGCCTAA
GCATCAACTATTCGGCATCCTCCAGGGCCTACGAGTACCTTGGCAGATGGGGGTCAGGGC
CATAACAAGTATTATGGTGGCAACAGTCTCATCTTGGTGAGTAGTGCCCAATAGTAACTT
TTTCTTTGACTTAATTGGGCACGTACTGCGACAATATCAGAACCGGTGCCCCACCGTTTC
GAGAAACCAGAGGACACGTAGAAGATCAATCGCCCGTAGCAGAAATCTAGCCACCTCCTC
TTCGGGATGTGACGGGGGTGCACACCGTCCCCCCCGGTGCCTAGCATGAGGGGCTACAGA
GTGGTGCGGAGGTCGGCGACAAGAAAAGGCTTATCGCAAGGGGGAAGTGTGGCTTGAATG
TTGCATATTTTCCCGCGAGAAGGCTTTGTGGAGGAGGCAGAGTAGTCACGCCCGGGGCCT
ATGGGGGTAGTTGTATGTTATAATCAGACGACTCTCCATATGTTGTTTCAAGGGCTCGCA
CAGCTGTCGCGCCACCAATCATCCGTCTAAAAAATGACAGCGCTAGGTATTCATGGAGGC
TAGTATAAAGACTCAGCTGAGAAGCGTCGTAGATGCTCCGGAGGAGCGTAAAACTGGACT
TAGGACCGAACGTTTCTCAGACTAGACTGGGGGCGGGCTGAAACGGAGGAAAACGGATGA
AAAGGACAGGGTCTTTGAGCGCCCAGCATAGAAATCAGCCGACAATCTGGCCAGTCGGAT
TACTAAGCCCACCAAGCGCGCCGAATGGAGGCGCAGGGTACCAAGAAACGAAGTGCGATG
GTAGAAGCGTTACGAAGAGCAGCTCAAGAGTAAACGTTGGGGGGGCGAGCGGCGTGGGAG
GGCCTAAAGCATGGACCTCACTGCCCCCCGATCACGCCGGGGGCGGGCGGGACCAACGAC
GTTCGCTAGGCTCGAGGTAAAACGGCAGGCTTAGGAGAAAGTCAGTTCCGGAGTTCGGCA
CTCGGCGCACAGTTCGAACAGCCGGGAGGGCGCAGTAGTTGACTGTTTCTGACGGCCAGG
CTTCGCAGAGTCTCACATAGCCATCTGGAACACGCTACTGCCCATCCTGCGGCGTCAACC
AGGAACTCTGCGTGGGCGCCACCCTAATGTCTGAGGTCATAATAGCCATTTGACGTTAGT
ACGGCGTAGAACTGACTTCTTTCCACACGAATGGGAGGAAAAGGCGGTACGATTTCAAGC
AACCAAACGCTCCCCCCTTCCCGACCAGCACGAGGATACCTAAGCACGCTTTCGCGTAAA
TTATACTGGGACAATGAGCAGAGACGGCTTTACTAGGACAGACCCCGCAACAATCCACAG
CGAGGGGTATGTAGCCTTGTCAATTGCGCTCAGGGCCACGTGTAGTGAACGTCGCTAGCC
GGACCTCGACTGCGTCAGGCGCTTTTGAGGAGTACGAAACCGGCCACGCCAGCGCTAGTA
TTAAGGATTGAGACGGAAAGCTACCCGACAATAGTGAAGGTCGGCGCTTGGGGGACGACT
ACCGACTGGTGGTCCACGCAGGAGAGGCGAGGTTGAATGTGAACGAGGAGGTCCCTGTTT
ACGATTGGGCTACTTGGGACACTCTCAACCTAACTAGCTCAACGTCGCGGTGAGTTGTTT
CTCAAACTTTCCTAGAAGTTTTTCTTTCTGGATGTTTTTGTTCTCCTTACTGTAGAATCT
AATTGGACGGTCAGGCGTTGCAGGAGCCCATCGATCGTGGTGGTTGCGCTCACATATACG
TTTGCTCCATGCCGATACCACTCGGCCCGTTACTCCCCCGATTTCGTATGGGTCACAGCC
GCTGTGGCCCGTTCGGAGTGAAGGAAGGACGGAGCTACCGCCGTAATGGTTTTGCGCTGA
CATTCGTGAGTCCGACCCCAAAGCCGTGAAGCATGTTCTACGCGGAGCCCCAATTTGCGC
GGACCACCCTCTCCACCCGCATCCCTAACCCTTACGCCTGCGGATGCCGACTTGGTTGTA
GTAACGAGTATTGTCGTCAGGCCATTGTATGCGCCCTCAATCACTAGTTTTTGAGCTCGG
TCCCCAACCCAGGCGCGCGGGCCCCGGGGGACTGCTAGGGCTTCCTGTAAAAGCGGCACG
TGTTGTTACATCTCTAGCGTTGCTACGATAGCGAGGGGGACCGGTGAATGCTTCGGGCTT
CGTCTTTCCTGTTTTATTATCGGGTTCACTAAATCCTTGTCGCTGGTCCTGCTCCGTTCG
TAAGCGGGCTTGTAGGATTTAATTCTTCTCTGAGGCGGTGCACTCTCGTCGACCGGGATC
AGGCCCCCTCTTGTCGTCATGCTGTCCTCATAACACAAACGGCGGAATGAACTCCAGTCC
GGCCGGGGTCAAATCAGTCCTTAAGGCAGTGTTAGAGTGGGTGCTACGCATCCATCCCTA
CTAGATACGGCGAGCATTTGGGCAACAACGGTCGTACTTGTGTACGGGTTCGCCCTCATC
GCGTTAGCCTCTCTCCGTAAATGAACCAGCCGCTATATAAGAGTTATGCTTATGCGCGCA
CGGGAACTGATTTGGGGTCGCTCTCGTGGTTGCCTCCAGGCTGCTCGATGTGCCCCGACG
GTGAGAGCTGTTGGGACTCATAATGGGCGGCATGGCGACTCAGCGTACGAGATGGGATCC
GCCATACACCCTTACGGGAATAGACCCGCTTAGTAGCTCTTCTCCATCGTGCCTTGGCTC
AGTCATGCGTAATCCCGTCCCCTCATGTTTCCTGCGCTCGGCCTCCGTCATCGCTTCCTC
CGAGGGTGTGGGACTCATAGATTTTAAATCGTTTTCAGTTCGGCAACAACAGCTTCGAGT
TCGGAGCTTTACCGTGCCTCCACCCGCCTGTAGATCGGCAACGGACTCCGCGTCCACTAG
TATGGTACCCTGAAAGGAGTTGACCAATGGACCCAATGTTCGGAAGGTGTTCTCGACGAA
TACGCCTCTAACGTAGACGCGCAGCGGTGGGAAAGCACTTCTTGGCGGCTGTGCCGTCGC
ATGGAGCCTGAGTCTCATGTCGGTTGGAAGATAGGGTCCGTGCTCTAGCTTAACCGGTAA
TATAGGCTCCTGGGCTCTACGAACGACCAGGCTTCCCTGGAGCGTGGACTCCCGGTTTAG
CCGTCTGCGGCCAGGCCTCGACGTGAAATCGACCGGTAACCCAAGGAAACCGCGGCTGTC
GTATACCCCTGCCAAAGACGCAAGTGCCTAGGCCGCTTCCCTCGCTTCCTGAATACCACC
GTGTCACAATACCGTTATTTAGTGGTGTGTAGGACACCACCGCAAAACCAGACTTATCCC
TACCCATACGTCCAAAAACGTCCTCAGGCTTACCGCCAGCCGAGGTACGGATGACCTCAG
CTCGCATCTCCTTCTCTTCTGCTCCGTTGCTCGTAAGTCGTCGCACCCAATCACCCGGCA
GTCGGACTGCGCGGTGGTGCTCACAAGCTGATTCTGCTCTCCCCCGAAACGGGTCGTTAA
GACTCATTCGCGTCTTGTCACCCAAAGGTCCCTGTTTTCAATCACTCGAAAACGTAGACT
CCTCTACTGTACTAGTGTTAAAGCACACAAGCCGTCTCCCGCCGTCCCTGGCCTTCAACA
CGCCGCCCACTGGCGCAGTCGTCGAAGCCGCAGTCCGCACTCAGCTCAGTACTCGTGGCC
GCCCTCATAGTCGAGCAACTTTACCTTCACCCGTCCGTCTCCGCGGCCGTCGTAGGAGCC
ACACTAATGCACACCCTTGATCAACTAGGACAATCGAGCTCAGGTTTCTGTCCACCCACG
TCTTGGGACACGCTGTCCGTCCATGGCTGGAAGCTAGGCGAGACACAACGACAAGGCATA
AATGGTTGCAAGAACTCCTTGACGCTCCCATCCCTATCGCATCTTCGGCATAAGCCGGCA
AGGGGGCTGGTGCGTATGCCCTGGCATGGCGGCCTATTATGGGAAGCGGAGTCGGCGCAT
TCGGGGATTTGGTGTCTCTTCGCAATTCCCTGCCTCTTACCCAAACTCGCACTAGCGTCC
GTTGCGTCTAAACGATGGGTTCGTATGGGCTCACTCTTGCACTGTAATGTGTGAAGCCTT
CCAGGCAGTCTAGCCGCTCCCTAGGCAGGTGTGAAACTGGGCTACCGCGAAATTATCACT
GCCACGTAACTGTTCTGTGATCCTTTGCGCTAGGAGTACTCCGACGCAAGTCGCGCTTCA
GCGATCGCACCATATGTAGGGGACGCATGTGAGAGAGGTCGTGCATCTAGATTACGACAT
TTCCCGTGACTCGCGCGCCTGGTGTGACGGTACTTTCGATTGGTCTCTTCACCGCTCAGA
CCTCGAAGTTACCTGCGGTACATCAAAGACTGAAAAACC
>SRR445175 <unknown description>
CAGAGAGCCTTGAACTGGGCGGTTAGCCTGCGTGATCCTCACCTACGGTTCGCTGACGCT
TGTGATCTAAAGCCATAGAGCCCTTACTGAAGAAAGCAAACCACACCATCTCGAACCGCG
CTCCCACTGCGTGACGCCCAGGTCTTCCCAGTCCCGATGGGGATGGAGGGCTGGGGCTCC
CCCAGTTAAACCGGTTTACTACATTGGAATCGAGGACACCTCTTTTCGCCCCGTCCAATC
TGTGTACTTTCCCTCCATGCATACCACCCTGCAGAAATCCGTCGGCCCTGCCCTGACCAT
CGCTCTACGAGCCCGGGATAGCTAGCGAAGCGCGTCAGCCTGATACTCGTTCAATTTCGC
CCAGACCCATAAGGAAATTGAGACATGCGGTGCTTGCCGACATGACGCGCGTCACACGGG
TTCGGGTCGTAACTCGGTATCCGCTGAAGATGTGGGAATGACGAATTTGCTCCCACGCTC
ATCATTGCAAATTAGCAAGGGCGTATGTATGGTCTGAGAGAAGACATCACCGCCGCTGCT
GTTCCAGGTTGGCGGGGCACCTGGCCCGGCGCTCTTACCACCAACTATTTTCGATTAGTG
CGAAATCGTATGCACTGCTCGTCTACGGACGGAAGTCCAAACAGCAAACATAGCAGGAGA
GGGCTGCGATATCAATAATCTAGCAATGTCTATTCGGTGCCAAATCCTGTCTAAGCTCGG
ATTTTCAACATTCAGTTTGCCTGCGTTTGATTGTGTGCGTTTGGCGGTACTTACTGCCGT
ACTGTACAGTGGCGCGGGCGGGCATCTCGCCGTTTGTAACTGACGAGTGTCCGCGCTGCG
AGCTAGCGTCAGCTGTATATGTGGGGGCGACCTTGAAGTCTAGTTCTCTTTATTAACAGC
TGGAGCTGACGGCACCCCTTCTTCCGGCATCAACAATCGGTTCCGGGAATGGTATGGAGG
GGGACTGGAGCTTCGACCGGGGATCTGTTCTTCCCCAAACACCCTAGACATAAGTTGTGA
TTTGCCCCCCTCTACTGATCTCGGGTGGCAGCACGCAGGGAGGATTGGAGAAAAGCCGTG
GGGGCTGTTGACACTCGACATGAGCGCACCTTATCATTTCTTTCTGATACGATATAGTCG
CGGAGAGATGACGCGCCCACCTGGTCTAATACCGAGGGGGCACGTAAAGATCAGTGCTGA
ATGCGCGACTTGGGGGGGGGCAAGCGGAATATGATGTCAAGGGCGGGGAGCGTTACACGG
TCGAAAATGGGCTAGAGTAACTACTAAATACGACCGCACCGTGGGCAGCGTGTCGACAGG
GCTCTGACGCAGTACAAGCTTGGCCCAATGCACCCGGTACTTTAGATTCCGAAAGTACCA
TCGATGCGGTAATTAGTTGTGATGTCGGCCTTGTTAGTGTCGCGAACCACGGCTGCTATT
TTCACTTTCAGGTAATTGGGGGGGCGAGAGGAGATGAAGGGAATAAGGACATCATTCAAG
TCTGAAAAATCATGAGACCGCCCCTAGGTCAGCTATGCATCCGCGCCACAAACGTAGCAA
GGCAGCAGCCTCCAAGAGGTCGGTCCATAAACTTCGATTGGGAGTCTGCAGCCGCACGAA
GCGCGCAGCACATGTTATTCCGCTGTGGCACCTTAGCGAGGAGATAGCTTGCCGCTGAAC
AAAGATGTCAGCGAGACAGATATGAGCCCACAAGTAAGCCTGAAGATAATTGCCATTGCC
GCAACTTATTGAGCGCCGAAACCAGTTCCGGGGAGTTCTCTACTTCTTTCTTGCGCCAAA
AAGGAACCTAGCTGTATCTTTAGCTGGCCTGCGGTTGGGTTGATAAGCGGACCGGCAGAA
CGTTTGGTGAATCGGCAAGTTTCGCTCTCAGTGGCCAACATTTAGTCACAACGCTACCCA
AGGGTCCCTCGTAACGGACGTGCCAAACCTCGGATATAGGACCTAAAGGATGTCGGGCAA
AAGACCGGCTTAACAGTACACGTCGGGTACCGCTGGAAGCTCTTAGCACTCTGGTCCGCA
TGCTGTTACCGCGCCGATACCCGCTCTAGCCGCCTCGCCTGGCCGACTCGTCGCCCTCCC
ATGGGCGAGTCTAATTATCGGGGAGGGACATAAGCGGGGGTGGTGATTAGGGTGCACCCC
GTCGTTGCTTGCCAGCAGCTTCTGTAGCGACTTAGTGTGGTAGGCGTTGCAGTGAAGTAC
GCCGTAAATCCATTCCTAAGGTGCGAAAGTGAGTCGGTAATGGACGAGCACAGCTAAGGT
GTCCGGTAAGTGTCGTGACTTGTTAGACTTGCAGTCAGGTATACGGACTCGGCGAGGAAC
GTAGGGTTGATCAATAGGACGGCGTTGAGCTGGAGCGTCTCAAACCCTGACGGGCGTTAG
GAGACTTAGTGCAAATTGGACGGCTCTGGTTCTAAACATTAGCCCGCGCCTACCTTCAAG
AGTCGGCGACGTTCCAGAGTTATGGGGACATAGTATAACAATTGTCGCAGGCGCGCCAGC
TTTTAACAGCTTAAAAATGTAAAATTATCCAAGTGCAAGCGATAACTCGGATTCGTAAGG
GATGGGTCTACTCTCCACACGGACTACCTGCAAGAACGCCCAGCTGGGATGGCCATGGCG
TATAAACACATGAAGAGGACGGGCTCGTCTCCCGCACGTCCCGGCCTGACTCGGCAACGT
GCCTCCTGTATGGACCGTCGGTCAAGACCTGGGCTATTACTTCAACCTGAAGCGTAAACC
GCACATGTATCGGCGAAGAGAGAGGGTAGTAGAAATCAACCGCTAGTTTGGGAAGCTTAC
ATACTGGTCCCCAAACTTTCCTTGAGACCTGCGGTCACCTTTACAGGTTGAGGCCGAGGC
TGCGGTGAGTGCCGTGACAATGGAAGTCTCACTCCAACGGATGGCATTCAGCGATACCTC
CCCTCCCGGTCCGGCCCAATGAACTTCATAACAATATCAGAACTAGCGCTCCACCGTTTC
GAGAAACTGGAGGACACGTAGAAGATCAATCGCCCGTGTCAGAAATTCAACCGTCTTTTC
TTCAGGGCGCCGTAATAGTGCACACTATCCCCCCCGGTGCCTAGCATGAGGGGTTACAAA
GTGGTGCGGGTCCTAACGATGAAAAAAGACTCGTCGCAAGGGAGAGATGTGGCTCGAGTA
TTGTATATTTTCCCGCGAGAAGGCTTTGTGGAGGAGGCAGAAGGTGCACGCCCGGGACCG
GCGGCGACCATCGGGCGCTAGAATCAGACGACTCTCCATATGTTGCTTCAAGGGCTCGCA
CAGCTGTCGCGCCACCAATCATCCGTCTAAAAAACGACAGCATTAGGTGGCTGCAAGCAG
CGTCCCGGGGACTCAGCTGAGAAGCGTCGTAGATGACCCGGAGGGTTATAACGCTGCGTC
AGAGGCTAAGTGCCGCTCAGATGGAAAGGGGGATAGACCCGCGTAAGAAGGAGTGGGCAG
GGGAAGAGAAATCTTTGAACGTTCAAAGAGAGGAGCGGTCAGCGGCCCAATCAGTCGGAT
TACTAAGGCTGCCAAGCGCGCTAGGTGAGAATACGAACCGCTGGACGGTACGGTGCGATG
GTAGAAGCGTTACGAAGAGCACCTTCAGGCTACATATTGGGGGGACGAGCGGCGTGACGT
GTCCTAAAATTTAAGCCTTATCATCCTCCGATCACACCAGGGGCGGGCAGGACTGGCAGT
GCCCATTGGATCCAAGACACGACAACCGGCCGAGGAGATGACAAACCTTGGAGCTTGATG
CCTCATACGTAACCTAAGTAACTAAAGAAGATCAGCTACCTGTCACCCTTGGTTGTTAGG
CTCCGCAAGACCCCCCCCGGTTGTTCGGAACAAGGCGTTGCTTACTTTATATTACGGACA
AAAAGTTCTGCGCGAACACCACCCTAACGTCTGAGGTCACAATAGTTGGCCGTAACCAGC
TTGATACGCGATTAGCTTCCCTTCACACGAGAGCAGTGAAAAGGCGGCGTGGTTTCAAGC
GGCCGAACGCTCCCCCTCTCCCGACCAGCATGAGAATACCTGGACATACCCTTAAACGCG
CCTGATGAGGGAAATGAGCAGAGACGGCTTTACTGGGACAGACTCCGCAACAATTAGTGA
AAGAAAACACACCATTCCGCTGGGTGCGCTCAGGGCCACGTGTAGTGAACGTCGCTAGCC
GGACCTCGACTGCGTCGGGCATTGCAGAGGGGTACGAAATAAATTGTGTCAGCATTAGCA
TTAAGGATTGAGACGAAAAACTACCCAATGACAGGAGGGGGAAACATTAAGAAAGTGGTC
GCCAGTTAATGGTCTCCGCAGGAGAGGTGCGGTTGGGCATAGCTGTGGGAACTCTCAGTC
GAGGTCGAGCCGCGCGAAGTGTTCTAGACTTGGCCGTGAAGATACTGCGGTGAGTTGTTT
CTCAAACTTTCCTACAAGTTTTTCTTTCTGGATGTTCCTGTTCTCCCCACCACGACGCTC
AGTTGGGTGATAAGGCATTGCAGGAGTTCATCGATCGTGGTGGCCAAATCCGCACGCGTC
CTTGCTCCATGCCATCATCACCCAGGTTATCACCCTCCTAATCTCGTGTGGAACTTGGCC
GCTGTGGCCCGTTCGGAGCGAAGGGGAGGCGAGACGGTCATTACAATTTCTTTGCGCTTG
TCGGCACCGGCACTGACCTGGGGGTACAGCACGTGCCCAACACGGAGCCCGAATTTGCGC
GGACCACCCTCTTCTTTTCGTCTCCCGGCTTCCACGTTTGAGGGTGCCGGCCTGACCATA
GTAACGGGTATTGGCGTCAGGCCATTGTATGCGCCCTCAGTCACTAGTTTTTGAGCTCGG
TCCCCGACCTGTGCTTGTGGGCCCCAGGGGACTGCTAGAATCCTACACGAAAGTGGTGTT
CCGCACTACAGACTTAGTTCCGCTGCGGTAGCGAGGGCGGCCCGTAGGTTCCCTTGGCCC
CGCTCCCATCATCCCATTATCGGGTTCACTAAATCCTTGTCGCTAGTCCTGCTCCGTTCG
TAAGCGGGCTTGAAGGATACGGCTTGCTTTTGATGTCATACGTTGCTCCTAGTCAGGACT
GAACTACTGGTCACTACAGCACCGCCCTCCCGGAGCAGGCCATAAGGCAGACCTCTGTTT
AATCGAAACAATGGCACTCCTTACAACGACTCCGAAGCGGGTGCCGACTGTCCGCCCCTA
TTCAGTATTGCGAGCAGCTAAGCAATAACGATCGCCTCTGTGTGCGGACCTGTCCCTATC
GCGCTTATCTCCGCTTATTGGCAGGTTGAATAGCGGGCCGAAGTTGCGCCCGCGTATATG
GGGAAATAGGCCCAAAGACATCTTCGTGGTAGCCTCCAGGCTGCTCGATGTGCCCCGACG
GTGAGAGCTGTTGGGACTCATAATGGGCGGCATGGCGACTCAGCGCCCGAGGTGGGGCTT
ATTATACACCCTTACAAGAATAGACTTGCCTAGCGATCCCCTTCCGTTACGCTTCAGACT
GACTGTGCTTACTCCCCCCCCCATGTACTCCTTGCGTCCGATCTCCGTTGTCGCTCTCTC
TACGGGCACACAGCACACGAATTGCGGACTACTCCCAATTCGGCAACCGTAGCCCTAGGT
GCGGAGCTTTACCATGTTCCTGCTTATTCGCAGATCGGCAGTAGGTTTCGCACTCGGTAA
TACAACCATAGGAGGAAGACTTGCGACTGGGCCCAGCAATCGAGTGAAGGCCCGGATGAG
CGTACCTTCGGGTTAGACGAAAGGTTAGAAAAGGGTGTTCTCTAGCGGTCGAGCCTTCGT
ACCATATTCTGAATAGTTCGCGGTCAAGGGATAGGGTCTGTGCTCTAGCTTAACCGGTAA
TATAGCTACCTATGCCCCGCACACGATTCGGCTCTTCCGGAACGTGTGTTTCTGCTTCAG
TTGTCTGAGATCGAGTTCCGATGCGGGGTTAGCTGGCGGTTCAATGAAACCGCAATCACT
ACGCACCTCAGCTTCGGGGGCAAATGACCGGATTGTCTTTCTCACCCTTCAATTGTTACT
GCGCCTCGGCGCCACTATCCGGTACCGCGTAGGACACTACCGCAGGGCCAGACCTGCCCT
ATTTCATCTGTTAGGGAGCAGCCTCAGGTTAGTCGTTGGGCGAGGTACGGATAGTACTCA
CTCGCATCTCCCCGCTCTTCGCCTTACCATTCGCAGGCTACCATGTTTGACTGTTCAATG
GTCAAGTCAATTGGTGGTTGATGAAAATCACTTCTGCTCTCCCCAGGGGCGGATCGTCAG
GGTTTACTCGCACTCTATCGCCCAGGGACCCTCCCCTTAAACCGCTCGAGAGCACGGACT
CCTTCCTCAGACTAACACCCTGACCCGTAAGACGCTTCCCGCCGTTCTTGCCCGTCAACA
CGCCGCCCACTGGCGCAGTCGTCGAGTCCACAGTCCGCACTCAGTGACTGGTCCACGACT
ACTCTCATAGTCGAGCAACTTCGTATTTGTACGTTCGTCTCCGCGGCCTCTGTTGGAACA
GCATCAAGACACACCCTTGATCAACTAGGACAGCAGAGCTCAAGCTTTCACCCGCTTGCT
TCTTGGAGTATATTACTTACCAGCGGCCGATAGTCGAACTAAATACAACGACAGGGCATA
AATATTCGGTGATGTCCTGCTGTGCCCCTATGCTTCCTGTAACCTTAATGCGAGCCGGCA
AAGGGGTTGGTGCGAATGTTTCGGCGTGGCGACTCTCCATAGGAAATGGAGATGTCACGC
CCAGTAGGTTGACCTCCTCCTATGTGGCCTTGTCGTTTGCCTAAAGCCGCACTAATCTTT
AGTTGGTCCGCGAAATAAGTTCACTTAGGCTCACTTTTACGTAGTAGTACGTGGCGTCTT
ACTAAGCCTTCGACCTATCCCTAGACAGGTGTGAAGTTATGCTGCAAGGAGCTCCCCTTC
ATCGCGTAACGACCCCTCACCTTTCCGTATGCGAGAGATTCCGACATGGGCCACGTCGCG
GTTTCTATACCATAGATGAAAACTATGCGCCGCCAGCATTGTGCCTCTAGGACGAAGTGC
ACTCTGCAGCTCGCGCGCCGGGTGGAACAGCGTAGCTTCCCCACTTCTCCACCACCCGGG
CCCCAGAGTCGTCTGGAGCGCGCTAAGGGCCACTGAATT
>SRR350035 <unknown description>
CGGAGAGCTCCAGGCCAAATGACGAGCTCATGTCCCCTGCGGTACTTAGCTATCTGTTCT
CAATCCCTGAGGTCACACAGCCTCAGATAGTGGGGGCAACCCACACCACCATGAATCATA
TCTACACCATACAGCTTTCGAAGCTGCCCAGTCCTTGTGGGTATGGAACGCCGGTGACCA
CTAAGCCAACCCGGCTTGTCTCGTGGAGCCCGAAGACACCTTTTTTCGTTTTACCTGATC
CGCACGTTCCCCTTCCATGCGGGACACCAGGCAAATACTCGTCGGTCCCGTCTTAGTGGC
AAATTTGCAAGTTTATCACGGTCGAATGAGCGCGATGGCCTGATACTCGCCCAATTTCGC
CCTGACCCAGGTAACAATTGAGACACGCACCGCTCGCAAGTCTAGCCTACGTCGCGTAGG
CTCGGGTCACAACTCGATATTTGCAAGGGACACTGGAATATCGGACCCATTCTGGTGCCT
ATCATTGCAAACTAAACAAGATACCCAAGCAAATCAGAGGAAGCTGCCAGCATCGCTGCT
GTTCAAGATTGGCGAAGCACACAACTTAACGTCTCCCCCATCGGTTACCTCTAGCCCGCA
CGAAGCGACACGCGTCGCTTGCTCACGGACGGAAGTCCAGGTGATGGGTGCAGTGAAGAG
AAATCATAGTGTAAATAATCTAGTGATGTCTATTCGGTGCCAAATCCTGTCTAAGCTCGG
ATTTTCAACGTTCAACCGAATCACGTTTAATTGTGTACGTTTGGCGGTGCCTAATGCCGC
ACTGAGCAATAATATAGACGAGCATCCCATTATTTGCGTTCGCCGGGTGTTCGCACAGAA
TATCGATACTGGCCGTATATGTGGGGGCAGCTTAAGAGTCTAGTTCTCTTTATTAACAGC
TAAGGTCAGCAGCACCTTTCTTTCCGGCATCAACAATCGGTCCCGGGAATGCCATGGAGG
GGGACTAAGATTCTGGCCGAGATCTCAGCCCGTTTTGGCAGATTTAGACCTAGGATGTAA
TCCGCTCCCTTCCGTCACTCCGGGTTTGCGAGACGCGAGGGGAACCGGGAGGGGTCCGCA
GGGGCTGCCGACACTCGACATGAGCGCGTGCCGTCGCCCTCACTCGACGTAATAGATTTA
TGGAGAAATGATGTGCCCACTTGATTTAATATCGAGGGAGCACGTAAAGATCAGTGCTGA
ATGCGCGCCTTGGGGGAGGGCAAGCGGAATATGGTACCAGAGGAGAGAGGCGTTACACGG
TCGAAAATGGGTCCGGACGGTTACTGGGCGCAACTGCGCTGGAATCAGCGCACCAGCAGG
ATCCTAACACAGTGCAAGTTTGGCCTAATGCACCCGGTGTTCTGAGCCGCACGGGCATCT
CTGCTGTAACGATCGGTCACGCCTCTAGTCTTGCTAGTGCCGCGGGTCGTGGCTGCTATT
CTCACTTTCGAATGGCTGGAGGAGTGGGGAAGAACCAAAAAAACGACAACATCACCTGAG
TCTGAGGGGTTGCGGAGCCAACTCTAAGCTAGCCGCAAGTATGCGCCACGAATATGGCAA
GGCAGCAATTGTCAAGATAATGACTCCAGAGCCTTAGGTTAAGACCTATGACCGCACGAA
ATGTATGATACGCATTACCTAGCCAGAGAGTTCCGGTAGGAAATCGGTTCACCGTCAAAT
GAGAGCACCGATAGGGCAGATATTGATGCACGGGCTAGCTCGAATGCGGTTGCTGCCATC
CCAAGGAGCTGAGCGCCGAAACCAGTTCCGGGCAAACCCCCATCCTCCCTCTGGAACAGG
TTAGGGTTCAACTGCGCGCCCGACGTGCCCGCGACCGAATTAGCGGGCCGGTCGACAGAA
TCACTGAGGGGATAATCAGTTCCGCCTCTGACGATTCCTGCCAGGAAGTTGTGTTACCTG
CAGGTCCCCTAGGGAGAGTACGCTAGACTTCTAGTACGAGACCCGGAGGGCACTGGGGGA
GAGGCTAGTTTACTAGCTCGTGGTAAACCCCCCTGGAAGCTCCCAGCACTCTGGTCCGCA
TGGCGTTCTTACGTCGACGCCCTTTTCAGCCGACCTATCTGGCCGGCCCATCCATTCCCT
ATGGGTGAGTTGCGCCGTCGGGGATGGGGGTGAATGAAGCTAAGAGGCGAGGCAAGCCCT
GTTCTCACCCGTTAACGAACACCACGGCATTCCCACACGATGAGAGGTACAGTGAAGTAC
GCCGTAAATCCATTCCTAAGGTGCGAAAGTGAGCCGGCAGCAAGTGGATGAGGTCGGGAT
GCACAACGGACACCTCGGTTTGCAGGTTCCGTAACCGAGCGAGTAACCTTAATAGGAGGT
ACAGAATCGATTAATATAGTGTAGCTAAAACAGTGCGTCTCAAGGTCCGACGGGCACCAA
GAGACTTAGTGCAAATTGGACGGCTCTAGTTCTAAACACTAGCTTGCGCCCGCCCCCTGG
GGCCAAGACCGTCCCAGAGTCGCCAAGCTGCGGTATAGCAATCCTCGTAGAGACGCCAAC
CCCTAACAGTCCGGAGACACGAAGCTGCGCGGACATGAGAATGGGTCTGGATCATCATTG
ACCGGATACGTCACTGGTGTGAGTCGTTCATGGAGGTGCCCAGCTGGAGCAACTGCAGCC
TATGGACATACGGGGGGGGTAGATTTACACCTTACACGCCCCGGCTGGACTCGCCAACGC
GTTCCCTATACTAGGTATCGGTCAAGACCTGGGCTATTATCCCAACCTGGAGCGCTAGCC
GCACGCTCTATCGTAGGGGAGACAGATAAGGATCGTCAGCCGCCGACCCGGAGAGCCTAA
GCATCAACTATTCGGCATCCTCCAGGGCCTACGAGTACCTTGGCAGATGGGGGTCAGGGC
CATAACAAGTATTATGGTGGCAACAGTCTCATCTTGGTGAGTAGTGCCCAATAGTAACTT
TTTCTTTGACTTAATTGGGCACGTACTGCGACAATATCAGAACCGGTGCCCCACCGTTTC
GAGAAACCAGAGGACACGTAGAAGATCAATCGCCCGTAGCAGAAATCTAGCCACCTCCTC
TTCGGGATGTGACGGGGGTGCACACCGTCCCCCCCGGTGCCTAGCATGAGGGGCTACAGA
GTGGTGCGGAGGTCGGCGACAAGAAAAGGCTTATCGCAAGGGGGAAGTGTGGCTTGAATG
TTGCATATTTTCCCGCGAGAAGGCTTTGTGGAGGAGGCAGAGTAGTCACGCCCGGGGCCT
ATGGGGGTAGTTGTATGTTATAATCAGACGACTCTCCATATGTTGTTTCAAGGGCTCGCA
CAGCTGTCGCGCCACCAATCATCCGTCTAAAAAATGACAGCGCTAGGTATTCATGGAGGC
TAGTATAAAGACTCAGCTGAGAAGCGTCGTAGATGCTCCGGAGGAGCGTAAAACTGGACT
TAGGACCGAACGTTTCTCAGACTAGACTGGGGGCGGGCTGAAACGGAGGAAAACGGATGA
AAAGGACAGGGTCTTTGAGCGCCCAGCATAGAAATCAGCCGACAATCTGGCCAGTCGGAT
TACTAAGCCCACCAAGCGCGCCGAATGGAGGCGCAGGGTACCAAGAAACGAAGTGCGATG
GTAGAAGCGTTACGAAGAGCAGCTCAAGAGTAAACGTTGGGGGGGCGAGCGGCGTGGGAG
GGCCTAAAGCATGGACCTCACTGCCCCCCGATCACGCCGGGGGCGGGCGGGACCAACGAC
GTTCGCTAGGCTCGAGGTAAAACGGCAGGCTTAGGAGAAAGTCAGTTCCGGAGTTCGGCA
CTCGGCGCACAGTTCGAACAGCCGGGAGGGCGCAGTAGTTGACTGTTTCTGACGGCCAGG
CTTCGCAGAGTCTCACATAGCCATCTGGAACACGCTACTGCCCATCCTGCGGCGTCAACC
AGGAACTCTGCGTGGGCGCCACCCTAATGTCTGAGGTCATAATAGCCATTTGACGTTAGT
ACGGCGTAGAACTGACTTCTTTCCACACGAATGGGAGGAAAAGGCGGTACGATTTCAAGC
AACCAAACGCTCCCCCCTTCCCGACCAGCACGAGGATACCTAAGCACGCTTTCGCGTAAA
TTATACTGGGACAATGAGCAGAGACGGCTTTACTAGGACAGACCCCGCAACAATCCACAG
CGAGGGGTATGTAGCCTTGTCAATTGCGCTCAGGGCCACGTGTAGTGAACGTCGCTAGCC
GGACCTCGACTGCGTCAGGCGCTTTTGAGGAGTACGAAACCGGCCACGCCAGCGCTAGTA
TTAAGGATTGAGACGGAAAGCTACCCGACAATAGTGAAGGTCGGCGCTTGGGGGACGACT
ACCGACTGGTGGTCCACGCAGGAGAGGCGAGGTTGAATGTGAACGAGGAGGTCCCTGTTT
ACGATTGGGCTACTTGGGACACTCTCAACCTAACTAGCTCAACGTCGCGGTGAGTTGTTT
CTCAAACTTTCCTAGAAGTTTTTCTTTCTGGATGTTTTTGTTCTCCTTACTGTAGAATCT
AATTGGACGGTCAGGCGTTGCAGGAGCCCATCGATCGTGGTGGTTGCGCTCACATATACG
TTTGCTCCATGCCGATACCACTCGGCCCGTTACTCCCCCGATTTCGTATGGGTCACAGCC
GCTGTGGCCCGTTCGGAGTGAAGGAAGGACGGAGCTACCGCCGTAATGGTTTTGCGCTGA
CATTCGTGAGTCCGACCCCAAAGCCGTGAAGCATGTTCTACGCGGAGCCCCAATTTGCGC
GGACCACCCTCTCCACCCGCATCCCTAACCCTTACGCCTGCGGATGCCGACTTGGCTGTA
GTAACGAGTATTGTCGTCAGGCCATTGTATGCGCCCTCAATCACTAGTTTTTGAGCTCGG
TCCCCAACCCAGGCGCGCGGGCCCCGGGGGACTGCTAGGGCTTCCTGTAAAAGCGGCACG
TGTTGTTACATCTCTAGCGTTGCTACGATAGCGAGGGGGACCGGTGAATGCTTCGGGCTT
CGTCTTTCCTGTTTTATTATCGGGTTCACTAAATCCTTGTCGCTGGTCCTGCTCCGTTCG
TAAGCGGGCTTGTAGGATTTAATTCTTCTCTGAGGCGGTGCACTCTCGTCGACCGGGATC
AGGCCCCCTCTTGTCGTCATGCTGTCCTCATAACACAAACGGCGGAATGAACTCCAGTCC
GGCCGGGGTCAAATCAGTCCTTAAGGCAGTGTTAGAGTGGGTGCTACGCATCCATCCCTA
CTAGATACGGCGAGCATTTGGGCAACAACGGTCGTACTTGTGTACGGGTTCGCCCTCATC
GCGTTAGCCTCTCTCCGTAAATGAACCAGCCGCTATATAAGAGTTATGCTTATGCGCGCA
CGGGAACTGATTTGGGGTCGCTCTCGTGGTTGCCTCCAGGCTGCTCGATGTGCCCCGACG
GTGAGAGCTGTTGGGACTCATAATGGGCGGCATGGCGACTCAGCGTACGAGATGGGATCC
GCCATACACCCTTACGGGAATAGACCCGCTTAGTAGCTCTTCTCCATCGTGCCTTGGCTC
AGTCATGCGTAATCCCGTCCCCTCATGTTTCCTGCGCTCGGCCTCCGTCATCGCTTCCTC
CGAGGGTGTGGGACTCATAGATTTTAAATCGTTTTCAGTTCGGCAACAACAGCTTCGAGT
TCGGAGCTTTACCGTGCCTCCACCCGCCTGTAGATCGGCAACGGACTCCGCGTCCACTAG
TATGGTACCCTGAAAGGAGTTGACCAATGGACCCAATGTTCGGAAGGTGTTCTCGACGAA
TACGCCTCTAACGTAGACGCGCAGCGGTGGGAAAGCACTTCTTGGCGGCTGTGCCGTCGC
ATGGAGCCTGAGTCTCATGTCGGTTGGAAGATAGGGTCCGTGCTCTAGCTTAACCGGTAA
TATAGGCTCCTGGGCTCTACGAACGACCAGGCTTCCCTGGAGCGTGGACTCCCGGTTTAG
CCGTCTGCGGCCAGGCCTCGACGTGAAATCGACCGGTAACCCAAGGAAACCGCGGCTGTC
GTATACCCCTGCCAAAGACGCAAGTGCCTAGGCCGCTTCCCTCGCTTCCTGAATACCACC
GTGTCACAATACCGTTATTTAGTGGTGTGTAGGACACCACCGCAAAACCAGACTTATCCC
TACCCATACGTCCAAAAACGTCCTCAGGCTTACCGCCAGCCGAGGTACGGATGACCTCAG
CTCGCATCTCCTTCTCTTCTGCTCCGTTGCTCGTAAGTCGTCGCACCCAATCACCCGGCA
GTCGGACTGCGCGGTGGTGCTCACAAGCTGATTCTGCTCTCCCCCGAAACGGGTCGTTAA
GACTCATTCGCGTCTTGTCACCCAAAGGTCCCTGTTTTCAATCACTCGAAAACGTAGACT
CCTCTACTGTACTAGTGTTAAAGCACACAAGCCGTCTCCCGCCGTCCCTGGCCTTCAACA
CGCCGCCCACTGGCGCAGTCGTCGAAGCCGCAGTCCGCACTCAGCTCAGTACTCGTGGCC
GCCCTCATAGTCGAGCAACTTTACCTTCACCCGTCCGTCTCCGCGGCCGTCGTAGGAGCC
ACACTAATGCACACCCTTGATCAACTAGGACAATCGAGCTCAGGTTTCTGTCCACCCACG
TCTTGGGACACGCTGTCCGTCCATGGCTGGAAGCTAGGCGAGACACAACGACAAGGCATA
AATGGTTGCAAGAACTCCTTGACGCTCCCATCCCTATCGCATCTTCGGCATAAGCCGGCA
AGGGGGCTGGTGCGTATGCCCTGGCATGGCGGCCTATTATGGGAAGCGGAGTCGGCGCAT
TCGGGGATTTGGTGTCTCTTCGCAATTCCCTGCCTCTTACCCAAACTCGCACTAGCGTCC
GTTGCGTCTAAACGATGGGTTCGTATGGGCTCACTCTTGCACTGTAATGTGTGAAGCCTT
CCAGGCAGTCTAGCCGCTCCCTAGGCAGGTGTGAAACTGGGCTACCGCGAAATTATCACT
GCCACGTAACTGTTCTGTGATCCTTTGCGCTAGGAGTACTCCGACGCAAGTCGCGCTTCA
GCGATCGCACCATATGTAGGGGACGCATGTGAGAGAGGTCGTGCATCTAGATTACGACAT
TTCCCGTGACTCGCGCGCCTGGTGTGACGGTACTTTCGATTGGTCTCTTCACCGCTCAGA
CCTCGAAGTTACCTGCGGTACATCAAAGACTGAAAAACC
>SRR446760 <unknown description>
CGGAGAGCTCCAGGCCAAATGACGAGCTCATGTCCCCTGCGGTACTTAGCTATCTGTTCT
CAATCCCTGAGGTCACACAGCCTCAGATAGTGGGGGCAACCCACACCACCATGAATCATA
TCTACACCATACAGCTTTCGAAGCTGCCCAGTCCTTGTGGGTATGGAACGCCGGTGACCA
CTAAGCCAACCCGGCTTGTCTCGTGGAGCCCGAAGACACCTTTTTTCGTTTTACCTGATC
CGCACGTTCCCCTTCCATGCGGGACACCCGGCAAATACTCGTCGGTCCCGTCTTAGTGGC
AAATTTGCAAGTTTATCACGGTCGAATGAGCGCGATGGCCTGATACTCGCCCAATTTCGC
CCTGACCCAGGTAACAATTGAGACACGCACCGCTCGCAAGTCTAGCCTACGTCGCGTAGG
CTCGGGTCACAACTCGATATTTGCAAGGGACACTGGAATATCGGACCCATTCTGGTGCCT
ATCATTGCAAACTAAACAAGATACCCAAGCAAATCAGAGGAAGCTGCCAGCATCGCTGCT
GTTCAAGATTGGCGAAGCACACAACTTAACGTCTCCCCCATCGGTTACCTCTAGCCCGCA
CGAAGCGACACGCGTCGCTTGCTCACGGACGGAAGTCCAGGTGATGGGTGCAGTGAAGAG
AAATCATAGTGTAAATAATCTAGTGATGTCTATTCGGTGCCAAATCCTGTCTAAGCTCGG
ATTTTCAACGTTCAACCGAATCACGTTTAATTGTGTACGTTTGGCGGTGCCTAATGCCGC
ACTGAGCAATAATATAGACGAGCATCCCATTATTTGCGTTCGCCGGGTGTTCGCACAGAA
TATCGATACTGGCCGTATATGTGGGGGCAGCTTAAGAGTCTAGTTCTCTTTATTAACAGC
TAAGGTCAGCAGCACCTTTCTTTCCGGCATCAACAATCGGTCCCGGGAATGCCATGGAGG
GGGACTAAGATTCTGGCCGAGATCTCAGCCCGTTTTGGCAGATTTAGACCTAGGATGTAA
TCCGCTCCCTTCCGTCACTCCGGGTTTGCGAGACGCGAGGGGAACCGGGAGGGGTCCGCA
GGGGCTGCCGACACTCGACATGAGCGCGTGCCGTCGCCCTCACTCGACGTAATAGATTTA
TGGAGAAATGATGTGCCCACTTGATTTAATATCGAGGGAGCACGTAAAGATCAGTGCTGA
ATGCGCGCCTTGGGGGAGGGCAAGCGGAATATGGTACCAGAAGAGAGAGGCGTTACACGG
TCGAAAATGGGTCCGGACGGTTACTGGGCGCAACTGCGCTGGAATCAGCGCACCAGCAGG
ATCCTAACACAGTGCAAGTTTGGCCTAATGCACCCGGTGTTCTGAGCCGCACGGGCATCT
CTGCTGTAACGATCGGTCACGCCTCTAGTCTTGCTAGTGCCGCGGGTCGTGGCTGCTATT
CTCACTTTCGAATGGCTGGAGGAGTGGGGAAGAACCAAAAAAACGACAACATCACCTGAG
TCTGAGGGGTTGCGGAGCCAACTCTAAGCTAGCCGCAAGTATGCGCCACGAATATGGCAA
GGCAGCAATTGTCAAGATAATGACTCCAGAGCCTTAGGTTAAGACCTATGACCGCACGAA
ATGTATGATACGCATTACCTAGCCAGAGAGTTCCGGTAGGAAATCGGTTCACCGTCAAAT
GAGAGCACCGATAGGGCAGATATTGATGCACGGGCTAGCTCGAATGCGGTTGCTGCCATC
CCAAGGAGCTGAGCGCCGAAACCAGTTCCGGGCAAACCCCCATCCTCCCTCTGGAACAGG
TTAGGGTTCAACTGCGCGCCCGACGTGCCCGCGACCGAATTAGCGGGCCGGTCGACAGAA
TCACTGAGGGGATAATCAGTTCCGCCTCTGACGATTCCTGCCAGGAAGTTGTGTTACCTG
CAGGTCCCCTAGGGAGAGTACGCTAGACTTCTAGTACGAGACCCGGAGGGCACTGGGGGA
GAGGCTAGTTTACTAGCTCGTGGTAAACCCCCCTGGAAGCTCCCAGCACTCTGGTCCGCA
TGGCGTTCTTACGTCGACGCCCTTTTCAGCCGACCTATCTGGCCGGCCCATCCATTCCCT
ATGGGTGAGTTGCGCCGTCGGGGATGGGGGTGAATGAAGCTAAGAGGCGAGGCAAGCCCT
GTTCTCACCCGTTAACGAACACCACGGCATTCCCACACGATGAGAGGTACAGTGAAGTAC
GCCGTAAATCCATTCCTAAGGTGCGAAAGTGAGCCGGCAGCAAGTGGATGAGGTCGGGAT
GCACAACGGACACCTCGGTTTGCAGGTTCCGTAACCGAGCGAGTAACCTTAATAGGAGGT
ACAGAATCGATTAATATAGTGTAGCTAAAACAGTGCGTCTCAAGGTCCGACGGGCACCAA
GAGACTTAGTGCAAATTGGACGGCTCTAGTTCTAAACACTAGCTTGCGCCCGCCCCCTGG
GGCCAAGACCGTCCCAGAGTCGCCAAGCTGCGGTATAGCAATCCTCGTAGAGACGCCAAC
CCCTAACAGTCCGGAGACACGAAGCTGCGCGGACATGAGAATGGGTCTGGATCATCATTG
ACCGGATACGTCACTGGTGTGAGTCGTTCATGGAGGTGCCCAGCTGGAGCAACTGCAGCC
TATGGACATACGGGGGGGGTAGATTTACACCTTACACGCCCCGGCTGGACTCGCCAACGC
GTTCCCTATACTAGGTATCGGTCAAGACCTGGGCTATTATCCCAACCTGGAGCGCTAGCC
GCACGCTCTATCGTAGGGGAGACAGATAAGGATCGTCAGCCGCCGACCCGGAGAGCCTAA
GCATCAACTATTCGGCATCCTCCAGGGCCTACGAGTACCTTGGCAGATGGGGGTCAGGGC
CATAACAAGTATTATGGTGGCAACAGTCTCATCTTGGTGAGTAGTGCCCAATAGTAACTT
TTTCTTTGACTTAATTGGGCACGTACTGCGACAATATCAGAACCGGTGCCCCACCGTTTC
GAGAAACCAGAGGACACGTAGAAGATCAATCGCCCGTAGCAGAAATCTAGCCACCTCCTC
TTCGGGATGTGACGGGGGTGCACACCGTCCCCCCCGGTGCCTAGCATGAGGGGCTACAGA
GTGGTGCGGAGGTCGGCGACAAGAAAAGGCTTATCGCAAGGGGGAAGTGTGGCTTGAATG
TTGCATATTTTCCCGCGAGAAGGCTTTGTGGAGGAGGCAGAGTAGTCACGCCCGGGGCCT
ATGGGGGTAGTTGTATGTTATAATCAGACGACTCTCCATATGTTGTTTCAAGGGCTCGCA
CAGCTGTCGCGCCACCAATCATCCGTCTAAAAAATGACAGCGCTAGGTATTCATGGAGGC
TAGTATAAAGACTCAGCTGAGAAGCGTCGTAGATGCTCCGGAGGAGCGTAAAACTGGACT
TAGGACCGAACGTTTCTCAGACTAGACTGGGGGCGGGCTGAAACGGAGGAAAACGGATGA
AAAGGACAGGGTCTTTGAGCGCCCAGCATAGAAATCAGCCGACAATCTGGCCAGTCGGAT
TACTAAGCCCACCAAGCGCGCCGAATGGAGGCGCAGGGTACCAAGAAACGAAGTGCGATG
GTAGAAGCGTTACGAAGAGCAGCTCAAGAGTAAACGTTGGGGGGGCGAGCGGCGTGGGAG
GGCCTAAAGCATGGACCTCACTGCCCCCCGATCACGCCGGGGGCGGGCGGGACCAACGAC
GTTCGCTAGGCTCGAGGTAAAACGGCAGGCTTAGGAGAAAGTCAGTTCCGGAGTTCGGCA
CTCGGCGCACAGTTCGAACAGCCGGGAGGGCGCAGTAGTTGACTGTTTCTGACGGCCAGG
CTTCGCAGAGTCTCACATAGCCATCTGGAACACGCTACTGCCCATCCTGCGGCGTCAACC
AGGAACTCTGCGTGGGCGCCACCCTAATGTCTGAGGTCATAATAGCCATTTGACGTTAGT
ACGGCGTAGAACTGACTTCTTTCCACACGAATGGGAGGAAAAGGCGGTACGATTTCAAGC
AACCAAACGCTCCCCCCTTCCCGACCAGCACGAGGATACCTAAGCACGCTTTCGCGTAAA
TTATACTGGGACAATGAGCAGAGACGGCTTTACTAGGACAGACCCCGCAACAATCCACAG
CGAGGGGTATGTAGCCTTGTCAATTGCGCTCAGGGCCACGTGTAGTGAACGTCGCTAGCC
GGACCTCGACTGCGTCAGGCGCTTTTGAGGAGTACGAAACCGGCCACGCCAGCGCTAGTA
TTAAGGATTGAGACGGAAAGCTACCCGACAATAGTGAAGGTCGGCGCTTGGGGGACGACT
ACCGACTGGTGGTCCACGCAGGAGAGGCGAGGTTGAATGTGAACGAGGAGGTCCCTGTTT
ACGATTGGGCTACTTGGGACACTCTCAACCTAACTAGCTCAACGTCGCGGTGAGTTGTTT
CTCAAACTTTCCTAGAAGTTTTTCTTTCTGGATGTTTTTGTTCTCCTTACTGTAGAATCT
AATTGGACGGTCAGGCGTTGCAGGAGCCCATCGATCGTGGTGGTTGCGCTCACATATACG
TTTGCTCCATGCCGATACCACTCGGCCCGTTACTCCCCCGATTTCGTATGGGTCACAGCC
GCTGTGGCCCGTTCGGAGTGAAGGAAGGACGGAGCTACCGCCGTAATGGTTTTGCGCTGA
CATTCGTGAGTCCGACCCCAAAGCCGTGAAGCATGTTCTACGCGGAGCCCCAATTTGCGC
GGACCACCCTCTCCACCCGCATCCCTAACCCTTACGCCTGCGGATGCCGACTTGGTTGTA
GTAACGAGTATTGTCGTCAGGCCATTGTATGCGCCCTCAATCACTAGTTTTTGAGCTCGG
TCCCCAACCCAGGCGCGCGGGCCCCGGGGGACTGCTAGGGCTTCCTGTAAAAGCGGCACG
TGTTGTTACATCTCTAGCGTTGCTACGATAGCGAGGGGGACCGGTGAATGCTTCGGGCTT
CGTCTTTCCTGTTTTATTATCGGGTTCACTAAATCCTTGTCGCTGGTCCTGCTCCGTTCG
TAAGCGGGCTTGTAGGATTTAATTCTTCTCTGAGGCGGTGCACTCTCGTCGACCGGGATC
AGGCCCCCTCTTGTCGTCATGCTGTCCTCATAACACAAACGGCGGAATGAACTCCAGTCC
GGCCGGGGTCAAATCAGTCCTTAAGGCAGTGTTAGAGTGGGTGCTACGCATCCATCCCTA
CTAGATACGGCGAGCATTTGGGCAACAACGGTCGTACTTGTGTACGGGTTCGCCCTCATC
GCGTTAGCCTCTCTCCGTAAATGAACCAGCCGCTATATAAGAGTTATGCTTATGCGCGCA
CGGGAACTGATTTGGGGTCGCTCTCGTGGTTGCCTCCAGGCTGCTCGATGTGCCCCGACG
GTGAGAGCTGTTGGGACTCATAATGGGCGGCATGGCGACTCAGCGTACGAGATGGGATCC
GCCATACACCCTTACGGGAATAGACCCGCTTAGTAGCTCTTCTCCATCGTGCCTTGGCTC
AGTCATGCGTAATCCCGTCCCCTCATGTTTCCTGCGCTCGGCCTCCGTCATCGCTTCCTC
CGAGGGTGTGGGACTCATAGATTTTAAATCGTTTTCAGTTCGGCAACAACAGCTTCGAGT
TCGGAGCTTTACCGTGCCTCCACCCGCCTGTAGATCGGCAACGGACTCCGCGTCCACTAG
TATGGTACCCTGAAAGGAGTTGACCAATGGACCCAATGTTCGGAAGGTGTTCTCGACGAA
TACGCCTCTAACGTAGACGCGCAGCGGTGGGAAAGCACTTCTTGGCGGCTGTGCCGTCGC
ATGGAGCCTGAGTCTCATGTCGGTTGGAAGATAGGGTCCGTGCTCTAGCTTAACCGGTAA
TATAGGCTCCTGGGCTCTACGAACGACCAGGCTTCCCTGGAGCGTGGACTCCCGGTTTAG
CCGTCTGCGGCCAGGCCTCGACGTGAAATCGACCGGTAACCCAAGGAAACCGCGGCTGTC
GTATACCCCTGCCAAAGACGCAAGTGCCTAGGCCGCTTCCCTCGCTTCCTGAATACCACC
GTGTCACAATACCGTTATTTAGTGGTGTGTAGGACACCACCGCAAAACCAGACTTATCCC
TACCCATACGTCCAAAAACGTCCTCAGGCTTACCGCCAGCCGAGGTACGGATGACCTCAG
CTCGCATCTCCTTCTCTTCTGCTCCGTTGCTCGTAAGTCGTCGCACCCAATCACCCGGCA
GTCGGACTGCGCGGTGGTGCTCACAAGCTGATTCTGCTCTCCCCCGAAACGGGTCGTTAA
GACTCATTCGCGTCTTGTCACCCAAAGGTCCCTGTTTTCAATCACTCGAAAACGTAGACT
CCTCTACTGTACTAGTGTTAAAGCACACAAGCCGTCTCCCGCCGTCCCTGGCCTTCAACA
CGCCGCCCACTGGCGCAGTCGTCGAAGCCGCAGTCCGCACTCAGCTCAGTACTCGTGGCC
GCCCTCATAGTCGAGCAACTTTACCTTCACCCGTCCGTCTCCGCGGCCGTCGTAGGAGCC
ACACTAATGCACACCCTTGATCAACTAGGACAATCGAGCTCAGGTTTCTGTCCACCCACG
TCTTGGGACACGCTGTCCGTCCATGGCTGGAAGCTAGGCGAGACACAACGACAAGGCATA
AATGGTTGCAAGAACTCCTTGACGCTCCCATCCCTATCGCATCTTCGGCATAAGCCGGCA
AGGGGGCTGGTGCGTATGCCCTGGCATGGCGGCCTATTATGGGAAGCGGAGTCGGCGCAT
TCGGGGATTTGGTGTCTCTTCGCAATTCCCTGCCTCTTACCCAAACTCGCACTAGCGTCC
GTTGCGTCTAAACGATGGGTTCGTATGGGCTCACTCTTGCACTGTAATGTGTGAAGCCTT
CCAGGCAGTCTAGCCGCTCCCTAGGCAGGTGTGAAACTGGGCTACCGCGAAATTATCACT
GCCACGTAACTGTTCTGTGATCCTTTGCGCTAGGAGTACTCCGACGCAAGTCGCGCTTCA
GCGATCGCACCATATGTAGGGGACGCATGTGAGAGAGGTCGTGCATCTAGATTACGACAT
TTCCCGTGACTCGCGCGCCTGGTGTGACGGTACTTTCGATTGGTCTCTTCACCGCTCAGA
CCTCGAAGTTACCTGCGGTACATCAAAGACTGAAAAACC
>SRR349958 <unknown description>
CGGAGAGCTCCAGGCCAAATGACGAGCTCATGTCCCCTGCGGTACTTAGCTATCTGTTCT
CAATCCCTGAGGTCACACAGCCTCAGATAGTGGGGGCAACCCACACCACCATGAATCATA
TCTACACCATACAGCTTTCGAAGCTGCCCAGTCCTTGTGGGTATGGAACGCCGGTGACCA
CTAAGCCAACCCGGCTTGTCTCGTGGAGCCCGAAGACACCTTTTTTCGTTTTACCTGATC
CGCACGTTCCCCTTCCATGCGGGACACCCGGCAAATACTCGTCGGTCCCGTCTTAGTGGC
AAATTTGCAAGTTTATCACGGTCGAATGAGCGCGATGGCCTGATACTCGCCCAATTTCGC
CCTGACCCAGGTAACAATTGAGACACGCACCGCTCGCAAGTCTAGCCTACGTCGCGTAGG
CTCGGGTCACAACTCGATATTTGCAAGGGACACTGGAATATCGGACCCATTCTGGTGCCT
ATCATTGCAAACTAAACAAGATACCCAAGCAAATCAGAGGAAGCTGCCAGCATCGCTGCT
GTTCAAGATTGGCGAAGCACACAACTTAACGTCTCCCCCATCGGTTACCTCTAGCCCGCA
CGAAGCGACACGCGTCGCTTGCTCACGGACGGAAGTCCAGGTGATGGGTGCAGTGAAGAG
AAATCATAGTGTAAATAATCTAGTGATGTCTATTCGGTGCCAAATCCTGTCTAAGCTCGG
ATTTTCAACGTTCAACCGAATCACGTTTAATTGTGTACGTTTGGCGGTGCCTAATGCCGC
ACTGAGCAATAATATAGACGAGCATCCCATTATTTGCGTTCGCCGGGTGTTCGCACAGAA
TATCGATACTGGCCGTATATGTGGGGGCAGCTTAAGAGTCTAGTTCTCTTTATTAACAGC
TAAGGTCAGCAGCACCTTTCTTTCCGGCATCAACAATCGGTCCCGGGAATGCCATGGAGG
GGGACTAAGATTCTGGCCGAGATCTCAGCCCGTTTTGGCAGATTTAGACCTAGGATGTAA
TCCGCTCCCTTCCGTCACTCCGGGTTTGCGAGACGCGAGGGGAACCGGGAGGGGTCCGCA
GGGGCTGCCGACACTCGACATGAGCGCGTGCCGTCGCCCTCACTCGACGTAATAGATTTA
TGGAGAAATGATGTGCCCACTTGATTTAATATCGAGGGAGCACGTAAAGATCAGTGCTGA
ATGCGCGCCTTGGGGGAGGGCAAGCGGAATATGGTACCAGAGGAGAGAGGCGTTACACGG
TCGAAAATGGGTCCGGACGGTTACTGGGCGCAACTGCGCTGGAATCAGCGCACCAGCAGG
ATCCTAACACAGTGCAAGTTTGGCCTAATGCACCCGGTGTTCTGAGCCGCACGGGCATCT
CTGCTTTAACGATCGGTCACGCCTCTAGTCTTGCTAGTGCCGCGGGTCGTGGCTGCTATT
CTCACTTTCGAATGGCTGGAGGAGTGGGGAAGAACCAAAAAAACGACAACATCACCTGAG
TCTGAGGGGTTGCGGAGCCAACTCTAAGCTAGCCGCAAGTATGCGCCACGAATATGGCAA
GGCAGCAATTGTCAAGATAATGACTCCAGAGCCTTAGGTTAAGACCTATGACCGCACGAA
ATGTATGATACGCATTACCTAGCCAGAGAGTTCCGGTAGGAAATCGGTTCACCGTCAAAT
GAGAGCACCGATAGGGCAGATATTGATGCACGGGCTAGCTCGAATGCGGTTGCTGCCATC
CCAAGGAGCTGAGCGCCGAAACCAGTTCCGGGCAAACCCCCATCCTCCCTCTGGAACAGG
TTAGGGTTCAACTGCGCGCCCGACGTGCCCGCGACCGAATTAGCGGGCCGGTCGACAGAA
TCACTGAGGGGATAATCAGTTCCGCCTCTGACGATTCCTGCCAGGAAGTTGTGTTACCTG
CAGGTCCCCTAGGGAGAGTACGCTAGACTTCTAGTACGAGACCCGGAGGGCACTGGGGGA
GAGGCTAGTTTACTAGCTCGTGGTAAACCCCCCTGGAAGCTCCCAGCACTCTGGTCCGCA
TGGCGTTCTTACGTCGACGCCCTTTTCAGCCGACCTATCTGGCCGGCCCATCCATTCCCT
ATGGGTGAGTTGCGCCGTCGGGGATGGGGGTGAATGAAGCTAAGAGGCGAGGCAAGCCCT
GTTCTCACCCGTTAACGAACACCACGGCATTCCCACACGATGAGAGGTACAGTGAAGTAC
GCCGTAAATCCATTCCTAAGGTGCGAAAGTGAGCCGGCAGCAAGTGGATGAGGTCGGGAT
GCACAACGGACACCTCGGTTTGCAGGTTCCGTAACCGAGCGAGTAACCTTAATAGGAGGT
ACAGAATCGATTAATATAGTGTAGCTAAAACAGTGCGTCTCAAGGTCCGACGGGCACCAA
GAGACTTAGTGCAAATTGGACGGCTCTAGTTCTAAACACTAGCTTGCGCCCGCCCCCTGG
GGCCAAGACCGTCCCAGAGTCGCCAAGCTGCGGTATAGCAATCCTCGTAGAGACGCCAAC
CCCTAACAGTCCGGAGACACGAAGCTGCGCGGACATGAGAATGGGTCTGGATCATCATTG
ACCGGATACGTCACTGGTGTGAGTCGTTCATGGAGGTGCCCAGCTGGAGCAACTGCAGCC
TATGGACATACGGGGGGGGTAGATTTACACCTTACACGCCCCGGCTGGACTCGCCAACGC
GTTCCCTATACTAGGTATCGGTCAAGACCTGGGCTATTATCCCAACCTGGAGCGCTAGCC
GCACGCTCTATCGTAGGGGAGACAGATAAGGATCGTCAGCCGCCGACCCGGAGAGCCTAA
GCATCAACTATTCGGCATCCTCCAGGGCCTACGAGTACCTTGGCAGATGGGGGTCAGGGC
CATAACAAGTATTATGGTGGCAACAGTCTCATCTTGGTAAGTAGTGCCCAATAGTAACTT
TTTCTTTGACTTAATTGGGCACGTACTGCGACAATATCAGAACCGGTGCCCCACCGTTTC
GAGAAACCAGAGGACACGTAGAAGATCAATCGCCCGTAGCAGAAATCTAGCCACCTCCTC
TTCGGGATGTGACGGGGGTGCACACCGTCCCCCCCGGTGCCTAGCATGAGGGGCTACAGA
GTGGTGCGGAGGTCGGCGACAAGAAAAGGCTTATCGCAAGGGGGAAGTGTGGCTTGAATG
TTGCATATTTTCCCGCGAGAAGGCTTTGTGGAGGAGGCAGAGTAGTCACGCCCGGGGCCT
ATGGGGGTAGTTGTATGTTATAATCAGACGACTCTCCATATGTTGTTTCAAGGGCTCGCA
CAGCTGTCGCGCCACCAATCATCCGTCTAAAAAATGACAGCGCTAGGTATTCATGGAGGC
TAGTATAAAGACTCAGCTGAGAAGCGTCGTAGATGCTCCGGAGGAGCGTAAAACTGGACT
TAGGACCGAACGTTTCTCAGACTAGACTGGGGGCGGGCTGAAACGGAGGAAAACGGATGA
AAAGGACAGGGTCTTTGAGCGCCCAGCATAGAAATCAGCCGACAATCTGGCCAGTCGGAT
TACTAAGCCCACCAAGCGCGCCGAATGGAGGCGCAGGGTACCAAGAAACGAAGTGCGATG
GTAGAAGCGTTACGAAGAGCAGCTCAAGAGTAAACGTTGGGGGGGCGAGCGGCGTGGGAG
GGCCTAAAGCATGGACCTCACTGCCCCCCGATCACGCCGGGGGCGGGCGGGACCAACGAC
GTTCGCTAGGCTCGAGGTAAAACGGCAGGCTTAGGAGAAAGTCAGTTCCGGAGTTCGGCA
CTCGGCGCACAGTTCGAACAGCCGGGAGGGCGCAGTAGTTGACTGTTTCTGACGGCCAGG
CTTCGCAGAGTCTCACATAGCCATCTGGAACACGCTACTGCCCATCCTGCGGCGTCAACC
AGGAACTCTGCGTGGGCGCCACCCTAATGTCTGAGGTCATAATAGCCATTTGACGTTAGT
ACGGCGTAGAACTGACTTCTTTCCACACGAATGGGAGGAAAAGGCGGTACGATTTCAAGC
AACCAAACGCTCCCCCCTTCCCGACCAGCACGAGGATACCTAAGCACGCTTTCGCGTAAA
TTATACTGGGACAATGAGCAGAGACGGCTTTACTAGGACAGACCCCGCAACAATCCACAG
CGAGGGGTATGTAGCCTTGTCAATTGCGCTCAGGGCCACGTGTAGTGAACGTCGCTAGCC
GGACCTCGACTGCGTCAGGCGCTTTTGAGGAGTACGAAACCGGCCACGCCAGCGCTAGTA
TTAAGGATTGAGACGGAAAGCTACCCGACAATAGTGAAGGTCGGCGCTTGGGGGACGACT
ACCGACTGGTGGTCCACGCAGGAGAGGCGAGGTTGAATGTGAACGAGGAGGTCCCTGTTT
ACGATTGGGCTACTTGGGACACTCTCAACCTAACTAGCTCAACGTCGCGGTGAGTTGTTT
CTCAAACTTTCCTAGAAGTTTTTCTTTCTGGATGTTTTTGTTCTCCTTACTGTAGAATCT
AATTGGACGGTCAGGCGTTGCAGGAGCCCATCGATCGTGGTGGTTGCGCTCACATATACG
TTTGCTCCATGCCGATACCACTCGGCCCGTTACTCCCCCGATTTCGTATGGGTCACAGCC
GCTGTGGCCCGTTCGGAGTGAAGGAAGGACGGAGCTACCGCCGTAATGGTTTTGCGCTGA
CATTCGTGAGTCCGACCCCAAAGCCGTGAAGCATGTTCTACGCGGAGCCCCAATTTGCGC
GGACCACCCTCTCCACCCGCATCCCTAACCCTTACGCCTGCGGATGCCGACTTGGCTGTA
GTAACGAGTATTGTCGTCAGGCCATTGTATGCGCCCTCAATCACTAGTTTTTGAGCTCGG
TCCCCAACCCAGGCGCGCGGGCCCCGGGGGACTGCTAGGGCTTCCTGTAAAAGCGGCACG
TGTTGTTACATCTCTAGCGTTGCTACGATAGCGAGGGGGACCGGTGAATGCTTCGGGCTT
CGTCTTTCCTGTTTTATTATCGGGTTCACTAAATCCTTGTCGCTGGTCCTGCTCCGTTCG
TAAGCGGGCTTGTAGGATTTAATTCTTCTCTGAGGCGGTGCACTCTCGTCGACCGGGATC
AGGCCCCCTCTTGTCGTCATGCTGTCCTCATAACACAAACGGCGGAATGAACTCCAGTCC
GGCCGGGGTCAAATCAGTCCTTAAGGCAGTGTTAGAGTGGGTGCTACGCATCCATCCCTA
CTAGATACGGCGAGCATTTGGGCAACAACGGTCGTACTTGTGTACGGGTTCGCCCTCATC
GCGTTAGCCTCTCTCCGTAAATGAACCAGCCGCTATATAAGAGTTATGCTTATGCGCGCA
CGGGAACTGATTTGGGGTCGCTCTCGTGGTTGCCTCCAGGCTGCTCGATGTGCCCCGACG
GTGAGAGCTGTTGGGACTCATAATGGGCGGCATGGCGACTCAGCGTACGAGATGGGATCC
GCCATACACCCTTACGGGAATAGACCCGCTTAGTAGCTCTTCTCCATCGTGCCTTGGCTC
AGTCATGCGTAATCCCGTCCCCTCATGTTTCCTGCGCTCGGCCTCCGTCATCGCTTCCTC
CGAGGGTGTGGGACTCATAGATTTTAAATCGTTTTCAGTTCGGCAACAACAGCTTCGAGT
TCGGAGCTTTACCGTGCCTCCACCCGCCTGTAGATCGGCAACGGACTCCGCGTCCACTAG
TATGGTACCCTGAAAGGAGTTGACCAATGGACCCAATGTTCGGAAGGTGTTCTCGACGAA
TACGCCTCTAACGTAGACGCGCAGCGGTGGGAAAGCACTTCTTGGCGGCTGTGCCGTCGC
ATGGAGCCTGAGTCTCATGTCGGTTGGAAGATAGGGTCCGTGCTCTAGCTTAACCGGTAA
TATAGGCTCCTGGGCTCTACGAACGACCAGGCTTCCCTGGAGCGTGGACTCCCGGTTTAG
CCGTCTGCGGCCAGGCCTCGACGTGAAATCGACCGGTAACCCAAGGAAACCGCGGCTGTC
GTATACCCCTGCCAAAGACGCAAGTGCCTAGGCCGCTTCCCTCGCTTCCTGAATACCACC
GTGTCACAATACCGTTATTTAGTGGTGTGTAGGACACCACCGCAAAACCAGACTTATCCC
TACCCATACGTCCAAAAACGTCCTCAGGCTTACCGCCAGCCGAGGTACGGATGACCTCAG
CTCGCATCTCCTTCTCTTCTGCTCCGTTGCTCGTAAGTCGTCGCACCCAATCACCCGGCA
GTCGGACTGCGCGGTGGTGCTCACAAGCTGATTCTGCTCTCCCCCGAAACGGGTCGTTAA
GACTCATTCGCGTCTTGTCACCCAAAGGTCCCTGTTTTCAATCACTCGAAAACGTAGACT
CCTCTACTGTACTAGTGTTAAAGCACACAAGCCGTCTCCCGCCGTCCCTGGCCTTCAACA
CGCCGCCCACTGGCGCAGTCGTCGAAGCCGCAGTCCGCACTCAGCTCAGTACTCGTGGCC
GCCCTCATAGTCGAGCAACTTTACCTTCACCCGTCCGTCTCCGCGGCCGTCGTAGGAGCC
ACACTAATGCACACCCTTGATCAACTAGGACAATCGAGCTCAGGTTTCTGTCCACCCACG
TCTTGGGACACGCTGTCCGTCCATGGCTGGAAGCTAGGCGAGACACAACGACAAGGCATA
AATGGTTGCAAGAACTCCTTGACGCTCCCATCCCTATCGCATCTTCGGCATAAGCCGGCA
AGGGGGCTGGTGCGTATGCCCTGGCATGGCGGCCTATTATGGGAAGCGGAGTCGGCGCAT
TCGGGGATTTGGTGTCTCTTCGCAATTCCCTGCCTCTTACCCAAACTCGCACTAGCGTCC
GTTGCGTCTAAACGATGGGTTCGTATGGGCTCACTCTTGCACTGTAATGTGTGAAGCCTT
CCAGGCAGTCTAGCCGCTCCCTAGGCAGGTGTGAAACTGGGCTACCGCGAAATTATCACT
GCCACGTAACTGTTCTGTGATCCTTTGCGCTAGGAGTACTCCGACGCAAGTCGCGCTTCA
GCGATCGCACCATATGTAGGGGACGCATGTGAGAGAGGTCGTGCATCTAGATTACGACAT
TTCCCGTGACTCGCGCGCCTGGTGTGACGGTACTTTCGATTGGTCTCTTCACCGCTCAGA
CCTCGAAGTTACCTGCGGTACATCAAAGACTGAAAAACC
>SRR354017 <unknown description>
CGGAGAGCTCCAGGCCAAATGACGAGCTCATGTCCCCTGCGGTACTTAGCTATCTGTTCT
CAATCCCTGAGGTCACACAGCCTCAGATAGTGGGGGCAACCCACACCACCATGAATCATA
TCTACACCATACAGCTTTCGAAGCTGCCCAGTCCTTGTGGGTATGGAACGCCGGTGACCA
CTAAGCCAACCCGGCTTGTCTCGTGGAGCCCGAAGACACCTTTTTTCGTTTTACCTGATC
CGCACGTTCCCCTTCCATGCGGGACACCCGGCAAATACTCGTCGGTCCCGTCTTAGTGGC
AAATTTGCAAGTTTATCACGGTCGAATGAGCGCGATGGCCTGATACTCGCCCAATTTCGC
CCTGACCCAGGTAACAATTGAGACACGCACCGCTCGCAAGTCTAGCCTACGTCGCGTAGG
CTCGGGTCACAACTCGATATTTGCAAGGGACACTGGAATATCGGACCCATTCTGGTGCCT
ATCATTGCAAACTAAACAAGATACCCAAGCAAATCAGAGGAAGCTGCCAGCATCGCTGCT
GTTCAAGATTGGCGAAGCACACAACTTAACGTCTCCCCCATCGGTTACCTCTAGCCCGCA
CGAAGCGACACGCGTCGCTTGCTCACGGACGGAAGTCCAGGTGATGGGTGCAGTGAAGAG
AAATCATAGTGTAAATAATCTAGTGATGTCTATTCGGTGCCAAATCCTGTCTAAGCTCGG
ATTTTCAACGTTCAACCGAATCACGTTTAATTGTGTACGTTTGGCGGTGCCTAATGCCGC
ACTGAGCAATAATATAGACGAGCATCCCATTATTTGCGTTCGCCGGGTGTTCGCACAGAA
TATCGATACTGGCCGTATATGTGGGGGCAGCTTAAGAGTCTAGTTCTCTTTATTAACAGC
TAAGGTCAGCAGCACCTTTCTTTCCGGCATCAACAATCGGTCCCGGGAATGCCATGGAGG
GGGACTAAGATTCTGGCCGAGATCTCAGCCCGTTTTGGCAGATTTAGACCTAGGATGTAA
TCCGCTCCCTTCCGTCACTCCGGGTTTGCGAGACGCGAGGGGAACCGGGAGGGGTCCGCA
GGGGCTGCCGACACTCGACATGAGCGCGTGCCGTCGCCCTCACTCGACGTAATAGATTTA
TGGAGAAATGATGTGCCCACTTGATTTAATATCGAGGGAGCACGTAAAGATCAGTGCTGA
ATGCGCGCCTTGGGGGAGGGCAAGCGGAATATGGTACCAGAGGAGAGAGGCGTTACACGG
TCGAAAATGGGTCCGGACGGTTACTGGGCGCAACTGCGCTGGAATCAGCGCACCAGCAGG
ATCCTAACACAGTGCAAGTTTGGCCTAATGCACCCGGTGTTCTGAGCCGCACGGGCATCT
CTGCTGTAACGATCGGTCACGCCTCTAGTCTTGCTAGTGCCGCGGGTCGTGGCTGCTATT
CTCACTTTCGAATGGCTGGAGGAGTGGGGAAGAACCAAAAAAACGACAACATCACCTGAG
TCTGAGGGGTTGCGGAGCCAACTCTAAGCTAGCCGCAAGTATGCGCCACGAATATGGCAA
GGCAGCAATTGTCAAGATAATGACTCCAGAGCCTTAGGTTAAGACCTATGACCGCACGAA
ATGTATGATACGCATTACCTAGCCAGAGAGTTCCGGTAGGAAATCGGTTCACCGTCAAAT
GAGAGCACCGATAGGGCAGATATTGATGCACGGGCTAGCTCGAATGCGGTTGCTGCCATC
CCAAGGAGCTGAGCGCCGAAACCAGTTCCGGGCAAACCCCCATCCTCCCTCTGGAACAGG
TTAGGGTTCAACTGCGCGCCCGACGTGCCCGCGACCGAATTAGCGGGCCGGTCGACAGAA
TCACTGAGGGGATAATCAGTTCCGCCTCTGACGATTCCTGCCAGGAAGTTGTGTTACCTG
CAGGTCCCCTAGGGAGAGTACGCTAGACTTCTAGTACGAGACCCGGAGGGCACTGGGGGA
GAGGCTAGTTTACTAGCTCGTGGTAAACCCCCCTGGAAGCTCCCAGCACTCTGGTCCGCA
TGGCGTTCTTACGTCGACGCCCTTTTCAGCCGACCTATCTGGCCGGCCCATCCATTCCCT
ATGGGTGAGTTGCGCCGTCGGGGATGGGGGTGAATGAAGCTAAGAGGCGAGGCAAGCCCT
GTTCTCACCCGTTAACGAACACCACGGCATTCCCACACGATGAGAGGTACAGTGAAGTAC
GCCGTAAATCCATTCCTAAGGTGCGAAAGTGAGCCGGCAGCAAGTGGATGAGGTCGGGAT
GCACAACGGACACCTCGGTTTGCAGGTTCCGTAACCGAGCGAGTAACCTTAATAGGAGGT
ACAGAATCGATTAATATAGTGTAGCTAAAACAGTGCGTCTCAAGGTCCGACGGGCACCAA
GAGACTTAGTGCAAATTGGACGGCTCTAGTTCTAAACACTAGCTTGCGCCCGCCCCCTGG
GGCCAAGACCGTCCCAGAGTCGCCAAGCTGCGGTATAGCAATCCTCGTAGAGACGCCAAC
CCCTAACAGTCCGGAGACACGAAGCTGCGCGGACATGAGAATGGGTCTGGATCATCATTG
ACCGGATACGTCACTGGTGTGAGTCGTTCATGGAGGTGCCCAGCTGGAGCAACTGCAGCC
TATGGACATACGGGGGGGGTAGATTTACACCTTACACGCCCCGGCTGGACTCGCCAACGC
GTTCCCTATACTAGGTATCGGTCAAGACCTGGGCTATTATCCCAACCTGGAGCGCTAGCC
GCACGCTCTATCGTAGGGGAGACAGATAAGGATCGTCAGCCGCCGACCCGGAGAGCCTAA
GCATCAACTATTCGGCATCCTCCAGGGCCTACGAGTACCTTGGCAGATGGGGGTCAGGGC
CATAACAAGTATTATGGTGGCAACAGTCTCATCTTGGTGAGTAGTGCCCAATAGTAACTT
TTTCTTTGACTTAATTGGGCACGTACTGCGACAATATCAGAACCGGTGCCCCACCGTTTC
GAGAAACCAGAGGACACGTAGAAGATCAATCGCCCGTAGCAGAAATCTAGCCACCTCCTC
TTCGGGATGTGACGGGGGTGCACACCGTCCCCCCCGGTGCCTAGCATGAGGGGCTACAGA
GTGGTGCGGAGGTCGGCGACAAGAAAAGGCTTATCGCAAGGGGGAAGTGTGGCTTGAATG
TTGCATATTTTCCCGCGAGAAGGCTTTGTGGAGGAGGCAGAGTAGTCACGCCCGGGGCCT
ATGGGGGTAGTTGTATGTTATAATCAGACGACTCTCCATATGTTGTTTCAAGGGCTCGCA
CAGCTGTCGCGCCACCAATCATCCGTCTAAAAAATGACAGCGCTAGGTATTCATGGAGGC
TAGTATAAAGACTCAGCTGAGAAGCGTCGTAGATGCTCCGGAGGAGCGTAAAACTGGACT
TAGGACCGAACGTTTCTCAGACTAGACTGGGGGCGGGCTGAAACGGAGGAAAACGGATGA
AAAGGACAGGGTCTTTGAGCGCCCAGCATAGAAATCAGCCGACAATCTGGCCAGTCGGAT
TACTAAGCCCACCAAGCGCGCCGAATGGAGGCGCAGGGTACCAAGAAACGAAGTGCGATG
GTAGAAGCGTTACGAAGAGCAGCTCAAGAGTAAACGTTGGGGGGGCGAGCGGCGTGGGAG
GGCCTAAAGCATGGACCTCACTGCCCCCCGATCACGCCGGGGGCGGGCGGGACCAACGAC
GTTCGCTAGGCTCGAGGTAAAACGGCAGGCTTAGGAGAAAGTCAGTTCCGGAGTTCGGCA
CTCGGCGCACAGTTCGAACAGCCGGGAGGGCGCAGTAGTTGACTGTTTCTGACGGCCAGG
CTTCGCAGAGTCTCACATAGCCATCTGGAACACGCTACTGCCCATCCTGCGGCGTCAACC
AGGAACTCTGCGTGGGCGCCACCCTAATGTCTGAGGTCATAATAGCCATTTGACGTTAGT
ACGGCGTAGAACTGACTTCTTTCCACACGAATGGGAGGAAAAGGCGGTACGATTTCAAGC
AACCAAACGCTCCCCCCTTCCCGACCAGCACGAGGATACCTAAGCACGCTTTCGCGTAAA
TTATACTGGGACAATGAGCAGAGACGGCTTTACTAGGACAGACCCCGCAACAATCCACAG
CGAGGGGTATGTAGCCTTGTCAATTGCGCTCAGGGCCACGTGTAGTGAACGTCGCTAGCC
GGACCTCGACTGCGTCAGGCGCTTTTGAGGAGTACGAAACCGGCCACGCCAGCGCTAGTA
TTAAGGATTGAGACGGAAAGCTACCCGACAATAGTGAAGGTCGGCGCTTGGGGGACGACT
ACCGACTGGTGGTCCACGCAGGAGAGGCGAGGTTGAATGTGAACGAGGAGGTCCCTGTTT
ACGATTGGGCTACTTGGGACACTCTCAACCTAACTAGCTCAACGTCGCGGTGAGTTGTTT
CTCAAACTTTCCTAGAAGTTTTTCTTTCTGGATGTTTTTGTTCTCCTTACTGTAGAATCT
AATTGGACGGTCAGGCGTTGCAGGAGCCCATCGATCGTGGTGGTTGCGCTCACATATACG
TTTGCTCCATGCCGATACCACTCGGCCCGTTACTCCCCCGATTTCGTATGGGTCACAGCC
GCTGTGGCCCGTTCGGAGTGAAGGAAGGACGGAGCTACCGCCGTAATGGTTTTGCGCTGA
CATTCGTGAGTCCGACCCCAAAGCCGTGAAGCATGTTCTACGCGGAGCCCCAATTTGCGC
GGACCACCCTCTCCACCCGCATCCCTAACCCTTACGCCTGCGGATGCCGACTTGGTTGTA
GTAACGAGTATTGTCGTCAGGCCATTGTATGCGCCCTCAATCACTAGTTTTTGAGCTCGG
TCCCCAACCCAGGCGCGCGGGCCCCGGGGGACTGCTAGGGCTTCCTGTAAAAGCGGCACG
TGTTGTTACATCTCTAGCGTTGCTACGATAGCGAGGGGGACCGGTGAATGCTTCGGGCTT
CGTCTTTCCTGTTTTATTATCGGGTTCACTAAATCCTTGTCGCTGGTCCTGCTCCGTTCG
TAAGCGGGCTTGTAGGATTTAATTCTTCTCTGAGGCGGTGCACTCTCGTCGACCGGGATC
AGGCCCCCTCTTGTCGTCATGCTGTCCTCATAACACAAACGGCGGAATGAACTCCAGTCC
GGCCGGGGTCAAATCAGTCCTTAAGGCAGTGTTAGAGTGGGTGCTACGCATCCATCCCTA
CTAGATACGGCGAGCATTTGGGCAACAACGGTCGTACTTGTGTACGGGTTCGCCCTCATC
GCGTTAGCCTCTCTCCGTAAATGAACCAGCCGCTATATAAGAGTTATGCTTATGCGCGCA
CGGGAACTGATTTGGGGTCGCTCTCGTGGTTGCCTCCAGGCTGCTCGATGTGCCCCGACG
GTGAGAGCTGTTGGGACTCATAATGGGCGGCATGGCGACTCAGCGTACGAGATGGGATCC
GCCATACACCCTTACGGGAATAGACCCGCTTAGTAGCTCTTCTCCATCGTGCCTTGGCTC
AGTCATGCGTAATCCCGTCCCCTCATGTTTCCTGCGCTCGGCCTCCGTCATCGCTTCCTC
CGAGGGTGTGGGACTCATAGATTTTAAATCGTTTTCAGTTCGGCAACAACAGCTTCGAGT
TCGGAGCTTTACCGTGCCTCCACCCGCCTGTAGATCGGCAACGGACTCCGCGTCCACTAG
TATGGTACCCTGAAAGGAGTTGACCAATGGACCCAATGTTCGGAAGGTGTTCTCGACGAA
TACGCCTCTAACGTAGACGCGCAGCGGTGGGAAAGCACTTCTTGGCGGCTGTGCCGTCGC
ATGGAGCCTGAGTCTCATGTCGGTTGGAAGATAGGGTCCGTGCTCTAGCTTAACCGGTAA
TATAGGCTCCTGGGCTCTACGAACGACCAGGCTTCCCTGGAGCGTGGACTCCCGGTTTAG
CCGTCTGCGGCCAGGCCTCGACGTGAAATCGACCGGTAACCCAAGGAAACCGCGGCTGTC
GTATACCCCTGCCAAAGACGCAAGTGCCTAGGCCGCTTCCCTCGCTTCCTGAATACCACC
GTGTCACAATACCGTTATTTAGTGGTGTGTAGGACACCACCGCAAAACCAGACTTATCCC
TACCCATACGTCCAAAAACGTCCTCAGGCTTACCGCCAGCCGAGGTACGGATGACCTCAG
CTCGCATCTCCTTCTCTTCTGCTCCGTTGCTCGTAAGTCGTCGCACCCAATCACCCGGCA
GTCGGACTGCGCGGTGGTGCTCACAAGCTGATTCTGCTCTCCCCCGAAACGGGTCGTTAA
GACTCATTCGCGTCTTGTCACCCAAAGGTCCCTGTTTTCAATCACTCGAAAACGTAGACT
CCTCTACTGTACTAGTGTTAAAGCACACAAGCCGTCTCCCGCCGTCCCTGGCCTTCAACA
CGCCGCCCACTGGCGCAGTCGTCGAAGCCGCAGTCCGCACTCAGCTCAGTACTCGTGGCC
GCCCTCATAGTCGAGCAACTTTACCTTCACCCGTCCGTCTCCGCGGCCGTCGTAGGAGCC
ACACTAATGCACACCCTTGATCAACTAGGACAATCGAGCTCAGGTTTCTGTCCACCCACG
TCTTGGGACACGCTGTCCGTCCATGGCTGGAAGCTAGGCGAGACACAACGACAAGGCATA
AATGGTTGCAAGAACTCCTTGACGCTCCCATCCCTATCGCATCTTCGGCATAAGCCGGCA
AGGGGGCTGGTGCGTATGCCCTGGCATGGCGGCCTATTATGGGAAGCGGAGTCGGCGCAT
TCGGGGATTTGGTGTCTCTTCGCAATTCCCTGCCTCTTACCCAAACTCGCACTAGCGTCC
GTTGCGTCTAAACGATGGGTTCGTATGGGCTCACTCTTGCACTGTAATGTGTGAAGCCTT
CCAGGCAGTCTAGCCGCTCCCTAGGCAGGTGTGAAACTGGGCTACCGCGAAATTATCACT
GCCACGTAACTGTTCTGTGATCCTTTGCGCTAGGAGTACTCCGACGCAAGTCGCGCTTCA
GCGATCGCACCATATGTAGGGGACGCATGTGAGAGAGGTCGTGCATCTAGATTACGACAT
TTCCCGTGACTCGCGCGCCTGGTGTGACGGTACTTTCGATTGGTCTCTTCACCGCTCAGA
CCTCGAAGTTACCTGCGGTACATCAAAGACTGAAAAACC
>SRR350037 <unknown description>
CGGAGAGCTCCAGGCCAAATGACGAGCTCATGTCCCCTGCGGTACTTAGCTATCTGTTCT
CAATCCCTGAGGTCACACAGCCTCAGATAGTGGGGGCAACCCACACCACCATGAATCATA
TCTACACCATACAGCTTTCGAAGCTGCCCAGTCCTTGTGGGTATGGAACGCCGGTGACCA
CTAAGCCAACCCGGCTTGTCTCGTGGAGCCCGAAGACACCTTTTTTCGTTTTACCTGATC
CGCACGTTCCCCTTCCATGCGGGACACCCGGCAAATACTCGTCGGTCCCGTCTTAGTGGC
AAATTTGCAAGTTTATCACGGTCGAATGAGCGCGATGGCCTGATACTCGCCCAATTTCGC
CCTGACCCAGGTAACAATTGAGACACGCACCGCTCGCAAGTCTAGCCTACGTCGCGTAGG
CTCGGGTCACAACTCGATATTTGCAAGGGACACTGGAATATCGGACCCATTCTGGTGCCT
ATCATTGCAAACTAAACAAGATACCCAAGCAAATCAGAGGAAGCTGCCAGCATCGCTGCT
GTTCAAGATTGGCGAAGCACACAACTTAACGTCTCCCCCATCGGTTACCTCTAGCCCGCA
CGAAGCGACACGCGTCGCTTGCTCACGGACGGAAGTCCAGGTGATGGGTGCAGTGAAGAG
AAATCATAGTGTAAATAATCTAGTGATGTCTATTCGGTGCCAAATCCTGTCTAAGCTCGG
ATTTTCAACGTTCAACCGAATCACGTTTAATTGTGTACGTTTGGCGGTGCCTAATGCCGC
ACTGAGCAATAATATAGACGAGCATCCCATTATTTGCGTTCGCCGGGTGTTCGCACAGAA
TATCGATACTGGCCGTATATGTGGGGGCAGCTTAAGAGTCTAGTTCTCTTTATTAACAGC
TAAGGTCAGCAGCACCTTTCTTTCCGGCATCAACAATCGGTCCCGGGAATGCCATGGAGG
GGGACTAAGATTCTGGCCGAGATCTCAGCCCGTTTTGGCAGATTTAGACCTAGGATGTAA
TCCGCTCCCTTCCGTCACTCCGGGTTTGCGAGACGCGAGGGGAACCGGGAGGGGTCCGCA
GGGGCTGCCGACACTCGACATGAGCGCGTGCCGTCGCCCTCACTCGACGTAATAGATTTA
TGGAGAAATGATGTGCCCACTTGATTTAATATCGAGGGAGCACGTAAAGATCAGTGCTGA
ATGCGCGCCTTGGGGGAGGGCAAGCGGAATATGGTACCAGAGGAGAGAGGCGTTACACGG
TCGAAAATGGGTCCGGACGGTTACTGGGCGCAACTGCGCTGGAATCAGCGCACCAGCAGG
ATCCTAACACAGTGCAAGTTTGGCCTAATGCACCCGGTGTTCTGAGCCGCACGGGCATCT
CTGCTGTAACGATCGGTCACGCCTCTAGTCTTGCTAGTGCCGCGGGTCGTGGCTGCTATT
CTCACTTTCGAATGGCTGGAGGAGTGGGGAAGAACCAAAAAAACGACAACATCACCTGAG
TCTGAGGGGTTGCGGAGCCAACTCTAAGCTAGCCGCAAGTATGCGCCACGAATATGGCAA
GGCAGCAATTGTCAAGATAATGACTCCAGAGCCTTAGGTTAAGACCTATGACCGCACGAA
ATGTATGATACGCATTACCTAGCCAGAGAGTTCCGGTAGGAAATCGGTTCACCGTCAAAT
GAGAGCACCGATAGGGCAGATATTGATGCACGGGCTAGCTCGAATGCGGTTGCTGCCATC
CCAAGGAGCTGAGCGCCGAAACCAGTTCCGGGCAAACCCCCATCCTCCCTCTGGAACAGG
TTAGGGTTCAACTGCGCGCCCGACGTGCCCGCGACCGAATTAGCGGGCCGGTCGACAGAA
TCACTGAGGGGATAATCAGTTCCGCCTCTGACGATTCCTGCCAGGAAGTTGTGTTACCTG
CAGGTCCCCTAGGGAGAGTACGCTAGACTTCTAGTACGAGACCCGGAGGGCACTGGGGGA
GAGGCTAGTTTACTAGCTCGTGGTAAACCCCCCTGGAAGCTCCCAGCACTCTGGTCCGCA
TGGCGTTCTTACGTCGACGCCCTTTTCAGCCGACCTATCTGGCCGGCCCATCCATTCCCT
ATGGGTGAGTTGCGCCGTCGGGGATGGGGGTGAATGAAGCTAAGAGGCGAGGCAAGCCCT
GTTCTCACCCGTTAACGAACACCACGGCATTCCCACACGATGAGAGGTACAGTGAAGTAC
GCCGTAAATCCATTCCTAAGGTGCGAAAGTGAGCCGGCAGCAAGTGGATGAGGTCGGGAT
GCACAACGGACACCTCGGTTTGCAGGTTCCGTAACCGAGCGAGTAACCTTAATAGGAGGT
ACAGAATCGATTAATATAGTGTAGCTAAAACAGTGCGTCTCAAGGTCCGACGGGCACCAA
GAGACTTAGTGCAAATTGGACGGCTCTAGTTCTAAACACTAGCTTGCGCCCGCCCCCTGG
GGCCAAGACCGTCCCAGAGTCGCCAAGCTGCGGTATAGCAATCCTCGTAGAGACGCCAAC
CCCTAACAGTCCGGAGACACGAAGCTGCGCGGACATGAGAATGGGTCTGGATCATCATTG
ACCGGATACGTCACTGGTGTGAGTCGTTCATGGAGGTGCCCAGCTGGAGCAACTGCAGCC
TATGGACATACGGGGGGGGTAGATTTACACCTTACACGCCCCGGCTGGACTCGCCAACGC
GTTCCCTATACTAGGTATCGGTCAAGACCTGGGCTATTATCCCAACCTGGAGCGCTAGCC
GCACGCTCTATCGTAGGGGAGACAGATAAGGATCGTCAGCCGCCGACCCGGAGAGCCTAA
GCATCAACTATTCGGCATCCTCCAGGGCCTACGAGTACCTTGGCAGATGGGGGTCAGGGC
CATAACAAGTATTATGGTGGCAACAGTCTCATCTTGGTGAGTAGTGCCCAATAGTAACTT
TTTCTTTGACTTAATTGGGCACGTACTGCGACAATATCAGAACCGGTGCCCCACCGTTTC
GAGAAACCAGAGGACACGTAGAAGATCAATCGCCCGTAGCAGAAATCTAGCCACCTCCTC
TTCGGGATGTGACGGGGGTGCACACCGTCCCCCCCGGTGCCTAGCATGAGGGGCTACAGA
GTGGTGCGGAGGTCGGCGACAAGAAAAGGCTTATCGCAAGGGGGAAGTGTGGCTTGAATG
TTGCATATTTTCCCGCGAGAAGGCTTTGTGGAGGAGGCAGAGTAGTCACGCCCGGGGCCT
ATGGGGGTAGTTGTATGTTATAATCAGACGACTCTCCATATGTTGTTTCAAGGGCTCGCA
CAGCTGTCGCGCCACCAATCATCCGTCTAAAAAATGACAGCGCTAGGTATTCATGGAGGC
TAGTATAAAGACTCAGCTGAGAAGCGTCGTAGATGCTCCGGAGGAGCGTAAAACTGGACT
TAGGACCGAACGTTTCTCAGACTAGACTGGGGGCGGGCTGAAACGGAGGAAAACGGATGA
AAAGGACAGGGTCTTTGAGCGCCCAGCATAGAAATCAGCCGACAATCTGGCCAGTCGGAT
TACTAAGCCCACCAAGCGCGCCGAATGGAGGCGCAGGGTACCAAGAAACGAAGTGCGATG
GTAGAAGCGTTACGAAGAGCAGCTCAAGAGTAAACGTTGGGGGGGCGAGCGGCGTGGGAG
GGCCTAAAGCATGGACCTCACTGCCCCCCGATCACGCCGGGGGCGGGCGGGACCAACGAC
GTTCGCTAGGCTCGAGGTAAAACGGCAGGCTTAGGAGAAAGTCAGTTCCGGAGTTCGGCA
CTCGGCGCACAGTTCGAACAGCCGGGAGGGCGCAGTAGTTGACTGTTTCTGACGGCCAGG
CTTCGCAGAGTCTCACATAGCCATCTGGAACACGCTACTGCCCATCCTGCGGCGTCAACC
AGGAACTCTGCGTGGGCGCCACCCTAATGTCTGAGGTCATAATAGCCATTTGACGTTAGT
ACGGCGTAGAACTGACTTCTTTCCACACGAATGGGAGGAAAAGGCGGTACGATTTCAAGC
AACCAAACGCTCCCCCCTTCCCGACCAGCACGAGGATACCTAAGCACGCTTTCGCGTAAA
TTATACTGGGACAATGAGCAGAGACGGCTTTACTAGGACAGACCCCGCAACAATCCACAG
CGAGGGGTATGTAGCCTTGTCAATTGCGCTCAGGGCCACGTGTAGTGAACGTCGCTAGCC
GGACCTCGACTGCGTCAGGCGCTTTTGAGGAGTACGAAACCGGCCACGCCAGCGCTAGTA
TTAAGGATTGAGACGGAAAGCTACCCGACAATAGTGAAGGTCGGCGCTTGGGGGACGACT
ACCGACTGGTGGTCCACGCAGGAGAGGCGAGGTTGAATGTGAACGAGGAGGTCCCTGTTT
ACGATTGGGCTACTTGGGACACTCTCAACCTAACTAGCTCAACGTCGCGGTGAGTTGTTT
CTCAAACTTTCCTAGAAGTTTTTCTTTCTGGATGTTTTTGTTCTCCTTACTGTAGAATCT
AATTGGACGGTCAGGCGTTGCAGGAGCCCATCGATCGTGGTGGTTGCGCTCACATATACG
TTTGCTCCATGCCGATACCACTCGGCCCGTTACTCCCCCGATTTCGTATGGGTCACAGCC
GCTGTGGCCCGTTCGGAGTGAAGGAAGGACGGAGCTACCGCCGTAATGGTTTTGCGCTGA
CATTCGTGAGTCCGACCCCAAAGCCGTGAAGCATGTTCTACGCGGAGCCCCAATTTGCGC
GGACCACCCTCTCCACCCGCATCCCTAACCCTTACGCCTGCGGATGCCGACTTGGCTGTA
GTAACGAGTATTGTCGTCAGGCCATTGTATGCGCCCTCAATCACTAGTTTTTGAGCTCGG
TCCCCAACCCAGGCGCGCGGGCCCCGGGGGACTGCTAGGGCTTCCTGTAAAAGCGGCACG
TGTTGTTACATCTCTAGCGTTGCTACGATAGCGAGGGGGACCGGTGAATGCTTCGGGCTT
CGTCTTTCCTGTTTTATTATCGGGTTCACTAAATCCTTGTCGCTGGTCCTGCTCCGTTCG
TAAGCGGGCTTGTAGGATTTAATTCTTCTCTGAGGCGGTGCACTCTCGTCGACCGGGATC
AGGCCCCCTCTTGTCGTCATGCTGTCCTCATAACACAAACGGCGGAATGAACTCCAGTCC
GGCCGGGGTCAAATCAGTCCTTAAGGCAGTGTTAGAGTGGGTGCTACGCATCCATCCCTA
CTAGATACGGCGAGCATTTGGGCAACAACGGTCGTACTTGTGTACGGGTTCGCCCTCATC
GCGTTAGCCTCTCTCCGTAAATGAACCAGCCGCTATATAAGAGTTATGCTTATGCGCGCA
CGGGAACTGATTTGGGGTCGCTCTCGTGGTTGCCTCCAGGCTGCTCGATGTGCCCCGACG
GTGAGAGCTGTTGGGACTCATAATGGGCGGCATGGCGACTCAGCGTACGAGATGGGATCC
GCCATACACCCTTACGGGAATAGACCCGCTTAGTAGCTCTTCTCCATCGTGCCTTGGCTC
AGTCATGCGTAATCCCGTCCCCTCATGTTTCCTGCGCTCGGCCTCCGTCATCGCTTCCTC
CGAGGGTGTGGGACTCATAGATTTTAAATCGTTTTCAGTTCGGCAACAACAGCTTCGAGT
TCGGAGCTTTACCGTGCCTCCACCCGCCTGTAGATCGGCAACGGACTCCGCGTCCACTAG
TATGGTACCCTGAAAGGAGTTGACCAATGGACCCAATGTTCGGAAGGTGTTCTCGACGAA
TACGCCTCTAACGTAGACGCGCAGCGGTGGGAAAGCACTTCTTGGCGGCTGTGCCGTCGC
ATGGAGCCTGAGTCTCATGTCGGTTGGAAGATAGGGTCCGTGCTCTAGCTTAACCGGTAA
TATAGGCTCCTGGGCTCTACGAACGACCAGGCTTCCCTGGAGCGTGGACTCCCGGTTTAG
CCGTCTGCGGCCAGGCCTCGACGTGAAATCGACCGGTAACCCAAGGAAACCGCGGCTGTC
GTATACCCCTGCCAAAGACGCAAGTGCCTAGGCCGCTTCCCTCGCTTCCTGAATACCACC
GTGTCACAATACCGTTATTTAGTGGTGTGTAGGACACCACCGCAAAACCAGACTTATCCC
TACCCATACGTCCAAAAACGTCCTCAGGCTTACCGCCAGCCGAGGTACGGATGACCTCAG
CTCGCATCTCCTTCTCTTCTGCTCCGTTGCTCGTAAGTCGTCGCACCCAATCACCCGGCA
GTCGGACTGCGCGGTGGTGCTCACAAGCTGATTCTGCTCTCCCCCGAAACGGGTCGTTAA
GACTCATTCGCGTCTTGTCACCCAAAGGTCCCTGTTTTCAATCACTCGAAAACGTAGACT
CCTCTACTGTACTAGTGTTAAAGCACACAAGCCGTCTCCCGCCGTCCCTGGCCTTCAACA
CGCCGCCCACTGGCGCAGTCGTCGAAGCCGCAGTCCGCACTCAGCTCAGTACTCGTGGCC
GCCCTCATAGTCGAGCAACTTTACCTTCACCCGTCCGTCTCCGCGGCCGTCGTAGGAGCC
ACACTAATGCACACCCTTGATCAACTAGGACAATCGAGCTCAGGTTTCTGTCCACCCACG
TCTTGGGACACGCTGTCCGTCCATGGCTGGAAGCTAGGCGAGACACAACGACAAGGCATA
AATGGTTGCAAGAACTCCTTGACGCTCCCATCCCTATCGCATCTTCGGCATAAGCCGGCA
AGGGGGCTGGTGCGTATGCCCTGGCATGGCGGCCTATTATGGGAAGCGGAGTCGGCGCAT
TCGGGGATTTGGTGTCTCTTCGCAATTCCCTGCCTCTTACCCAAACTCGCACTAGCGTCC
GTTGCGTCTAAACGATGGGTTCGTATGGGCTCACTCTTGCACTGTAATGTGTGAAGCCTT
CCAGGCAGTCTAGCCGCTCCCTAGGCAGGTGTGAAACTGGGCTACCGCGAAATTATCACT
GCCACGTAACTGTTCTGTGATCCTTTGCGCTAGGAGTACTCCGACGCAAGTCGCGCTTCA
GCGATCGCACCATATGTAGGGGACGCATGTGAGAGAGGTCGTGCATCTAGATTACGACAT
TTCCCGTGACTCGCGCGCCTGGTGTGACGGTACTTTCGATTGGTCTCTTCACCGCTCAGA
CCTCGAAGTTACCTGCGGTACATCAAAGACTGAAAAACC
>SRR349963 <unknown description>
CGGAGAGCTCCAGGCCAAATGACGAGCTCATGTCCCCTGCGGTACTTAGCTATCTGTTCT
CAATCCCTGAGGTCACACAGCCTCAGATAGTGGGGGCAACCCACACCACCATGAATCATA
TCTACACCATACAGCTTTCGAAGCTGCCCAGTCCTTGTGGGTATGGAACGCCGGTGACCA
CTAAGCCAACCCGGCTTGTCTCGTGGAGCCCGAAGACACCTTTTTTCGTTTTACCTGATC
CGCACGTTCCCCTTCCATGCGGGACACCCGGCAAATACTCGTCGGTCCCGTCTTAGTGGC
AAATTTGCAAGTTTATCACGGTCGAATGAGCGCGATGGCCTGATACTCGCCCAATTTCGC
CCTGACCCAGGTAACAATTGAGACACGCACCGCTCGCAAGTCTAGCCTACGTCGCGTAGG
CTCGGGTCACAACTCGATATTTGCAAGGGACACTGGAATATCGGACCCATTCTGGTGCCT
ATCATTGCAAACTAAACAAGATACCCAAGCAAATCAGAGGAAGCTGCCAGCATCGCTGCT
GTTCAAGATTGGCGAAGCACACAACTTAACGTCTCCCCCATCGGTTACCTCTAGCCCGCA
CGAAGCGACACGCGTCGCTTGCTCACGGACGGAAGTCCAGGTGATGGGTGCAGTGAAGAG
AAATCATAGTGTAAATAATCTAGTGATGTCTATTCGGTGCCAAATCCTGTCTAAGCTCGG
ATTTTCAACGTTCAACCGAATCACGTTTAATTGTGTACGTTTGGCGGTGCCTAATGCCGC
ACTGAGCAATAATATAGACGAGCATCCCATTATTTGCGTTCGCCGGGTGTTCGCACAGAA
TATCGATACTGGCCGTATATGTGGGGGCAGCTTAAGAGTCTAGTTCTCTTTATTAACAGC
TAAGGTCAGCAGCACCTTTCTTTCCGGCATCAACAATCGGTCCCGGGAATGCCATGGAGG
GGGACTAAGATTCTGGCCGAGATCTCAGCCCGTTTTGGCAGATTTAGACCTAGGATGTAA
TCCGCTCCCTTCCGTCACTCCGGGTTTGCGAGACGCGAGGGGAACCGGGAGGGGTCCGCA
GGGGCTGCCGACACTCGACATGAGCGCGTGCCGTCGCCCTCACTCGACGTAATAGATTTA
TGGAGAAATGATGTGCCCACTTGATTTAATATCGAGGGAGCACGTAAAGATCAGTGCTGA
ATGCGCGCCTTGGGGGAGGGCAAGCGGAATATGGTACCAGAGGAGAGAGGCGTTACACGG
TCGAAAATGGGTCCGGACGGTTACTGGGCGCAACTGCGCTGGAATCAGCGCACCAGCAGG
ATCCTAACACAGTGCAAGTTTGGCCTAATGCACCCGGTGTTCTGAGCCGCACGGGCATCT
CTGCTGTAACGATCGGTCACGCCTCTAGTCTTGCTAGTGCCGCGGGTCGTGGCTGCTATT
CTCACTTTCGAATGGCTGGAGGAGTGGGGAAGAACCAAAAAAACGACAACATCACCTGAG
TCTGAGGGGTTGCGGAGCCAACTCTAAGCTAGCCGCAAGTATGCGCCACGAATATGGCAA
GGCAGCAATTGTCAAGATAATGACTCCAGAGCCTTAGGTTAAGACCTATGACCGCACGAA
ATGTATGATACGCATTACCTAGCCAGAGAGTTCCGGTAGGAAATCGGTTCACCGTCAAAT
GAGAGCACCGATAGGGCAGATATTGATGCACGGGCTAGCTCGAATGCGGTTGCTGCCATC
CCAAGGAGCTGAGCGCCGAAACCAGTTCCGGGCAAACCCCCATCCTCCCTCTGGAACAGG
TTAGGGTTCAACTGCGCGCCCGACGTGCCCGCGACCGAATTAGCGGGCCGGTCGACAGAA
TCACTGAGGGGATAATCAGTTCCGCCTCTGACGATTCCTGCCAGGAAGTTGTGTTACCTG
CAGGTCCCCTAGGGAGAGTACGCTAGACTTCTAGTACGAGACCCGGAGGGCACTGGGGGA
GAGGCTAGTTTACTAGCTCGTGGTAAACCCCCCTGGAAGCTCCCAGCACTCTGGTCCGCA
TGGCGTTCTTACGTCGACGCCCTTTTCAGCCGACCTATCTGGCCGGCCCATCCATTCCCT
ATGGGTGAGTTGCGCCGTCGGGGATGGGGGTGAATGAAGCTAAGAGGCGAGGCAAGCCCT
GTTCTCACCCGTTAACGAACACCACGGCATTCCCACACGATGAGAGGTACAGTGAAGTAC
GCCGTAAATCCATTCCTAAGGTGCGAAAGTGAGCCGGCAGCAAGTGGATGAGGTCGGGAT
GCACAACGGACACCTCGGTTTGCAGTTTCCGTAACCGAGCGAGTAACCTTAATAGGAGGT
ACAGAATCGATTAATATAGTGTAGCTAAAACAGTGCGTCTCAAGGTCCGACGGGCACCAA
GAGACTTAGTGCAAATTGGACGGCTCTAGTTCTAAACACTAGCTTGCGCCCGCCCCCTGG
GGCCAAGACCGTCCCAGAGTCGCCAAGCTGCGGTATAGCAATCCTCGTAGAGACGCCAAC
CCCTAACAGTCCGGAGACACGAAGCTGCGCGGACATGAGAATGGGTCTGGATCATCATTG
ACCGGATACGTCACTGGTGTGAGTCGTTCATGGAGGTGCCCAGCTGGAGCAACTGCAGCC
TATGGACATACGGGGGGGGTAGATTTACACCTTACACGCCCCGGCTGGACTCGCCAACGC
GTTCCCTATACTAGGTATCGGTCAAGACCTGGGCTATTATCCCAACCTGGAGCGCTAGCC
GCACGCTCTATCGTAGGGGAGACAGATAAGGATCGTCAGCCGCCGACCCGGAGAGCCTAA
GCATCAACTATTCGGCATCCTCCAGGGCCTACGAGTACCTTGGCAGATGGGGGTCAGGGC
CATAACAAGTATTATGGTGGCAACAGTCTCATCTTGGTGAGTAGTGCCCAATAGTAACTT
TTTCTTTGACTTAATTGGGCACGTACTGCGACAATATCAGAACCGGTGCCCCACCGTTTC
GAGAAACCAGAGGACACGTAGAAGATCAATCGCCCGTAGCAGAAATCTAGCCACCTCCTC
TTCGGGATGTGACGGGGGTGCACACCGTCCCCCCCGGTGCCTAGCATGAGGGGCTACAGA
GTGGTGCGGAGGTCGGCGACAAGAAAAGGCTTATCGCAAGGGGGAAGTGTGGCTTGAATG
TTGCATATTTTCCCGCGAGAAGGCTTTGTGGAGGAGGCAGAGTAGTCACGCCCGGGGCCT
ATGGGGGTAGTTGTATGTTATAATCAGACGACTCTCCATATGTTGTTTCAAGGGCTCGCA
CAGCTGTCGCGCCACCAATCATCCGTCTAAAAAATGACAGCGCTAGGTATTCATGGAGGC
TAGTATAAAGACTCAGCTGAGAAGCGTCGTAGATGCTCCGGAGGAGCGTAAAACTGGACT
TAGGACCGAACGTTTCTCAGACTAGACTGGGGGCGGGCTGAAACGGAGGAAAACGGATGA
AAAGGACAGGGTCTTTGAGCGCCCAGCATAGAAATCAGCCGACAATCTGGCCAGTCGGAT
TACTAAGCCCACCAAGCGCGCCGAATGGAGGCGCAGGGTACCAAGAAACGAAGTGCGATG
GTAGAAGCGTTACGAAGAGCAGCTCAAGAGTAAACGTTGGGGGGGCGAGCGGCGTGGGAG
GGCCTAAAGCATGGACCTCACTGCCCCCCGATCACGCCGGGGGCGGGCGGGACCAACGAC
GTTCGCTAGGCTCGAGGTAAAACGGCAGGCTTAGGAGAAAGTCAGTTCCGGAGTTCGGCA
CTCGGCGCACAGTTCGAACAGCCGGGAGGGCGCAGTAGTTGACTGTTTCTGACGGCCAGG
CTTCGCAGAGTCTCACATAGCCATCTGGAACACGCTACTGCCCATCCTGCGGCGTCAACC
AGGAACTCTGCGTGGGCGCCACCCTAATGTCTGAGGTCATAATAGCCATTTGACGTTAGT
ACGGCGTAGAACTGACTTCTTTCCACACGAATGGGAGGAAAAGGCGGTACGATTTCAAGC
AACCAAACGCTCCCCCCTTCCCGACCAGCACGAGGATACCTAAGCACGCTTTCGCGTAAA
TTATACTGGGACAATGAGCAGAGACGGCTTTACTAGGACAGACCCCGCAACAATCCACAG
CGAGGGGTATGTAGCCTTGTCAATTGCGCTCAGGGCCACGTGTAGTGAACGTCGCTAGCC
GGACCTCGACTGCGTCAGGCGCTTTTGAGGAGTACGAAACCGGCCACGCCAGCGCTAGTA
TTAAGGATTGAGACGGAAAGCTACCCGACAATAGTGAAGGTCGGCGCTTGGGGGACGACT
ACCGACTGGTGGTCCACGCAGGAGAGGCGAGGTTGAATGTGAACGAGGAGGTCCCTGTTT
ACGATTGGGCTACTTGGGACACTCTCAACCTAACTAGCTCAACGTCGCGGTGAGTTGTTT
CTCAAACTTTCCTAGAAGTTTTTCTTTCTGGATGTTTTTGTTCTCCTTACTGTAGAATCT
AATTGGACGGTCAGGCGTTGCAGGAGCCCATCGATCGTGGTGGTTGCGCTCACATATACG
TTTGCTCCATGCCGATACCACTCGGCCCGTTACTCCCCCGATTTCGTATGGGTCACAGCC
GCTGTGGCCCGTTCGGAGTGAAGGAAGGACGGAGCTACCGCCGTAATGGTTTTGCGCTGA
CATTCGTGAGTCCGACCCCAAAGCCGTGAAGCACGTTCTACGCGGAGCCCCAATTTGCGC
GGACCACCCTCTCCACCCGCATCCCTAACCCTTACGCCTGCGGATGCCGACTTGGCTGTA
GTAACGAGTATTGTCGTCAGGCCATTGTATGCGCCCTCAATCACTAGTTTTTGAGCTCGG
TCCCCAACCCAGGCGCGCGGGCCCCGGGGGACTGCTAGGGCTTCCTGTAAAAGCGGCACG
TGTTGTTACATCTCTAGCGTTGCTACGATAGCGAGGGGGACCGGTGAATGCTTCGGGCTT
CGTCTTTCCTGTTTTATTATCGGGTTCACTAAATCCTTGTCGCTGGTCCTGCTCCGTTCG
TAAGCGGGCTTGTAGGATTTAATTCTTCTCTGAGGCGGTGCACTCTCGTCGACCGGGATC
AGGCCCCCTCTTGTCGTCATGCTGTCCTCATAACACAAACGGCGGAATGAACTCCAGTCC
GGCCGGGGTCAAATCAGTCCTTAAGGCAGTGTTAGAGTGGGTGCTACGCATCCATCCCTA
CTAGATACGGCGAGCATTTGGGCAACAACGGTCGTACTTGTGTACGGGTTCGCCCTCATC
GCGTTAGCCTCTCTCCGTAAATGAACCAGCCGCTATATAAGAGTTATGCTTATGCGCGCA
CGGGAACTGATTTGGGGTCGCTCTCGTGGTTGCCTCCAGGCTGCTCGATGTGCCCCGACG
GTGAGAGCTGTTGGGACTCATAATGGGCGGCATGGCGACTCAGCGTACGAGATGGGATCC
GCCATACACCCTTACGGGAATAGACCCGCTTAGTAGCTCTTCTCCATCGTGCCTTGGCTC
AGTCATGCGTAATCCCGTCCCCTCATGTTTCCTGCGCTCGGCCTCCGTCATCGCTTCCTC
CGAGGGTGTGGGACTCATAGATTTTAAATCGTTTTCAGTTCGGCAACAACAGCTTCGAGT
TCGGAGCTTTACCGTGCCTCCACCCGCCTGTAGATCGGCAACGGACTCCGCGTCCACTAG
TATGGTACCCTGAAAGGAGTTGACCAATGGACCCAATGTTCGGAAGGTGTTCTCGACGAA
TACGCCTCTAACGTAGACGCGCAGCGGTGGGAAAGCACTTCTTGGCGGCTGTGCCGTCGC
ATGGAGCCTGAGTCTCATGTCGGTTGGAAGATAGGGTCCGTGCTCTAGCTTAACCGGTAA
TATAGGCTCCTGGGCTCTACGAACGACCAGGCTTCCCTGGAGCGTGGACTCCCGGTTTAG
CCGTCTGCGGCCAGGCCTCGACGTGAAATCGACCGGTAACCCAAGGAAACCGCGGCTGTC
GTATACCCCTGCCAAAGACGCAAGTGCCTAGGCCGCTTCCCTCGCTTCCTGAATACCACC
GTGTCACAATACCGTTATTTAGTGGTGTGTAGGACACCACCGCAAAACCAGACTTATCCC
TACCCATACGTCCAAAAACGTCCTCAGGCTTACCGCCAGCCGAGGTACGGATGACCTCAG
CTCGCATCTCCTTCTCTTCTGCTCCGTTGCTCGTAAGTCGTCGCACCCAATCACCCGGCA
GTCGGACTGCGCGGTGGTGCTCACAAGCTGATTCTGCTCTCCCCCGAAACGGGTCGTTAA
GACTCATTCGCGTCTTGTCACCCAAAGGTCCCTGTTTTCAATCACTCGAAAACGTAGACT
CCTCTACTGTACTAGTGTTAAAGCACACAAGCCGTCTCCCGCCGTCCCTGGCCTTCAACA
CGCCGCCCACTGGCGCAGTCGTCGAAGCCGCAGTCCGCACTCAGCTCAGTACTCGTGGCC
GCCCTCATAGTCGAGCAACTTTACCTTCACCCGTCCGTCTCCGCGGCCGTCGTAGGAGCC
ACACTAATGCACACCCTTGATCAACTAGGACAATCGAGCTCAGGTTTCTGTCCACCCACG
TCTTGGGACACGCTGTCCGTCCATGGCTGGAAGCTAGGCGAGACACAACGACAAGGCATA
AATGGTTGCAAGAACTCCTTGACGCTCCCATCCCTATCGCATCTTCGGCATAAGCCGGCA
AGGGGGCTGGTGCGTATGCCCTGGCATGGCGGCCTATTATGGGAAGCGGAGTCGGCGCAT
TCGGGGATTTGGTGTCTCTTCGCAATTCCCTGCCTCTTACCCAAACTCGCACTAGCGTCC
GTTGCGTCTAAACGATGGGTTCGTATGGGCTCACTCTTGCACTGTAATGTGTGAAGCCTT
CCAGGCAGTCTAGCCGCTCCCTAGGCAGGTGTGAAACTGGGCTACCGCGAAATTATCACT
GCCACGTAACTGTTCTGTGATCCTTTGCGCTAGGAGTACTCCGACGCAAGTCGCGCTTCA
GCGATCGCACCATATGTAGGGGACGCATGTGAGAGAGGTCGTGCATCTAGATTACGACAT
TTCCCGTGACTCGCGCGCCTGGTGTGACGGTACTTTCGATTGGTCTCTTCACCGCTCAGA
CCTCGAAGTTACCTGCGGTACATCAAAGACTGAAAAACC
>SRR500748 <unknown description>
CGGAGAGCTCCAGGCCAAATGACGAGCTCATGTCCCCTGCGGTACTTAGCTATCTGTTCT
CAATCCCTGAGGTCACACAGCCTCAGATAGTGGGGGCAACCCACACCACCATGAATCATA
TCTACACCATACAGCTTTCGAAGCTGCCCAGTCCTTGTGGGTATGGAACGCCGGTGACCA
CTAAGCCAACCCGGCTTGTCTCGTGGAGCCCGAAGACACCTTTTTTCGTTTTACCTGATC
CGCACGTTCCCCTTCCATGCGGGACACCCGGCAAATACTCGTCGGTCCCGTCTTAGTGGC
AAATTTGCAAGTTTATCACGGTCGAATGAGCGCGATGGCCTGATACTCGCCCAATTTCGC
CCTGACCCAGGTAACAATTGAGACACGCACCGCTCGCAAGTCTAGCCTACGTCGCGTAGG
CTCGGGTCACAACTCGATATTTGCAAGGGACACTGGAATATCGGACCCATTCTGGTGCCT
ATCATTGCAAACTAAACAAGATACCCAAGCAAATCAGAGGAAGCTGCCAGCATCGCTGCT
GTTCAAGATTGGCGAAGCACACAACTTAACGTCTCCCCCATCGGTTACCTCTAGCCCGCA
CGAAGCGACACGCGTCGCTTGCTCACGGACGGAAGTCCAGGTGATGGGTGCAGTGAAGAG
AAATCATAGTGTAAATAATCTAGTGATGTCTATTCGGTGCCAAATCCTGTCTAAGCTCGG
ATTTTCAACGTTCAACCGAATCACGTTTAATTGTGTACGTTTGGCGGTGCCTAATGCCGC
ACTGAGCAATAATATAGACGAGCATCCCATTATTTGCGTTCGCCGGGTGTTCGCACAGAA
TATCGATACTGGCCGTATATGTGGGGGCAGCTTAAGAGTCTAGTTCTCTTTATTAACAGC
TAAGGTCAGCAGCACCTTTCTTTCCGGCATCAACAATCGGTCCCGGGAATGCCATGGAGG
GGGACTAAGATTCTGGCCGAGATCTCAGCCCGTTTTGGCAGATTTAGACCTAGGATGTAA
TCCGCTCCCTTCCGTCACTCCGGGTTTGCGAGACGCGAGGGGAACCGGGAGGGGTCCGCA
GGGGCTGCCGACACTCGACATGAGCGCGTGCCGTCGCCCTCACTCGACGTAATAGATTTA
TGGAGAAATGATGTGCCCACTTGATTTAATATCGAGGGAGCACGTAAAGATCAGTGCTGA
ATGCGCGCCTTGGGGGAGGGCAAGCGGAATATGGTACCAGAGGAGAGAGGCGTTACACGG
TCGAAAATGGGTCCGGACGGTTACTGGGCGCAACTGCGCTGGAATCAGCGCACCAGCAGG
ATCCTAACACAGTGCAAGTTTGGCCTAATGCACCCGGTGTTCTGAGCCGCACGGGCATCT
CTGCTGTAACGATCGGTCACGCCTCTAGTCTTGCTAGTGCCGCGGGTCGTGGCTGCTATT
CTCACTTTCGAATGGCTGGAGGAGTGGGGAAGAACCAAAAAAACGACAACATCACCTGAG
TCTGAGGGGTTGCGGAGCCAACTCTAAGCTAGCCGCAAGTATGCGCCACGAATATGGCAA
GGCAGCAATTGTCAAGATAATGACTCCAGAGCCTTAGGTTAAGACCTATGACCGCACGAA
ATGTATGATACGCATTACCTAGCCAGAGAGTTCCGGTAGGAAATCGGTTCACCGTCAAAT
GAGAGCACCGATAGGGCAGATATTGATGCACGGGCTAGCTCGAATGCGGTTGCTGCCATC
CCAAGGAGCTGAGCGCCGAAACCAGTTCCGGGCAAACCCCCATCCTCCCTCTGGAACAGG
TTAGGGTTCAACTGCGCGCCCGACGTGCCCGCGACCGAATTAGCGGGCCGGTCGACAGAA
TCACTGAGGGGATAATCAGTTCCGCCTCTGACGATTCCTGCCAGGAAGTTGTGTTACCTG
CAGGTCCCCTAGGGAGAGTACGCTAGACTTCTAGTACGAGACCCGGAGGGCACTGGGGGA
GAGGCTAGTTTACTAGCTCGTGGTAAACCCCCCTGGAAGCTCCCAGCACTCTGGTCCGCA
TGGCGTTCTTACGTCGACGCCCTTTTCAGCCGACCTATCTGGCCGGCCCATCCATTCCCT
ATGGGTGAGTTGCGCCGTCGGGGATGGGGGTGAATGAAGCTAAGAGGCGAGGCAAGCCCT
GTTCTCACCCGTTAACGAACACCACGGCATTCCCACACGATGAGAGGTACAGTGAAGTAC
GCCGTAAATCCATTCCTAAGGTGCGAAAGTGAGCCGGCAGCAAGTGGATGAGGTCGGGAT
GCACAACGGACACCTCGGTTTGCAGGTTCCGTAACCGAGCGAGTAACCTTAATAGGAGGT
ACAGAATCGATTAATATAGTGTAGCTAAAACAGTGCGTCTCAAGGTCCGACGGGCACCAA
GAGACTTAGTGCAAATTGGACGGCTCTAGTTCTAAACACTAGCTTGCGCCCGCCCCCTGG
GGCCAAGACCGTCCCAGAGTCGCCAAGCTGCGGTATAGCAATCCTCGTAGAGACGCCAAC
CCCTAACAGTCCGGAGACACGAAGCTGCGCGGACATGAGAATGGGTCTGGATCATCATTG
ACCGGATACGTCACTGGTGTGAGTCGTTCATGGAGGTGCCCAGCTGGAGCAACTGCAGCC
TATGGACATACGGGGGGGGTAGATTTACACCTTACACGCCCCGGCTGGACTCGCCAACGC
GTTCCCTATACTAGGTATCGGTCAAGACCTGGGCTATTATCCCAACCTGGAGCGCTAGCC
GCACGCTCTATCGTAGGGGAGACAGATAAGGATCGTCAGCCGCCGACCCGGAGAGCCTAA
GCATCAACTATTCGGCATCCTCCAGGGCCTACGAGTACCTTGGCAGATGGGGGTCAGGGC
CATAACAAGTATTATGGTGGCAACAGTCTCATCTTGGTGAGTAGTGCCCAATAGTAACTT
TTTCTTTGACTTAATTGGGCACGTACTGCGACAATATCAGAACCGGTGCCCCACCGTTTC
GAGAAACCAGAGGACACGTAGAAGATCAATCGCCCGTAGCAGAAATCTAGCCACCTCCTC
TTCGGGATGTGACGGGGGTGCACACCGTCCCCCCCGGTGCCTAGCATGAGGGGCTACAGA
GTGGTGCGGAGGTCGGCGACAAGAAAAGGCTTATCGCAAGGGGGAAGTGTGGCTTGAATG
TTGCATATTTTCCCGCGAGAAGGCTTTGTGGAGGAGGCAGAGTAGTCACGCCCGGGGCCT
ATGGGGGTAGTTGTATGTTATAATCAGACGACTCTCCATATGTTGTTTCAAGGGCTCGCA
CAGCTGTCGCGCCACCAATCATCCGTCTAAAAAATGACAGCGCTAGGTATTCATGGAGGC
TAGTATAAAGACTCAGCTGAGAAGCGTCGTAGATGCTCCGGAGGAGCGTAAAACTGGACT
TAGGACCGAACGTTTCTCAGACTAGACTGGGGGCGGGCTGAAACGGAGGAAAACGGATGA
AAAGGACAGGGTCTTTGAGCGCCCAGCATAGAAATCAGCCGACAATCTGGCCAGTCGGAT
TACTAAGCCCACCAAGCGCGCCGAATGGAGGCGCAGGGTACCAAGAAACGAAGTGCGATG
GTAGAAGCGTTACGAAGAGCAGCTCAAGAGTAAACGTTGGGGGGGCGAGCGGCGTGGGAG
GGCCTAAAGCATGGACCTCACTGCCCCCCGATCACGCCGGGGGCGGGCGGGACCAACGAC
GTTCGCTAGGCTCGAGGTAAAACGGCAGGCTTAGGAGAAAGTCAGTTCCGGAGTTCGGCA
CTCGGCGCACAGTTCGAACAGCCGGGAGGGCGCAGTAGTTGACTGTTTCTGACGGCCAGG
CTTCGCAGAGTCTCACATAGCCATCTGGAACACGCTACTGCCCATCCTGCGGCGTCAACC
AGGAACTCTGCGTGGGCGCCACCCTAATGTCTGAGGTCATAATAGCCATTTGACGTTAGT
ACGGCGTAGAACTGACTTCTTTCCACACGAATGGGAGGAAAAGGCGGTACGATTTCAAGC
AACCAAACGCTCCCCCCTTCCCGACCAGCACGAGGATACCTAAGCACGCTTTCGCGTAAA
TTATACTGGGACAATGAGCAGAGACGGCTTTACTAGGACAGACCCCGCAACAATCCACAG
CGAGGGGTATGTAGCCTTGTCAATTGCGCTCAGGGCCACGTGTAGTGAACGTCGCTAGCC
GGACCTCGACTGCGTCAGGCGCTTTTGAGGAGTACGAAACCGGCCACGCCAGCGCTAGTA
TTAAGGATTGAGACGGAAAGCTACCCGACAATAGTGAAGGTCGGCGCTTGGGGGACGACT
ACCGACTGGTGGTCCACGCAGGAGAGGCGAGGTTGAATGTGAACGAGGAGGTCCCTGTTT
ACGATTGGGCTACTTGGGACACTCTCAACCTAACTAGCTCAACGTCGCGGTGAGTTGTTT
CTCAAACTTTCCTAGAAGTTTTTCTTTCTGGATGTTTTTGTTCTCCTTACTGTAGAATCT
AATTGGACGGTCAGGCGTTGCAGGAGCCCATCGATCGTGGTGGTTGCGCTCACATATACG
TTTGCTCCATGCCGATACCACTCGGCCCGTTACTCCCCCGATTTCGTATGGGTCACAGCC
GCTGTGGCCCGTTCGGAGTGAAGGAAGGACGGAGCTACCGCCGTAATGGTTTTGCGCTGA
CATTCGTGAGTCCGACCCCAAAGCCGTGAAGCATGTTCTACGCGGAGCCCCAATTTGCGC
GGACCACCCTCTCCACCCGCATCCCTAACCCTTACGCCTGCGGATGCCGACTTGGCTGTA
GTAACGAGTATTGTCGTCAGGCCATTGTATGCGCCCTCAATCACTAGTTTTTGAGCTCGG
TCCCCAACCCAGGCGCGCGGGCCCCGGGGGACTGCTAGGGCTTCCTGTAAAAGCGGCACG
TGTTGTTACATCTCTAGCGTTGCTACGATAGCGAGGGGGACCGGTGAATGCTTCGGGCTT
CGTCTTTCCTGTTTTATTATCGGGTTCACTAAATCCTTGTCGCTGGTCCTGCTCCGTTCG
TAAGCGGGCTTGTAGGATTTAATTCTTCTCTGAGGCGGTGCACTCTCGTCGACCGGGATC
AGGCCCCCTCTTGTCGTCATGCTGTCCTCATAACACAAACGGCGGAATGAACTCCAGTCC
GGCCGGGGTCAAATCAGTCCTTAAGGCAGTGTTAGAGTGGGTGCTACGCATCCATCCCTA
CTAGATACGGCGAGCATTTGGGCAACAACGGTCGTACTTGTGTACGGGTTCGCCCTCATC
GCGTTAGCCTCTCTCCGTAAATGAACCAGCCGCTATATAAGAGTTATGCTTATGCGCGCA
CGGGAACTGATTTGGGGTCGCTCTCGTGGTTGCCTCCAGGCTGCTCGATGTGCCCCGACG
GTGAGAGCTGTTGGGACTCATAATGGGCGGCATGGCGACTCAGCGTACGAGATGGGATCC
GCCATACACCCTTACGGGAATAGACCCGCTTAGTAGCTCTTCTCCATCGTGCCTTGGCTC
AGTCATGCGTAATCCCGTCCCCTCATGTTTCCTGCGCTCGGCCTCCGTCATCGCTTCCTC
CGAGGGTGTGGGACTCATAGATTTTAAATCGTTTTCAGTTCGGCAACAACAGCTTCGAGT
TCGGAGCTTTACCGTGCCTCCACCCGCCTGTAGATCGGCAACGGACTCCGCGTCCACTAG
TATGGTACCCTGAAAGGAGTTGACCAATGGACCCAATGTTCGGAAGGTGTTCTCGACGAA
TACGCCTCTAACGTAGACGCGCAGCGGTGGGAAAGCACTTCTTGGCGGCTGTGCCGTCGC
ATGGAGCCTGAGTCTCATGTCGGTTGGAAGATAGGGTCCGTGCTCTAGCTTAACCGGTAA
TATAGGCTCCTGGGCTCTACGAACGACCAGGCTTCCCTGGAGCGTGGACTCCCGGTTTAG
CCGTCTGCGGCCAGGCCTCGACGTGAAATCGACCGGTAACCCAAGGAAACCGCGGCTGTC
GTATACCCCTGCCAAAGACGCAAGTGCCTAGGCCGCTTCCCTCGCTTCCTGAATACCACC
GTGTCACAATACCGTTATTTAGTGGTGTGTAGGACACCACCGCAAAACCAGACTTATCCC
TACCCATACGTCCAAAAACGTCCTCAGGCTTACCGCCAGCCGAGGTACGGATGACCTCAG
CTCGCATCTCCTTCTCTTCTGCTCCGTTGCTCGTAAGTCGTCGCACCCAATCACCCGGCA
GTCGGACTGCGCGGTGGTGCTCACAAGCTGATTCTGCTCTCCCCCGAAACGGGTCGTTAA
GACTCATTCGCGTCTTGTCACCCAAAGGTCCCTGTTTTCAATCACTCGAAAACGTAGACT
CCTCTACTGTACTAGTGTTAAAGCACACAAGCCGTCTCCCGCCGTCCCTGGCCTTCAACA
CGCCGCCCACTGGCGCAGTCGTCGAAGCCGCAGTCCGCACTCAGCTCAGTACTCGTGGCC
GCCCTCATAGTCGAGCAACTTTACCTTCACCCGTCCGTCTCCGCGGCCGTCGTAGGAGCC
ACACTAATGCACACCCTTGATCAACTAGGACAATCGAGCTCAGGTTTCTGTCCACCCACG
TCTTGGGACACGCTGTCCGTCCATGGCTGGAAGCTAGGCGAGACACAACGACAAGGCATA
AATGGTTGCAAGAACTCCTTGACGCTCCCATCCCTATCGCATCTTCGGCATAAGCCGGCA
AGGGGGCTGGTGCGTATGCCCTGGCATGGCGGCCTATTATGGGAAGCGGAGTCGGCGCAT
TCGGGGATTTGGTGTCTCTTCGCAATTCCCTGCCTCTTACCCAAACTCGCACTAGCGTCC
GTTGCGTCTAAACGATGGGTTCGTATGGGCTCACTCTTGCACTGTAATGTGTGAAGCCTT
CCAGGCAGTCTAGCCGCTCCCTAGGCAGGTGTGAAACTGGGCTACCGCGAAATTATCACT
GCCACGTAACTGTTCTGTGATCCTTTGCGCTAGGAGTACTCCGACGCAAGTCGCGCTTCA
GCGATCGCACCATATGTAGGGGACGCATGTGAGAGAGGTCGTGCATCTAGATTACGACAT
TTCCCGTGACTCGCGCGCCTGGTGTGACGGTACTTTCGATTGGTCTCTTCACCGCTCAGA
CCTCGAAGTTACCTGCGGTACATCAAAGACTGAAAAACC
>SRR404992 <unknown description>
CGGAGAGCTCCAGGCCAAATGACGAGCTCATGTCCCCTGCGGTACTTAGCTATCTGTTCT
CAATCCCTGAGGTCACACAGCCTCAGATAGTGGGGGCAACCCACACCACCATGAATCATA
TCTACACCATACAGCTTTCGAAGCTGCCCAGTCCTTGTGGGTATGGAACGCCGGTGACCA
CTAAGCCAACCCGGCTTGTCTCGTGGAGCCCGAAGACACCTTTTTTCGTTTTACCTGATC
CGCACGTTCCCCTTCCATGCGGGACACCCGGCAAATACTCGTCGGTCCCGTCTTAGTGGC
AAATTTGCAAGTTTATCACGGTCGAATGAGCGCGATGGCCTGATACTCGCCCAATTTCGC
CCTGACCCAGGTAACAATTGAGACACGCACCGCTCGCAAGTCTAGCCTACGTCGCGTAGG
CTCGGGTCACAACTCGATATTTGCAAGGGACACTGGAATATCGGACCCATTCTGGTGCCT
ATCATTGCAAACTAAACAAGATACCCAAGCAAATCAGAGGAAGCTGCCAGCATCGCTGCT
GTTCAAGATTGGCGAAGCACACAACTTAACGTCTCCCCCATCGGTTACCTCTAGCCCGCA
CGAAGCGACACGCGTCGCTTGCTCACGGACGGAAGTCCAGGTGATGGGTGCAGTGAAGAG
AAATCATAGTGTAAATAATCTAGTGATGTCTATTCGGTGCCAAATCCTGTCTAAGCTCGG
ATTTTCAACGTTCAACCGAATCACGTTTAATTGTGTACGTTTGGCGGTGCCTAATGCCGC
ACTGAGCAATAATATAGACGAGCATCCCATTATTTGCGTTCGCCGGGTGTTCGCACAGAA
TATCGATACTGGCCGTATATGTGGGGGCAGCTTAAGAGTCTAGTTCTCTTTATTAACAGC
TAAGGTCAGCAGCACCTTTCTTTCCGGCATCAACAATCGGTCCCGGGAATGCCATGGAGG
GGGACTAAGATTCTGGCCGAGATCTCAGCCCGTTTTGGCAGATTTAGACCTAGGATGTAA
TCCGCTCCCTTCCGTCACTCCGGGTTTGCGAGACGCGAGGGGAACCGGGAGGGGTCCGCA
GGGGCTGCCGACACTCGACATGAGCGCGTGCCGTCGCCCTCACTCGACGTAATAGATTTA
TGGAGAAATGATGTGCCCACTTGATTTAATATCGAGGGAGCACGTAAAGATCAGTGCTGA
ATGCGCGCCTTGGGGGAGGGCAAGCGGAATATGGTACCAGAGGAGAGAGGCGTTACACGG
TCGAAAATGGGTCCGGACGGTTACTGGGCGCAACTGCGCTGGAATCAGCGCACCAGCAGG
ATCCTAACACAGTGCAAGTTTGGCCTAATGCACCCGGTGTTCTGAGCCGCACGGGCATCT
CTGCTGTAACGATCGGTCACGCCTCTAGTCTTGCTAGTGCCGCGGGTCGTGGCTGCTATT
CTCACTTTCGAATGGCTGGAGGAGTGGGGAAGAACCAAAAAAACGACAACATCACCTGAG
TCTGAGGGGTTGCGGAGCCAACTCTAAGCTAGCCGCAAGTATGCGCCACGAATATGGCAA
GGCAGCAATTGTCAAGATAATGACTCCAGAGCCTTAGGTTAAGACCTATGACCGCACGAA
ATGTATGATACGCATTACCTAGCCAGAGAGTTCCGGTAGGAAATCGGTTCACCGTCAAAT
GAGAGCACCGATAGGGCAGATATTGATGCACGGGCTAGCTCGAATGCGGTTGCTGCCATC
CCAAGGAGCTGAGCGCCGAAACCAGTTCCGGGCAAACCCCCATCCTCCCTCTGGAACAGG
TTAGGGTTCAACTGCGCGCCCGACGTGCCCGCGACCGAATTAGCGGGCCGGTCGACAGAA
TCACTGAGGGGATAATCAGTTCCGCCTCTGACGATTCCTGCCAGGAAGTTGTGTTACCTG
CAGGTCCCCTAGGGAGAGTACGCTAGACTTCTAGTACGAGACCCGGAGGGCACTGGGGGA
GAGGCTAGTTTACTAGCTCGTGGTAAACCCCCCTGGAAGCTCCCAGCACTCTGGTCCGCA
TGGCGTTCTTACGTCGACGCCCTTTTCAGCCGACCTATCTGGCCGGCCCATCCATTCCCT
ATGGGTGAGTTGCGCCGTCGGGGATGGGGGTGAATGAAGCTAAGAGGCGAGGCAAGCCCT
GTTCTCACCCGTTAACGAACACCACGGCATTCCCACACGATGAGAGGTACAGTGAAGTAC
GCCGTAAATCCATTCCTAAGGTGCGAAAGTGAGCCGGCAGCAAGTGGATGAGGTCGGGAT
GCACAACGGACACCTCGGTTTGCAGGTTCCGTAACCGAGCGAGTAACCTTAATAGGAGGT
ACAGAATCGATTAATATAGTGTAGCTAAAACAGTGCGTCTCAAGGTCCGACGGGCACCAA
GAGACTTAGTGCAAATTGGACGGCTCTAGTTCTAAACACTAGCTTGCGCCCGCCCCCTGG
GGCCAAGACCGTCCCAGAGTCGCCAAGCTGCGGTATAGCAATCCTCGTAGAGACGCCAAC
CCCTAACAGTCCGGAGACACGAAGCTGCGCGGACATGAGAATGGGTCTGGATCATCATTG
ACCGGATACGTCACTGGTGTGAGTCGTTCATGGAGGTGCCCAGCTGGAGCAACTGCAGCC
TATGGACATACGGGGGGGGTAGATTTACACCTTACACGCCCCGGCTGGACTCGCCAACGC
GTTCCCTATACTAGGTATCGGTCAAGACCTGGGCTATTATCCCAACCTGGAGCGCTAGCC
GCACGCTCTATCGTAGGGGAGACAGATAAGGATCGTCAGCCGCCGACCCGGAGAGCCTAA
GCATCAACTATTCGGCATCCTCCAGGGCCTACGAGTACCTTGGCAGATGGGGGTCAGGGC
CATAACAAGTATTATGGTGGCAACAGTCTCATCTTGGTGAGTAGTGCCCAATAGTAACTT
TTTCTTTGACTTAATTGGGCACGTACTGCGACAATATCAGAACCGGTGCCCCACCGTTTC
GAGAAACCAGAGGACACGTAGAAGATCAATCGCCCGTAGCAGAAATCTAGCCACCTCCTC
TTCGGGATGTGACGGGGGTGCACACCGTCCCCCCCGGTGCCTAGCATGAGGGGCTACAGA
GTGGTGCGGAGGTCGGCGACAAGAAAAGGCTTATCGCAAGGGGGAAGTGTGGCTTGAATG
TTGCATATTTTCCCGCGAGAAGGCTTTGTGGAGGAGGCAGAGTAGTCACGCCCGGGGCCT
ATGGGGGTAGTTGTATGTTATAATCAGACGACTCTCCATATGTTGTTTCAAGGGCTCGCA
CAGCTGTCGCGCCACCAATCATCCGTCTAAAAAATGACAGCGCTAGGTATTCATGGAGGC
TAGTATAAAGACTCAGCTGAGAAGCGTCGTAGATGCTCCGGAGGAGCGTAAAACTGGACT
TAGGACCGAACGTTTCTCAGACTAGACTGGGGGCGGGCTGAAACGGAGGAAAACGGATGA
AAAGGACAGGGTCTTTGAGCGCCCAGCATAGAAATCAGCCGACAATCTGGCCAGTCGGAT
TACTAAGCCCACCAAGCGCGCCGAATGGAGGCGCAGGGTACCAAGAAACGAAGTGCGATG
GTAGAAGCGTTACGAAGAGCAGCTCAAGAGTAAACGTTGGGGGGGCGAGCGGCGTGGGAG
GGCCTAAAGCATGGACCTCACTGCCCCCCGATCACGCCGGGGGCGGGCGGGACCAACGAC
GTTCGCTAGGCTCGAGGTAAAACGGCAGGCTTAGGAGAAAGTCAGTTCCGGAGTTCGGCA
CTCGGCGCACAGTTCGAACAGCCGGGAGGGCGCAGTAGTTGACTGTTTCTGACGGCCAGG
CTTCGCAGAGTCTCACATAGCCATCTGGAACACGCTACTGCCCATCCTGCGGCGTCAACC
AGGAACTCTGCGTGGGCGCCACCCTAATGTCTGAGGTCATAATAGCCATTTGACGTTAGT
ACGGCGTAGAACTGACTTCTTTCCACACGAATGGGAGGAAAAGGCGGTACGATTTCAAGC
AACCAAACGCTCCCCCCTTCCCGACCAGCACGAGGATACCTAAGCACGCTTTCGCGTAAA
TTATACTGGGACAATGAGCAGAGACGGCTTTACTAGGACAGACCCCGCAACAATCCACAG
CGAGGGGTATGTAGCCTTGTCAATTGCGCTCAGGGCCACGTGTAGTGAACGTCGCTAGCC
GGACCTCGACTGCGTCAGGCGCTTTTGAGGAGTACGAAACCGGCCACGCCAGCGCTAGTA
TTAAGGATTGAGACGGAAAGCTACCCGACAATAGTGAAGGTCGGCGCTTGGGGGACGACT
ACCGACTGGTGGTCCACGCAGGAGAGGCGAGGTTGAATGTGAACGAGGAGGTCCCTGTTT
ACGATTGGGCTACTTGGGACACTCTCAACCTAACTAGCTCAACGTCGCGGTGAGTTGTTT
CTCAAACTTTCCTAGAAGTTTTTCTTTCTGGATGTTTTTGTTCTCCTTACTGTAGAATCT
AATTGGACGGTCAGGCGTTGCAGGAGCCCATCGATCGTGGTGGTTGCGCTCACATATACG
TTTGCTCCATGCCGATACCACTCGGCCCGTTACTCCCCCGATTTCGTATGGGTCACAGCC
GCTGTGGCCCGTTCGGAGTGAAGGAAGGACGGAGCTACCGCCGTAATGGTTTTGCGCTGA
CATTCGTGAGTCCGACCCCAAAGCCGTGAAGCATGTTCTACGCGGAGCCCCAATTTGCGC
GGACCACCCTCTCCACCCGCATCCCTAACCCTTACGCCTGCGGATGCCGACTTGGCTGTA
GTAACGAGTATTGTCGTCAGGCCATTGTATGCGCCCTCAATCACTAGTTTTTGAGCTCGG
TCCCCAACCCAGGCGCGCGGGCCCCGGGGGACTGCTAGGGCTTCCTGTAAAAGCGGCACG
TGTTGTTACATCTCTAGCGTTGCTACGATAGCGAGGGGGACCGGTGAATGCTTCGGGCTT
CGTCTTTCCTGTTTTATTATCGGGTTCACTAAATCCTTGTCGCTGGTCCTGCTCCGTTCG
TAAGCGGGCTTGTAGGATTTAATTCTTCTCTGAGGCGGTGCACTCTCGTCGACCGGGATC
AGGCCCCCTCTTGTCGTCATGCTGTCCTCATAACACAAACGGCGGAATGAACTCCAGTCC
GGCCGGGGTCAAATCAGTCCTTAAGGCAGTGTTAGAGTGGGTGCTACGCATCCATCCCTA
CTAGATACGGCGAGCATTTGGGCAACAACGGTCGTACTTGTGTACGGGTTCGCCCTCATC
GCGTTAGCCTCTCTCCGTAAATGAACCAGCCGCTATATAAGAGTTATGCTTATGCGCGCA
CGGGAACTGATTTGGGGTCGCTCTCGTGGTTGCCTCCAGGCTGCTCGATGTGCCCCGACG
GTGAGAGCTGTTGGGACTCATAATGGGCGGCATGGCGACTCAGCGTACGAGATGGGATCC
GCCATACACCCTTACGGGAATAGACCCGCTTAGTAGCTCTTCTCCATCGTGCCTTGGCTC
AGTCATGCGTAATCCCGTCCCCTCATGTTTCCTGCGCTCGGCCTCCGTCATCGCTTCCTC
CGAGGGTGTGGGACTCATAGATTTTAAATCGTTTTCAGTTCGGCAACAACAGCTTCGAGT
TCGGAGCTTTACCGTGCCTCCACCCGCCTGTAGATCGGCAACGGACTCCGCGTCCACTAG
TATGGTACCCTGAAAGGAGTTGACCAATGGACCCAATGTTCGGAAGGTGTTCTCGACGAA
TACGCCTCTAACGTAGACGCGCAGCGGTGGGAAAGCACTTCTTGGCGGCTGTGCCGTCGC
ATGGAGCCTGAGTCTCATGTCGGTTGGAAGATAGGGTCCGTGCTCTAGCTTAACCGGTAA
TATAGGCTCCTGGGCTCTACGAACGACCAGGCTTCCCTGGAGCGTGGACTCCCGGTTTAG
CCGTCTGCGGCCAGGCCTCGACGTGAAATCGACCGGTAACCCAAGGAAACCGCGGCTGTC
GTATACCCCTGCCAAAGACGCAAGTGCCTAGGCCGCTTCCCTCGCTTCCTGAATACCACC
GTGTCACAATACCGTTATTTAGTGGTGTGTAGGACACCACCGCAAAACCAGACTTATCCC
TACCCATACGTCCAAAAACGTCCTCAGGCTTACCGCCAGCCGAGGTACGGATGACCTCAG
CTCGCATCTCCTTCTCTTCTGCTCCGTTGCTCGTAAGTCGTCGCACCCAATCACCCGGCA
GTCGGACTGCGCGGTGGTGCTCACAAGCTGATTCTGCTCTCCCCCGAAACGGGTCGTTAA
GACTCATTCGCGTCTTGTCACCCAAAGGTCCCTGTTTTCAATCACTCGAAAACGTAGACT
CCTCTACTGTACTAGTGTTAAAGCACACAAGCCGTCTCCCGCCGTCCCTGGCCTTCAACA
CGCCGCCCACTGGCGCAGTCGTCGAAGCCGCAGTCCGCACTCAGCTCAGTACTCGTGGCC
GCCCTCATAGTCGAGCAACTTTACCTTCACCCGTCCGTCTCCGCGGCCGTCGTAGGAGCC
ACACTAATGCACACCCTTGATCAACTAGGACAATCGAGCTCAGGTTTCTGTCCACCCACG
TCTTGGGACACGCTGTCCGTCCATGGCTGGAAGCTAGGCGAGACACAACGACAAGGCATA
AATGGTTGCAAGAACTCCTTGACGCTCCCATCCCTATCGCATCTTCGGCATAAGCCGGCA
AGGGGGCTGGTGCGTATGCCCTGGCATGGCGGCCTATTATGGGAAGCGGAGTCGGCGCAT
TCGGGGATTTGGTGTCTCTTCGCAATTCCCTGCCTCTTACCCAAACTCGCACTAGCGTCC
GTTGCGTCTAAACGATGGGTTCGTATGGGCTCACTCTTGCACTGTAATGTGTGAAGCCTT
CCAGGCAGTCTAGCCGCTCCCTAGGCAGGTGTGAAACTGGGCTACCGCGAAATTATCACT
GCCACGTAACTGTTCTGTGATCCTTTGCGCTAGGAGTACTCCGACGCAAGTCGCGCTTCA
GCGATCGCACCATATGTAGGGGACGCATGTGAGAGAGGTCGTGCATCTAGATTACGACAT
TTCCCGTGACTCGCGCGCCTGGTGTGACGGTACTTTCGATTGGTCTCTTCACCGCTCAGA
CCTCGAAGTTACCTGCGGTACATCAAAGACTGAAAAACC
>SRR359785 <unknown description>
CGGAGAGCTCCAGGCCAAATGACGAGCTCATGTCCCCTGCGGTACTTAGCTATCTGTTCT
CAATCCCTGAGGTCACACAGCCTCAGATAGTGGGGGCAACCCACACCACCATGAATCATA
TCTACACCATACAGCTTTCGAAGCTGCCCAGTCCTTGTGGGTATGGAACGCCGGTGACCA
CTAAGCCAACCCGGCTTGTCTCGTGGAGCCCGAAGACACCTTTTTTCGTTTTACCTGATC
CGCACGTTCCCCTTCCATGCGGGACACCCGGCAAATACTCGTCGGTCCCGTCTTAGTGGC
AAATTTGCAAGTTTATCACGGTCGAATGAGCGCGATGGCCTGATACTCGCCCAATTTCGC
CCTGACCCAGGTAACAATTGAGACACGCACCGCTCGCAAGTCTAGCCTACGTCGCGTAGG
CTCGGGTCACAACTCGATATTTGCAAGGGACACTGGAATATCGGACCCATTCTGGTGCCT
ATCATTGCAAACTAAACAAGATACCCAAGCAAATCAGAGGAAGCTGCCAGCATCGCTGCT
GTTCAAGATTGGCGAAGCACACAACTTAACGTCTCCCCCATCGGTTACCTCTAGCCCGCA
CGAAGCGACACGCGTCGCTTGCTCACGGACGGAAGTCCAGGTGATGGGTGCAGTGAAGAG
AAATCATAGTGTAAATAATCTAGTGATGTCTATTCGGTGCCAAATCCTGTCTAAGCTCGG
ATTTTCAACGTTCAACCGAATCACGTTTAATTGTGTACGTTTGGCGGTGCCTAATGCCGC
ACTGAGCAATAATATAGACGAGCATCCCATTATTTGCGTTCGCCGGGTGTTCGCACAGAA
TATCGATACTGGCCGTATATGTGGGGGCAGCTTAAGAGTCTAGTTCTCTTTATTAACAGC
TAAGGTCAGCAGCACCTTTCTTTCCGGCATCAACAATCGGTCCCGGGAATGCCATGGAGG
GGGACTAAGATTCTGGCCGAGATCTCAGCCCGTTTTGGCAGATTTAGACCTAGGATGTAA
TCCGCTCCCTTCCGTCACTCCGGGTTTGCGAGACGCGAGGGGAACCGGGAGGGGTCCGCA
GGGGCTGCCGACACTCGACATGAGCGCGTGCCGTCGCCCTCACTCGACGTAATAGATTTA
TGGAGAAATGATGTGCCCACTTGATTTAATATCGAGGGAGCACGTAAAGATCAGTGCTGA
ATGCGCGCCTTGGGGGAGGGCAAGCGGAATATGGTACCAGAGGAGAGAGGCGTTACACGG
TCGAAAATGGGTCCGGACGGTTACTGGGCGCAACTGCGCTGGAATCAGCGCACCAGCAGG
ATCCTAACACAGTGCAAGTTTGGCCTAATGCACCCGGTGTTCTGAGCCGCACGGGCATCT
CTGCTGTAACGATCGGTCACGCCTCTAGTCTTGCTAGTGCCGCGGGTCGTGGCTGCTATT
CTCACTTTCGAATGGCTGGAGGAGTGGGGAAGAACCAAAAAAACGACAACATCACCTGAG
TCTGAGGGGTTGCGGAGCCAACTCTAAGCTAGCCGCAAGTATGCGCCACGAATATGGCAA
GGCAGCAATTGTCAAGATAATGACTCCAGAGCCTTAGGTTAAGACCTATGACCGCACGAA
ATGTATGATACGCATTACCTAGCCAGAGAGTTCCGGTAGGAAATCGGTTCACCGTCAAAT
GAGAGCACCGATAGGGCAGATATTGATGCACGGGCTAGCTCGAATGCGGTTGCTGCCATC
CCAAGGAGCTGAGCGCCGAAACCAGTTCCGGGCAAACCCCCATCCTCCCTCTGGAACAGG
TTAGGGTTCAACTGCGCGCCCGACGTGCCCGCGACCGAATTAGCGGGCCGGTCGACAGAA
TCACTGAGGGGATAATCAGTTCCGCCTCTGACGATTCCTGCCAGGAAGTTGTGTTACCTG
CAGGTCCCCTAGGGAGAGTACGCTAGACTTCTAGTACGAGACCCGGAGGGCACTGGGGGA
GAGGCTAGTTTACTAGCTCGTGGTAAACCCCCCTGGAAGCTCCCAGCACTCTGGTCCGCA
TGGCGTTCTTACGTCGACGCCCTTTTCAGCCGACCTATCTGGCCGGCCCATCCATTCCCT
ATGGGTGAGTTGCGCCGTCGGGGATGGGGGTGAATGAAGCTAAGAGGCGAGGCAAGCCCT
GTTCTCACCCGTTAACGAACACCACGGCATTCCCACACGATGAGAGGTACAGTGAAGTAC
GCCGTAAATCCATTCCTAAGGTGCGAAAGTGAGCCGGCAGCAAGTGGATGAGGTCGGGAT
GCACAACGGACACCTCGGTTTGCAGGTTCCGTAACCGAGCGAGTAACCTTAATAGGAGGT
ACAGAATCGATTAATATAGTGTAGCTAAAACAGTGCGTCTCAAGGTCCGACGGGCACCAA
GAGACTTAGTGCAAATTGGACGGCTCTAGTTCTAAACACTAGCTTGCGCCCGCCCCCTGG
GGCCAAGACCGTCCCAGAGTCGCCAAGCTGCGGTATAGCAATCCTCGTAGAGACGCCAAC
CCCTAACAGTCCGGAGACACGAAGCTGCGCGGACATGAGAATGGGTCTGGATCATCATTG
ACCGGATACGTCACTGGTGTGAGTCGTTCATGGAGGTGCCCAGCTGGAGCAACTGCAGCC
TATGGACATACGGGGGGGGTAGATTTACACCTTACACGCCCCGGCTGGACTCGCCAACGC
GTTCCCTATACTAGGTATCGGTCAAGACCTGGGCTATTATCCCAACCTGGAGCGCTAGCC
GCACGCTCTATCGTAGGGGAGACAGATAAGGATCGTCAGCCGCCGACCCGGAGAGCCTAA
GCATCAACTATTCGGCATCCTCCAGGGCCTACGAGTACCTTGGCAGATGGGGGTCAGGGC
CATAACAAGTATTATGGTGGCAACAGTCTCATCTTGGTGAGTAGTGCCCAATAGTAACTT
TTTCTTTGACTTAATTGGGCACGTACTGCGACAATATCAGAACCGGTGCCCCACCGTTTC
GAGAAACCAGAGGACACGTAGAAGATCAATCGCCCGTAGCAGAAATCTAGCCACCTCCTC
TTCGGGATGTGACGGGGGTGCACACCGTCCCCCCCGGTGCCTAGCATGAGGGGCTACAGA
GTGGTGCGGAGGTCGGCGACAAGAAAAGGCTTATCGCAAGGGGGAAGTGTGGCTTGAATG
TTGCATATTTTCCCGCGAGAAGGCTTTGTGGAGGAGGCAGAGTAGTCACGCCCGGGGCCT
ATGGGGGTAGTTGTATGTTATAATCAGACGACTCTCCATATGTTGTTTCAAGGGCTCGCA
CAGCTGTCGCGCCACCAATCATCCGTCTAAAAAATGACAGCGCTAGGTATTCATGGAGGC
TAGTATAAAGACTCAGCTGAGAAGCGTCGTAGATGCTCCGGAGGAGCGTAAAACTGGACT
TAGGACCGAACGTTTCTCAGACTAGACTGGGGGCGGGCTGAAACGGAGGAAAACGGATGA
AAAGGACAGGGTCTTTGAGCGCCCAGCATAGAAATCAGCCGACAATCTGGCCAGTCGGAT
TACTAAGCCCACCAAGCGCGCCGAATGGAGGCGCAGGGTACCAAGAAACGAAGTGCGATG
GTAGAAGCGTTACGAAGAGCAGCTCAAGAGTAAACGTTGGGGGGGCGAGCGGCGTGGGAG
GGCCTAAAGCATGGACCTCACTGCCCCCCGATCACGCCGGGGGCGGGCGGGACCAACGAC
GTTCGCTAGGCTCGAGGTAAAACGGCAGGCTTAGGAGAAAGTCAGTTCCGGAGTTCGGCA
CTCGGCGCACAGTTCGAACAGCCGGGAGGGCGCAGTAGTTGACTGTTTCTGACGGCCAGG
CTTCGCAGAGTCTCACATAGCCATCTGGAACACGCTACTGCCCATCCTGCGGCGTCAACC
AGGAACTCTGCGTGGGCGCCACCCTAATGTCTGAGGTCATAATAGCCATTTGACGTTAGT
ACGGCGTAGAACTGACTTCTTTCCACACGAATGGGAGGAAAAGGCGGTACGATTTCAAGC
AACCAAACGCTCCCCCCTTCCCGACCAGCACGAGGATACCTAAGCACGCTTTCGCGTAAA
TTATACTGGGACAATGAGCAGAGACGGCTTTACTAGGACAGACCCCGCAACAATCCACAG
CGAGGGGTATGTAGCCTTGTCAATTGCGCTCAGGGCCACGTGTAGTGAACGTCGCTAGCC
GGACCTCGACTGCGTCAGGCGCTTTTGAGGAGTACGAAACCGGCCACGCCAGCGCTAGTA
TTAAGGATTGAGACGGAAAGCTACCCGACAATAGTGAAGGTCGGCGCTTGGGGGACGACT
ACCGACTGGTGGTCCACGCAGGAGAGGCGAGGTTGAATGTGAACGAGGAGGTCCCTGTTT
ACGATTGGGCTACTTGGGACACTCTCAACCTAACTAGCTCAACGTCGCGGTGAGTTGTTT
CTCAAACTTTCCTAGAAGTTTTTCTTTCTGGATGTTTTTGTTCTCCTTACTGTAGAATCT
AATTGGACGGTCAGGCGTTGCAGGAGCCCATCGATCGTGGTGGTTGCGCTCACATATACG
TTTGCTCCATGCCGATACCACTCGGCCCGTTACTCCCCCGATTTCGTATGGGTCACAGCC
GCTGTGGCCCGTTCGGAGTGAAGGAAGGACGGAGCTACCGCCGTAATGGTTTTGCGCTGA
CATTCGTGAGTCCGACCCCAAAGCCGTGAAGCATGTTCTACGCGGAGCCCCAATTTGCGC
GGACCACCCTCTCCACCCGCATCCCTAACCCTTACGCCTGCGGATGCCGACTTGGTTGTA
GTAACGAGTATTGTCGTCAGGCCATTGTATGCGCCCTCAATCACTAGTTTTTGAGCTCGG
TCCCCAACCCAGGCGCGCGGGCCCCGGGGGACTGCTAGGGCTTCCTGTAAAAGCGGCACG
TGTTGTTACATCTCTAGCGTTGCTACGATAGCGAGGGGGACCGGTGAATGCTTCGGGCTT
CGTCTTTCCTGTTTTATTATCGGGTTCACTAAATCCTTGTCGCTGGTCCTGCTCCGTTCG
TAAGCGGGCTTGTAGGATTTAATTCTTCTCTGAGGCGGTGCACTCTCGTCGACCGGGATC
AGGCCCCCTCTTGTCGTCATGCTGTCCTCATAACACAAACGGCGGAATGAACTCCAGTCC
GGCCGGGGTCAAATCAGTCCTTAAGGCAGTGTTAGAGTGGGTGCTACGCATCCATCCCTA
CTAGATACGGCGAGCATTTGGGCAACAACGGTCGTACTTGTGTACGGGTTCGCCCTCATC
GCGTTAGCCTCTCTCCGTAAATGAACCAGCCGCTATATAAGAGTTATGCTTATGCGCGCA
CGGGAACTGATTTGGGGTCGCTCTCGTGGTTGCCTCCAGGCTGCTCGATGTGCCCCGACG
GTGAGAGCTGTTGGGACTCATAATGGGCGGCATGGCGACTCAGCGTACGAGATGGGATCC
GCCATACACCCTTACGGGAATAGACCCGCTTAGTAGCTCTTCTCCATCGTGCCTTGGCTC
AGTCATGCGTAATCCCGTCCCCTCATGTTTCCTGCGCTCGGCCTCCGTCATCGCTTCCTC
CGAGGGTGTGGGACTCATAGATTTTAAATCGTTTTCAGTTCGGCAACAACAGCTTCGAGT
TCGGAGCTTTACCGTGCCTCCACCCGCCTGTAGATCGGCAACGGACTCCGCGTCCACTAG
TATGGTACCCTGAAAGGAGTTGACCAATGGACCCAATGTTCGGAAGGTGTTCTCGACGAA
TACGCCTCTAACGTAGACGCGCAGCGGTGGGAAAGCACTTCTTGGCGGCTGTGCCGTCGC
ATGGAGCCTGAGTCTCATGTCGGTTGGAAGATAGGGTCCGTGCTCTAGCTTAACCGGTAA
TATAGGCTCCTGGGCTCTACGAACGACCAGGCTTCCCTGGAGCGTGGACTCCCGGTTTAG
CCGTCTGCGGCCAGGCCTCGACGTGAAATCGACCGGTAACCCAAGGAAACCGCGGCTGTC
GTATACCCCTGCCAAAGACGCAAGTGCCTAGGCCGCTTCCCTCGCTTCCTGAATACCACC
GTGTCACAATACCGTTATTTAGTGGTGTGTAGGACACCACCGCAAAACCAGACTTATCCC
TACCCATACGTCCAAAAACGTCCTCAGGCTTACCGCCAGCCGAGGTACGGATGACCTCAG
CTCGCATCTCCTTCTCTTCTGCTCCGTTGCTCGTAAGTCGTCGCACCCAATCACCCGGCA
GTCGGACTGCGCGGTGGTGCTCACAAGCTGATTCTGCTCTCCCCCGAAACGGGTCGTTAA
GACTCATTCGCGTCTTGTCACCCAAAGGTCCCTGTTTTCAATCACTCGAAAACGTAGACT
CCTCTACTGTACTAGTGTTAAAGCACACAAGCCGTCTCCCGCCGTCCCTGGCCTTCAACA
CGCCGCCCACTGGCGCAGTCGTCGAAGCCGCAGTCCGCACTCAGCTCAGTACTCGTGGCC
GCCCTCATAGTCGAGCAACTTTACCTTCACCCGTCCGTCTCCGCGGCCGTCGTAGGAGCC
ACACTAATGCACACCCTTGATCAACTAGGACAATCGAGCTCAGGTTTCTGTCCACCCACG
TCTTGGGACACGCTGTCCGTCCATGGCTGGAAGCTAGGCGAGACACAACGACAAGGCATA
AATGGTTGCAAGAACTCCTTGACGCTCCCATCCCTATCGCATCTTCGGCATAAGCCGGCA
AGGGGGCTGGTGCGTATGCCCTGGCATGGCGGCCTATTATGGGAAGCGGAGTCGGCGCAT
TCGGGGATTTGGTGTCTCTTCGCAATTCCCTGCCTCTTACCCAAACTCGCACTAGCGTCC
GTTGCGTCTAAACGATGGGTTCGTATGGGCTCACTCTTGCACTGTAATGTGTGAAGCCTT
CCAGGCAGTCTAGCCGCTCCCTAGGCAGGTGTGAAACTGGGCTACCGCGAAATTATCACT
GCCACGTAACTGTTCTGTGATCCTTTGCGCTAGGAGTACTCCGACGCAAGTCGCGCTTCA
GCGATCGCACCATATGTAGGGGACGCATGTGAGAGAGGTCGTGCATCTAGATTACGACAT
TTCCCGTGACTCGCGCGCCTGGTGTGACGGTACTTTCGATTGGTCTCTTCACCGCTCAGA
CCTCGAAGTTACCTGCGGTACATCAAAGACTGAAAAACC
>SRR446757 <unknown description>
CGGAGAGCTCCAGGCCAAATGACGAGCTCATGTCCCCTGCGGTACTTAGCTATCTGTTCT
CAATCCCTGAGGTCACACAGCCTCAGATAGTGGGGGCAACCCACACCACCATGAATCATA
TCTACACCATACAGCTTTCGAAGCTGCCCAGTCCTTGTGGGTATGGAACGCCGGTGACCA
CTAAGCCAACCCGGCTTGTCTCGTGGAGCCCGAAGACACCTTTTTTCGTTTTACCTGATC
CGCACGTTCCCCTTCCATGCGGGACACCCGGCAAATACTCGTCGGTCCCGTCTTAGTGGC
AAATTTGCAAGTTTATCACGGTCGAATGAGCGCGATGGCCTGATACTCGCCCAATTTCGC
CCTGACCCAGGTAACAATTGAGACACGCACCGCTCGCAAGTCTAGCCTACGTCGCGTAGG
CTCGGGTCACAACTCGATATTTGCAAGGGACACTGGAATATCGGACCCATTCTGGTGCCT
ATCATTGCAAACTAAACAAGATACCCAAGCAAATCAGAGGAAGCTGCCAGCATCGCTGCT
GTTCAAGATTGGCGAAGCACACAACTTAACGTCTCCCCCATCGGTTACCTCTAGCCCGCA
CGAAGCGACACGCGTCGCTTGCTCACGGACGGAAGTCCAGGTGATGGGTGCAGTGAAGAG
AAATCATAGTGTAAATAATCTAGTGATGTCTATTCGGTGCCAAATCCTGTCTAAGCTCGG
ATTTTCAACGTTCAACCGAATCACGTTTAATTGTGTACGTTTGGCGGTGCCTAATGCCGC
ACTGAGCAATAATATAGACGAGCATCCCATTATTTGCGTTCGCCGGGTGTTCGCACAGAA
TATCGATACTGGCCGTATATGTGGGGGCAGCTTAAGAGTCTAGTTCTCTTTATTAACAGC
TAAGGTCAGCAGCACCTTTCTTTCCGGCATCAACAATCGGTCCCGGGAATGCCATGGAGG
GGGACTAAGATTCTGGCCGAGATCTCAGCCCGTTTTGGCAGATTTAGACCTAGGATGTAA
TCCGCTCCCTTCCGTCACTCCGGGTTTGCGAGACGCGAGGGGAACCGGGAGGGGTCCGCA
GGGGCTGCCGACACTCGACATGAGCGCGTGCCGTCGCCCTCACTCGACGTAATAGATTTA
TGGAGAAATGATGTGCCCACTTGATTTAATATCGAGGGAGCACGTAAAGATCAGTGCTGA
ATGCGCGCCTTGGGGGAGGGCAAGCGGAATATGGTACCAGAGGAGAGAGGCGTTACACGG
TCGAAAATGGGTCCGGACGGTTACTGGGCGCAACTGCGCTGGAATCAGCGCACCAGCAGG
ATCCTAACACAGTGCAAGTTTGGCCTAATGCACCCGGTGTTCTGAGCCGCACGGGCATCT
CTGCTGTAACGATCGGTCACGCCTCTAGTCTTGCTAGTGCCGCAGGTCGTGGCTGCTATT
CTCACTTTCGAATGGCTGGAGGAGTGGGGAAGAACCAAAAAAACGACAACATCACCTGAG
TCTGAGGGGTTGCGGAGCCAACTCTAAGCTAGCCGCAAGTATGCGCCACGAATATGGCAA
GGCAGCAATTGTCAAGATAATGACTCCAGAGCCTTAGGTTAAGACCTATGACCGCACGAA
ATGTATGATACGCATTACCTAGCCAGAGAGTTCCGGTAGGAAATCGGTTCACCGTCAAAT
GAGAGCACCGATAGGGCAGATATTGATGCACGGGCTAGCTCGAATGCGGTTGCTGCCATC
CCAAGGAGCTGAGCGCCGAAACCAGTTCCGGGCAAACCCCCATCCTCCCTCTGGAACAGG
TTAGGGTTCAACTGCGCGCCCGACGTGCCCGCGACCGAATTAGCGGGCCGGTCGACAGAA
TCACTGAGGGGATAATCAGTTCCGCCTCTGACGATTCCTGCCAGGAAGTTGTGTTACCTG
CAGGTCCCCTAGGGAGAGTACGCTAGACTTCTAGTACGAGACCCGGAGGGCACTGGGGGA
GAGGCTAGTTTACTAGCTCGTGGTAAACCCCCCTGGAAGCTCCCAGCACTCTGGTCCGCA
TGGCGTTCTTACGTCGACGCCCTTTTCAGCCGACCTATCTGGCCGGCCCATCCATTCCCT
ATGGGTGAGTTGCGCCGTCGGGGATGGGGGTGAATGAAGCTAAGAGGCGAGGCAAGCCCT
GTTCTCACCCGTTAACGAACACCACGGCATTCCCACACGATGAGAGGTACAGTGAAGTAC
GCCGTAAATCCATTCCTAAGGTGCGAAAGTGAGCCGGCAGCAAGTGGATGAGGTCGGGAT
GCACAACGGACACCTCGGTTTGCAGGTTCCGTAACCGAGCGAGTAACCTTAATAGGAGGT
ACAGAATCGATTAATATAGTGTAGCTAAAACAGTGCGTCTCAAGGTCCGACGGGCACCAA
GAGACTTAGTGCAAATTGGACGGCTCTAGTTCTAAACACTAGCTTGCGCCCGCCCCCTGG
GGCCAAGACCGTCCCAGAGTCGCCAAGCTGCGGTATAGCAATCCTCGTAGAGACGCCAAC
CCCTAACAGTCCGGAGACACGAAGCTGCGCGGACATGAGAATGGGTCTGGATCATCATTG
ACCGGATACGTCACTGGTGTGAGTCGTTCATGGAGGTGCCCAGCTGGAGCAACTGCAGCC
TATGGACATACGGGGGGGGTAGATTTACACCTTACACGCCCCGGCTGGACTCGCCAACGC
GTTCCCTATACTAGGTATCGGTCAAGACCTGGGCTATTATCCCAACCTGGAGCGCTAGCC
GCACGCTCTATCGTAGGGGAGACAGATAAGGATCGTCAGCCGCCGACCCGGAGAGCCTAA
GCATCAACTATTCGGCATCCTCCAGGGCCTACGAGTACCTTGGCAGATGGGGGTCAGGGC
CATAACAAGTATTATGGTGGCAACAGTCTCATCTTGGTGAGTAGTGCCCAATAGTAACTT
TTTCTTTGACTTAATTGGGCACGTACTGCGACAATATCAGAACCGGTGCCCCACCGTTTC
GAGAAACCAGAGGACACGTAGAAGATCAATCGCCCGTAGCAGAAATCTAGCCACCTCCTC
TTCGGGATGTGACGGGGGTGCACACCGTCCCCCCCGGTGCCTAGCATGAGGGGCTACAGA
GTGGTGCGGAGGTCGGCGACAAGAAAAGGCTTATCGCAAGGGGGAAGTGTGGCTTGAATG
TTGCATATTTTCCCGCGAGAAGGCTTTGTGGAGGAGGCAGAGTAGTCACGCCCGGGGCCT
ATGGGGGTAGTTGTATGTTATAATCAGACGACTCTCCATATGTTGTTTCAAGGGCTCGCA
CAGCTGTCGCGCCACCAATCATCCGTCTAAAAAATGACAGCGCTAGGTATTCATGGAGGC
TAGTATAAAGACTCAGCTGAGAAGCGTCGTAGATGCTCCGGAGGAGCGTAAAACTGGACT
TAGGACCGAACGTTTCTCAGACTAGACTGGGGGCGGGCTGAAACGGAGGAAAACGGATGA
AAAGGACAGGGTCTTTGAGCGCCCAGCATAGAAATCAGCCGACAATCTGGCCAGTCGGAT
TACTAAGCCCACCAAGCGCGCCGAATGGAGGCGCAGGGTACCAAGAAACGAAGTGCGATG
GTAGAAGCGTTACGAAGAGCAGCTCAAGAGTAAACGTTGGGGGGGCGAGCGGCGTGGGAG
GGCCTAAAGCATGGACCTCACTGCCCCCCGATCACGCCGGGGGCGGGCGGGACCAACGAC
GTTCGCTAGGCTCGAGGTAAAACGGCAGGCTTAGGAGAAAGTCAGTTCCGGAGTTCGGCA
CTCGGCGCACAGTTCGAACAGCCGGGAGGGCGCAGTAGTTGACTGTTTCTGACGGCCAGG
CTTCGCAGAGTCTCACATAGCCATCTGGAACACGCTACTGCCCATCCTGCGGCGTCAACC
AGGAACTCTGCGTGGGCGCCACCCTAATGTCTGAGGTCATAATAGCCATTTGACGTTAGT
ACGGCGTAGAACTGACTTCTTTCCACACGAATGGGAGGAAAAGGCGGTACGATTTCAAGC
AACCAAACGCTCCCCCCTTCCCGACCAGCACGAGGATACCTAAGCACGCTTTCGCGTAAA
TTATACTGGGACAATGAGCAGAGACGGCTTTACTAGGACAGACCCCGCAACAATCCACAG
CGAGGGGTATGTAGCCTTGTCAATTGCGCTCAGGGCCACGTGTAGTGAACGTCGCTAGCC
GGACCTCGACTGCGTCAGGCGCTTTTGAGGAGTACGAAACCGGCCACGCCAGCGCTAGTA
TTAAGGATTGAGACGGAAAGCTACCCGACAATAGTGAAGGTCGGCGCTTGGGGGACGACT
ACCGACTGGTGGTCCACGCAGGAGAGGCGAGGTTGAATGTGAACGAGGAGGTCCCTGTTT
ACGATTGGGCTACTTGGGACACTCTCAACCTAACTAGCTCAACGTCGCGGTGAGTTGTTT
CTCAAACTTTCCTAGAAGTTTTTCTTTCTGGATGTTTTTGTTCTCCTTACTGTAGAATCT
AATTGGACGGTCAGGCGTTGCAGGAGCCCATCGATCGTGGTGGTTGCGCTCACATATACG
TTTGCTCCATGCCGATACCACTCGGCCCGTTACTCCCCCGATTTCGTATGGGTCACAGCC
GCTGTGGCCCGTTCGGAGTGAAGGAAGGACGGAGCTACCGCCGTAATGGTTTTGCGCTGA
CATTCGTGAGTCCGACCCCAAAGCCGTGAAGCATGTTCTACGCGGAGCCCCAATTTGCGC
GGACCACCCTCTCCACCCGCATCCCTAACCCTTACGCCTGCGGATGCCGACTTGGTTGTA
GTAACGAGTATTGTCGTCAGGCCATTGTATGCGCCCTCAATCACTAGTTTTTGAGCTCGG
TCCCCAACCCAGGCGCGCGGGCCCCGGGGGACTGCTAGGGCTTCCTGTAAAAGCGGCACG
TGTTGTTACATCTCTAGCGTTGCTACGATAGCGAGGGGGACCGGTGAATGCTTCGGGCTT
CGTCTTTCCTGTTTTATTATCGGGTTCACTAAATCCTTGTCGCTGGTCCTGCTCCGTTCG
TAAGCGGGCTTGTAGGATTTAATTCTTCTCTGAGGCGGTGCACTCTCGTCGACCGGGATC
AGGCCCCCTCTTGTCGTCATGCTGTCCTCATAACACAAACGGCGGAATGAACTCCAGTCC
GGCCGGGGTCAAATCAGTCCTTAAGGCAGTGTTAGAGTGGGTGCTACGCATCCATCCCTA
CTAGATACGGCGAGCATTTGGGCAACAACGGTCGTACTTGTGTACGGGTTCGCCCTCATC
GCGTTAGCCTCTCTCCGTAAATGAACCAGCCGCTATATAAGAGTTATGCTTATGCGCGCA
CGGGAACTGATTTGGGGTCGCTCTCGTGGTTGCCTCCAGGCTGCTCGATGTGCCCCGACG
GTGAGAGCTGTTGGGACTCATAATGGGCGGCATGGCGACTCAGCGTACGAGATGGGATCC
GCCATACACCCTTACGGGAATAGACCCGCTTAGTAGCTCTTCTCCATCGTGCCTTGGCTC
AGTCATGCGTAATCCCGTCCCCTCATGTTTCCTGCGCTCGGCCTCCGTCATCGCTTCCTC
CGAGGGTGTGGGACTCATAGATTTTAAATCGTTTTCAGTTCGGCAACAACAGCTTCGAGT
TCGGAGCTTTACCGTGCCTCCACCCGCCTGTAGATCGGCAACGGACTCCGCGTCCACTAG
TATGGTACCCTGAAAGGAGTTGACCAATGGACCCAATGTTCGGAAGGTGTTCTCGACGAA
TACGCCTCTAACGTAGACGCGCAGCGGTGGGAAAGCACTTCTTGGCGGCTGTGCCGTCGC
ATGGAGCCTGAGTCTCATGTCGGTTGGAAGATAGGGTCCGTGCTCTAGCTTAACCGGTAA
TATAGGCTCCTGGGCTCTACGAACGACCAGGCTTCCCTGGAGCGTGGACTCCCGGTTTAG
CCGTCTGCGGCCAGGCCTCGACGTGAAATCGACCGGTAACCCAAGGAAACCGCGGCTGTC
GTATACCCCTGCCAAAGACGCAAGTGCCTAGGCCGCTTCCCTCGCTTCCTGAATACCACC
GTGTCACAATACCGTTATTTAGTGGTGTGTAGGACACCACCGCAAAACCAGACTTATCCC
TACCCATACGTCCAAAAACGTCCTCAGGCTTACCGCCAGCCGAGGTACGGATGACCTCAG
CTCGCATCTCCTTCTCTTCTGCTCCGTTGCTCGTAAGTCGTCGCACCCAATCACCCGGCA
GTCGGACTGCGCGGTGGTGCTCACAAGCTGATTCTGCTCTCCCCCGAAACGGGTCGTTAA
GACTCATTCGCGTCTTGTCACCCAAAGGTCCCTGTTTTCAATCACTCGAAAACGTAGACT
CCTCTACTGTACTAGTGTTAAAGCACACAAGCCGTCTCCCGCCGTCCCTGGCCTTCAACA
CGCCGCCCACTGGCGCAGTCGTCGAAGCCGCAGTCCGCACTCAGCTCAGTACTCGTGGCC
GCCCTCATAGTCGAGCAACTTTACCTTCACCCGTCCGTCTCCGCGGCCGTCGTAGGAGCC
ACACTAATGCACACCCTTGATCAACTAGGACAATCGAGCTCAGGTTTCTGTCCACCCACG
TCTTGGGACACGCTGTCCGTCCATGGCTGGAAGCTAGGCGAGACACAACGACAAGGCATA
AATGGTTGCAAGAACTCCTTGACGCTCCCATCCCTATCGCATCTTCGGCATAAGCCGGCA
AGGGGGCTGGTGCGTATGCCCTGGCATGGCGGCCTATTATGGGAAGCGGAGTCGGCGCAT
TCGGGGATTTGGTGTCTCTTCGCAATTCCCTGCCTCTTACCCAAACTCGCACTAGCGTCC
GTTGCGTCTAAACGATGGGTTCGTATGGGCTCACTCTTGCACTGTAATGTGTGAAGCCTT
CCAGGCAGTCTAGCCGCTCCCTAGGCAGGTGTGAAACTGGGCTACCGCGAAATTATCACT
GCCACGTAACTGTTCTGTGATCCTTTGCGCTAGGAGTACTCCGACGCAAGTCGCGCTTCA
GCGATCGCACCATATGTAGGGGACGCATGTGAGAGAGGTCGTGCATCTAGATTACGACAT
TTCCCGTGACTCGCGCGCCTGGTGTGACGGTACTTTCGATTGGTCTCTTCACCGCTCAGA
CCTCGAAGTTACCTGCGGTACATCAAAGACTGAAAAACC
>SRR349965 <unknown description>
CGGAGAGCTCCAGGCCAAATGACGAGCTCATGTCCCCTGCGGTACTTAGCTATCTGTTCT
CAATCCCTGAGGTCACACAGCCTCAGATAGTGGGGGCAACCCACACCACCATGAATCATA
TCTACACCATACAGCTTTCGAAGCTGCCCAGTCCTTGTGGGTATGGAACGCCGGTGACCA
CTAAGCCAACCCGGCTTGTCTCGTGGAGCCCGAAGACACCTTTTTTCGTTTTACCTGATC
CGCACGTTCCCCTTCCATGCGGGACACCCGGCAAATACTCGTCGGTCCCGTCTTAGTGGC
AAATTTGCAAGTTTATCACGGTCGAATGAGCGCGATGGCCTGATACTCGCCCAATTTCGC
CCTGACCCAGGTAACAATTGAGACACGCACCGCTCGCAAGTCTAGCCTACGTCGCGTAGG
CTCGGGTCACAACTCGATATTTGCAAGGGACACTGGAATATCGGACCCATTCTGGTGCCT
ATCATTGCAAACTAAACAAGATACCCAAGCAAATCAGAGGAAGCTGCCAGCATCGCTGCT
GTTCAAGATTGGCGAAGCACACAACTTAACGTCTCCCCCATCGGTTACCTCTAGCCCGCA
CGAAGCGACACGCGTCGCTTGCTCACGGACGGAAGTCCAGGTGATGGGTGCAGTGAAGAG
AAATCATAGTGTAAATAATCTAGTGATGTCTATTCGGTGCCAAATCCTGTCTAAGCTCGG
ATTTTCAACGTTCAACCGAATCACGTTTAATTGTGTACGTTTGGCGGTGCCTAATGCCGC
ACTGAGCAATAATATAGACGAGCATCCCATTATTTGCGTTCGCCGGGTGTTCGCACAGAA
TATCGATACTGGCCGTATATGTGGGGGCAGCTTAAGAGTCTAGTTCTCTTTATTAACAGC
TAAGGTCAGCAGCACCTTTCTTTCCGGCATCAACAATCGGTCCCGGGAATGCCATGGAGG
GGGACTAAGATTCTGGCCGAGATCTCAGCCCGTTTTGGCAGATTTAGACCTAGGATGTAA
TCCGCTCCCTTCCGTCACTCCGGGTTTGCGAGACGCGAGGGGAACCGGGAGGGGTCCGCA
GGGGCTGCCGACACTCGACATGAGCGCGTGCCGTCGCCCTCACTCGACGTAATAGATTTA
TGGAGAAATGATGTGCCCACTTGATTTAATATCGAGGGAGCACGTAAAGATCAGTGCTGA
ATGCGCGCCTTGGGGGAGGGCAAGCGGAATATGGTACCAGAGGAGAGAGGCGTTACACGG
TCGAAAATGGGTCCGGACGGTTACTGGGCGCAACTGCGCTGGAATCAGCGCACCAGCAGG
ATCCTAACACAGTGCAAGTTTGGCCTAATGCACCCGGTGTTCTGAGCCGCACGGGCATCT
CTGCTGTAACGATCGGTCACGCCTCTAGTCTTGCTAGTGCCGCGGGTCGTGGCTGCTATT
CTCACTTTCGAATGGCTGGAGGAGTGGGGAAGAACCAAAAAAACGACAACATCACCTGAG
TCTGAGGGGTTGCGGAGCCAACTCTAAGCTAGCCGCAAGTATGCGCCACGAATATGGCAA
GGCAGCAATTGTCAAGATAATGACTCCAGAGCCTTAGGTTAAGACCTATGACCGCACGAA
ATGTATGATACGCATTACCTAGCCAGAGAGTTCCGGTAGGAAATCGGTTCACCGTCAAAT
GAGAGCACCGATAGGGCAGATATTGATGCACGGGCTAGCTCGAATGCGGTTGCTGCCATC
CCAAGGAGCTGAGCGCCGAAACCAGTTCCGGGCAAACCCCCATCCTCCCTCTGGAACAGG
TTAGGGTTCAACTGCGCGCCCGACGTGCCCGCGACCGAATTAGCGGGCCGGTCGACAGAA
TCACTGAGGGGATAATCAGTTCCGCCTCTGACGATTCCTGCCAGGAAGTTGTGTTACCTG
CAGGTCCCCTAGGGAGAGTACGCTAGACTTCTAGTACGAGACCCGGAGGGCACTGGGGGA
GAGGCTAGTTTACTAGCTCGTGGTAAACCCCCCTGGAAGCTCCCAGCACTCTGGTCCGCA
TGGCGTTCTTACGTCGACGCCCTTTTCAGCCGACCTATCTGGCCGGCCCATCCATTCCCT
ATGGGTGAGTTGCGCCGTCGGGGATGGGGGTGAATGAAGCTAAGAGGCGAGGCAAGCCCT
GTTCTCACCCGTTAACGAACACCACGGCATTCCCACACGATGAGAGGTACAGTGAAGTAC
GCCGTAAATCCATTCCTAAGGTGCGAAAGTGAGCCGGCAGCAAGTGGATGAGGTCGGGAT
GCACAACGGACACCTCGGTTTGCAGGTTCCGTAACCGAGCGAGTAACCTTAATAGGAGGT
ACAGAATCGATTAATATAGTGTAGCTAAAACAGTGCGTCTCAAGGTCCGACGGGCACCAA
GAGACTTAGTGCAAATTGGACGGCTCTAGTTCTAAACACTAGCTTGCGCCCGCCCCCTGG
GGCCAAGACCGTCCCAGAGTCGCCAAGCTGCGGTATAGCAATCCTCGTAGAGACGCCAAC
CCCTAACAGTCCGGAGACACGAAGCTGCGCGGACATGAGAATGGGTCTGGATCATCATTG
ACCGGATACGTCACTGGTGTGAGTCGTTCATGGAGGTGCCCAGCTGGAGCAACTGCAGCC
TATGGACATACGGGGGGGGTAGATTTACACCTTACACGCCCCGGCTGGACTCGCCAACGC
GTTCCCTATACTAGGTATCGGTCAAGACCTGGGCTATTATCCCAACCTGGAGCGCTAGCC
GCACGCTCTATCGTAGGGGAGACAGATAAGGATCGTCAGCCGCCGACCCGGAGAGCCTAA
GCATCAACTATTCGGCATCCTCCAGGGCCTACGAGTACCTTGGCAGATGGGGGTCAGGGC
CATAACAGGTATTATGGTGGCAACAGTCTCATCTTGGTGAGTAGTGCCCAATAGTAACTT
TTTCTTTGACTTAATTGGGCACGTACTGCGACAATATCAGAACCGGTGCCCCACCGTTTC
GAGAAACCAGAGGACACGTAGAAGATCAATCGCCCGTAGCAGAAATCTAGCCACCTCCTC
TTCGGGATGTGACGGGGGTGCACACCGTCCCCCCCGGTGCCTAGCATGAGGGGCTACAGA
GTGGTGCGGAGGTCGGCGACAAGAAAAGGCTTATCGCAAGGGGGAAGTGTGGCTTGAATG
TTGCATATTTTCCCGCGAGAAGGCTTTGTGGAGGAGGCAGAGTAGTCACGCCCGGGGCCT
ATGGGGGTAGTTGTGTGTTATAATCAGACGACTCTCCATATGTTGTTTCAAGGGCTCGCA
CAGCTGTCGCGCCACCAATCATCCGTCTAAAAAATGACAGCGCTAGGTATTCATGGAGGC
TAGTATAAAGACTCAGCTGAGAAGCGTCGTAGATGCTCCGGAGGAGCGTAAAACTGGACT
TAGGACCGAACGTTTCTCAGACTAGACTGGGGGCGGGCTGAAACGGAGGAAAACGGATGA
AAAGGACAGGGTCTTTGAGCGCCCAGCATAGAAATCAGCCGACAATCTGGCCAGTCGGAT
TACTAAGCCCACCAAGCGCGCCGAATGGAGGCGCAGGGTACCAAGAAACGAAGTGCGATG
GTAGAAGCGTTACGAAGAGCAGCTCAAGAGTAAACGTTGGGGGGGCGAGCGGCGTGGGAG
GGCCTAAAGCATGGACCTCACTGCCCCCCGATCACGCCGGGGGCGGGCGGGACCAACGAC
GTTCGCTAGGCTCGAGGTAAAACGGCAGGCTTAGGAGAAAGTCAGTTCCGGAGTTCGGCA
CTCGGCGCACAGTTCGAACAGCCGGGAGGGCGCAGTAGTTGACTGTTTCTGACGGCCAGG
CTTCGCAGAGTCTCACATAGCCATCTGGAACACGCTACTGCCCATCCTGCGGCGTCAACC
AGGAACTCTGCGTGGGCGCCACCCTAATGTCTGAGGTCATAATAGCCATTTGACGTTAGT
ACGGCGTAGAACTGACTTCTTTCCACACGAATGGGAGGAAAAGGCGGTACGATTTCAAGC
AACCAAACGCTCCCCCCTTCCCGACCAGCACGAGGATACCTAAGCACGCTTTCGCGTAAA
TTATACTGGGACAATGAGCAGAGACGGCTTTACTAGGACAGACCCCGCAACAATCCACAG
CGAGGGGTATGTAGCCTTGTCAATTGCGCTCAGGGCCACGTGTAGTGAACGTCGCTAGCC
GGACCTCGACTGCGTCAGGCGCTTTTGAGGAGTACGAAACCGGCCACGCCAGCGCTAGTA
TTAAGGATTGAGACGGAAAGCTACCCGACAATAGTGAAGGTCGGCGCTTGGGGGACGACT
ACCGACTGGTGGTCCACGCAGGAGAGGCGAGGTTGAATGTGAACGAGGAGGTCCCTGTTT
ACGATTGGGCTACTTGGGACACTCTCAACCTAACTAGCTCAACGTCGCGGTGAGTTGTTT
CTCAAACTTTCCTAGAAGTTTTTCTTTCTGGATGTTTTTGTTCTCCTTACTGTAGAATCT
AATTGGACGGTCAGGCGTTGCAGGAGCCCATCGATCGTGGTGGTTGCGCTCACATATACG
TTTGCTCCATGCCGATACCACTCGGCCCGTTACTCCCCCGATTTCGTATGGGTCACAGCC
GCTGTGGCCCGTTCGGAGTGAAGGAAGGACGGAGCTACCGCCGTAATGGTTTTGCGCTGA
CATTCGTGAGTCCGACCCCAAAGCCGTGAAGCATGTTCTACGCGGAGCCCCAATTTGCGC
GGACCACCCTCTCCACCCGCATCCCTAACCCTTACGCCTGCGGATGCCGACTTGGCTGTA
GTAACGAGTATTGTCGTCAGGCCATTGTATGCGCCCTCAATCACTAGTTTTTGAGCTCGG
TCCCCAACCCAGGCGCGCGGGCCCCGGGGGACTGCTAGGGCTTCCTGTAAAAGCGGCACG
TGTTGTTACATCTCTAGCGTTGCTACGATAGCGAGGGGGACCGGTGAATGCTTCGGGCTT
CGTCTTTCCTGTTTTATTATCGGGTTCACTAAATCCTTGTCGCTGGTCCTGCTCCGTTCG
TAAGCGGGCTTGTAGGATTTAATTCTTCTCTGAGGCGGTGCACTCTCGTCGACCGGGATC
AGGCCCCCTCTTGTCGTCATGCTGTCCTCATAACACAAACGGCGGAATGAACTCCAGTCC
GGCCGGGGTCAAATCAGTCCTTAAGGCAGTGTTAGAGTGGGTGCTACGCATCCATCCCTA
CTAGATACGGCGAGCATTTGGGCAACAACGGTCGTACTTGTGTACGGGTTCGCCCTCATC
GCGTTAGCCTCTCTCCGTAAATGAACCAGCCGCTATATAAGAGTTATGCTTATGCGCGCA
CGGGAACTGATTTGGGGTCGCTCTCGTGGTTGCCTCCAGGCTGCTCGATGTGCCCCGACG
GTGAGAGCTGTTGGGACTCATAATGGGCGGCATGGCGACTCAGCGTACGAGATGGGATCC
GCCATACACCCTTACGGGAATAGACCCGCTTAGTAGCTCTTCTCCATCGTGCCTTGGCTC
AGTCATGCGTAATCCCGTCCCCTCATGTTTCCTGCGCTCGGCCTCCGTCATCGCTTCCTC
CGAGGGTGTGGGACTCATAGATTTTAAATCGTTTTCAGTTCGGCAACAACAGCTTCGAGT
TCGGAGCTTTACCGTGCCTCCACCCGCCTGTAGATCGGCAACGGACTCCGCGTCCACTAG
TATGGTACCCTGAAAGGAGTTGACCAATGGACCCAATGTTCGGAAGGTGTTCTCGACGAA
TACGCCTCTAACGTAGACGCGCAGCGGTGGGAAAGCACTTCTTGGCGGCTGTGCCGTCGC
ATGGAGCCTGAGTCTCATGTCGGTTGGAAGATAGGGTCCGTGCTCTAGCTTAACCGGTAA
TATAGGCTCCTGGGCTCTACGAACGACCAGGCTTCCCTGGAGCGTGGACTCCCGGTTTAG
CCGTCTGCGGCCAGGCCTCGACGTGAAATCGACCGGTAACCCAAGGAAACCGCGGCTGTC
GTATACCCCTGCCAAAGACGCAAGTGCCTAGGCCGCTTCCCTCGCTTCCTGAATACCACC
GTGTCACAATACCGTTATTTAGTGGTGTGTAGGACACCACCGCAAAACCAGACTTATCCC
TACCCATACGTCCAAAAACGTCCTCAGGCTTACCGCCAGCCGAGGTACGGATGACCTCAG
CTCGCATCTCCTTCTCTTCTGCTCCGTTGCTCGTAAGTCGTCGCACCCAATCACCCGGCA
GTCGGACTGCGCGGTGGTGCTCACAAGCTGATTCTGCTCTCCCCCGAAACGGGTCGTTAA
GACTCATTCGCGTCTTGTCACCCAAAGGTCCCTGTTTTCAATCACTCGAAAACGTAGACT
CCTCTACTGTACTAGTGTTAAAGCACACAAGCCGTCTCCCGCCGTCCCTGGCCTTCAACA
CGCCGCCCACTGGCGCAGTCGTCGAAGCCGCAGTCCGCACTCAGCTCAGTACTCGTGGCC
GCCCTCATAGTCGAGCAACTTTACCTTCACCCGTCCGTCTCCGCGGCCGTCGTAGGAGCC
ACACTAATGCACACCCTTGATCAACTAGGACAATCGAGCTCAGGTTTCTGTCCACCCACG
TCTTGGGACACGCTGTCCGTCCATGGCTGGAAGCTAGGCGAGACACAACGACAAGGCATA
AATGGTTGCAAGAACTCCTTGACGCTCCCATCCCTATCGCATCTTCGGCATAAGCCGGCA
AGGGGGCTGGTGCGTATGCCCTGGCATGGCGGCCTATTATGGGAAGCGGAGTCGGCGCAT
TCGGGGATTTGGTGTCTCTTCGCAATTCCCTGCCTCTTACCCAAACTCGCACTAGCGTCC
GTTGCGTCTAAACGATGGGTTCGTATGGGCTCACTCTTGCACTGTAATGTGTGAAGCCTT
CCAGGCAGTCTAGCCGCTCCCTAGGCAGGTGTGAAACTGGGCTACCGCGAAATTATCACT
GCCACGTAACTGTTCTGTGATCCTTTGCGCTAGGAGTACTCCGACGCAAGTCGCGCTTCA
GCGATCGCACCATATGTAGGGGACGCATGTGAGAGAGGTCGTGCATCTAGATTACGACAT
TTCCCGTGACTCGCGCGCCTGGTGTGACGGTACTTTCGATTGGTCTCTTCACCGCTCAGA
CCTCGAAGTTACCTGCGGTACATCAAAGACTGAAAAACC
>SRR364521 <unknown description>
TAAGATATCTTGAATCGGACGGCGAGCTCATGTCCCCCTCACCTACGGGTCGCTGATTCC
TGTGATTCAGGACTATGGAGCCTCAGATAGTGGGGGCAACCCACACCACCATGAATCATA
TCTACACCATACAGCTTTCGAGGCTGCCCAGTCCTTGTGGGGATGGGACATCTGTAACCC
CCCAATCGAACCGGTTTACCTCGTGTAACTCTTAGACTCTTCCCCTCGTTTTACCTGATC
CGCACGTTCCCCTCCCACACGGGACACCCGGCAAATACTCGTCGGTCCCGTCTTAGTCAT
CGCCTTGAAAATTTATCACGTCCAAAGAAGCGTGTCGACCTGGTAAACATTCCGCCCTAC
CCAATTTTATAAGGATGATGGATTGTGCATTGCGCGCCGATATAACCCGCCTTAAGTAGG
TTCTAGCCACAGTTTAGCGTTTGTTAGGGACACTGAGATGACGAGTTTGCTCTGGTGCCT
ATCATTGCAAACTAAACAAGATACCCAAGCAAATCAGAGGAAGCTGCCAGCATCGCTGCT
GTTCAAGGTTAGCGAGGCACACAACTTAACGTCTCCCCCATTGGTTACCTCTAGCCCGCA
CGAAGCCACGTGTGTCGCTTGCTCACGGACGGAAGTCCAAACAGCAAACATAGCAGGAGA
GGGCTGCGATATCAATAATCTAGTGATGTCTATTCGGTGCCAAATCCTGTCTAAGCTCGG
ATTTTCAACGTTCAACCGAATCACGTTTGATTGTGTATAGACGGCAACGCTTCCTGCCGT
ACTGAGTGGGGGCGCGAGTAGATACCTCGCCGTTTGCGTCTGCTAGAGGCCTACGCTGAA
TATCGATACTGGCCATTTACGTGGGGGCAGCTTAAGAGTCTGACTCCCTCCGCCAACAGC
TGGAGCTGACGGCACCCCTTCTCTCGGCATCAACGGTGGGTTCCGGGGCCACTGCAAAAG
GAGGTCGGAGTCTCGGTTAGAGTCCCAGCCCGTTTTGGCAGATTTAGGCCCGATTTGCAC
CCCACCTCCTTCCGTCACTCCGGGGCTACGGGTTATGACAGAGGCCAAAGAAGGGCTGCG
AGGGTGGTTAGCCCTCGACATGAGTGTACCTTATTATTTCTTTCCACCACGATATATCCG
CAGAGGAATGACGTATTTGCCCAGCTTAATATAAGTGAGGCGTATCCGCGCAGTCACCGG
GTGCGCACCTTGGGGGAGGGAAGCTAAAGCGCGGTACTAAAGGCAAGAATTACCGAGTCG
GTAGGGGGTAGCCCGGACGGCATTCGGATGCAATCACGACTGAGGTGATATGCCAATGGG
ATCTTAACGCAGTGCAAGTTTGGCCCAATGCACCCGGTACTTTAAGTTCTGAAAACGCTT
CTGCTGTAACGGTCAGCCATACCGTTGGTCTTGCTATCGCCGCGGGTGGTGGCTTTAGCC
CTAGTTGCTAGGCGGTGAAGGAAGTGGGGGAGAATCAAGGGGATAAGGACGCTGTTCAAG
CTCTGGAAATCATGAGACCGCCCCTAGGTCAGCCGCAAGTATGCGCTGTAGGTGTGGCAA
GGCAGCAATTGTCAAGATAATGACCTCAGAGTCTTAGGTTAAGACCTATGACCGCACGAA
ATGTATGATACGCATTACCTAGCCAGAGAGTTCCGGTAGGAAGACGACCCGCCGCCAAAT
GAGAGCACCGATAGGGCAGATATTGATCCACGGGCTAGCTCGAGTATAATTGTCATTGTT
CCAAGGAGCTGAGCGCCGAAACCAGTTCAGGGCAAACCCCCATCCTCCCTCTGGAACAGG
TTAGGGTTCAACTGCGCGCCCGATGTATTCGCGACCAAATTAGCGGATGGACCGGTAGAA
CGTTTGGTGAATCGGCAAGTTTCGCTCTCAGTGGCCAACATTTAGTCACAACGCTACCCA
AGGGTCCCTCGTAACGGACGTGCCAAACCTCGGATATAGGACCTAAAGGATGTCTGAAAG
GGAATCAGTCCGCCTGTTAACATAGGACATCGGCATAAACTCTTGGCGTACCTTTCTATC
CACTGGGACCGCACGGGTGTTTGTCTCGACCGCCTCGTCCCGCCGGCCTAACCATCTCTT
GTATACGAGGCTAATTATCGGGGAGGGACATAAGCAGGGGTGATGATTAGGGTGCGCCCT
GTTCTCACCCGTTAACGAACACCACGGCATTCCCACACGATGAGAGGTACAGTGAAGTAC
GCCGTGAATCCATTCCTAAGGTGCGAAAGTGAGTCGGTAATGGACGAGCACAGCTAAGGT
GCCCGGCAAGTGTTGTGACTTGTTAGACTTGCAGTCGAGCGAGTAACCTTAATAGGAGGT
ACAGAATCGATCAATATAGTGGAGCTAGGCTAGTGTGCACTGGGGTCCGACGGGCACCAG
GAGACTTAGTGCAAATTGGACGGCTCTGGTTCTAAACACTAGCTTGTACTCGCCTTCAAG
GATCGGCGACGTTCCAGAGTCGTGGAACCATAGTATAATGGCCCATACGAGCATATCGGT
CCCGGGTGATTTAAGAATGTGAAGCGGCGCGGATGTGAACATTGGTCTCGGGTCTCATTA
GACGGGGCCGTCACTGGTGTGGGTCGCTCATGGAAGTGCCCAGCTGGGATGGCCATGGCG
TATCGGCACCCAGAGGGGGTAGATTTACACCTTACACGCATGTGTCTAATTTACAGGTGC
ACTCCTCGCATGGACCGTCGGTCAAGACCTGGGCTATTATCCCAACCTGAAGCATAAGCC
GCATATGTATCGGTAGGGGAGACAGATAGTAGAAATCAACCGCTAGTCTGGAAAGCTTAC
ATATCGATCCTTCGGTAGCCCTTGGGGACAATGGTCACCTTTACAGGTTGAGGCCGAGGC
TGCGGTGAGTGCCGCTACGGCAACAGTCTCATCTTGGTGAGTAGTGCCCAATAGTAACTT
TTTCTTTGACTTGATTGGGCACGTACTGCGACAGTATCAGAACTAGTGGCCCACCGTTTC
GAGAAACCAGAGGAAACGTAGAAGACCAATCGCCTGTAGCAGAAATCTAGCCACCTCCTC
TTCGGGATGTGACGGGGGTGCACACCGTCCCCCCCGGTGCCTAGCATGAGGGGTTACAGA
GTGGTGCGGAGGTCGGCGACAAGAAAAGGCTTATCGCAAGGGGGAAGTGTGGCTTGAATG
TTGCATATTTTCCCGCGAGAAGGCTTTGTGGAGGAGGCAGAAGGTGTACGCCCGGGGCCT
ATAGGGGTAGTTGTGTACTAGAATCAGGCGGTCTCTTCCGCGTACCACTGGGATTCCATG
CGATTGTCGCGCCACCAATCATCCGTCTAAAAAACGACAGCGCTAGGTATTCATGGAGGC
TAGTATAAGGACTCAGCTGAGAAGCGTCGTAGATGCTCCGGAGGAGCGTAAAACTGGACT
TAGGACCGAACGTTTCTCAGACTAGACTGGGGGCGGGCTGAAACGGAGAAAGGCAAGTGA
AAAGGACAGGGCTCCCAGGCGTCCAGAGAGAGGAGCGGTCAGCGGCCCAATTGGCTGGGC
CGATGAGCCCACCAAGCGCGCCGAATGGAGGCGCAGGGTACCAAGAAACGAAGTGCGATG
GTAGAAGCGTTACGAAGAGCAGCTCAAGAGTAAACGTCAAAAAGGCAGGGGGTAGAGGAG
GGCCTGGGGCATGGATTCCGTTGCCCCCCGATTTCGTTGAGGTATGGCAGGACTGGCAGT
GCCCATTGGACTCAAGACACGACAACCGGCCGAGGAGAAAACAGACGTTCAGGTTTGATA
CCTCATATGTAACCTAAGTAACTAAAGAATCTTCATAGTTGACCGTTTCAAACGGCCAAA
TCCTTTGGAGCTTGAACTAGCCATCTGGAACACGCTACTGCCCATCCTGCGGCGTCAACC
AGGAACTCTGCGTGGGCGCCACCCTAACGTCTGAGGTCATAATAGCCATTTGACGTTAGT
ACGGCGTAGGACCGGCTTCCCTTTGTTTGAATGGGAGGAAAAGGCGGCGTGGTTTCAAGC
GGCCGTACCCTCCCCCCCTCCCGACCAGCTCAAGGATACCTAAGCACACTTTCGCGTAAA
TTATACTGGGACAATGAGCAGAGACGGCTTTACTAGGACAGACTCCGTAACAATTCGTGA
AAGAAAACACACCATTCCGCTGGGTGCGCTCAGGGCCACGTGTAGTGAACGTCGCTAGCC
GGATCCAGACCGCACTAGGAGCTTTTGAGGGGTATAAAACCGGCCACGCCAGCATTAGCA
TTAAGGATTGAGACGGAAAACCCTGCGACAGTGGGAGGAGGAGACATCAAGAAAGTGACC
ACCGGCTGGTGGTCCCCGCAACCAACACACAATCAAACGCGAACGAGGGAACTCTCAGTC
ACGATTGGATTACGTAGGACGCCTCCGATCTAACTAGCTCAACGTCGCGGTGAGTTGTTT
CTCAAACTTTTTCTCGGAGGTCCCGCCTCTCTCACCCCCACCTCCTCCGTCGCGACGCCT
AGATGGACGGTCAGGCGTTGCAGGAGTTCATCGATCGTGGTGGCCAAATCTGTGCGCGTC
CTTGCTCCATGCCGATACCACTCGGCCCGTTACTCCCCCGATTTCGTATGGGTCACAGCC
GCCCCTATGGACCATCGACTTCCAGAGAACAGGATTACCGCTACAACTGCTCCATTTCTG
TCGGCACCGGCACTGACCTGGGGGTACAAAAAGTGCTTTGTGGAAGGCATCGGCAAAGAT
AAGTTCTCATCTTCACTTCGTCTCCTAACCTCTGTTCCTGCGTACGCCGGCTTGGCTGTA
GTAACGAACACTGTCACCAGGCCATTGTATGCGCCCTCAATCACTAGTTTTTGAGCTCGG
TCCCCGGTTTGTCTTTATGGGCCCCGGGGGACTGCTAGGGCTTCCTGTAAGAACAACACG
TGTCGTCGGTTCTCTAGCGTTGCTATAGCTATAAAAGGAAGAGACGAACGCTTCGAACTT
TATCTTTCCTGTTTTATTATCGGGTTCACTAAATCCTTGTCGCTAGTCCTGCTCCGTTCA
TAGGCGGGCTTAAAGTGCCCGGCTTGCTTTTGAGGCGGTGCACTCTCGTCGACTGAAGCT
GGACTCTTGGCCACCACAGCAACGCTCCTCCAAAACAGACGGCAGAGCGGCTCTCTATTT
AATTGGGGTCAAATCAGTCCTTAAGGTGGTGTTAGAGTGGGTTCTACGCATCCATCCATA
CTAGATACGTCGTGCATTCGAGTGACGCCAATTTTCTCCATGTACGGATCCATCTCCATC
GCGCTTACCTCCCTCCGCTGGCAGGTTGAATAGCGGGCCGAGACCATATTCATACATACA
GAGAAACAGGCCCGAAAACGCTCCTACAGCCATTGTTGAGTCTTCTCACTCCCTCCAGTG
GCAAACCTCAGCAAAGACTCAGGCAGTCGGCATGTTTGCACAATGCCGAGAGCAATATCC
ACCATACACCCTCGTGAAGGCAAACCTGCCTAGCAGCCCCCCTTCAGTACGCTCCAAACT
GACTGGACGCTCTTTTGTCCTCCTATACTTTCTGCGCTTAGCTCTGAGCGGATCCTCCCT
CGAGGGTGTGGGACTCATAGGTTTTAAATCGTTTCCAGTCCGATAGTAACAGATCCGAAT
GCGTTACCCCCTTGCGCCTCCACCCGCCTGTAGATCGGCAACGAGTCCCAAGTCCAGCGG
CCCAGTAACCGGAAGAAGACCTATGGACCAGCCTGGCGACTAGGAAGTGGCCCCGGCAGG
CGCGTTCCCGGGGTAGGTTAGCGTCGAGAGAAAAGCACTTCTTGGCGGCTATATTGATAT
GCCATACCTGAGTCTCATGTAGGTTGGAAGATAGGGTCCATGCTCTAGCTTAACCGGTAA
AGCCACTACTGGGACCCTATGAACGACCAAATGCTTTTGGAGCATGGGCCTCTGCCCCGC
TCATCCGCGGTAAGTCCCCAATTCGGGGTTAATTAACGGTCAAAGAGGGTTGCAATCACT
ACGCGATCCAGTCAAAGGGGCAAATGACCGTACTGCTCTCTCTGTCTCCCAATCGTTACT
GCGTTTCGGCAGTACTGCCCGAAAGTGCACGAAATGCCGATCTGGAGCCAAACCTGCCCC
ATTTTGGCTGTTAGGAAGCAGTTTCAGGTTAGTCGTTGGGCGAGGTACGGATAGTACTCA
CCTAGTCTATTTCGCCCGCTGCTCCGTTGCTCGTAAATCGTCGCACCCAATCGCCCGGCA
GTCGGACTGCGCGGTGGTGCTCACAAGCTGATTCTGCTCTCCCCCGAAACGGGTCGTCAG
GGTTTACTCGCACTCTGTCACCCAAAGGTCCCTGTCCCCAACCGCCCCGATGCACGGACT
CCTCTACTGTACTAACACCCTGACCCGTAAGACGCTTCTCGTAACCCCTGGATTCCGTCA
GTCTACTTGAGGGCATAGTTACGAAGGTTGCGTCCTCGGTCTGACTCAGTACTCGTGGCC
GCCCTCATAGTCGAGCAACTTCGTATTTGTACGTCTGTTCTCAGGGTATCTGTAGGAGCC
ACACTAATGCACACCCTTGATCAACTAGGACAGCAGAGCTCAGGTCCTCGTTCGCCTATG
TCTTGGAGTATATTACTTACCCACTACCAGAAACCGAACAGAGCTTTGGAGTAGGATGCG
GTCATTCAGTGAAATCCTGTTGCACTGCTACCGCCCCCACGTCTTCGGCATAGAGGGGCA
AGTAAACCAACACATGCATTTCGGTGTGACGGTCCATTATGGGAAGCAAGGACGGCGCAC
TTAATGAGGCAGCGGCTCCCCGCGTTGCTTCTCCGCGCGGGCGGGCTCGCACCGGCGCCC
GGCTCACTCGAAAGGTAGGTTCGTACAAATCAGTTCATATGTAGTAGTACGTGAAGCCTT
CCAGGCAGTCTAGCCGCTCCCTAGGCAGGTGTGAAACTGGGCTACCGCGAAATTATCACT
GCCACGTAACTGTTCTGTGATCCTTTGCGCTAGGAGTACTCCGATGCAGGCCGCGCTTTA
GCTATCGCCACGCGTGTGAAAACTATGCGCCGCCAGCATTGTGCCTCTAGATTACGACAT
TTCTTGCAGCTCGCGCACCTGGTGTGGCGTCGTAGCTTCCCCACTCTACTTTTGTCAGTG
CCCCAAGAGTACTCAGGGTACATTAAAAAATGAAGGGTT
>SRR349977 <unknown description>
CGGAGAGCTCCAGGCCAAATGACGAGCTCATGTCCCCTGCGGTACTTAGCTATCTGTTCT
CAATCCCTGAGGTCACACAGCCTCAGATAGTGGGGGCAACCCACACCACCATGAATCATA
TCTACACCATACAGCTTTCGAAGCTGCCCAGTCCTTGTGGGTATGGAACGCCGGTGACCA
CTAAGCCAACCCGGCTTGTCTCGTGGAGCCCGAAGACACCTTTTTTCGTTTTACCTGATC
CGCACGTTCCCCTTCCATGCGGGACACCCGGCAAATACTCGTCGGTCCCGTCTTAGTGGC
AAATTTGCAAGTTTATCACGGTCGAATGAGCGCGATGGCCTGATACTCGCCCAATTTCGC
CCTGACCCAGGTAACAATTGAGACACGCACCGCTCGCAAGTCTAGCCTACGTCGCGTAGG
CTCGGGTCACAACTCGATATTTGCAAGGGACACTGGAATATCGGACCCATTCTGGTGCCT
ATCATTGCAAACTAAACAAGATACCCAAGCAAATCAGAGGAAGCTGCCAGCATCGCTGCT
GTTCAAGATTGGCGAAGCACACAACTTAACGTCTCCCCCATCGGTTACCTCTAGCCCGCA
CGAAGCGACACGCGTCGCTTGCTCACGGACGGAAGTCCAGGTGATGGGTGCAGTGAAGAG
AAATCATAGTGTAAATAATCTAGTGATGTCTATTCGGTGCCAAATCCTGTCTAAGCTCGG
ATTTTCAACGTTCAACCGAATCACGTTTAATTGTGTACGTTTGGCGGTGCCTAATGCCGC
ACTGAGCAATAATATAGACGAGCATCCCATTATTTGCGTTCGCCGGGTGTTCGCACAGAA
TATCGATACTGGCCGTATATGTGGGGGCAGCTTAAGAGTCTAGTTCTCTTTATTAACAGC
TAAGGTCAGCAGCACCTTTCTTTCCGGCATCAACAATCGGTCCCGGGAATGCCATGGAGG
GGGACTAAGATTCTGGCCGAGATCTCAGCCCGTTTTGGCAGATTTAGACCTAGGATGTAA
TCCGCTCCCTTCCGTCACTCCGGGTTTGCGAGACGCGAGGGGAACCGGGAGGGGTCCGCA
GGGGCTGCCGACACTCGACATGAGCGCGTGCCGTCGCCCTCACTCGACGTAATAGATTTA
TGGAGAAATGATGTGCCCACTTGATTTAATATCGAGGGAGCACGTAAAGATCAGTGCTGA
ATGCGCGCCTTGGGGGAGGGCAAGCGGAATATGGTACCAGAGGAGAGAGGCGTTACACGG
TCGAAAATGGGTCCGGACGGTTACTGGGCGCAACTGCGCTGGAATCAGCGCACCAGCAGG
ATCCTAACACAGTGCAAGTTTGGCCTAATGCACCCGGTGTTCTGAGCCGCACGGGCATCT
CTGCTGTAACGATCGGTCACGCCTCTAGTCTTGCTAGTGCCGCGGGTCGTGGCTGCTATT
CTCACTTTCGAATGGCTGGAGGAGTGGGGAAGAACCAAAAAAACGACAACATCACCTGAG
TCTGAGGGGTTGCGGAGCCAACTCTAAGCTAGCCGCAAGTATGCGCCACGAATATGGCAA
GGCAGCAATTGTCAAGATAATGACTCCAGAGCCTTAGGTTAAGACCTATGACCGCACGAA
ATGTATGATACGCATTACCTAGCCAGAGAGTTCCGGTAGGAAATCGGTTCACCGTCAAAT
GAGAGCACCGATAGGGCAGATATTGATGCACGGGCTAGCTCGAATGCGGTTGCTGCCATC
CCAAGGAGCTGAGCGCCGAAACCAGTTCCGGGCAAACCCCCATCCTCCCTCTGGAACAGG
TTAGGGTTCAACTGCGCGCCCGACGTGCCCGCGACCGAATTAGCGGGCCGGTCGACAGAA
TCACTGAGGGGATAATCAGTTCCGCCTCTGACGATTCCTGCCAGGAAGTTGTGTTACCTG
CAGGTCCCCTAGGGAGAGTACGCTAGACTTCTAGTACGAGACCCGGAGGGCACTGGGGGA
GAGGCTAGTTTACTAGCTCGTGGTAAACCCCCCTGGAAGCTCCCAGCACTCTGGTCCGCA
TGGCGTTCTTACGTCGACGCCCTTTTCAGCCGACCTATCTGGCCGGCCCATCCATTCCCT
ATGGGTGAGTTGCGCCGTCGGGGATGGGGGTGAATGAAGCTAAGAGGCGAGGCAAGCCCT
GTTCTCACCCGTTAACGAACACCACGGCATTCCCACACGATGAGAGGTACAGTGAAGTAC
GCCGTAAATCCATTCCTAAGGTGCGAAAGTGAGCCGGCAGCAAGTGGATGAGGTCGGGAT
GCACAACGGACACCTCGGTTTGCAGTTTCCGTAACCGAGCGAGTAACCTTAATAGGAGGT
ACAGAATCGATTAATATAGTGTAGCTAAAACAGTGCGTCTCAAGGTCCGACGGGCACCAA
GAGACTTAGTGCAAATTGGACGGCTCTAGTTCTAAACACTAGCTTGCGCCCGCCCCCTGG
GGCCAAGACCGTCCCAGAGTCGCCAAGCTGCGGTATAGCAATCCTCGTAGAGACGCCAAC
CCCTAACAGTCCGGAGACACGAAGCTGCGCGGACATGAGAATGGGTCTGGATCATCATTG
ACCGGATACGTCACTGGTGTGAGTCGTTCATGGAGGTGCCCAGCTGGAGCAACTGCAGCC
TATGGACATACGGGGGGGGTAGATTTACACCTTACACGCCCCGGCTGGACTCGCCAACGC
GTTCCCTATACTAGGTATCGGTCAAGACCTGGGCTATTATCCCAACCTGGAGCGCTAGCC
GCACGCTCTATCGTAGGGGAGACAGATAAGGATCGTCAGCCGCCGACCCGGAGAGCCTAA
GCATCAACTATTCGGCATCCTCCAGGGCCTACGAGTACCTTGGCAGATGGGGGTCAGGGC
CATAACAAGTATTATGGTGGCAACAGTCTCATCTTGGTGAGTAGTGCCCAATAGTAACTT
TTTCTTTGACTTAATTGGGCACGTACTGCGACAATATCAGAACCGGTGCCCCACCGTTTC
GAGAAACCAGAGGACACGTAGAAGATCAATCGCCCGTAGCAGAAATCTAGCCACCTCCTC
TTCGGGATGTGACGGGGGTGCACACCGTCCCCCCCGGTGCCTAGCATGAGGGGCTACAGA
GTGGTGCGGAGGTCGGCGACAAGAAAAGGCTTATCGCAAGGGGGAAGTGTGGCTTGAATG
TTGCATATTTTCCCGCGAGAAGGCTTTGTGGAGGAGGCAGAGTAGTCACGCCCGGGGCCT
ATGGGGGTAGTTGTATGTTATAATCAGACGACTCTCCATATGTTGTTTCAAGGGCTCGCA
CAGCTGTCGCGCCACCAATCATCCGTCTAAAAAATGACAGCGCTAGGTATTCATGGAGGC
TAGTATAAAGACTCAGCTGAGAAGCGTCGTAGATGCTCCGGAGGAGCGTAAAACTGGACT
TAGGACCGAACGTTTCTCAGACTAGACTGGGGGCGGGCTGAAACGGAGGAAAACGGATGA
AAAGGACAGGGTCTTTGAGCGCCCAGCATAGAAATCAGCCGACAATCTGGCCAGTCGGAT
TACTAAGCCCACCAAGCGCGCCGAATGGAGGCGCAGGGTACCAAGAAACGAAGTGCGATG
GTAGAAGCGTTACGAAGAGCAGCTCAAGAGTAAACGTTGGGGGGGCGAGCGGCGTGGGAG
GGCCTAAAGCATGGACCTCACTGCCCCCCGATCACGCCGGGGGCGGGCGGGACCAACGAC
GTTCGCTAGGCTCGAGGTAAAACGGCAGGCTTAGGAGAAAGTCAGTTCCGGAGTTCGGCA
CTCGGCGCACAGTTCGAACAGCCGGGAGGGCGCAGTAGTTGACTGTTTCTGACGGCCAGG
CTTCGCAGAGTCTCACATAGCCATCTGGAACACGCTACTGCCCATCCTGCGGCGTCAACC
AGGAACTCTGCGTGGGCGCCACCCTAATGTCTGAGGTCATAATAGCCATTTGACGTTAGT
ACGGCGTAGAACTGACTTCTTTCCACACGAATGGGAGGAAAAGGCGGTACGATTTCAAGC
AACCAAACGCTCCCCCCTTCCCGACCAGCACGAGGATACCTAAGCACGCTTTCGCGTAAA
TTATACTGGGACAATGAGCAGAGACGGCTTTACTAGGACAGACCCCGCAACAATCCACAG
CGAGGGGTATGTAGCCTTGTCAATTGCGCTCAGGGCCACGTGTAGTGAACGTCGCTAGCC
GGACCTCGACTGCGTCAGGCGCTTTTGAGGAGTACGAAACCGGCCACGCCAGCGCTAGTA
TTAAGGATTGAGACGGAAAGCTACCCGACAATAGTGAAGGTCGGCGCTTGGGGGACGACT
ACCGACTGGTGGTCCACGCAGGAGAGGCGAGGTTGAATGTGAACGAGGAGGTCCCTGTTT
ACGATTGGGCTACTTGGGACACTCTCAACCTAACTAGCTCAACGTCGCGGTGAGTTGTTT
CTCAAACTTTCCTAGAAGTTTTTCTTTCTGGATGTTTTTGTTCTCCTTACTGTAGAATCT
AATTGGACGGTCAGGCGTTGCAGGAGCCCATCGATCGTGGTGGTTGCGCTCACATATACG
TTTGCTCCATGCCGATACCACTCGGCCCGTTACTCCCCCGATTTCGTATGGGTCACAGCC
GCTGTGGCCCGTTCGGAGTGAAGGAAGGACGGAGCTACCGCCGTAATGGTTTTGCGCTGA
CATTCGTGAGTCCGACCCCAAAGCCGTGAAGCACGTTCTACGCGGAGCCCCAATTTGCGC
GGACCACCCTCTCCACCCGCATCCCTAACCCTTACGCCTGCGGATGCCGACTTGGCTGTA
GTAACGAGTATTGTCGTCAGGCCATTGTATGCGCCCTCAATCACTAGTTTTTGAGCTCGG
TCCCCAACCCAGGCGCGCGGGCCCCGGGGGACTGCTAGGGCTTCCTGTAAAAGCGGCACG
TGTTGTTACATCTCTAGCGTTGCTACGATAGCGAGGGGGACCGGTGAATGCTTCGGGCTT
CGTCTTTCCTGTTTTATTATCGGGTTCACTAAATCCTTGTCGCTGGTCCTGCTCCGTTCG
TAAGCGGGCTTGTAGGATTTAATTCTTCTCTGAGGCGGTGCACTCTCGTCGACCGGGATC
AGGCCCCCTCTTGTCGTCATGCTGTCCTCATAACACAAACGGCGGAATGAACTCCAGTCC
GGCCGGGGTCAAATCAGTCCTTAAGGCAGTGTTAGAGTGGGTGCTACGCATCCATCCCTA
CTAGATACGGCGAGCATTTGGGCAACAACGGTCGTACTTGTGTACGGGTTCGCCCTCATC
GCGTTAGCCTCTCTCCGTAAATGAACCAGCCGCTATATAAGAGTTATGCTTATGCGCGCA
CGGGAACTGATTTGGGGTCGCTCTCGTGGTTGCCTCCAGGCTGCTCGATGTGCCCCGACG
GTGAGAGCTGTTGGGACTCATAATGGGCGGCATGGCGACTCAGCGTACGAGATGGGATCC
GCCATACACCCTTACGGGAATAGACCCGCTTAGTAGCTCTTCTCCATCGTGCCTTGGCTC
AGTCATGCGTAATCCCGTCCCCTCATGTTTCCTGCGCTCGGCCTCCGTCATCGCTTCCTC
CGAGGGTGTGGGACTCATAGATTTTAAATCGTTTTCAGTTCGGCAACAACAGCTTCGAGT
TCGGAGCTTTACCGTGCCTCCACCCGCCTGTAGATCGGCAACGGACTCCGCGTCCACTAG
TATGGTACCCTGAAAGGAGTTGACCAATGGACCCAATGTTCGGAAGGTGTTCTCGACGAA
TACGCCTCTAACGTAGACGCGCAGCGGTGGGAAAGCACTTCTTGGCGGCTGTGCCGTCGC
ATGGAGCCTGAGTCTCATGTCGGTTGGAAGATAGGGTCCGTGCTCTAGCTTAACCGGTAA
TATAGGCTCCTGGGCTCTACGAACGACCAGGCTTCCCTGGAGCGTGGACTCCCGGTTTAG
CCGTCTGCGGCCAGGCCTCGACGTGAAATCGACCGGTAACCCAAGGAAACCGCGGCTGTC
GTATACCCCTGCCAAAGACGCAAGTGCCTAGGCCGCTTCCCTCGCTTCCTGAATACCACC
GTGTCACAATACCGTTATTTAGTGGTGTGTAGGACACCACCGCAAAACCAGACTTATCCC
TACCCATACGTCCAAAAACGTCCTCAGGCTTACCGCCAGCCGAGGTACGGATGACCTCAG
CTCGCATCTCCTTCTCTTCTGCTCCGTTGCTCGTAAGTCGTCGCACCCAATCACCCGGCA
GTCGGACTGCGCGGTGGTGCTCACAAGCTGATTCTGCTCTCCCCCGAAACGGGTCGTTAA
GACTCATTCGCGTCTTGTCACCCAAAGGTCCCTGTTTTCAATCACTCGAAAACGTAGACT
CCTCTACTGTACTAGTGTTAAAGCACACAAGCCGTCTCCCGCCGTCCCTGGCCTTCAACA
CGCCGCCCACTGGCGCAGTCGTCGAAGCCGCAGTCCGCACTCAGCTCAGTACTCGTGGCC
GCCCTCATAGTCGAGCAACTTTACCTTCACCCGTCCGTCTCCGCGGCCGTCGTAGGAGCC
ACACTAATGCACACCCTTGATCAACTAGGACAATCGAGCTCAGGTTTCTGTCCACCCACG
TCTTGGGACACGCTGTCCGTCCATGGCTGGAAGCTAGGCGAGACACAACGACAAGGCATA
AATGGTTGCAAGAACTCCTTGACGCTCCCATCCCTATCGCATCTTCGGCATAAGCCGGCA
AGGGGGCTGGTGCGTATGCCCTGGCATGGCGGCCTATTATGGGAAGCGGAGTCGGCGCAT
TCGGGGATTTGGTGTCTCTTCGCAATTCCCTGCCTCTTACCCAAACTCGCACTAGCGTCC
GTTGCGTCTAAACGATGGGTTCGTATGGGCTCACTCTTGCACTGTAATGTGTGAAGCCTT
CCAGGCAGTCTAGCCGCTCCCTAGGCAGGTGTGAAACTGGGCTACCGCGAAATTATCACT
GCCACGTAACTGTTCTGTGATCCTTTGCGCTAGGAGTACTCCGACGCAAGTCGCGCTTCA
GCGATCGCACCATATGTAGGGGACGCATGTGAGAGAGGTCGTGCATCTAGATTACGACAT
TTCCCGTGACTCGCGCGCCTGGTGTGACGGTACTTTCGATTGGTCTCTTCACCGCTCAGA
CCTCGAAGTTACCTGCGGTACATCAAAGACTGAAAAACC
>SRR359788 <unknown description>
CGGAGAGCTCCAGGCCAAATGACGAGCTCATGTCCCCTGCGGTACTTAGCTATCTGTTCT
CAATCCCTGAGGTCACACAGCCTCAGATAGTGGGGGCAACCCACACCACCATGAATCATA
TCTACACCATACAGCTTTCGAAGCTGCCCAGTCCTTGTGGGTATGGAACGCCGGTGACCA
CTAAGCCAACCCGGCTTGTCTCGTGGAGCCCGAAGACACCTTTTTTCGTTTTACCTGATC
CGCACGTTCCCCTTCCATGCGGGACACCCGGCAAATACTCGTCGGTCCCGTCTTAGTGGC
AAATTTGCAAGTTTATCACGGTCGAATGAGCGCGATGGCCTGATACTCGCCCAATTTCGC
CCTGACCCAGGTAACAATTGAGACACGCACCGCTCGCAAGTCTAGCCTACGTCGCGTAGG
CTCGGGTCACAACTCGATATTTGCAAGGGACACTGGAATATCGGACCCATTCTGGTGCCT
ATCATTGCAAACTAAACAAGATACCCAAGCAAATCAGAGGAAGCTGCCAGCATCGCTGCT
GTTCAAGATTGGCGAAGCACACAACTTAACGTCTCCCCCATCGGTTACCTCTAGCCCGCA
CGAAGCGACACGCGTCGCTTGCTCACGGACGGAAGTCCAGGTGATGGGTGCAGTGAAGAG
AAATCATAGTGTAAATAATCTAGTGATGTCTATTCGGTGCCAAATCCTGTCTAAGCTCGG
ATTTTCAACGTTCAACCGAATCACGTTTAATTGTGTACGTTTGGCGGTGCCTAATGCCGC
ACTGAGCAATAATATAGACGAGCATCCCATTATTTGCGTTCGCCGGGTGTTCGCACAGAA
TATCGATACTGGCCGTATATGTGGGGGCAGCTTAAGAGTCTAGTTCTCTTTATTAACAGC
TAAGGTCAGCAGCACCTTTCTTTCCGGCATCAACAATCGGTCCCGGGAATGCCATGGAGG
GGGACTAAGATTCTGGCCGAGATCTCAGCCCGTTTTGGCAGATTTAGACCTAGGATGTAA
TCCGCTCCCTTCCGTCACTCCGGGTTTGCGAGACGCGAGGGGAACCGGGAGGGGTCCGCA
GGGGCTGCCGACACTCGACATGAGCGCGTGCCGTCGCCCTCACTCGACGTAATAGATTTA
TGGAGAAATGATGTGCCCACTTGATTTAATATCGAGGGAGCACGTAAAGATCAGTGCTGA
ATGCGCGCCTTGGGGGAGGGCAAGCGGAATATGGTACCAGAGGAGAGAGGCGTTACACGG
TCGAAAATGGGTCCGGACGGTTACTGGGCGCAACTGCGCTGGAATCAGCGCACCAGCAGG
ATCCTAACACAGTGCAAGTTTGGCCTAATGCACCCGGTGTTCTGAGCCGCACGGGCATCT
CTGCTTTAACGATCGGTCACGCCTCTAGTCTTGCTAGTGCCGCGGGTCGTGGCTGCTATT
CTCACTTTCGAATGGCCGGAGGAGTGGGGAAGAACCAAAAAAACGACAACATCACCTGAG
TCTGAGGGGTTGCGGAGCCAACTCTAAGCTAGCCGCAAGTATGCGCCACGAATATGGCAA
GGCAGCAATTGTCAAGATAATGACTCCAGAGCCTTAGGTTAAGACCTATGACCGCACGAA
ATGTATGATACGCATTACCTAGCCAGAGAGTTCCGGTAGGAAATCGGTTCACCGTCAAAT
GAGAGCACCGATAGGGCAGATATTGATGCACGGGCTAGCTCGAATGCGGTTGCTGCCATC
CCAAGGAGCTGAGCGCCGAAACCAGTTCCGGGCAAACCCCCATCCTCCCTCTGGAACAGG
TTAGGGTTCAACTGCGCGCCCGACGTGCCCGCGACCGAATTAGCGGGCCGGTCGACAGAA
TCACTGAGGGGATAATCAGTTCCGCCTCTGACGATTCCTGCCAGGAAGTTGTGTTACCTG
CAGGTCCCCTAGGGAGAGTACGCTAGACTTCTAGTACGAGACCCGGAGGGCACTGGGGGA
GAGGCTAGTTTACTAGCTCGTGGTAAACCCCCCTGGAAGCTCCCAGCACTCTGGTCCGCA
TGGCGTTCTTACGTCGACGCCCTTTTCAGCCGACCTATCTGGCCGGCCCATCCATTCCCT
ATGGGTGAGTTGCGCCGTCGGGGATGGGGGTGAATGAAGCTAAGAGGCGAGGCAAGCCCT
GTTCTCACCCGTTAACGAACACCACGGCATTCCCACACGATGAGAGGTACAGTGAAGTAC
GCCGTAAATCCATTCCTAAGGTGCGAAAGTGAGCCGGCAGCAAGTGGATGAGGTCGGGAT
GCACAACGGACACCTCGGTTTGCAGGTTCCGTAACCGAGCGAGTAACCTTAATAGGAGGT
ACAGAATCGATCAATATAGTGTAGCTAAAACAGTGCGTCTCAAGGTCCGACGGGCACCAA
GAGACTTAGTGCAAATTGGACGGCTCTAGTTCTAAACACTAGCTTGCGCCCGCCCCCTGG
GGCCAAGACCGTCCCAGAGTCGCCAAGCTGCGGTATAGCAATCCTCGTAGAGACGCCAAC
CCCTAACAGTCCGGAGACACGAAGCTGCGCGGACATGAGAATGGGTCTGGATCATCATTG
ACCGGATACGTCACTGGTGTGAGTCGTTCATGGAGGTGCCCAGCTGGAGCAACTGCAGCC
TATGGACATACGGGGGGGGTAGATTTACACCTTACACGCCCCGGCTGGACTCGCCAACGC
GTTCCCTATACTAGGTATCGGTCAAGACCTGGGCTATTATCCCAACCTGGAGCGCTAGCC
GCACGCTCTATCGTAGGGGAGACAGATAAGGATCGTCAGCCGCCGACCCGGAGAGCCTAA
GCATCAACTATTCGGCATCCTCCAGGGCCTACGAGTACCTTGGCAGATGGGGGTCAGGGC
CATAACAAGTATTATGGTGGCAACAGTCTCATCTTGGTAAGTAGTGCCCAATAGTAACTT
TTTCTTTGACTTAATTGGGCACGTACTGCGACAATATCAGAACCGGTGCCCCACCGTTTC
GAGAAACCAGAGGACACGTAGAAGATCAATCGCCCGTAGCAGAAATCTAGCCACCTCCTC
TTCGGGATGTGACGGGGGTGCACACCGTCCCCCCCGGTGCCTAGCATGAGGGGCTACAGA
GTGGTGCGGAGGTCGGCGACAAGAAAAGGCTTATCGCAAGGGGGAAGTGTGGCTTGAATG
TTGCATATTTTCCCGCGAGAAGGCTTTGTGGAGGAGGCAGAGTAGTCACGCCCGGGGCCT
ATGGGGGTAGTTGTATGTTATAATCAGACGACTCTCCATATGTTGTTTCAAGGGCTCGCA
CAGCTGTCGCGCCACCAATCATCCGTCTAAAAAATGACAGCGCTAGGTATTCATGGAGGC
TAGTATAAAGACTCAGCTGAGAAGCGTCGTAGATGCTCCGGAGGAGCGTAAAACTGGACT
TAGGACCGAACGTTTCTCAGACTAGACTGGGGGCGGGCTGAAACGGAGGAAAACGGATGA
AAAGGACAGGGTCTTTGAGCGCCCAGCATAGAAATCAGCCGACAATCTGGCCAGTCGGAT
TACTAAGCCCACCAAGCGCGCCGAATGGAGGCGCAGGGTACCAAGAAACGAAGTGCGATG
GTAGAAGCGTTACGAAGAGCAGCTCAAGAGTAAACGTTGGGGGGGCGAGCGGCGTGGGAG
GGCCTAAAGCATGGACCTCACTGCCCCCCGATCACGCCGGGGGCGGGCGGGACCAACGAC
GTTCGCTAGGCTCGAGGTAAAACGGCAGGCTTAGGAGAAAGTCAGTTCCGGAGTTCGGCA
CTCGGCGCACAGTTCGAACAGCCGGGAGGGCGCAGTAGTTGACTGTTTCTGACGGCCAGG
CTTCGCAGAGTCTCACATAGCCATCTGGAACACGCTACTGCCCATCCTGCGGCGTCAACC
AGGAACTCTGCGTGGGCGCCACCCTAATGTCTGAGGTCATAATAGCCATTTGACGTTAGT
ACGGCGTAGAACTGACTTCTTTCCACACGAATGGGAGGAAAAGGCGGTACGATTTCAAGC
AACCAAACGCTCCCCCCTTCCCGACCAGCACGAGGATACCTAAGCACGCTTTCGCGTAAA
TTATACTGGGACAATGAGCAGAGACGGCTTTACTAGGACAGACCCCGCAACAATCCACAG
CGAGGGGTATGTAGCCTTGTCAATTGCGCTCAGGGCCACGTGTAGTGAACGTCGCTAGCC
GGACCTCGACTGCGTCAGGCGCTTTTGAGGAGTACGAAACCGGCCACGCCAGCGCTAGTA
TTAAGGATTGAGACGGAAAGCTACCCGACAATAGTGAAGGTCGGCGCTTGGGGGACGACT
ACCGACTGGTGGTCCACGCAGGAGAGGCGAGGTTGAATGTGAACGAGGAGGTCCCTGTTT
ACGATTGGGCTACTTGGGACACTCTCAACCTAACTAGCTCAACGTCGCGGTGAGTTGTTT
CTCAAACTTTCCTAGAAGTTTTTCTTTCTGGATGTTTTTGTTCTCCTTACTGTAGAATCT
AATTGGACGGTCAGGCGTTGCAGGAGCCCATCGATCGTGGTGGTTGCGCTCACATATACG
TTTGCTCCATGCCGATACCACTCGGCCCGTTACTCCCCCGATTTCGTATGGGTCACAGCC
GCTGTGGCCCGTTCGGAGTGAAGGAAGGACGGAGCTACCGCCGTAATGGTTTTGCGCTGA
CATTCGTGAGTCCGACCCCAAAGCCGTGAAGCATGTTCTACGCGGAGCCCCAATTTGCGC
GGACCACCCTCTCCACCCGCATCCCTAACCCTTACGCCTGCGGATGCCGACTTGGCTGTA
GTAACGAGTATTGTCGTCAGGCCATTGTATGCGCCCTCAATCACTAGTTTTTGAGCTCGG
TCCCCAACCCAGGCGCGCGGGCCCCGGGGGACTGCTAGGGCTTCCTGTAAAAGCGGCACG
TGTTGTTACATCTCTAGCGTTGCTACGATAGCGAGGGGGACCGGTGAATGCTTCGGGCTT
CGTCTTTCCTGTTTTATTATCGGGTTCACTAAATCCTTGTCGCTGGTCCTGCTCCGTTCG
TAAGCGGGCTTGTAGGATTTAATTCTTCTCTGAGGCGGTGCACTCTCGTCGACCGGGATC
AGGCCCCCTCTTGTCGTCATGCTGTCCTCATAACACAAACGGCGGAATGAACTCCAGTCC
GGCCGGGGTCAAATCAGTCCTTAAGGCAGTGTTAGAGTGGGTGCTACGCATCCATCCCTA
CTAGATACGGCGAGCATTTGGGCAACAACGGTCGTACTTGTGTACGGGTTCGCCCTCATC
GCGTTAGCCTCTCTCCGTAAATGAACCAGCCGCTATATAAGAGTTATGCTTATGCGCGCA
CGGGAACTGATTTGGGGTCGCTCTCGTGGTTGCCTCCAGGCTGCTCGATGTGCCCCGACG
GTGAGAGCTGTTGGGACTCATAATGGGCGGCATGGCGACTCAGCGTACGAGATGGGATCC
GCCATACACCCTTACGGGAATAGACCCGCTTAGTAGCTCTTCTCCATCGTGCCTTGGCTC
AGTCATGCGTAATCCCGTCCCCTCATGTTTCCTGCGCTCGGCCTCCGTCATCGCTTCCTC
CGAGGGTGTGGGACTCATAGATTTTAAATCGTTTTCAGTTCGGCAACAACAGCTTCGAGT
TCGGAGCTTTACCGTGCCTCCACCCGCCTGTAGATCGGCAACGGACTCCGCGTCCACTAG
TATGGTACCCTGAAAGGAGTTGACCAATGGACCCAATGTTCGGAAGGTGTTCTCGACGAA
TACGCCTCTAACGTAGACGCGCAGCGGTGGGAAAGCACTTCTTGGCGGCTGTGCCGTCGC
ATGGAGCCTGAGTCTCATGTCGGTTGGAAGATAGGGTCCGTGCTCTAGCTTAACCGGTAA
TATAGGCTCCTGGGCTCTACGAACGACCAGGCTTCCCTGGAGCGTGGACTCCCGGTTTAG
CCGTCTGCGGCCAGGCCTCGACGTGAAATCGACCGGTAACCCAAGGAAACCGCGGCTGTC
GTATACCCCTGCCAAAGACGCAAGTGCCTAGGCCGCTTCCCTCGCTTCCTGAATACCACC
GTGTCACAATACCGTTATTTAGTGGTGTGTAGGACACCACCGCAAAACCAGACTTATCCC
TACCCATACGTCCAAAAACGTCCTCAGGCTTACCGCCAGCCGAGGTACGGATGACCTCAG
CTCGCATCTCCTTCTCTTCTGCTCCGTTGCTCGTAAGTCGTCGCACCCAATCACCCGGCA
GTCGGACTGCGCGGTGGTGCTCACAAGCTGATTCTGCTCTCCCCCGAAACGGGTCGTTAA
GACTCATTCGCGTCTTGTCACCCAAAGGTCCCTGTTTTCAATCACTCGAAAACGTAGACT
CCTCTACTGTACTAGTGTTAAAGCACACAAGCCGTCTCCCGCCGTCCCTGGCCTTCAACA
CGCCGCCCACTGGCGCAGTCGTCGAAGCCGCAGTCCGCACTCAGCTCAGTACTCGTGGCC
GCCCTCATAGTCGAGCAACTTTACCTTCACCCGTCCGTCTCCGCGGCCGTCGTAGGAGCC
ACACTAATGCACACCCTTGATCAACTAGGACAATCGAGCTCAGGTTTCTGTCCACCCACG
TCTTGGGACACGCTGTCCGTCCATGGCTGGAAGCTAGGCGAGACACAACGACAAGGCATA
AATGGTTGCAAGAACTCCTTGACGCTCCCATCCCTATCGCATCTTCGGCATAAGCCGGCA
AGGGGGCTGGTGCGTATGCCCTGGCATGGCGGCCTATTATGGGAAGCGGAGTCGGCGCAT
TCGGGGATTTGGTGTCTCTTCGCAATTCCCTGCCTCTTACCCAAACTCGCACTAGCGTCC
GTTGCGTCTAAACGATGGGTTCGTATGGGCTCACTCTTGCACTGTAATGTGTGAAGCCTT
CCAGGCAGTCTAGCCGCTCCCTAGGCAGGTGTGAAACTGGGCTACCGCGAAATTATCACT
GCCACGTAACTGTTCTGTGATCCTTTGCGCTAGGAGTACTCCGACGCAAGTCGCGCTTCA
GCGATCGCACCATATGTAGGGGACGCATGTGAGAGAGGTCGTGCATCTAGATTACGACAT
TTCCCGTGACTCGCGCGCCTGGTGTGACGGTACTTTCGATTGGTCTCTTCACCGCTCAGA
CCTCGAAGTTACCTGCGGTACATCAAAGACTGAAAAACC
>SRR359790 <unknown description>
CGGAGAGCTCCAGGCCAAATGACGAGCTCATGTCCCCTGCGGTACTTAGCTATCTGTTCT
CAATCCCTGAGGTCACACAGCCTCAGATAGTGGGGGCAACCCACACCACCATGAATCATA
TCTACACCATACAGCTTTCGAAGCTGCCCAGTCCTTGTGGGTATGGAACGCCGGTGACCA
CTAAGCCAACCCGGCTTGTCTCGTGGAGCCCGAAGACACCTTTTTTCGTTTTACCTGATC
CGCACGTTCCCCTTCCATGCGGGACACCCGGCAAATACTCGTCGGTCCCGTCTTAGTGGC
AAATTTGCAAGTTTATCACGGTCGAATGAGCGCGATGGCCTGATACTCGCCCAATTTCGC
CCTGACCCAGGTAACAATTGAGACACGCACCGCTCGCAAGTCTAGCCTACGTCGCGTAGG
CTCGGGTCACAACTCGATATTTGCAAGGGACACTGGAATATCGGACCCATTCTGGTGCCT
ATCATTGCAAACTAAACAAGATACCCAAGCAAATCAGAGGAAGCTGCCAGCATCGCTGCT
GTTCAAGATTGGCGAAGCACACAACTTAACGTCTCCCCCATCGGTTACCTCTAGCCCGCA
CGAAGCGACACGCGTCGCTTGCTCACGGACGGAAGTCCAGGTGATGGGTGCAGTGAAGAG
AAATCATAGTGTAAATAATCTAGTGATGTCTATTCGGTGCCAAATCCTGTCTAAGCTCGG
ATTTTCAACGTTCAACCGAATCACGTTTAATTGTGTACGTTTGGCGGTGCCTAATGCCGC
ACTGAGCAATAATATAGACGAGCATCCCATTATTTGCGTTCGCCGGGTGTTCGCACAGAA
TATCGATACTGGCCGTATATGTGGGGGCAGCTTAAGAGTCTAGTTCTCTTTATTAACAGC
TAAGGTCAGCAGCACCTTTCTTTCCGGCATCAACAATCGGTCCCGGGAATGCCATGGAGG
GGGACTAAGATTCTGGCCGAGATCTCAGCCCGTTTTGGCAGATTTAGACCTAGGATGTAA
TCCGCTCCCTTCCGTCACTCCGGGTTTGCGAGACGCGAGGGGAACCGGGAGGGGTCCGCA
GGGGCTGCCGACACTCGACATGAGCGCGTGCCGTCGCCCTCACTCGACGTAATAGATTTA
TGGAGAAATGATGTGCCCACTTGATTTAATATCGAGGGAGCACGTAAAGATCAGTGCTGA
ATGCGCGCCTTGGGGGAGGGCAAGCGGAATATGGTACCAGAGGAGAGAGGCGTTACACGG
TCGAAAATGGGTCCGGACGGTTACTGGGCGCAACTGCGCTGGAATCAGCGCACCAGCAGG
ATCCTAACACAGTGCAAGTTTGGCCTAATGCACCCGGTGTTCTGAGCCGCACGGGCATCT
CTGCTGTAACGATCGGTCACGCCTCTAGTCTTGCTAGTGCCGCGGGTCGTGGCTGCTATT
CTCACTTTCGAATGGCTGGAGGAGTGGGGAAGAACCAAAAAAACGACAACATCACCTGAG
TCTGAGGGGTTGCGGAGCCAACTCTAAGCTAGCCGCAAGTATGCGCCACGAATATGGCAA
GGCAGCAATTGTCAAGATAATGACTCCAGAGCCTTAGGTTAAGACCTATGACCGCACGAA
ATGTATGATACGCATTACCTAGCCAGAGAGTTCCGGTAGGAAATCGGTTCACCGTCAAAT
GAGAGCACCGATAGGGCAGATATTGATGCACGGGCTAGCTCGAATGCGGTTGCTGCCATC
CCAAGGAGCTGAGCGCCGAAACCAGTTCCGGGCAAACCCCCATCCTCCCTCTGGAACAGG
TTAGGGTTCAACTGCGCGCCCGACGTGCCCGCGACCGAATTAGCGGGCCGGTCGACAGAA
TCACTGAGGGGATAATCAGTTCCGCCTCTGACGATTCCTGCCAGGAAGTTGTGTTACCTG
CAGGTCCCCTAGGGAGAGTACGCTAGACTTCTAGTACGAGACCCGGAGGGCACTGGGGGA
GAGGCTAGTTTACTAGCTCGTGGTAAACCCCCCTGGAAGCTCCCAGCACTCTGGTCCGCA
TGGCGTTCTTACGTCGACGCCCTTTTCAGCCGACCTATCTGGCCGGCCCATCCATTCCCT
ATGGGTGAGTTGCGCCGTCGGGGATGGGGGTGAATGAAGCTAAGAGGCGAGGCAAGCCCT
GTTCTCACCCGTTAACGAACACCACGGCATTCCCACACGATGAGAGGTACAGTGAAGTAC
GCCGTAAATCCATTCCTAAGGTGCGAAAGTGAGCCGGCAGCAAGTGGATGAGGTCGGGAT
GCACAACGGACACCTCGGTTTGCAGGTTCCGTAACCGAGCGAGTAACCTTAATAGGAGGT
ACAGAATCGATTAATATAGTGTAGCTAAAACAGTGCGTCTCAAGGTCCGACGGGCACCAA
GAGACTTAGTGCAAATTGGACGGCTCTAGTTCTAAACACTAGCTTGCGCCCGCCCCCTGG
GGCCAAGACCGTCCCAGAGTCGCCAAGCTGCGGTATAGCAATCCTCGTAGAGACGCCAAC
CCCTAACAGTCCGGAGACACGAAGCTGCGCGGACATGAGAATGGGTCTGGATCATCATTG
ACCGGATACGTCACTGGTGTGAGTCGTTCATGGAGGTGCCCAGATGGAGCAACTGCAGCC
TATGGACATACGGGGGGGGTAGATTTACACCTTACACGCCCCGGCTGGACTCGCCAACGC
GTTCCCTATACTAGGTATCGGTCAAGACCTGGGCTATTATCCCAACCTGGAGCGCTAGCC
GCACGCTCTATCGTAGGGGAGACAGATAAGGATCGTCAGCCGCCGACCCGGAGAGCCTAA
GCATCAACTATTCGGCATCCTCCAGGGCCTACGAGTACCTTGGCAGATGGGGGTCAGGGC
CATAACAAGTATTATGGTGGCAACAGTCTCATCTTGGTGAGTAGTGCCCAATAGTAACTT
TTTCTTTGACTTAATTGGGCACGTACTGCGACAATATCAGAACCGGTGCCCCACCGTTTC
GAGAAACCAGAGGACACGTAGAAGATCAATCGCCCGTAGCAGAAATCTAGCCACCTCCTC
TTCGGGATGTGACGGGGGTGCACACCGTCCCCCCCGGTGCCTAGCATGAGGGGCTACAGA
GTGGTGCGGAGGTCGGCGACAAGAAAAGGCTTATCGCAAGGGGGAAGTGTGGCTTGAATG
TTGCATATTTTCCCGCGAGAAGGCTTTGTGGAGGAGGCAGAGTAGTCACGCCCGGGGCCT
ATGGGGGTAGTTGTATGTTATAATCAGACGACTCTCCATATGTTGTTTCAAGGGCTCGCA
CAGCTGTCGCGCCACCAATCATCCGTCTAAAAAATGACAGCGCTAGGTATTCATGGAGGC
TAGTATAAAGACTCAGCTGAGAAGCGTCGTAGATGCTCCGGAGGAGCGTAAAACTGGACT
TAGGACCGAACGTTTCTCAGACTAGACTGGGGGCGGGCTGAAACGGAGGAAAACGGATGA
AAAGGACAGGGTCTTTGAGCGCCCAGCATAGAAATCAGCCGACAATCTGGCCAGTCGGAT
TACTAAGCCCACCAAGCGCGCCGAATGGAGGCGCAGGGTACCAAGAAACGAAGTGCGATG
GTAGAAGCGTTACGAAGAGCAGCTCAAGAGTAAACGTTGGGGGGGCGAGCGGCGTGGGAG
GGCCTAAAGCATGGACCTCACTGCCCCCCGATCACGCCGGGGGCGGGCGGGACCAACGAC
GTTCGCTAGGCTCGAGGTAAAACGGCAGGCTTAGGAGAAAGTCAGTTCCGGAGTTCGGCA
CTCGGCGCACAGTTCGAACAGCCGGGAGGGCGCAGTAGTTGACTGTTTCTGACGGCCAGG
CTTCGCAGAGTCTCACATAGCCATCTGGAACACGCTACTGCCCATCCTGCGGCGTCAACC
AGGAACTCTGCGTGGGCGCCACCCTAATGTCTGAGGTCATAATAGCCATTTGACGTTAGT
ACGGCGTAGAACTGACTTCTTTCCACACGAATGGGAGGAAAAGGCGGTACGATTTCAAGC
AACCAAACGCTCCCCCCTTCCCGACCAGCACGAGGATACCTAAGCACGCTTTCGCGTAAA
TTATACTGGGACAATGAGCAGAGACGGCTTTACTAGGACAGACCCCGCAACAATCCACAG
CGAGGGGTATGTAGCCTTGTCAATTGCGCTCAGGGCCACGTGTAGTGAACGTCGCTAGCC
GGACCTCGACTGCGTCAGGCGCTTTTGAGGAGTACGAAACCGGCCACGCCAGCGCTAGTA
TTAAGGATTGAGACGGAAAGCTACCCGACAATAGTGAAGGTCGGCGCTTGGGGGACGACT
ACCGACTGGTGGTCCACGCAGGAGAGGCGAGGTTGAATGTGAACGAGGAGGTCCCTGTTT
ACGATTGGGCTACTTGGGACACTCTCAACCTAACTAGCTCAACGTCGCGGTGAGTTGTTT
CTCAAACTTTCCTAGAAGTTTTTCTTTCTGGATGTTTTTGTTCTCCTTACTGTAGAATCT
AATTGGACGGTCAGGCGTTGCAGGAGCCCATCGATCGTGGTGGTTGCGCTCACATATACG
TTTGCTCCATGCCGATACCACTCGGCCCGTTACTCCCCCGATTTCGTATGGGTCACAGCC
GCTGTGGCCCGTTCGGAGTGAAGGAAGGACGGAGCTACCGCCGTAATGGTTTTGCGCTGA
CATTCGTGAGTCCGACCCCAAAGCCGTGAAGCATGTTCTACGCGGAGCCCCAATTTGCGC
GGACCACCCTCTCCACCCGCATCCCTAACCCTTACGCCTGCGGATGCCGACTTGGTTGTA
GTAACGAGTATTGTCGTCAGGCCATTGTATGCGCCCTCAATCACTAGTTTTTGAGCTCGG
TCCCCAACCCAGGCGCGCGGGCCCCGGGGGACTGCTAGGGCTTCCTGTAAAAGCGGCACG
TGTTGTTACATCTCTAGCGTTGCTACGATAGCGAGGGGGACCGGTGAATGCTTCGGGCTT
CGTCTTTCCTGTTTTATTATCGGGTTCACTAAATCCTTGTCGCTGGTCCTGCTCCGTTCG
TAAGCGGGCTTGTAGGATTTAATTCTTCTCTGAGGCGGTGCACTCTCGTCGACCGGGATC
AGGCCCCCTCTTGTCGTCATGCTGTCCTCATAACACAAACGGCGGAATGAACTCCAGTCC
GGCCGGGGTCAAATCAGTCCTTAAGGCAGTGTTAGAGTGGGTGCTACGCATCCATCCCTA
CTAGATACGGCGAGCATTTGGGCAACAACGGTCGTACTTGTGTACGGGTTCGCCCTCATC
GCGTTAGCCTCTCTCCGTAAATGAACCAGCCGCTATATAAGAGTTATGCTTATGCGCGCA
CGGGAACTGATTTGGGGTCGCTCTCGTGGTTGCCTCCAGGCTGCTCGATGTGCCCCGACG
GTGAGAGCTGTTGGGACTCATAATGGGCGGCATGGCGACTCAGCGTACGAGATGGGATCC
GCCATACACCCTTACGGGAATAGACCCGCTTAGTAGCTCTTCTCCATCGTGCCTTGGCTC
AGTCATGCGTAATCCCGTCCCCTCATGTTTCCTGCGCTCGGCCTCCGTCATCGCTTCCTC
CGAGGGTGTGGGACTCATAGATTTTAAATCGTTTTCAGTTCGGCAACAACAGCTTCGAGT
TCGGAGCTTTACCGTGCCTCCACCCGCCTGTAGATCGGCAACGGACTCCGCGTCCACTAG
TATGGTACCCTGAAAGGAGTTGACCAATGGACCCAATGTTCGGAAGGTGTTCTCGACGAA
TACGCCTCTAACGTAGACGCGCAGCGGTGGGAAAGCACTTCTTGGCGGCTGTGCCGTCGC
ATGGAGCCTGAGTCTCATGTCGGTTGGAAGATAGGGTCCGTGCTCTAGCTTAACCGGTAA
TATAGGCTCCTGGGCTCTACGAACGACCAGGCTTCCCTGGAGCGTGGACTCCCGGTTTAG
CCGTCTGCGGCCAGGCCTCGACGTGAAATCGACCGGTAACCCAAGGAAACCGCGGCTGTC
GTATACCCCTGCCAAAGACGCAAGTGCCTAGGCCGCTTCCCTCGCTTCCTGAATACCACC
GTGTCACAATACCGTTATTTAGTGGTGTGTAGGACACCACCGCAAAACCAGACTTATCCC
TACCCATACGTCCAAAAACGTCCTCAGGCTTACCGCCAGCCGAGGTACGGATGACCTCAG
CTCGCATCTCCTTCTCTTCTGCTCCGTTGCTCGTAAGTCGTCGCACCCAATCACCCGGCA
GTCGGACTGCGCGGTGGTGCTCACAAGCTGATTCTGCTCTCCCCCGAAACGGGTCGTTAA
GACTCATTCGCGTCTTGTCACCCAAAGGTCCCTGTTTTCAATCACTCGAAAACGTAGACT
CCTCTACTGTACTAGTGTTAAAGCACACAAGCCGTCTCCCGCCGTCCCTGGCCTTCAACA
CGCCGCCCACTGGCGCAGTCGTCGAAGCCGCAGTCCGCACTCAGCTCAGTACTCGTGGCC
GCCCTCATAGTCGAGCAACTTTACCTTCACCCGTCCGTCTCCGCGGCCGTCGTAGGAGCC
ACACTAATGCACACCCTTGATCAACTAGGACAATCGAGCTCAGGTTTCTGTCCACCCACG
TCTTGGGACACGCTGTCCGTCCATGGCTGGAAGCTAGGCGAGACACAACGACAAGGCATA
AATGGTTGCAAGAACTCCTTGACGCTCCCATCCCTATCGCATCTTCGGCATAAGCCGGCA
AGGGGGCTGGTGCGTATGCCCTGGCATGGCGGCCTATTATGGGAAGCGGAGTCGGCGCAT
TCGGGGATTTGGTGTCTCTTCGCAATTCCCTGCCTCTTACCCAAACTCGCACTAGCGTCC
GTTGCGTCTAAACGATGGGTTCGTATGGGCTCACTCTTGCACTGTAATGTGTGAAGCCTT
CCAGGCAGTCTAGCCGCTCCCTAGGCAGGTGTGAAACTGGGCTACCGCGAAATTATCACT
GCCACGTAACTGTTCTGTGATCCTTTGCGCTAGGAGTACTCCGACGCAAGTCGCGCTTCA
GCGATCGCACCATATGTAGGGGACGCATGTGAGAGAGGTCGTGCATCTAGATTACGACAT
TTCCCGTGACTCGCGCGCCTGGTGTGACGGTACTTTCGATTGGTCTCTTCACCGCTCAGA
CCTCGAAGTTACCTGCGGTACATCAAAGACTGAAAAACC
>SRR349945 <unknown description>
CGGAGAGCTCCAGGCCAAATGACGAGCTCATGTCCCCTGCGGTACTTAGCTATCTGTTCT
CAATCCCTGAGGTCACACAGCCTCAGATAGTGGGGGCAACCCACACCACCATGAATCATA
TCTACACCATACAGCTTTCGAAGCTGCCCAGTCCTTGTGGGTATGGAACGCCGGTGACCA
CTAAGCCAACCCGGCTTGTCTCGTGGAGCCCGAAGACACCTTTTTTCGTTTTACCTGATC
CGCACGTTCCCCTTCCATGCGGGACACCCGGCAAATACTCGTCGGTCCCGTCTTAGTGGC
AAATTTGCAAGTTTATCACGGTCGAATGAGCGCGATGGCCTGATACTCGCCCAATTTCGC
CCTGACCCAGGTAACAATTGAGACACGCACCGCTCGCAAGTCTAGCCTACGTCGCGTAGG
CTCGGGTCACAACTCGATATTTGCAAGGGACACTGGAATATCGGACCCATTCTGGTGCCT
ATCATTGCAAACTAAACAAGATACCCAAGCAAATCAGAGGAAGCTGCCAGCATCGCTGCT
GTTCAAGATTGGCGAAGCACACAACTTAACGTCTCCCCCATCGGTTACCTCTAGCCCGCA
CGAAGCGACACGCGTCGCTTGCTCACGGACGGAAGTCCAGGTGATGGGTGCAGTGAAGAG
AAATCATAGTGTAAATAATCTAGTGATGTCTATTCGGTGCCAAATCCTGTCTAAGCTCGG
ATTTTCAACGTTCAACCGAATCACGTTTAATTGTGTACGTTTGGCGGTGCCTAATGCCGC
ACTGAGCAATAATATAGACGAGCATCCCATTATTTGCGTTCGCCGGGTGTTCGCACAGAA
TATCGATACTGGCCGTATATGTGGGGGCAGCTTAAGAGTCTAGTTCTCTTTATTAACAGC
TAAGGTCAGCAGCACCTTTCTTTCCGGCATCAACAATCGGTCCCGGGAATGCCATGGAGG
GGGACTAAGATTCTGGCCGAGATCTCAGCCCGTTTTGGCAGATTTAGACCTAGGATGTAA
TCCGCTCCCTTCCGTCACTCCGGGTTTGCGAGACGCGAGGGGAACCGGGAGGGGTCCGCA
GGGGCTGCCGACACTCGACATGAGCGCGTGCCGTCGCCCTCACTCGACGTAATAGATTTA
TGGAGAAATGATGTGCCCACTTGATTTAATATCGAGGGAGCACGTAAAGATCAGTGCTGA
ATGCGCGCCTTGGGGGAGGGCAAGCGGAATATGGTACCAGAGGAGAGAGGCGTTACACGG
TCGAAAATGGGTCCGGACGGTTACTGGGCGCAACTGCGCTGGAATCAGCGCACCAGCAGG
ATCCTAACACAGTGCAAGTTTGGCCTAATGCACCCGGTGTTCTGAGCCGCACGGGCATCT
CTGCTGTAACGATCGGTCACGCCTCTAGTCTTGCTAGTGCCGCGGGTCGTGGCTGCTATT
CTCACTTTCGAATGGCTGGAGGAGTGGGGAAGAACCAAAAAAACGACAACATCACCTGAG
TCTGAGGGGTTGCGGAGCCAACTCTAAGCTAGCCGCAAGTATGCGCCACGAATATGGCAA
GGCAGCAATTGTCAAGATAATGACTCCAGAGCCTTAGGTTAAGACCTATGACCGCACGAA
ATGTATGATACGCATTACCTAGCCAGAGAGTTCCGGTAGGAAATCGGTTCACCGTCAAAT
GAGAGCACCGATAGGGCAGATATTGATGCACGGGCTAGCTCGAATGCGGTTGCTGCCATC
CCAAGGAGCTGAGCGCCGAAACCAGTTCCGGGCAAACCCCCATCCTCCCTCTGGAACAGG
TTAGGGTTCAACTGCGCGCCCGACGTGCCCGCGACCGAATTAGCGGGCCGGTCGACAGAA
TCACTGAGGGGATAATCAGTTCCGCCTCTGACGATTCCTGCCAGGAAGTTGTGTTACCTG
CAGGTCCCCTAGGGAGAGTACGCTAGACTTCTAGTACGAGACCCGGAGGGCACTGGGGGA
GAGGCTAGTTTACTAGCTCGTGGTAAACCCCCCTGGAAGCTCCCAGCACTCTGGTCCGCA
TGGCGTTCTTACGTCGACGCCCTTTTCAGCCGACCTATCTGGCCGGCCCATCCATTCCCT
ATGGGTGAGTTGCGCCGTCGGGGATGGGGGTGAATGAAGCTAAGAGGCGAGGCAAGCCCT
GTTCTCACCCGTTAACGAACACCACGGCATTCCCACACGATGAGAGGTACAGTGAAGTAC
GCCGTAAATCCATTCCTAAGGTGCGAAAGTGAGCCGGCAGCAAGTGGATGAGGTCGGGAT
GCACAACGGACACCTCGGTTTGCAGGTTCCGTAACCGAGCGAGTAACCTTAATAGGAGGT
ACAGAATCGATTAATATAGTGTAGCTAAAACAGTGCGTCTCAAGGTCCGACGGGCACCAA
GAGACTTAGTGCAAATTGGACGGCTCTAGTTCTAAACACTAGCTTGCGCCCGCCCCCTGG
GGCCAAGACCGTCCCAGAGTCGCCAAGCTGCGGTATAGCAATCCTCGTAGAGACGCCAAC
CCCTAACAGTCCGGAGACACGAAGCTGCGCGGACATGAGAATGGGTCTGGATCATCATTG
ACCGGATACGTCACTGGTGTGAGTCGTTCATGGAGGTGCCCAGCTGGAGCAACTGCAGCC
TATGGACATACGGGGGGGGTAGATTTACACCTTACACGCCCCGGCTGGACTCGCCAACGC
GTTCCCTATACTAGGTATCGGTCAAGACCTGGGCTATTATCCCAACCTGGAGCGCTAGCC
GCACGCTCTATCGTAGGGGAGACAGATAAGGATCGTCAGCCGCCGACCCGGAGAGCCTAA
GCATCAACTATTCGGCATCCTCCAGGGCCTACGAGTACCTTGGCAGATGGGGGTCAGGGC
CATAACAAGTATTATGGTGGCAACAGTCTCATCTTGGTGAGTAGTGCCCAATAGTAACTT
TTTCTTTGACTTAATTGGGCACGTACTGCGACAATATCAGAACCGGTGCCCCACCGTTTC
GAGAAACCAGAGGACACGTAGAAGATCAATCGCCCGTAGCAGAAATCTAGCCACCTCCTC
TTCGGGATGTGACGGGGGTGCACACCGTCCCCCCCGGTGCCTAGCATGAGGGGCTACAGA
GTGGTGCGGAGGTCGGCGACAAGAAAAGGCTTATCGCAAGGGGGAAGTGTGGCTTGAATG
TTGCATATTTTCCCGCGAGAAGGCTTTGTGGAGGAGGCAGAGTAGTCACGCCCGGGGCCT
ATGGGGGTAGTTGTATGTTATAATCAGACGACTCTCCATATGTTGTTTCAAGGGCTCGCA
CAGCTGTCGCGCCACCAATCATCCGTCTAAAAAATGACAGCGCTAGGTATTCATGGAGGC
TAGTATAAAGACTCAGCTGAGAAGCGTCGTAGATGCTCCGGAGGAGCGTAAAACTGGACT
TAGGACCGAACGTTTCTCAGACTAGACTGGGGGCGGGCTGAAACGGAGGAAAACGGATGA
AAAGGACAGGGTCTTTGAGCGCCCAGCATAGAAATCAGCCGACAATCTGGCCAGTCGGAT
TACTAAGCCCACCAAGCGCGCCGAATGGAGGCGCAGGGTACCAAGAAACGAAGTGCGATG
GTAGAAGCGTTACGAAGAGCAGCTCAAGAGTAAACGTTGGGGGGGCGAGCGGCGTGGGAG
GGCCTAAAGCATGGACCTCACTGCCCCCCGATCACGCCGGGGGCGGGCGGGACCAACGAC
GTTCGCTAGGCTCGAGGTAAAACGGCAGGCTTAGGAGAAAGTCAGTTCCGGAGTTCGGCA
CTCGGCGCACAGTTCGAACAGCCGGGAGGGCGCAGTAGTTGACTGTTTCTGACGGCCAGG
CTTCGCAGAGTCTCACATAGCCATCTGGAACACGCTACTGCCCATCCTGCGGCGTCAACC
AGGAACTCTGCGTGGGCGCCACCCTAATGTCTGAGGTCATAATAGCCATTTGACGTTAGT
ACGGCGTAGAACTGACTTCTTTCCACACGAATGGGAGGAAAAGGCGGTACGATTTCAAGC
AACCAAACGCTCCCCCCTTCCCGACCAGCACGAGGATACCTAAGCACGCTTTCGCGTAAA
TTATACTGGGACAATGAGCAGAGACGGCTTTACTAGGACAGACCCCGCAACAATCCACAG
CGAGGGGTATGTAGCCTTGTCAATTGCGCTCAGGGCCACGTGTAGTGAACGTCGCTAGCC
GGACCTCGACTGCGTCAGGCGCTTTTGAGGAGTACGAAACCGGCCACGCCAGCGCTAGTA
TTAAGGATTGAGACGGAAAGCTACCCGACAATAGTGAAGGTCGGCGCTTGGGGGACGACT
ACCGACTGGTGGTCCACGCAGGAGAGGCGAGGTTGAATGTGAACGAGGAGGTCCCTGTTT
ACGATTGGGCTACTTGGGACACTCTCAACCTAACTAGCTCAACGTCGCGGTGAGTTGTTT
CTCAAACTTTCCTAGAAGTTTTTCTTTCTGGATGTTTTTGTTCTCCTTACTGTAGAATCT
AATTGGACGGTCAGGCGTTGCAGGAGCCCATCGATCGTGGTGGTTGCGCTCACATATACG
TTTGCTCCATGCCGATACCACTCGGCCCGTTACTCCCCCGATTTCGTATGGGTCACAGCC
GCTGTGGCCCGTTCGGAGTGAAGGAAGGACGGAGCTACCGCCGTAATGGTTTTGCGCTGA
CATTCGTGAGTCCGACCCCAAAGCCGTGAAGCATGTTCTACGCGGAGCCCCAATTTGCGC
GGACCACCCTCTCCACCCGCATCCCTAACCCTTACGCCTGCGGATGCCGACTTGGCTGTA
GTAACGAGTATTGTCGTCAGGCCATTGTATGCGCCCTCAATCACTAGTTTTTGAGCTCGG
TCCCCAACCCAGGCGCGCGGGCCCCGGGGGACTGCTAGGGCTTCCTGTAAAAGCGGCACG
TGTTGTTACATCTCTAGCGTTGCTACGATAGCGAGGGGGACCGGTGAATGCTTCGGGCTT
CGTCTTTCCTGTTTTATTATCGGGTTCACTAAATCCTTGTCGCTGGTCCTGCTCCGTTCG
TAAGCGGGCTTGTAGGATTTAATTCTTCTCTGAGGCGGTGCACTCTCGTCGACCGGGATC
AGGCCCCCTCTTGTCGTCATGCTGTCCTCATAACACAAACGGCGGAATGAACTCCAGTCC
GGCCGGGGTCAAATCAGTCCTTAAGGCAGTGTTAGAGTGGGTGCTACGCATCCATCCCTA
CTAGATACGGCGAGCATTTGGGCAACAACGGTCGTACTTGTGTACGGGTTCGCCCTCATC
GCGTTAGCCTCTCTCCGTAAATGAACCAGCCGCTATATAAGAGTTATGCTTATGCGCGCA
CGGGAACTGATTTGGGGTCGCTCTCGTGGTTGCCTCCAGGCTGCTCGATGTGCCCCGACG
GTGAGAGCTGTTGGGACTCATAATGGGCGGCATGGCGACTCAGCGTACGAGATGGGATCC
GCCATACACCCTTACGGGAATAGACCCGCTTAGTAGCTCTTCTCCATCGTGCCTTGGCTC
AGTCATGCGTAATCCCGTCCCCTCATGTTTCCTGCGCTCGGCCTCCGTCATCGCTTCCTC
CGAGGGTGTGGGACTCATAGATTTTAAATCGTTTTCAGTTCGGCAACAACAGCTTCGAGT
TCGGAGCTTTACCGTGCCTCCACCCGCCTGTAGATCGGCAACGGACTCCGCGTCCACTAG
TATGGTACCCTGAAAGGAGTTGACCAATGGACCCAATGTTCGGAAGGTGTTCTCGACGAA
TACGCCTCTAACGTAGACGCGCAGCGGTGGGAAAGCACTTCTTGGCGGCTGTGCCGTCGC
ATGGAGCCTGAGTCTCATGTCGGTTGGAAGATAGGGTCCGTGCTCTAGCTTAACCGGTAA
TATAGGCTCCTGGGCTCTACGAACGACCAGGCTTCCCTGGAGCGTGGACTCCCGGTTTAG
CCGTCTGCGGCCAGGCCTCGACGTGAAATCGACCGGTAACCCAAGGAAACCGCGGCTGTC
GTATACCCCTGCCAAAGACGCAAGTGCCTAGGCCGCTTCCCTCGCTTCCTGAATACCACC
GTGTCACAATACCGTTATTTAGTGGTGTGTAGGACACCACCGCAAAACCAGACTTATCCC
TACCCATACGTCCAAAAACGTCCTCAGGCTTACCGCCAGCCGAGGTACGGATGACCTCAG
CTCGCATCTCCTTCTCTTCTGCTCCGTTGCTCGTAAGTCGTCGCACCCAATCACCCGGCA
GTCGGACTGCGCGGTGGTGCTCACAAGCTGATTCTGCTCTCCCCCGAAACGGGTCGTTAA
GACTCATTCGCGTCTTGTCACCCAAAGGTCCCTGTTTTCAATCACTCGAAAACGTAGACT
CCTCTACTGTACTAGTGTTAAAGCACACAAGCCGTCTCCCGCCGTCCCTGGCCTTCAACA
CGCCGCCCACTGGCGCAGTCGTCGAAGCCGCAGTCCGCACTCAGCTCAGTACTCGTGGCC
GCCCTCATAGTCGAGCAACTTTACCTTCACCCGTCCGTCTCCGCGGCCGTCGTAGGAGCC
ACACTAATGCACACCCTTGATCAACTAGGACAATCGAGCTCAGGTTTCTGTCCACCCACG
TCTTGGGACACGCTGTCCGTCCATGGCTGGAAGCTAGGCGAGACACAACGACAAGGCATA
AATGGTTGCAAGAACTCCTTGACGCTCCCATCCCTATCGCATCTTCGGCATAAGCCGGCA
AGGGGGCTGGTGCGTATGCCCTGGCATGGCGGCCTATTATGGGAAGCGGAGTCGGCGCAT
TCGGGGATTTGGTGTCTCTTCGCAATTCCCTGCCTCTTACCCAAACTCGCACTAGCGTCC
GTTGCGTCTAAACGATGGGTTCGTATGGGCTCACTCTTGCACTGTAATGTGTGAAGCCTT
CCAGGCAGTCTAGCCGCTCCCTAGGCAGGTGTGAAACTGGGCTACCGCGAAATTATCACT
GCCACGTAACTGTTCTGTGATCCTTTGCGCTAGGAGTACTCCGACGCAAGTCGCGCTTCA
GCGATCGCACCATATGTAGGGGACGCATGTGAGAGAGGTCGTGCATCTAGATTACGACAT
TTCCCGTGACTCGCGCGCCTGGTGTGACGGTACTTTCGATTGGTCTCTTCACCGCTCAGA
CCTCGAAGTTACCTGCGGTACATCAAAGACTGAAAAACC
>SRR359076 <unknown description>
CGGAGAGCTCCAGGCCAAATGACGAGCTCATGTCCCCTGCGGTACTTAGCTATCTGTTCT
CAATCCCTGAGGTCACACAGCCTCAGATAGTGGGGGCAACCCACACCACCATGAATCATA
TCTACACCATACAGCTTTCGAAGCTGCCCAGTCCTTGTGGGTATGGAACGCCGGTGACCA
CTAAGCCAACCCGGCTTGTCTCGTGGAGCCCGAAGACACCTTTTTTCGTTTTACCTGATC
CGCACGTTCCCCTTCCATGCGGGACACCCGGCAAATACTCGTCGGTCCCGTCTTAGTGGC
AAATTTGCAAGTTTATCACGGTCGAATGAGCGCGATGGCCTGATACTCGCCCAATTTCGC
CCTGACCCAGGTAACAATTGAGACACGCACCGCTCGCAAGTCTAGCCTACGTCGCGTAGG
CTCGGGTCACAACTCGATATTTGCAAGGGACACTGGAATATCGGACCCATTCTGGTGCCT
ATCATTGCAAACTAAACAAGATACCCAAGCAAATCAGAGGAAGCTGCCAGCATCGCTGCT
GTTCAAGATTGGCGAAGCACACAACTTAACGTCTCCCCCATCGGTTACCTCTAGCCCGCA
CGAAGCGACACGCGTCGCTTGCTCACGGACGGAAGTCCAGGTGATGGGTGCAGTGAAGAG
AAATCATAGTGTAAATAATCTAGTGATGTCTATTCGGTGCCAAATCCTGTCTAAGCTCGG
ATTTTCAACGTTCAACCGAATCACGTTTAATTGTGTACGTTTGGCGGTGCCTAATGCCGC
ACTGAGCAATAATATAGACGAGCATCCCATTATTTGCGTTCGCCGGGTGTTCGCACAGAA
TATCGATACTGGCCGTATATGTGGGGGCAGCTTAAGAGTCTAGTTCTCTTTATTAACAGC
TAAGGTCAGCAGCACCTTTCTTTCCGGCATCAACAATCGGTCCCGGGAATGCCATGGAGG
GGGACTAAGATTCTGGCCGAGATCTCAGCCCGTTTTGGCAGATTTAGACCTAGGATGTAA
TCCGCTCCCTTCCGTCACTCCGGGTTTGCGAGACGCGAGGGGAACCGGGAGGGGTCCGCA
GGGGCTGCCGACACTCGACATGAGCGCGTGCCGTCGCCCTCACTCGACGTAATAGATTTA
TGGAGAAATGATGTGCCCACTTGATTTAATATCGAGGGAGCACGTAAAGATCAGTGCTGA
ATGCGCGCCTTGGGGGAGGGCAAGCGGAATATGGTACCAGAGGAGAGAGGCGTTACACGG
TCGAAAATGGGTCCGGACGGTTACTGGGCGCAACTGCGCTGGAATCAGCGCACCAGCAGG
ATCCTAACACAGTGCAAGTTTGGCCTAATGCACCCGGTGTTCTGAGCCGCACGGGCATCT
CTGCTGTAACGATCGGTCACGCCTCTAGTCTTGCTAGTGCCGCGGGTCGTGGCTGCTATT
CTCACTTTCGAATGGCTGGAGGAGTGGGGAAGAACCAAAAAAACGACAACATCACCTGAG
TCTGAGGGGTTGCGGAGCCAACTCTAAGCTAGCCGCAAGTATGCGCCACGAATATGGCAA
GGCAGCAATTGTCAAGATAATGACTCCAGAGCCTTAGGTTAAGACCTATGACCGCACGAA
ATGTATGATACGCATTACCTAGCCAGAGAGTTCCGGTAGGAAATCGGTTCACCGTCAAAT
GAGAGCACCGATAGGGCAGATATTGATGCACGGGCTAGCTCGAATGCGGTTGCTGCCATC
CCAAGGAGCTGAGCGCCGAAACCAGTTCCGGGCAAACCCCCATCCTCCCTCTGGAACAGG
TTAGGGTTCAACTGCGCGCCCGACGTGCCCGCGACCGAATTAGCGGGCCGGTCGACAGAA
TCACTGAGGGGATAATCAGTTCCGCCTCTGACGATTCCTGCCAGGAAGTTGTGTTACCTG
CAGGTCCCCTAGGGAGAGTACGCTAGACTTCTAGTACGAGACCCGGAGGGCACTGGGGGA
GAGGCTAGTTTACTAGCTCGTGGTAAACCCCCCTGGAAGCTCCCAGCACTCTGGTCCGCA
TGGCGTTCTTACGTCGACGCCCTTTTCAGCCGACCTATCTGGCCGGCCCATCCATTCCCT
ATGGGTGAGTTGCGCCGTCGGGGATGGGGGTGAATGAAGCTAAGAGGCGAGGCAAGCCCT
GTTCTCACCCGTTAACGAACACCACGGCATTCCCACACGATGAGAGGTACAGTGAAGTAC
GCCGTAAATCCATTCCTAAGGTGCGAAAGTGAGCCGGCAGCAAGTGGATGAGGTCGGGAT
GCACAACGGACACCTCGGTTTGCAGGTTCCGTAACCGAGCGAGTAACCTTAATAGGAGGT
ACAGAATCGATTAATATAGTGTAGCTAAAACAGTGCGTCTCAAGGTCCGACGGGCACCAA
GAGACTTAGTGCAAATTGGACGGCTCTAGTTCTAAACACTAGCTTGCGCCCGCCCCCTGG
GGCCAAGACCGTCCCAGAGTCGCCAAGCTGCGGTATAGCAATCCTCGTAGAGACGCCAAC
CCCTAACAGTCCGGAGACACGAAGCTGCGCGGACATGAGAATGGGTCTGGATCATCATTG
ACCGGATACGTCACTGGTGTGAGTCGTTCATGGAGGTGCCCAGCTGGAGCAACTGCAGCC
TATGGACATACGGGGGGGGTAGATTTACACCTTACACGCCCCGGCTGGACTCGCCAACGC
GTTCCCTATACTAGGTATCGGTCAAGACCTGGGCTATTATCCCAACCTGGAGCGCTAGCC
GCACGCTCTATCGTAGGGGAGACAGATAAGGATCGTCAGCCGCCGACCCGGAGAGCCTAA
GCATCAACTATTCGGCATCCTCCAGGGCCTACGAGTACCTTGGCAGATGGGGGTCAGGGC
CATAACAAGTATTATGGTGGCAACAGTCTCATCTTGGTGAGTAGTGCCCAATAGTAACTT
TTTCTTTGACTTAATTGGGCACGTACTGCGACAATATCAGAACCGGTGCCCCACCGTTTC
GAGAAACCAGAGGACACGTAGAAGATCAATCGCCCGTAGCAGAAATCTAGCCACCTCCTC
TTCGGGATGTGACGGGGGTGCACACCGTCCCCCCCGGTGCCTAGCATGAGGGGCTACAGA
GTGGTGCGGAGGTCGGCGACAAGAAAAGGCTTATCGCAAGGGGGAAGTGTGGCTTGAATG
TTGCATATTTTCCCGCGAGAAGGCTTTGTGGAGGAGGCAGAGTAGTCACGCCCGGGGCCT
ATGGGGGTAGTTGTATGTTATAATCAGACGACTCTCCATATGTTGTTTCAAGGGCTCGCA
CAGCTGTCGCGCCACCAATCATCCGTCTAAAAAATGACAGCGCTAGGTATTCATGGAGGC
TAGTATAAAGACTCAGCTGAGAAGCGTCGTAGATGCTCCGGAGGAGCGTAAAACTGGACT
TAGGACCGAACGTTTCTCAGACTAGACTGGGGGCGGGCTGAAACGGAGGAAAACGGATGA
AAAGGACAGGGTCTTTGAGCGCCCAGCATAGAAATCAGCCGACAATCTGGCCAGTCGGAT
TACTAAGCCCACCAAGCGCGCCGAATGGAGGCGCAGGGTACCAAGAAACGAAGTGCGATG
GTAGAAGCGTTACGAAGAGCAGCTCAAGAGTAAACGTTGGGGGGGCGAGCGGCGTGGGAG
GGCCTAAAGCATGGACCTCACTGCCCCCCGATCACGCCGGGGGCGGGCGGGACCAACGAC
GTTCGCTAGGCTCGAGGTAAAACGGCAGGCTTAGGAGAAAGTCAGTTCCGGAGTTCGGCA
CTCGGCGCACAGTTCGAACAGCCGGGAGGGCGCAGTAGTTGACTGTTTCTGACGGCCAGG
CTTCGCAGAGTCTCACATAGCCATCTGGAACACGCTACTGCCCATCCTGCGGCGTCAACC
AGGAACTCTGCGTGGGCGCCACCCTAATGTCTGAGGTCATAATAGCCATTTGACGTTAGT
ACGGCGTAGAACTGACTTCTTTCCACACGAATGGGAGGAAAAGGCGGTACGATTTCAAGC
AACCAAACGCTCCCCCCTTCCCGACCAGCACGAGGATACCTAAGCACGCTTTCGCGTAAA
TTATACTGGGACAATGAGCAGAGACGGCTTTACTAGGACAGACCCCGCAACAATCCACAG
CGAGGGGTATGTAGCCTTGTCAATTGCGCTCAGGGCCACGTGTAGTGAACGTCGCTAGCC
GGACCTCGACTGCGTCAGGCGCTTTTGAGGAGTACGAAACCGGCCACGCCAGCGCTAGTA
TTAAGGATTGAGACGGAAAGCTACCCGACAATAGTGAAGGTCGGCGCTTGGGGGACGACT
ACCGACTGGTGGTCCACGCAGGAGAGGCGAGGTTGAATGTGAACGAGGAGGTCCCTGTTT
ACGATTGGGCTACTTGGGACACTCTCAACCTAACTAGCTCAACGTCGCGGTGAGTTGTTT
CTCAAACTTTCCTAGAAGTTTTTCTTTCTGGATGTTTTTGTTCTCCTTACTGTAGAATCT
AATTGGACGGTCAGGCGTTGCAGGAGCCCATCGATCGTGGTGGTTGCGCTCACATATACG
TTTGCTCCATGCCGATACCACTCGGCCCGTTACTCCCCCGATTTCGTATGGGTCACAGCC
GCTGTGGCCCGTTCGGAGTGAAGGAAGGACGGAGCTACCGCCGTAATGGTTTTGCGCTGA
CATTCGTGAGTCCGACCCCAAAGCCGTGAAGCATGTTCTACGCGGAGCCCCAATTTGCGC
GGACCACCCTCTCCACCCGCATCCCTAACCCTTACGCCTGCGGATGCCGACTTGGTTGTA
GTAACGAGTATTGTCGTCAGGCCATTGTATGCGCCCTCAATCACTAGTTTTTGAGCTCGG
TCCCCAACCCAGGCGCGCGGGCCCCGGGGGACTGCTAGGGCTTCCTGTAAAAGCGGCACG
TGTTGTTACATCTCTAGCGTTGCTACGATAGCGAGGGGGACCGGTGAATGCTTCGGGCTT
CGTCTTTCCTGTTTTATTATCGGGTTCACTAAATCCTTGTCGCTGGTCCTGCTCCGTTCG
TAAGCGGGCTTGTAGGATTTAATTCTTCTCTGAGGCGGTGCACTCTCGTCGACCGGGATC
AGGCCCCCTCTTGTCGTCATGCTGTCCTCATAACACAAACGGCGGAATGAACTCCAGTCC
GGCCGGGGTCAAATCAGTCCTTAAGGCAGTGTTAGAGTGGGTGCTACGCATCCATCCCTA
CTAGATACGGCGAGCATTTGGGCAACAACGGTCGTACTTGTGTACGGGTTCGCCCTCATC
GCGTTAGCCTCTCTCCGTAAATGAACCAGCCGCTATATAAGAGTTATGCTTATGCGCGCA
CGGGAACTGATTTGGGGTCGCTCTCGTGGTTGCCTCCAGGCTGCTCGATGTGCCCCGACG
GTGAGAGCTGTTGGGACTCATAATGGGCGGCATGGCGACTCAGCGTACGAGATGGGATCC
GCCATACACCCTTACGGGAATAGACCCGCTTAGTAGCTCTTCTCCATCGTGCCTTGGCTC
AGTCATGCGTAATCCCGTCCCCTCATGTTTCCTGCGCTCGGCCTCCGTCATCGCTTCCTC
CGAGGGTGTGGGACTCATAGATTTTAAATCGTTTTCAGTTCGGCAACAACAGCTTCGAGT
TCGGAGCTTTACCGTGCCTCCACCCGCCTGTAGATCGGCAACGGACTCCGCGTCCACTAG
TATGGTACCCTGAAAGGAGTTGACCAATGGACCCAATGTTCGGAAGGTGTTCTCGACGAA
TACGCCTCTAACGTAGACGCGCAGCGGTGGGAAAGCACTTCTTGGCGGCTGTGCCGTCGC
ATGGAGCCTGAGTCTCATGTCGGTTGGAAGATAGGGTCCGTGCTCTAGCTTAACCGGTAA
TATAGGCTCCTGGGCTCTACGAACGACCAGGCTTCCCTGGAGCGTGGACTCCCGGTTTAG
CCGTCTGCGGCCAGGCCTCGACGTGAAATCGACCGGTAACCCAAGGAAACCGCGGCTGTC
GTATACCCCTGCCAAAGACGCAAGTGCCTAGGCCGCTTCCCTCGCTTCCTGAATACCACC
GTGTCACAATACCGTTATTTAGTGGTGTGTAGGACACCACCGCAAAACCAGACTTATCCC
TACCCATACGTCCAAAAACGTCCTCAGGCTTACCGCCAGCCGAGGTACGGATGACCTCAG
CTCGCATCTCCTTCTCTTCTGCTCCGTTGCTCGTAAGTCGTCGCACCCAATCACCCGGCA
GTCGGACTGCGCGGTGGTGCTCACAAGCTGATTCTGCTCTCCCCCGAAACGGGTCGTTAA
GACTCATTCGCGTCTTGTCACCCAAAGGTCCCTGTTTTCAATCACTCGAAAACGTAGACT
CCTCTACTGTACTAGTGTTAAAGCACACAAGCCGTCTCCCGCCGTCCCTGGCCTTCAACA
CGCCGCCCACTGGCGCAGTCGTCGAAGCCGCAGTCCGCACTCAGCTCAGTACTCGTGGCC
GCCCTCATAGTCGAGCAACTTTACCTTCACCCGTCCGTCTCCGCGGCCGTCGTAGGAGCC
ACACTAATGCACACCCTTGATCAACTAGGACAATCGAGCTCAGGTTTCTGTCCACCCACG
TCTTGGGACACGCTGTCCGTCCATGGCTGGAAGCTAGGCGAGACACAACGACAAGGCATA
AATGGTTGCAAGAACTCCTTGACGCTCCCATCCCTATCGCATCTTCGGCATAAGCCGGCA
AGGGGGCTGGTGCGTATGCCCTGGCATGGCGGCCTATTATGGGAAGCGGAGTCGGCGCAT
TCGGGGATTTGGTGTCTCTTCGCAATTCCCTGCCTCTTACCCAAACTCGCACTAGCGTCC
GTTGCGTCTAAACGATGGGTTCGTATGGGCTCACTCTTGCACTGTAATGTGTGAAGCCTT
CCAGGCAGTCTAGCCGCTCCCTAGGCAGGTGTGAAACTGGGCTACCGCGAAATTATCACT
GCCACGTAACTGTTCTGTGATCCTTTGCGCTAGGAGTACTCCGACGCAAGTCGCGCTTCA
GCGATCGCACCATATGTAGGGGACGCATGTGAGAGAGGTCGTGCATCTAGATTACGACAT
TTCCCGTGACTCGCGCGCCTGGTGTGACGGTACTTTCGATTGGTCTCTTCACCGCTCAGA
CCTCGAAGTTACCTGCGGTACATCAAAGACTGAAAAACC
>SRR500708 <unknown description>
CGGAGAGCTCCAGGCCAAATGACGAGCTCATGTCCCCTGCGGTACTTAGCTATCTGTTCT
CAATCCCTGAGGTCACACAGCCTCAGATAGTGGGGGCAACCCACACCACCATGAATCATA
TCTACACCATACAGCTTTCGAAGCTGCCCAGTCCTTGTGGGTATGGAACGCCGGTGACCA
CTAAGCCAACCCGGCTTGTCTCGTGGAGCCCGAAGACACCTTTTTTCGTTTTACCTGATC
CGCACGTTCCCCTTCCATGCGGGACACCCGGCAAATACTCGTCGGTCCCGTCTTAGTGGC
AAATTTGCAAGTTTATCACGGTCGAATGAGCGCGATGGCCTGATACTCGCCCAATTTCGC
CCTGACCCAGGTAACAATTGAGACACGCACCGCTCGCAAGTCTAGCCTACGTCGCGTAGG
CTCGGGTCACAACTCGATATTTGCAAGGGACACTGGAATATCGGACCCATTCTGGTGCCT
ATCATTGCAAACTAAACAAGATACCCAAGCAAATCAGAGGAAGCTGCCAGCATCGCTGCT
GTTCAAGATTGGCGAAGCACACAACTTAACGTCTCCCCCATCGGTTACCTCTAGCCCGCA
CGAAGCGACACGCGTCGCTTGCTCACGGACGGAAGTCCAGGTGATGGGTGCAGTGAAGAG
AAATCATAGTGTAAATAATCTAGTGATGTCTATTCGGTGCCAAATCCTGTCTAAGCTCGG
ATTTTCAACGTTCAACCGAATCACGTTTAATTGTGTACGTTTGGCGGTGCCTAATGCCGC
ACTGAGCAATAATATAGACGAGCATCCCATTATTTGCGTTCGCCGGGTGTTCGCACAGAA
TATCGATACTGGCCGTATATGTGGGGGCAGCTTAAGAGTCTAGTTCTCTTTATTAACAGC
TAAGGTCAGCAGCACCTTTCTTTCCGGCATCAACAATCGGTCCCGGGAATGCCATGGAGG
GGGACTAAGATTCTGGCCGAGATCTCAGCCCGTTTTGGCAGATTTAGACCTAGGATGTAA
TCCGCTCCCTTCCGTCACTCCGGGTTTGCGAGACGCGAGGGGAACCGGGAGGGGTCCGCA
GGGGCTGCCGACACTCGACATGAGCGCGTGCCGTCGCCCTCACTCGACGTAATAGATTTA
TGGAGAAATGATGTGCCCACTTGATTTAATATCGAGGGAGCACGTAAAGATCAGTGCTGA
ATGCGCGCCTTGGGGGAGGGCAAGCGGAATATGGTACCAGAGGAGAGAGGCGTTACACGG
TCGAAAATGGGTCCGGACGGTTACTGGGCGCAACTGCGCTGGAATCAGCGCACCAGCAGG
ATCCTAACACAGTGCAAGTTTGGCCTAATGCACCCGGTGTTCTGAGCCGCACGGGCATCT
CTGCTGTAACGATCGGTCACGCCTCTAGTCTTGCTAGTGCCGCGGGTCGTGGCTGCTATT
CTCACTTTCGAATGGCTGGAGGAGTGGGGAAGAACCAAAAAAACGACAACATCACCTGAG
TCTGAGGGGTTGCGGAGCCAACTCTAAGCTAGCCGCAAGTATGCGCCACGAATATGGCAA
GGCAGCAATTGTCAAGATAATGACTCCAGAGCCTTAGGTTAAGACCTATGACCGCACGAA
ATGTATGATACGCATTACCTAGCCAGAGAGTTCCGGTAGGAAATCGGTTCACCGTCAAAT
GAGAGCACCGATAGGGCAGATATTGATGCACGGGCTAGCTCGAATGCGGTTGCTGCCATC
CCAAGGAGCTGAGCGCCGAAACCAGTTCCGGGCAAACCCCCATCCTCCCTCTGGAACAGG
TTAGGGTTCAACTGCGCGCCCGACGTGCCCGCGACCGAATTAGCGGGCCGGTCGACAGAA
TCACTGAGGGGATAATCAGTTCCGCCTCTGACGATTCCTGCCAGGAAGTTGTGTTACCTG
CAGGTCCCCTAGGGAGAGTACGCTAGACTTCTAGTACGAGACCCGGAGGGCACTGGGGGA
GAGGCTAGTTTACTAGCTCGTGGTAAACCCCCCTGGAAGCTCCCAGCACTCTGGTCCGCA
TGGCGTTCTTACGTCGACGCCCTTTTCAGCCGACCTATCTGGCCGGCCCATCCATTCCCT
ATGGGTGAGTTGCGCCGTCGGGGATGGGGGTGAATGAAGCTAAGAGGCGAGGCAAGCCCT
GTTCTCACCCGTTAACGAACACCACGGCATTCCCACACGATGAGAGGTACAGTGAAGTAC
GCCGTAAATCCATTCCTAAGGTGCGAAAGTGAGCCGGCAGCAAGTGGATGAGGTCGGGAT
GCACAACGGACACCTCGGTTTGCAGGTTCCGTAACCGAGCGAGTAACCTTAATAGGAGGT
ACAGAATCGATTAATATAGTGTAGCTAAAACAGTGCGTCTCAAGGTCCGACGGGCACCAA
GAGACTTAGTGCAAATTGGACGGCTCTAGTTCTAAACACTAGCTTGCGCCCGCCCCCTGG
GGCCAAGACCGTCCCAGAGTCGCCAAGCTGCGGTATAGCAATCCTCGTAGAGACGCCAAC
CCCTAACAGTCCGGAGACACGAAGCTGCGCGGACATGAGAATGGGTCTGGATCATCATTG
ACCGGATACGTCACTGGTGTGAGTCGTTCATGGAGGTGCCCAGCTGGAGCAACTGCAGCC
TATGGACATACGGGGGGGGTAGATTTACACCTTACACGCCCCGGCTGGACTCGCCAACGC
GTTCCCTATACTAGGTATCGGTCAAGACCTGGGCTATTATCCCAACCTGGAGCGCTAGCC
GCACGCTCTATCGTAGGGGAGACAGATAAGGATCGTCAGCCGCCGACCCGGAGAGCCTAA
GCATCAACTATTCGGCATCCTCCAGGGCCTACGAGTACCTTGGCAGATGGGGGTCAGGGC
CATAACAAGTATTATGGTGGCAACAGTCTCATCTTGGTGAGTAGTGCCCAATAGTAACTT
TTTCTTTGACTTAATTGGGCACGTACTGCGACAATATCAGAACCGGTGCCCCACCGTTTC
GAGAAACCAGAGGACACGTAGAAGATCAATCGCCCGTAGCAGAAATCTAGCCACCTCCTC
TTCGGGATGTGACGGGGGTGCACACCGTCCCCCCCGGTGCCTAGCATGAGGGGCTACAGA
GTGGTGCGGAGGTCGGCGACAAGAAAAGGCTTATCGCAAGGGGGAAGTGTGGCTTGAATG
TTGCATATTTTCCCGCGAGAAGGCTTTGTGGAGGAGGCAGAGTAGTCACGCCCGGGGCCT
ATGGGGGTAGTTGTATGTTATAATCAGACGACTCTCCATATGTTGTTTCAAGGGCTCGCA
CAGCTGTCGCGCCACCAATCATCCGTCTAAAAAATGACAGCGCTAGGTATTCATGGAGGC
TAGTATAAAGACTCAGCTGAGAAGCGTCGTAGATGCTCCGGAGGAGCGTAAAACTGGACT
TAGGACCGAACGTTTCTCAGACTAGACTGGGGGCGGGCTGAAACGGAGGAAAACGGATGA
AAAGGACAGGGTCTTTGAGCGCCCAGCATAGAAATCAGCCGACAATCTGGCCAGTCGGAT
TACTAAGCCCACCAAGCGCGCCGAATGGAGGCGCAGGGTACCAAGAAACGAAGTGCGATG
GTAGAAGCGTTACGAAGAGCAGCTCAAGAGTAAACGTTGGGGGGGCGAGCGGCGTGGGAG
GGCCTAAAGCATGGACCTCACTGCCCCCCGATCACGCCGGGGGCGGGCGGGACCAACGAC
GTTCGCTAGGCTCGAGGTAAAACGGCAGGCTTAGGAGAAAGTCAGTTCCGGAGTTCGGCA
CTCGGCGCACAGTTCGAACAGCCGGGAGGGCGCAGTAGTTGACTGTTTCTGACGGCCAGG
CTTCGCAGAGTCTCACATAGCCATCTGGAACACGCTACTGCCCATCCTGCGGCGTCAACC
AGGAACTCTGCGTGGGCGCCACCCTAATGTCTGAGGTCATAATAGCCATTTGACGTTAGT
ACGGCGTAGAACTGACTTCTTTCCACACGAATGGGAGGAAAAGGCGGTACGATTTCAAGC
AACCAAACGCTCCCCCCTTCCCGACCAGCACGAGGATACCTAAGCACGCTTTCGCGTAAA
TTATACTGGGACAATGAGCAGAGACGGCTTTACTAGGACAGACCCCGCAACAATCCACAG
CGAGGGGTATGTAGCCTTGTCAATTGCGCTCAGGGCCACGTGTAGTGAACGTCGCTAGCC
GGACCTCGACTGCGTCAGGCGCTTTTGAGGAGTACGAAACCGGCCACGCCAGCGCTAGTA
TTAAGGATTGAGACGGAAAGCTACCCGACAATAGTGAAGGTCGGCGCTTGGGGGACGACT
ACCGACTGGTGGTCCACGCAGGAGAGGCGAGGTTGAATGTGAACGAGGAGGTCCCTGTTT
ACGATTGGGCTACTTGGGACACTCTCAACCTAACTAGCTCAACGTCGCGGTGAGTTGTTT
CTCAAACTTTCCTAGAAGTTTTTCTTTCTGGATGTTTTTGTTCTCCTTACTGTAGAATCT
AATTGGACGGTCAGGCGTTGCAGGAGCCCATCGATCGTGGTGGTTGCGCTCACATATACG
TTTGCTCCATGCCGATACCACTCGGCCCGTTACTCCCCCGATTTCGTATGGGTCACAGCC
GCTGTGGCCCGTTCGGAGTGAAGGAAGGACGGAGCTACCGCCGTAATGGTTTTGCGCTGA
CATTCGTGAGTCCGACCCCAAAGCCGTGAAGCATGTTCTACGCGGAGCCCCAATTTGCGC
GGACCACCCTCTCCACCCGCATCCCTAACCCTTACGCCTGCGGATGCCGACTTGGTTGTA
GTAACGAGTATTGTCGTCAGGCCATTGTATGCGCCCTCAATCACTAGTTTTTGAGCTCGG
TCCCCAACCCAGGCGCGCGGGCCCCGGGGGACTGCTAGGGCTTCCTGTAAAAGCGGCACG
TGTTGTTACATCTCTAGCGTTGCTACGATAGCGAGGGGGACCGGTGAATGCTTCGGGCTT
CGTCTTTCCTGTTTTATTATCGGGTTCACTAAATCCTTGTCGCTGGTCCTGCTCCGTTCG
TAAGCGGGCTTGTAGGATTTAATTCTTCTCTGAGGCGGTGCACTCTCGTCGACCGGGATC
AGGCCCCCTCTTGTCGTCATGCTGTCCTCATAACACAAACGGCGGAATGAACTCCAGTCC
GGCCGGGGTCAAATCAGTCCTTAAGGCAGTGTTAGAGTGGGTGCTACGCATCCATCCCTA
CTAGATACGGCGAGCATTTGAGCAACAACGGTCGTACTTGTGTACGGGTTCGCCCTCATC
GCGTTAGCCTCTCTCCGTAAATGAACCAGCCGCTATATAAGAGTTATGCTTATGCGCGCA
CGGGAACTGATTTGGGGTCGCTCTCGTGGTTGCCTCCAGGCTGCTCGATGTGCCCCGACG
GTGAGAGCTGTTGGGACTCATAATGGGCGGCATGGCGACTCAGCGTACGAGATGGGATCC
GCCATACACCCTTACGGGAATAGACCCGCTTAGTAGCTCTTCTCCATCGTGCCTTGGCTC
AGTCATGCGTAATCCCGTCCCCTCATGTTTCCTGCGCTCGGCCTCCGTCATCGCTTCCTC
CGAGGGTGTGGGACTCATAGATTTTAAATCGTTTTCAGTTCGGCAACAACAGCTTCGAGT
TCGGAGCTTTACCGTGCCTCCACCCGCCTGTAGATCGGCAACGGACTCCGCGTCCACTAG
TATGGTACCCTGAAAGGAGTTGACCAATGGACCCAATGTTCGGAAGGTGTTCTCGACGAA
TACGCCTCTAACGTAGACGCGCAGCGGTGGGAAAGCACTTCTTGGCGGCTGTGCCGTCGC
ATGGAGCCTGAGTCTCATGTCGGTTGGAAGATAGGGTCCGTGCTCTAGCTTAACCGGTAA
TATAGGCTCCTGGGCTCTACGAACGACCAGGCTTCCCTGGAGCGTGGACTCCCGGTTTAG
CCGTCTGCGGCCAGGCCTCGACGTGAAATCGACCGGTAACCCAAGGAAACCGCGGCTGTC
GTATACCCCTGCCAAAGACGCAAGTGCCTAGGCCGCTTCCCTCGCTTCCTGAATACCACC
GTGTCACAATACCGTTATTTAGTGGTGTGTAGGACACCACCGCAAAACCAGACTTATCCC
TACCCATACGTCCAAAAACGTCCTCAGGCTTACCGCCAGCCGAGGTACGGATGACCTCAG
CTCGCATCTCCTTCTCTTCTGCTCCGTTGCTCGTAAGTCGTCGCACCCAATCACCCGGCA
GTCGGACTGCGCGGTGGTGCTCACAAGCTGATTCTGCTCTCCCCCGAAACGGGTCGTTAA
GACTCATTCGCGTCTTGTCACCCAAAGGTCCCTGTTTTCAATCACTCGAAAACGTAGACT
CCTCTACTGTACTAGTGTTAAAGCACACAAGCCGTCTCCCGCCGTCCCTGGCCTTCAACA
CGCCGCCCACTGGCGCAGTCGTCGAAGCCGCAGTCCGCACTCAGCTCAGTACTCGTGGCC
GCCCTCATAGTCGAGCAACTTTACCTTCACCCGTCCGTCTCCGCGGCCGTCGTAGGAGCC
ACACTAATGCACACCCTTGATCAACTAGGACAATCGAGCTCAGGTTTCTGTCCACCCACG
TCTTGGGACACGCTGTCCGTCCATGGCTGGAAGCTAGGCGAGACACAACGACAAGGCATA
AATGGTTGCAAGAACTCCTTGACGCTCCCATCCCTATCGCATCTTCGGCATAAGCCGGCA
AGGGGGCTGGTGCGTATGCCCTGGCATGGCGGCCTATTATGGGAAGCGGAGTCGGCGCAT
TCGGGGATTTGGTGTCTCTTCGCAATTCCCTGCCTCTTACCCAAACTCGCACTAGCGTCC
GTTGCGTCTAAACGATGGGTTCGTATGGGCTCACTCTTGCACTGTAATGTGTGAAGCCTT
CCAGGCAGTCTAGCCGCTCCCTAGGCAGGTGTGAAACTGGGCTACCGCGAAATTATCACT
GCCACGTAACTGTTCTGTGATCCTTTGCGCTAGGAGTACTCCGACGCAAGTCGCGCTTCA
GCGATCGCACCATATGTAGGGGACGCATGTGAGAGAGGTCGTGCATCTAGATTACGACAT
TTCCCGTGACTCGCGCGCCTGGTGTGACGGTACTTTCGATTGGTCTCTTCACCGCTCAGA
CCTCGAAGTTACCTGCGGTACATCAAAGACTGAAAAACC
>SRR493337 <unknown description>
CGGAGAGCTCCAGGCCAAATGACGAGCTCATGTCCCCTGCGGTACTTAGCTATCTGTTCT
CAATCCCTGAGGTCACACAGCCTCAGATAGTGGGGGCAACCCACACCACCATGAATCATA
TCTACACCATACAGCTTTCGAAGCTGCCCAGTCCTTGTGGGTATGGAACGCCGGTGACCA
CTAAGCCAACCCGGCTTGTCTCGTGGAGCCCGAAGACACCTTTTTTCGTTTTACCTGATC
CGCACGTTCCCCTTCCATGCGGGACACCCGGCAAATACTCGTCGGTCCCGTCTTAGTGGC
AAATTTGCAAGTTTATCACGGTCGAATGAGCGCGATGGCCTGATACTCGCCCAATTTCGC
CCTGACCCAGGTAACAATTGAGACACGCACCGCTCGCAAGTCTAGCCTACGTCGCGTAGG
CTCGGGTCACAACTCGATATTTGCAAGGGACACTGGAATATCGGACCCATTCTGGTGCCT
ATCATTGCAAACTAAACAAGATACCCAAGCAAATCAGAGGAAGCTGCCAGCATCGCTGCT
GTTCAAGATTGGCGAAGCACACAACTTAACGTCTCCCCCATCGGTTACCTCTAGCCCGCA
CGAAGCGACACGCGTCGCTTGCTCACGGACGGAAGTCCAGGTGATGGGTGCAGTGAAGAG
AAATCATAGTGTAAATAATCTAGTGATGTCTATTCGGTGCCAAATCCTGTCTAAGCTCGG
ATTTTCAACGTTCAACCGAATCACGTTTAATTGTGTACGTTTGGCGGTGCCTAATGCCGC
ACTGAGCAATAATATAGACGAGCATCCCATTATTTGCGTTCGCCGGGTGTTCGCACAGAA
TATCGATACTGGCCGTATATGTGGGGGCAGCTTAAGAGTCTAGTTCTCTTTATTAACAGC
TAAGGTCAGCAGCACCTTTCTTTCCGGCATCAACAATCGGTCCCGGGAATGCCATGGAGG
GGGACTAAGATTCTGGCCGAGATCTCAGCCCGTTTTGGCAGATTTAGACCTAGGATGTAA
TCCGCTCCCTTCCGTCACTCCGGGTTTGCGAGACGCGAGGGGAACCGGGAGGGGTCCGCA
GGGGCTGCCGACACTCGACATGAGCGCGTGCCGTCGCCCTCACTCGACGTAATAGATTTA
TGGAGAAATGATGTGCCCACTTGATTTAATATCGAGGGAGCACGTAAAGATCAGTGCTGA
ATGCGCGCCTTGGGGGAGGGCAAGCGGAATATGGTACCAGAGGAGAGAGGCGTTACACGG
TCGAAAATGGGTCCGGACGGTTACTGGGCGCAACTGCGCTGGAATCAGCGCACCAGCAGG
ATCCTAACACAGTGCAAGTTTGGCCTAATGCACCCGGTGTTCTGAGCCGCACGGGCATCT
CTGCTTTAACGATCGGTCACGCCTCTAGTCTTGCTAGTGCCGCGGGTCGTGGCTGCTATT
CTCACTTTCGAATGGCTGGAGGAGTGGGGAAGAACCAAAAAAACGACAACATCACCTGAG
TCTGAGGGGTTGCGGAGCCAACTCTAAGCTAGCCGCAAGTATGCGCCACGAATATGGCAA
GGCAGCAATTGTCAAGATAATGACTCCAGAGCCTTAGGTTAAGACCTATGACCGCACGAA
ATGTATGATACGCATTACCTAGCCAGAGAGTTCCGGTAGGAAATCGGTTCACCGTCAAAT
GAGAGCACCGATAGGGCAGATATTGATGCACGGGCTAGCTCGAATGCGGTTGCTGCCATC
CCAAGGAGCTGAGCGCCGAAACCAGTTCCGGGCAAACCCCCATCCTCCCTCTGGAACAGG
TTAGGGTTCAACTGCGCGCCCGACGTGCCCGCGACCGAATTAGCGGGCCGGTCGACAGAA
TCACTGAGGGGATAATCAGTTCCGCCTCTGACGATTCCTGCCAGGAAGTTGTGTTACCTG
CAGGTCCCCTAGGGAGAGTACGCTAGACTTCTAGTACGAGACCCGGAGGGCACTGGGGGA
GAGGCTAGTTTACTAGCTCGTGGTAAACCCCCCTGGAAGCTCCCAGCACTCTGGTCCGCA
TGGCGTTCTTACGTCGACGCCCTTTTCAGCCGACCTATCTGGCCGGCCCATCCATTCCCT
ATGGGTGAGTTGCGCCGTCGGGGATGGGGGTGAATGAAGCTAAGAGGCGAGGCAAGCCCT
GTTCTCACCCGTTAACGAACACCACGGCATTCCCACACGATGAGAGGTACAGTGAAGTAC
GCCGTAAATCCATTCCTAAGGTGCGAAAGTGAGCCGGCAGCAAGTGGATGAGGTCGGGAT
GCACAACGGACACCTCGGTTTGCAGGTTCCGTAACCGAGCGAGTAACCTTAATAGGAGGT
ACAGAATCGATCAATATAGTGTAGCTAAAACAGTGCGTCTCAAGGTCCGACGGGCACCAA
GAGACTTAGTGCAAATTGGACGGCTCTAGTTCTAAACACTAGCTTGCGCCCGCCCCCTGG
GGCCAAGACCGTCCCAGAGTCGCCAAGCTGCGGTATAGCAATCCTCGTAGAGACGCCAAC
CCCTAACAGTCCGGAGACACGAAGCTGCGCGGACATGAGAATGGGTCTGGATCATCATTG
ACCGGATACGTCACTGGTGTGAGTCGTTCATGGAGGTGCCCAGCTGGAGCAACTGCAGCC
TATGGACATACGGGGGGGGTAGATTTACACCTTACACGCCCCGGCTGGACTCGCCAACGC
GTTCCCTATACTAGGTATCGGTCAAGACCTGGGCTATTATCCCAACCTGGAGCGCTAGCC
GCACGCTCTATCGTAGGGGAGACAGATAAGGATCGTCAGCCGCCGACCCGGAGAGCCTAA
GCATCAACTATTCGGCATCCTCCAGGGCCTACGAGTACCTTGGCAGATGGGGGTCAGGGC
CATAACAAGTATTATGGTGGCAACAGTCTCATCTTGGTAAGTAGTGCCCAATAGTAACTT
TTTCTTTGACTTAATTGGGCACGTACTGCGACAATATCAGAACCGGTGCCCCACCGTTTC
GAGAAACCAGAGGACACGTAGAAGATCAATCGCCCGTAGCAGAAATCTAGCCACCTCCTC
TTCGGGATGTGACGGGGGTGCACACCGTCCCCCCCGGTGCCTAGCATGAGGGGCTACAGA
GTGGTGCGGAGGTCGGCGACAAGAAAAGGCTTATCGCAAGGGGGAAGTGTGGCTTGAATG
TTGCATATTTTCCCGCGAGAAGGCTTTGTGGAGGAGGCAGAGTAGTCACGCCCGGGGCCT
ATGGGGGTAGTTGTATGTTATAATCAGACGACTCTCCATATGTTGTTTCAAGGGCTCGCA
CAGCTGTCGCGCCACCAATCATCCGTCTAAAAAATGACAGCGCTAGGTATTCATGGAGGC
TAGTATAAAGACTCAGCTGAGAAGCGTCGTAGATGCTCCGGAGGAGCGTAAAACTGGACT
TAGGACCGAACGTTTCTCAGACTAGACTGGGGGCGGGCTGAAACGGAGGAAAACGGATGA
AAAGGACAGGGTCTTTGAGCGCCCAGCATAGAAATCAGCCGACAATCTGGCCAGTCGGAT
TACTAAGCCCACCAAGCGCGCCGAATGGAGGCGCAGGGTACCAAGAAACGAAGTGCGATG
GTAGAAGCGTTACGAAGAGCAGCTCAAGAGTAAACGTTGGGGGGGCGAGCGGCGTGGGAG
GGCCTAAAGCATGGACCTCACTGCCCCCCGATCACGCCGGGGGCGGGCGGGACCAACGAC
GTTCGCTAGGCTCGAGGTAAAACGGCAGGCTTAGGAGAAAGTCAGTTCCGGAGTTCGGCA
CTCGGCGCACAGTTCGAACAGCCGGGAGGGCGCAGTAGTTGACTGTTTCTGACGGCCAGG
CTTCGCAGAGTCTCACATAGCCATCTGGAACACGCTACTGCCCATCCTGCGGCGTCAACC
AGGAACTCTGCGTGGGCGCCACCCTAATGTCTGAGGTCATAATAGCCATTTGACGTTAGT
ACGGCGTAGAACTGACTTCTTTCCACACGAATGGGAGGAAAAGGCGGTACGATTTCAAGC
AACCAAACGCTCCCCCCTTCCCGACCAGCACGAGGATACCTAAGCACGCTTTCGCGTAAA
TTATACTGGGACAATGAGCAGAGACGGCTTTACTAGGACAGACCCCGCAACAATCCACAG
CGAGGGGTATGTAGCCTTGTCAATTGCGCTCAGGGCCACGTGTAGTGAACGTCGCTAGCC
GGACCTCGACTGCGTCAGGCGCTTTTGAGGAGTACGAAACCGGCCACGCCAGCGCTAGTA
TTAAGGATTGAGACGGAAAGCTACCCGACAATAGTGAAGGTCGGCGCTTGGGGGACGACT
ACCGACTGGTGGTCCACGCAGGAGAGGCGAGGTTGAATGTGAACGAGGAGGTCCCTGTTT
ACGATTGGGCTACTTGGGACACTCTCAACCTAACTAGCTCAACGTCGCGGTGAGTTGTTT
CTCAAACTTTCCTAGAAGTTTTTCTTTCTGGATGTTTTTGTTCTCCTTACTGTAGAATCT
AATTGGACGGTCAGGCGTTGCAGGAGCCCATCGATCGTGGTGGTTGCGCTCACATATACG
TTTGCTCCATGCCGATACCACTCGGCCCGTTACTCCCCCGATTTCGTATGGGTCACAGCC
GCTGTGGCCCGTTCGGAGTGAAGGAAGGACGGAGCTACCGCCGTAATGGTTTTGCGCTGA
CATTCGTGAGTCCGACCCCAAAGCCGTGAAGCATGTTCTACGCGGAGCCCCAATTTGCGC
GGACCACCCTCTCCACCCGCATCCCTAACCCTTACGCCTGCGGATGCCGACTTGGCTGTA
GTAACGAGTATTGTCGTCAGGCCATTGTATGCGCCCTCAATCACTAGTTTTTGAGCTCGG
TCCCCAACCCAGGCGCGCGGGCCCCGGGGGACTGCTAGGGCTTCCTGTAAAAGCGGCACG
TGTTGTTACATCTCTAGCGTTGCTACGATAGCGAGGGGGACCGGTGAATGCTTCGGGCTT
CGTCTTTCCTGTTTTATTATCGGGTTCACTAAATCCTTGTCGCTGGTCCTGCTCCGTTCG
TAAGCGGGCTTGTAGGATTTAATTCTTCTCTGAGGCGGTGCACTCTCGTCGACCGGGATC
AGGCCCCCTCTTGTCGTCATGCTGTCCTCATAACACAAACGGCGGAATGAACTCCAGTCC
GGCCGGGGTCAAATCAGTCCTTAAGGCAGTGTTAGAGTGGGTGCTACGCATCCATCCCTA
CTAGATACGGCGAGCATTTGGGCAACAACGGTCGTACTTGTGTACGGGTTCGCCCTCATC
GCGTTAGCCTCTCTCCGTAAATGAACCAGCCGCTATATAAGAGTTATGCTTATGCGCGCA
CGGGAACTGATTTGGGGTCGCTCTCGTGGTTGCCTCCAGGCTGCTCGATGTGCCCCGACG
GTGAGAGCTGTTGGGACTCATAATGGGCGGCATGGCGACTCAGCGTACGAGATGGGATCC
GCCATACACCCTTACGGGAATAGACCCGCTTAGTAGCTCTTCTCCATCGTGCCTTGGCTC
AGTCATGCGTAATCCCGTCCCCTCATGTTTCCTGCGCTCGGCCTCCGTCATCGCTTCCTC
CGAGGGTGTGGGACTCATAGATTTTAAATCGTTTTCAGTTCGGCAACAACAGCTTCGAGT
TCGGAGCTTTACCGTGCCTCCACCCGCCTGTAGATCGGCAACGGACTCCGCGTCCACTAG
TATGGTACCCTGAAAGGAGTTGACCAATGGACCCAATGTTCGGAAGGTGTTCTCGACGAA
TACGCCTCTAACGTAGACGCGCAGCGGTGGGAAAGCACTTCTTGGCGGCTGTGCCGTCGC
ATGGAGCCTGAGTCTCATGTCGGTTGGAAGATAGGGTCCGTGCTCTAGCTTAACCGGTAA
TATAGGCTCCTGGGCTCTACGAACGACCAGGCTTCCCTGGAGCGTGGACTCCCGGTTTAG
CCGTCTGCGGCCAGGCCTCGACGTGAAATCGACCGGTAACCCAAGGAAACCGCGGCTGTC
GTATACCCCTGCCAAAGACGCAAGTGCCTAGGCCGCTTCCCTCGCTTCCTGAATACCACC
GTGTCACAATACCGTTATTTAGTGGTGTGTAGGACACCACCGCAAAACCAGACTTATCCC
TACCCATACGTCCAAAAACGTCCTCAGGCTTACCGCCAGCCGAGGTACGGATGACCTCAG
CTCGCATCTCCTTCTCTTCTGCTCCGTTGCTCGTAAGTCGTCGCACCCAATCACCCGGCA
GTCGGACTGCGCGGTGGTGCTCACAAGCTGATTCTGCTCTCCCCCGAAACGGGTCGTTAA
GACTCATTCGCGTCTTGTCACCCAAAGGTCCCTGTTTTCAATCACTCGAAAACGTAGACT
CCTCTACTGTACTAGTGTTAAAGCACACAAGCCGTCTCCCGCCGTCCCTGGCCTTCAACA
CGCCGCCCACTGGCGCAGTCGTCGAAGCCGCAGTCCGCACTCAGCTCAGTACTCGTGGCC
GCCCTCATAGTCGAGCAACTTTACCTTCACCCGTCCGTCTCCGCGGCCGTCGTAGGAGCC
ACACTAATGCACACCCTTGATCAACTAGGACAATCGAGCTCAGGTTTCTGTCCACCCACG
TCTTGGGACACGCTGTCCGTCCATGGCTGGAAGCTAGGCGAGACACAACGACAAGGCATA
AATGGTTGCAAGAACTCCTTGACGCTCCCATCCCTATCGCATCTTCGGCATAAGCCGGCA
AGGGGGCTGGTGCGTATGCCCTGGCATGGCGGCCTATTATGGGAAGCGGAGTCGGCGCAT
TCGGGGATTTGGTGTCTCTTCGCAATTCCCTGCCTCTTACCCAAACTCGCACTAGCGTCC
GTTGCGTCTAAACGATGGGTTCGTATGGGCTCACTCTTGCACTGTAATGTGTGAAGCCTT
CCAGGCAGTCTAGCCGCTCCCTAGGCAGGTGTGAAACTGGGCTACCGCGAAATTATCACT
GCCACGTAACTGTTCTGTGATCCTTTGCGCTAGGAGTACTCCGACGCAAGTCGCGCTTCA
GCGATCGCACCATATGTAGGGGACGCATGTGAGAGAGGTCGTGCATCTAGATTACGACAT
TTCCCGTGACTCGCGCGCCTGGTGTGACGGTACTTTCGATTGGTCTCTTCACCGCTCAGA
CCTCGAAGTTACCTGCGGTACATCAAAGACTGAAAAACC
>SRR364656 <unknown description>
CAGAGAGCTTTGGATCGGGCAATTAGCTCACGTCCCCTTTGGCAGCGGGTTATCTGTTCT
CAAGATTTAAGGCCGCAGGATTTCTGCCGGTAGGAGCAACCCGCACCGCTTCACGTCATA
TCTACGTTACGCAGTTCCTGAGGCGGTATGACTTTTGTGGGGATTCGACACCGGGGATCC
CTAAGCCGTATTAGTGCGCCTTGCGTAACCCGAAGAGAATCCTTCCCGCCCCGTACAGCC
TGCACGCCCTTTTCCCACAAAGGATGTTCGAGGAGTATCAAGCTACCCTACTCTAGTGAC
AAATCTACGGGTCCAGCATAGCCAAAGAAAGGCGATGGCCTGATACTCGCTCAATTTCGC
CCAATTTTGTATAACAATTGAGACATTCGGTCTTTGTCAATACGATCCGACTCAAACGAA
TCAGGATTACAACTCGGTACTTGCTGAAAGCGCTAGAGCGAAAGGCCCACCTTCCTGCCT
ATCAGATTTTACTAGAATAAGCGTCTGTATGGTCTGGAAGCGAACGTTGGCGCCGCCGCC
ACTTCGAGCCGATAGGATGACCGGCCTAGCCCCCCCATATTCAGCCTCCCTTAGTTAATG
TAGGACGACATACGCCATCCATCCGTCATTAAGGACGTGGGCAACGGGTGCGACGAGGGA
GGATCACAGCGCCGTCTGCTCGATGCTATTACCCAGGTTTTGAAGTCAAGCTGAGCTCGA
GTTGCTAGTGCCTGGTCTGCTCGGACTTGACTGTATACGGATCATGGCGCCTACCAGTAC
GTCAAGCAATAGTATAAACGAGCGTCCCATCACCCCCGTTCACTAGAGGTCTATGTTACA
TATTGGCGCTGAACGCTCGTATCAAAATGATCCAGAGTGTAGGTCTTCTCTATTCACAGC
TGGAATTAGCGGTCCTTTTCCCCTCGATGCTGGTGGCCCACCATAAAAATGCCGCGGGGA
AGGACTAAGGTTTCTGCTGGAGACCTGTTGTTCCTTGAACACCTTAGGTATAAGACACAC
TCCATCTGTCCTCGCTACGGCGAAGTTATGGGTCGCGAGGGGAGTCGAGGAAGGGCCGCG
GGGGCTATCTGTATCTAGTGCAGACACGTGCCGACGTCCCCACTTGCCGTATCGTGGTCA
CGAGAGAGCAGTGCGCTTATCCGGCCCGGCGCCGGGAGAGCACGTAAAGACAAGTGTCAG
GCATATACTCCTACTAGTAACGGCTAGGGTGCAGCGCCAAGGGCAGAGATCGCCGAGTCA
TCGGAGATGGGTCCGAGCAGCTATTAAGCGTAGCCGCGCTGGAGGCAGCGTGTTAATAAG
ATTTTAGGGTGGGGAGGATCCGGCCCGGCGTGATTACCACCTCGGACCCTACGGGCATCA
TCTCCGCAACGACTATTTGTGATGTCGATCCGGCTGGCACTGTGAACCGTAATCTTAGCC
CCAGTCGCCGAATGATGAGAAAGTCAGAAGGAGGTGGTGGGAGCGACGGCATCACCTGGA
CTCTGGAGGCCGTAAGGTTACTCTCGAACCGAATACAAGCACATATTGTAAATGCAAACG
TTTGATGGCTTCTGGTCGAACTACTCATAGACTTCGATGGGGAGTCTACGGCTAAGTAGG
GCATGCAGTGTATGCCGCCCCGCTGTGACGCCTCAACAGAGGGACGGTTCAGTATTGGGT
GCGAGTACTGGCAGGGTGAGCGCGGATCGGCAGGCTAGTTCGGATGCGGTCGCCATTGTC
CTGACTAGCGAGTTAGTAGGGTTGACCTCAAACTGTTACACGCCCCCCCTTTGGACTCGG
AAGAAATCCTGTGATACCCCCGATGGGCCCATTGTCGAGCCGATAGGCCAGTAAACCAGG
TCACCAGGAAATCGGCCAGATCCATCTCTAGTAGCCAATATTTAGTCACAACGCTACCTG
CAGGTCCCCCAGGACGGATATGCTAGGTTCTTAGATTAGGACCTGAGGGACACTGAGGGA
GAGGCTAGTTTACTAGCTAACGGTAGACACTCCCATGGATTTTTGATGCATTGTCTCGCC
TGGCATTATTGTGCGAGTGCCCTTTTCAGTTTCTTCGCTCCGTTAGTTCATTCATTCCCT
ATGGGCAAATTGCGCCGGGAAAAGGCAGGGCAGATGGGACCAGGAGTCGGAATGCACCCT
GTTCTCACTCATCTGTGACCACCGTGATGACTTCGCATAGCGAAAGGCGAGACAAGACTT
ATTACAGGCTTCTAATCGGAACCCGGGGAAGTACCATCGGTGGACGAATGAGAACGGGAT
GCCTGGTGGACGCTTCGAACCACAAGTTCCGTAACCGGGCATACGGCCTCGGCGAGGAAC
GTGGGGTCAGCCGATAGGGTAGCTTAGAGCTGGAGCGTCTCGAACTCTAGCGAGCACCGG
AGAGATTAGCTTGGGCCAACCAGTTCCGGGTCTAAACGCTGATTTACGCCTATTTTTAGA
GGTTGAGGCTAATTTGAGGCCGTGGAACCGCACCGCGGCAATCGTCGCGAGCATGTTAGT
CCCGAACAGTCCGGAGGCGCGGTGCTGCCTAGACGTGGGCGATGGTCTGAAGTCTCATTG
GAAAAGGCCACCACTGGTGTAGGTCGTTCATGGAGGTGTCCGATCAAGATGGCCGTGGTC
TGCGGGCACACGGAAGATACGAGTTTACCCTCCGTGTGTATCTATCGAGCCTGCCGGTAC
GCTCTCTATCCTAGGTACGAACTGCAGTTCAAATCGCCGCTTTGGATCGGGATGCTGGTC
ATCCGCGTTATGTCGAGAAGAGAGGACGGTAGACATCAACTGTCGACCCGGAGAGCCTAA
GCATCAACTATTCGGCTTCACTTGGGGCTTATGAGTGGTCCGGTGGATGTGGTTTAGGGT
CATAATGAACACCGCTACGGCGGCCTCTGAGCTCCAACGGATGGCATTCAGCGGCGCTCC
TCCTCCCAACCCGGCCCAATGAACTCCATAGTGACTCTCATCTCGACACCTTGTTCCCCA
ATTGGTCCGAGTAGCCTACGAGGAGTTGGTTACCCACAGTGAGGTCTTAGCAGCTCTTTC
TTCAATACACGGCGATGTCTTGGTTCGTCTCCTCTGGCATTCAGTGCTGATAATTCTGGG
AAATCATAAAGGCCGGCAACGAGGAAACGTCCGCTAAGTGGGATGAGCACAATCTAAACA
GCACCCTCGCCATTAATGAGGAACCCTGCAGGAAGAATGAGGCATGCGTATTTCTAGTTT
ATGACCACCAGTATGTGCAGGGGCTGGGTAATCTTCCATACTCACCTTCAAAGGCCTATG
TGATCGCTTTATTGTTGGCTGGTTACTCCGGGGGCAGTGATGCCGAACGGCTGTAGAGGC
TGTTATAAGGGCGTGACTGGCAGGAGTCGTAGAGTCCTCGGAAAAGCACTGAATTTCGTC
TGGAGTCGTGTATTTTCCGTGCGAGGAGATAAATAGGTCGACGTGGGAAAGAGCGAACAG
GGGAAGCGAAGTCCTTGAACACTCAACATAAAAGTTGGCTGAAAATTCGATTAGTCACAT
TGACGGACCTGTCAAGCGCATTAGGCAAGAATAGGAACCGATGGACGGTACGGCTTCTCA
ACGAGGATCCCGTAGGAGATACCCCCTGGGCGCACGTCAAAAAGGCGGGCGGCGTAAGAG
GGTTCAGGGTTTGAGCCCCATCACATTTTAGCTTTGTCGAGAGAGAGAGAAGTCGGTGAT
ACCTATCGAGTCCAAAGCGCGGTGATAAATTTAGCAGAAAGTCAGTTTTGGGATTCGGCG
CTCCGCGCACAACCTGAGCAACTAAAGGGGCGCAGTAGTTGACTGTTTCTGACGGCCAAA
TCCTGCAAGACCCCACACGACCGTCCGAGGTGAAGTGTCAGCTGTCCCGCGGCGCCGGTC
GGGGGTCTCATCCAAATGGTGTTTCGGCCCACAGGACTGCGACGATCGGCTAACGCTGAT
TTAGTACGCGACCGGTCCTTCCTCACACACGAAGAGTAGGGGAATAACGCAAGCATGGAT
GGTTGAGTGTTTTTCTCCCGTGAGGTCTTACGGAGCAGTTCGTGAGCGCCCATGAATACA
TTATACGAAAGCGCCACTTGTGAGTAATACCCGCGAAGTGTGTTTTACGGAGGGCCACAG
AAAAAAGTGCACCACCTTACCGGGCTGATCTGATATAGTTCGCTACAGGTACTATAGTTT
AAGCCTCACTCAAGCCAAACGCTGCAGGGAGACGTGGGGCAAACCGTACCTATGCCCACG
TTAAGAGCCACAGTAGGGGATCCTGCGGCAGTAATGGAGAAAAGTGTCAGCGGGGTGGTC
AGTGGCCGGCGACTCCTGTTGGAGAGGCGAGGATGAATGTGAACATACGGGCCACCGGCT
GAAGTCGGGCTACTTGGGACACTCTCGACCCAGTTGGGACAGCGTCATAACTGCCGTCCC
TGTTGCTCCCCCCTCAAGGGCCCTTCTCGGGATGCCCCTGTTCCCCCCACCACGACGCTC
GATCAAACTGCCGAGTGCTGTAGGAGTCTGCTAGCTACATCACTTGCGCTCATGTATGCG
TCCATTTTGCGCCGTTGCTACTTATCCCAGCTTTTTCGTAGGCATACGTAGATTACAATT
GCTGTGGCCCGTTCGGAGTGAAGGAAGGACGAAGCTACTACCGCAATGGCTTTGCTCTGG
CAGGTACCAGTACGGCTCCAAAGCCGTGAAGCATGTTCTACGCGGAGCCCCAATTTGCGC
GGACCACCCACTCCACCCGCATCCCTAACCCCTGTTCCTGCGTACGTCGGCCTGGCTGGG
GTAATGAGTGTCGTCACTGTATTGCTGTGTGTTGTTCTGACTGTCGGTCTTTGAGCTCGG
TCCTCAACCCAGGCGCGCAAATCTTAACAAGACATCGTGACTCCCTGTAAACGCGGCATT
CGTCGCCGGTTCTCCGATGCCATCGCGATAGCGAGGACGGCCCGTGAGCGTCCTGGGTCC
CGTCCTCACCGCCCCATAGCTAAACATCTCGGGATTCCACTATGAACTTCATGTGACCTG
CGAATAGATCCGAGGGATTTAATCTTTCCTGAGTACGGCGTGCCGCTCCTAGTCGGGACC
GGGTCCCTGGCCACCACCGCAACACTCTCCCGGAGTGGATGGCGGGATGAACCTCTGGTC
GGCCGAAACCGAGGCCGCTTCCGCGGCGGCGTCGAGACAGAGGCTACGCACCTATGCACA
CCAGGCGTTGAATATCTTTGAACGGCGATAACCTTACTTGTGTACAGACCTGTCCTTGCT
TCTCGCGTTCGCCCTCGTTGGCGAGTTGAATAGCGGGCCGAAGTTGCGCCCGCGTATACA
CGTAAGCTAGCCCGGGGACATCTTCGCGGTAATCGTTGAATCTTCCCATGTGTCTAGACA
ACACGAGTCGGCAAGAACTCAGGCATTCAATCCGTCGGCTTCGCACCCGAGATGGGATCC
GCCGCGCACCCTTACGAGAGCGAGTCTATCCGACAGCCCCCTTCCGTCATGCTTCAAACT
GACTGTGTGCTCTCCCCCACCCCTATACCTATCAGGCCCAGCTCTGAGCGGATCTTCTCC
TGCATGCGCACAGCACTTAGATTTTAGACTACGTCTGGCCTCATGACAACAGACTCGAAC
GTATTAACTTCTTGCCCTCTTGTTCGCCCATGTGCTTATGGCAGGCTTCGCATCCAGCGG
CATGGTCCCCGAGGAAAGACTGACCGATGGGTTCGGCGTCCAGAAGGTGGCTCCTGCAAG
CGCACCTCCGGGGACAACGCGCAGCGGTGGAGGAATGTGTCCTATCGTTCATGCTGACAC
ACGATGCTCGGATCTCATGTCAACCAAGGTCCACAGTCCGTGCTCCGAACCGACTGGTGG
TATAGCTACTGGGGACCCGCACCTACCTCAACTTCTCTAAGGTGGAGGCCTTCACCTCGA
TTGTCTGCGACCAGGCCTAGGTGCGGGGCCGACTAACGGTCCTTTGAAACCATGATCACC
GTATACCCCAGTCAAATAGGCAAGCACCTGGACCGCTTCCCTCGCCCTTCAGTCGTTGTT
GCGTTTCGGCAGTACTGGCCGATGGTGCACAGGCCACTACCGCAGAGTCGGACCCGCTTC
TTCTCATATGTTAGGGGGCGTTTAATAACCTACTATTGACGACTTCCGATGCGGTCCTCA
CTCGCATCTCCCCGCCCGCTCTCTTGCCATCGCTCGGTCGCTGCATCCAGCTGTCTAATG
AGTAAGCTGAGTAACGGCGCTTACGGGTCGACCCCGCTCTCCTCCGGGATGAAGTACCCG
AACACGCCAACACTCCGTGGCCCAGGGATCCCTGCCCTCTCCGGTCTCGATAAGCGGACT
CTCTCCTCAGGTCGGCGCCCAAGTCTGCGGAATATCCCTTGTAACTATCGCACGCCAATG
CGTTATCCGATGATACCCCTGTGAGAGCCGCGTCGCGCACTCAGCTCCGTGCTTGCTACC
AGCACTGCAGCTACATGGCCACGCATTCGCCCGCCCACCTTTACAACCGTTCTAGAGGCA
ACACCAGGATACGAACTAAGCTGGTCCAAGTGGCATCTTCTAGCCCTCCATCTACCTACT
CCCTGGAGTGTACTACCCGTCCAGTATCAGAGATTAGGATAGACACAACGACTGAGCGTA
AATATGCGGTGATGTCTCGCTGCGTTCTCGTCCCCCCCGCATCTATGGCATGAGGCAGCA
AATAGGCTGGTGTGTACATTTCGGTGTGGTAGCCCAATATGAAGGGCGGATTCGGCGCAT
TCAGGAAGTCGGCCTCCTCCCGCGTTGCCTCGCCTCTTGCCCAAAGTCTTGTTGACCTCC
GGCTGGTCCGCGAAATGGGTTCGTTTGGGCTCACTCTTGTGCTACGGCGCACGGAACCTT
CCAGAGCATCCGACTTACTTTCGAGAGAACATAAGGCTGGGTCGCCACAGACCCACTATC
ATCAAGCGCTGGTCTTGTGATCCTCTGCATTCGGGGTGCTCTGACACGGGCCGTGCCGCG
GTTTCTGCCATATATAGAGGGGACGCATATGACAGAGGGTCCATCCTCAAAATAAGGCGT
TTCCTGCAGTCTATGCATCGGGTGGAACGGTACTTTCGATTGGTTCTATCACCGCTCATG
CTCTGAAGTTACTCGGGATGTGCTAAAAACTGATGAACC
>SRR364530 <unknown description>
CGGAGAGCTCCAGGCCAAATGACGAGCTCATGTCCCCTGCGGTACTTAGCTATCTGTTCT
CAATCCCTGAGGTCACACAGCCTCAGATAGTGGGGGCAACCCACACCACCATGAATCATA
TCTACACCATACAGCTTTCGAAGCTGCCCAGTCCTTGTGGGTATGGAACGCCGGTGACCA
CTAAGCCAACCCGGCTTGTCTCGTGGAGCCCGAAGACACCTTTTTTCGTTTTACCTGATC
CGCACGTTCCCCTTCCATGCGGGACACCCGGCAAATACTCGTCGGTCCCGTCTTAGTGGC
AAATTTGCAAGTTTATCACGGTCGAATGAGCGCGATGGCCTGATACTCGCCCAATTTCGC
CCTGACCCAGGTAACAATTGAGACACGCACCGCTCGCAAGTCTAGCCTACGTCGCGTAGG
CTCGGGTCACAACTCGATATTTGCAAGGGACACTGGAATATCGGACCCATTCTGGTGCCT
ATCATTGCAAACTAAACAAGATACCCAAGCAAATCAGAGGAAGCTGCCAGCATCGCTGCT
GTTCAAGATTGGCGAAGCACACAACTTAACGTCTCCCCCATCGGTTACCTCTAGCCCGCA
CGAAGCGACACGCGTCGCTTGCTCACGGACGGAAGTCCAGGTGATGGGTGCAGTGAAGAG
AAATCATAGTGTAAATAATCTAGTGATGTCTATTCGGTGCCAAATCCTGTCTAAGCTCGG
ATTTTCAACGTTCAACCGAATCACGTTTAATTGTGTACGTTTGGCGGTGCCTAATGCCGC
ACTGAGCAATAATATAGACGAGCATCCCATTATTTGCGTTCGCCGGGTGTTCGCACAGAA
TATCGATACTGGCCGTATATGTGGGGGCAGCTTAAGAGTCTAGTTCTCTTTATTAACAGC
TAAGGTCAGCAGCACCTTTCTTTCCGGCATCAACAATCGGTCCCGGGAATGCCATGGAGG
GGGACTAAGATTCTGGCCGAGATCTCAGCCCGTTTTGGCAGATTTAGACCTAGGATGTAA
TCCGCTCCCTTCCGTCACTCCGGGTTTGCGAGACGCGAGGGGAACCGGGAGGGGTCCGCA
GGGGCTGCCGACACTCGACATGAGCGCGTGCCGTCGCCCTCACTCGACGTAATAGATTTA
TGGAGAAATGATGTGCCCACTTGATTTAATATCGAGGGAGCACGTAAAGATCAGTGCTGA
ATGCGCGCCTTGGGGGAGGGCAAGCGGAATATGGTACCAGAGGAGAGAGGCGTTACACGG
TCGAAAATGGGTCCGGACGGTTACTGGGCGCAACTGCGCTGGAATCAGCGCACCAGCAGG
ATCCTAACACAGTGCAAGTTTGGCCTAATGCACCCGGTGTTCTGAGCCGCACGGGCATCT
CTGCTGTAACGATCGGTCACGCCTCTAGTCTTGCTAGTGCCGCGGGTCGTGGCTGCTATT
CTCACTTTCGAATGGCTGGAGGAGTGGGGAAGAACCAAAAAAACGACAACATCACCTGAG
TCTGAGGGGTTGCGGAGCCAACTCTAAGCTAGCCGCAAGTATGCGCCACGAATATGGCAA
GGCAGCAATTGTCAAGATAATGACTCCAGAGCCTTAGGTTAAGACCTATGACCGCACGAA
ATGTATGATACGCATTACCTAGCCAGAGAGTTCCGGTAGGAAATCGGTTCACCGTCAAAT
GAGAGCACCGATAGGGCAGATATTGATGCACGGGCTAGCTCGAATGCGGTTGCTGCCATC
CCAAGGAGCTGAGCGCCGAAACCAGTTCCGGGCAAACCCCCATCCTCCCTCTGGAACAGG
TTAGGGTTCAACTGCGCGCCCGACGTGCCCGCGACCGAATTAGCGGGCCGGTCGACAGAA
TCACTGAGGGGATAATCAGTTCCGCCTCTGACGATTCCTGCCAGGAAGTTGTGTTACCTG
CAGGTCCCCTAGGGAGAGTACGCTAGACTTCTAGTACGAGACCCGGAGGGCACTGGGGGA
GAGGCTAGTTTACTAGCTCGTGGTAAACCCCCCTGGAAGCTCCCAGCACTCTGGTCCGCA
TGGCGTTCTTACGTCGACGCCCTTTTCAGCCGACCTATCTGGCCGGCCCATCCATTCCCT
ATGGGTGAGTTGCGCCGTCGGGGATGGGGGTGAATGAAGCTAAGAGGCGAGGCAAGCCCT
GTTCTCACCCGTTAACGAACACCACGGCATTCCCACACGATGAGAGGTACAGTGAAGTAC
GCCGTAAATCCATTCCTAAGGTGCGAAAGTGAGCCGGCAGCAAGTGGATGAGGTCGGGAT
GCACAACGGACACCTCGGTTTGCAGGTTCCGTAACCGAGCGAGTAACCTTAATAGGAGGT
ACAGAATCGATTAATATAGTGTAGCTAAAACAGTGCGTCTCAAGGTCCGACGGGCACCAA
GAGACTTAGTGCAAATTGGACGGCTCTAGTTCTAAACACTAGCTTGCGCCCGCCCCCTGG
GGCCAAGACCGTCCCAGAGTCGCCAAGCTGCGGTATAGCAATCCTCGTAGAGACGCCAAC
CCCTAACAGTCCGGAGACACGAAGCTGCGCGGACATGAGAATGGGTCTGGATCATCATTG
ACCGGATACGTCACTGGTGTGAGTCGTTCATGGAGGTGCCCAGCTGGAGCAACTGCAGCC
TATGGACATACGGGGGGGGTAGATTTACACCTTACACGCCCCGGCTGGACTCGCCAACGC
GTTCCCTATACTAGGTATCGGTCAAGACCTGGGCTATTATCCCAACCTGGAGCGCTAGCC
GCACGCTCTATCGTAGGGGAGACAGATAAGGATCGTCAGCCGCCGACCCGGAGAGCCTAA
GCATCAACTATTCGGCATCCTCCAGGGCCTACGAGTACCTTGGCAGATGGGGGTCAGGGC
CATAACAAGTATTATGGTGGCAACAGTCTCATCTTGGTGAGTAGTGCCCAATAGTAACTT
TTTCTTTGACTTAATTGGGCACGTACTGCGACAATATCAGAACCGGTGCCCCACCGTTTC
GAGAAACCAGAGGACACGTAGAAGATCAATCGCCCGTAGCAGAAATCTAGCCACCTCCTC
TTCGGGATGTGACGGGGGTGCACACCGTCCCCCCCGGTGCCTAGCATGAGGGGCTACAGA
GTGGTGCGGAGGTCGGCGACAAGAAAAGGCTTATCGCAAGGGGGAAGTGTGGCTTGAATG
TTGCATATTTTCCCGCGAGAAGGCTTTGTGGAGGAGGCAGAGTAGTCACGCCCGGGGCCT
ATGGGGGTAGTTGTATGTTATAATCAGACGACTCTCCATATGTTGTTTCAAGGGCTCGCA
CAGCTGTCGCGCCACCAATCATCCGTCTAAAAAATGACAGCGCTAGGTATTCATGGAGGC
TAGTATAAAGACTCAGCTGAGAAGCGTCGTAGATGCTCCGGAGGAGCGTAAAACTGGACT
TAGGACCGAACGTTTCTCAGACTAGACTGGGGGCGGGCTGAAACGGAGGAAAACGGATGA
AAAGGACAGGGTCTTTGAGCGCCCAGCATAGAAATCAGCCGACAATCTGGCCAGTCGGAT
TACTAAGCCCACCAAGCGCGCCGAATGGAGGCGCAGGGTACCAAGAAACGAAGTGCGATG
GTAGAAGCGTTACGAAGAGCAGCTCAAGAGTAAACGTTGGGGGGGCGAGCGGCGTGGGAG
GGCCTAAAGCATGGACCTCACTGCCCCCCGATCACGCCGGGGGCGGGCGGGACCAACGAC
GTTCGCTAGGCTCGAGGTAAAACGGCAGGCTTAGGAGAAAGTCAGTTCCGGAGTTCGGCA
CTCGGCGCACAGTTCGAACAGCCGGGAGGGCGCAGTAGTTGACTGTTTCTGACGGCCAGG
CTTCGCAGAGTCTCACATAGCCATCTGGAACACGCTACTGCCCATCCTGCGGCGTCAACC
AGGAACTCTGCGTGGGCGCCACCCTAATGTCTGAGGTCATAATAGCCATTTGACGTTAGT
ACGGCGTAGAACTGACTTCTTTCCACACGAATGGGAGGAAAAGGCGGTACGATTTCAAGC
AACCAAACGCTCCCCCCTTCCCGACCAGCACGAGGATACCTAAGCACGCTTTCGCGTAAA
TTATACTGGGACAATGAGCAGAGACGGCTTTACTAGGACAGACCCCGCAACAATCCACAG
CGAGGGGTATGTAGCCTTGTCAATTGCGCTCAGGGCCACGTGTAGTGAACGTCGCTAGCC
GGACCTCGACTGCGTCAGGCGCTTTTGAGGAGTACGAAACCGGCCACGCCAGCGCTAGTA
TTAAGGATTGAGACGGAAAGCTACCCGACAATAGTGAAGGTCGGCGCTTGGGGGACGACT
ACCGACTGGTGGTCCACGCAGGAGAGGCGAGGTTGAATGTGAACGAGGAGGTCCCTGTTT
ACGATTGGGCTACTTGGGACACTCTCAACCTAACTAGCTCAACGTCGCGGTGAGTTGTTT
CTCAAACTTTCCTAGAAGTTTTTCTTTCTGGATGTTTTTGTTCTCCTTACTGTAGAATCT
AATTGGACGGTCAGGCGTTGCAGGAGCCCATCGATCGTGGTGGTTGCGCTCACATATACG
TTTGCTCCATGCCGATACCACTCGGCCCGTTACTCCCCCGATTTCGTATGGGTCACAGCC
GCTGTGGCCCGTTCGGAGTGAAGGAAGGACGGAGCTACCGCCGTAATGGTTTTGCGCTGA
CATTCGTGAGTCCGACCCCAAAGCCGTGAAGCATGTTCTACGCGGAGCCCCAATTTGCGC
GGACCACCCTCTCCACCCGCATCCCTAACCCTTACGCCTGCGGATGCCGACTTGGTTGTA
GTAACGAGTATTGTCGTCAGGCCATTGTATGCGCCCTCAATCACTAGTTTTTGAGCTCGG
TCCCCAACCCAGGCGCGCGGGCCCCGGGGGACTGCTAGGGCTTCCTGTAAAAGCGGCACG
TGTTGTTACATCTCTAGCGTTGCTACGATAGCGAGGGGGACCGGTGAATGCTTCGGGCTT
CGTCTTTCCTGTTTTATTATCGGGTTCACTAAATCCTTGTCGCTGGTCCTGCTCCGTTCG
TAAGCGGGCTTGTAGGATTTAATTCTTCTCTGAGGCGGTGCACTCTCGTCGACCGGGATC
AGGCCCCCTCTTGTCGTCATGCTGTCCTCATAACACAAACGGCGGAATGAACTCCAGTCC
GGCCGGGGTCAAATCAGTCCTTAAGGCAGTGTTAGAGTGGGTGCTACGCATCCATCCCTA
CTAGATACGGCGAGCATTTGGGCAACAACGGTCGTACTTGTGTACGGGTTCGCCCTCATC
GCGTTAGCCTCTCTCCGTAAATGAACCAGCCGCTATATAAGAGTTATGCTTATGCGCGCA
CGGGAACTGATTTGGGGTCGCTCTCGTGGTTGCCTCCAGGCTGCTCGATGTGCCCCGACG
GTGAGAGCTGTTGGGACTCATAATGGGCGGCATGGCGACTCAGCGTACGAGATGGGATCC
GCCATACACCCTTACGGGAATAGACCCGCTTAGTAGCTCTTCTCCATCGTGCCTTGGCTC
AGTCATGCGTAATCCCGTCCCCTCATGTTTCCTGCGCTCGGCCTCCGTCATCGCTTCCTC
CGAGGGTGTGGGACTCATAGATTTTAAATCGTTTTCAGTTCGGCAACAACAGCTTCGAGT
TCGGAGCTTTACCGTGCCTCCACCCGCCTGTAGATCGGCAACGGACTCCGCGTCCACTAG
TATGGTACCCTGAAAGGAGTTGACCAATGGACCCAATGTTCGGAAGGTGTTCTCGACGAA
TACGCCTCTAACGTAGACGCGCAGCGGTGGGAAAGCACTTCTTGGCGGCTGTGCCGTCGC
ATGGAGCCTGAGTCTCATGTCGGTTGGAAGATAGGGTCCGTGCTCTAGCTTAACCGGTAA
TATAGGCTCCTGGGCTCTACGAACGACCAGGCTTCCCTGGAGCGTGGACTCCCGGTTTAG
CCGTCTGCGGCCAGGCCTCGACGTGAAATCGACCGGTAACCCAAGGAAACCGCGGCTGTC
GTATACCCCTGCCAAAGACGCAAGTGCCTAGGCCGCTTCCCTCGCTTCCTGAATACCACC
GTGTCACAATACCGTTATTTAGTGGTGTGTAGGACACCACCGCAAAACCAGACTTATCCC
TACCCATACGTCCAAAAACGTCCTCAGGCTTACCGCCAGCCGAGGTACGGATGACCTCAG
CTCGCATCTCCTTCTCTTCTGCTCCGTTGCTCGTAAGTCGTCGCACCCAATCACCCGGCA
GTCGGACTGCGCGGTGGTGCTCACAAGCTGATTCTGCTCTCCCCCGAAACGGGTCGTTAA
GACTCATTCGCGTCTTGTCACCCAAAGGTCCCTGTTTTCAATCACTCGAAAACGTAGACT
CCTCTACTGTACTAGTGTTAAAGCACACAAGCCGTCTCCCGCCGTCCCTGGCCTTCAACA
CGCCGCCCACTGGCGCAGTCGTCGAAGCCGCAGTCCGCACTCAGCTCAGTACTCGTGGCC
GCCCTCATAGTCGAGCAACTTTACCTTCACCCGTCCGTCTCCGCGGCCGTCGTAGGAGCC
ACACTAATGCACACCCTTGATCAACTAGGACAATCGAGCTCAGGTTTCTGTCCACCCACG
TCTTGGGACACGCTGTCCGTCCATGGCTGGAAGCTAGGCGAGACACAACGACAAGGCATA
AATGGTTGCAAGAACTCCTTGACGCTCCCATCCCTATCGCATCTTCGGCATAAGCCGGCA
AGGGGGCTGGTGCGTATGCCCTGGCATGGCGGCCTATTATGGGAAGCGGAGTCGGCGCAT
TCGGGGATTTGGTGTCTCTTCGCAATTCCCTGCCTCTTACCCAAACTCGCACTAGCGTCC
GTTGCGTCTAAACGATGGGTTCGTATGGGCTCACTCTTGCACTGTAATGTGTGAAGCCTT
CCAGGCAGTCTAGCCGCTCCCTAGGCAGGTGTGAAACTGGGCTACCGCGAAATTATCACT
GCCACGTAACTGTTCTGTGATCCTTTGCGCTAGGAGTACTCCGACGCAAGTCGCGCTTCA
GCGATCGCACCATATGTAGGGGACGCATGTGAGAGAGGTCGTGCATCTAGATTACGACAT
TTCCCGTGACTCGCGCGCCTGGTGTGACGGTACTTTCGATTGGTCTCTTCACCGCTCAGA
CCTCGAAGTTACCTGCGGTACATCAAAGACTGAAAAACC
>SRR404972 <unknown description>
CGGAGAGCTCCAGGCCAAATGACGAGCTCATGTCCCCTGCGGTACTTAGCTATCTGTTCT
CAATCCCTGAGGTCACACAGCCTCAGATAGTGGGGGCAACCCACACCACCATGAATCATA
TCTACACCATACAGCTTTCGAAGCTGCCCAGTCCTTGTGGGTATGGAACGCCGGTGACCA
CTAAGCCAACCCGGCTTGTCTCGTGGAGCCCGAAGACACCTTTTTTCGTTTTACCTGATC
CGCACGTTCCCCTTCCATGCGGGACACCCGGCAAATACTCGTCGGTCCCGTCTTAGTGGC
AAATTTGCAAGTTTATCACGGTCGAATGAGCGCGATGGCCTGATACTCGCCCAATTTCGC
CCTGACCCAGGTAACAATTGAGACACGCACCGCTCGCAAGTCTAGCCTACGTCGCGTAGG
CTCGGGTCACAACTCGATATTTGCAAGGGACACTGGAATATCGGACCCATTCTGGTGCCT
ATCATTGCAAACTAAACAAGATACCCAAGCAAATCAGAGGAAGCTGCCAGCATCGCTGCT
GTTCAAGATTGGCGAAGCACACAACTTAACGTCTCCCCCATCGGTTACCTCTAGCCCGCA
CGAAGCGACACGCGTCGCTTGCTCACGGACGGAAGTCCAGGTGATGGGTGCAGTGAAGAG
AAATCATAGTGTAAATAATCTAGTGATGTCTATTCGGTGCCAAATCCTGTCTAAGCTCGG
ATTTTCAACGTTCAACCGAATCACGTTTAATTGTGTACGTTTGGCGGTGCCTAATGCCGC
ACTGAGCAATAATATAGACGAGCATCCCATTATTTGCGTTCGCCGGGTGTTCGCACAGAA
TATCGATACTGGCCGTATATGTGGGGGCAGCTTAAGAGTCTAGTTCTCTTTATTAACAGC
TAAGGTCAGCAGCACCTTTCTTTCCGGCATCAACAATCGGTCCCGGGAATGCCATGGAGG
GGGACTAAGATTCTGGCCGAGATCTCAGCCCGTTTTGGCAGATTTAGACCTAGGATGTAA
TCCGCTCCCTTCCGTCACTCCGGGTTTGCGAGACGCGAGGGGAACCGGGAGGGGTCCGCA
GGGGCTGCCGACACTCGACATGAGCGCGTGCCGTCGCCCTCACTCGACGTAATAGATTTA
TGGAGAAATGATGTGCCCACTTGATTTAATATCGAGGGAGCACGTAAAGATCAGTGCTGA
ATGCGCGCCTTGGGGGAGGGCAAGCGGAATATGGTACCAGAAGAGAGAGGCGTTACACGG
TCGAAAATGGGTCCGGACGGTTACTGGGCGCAACTGCGCTGGAATCAGCGCACCAGCAGG
ATCCTAACACAGTGCAAGTTTGGCCTAATGCACCCGGTGTTCTGAGCCGCACGGGCATCT
CTGCTGTAACGATCGGTCACGCCTCTAGTCTTGCTAGTGCCGCGGGTCGTGGCTGCTATT
CTCACTTTCGAATGGCTGGAGGAGTGGGGAAGAACCAAAAAAACGACAACATCACCTGAG
TCTGAGGGGTTGCGGAGCCAACTCTAAGCTAGCCGCAAGTATGCGCCACGAATATGGCAA
GGCAGCAATTGTCAAGATAATGACTCCAGAGCCTTAGGTTAAGACCTATGACCGCACGAA
ATGTATGATACGCATTACCTAGCCAGAGAGTTCCGGTAGGAAATCGGTTCACCGTCAAAT
GAGAGCACCGATAGGGCAGATATTGATGCACGGGCTAGCTCGAATGCGGTTGCTGCCATC
CCAAGGAGCTGAGCGCCGAAACCAGTTCCGGGCAAACCCCCATCCTCCCTCTGGAACAGG
TTAGGGTTCAACTGCGCGCCCGACGTGCCCGCGACCGAATTAGCGGGCCGGTCGACAGAA
TCACTGAGGGGATAATCAGTTCCGCCTCTGACGATTCCTGCCAGGAAGTTGTGTTACCTG
CAGGTCCCCTAGGGAGAGTACGCTAGACTTCTAGTACGAGACCCGGAGGGCACTGGGGGA
GAGGCTAGTTTACTAGCTCGTGGTAAACCCCCCTGGAAGCTCCCAGCACTCTGGTCCGCA
TGGCGTTCTTACGTCGACGCCCTTTTCAGCCGACCTATCTGGCCGGCCCATCCATTCCCT
ATGGGTGAGTTGCGCCGTCGGGGATGGGGGTGAATGAAGCTAAGAGGCGAGGCAAGCCCT
GTTCTCACCCGTTAACGAACACCACGGCATTCCCACACGATGAGAGGTACAGTGAAGTAC
GCCGTAAATCCATTCCTAAGGTGCGAAAGTGAGCCGGCAGCAAGTGGATGAGGTCGGGAT
GCACAACGGACACCTCGGTTTGCAGGTTCCGTAACCGAGCGAGTAACCTTAATAGGAGGT
ACAGAATCGATTAATATAGTGTAGCTAAAACAGTGCGTCTCAAGGTCCGACGGGCACCAA
GAGACTTAGTGCAAATTGGACGGCTCTAGTTCTAAACACTAGCTTGCGCCCGCCCCCTGG
GGCCAAGACCGTCCCAGAGTCGCCAAGCTGCGGTATAGCAATCCTCGTAGAGACGCCAAC
CCCTAACAGTCCGGAGACACGAAGCTGCGCGGACATGAGAATGGGTCTGGATCATCATTG
ACCGGATACGTCACTGGTGTGAGTCGTTCATGGAGGTGCCCAGCTGGAGCAACTGCAGCC
TATGGACATACGGGGGGGGTAGATTTACACCTTACACGCCCCGGCTGGACTCGCCAACGC
GTTCCCTATACTAGGTATCGGTCAAGACCTGGGCTATTATCCCAACCTGGAGCGCTAGCC
GCACGCTCTATCGTAGGGGAGACAGATAAGGATCGTCAGCCGCCGACCCGGAGAGCCTAA
GCATCAACTATTCGGCATCCTCCAGGGCCTACGAGTACCTTGGCAGATGGGGGTCAGGGC
CATAACAAGTATTATGGTGGCAACAGTCTCATCTTGGTGAGTAGTGCCCAATAGTAACTT
TTTCTTTGACTTAATTGGGCACGTACTGCGACAATATCAGAACCGGTGCCCCACCGTTTC
GAGAAACCAGAGGACACGTAGAAGATCAATCGCCCGTAGCAGAAATCTAGCCACCTCCTC
TTCGGGATGTGACGGGGGTGCACACCGTCCCCCCCGGTGCCTAGCATGAGGGGCTACAGA
GTGGTGCGGAGGTCGGCGACAAGAAAAGGCTTATCGCAAGGGGGAAGTGTGGCTTGAATG
TTGCATATTTTCCCGCGAGAAGGCTTTGTGGAGGAGGCAGAGTAGTCACGCCCGGGGCCT
ATGGGGGTAGTTGTATGTTATAATCAGACGACTCTCCATATGTTGTTTCAAGGGCTCGCA
CAGCTGTCGCGCCACCAATCATCCGTCTAAAAAATGACAGCGCTAGGTATTCATGGAGGC
TAGTATAAAGACTCAGCTGAGAAGCGTCGTAGATGCTCCGGAGGAGCGTAAAACTGGACT
TAGGACCGAACGTTTCTCAGACTAGACTGGGGGCGGGCTGAAACGGAGGAAAACGGATGA
AAAGGACAGGGTCTTTGAGCGCCCAGCATAGAAATCAGCCGACAATCTGGCCAGTCGGAT
TACTAAGCCCACCAAGCGCGCCGAATGGAGGCGCAGGGTACCAAGAAACGAAGTGCGATG
GTAGAAGCGTTACGAAGAGCAGCTCAAGAGTAAACGTTGGGGGGGCGAGCGGCGTGGGAG
GGCCTAAAGCATGGACCTCACTGCCCCCCGATCACGCCGGGGGCGGGCGGGACCAACGAC
GTTCGCTAGGCTCGAGGTAAAACGGCAGGCTTAGGAGAAAGTCAGTTCCGGAGTTCGGCA
CTCGGCGCACAGTTCGAACAGCCGGGAGGGCGCAGTAGTTGACTGTTTCTGACGGCCAGG
CTTCGCAGAGTCTCACATAGCCATCTGGAACACGCTACTGCCCATCCTGCGGCGTCAACC
AGGAACTCTGCGTGGGCGCCACCCTAATGTCTGAGGTCATAATAGCCATTTGACGTTAGT
ACGGCGTAGAACTGACTTCTTTCCACACGAATGGGAGGAAAAGGCGGTACGATTTCAAGC
AACCAAACGCTCCCCCCTTCCCGACCAGCACGAGGATACCTAAGCACGCTTTCGCGTAAA
TTATACTGGGACAATGAGCAGAGACGGCTTTACTAGGACAGACCCCGCAACAATCCACAG
CGAGGGGTATGTAGCCTTGTCAATTGCGCTCAGGGCCACGTGTAGTGAACGTCGCTAGCC
GGACCTCGACTGCGTCAGGCGCTTTTGAGGAGTACGAAACCGGCCACGCCAGCGCTAGTA
TTAAGGATTGAGACGGAAAGCTACCCGACAATAGTGAAGGTCGGCGCTTGGGGGACGACT
ACCGACTGGTGGTCCACGCAGGAGAGGCGAGGTTGAATGTGAACGAGGAGGTCCCTGTTT
ACGATTGGGCTACTTGGGACACTCTCAACCTAACTAGCTCAACGTCGCGGTGAGTTGTTT
CTCAAACTTTCCTAGAAGTTTTTCTTTCTGGATGTTTTTGTTCTCCTTACTGTAGAATCT
AATTGGACGGTCAGGCGTTGCAGGAGCCCATCGATCGTGGTGGTTGCGCTCACATATACG
TTTGCTCCATGCCGATACCACTCGGCCCGTTACTCCCCCGATTTCGTATGGGTCACAGCC
GCTGTGGCCCGTTCGGAGTGAAGGAAGGACGGAGCTACCGCCGTAATGGTTTTGCGCTGA
CATTCGTGAGTCCGACCCCAAAGCCGTGAAGCATGTTCTACGCGGAGCCCCAATTTGCGC
GGACCACCCTCTCCACCCGCATCCCTAACCCTTACGCCTGCGGATGCCGACTTGGTTGTA
GTAACGAGTATTGTCGTCAGGCCATTGTATGCGCCCTCAATCACTAGTTTTTGAGCTCGG
TCCCCAACCCAGGCGCGCGGGCCCCGGGGGACTGCTAGGGCTTCCTGTAAAAGCGGCACG
TGTTGTTACATCTCTAGCGTTGCTACGATAGCGAGGGGGACCGGTGAATGCTTCGGGCTT
CGTCTTTCCTGTTTTATTATCGGGTTCACTAAATCCTTGTCGCTGGTCCTGCTCCGTTCG
TAAGCGGGCTTGTAGGATTTAATTCTTCTCTGAGGCGGTGCACTCTCGTCGACCGGGATC
AGGCCCCCTCTTGTCGTCATGCTGTCCTCATAACACAAACGGCGGAATGAACTCCAGTCC
GGCCGGGGTCAAATCAGTCCTTAAGGCAGTGTTAGAGTGGGTGCTACGCATCCATCCCTA
CTAGATACGGCGAGCATTTGGGCAACAACGGTCGTACTTGTGTACGGGTTCGCCCTCATC
GCGTTAGCCTCTCTCCGTAAATGAACCAGCCGCTATATAAGAGTTATGCTTATGCGCGCA
CGGGAACTGATTTGGGGTCGCTCTCGTGGTTGCCTCCAGGCTGCTCGATGTGCCCCGACG
GTGAGAGCTGTTGGGACTCATAATGGGCGGCATGGCGACTCAGCGTACGAGATGGGATCC
GCCATACACCCTTACGGGAATAGACCCGCTTAGTAGCTCTTCTCCATCGTGCCTTGGCTC
AGTCATGCGTAATCCCGTCCCCTCATGTTTCCTGCGCTCGGCCTCCGTCATCGCTTCCTC
CGAGGGTGTGGGACTCATAGATTTTAAATCGTTTTCAGTTCGGCAACAACAGCTTCGAGT
TCGGAGCTTTACCGTGCCTCCACCCGCCTGTAGATCGGCAACGGACTCCGCGTCCACTAG
TATGGTACCCTGAAAGGAGTTGACCAATGGACCCAATGTTCGGAAGGTGTTCTCGACGAA
TACGCCTCTAACGTAGACGCGCAGCGGTGGGAAAGCACTTCTTGGCGGCTGTGCCGTCGC
ATGGAGCCTGAGTCTCATGTCGGTTGGAAGATAGGGTCCGTGCTCTAGCTTAACCGGTAA
TATAGGCTCCTGGGCTCTACGAACGACCAGGCTTCCCTGGAGCGTGGACTCCCGGTTTAG
CCGTCTGCGGCCAGGCCTCGACGTGAAATCGACCGGTAACCCAAGGAAACCGCGGCTGTC
GTATACCCCTGCCAAAGACGCAAGTGCCTAGGCCGCTTCCCTCGCTTCCTGAATACCACC
GTGTCACAATACCGTTATTTAGTGGTGTGTAGGACACCACCGCAAAACCAGACTTATCCC
TACCCATACGTCCAAAAACGTCCTCAGGCTTACCGCCAGCCGAGGTACGGATGACCTCAG
CTCGCATCTCCTTCTCTTCTGCTCCGTTGCTCGTAAGTCGTCGCACCCAATCACCCGGCA
GTCGGACTGCGCGGTGGTGCTCACAAGCTGATTCTGCTCTCCCCCGAAACGGGTCGTTAA
GACTCATTCGCGTCTTGTCACCCAAAGGTCCCTGTTTTCAATCACTCGAAAACGTAGACT
CCTCTACTGTACTAGTGTTAAAGCACACAAGCCGTCTCCCGCCGTCCCTGGCCTTCAACA
CGCCGCCCACTGGCGCAGTCGTCGAAGCCGCAGTCCGCACTCAGCTCAGTACTCGTGGCC
GCCCTCATAGTCGAGCAACTTTACCTTCACCCGTCCGTCTCCGCGGCCGTCGTAGGAGCC
ACACTAATGCACACCCTTGATCAACTAGGACAATCGAGCTCAGGTTTCTGTCCACCCACG
TCTTGGGACACGCTGTCCGTCCATGGCTGGAAGCTAGGCGAGACACAACGACAAGGCATA
AATGGTTGCAAGAACTCCTTGACGCTCCCATCCCTATCGCATCTTCGGCATAAGCCGGCA
AGGGGGCTGGTGCGTATGCCCTGGCATGGCGGCCTATTATGGGAAGCGGAGTCGGCGCAT
TCGGGGATTTGGTGTCTCTTCGCAATTCCCTGCCTCTTACCCAAACTCGCACTAGCGTCC
GTTGCGTCTAAACGATGGGTTCGTATGGGCTCACTCTTGCACTGTAATGTGTGAAGCCTT
CCAGGCAGTCTAGCCGCTCCCTAGGCAGGTGTGAAACTGGGCTACCGCGAAATTATCACT
GCCACGTAACTGTTCTGTGATCCTTTGCGCTAGGAGTACTCCGACGCAAGTCGCGCTTCA
GCGATCGCACCATATGTAGGGGACGCATGTGAGAGAGGTCGTGCATCTAGATTACGACAT
TTCCCGTGACTCGCGCGCCTGGTGTGACGGTACTTTCGATTGGTCTCTTCACCGCTCAGA
CCTCGAAGTTACCTGCGGTACATCAAAGACTGAAAAACC
>SRR359792 <unknown description>
CGGAGAGCTCCAGGCCAAATGACGAGCTCATGTCCCCTGCGGTACTTAGCTATCTGTTCT
CAATCCCTGAGGTCACACAGCCTCAGATAGTGGGGGCAACCCACACCACCATGAATCATA
TCTACACCATACAGCTTTCGAAGCTGCCCAGTCCTTGTGGGTATGGAACGCCGGTGACCA
CTAAGCCAACCCGGCTTGTCTCGTGGAGCCCGAAGACACCTTTTTTCGTTTTACCTGATC
CGCACGTTCCCCTTCCATGCGGGACACCCGGCAAATACTCGTCGGTCCCGTCTTAGTGGC
AAATTTGCAAGTTTATCACGGTCGAATGAGCGCGATGGCCTGATACTCGCCCAATTTCGC
CCTGACCCAGGTAACAATTGAGACACGCACCGCTCGCAAGTCTAGCCTACGTCGCGTAGG
CTCGGGTCACAACTCGATATTTGCAAGGGACACTGGAATATCGGACCCATTCTGGTGCCT
ATCATTGCAAACTAAACAAGATACCCAAGCAAATCAGAGGAAGCTGCCAGCATCGCTGCT
GTTCAAGATTGGCGAAGCACACAACTTAACGTCTCCCCCATCGGTTACCTCTAGCCCGCA
CGAAGCGACACGCGTCGCTTGCTCACGGACGGAAGTCCAGGTGATGGGTGCAGTGAAGAG
AAATCATAGTGTAAATAATCTAGTGATGTCTATTCGGTGCCAAATCCTGTCTAAGCTCGG
ATTTTCAACGTTCAACCGAATCACGTTTAATTGTGTACGTTTGGCGGTGCCTAATGCCGC
ACTGAGCAATAATATAGACGAGCATCCCATTATTTGCGTTCGCCGGGTGTTCGCACAGAA
TATCGATACTGGCCGTATATGTGGGGGCAGCTTAAGAGTCTAGTTCTCTTTATTAACAGC
TAAGGTCAGCAGCACCTTTCTTTCCGGCATCAACAATCGGTCCCGGGAATGCCATGGAGG
GGGACTAAGATTCTGGCCGAGATCTCAGCCCGTTTTGGCAGATTTAGACCTAGGATGTAA
TCCGCTCCCTTCCGTCACTCCGGGTTTGCGAGACGCGAGGGGAACCGGGAGGGGTCCGCA
GGGGCTGCCGACACTCGACATGAGCGCGTGCCGTCGCCCTCACTCGACGTAATAGATTTA
TGGAGAAATGATGTGCCCACTTGATTTAATATCGAGGGAGCACGTAAAGATCAGTGCTGA
ATGCGCGCCTTGGGGGAGGGCAAGCGGAATATGGTACCAGAGGAGAGAGGCGTTACACGG
TCGAAAATGGGTCCGGACGGTTACTGGGCGCAACTGCGCTGGAATCAGCGCACCAGCAGG
ATCCTAACACAGTGCAAGTTTGGCCTAATGCACCCGGTGTTCTGAGCCGCACGGGCATCT
CTGCTGTAACGATCGGTCACGCCTCTAGTCTTGCTAGTGCCGCGGGTCGTGGCTGCTATT
CTCACTTTCGAATGGCTGGAGGAGTGGGGAAGAACCAAAAAAACGACAACATCACCTGAG
TCTGAGGGGTTGCGGAGCCAACTCTAAGCTAGCCGCAAGTATGCGCCACGAATATGGCAA
GGCAGCAATTGTCAAGATAATGACTCCAGAGCCTTAGGTTAAGACCTATGACCGCACGAA
ATGTATGATACGCATTACCTAGCCAGAGAGTTCCGGTAGGAAATCGGTTCACCGTCAAAT
GAGAGCACCGATAGGGCAGATATTGATGCACGGGCTAGCTCGAATGCGGTTGCTGCCATC
CCAAGGAGCTGAGCGCCGAAACCAGTTCCGGGCAAACCCCCATCCTCCCTCTGGAACAGG
TTAGGGTTCAACTGCGCGCCCGACGTGCCCGCGACCGAATTAGCGGGCCGGTCGACAGAA
TCACTGAGGGGATAATCAGTTCCGCCTCTGACGATTCCTGCCAGGAAGTTGTGTTACCTG
CAGGTCCCCTAGGGAGAGTACGCTAGACTTCTAGTACGAGACCCGGAGGGCACTGGGGGA
GAGGCTAGTTTACTAGCTCGTGGTAAACCCCCCTGGAAGCTCCCAGCACTCTGGTCCGCA
TGGCGTTCTTACGTCGACGCCCTTTTCAGCCGACCTATCTGGCCGGCCCATCCATTCCCT
ATGGGTGAGTTGCGCCGTCGGGGATGGGGGTGAATGAAGCTAAGAGGCGAGGCAAGCCCT
GTTCTCACCCGTTAACGAACACCACGGCATTCCCACACGATGAGAGGTACAGTGAAGTAC
GCCGTAAATCCATTCCTAAGGTGCGAAAGTGAGCCGGCAGCAAGTGGATGAGGTCGGGAT
GCACAACGGACACCTCGGTTTGCAGGTTCCGTAACCGAGCGAGTAACCTTAATAGGAGGT
ACAGAATCGATTAATATAGTGTAGCTAAAACAGTGCGTCTCAAGGTCCGACGGGCACCAA
GAGACTTAGTGCAAATTGGACGGCTCTAGTTCTAAACACTAGCTTGCGCCCGCCCCCTGG
GGCCAAGACCGTCCCAGAGTCGCCAAGCTGCGGTATAGCAATCCTCGTAGAGACGCCAAC
CCCTAACAGTCCGGAGACACGAAGCTGCGCGGACATGAGAATGGGTCTGGATCATCATTG
ACCGGATACGTCACTGGTGTGAGTCGTTCATGGAGGTGCCCAGCTGGAGCAACTGCAGCC
TATGGACATACGGGGGGGGTAGATTTACACCTTACACGCCCCGGCTGGACTCGCCAACGC
GTTCCCTATACTAGGTATCGGTCAAGACCTGGGCTATTATCCCAACCTGGAGCGCTAGCC
GCACGCTCTATCGTAGGGGAGACAGATAAGGATCGTCAGCCGCCGACCCGGAGAGCCTAA
GCATCAACTATTCGGCATCCTCCAGGGCCTACGAGTACCTTGGCAGATGGGGGTCAGGGC
CATAACAAGTATTATGGTGGCAACAGTCTCATCTTGGTGAGTAGTGCCCAATAGTAACTT
TTTCTTTGACTTAATTGGGCACGTACTGCGACAATATCAGAACCGGTGCCCCACCGTTTC
GAGAAACCAGAGGACACGTAGAAGATCAATCGCCCGTAGCAGAAATCTAGCCACCTCCTC
TTCGGGATGTGACGGGGGTGCACACCGTCCCCCCCGGTGCCTAGCATGAGGGGCTACAGA
GTGGTGCGGAGGTCGGCGACAAGAAAAGGCTTATCGCAAGGGGGAAGTGTGGCTTGAATG
TTGCATATTTTCCCGCGAGAAGGCTTTGTGGAGGAGGCAGAGTAGTCACGCCCGGGGCCT
ATGGGGGTAGTTGTATGTTATAATCAGACGACTCTCCATATGTTGTTTCAAGGGCTCGCA
CAGCTGTCGCGCCACCAATCATCCGTCTAAAAAATGACAGCGCTAGGTATTCATGGAGGC
TAGTATAAAGACTCAGCTGAGAAGCGTCGTAGATGCTCCGGAGGAGCGTAAAACTGGACT
TAGGACCGAACGTTTCTCAGACTAGACTGGGGGCGGGCTGAAACGGAGGAAAACGGATGA
AAAGGACAGGGTCTTTGAGCGCCCAGCATAGAAATCAGCCGACAATCTGGCCAGTCGGAT
TACTAAGCCCACCAAGCGCGCCGAATGGAGGCGCAGGGTACCAAGAAACGAAGTGCGATG
GTAGAAGCGTTACGAAGAGCAGCTCAAGAGTAAACGTTGGGGGGGCGAGCGGCGTGGGAG
GGCCTAAAGCATGGACCTCACTGCCCCCCGATCACGCCGGGGGCGGGCGGGACCAACGAC
GTTCGCTAGGCTCGAGGTAAAACGGCAGGCTTAGGAGAAAGTCAGTTCCGGAGTTCGGCA
CTCGGCGCACAGTTCGAACAGCCGGGAGGGCGCAGTAGTTGACTGTTTCTGACGGCCAGG
CTTCGCAGAGTCTCACATAGCCATCTGGAACACGCTACTGCCCATCCTGCGGCGTCAACC
AGGAACTCTGCGTGGGCGCCACCCTAATGTCTGAGGTCATAATAGCCATTTGACGTTAGT
ACGGCGTAGAACTGACTTCTTTCCACACGAATGGGAGGAAAAGGCGGTACGATTTCAAGC
AACCAAACGCTCCCCCCTTCCCGACCAGCACGAGGATACCTAAGCACGCTTTCGCGTAAA
TTATACTGGGACAATGAGCAGAGACGGCTTTACTAGGACAGACCCCGCAACAATCCACAG
CGAGGGGTATGTAGCCTTGTCAATTGCGCTCAGGGCCACGTGTAGTGAACGTCGCTAGCC
GGACCTCGACTGCGTCAGGCGCTTTTGAGGAGTACGAAACCGGCCACGCCAGCGCTAGTA
TTAAGGATTGAGACGGAAAGCTACCCGACAATAGTGAAGGTCGGCGCTTGGGGGACGACT
ACCGACTGGTGGTCCACGCAGGAGAGGCGAGGTTGAATGTGAACGAGGAGGTCCCTGTTT
ACGATTGGGCTACTTGGGACACTCTCAACCTAACTAGCTCAACGTCGCGGTGAGTTGTTT
CTCAAACTTTCCTAGAAGTTTTTCTTTCTGGATGTTTTTGTTCTCCTTACTGTAGAATCT
AATTGGACGGTCAGGCGTTGCAGGAGCCCATCGATCGTGGTGGTTGCGCTCACATATACG
TTTGCTCCATGCCGATACCACTCGGCCCGTTACTCCCCCGATTTCGTATGGGTCACAGCC
GCTGTGGCCCGTTCGGAGTGAAGGAAGGACGGAGCTACCGCCGTAATGGTTTTGCGCTGA
CATTCGTGAGTCCGACCCCAAAGCCGTGAAGCATGTTCTACGCGGAGCCCCAATTTGCGC
GGACCACCCTCTCCACCCGCATCCCTAACCCTTACGCCTGCGGATGCCGACTTGGTTGTA
GTAACGAGTATTGTCGTCAGGCCATTGTATGCGCCCTCAATCACTAGTTTTTGAGCTCGG
TCCCCAACCCAGGCGCGCGGGCCCCGGGGGACTGCTAGGGCTTCCTGTAAAAGCGGCACG
TGTTGTTACATCTCTAGCGTTGCTACGATAGCGAGGGGGACCGGTGAATGCTTCGGGCTT
CGTCTTTCCTGTTTTATTATCGGGTTCACTAAATCCTTGTCGCTGGTCCTGCTCCGTTCG
TAAGCGGGCTTGTAGGATTTAATTCTTCTCTGAGGCGGTGCACTCTCGTCGACCGGGATC
AGGCCCCCTCTTGTCGTCATGCTGTCCTCATAACACAAACGGCGGAATGAACTCCAGTCC
GGCCGGGGTCAAATCAGTCCTTAAGGCAGTGTTAGAGTGGGTGCTACGCATCCATCCCTA
CTAGATACGGCGAGCATTTGGGCAACAACGGTCGTACTTGTGTACGGGTTCGCCCTCATC
GCGTTAGCCTCTCTCCGTAAATGAACCAGCCGCTATATAAGAGTTATGCTTATGCGCGCA
CGGGAACTGATTTGGGGTCGCTCTCGTGGTTGCCTCCAGGCTGCTCGATGTGCCCCGACG
GTGAGAGCTGTTGGGACTCATAATGGGCGGCATGGCGACTCAGCGTACGAGATGGGATCC
GCCATACACCCTTACGGGAATAGACCCGCTTAGTAGCTCTTCTCCATCGTGCCTTGGCTC
AGTCATGCGTAATCCCGTCCCCTCATGTTTCCTGCGCTCGGCCTCCGTCATCGCTTCCTC
CGAGGGTGTGGGACTCATAGATTTTAAATCGTTTTCAGTTCGGCAACAACAGCTTCGAGT
TCGGAGCTTTACCGTGCCTCCACCCGCCTGTAGATCGGCAACGGACTCCGCGTCCACTAG
TATGGTACCCTGAAAGGAGTTGACCAATGGACCCAATGTTCGGAAGGTGTTCTCGACGAA
TACGCCTCTAACGTAGACGCGCAGCGGTGGGAAAGCACTTCTTGGCGGCTGTGCCGTCGC
ATGGAGCCTGAGTCTCATGTCGGTTGGAAGATAGGGTCCGTGCTCTAGCTTAACCGGTAA
TATAGGCTCCTGGGCTCTACGAACGACCAGGCTTCCCTGGAGCGTGGACTCCCGGTTTAG
CCGTCTGCGGCCAGGCCTCGACGTGAAATCGACCGGTAACCCAAGGAAACCGCGGCTGTC
GTATACCCCTGCCAAAGACGCAAGTGCCTAGGCCGCTTCCCTCGCTTCCTGAATACCACC
GTGTCACAATACCGTTATTTAGTGGTGTGTAGGACACCACCGCAAAACCAGACTTATCCC
TACCCATACGTCCAAAAACGTCCTCAGGCTTACCGCCAGCCGAGGTACGGATGACCTCAG
CTCGCATCTCCTTCTCTTCTGCTCCGTTGCTCGTAAGTCGTCGCACCCAATCACCCGGCA
GTCGGACTGCGCGGTGGTGCTCACAAGCTGATTCTGCTCTCCCCCGAAACGGGTCGTTAA
GACTCATTCGCGTCTTGTCACCCAAAGGTCCCTGTTTTCAATCACTCGAAAACGTAGACT
CCTCTACTGTACTAGTGTTAAAGCACACAAGCCGTCTCCCGCCGTCCCTGGCCTTCAACA
CGCCGCCCACTGGCGCAGTCGTCGAAGCCGCAGTCCGCACTCAGCTCAGTACTCGTGGCC
GCCCTCATAGTCGAGCAACTTTACCTTCACCCGTCCGTCTCCGCGGCCGTCGTAGGAGCC
ACACTAATGCACACCCTTGATCAACTAGGACAATCGAGCTCAGGTTTCTGTCCACCCACG
TCTTGGGACACGCTGTCCGTCCATGGCTGGAAGCTAGGCGAGACACAACGACAAGGCATA
AATGGTTGCAAGAACTCCTTGACGCTCCCATCCCTATCGCATCTTCGGCATAAGCCGGCA
AGGGGGCTGGTGCGTATGCCCTGGCATGGCGGCCTATTATGGGAAGCGGAGTCGGCGCAT
TCGGGGATTTGGTGTCTCTTCGCAATTCCCTGCCTCTTACCCAAACTCGCACTAGCGTCC
GTTGCGTCTAAACGATGGGTTCGTATGGGCTCACTCTTGCACTGTAATGTGTGAAGCCTT
CCAGGCAGTCTAGCCGCTCCCTAGGCAGGTGTGAAACTGGGCTACCGCGAAATTATCACT
GCCACGTAACTGTTCTGTGATCCTTTGCGCTAGGAGTACTCCGACGCAAGTCGCGCTTCA
GCGATCGCACCATATGTAGGGGACGCATGTGAGAGAGGTCGTGCATCTAGATTACGACAT
TTCCCGTGACTCGCGCGCCTGGTGTGACGGTACTTTCGATTGGTCTCTTCACCGCTCAGA
CCTCGAAGTTACCTGCGGTACATCAAAGACTGAAAAACC
>SRR349952 <unknown description>
CGGAGAGCTCCAGGCCAAATGACGAGCTCATGTCCCCTGCGGTACTTAGCTATCTGTTCT
CAATCCCTGAGGTCACACAGCCTCAGATAGTGGGGGCAACCCACACCACCATGAATCATA
TCTACACCATACAGCTTTCGAAGCTGCCCAGTCCTTGTGGGTATGGAACGCCGGTGACCA
CTAAGCCAACCCGGCTTGTCTCGTGGAGCCCGAAGACACCTTTTTTCGTTTTACCTGATC
CGCACGTTCCCCTTCCATGCGGGACACCAGGCAAATACTCGTCGGTCCCGTCTTAGTGGC
AAATTTGCAAGTTTATCACGGTCGAATGAGCGCGATGGCCTGATACTCGCCCAATTTCGC
CCTGACCCAGGTAACAATTGAGACACGCACCGCTCGCAAGTCTAGCCTACGTCGCGTAGG
CTCGGGTCACAACTCGATATTTGCAAGGGACACTGGAATATCGGACCCATTCTGGTGCCT
ATCATTGCAAACTAAACAAGATACCCAAGCAAATCAGAGGAAGCTGCCAGCATCGCTGCT
GTTCAAGATTGGCGAAGCACACAACTTAACGTCTCCCCCATCGGTTACCTCTAGCCCGCA
CGAAGCGACACGCGTCGCTTGCTCACGGACGGAAGTCCAGGTGATGGGTGCAGTGAAGAG
AAATCATAGTGTAAATAATCTAGTGATGTCTATTCGGTGCCAAATCCTGTCTAAGCTCGG
ATTTTCAACGTTCAACCGAATCACGTTTAATTGTGTACGTTTGGCGGTGCCTAATGCCGC
ACTGAGCAATAATATAGACGAGCATCCCATTATTTGCGTTCGCCGGGTGTTCGCACAGAA
TATCGATACTGGCCGTATATGTGGGGGCAGCTTAAGAGTCTAGTTCTCTTTATTAACAGC
TAAGGTCAGCAGCACCTTTCTTTCCGGCATCAACAATCGGTCCCGGGAATGCCATGGAGG
GGGACTAAGATTCTGGCCGAGATCTCAGCCCGTTTTGGCAGATTTAGACCTAGGATGTAA
TCCGCTCCCTTCCGTCACTCCGGGTTTGCGAGACGCGAGGGGAACCGGGAGGGGTCCGCA
GGGGCTGCCGACACTCGACATGAGCGCGTGCCGTCGCCCTCACTCGACGTAATAGATTTA
TGGAGAAATGATGTGCCCACTTGATTTAATATCGAGGGAGCACGTAAAGATCAGTGCTGA
ATGCGCGCCTTGGGGGAGGGCAAGCGGAATATGGTACCAGAGGAGAGAGGCGTTACACGG
TCGAAAATGGGTCCGGACGGTTACTGGGCGCAACTGCGCTGGAATCAGCGCACCAGCAGG
ATCCTAACACAGTGCAAGTTTGGCCTAATGCACCCGGTGTTCTGAGCCGCACGGGCATCT
CTGCTGTAACGATCGGTCACGCCTCTAGTCTTGCTAGTGCCGCGGGTCGTGGCTGCTATT
CTCACTTTCGAATGGCTGGAGGAGTGGGGAAGAACCAAAAAAACGACAACATCACCTGAG
TCTGAGGGGTTGCGGAGCCAACTCTAAGCTAGCCGCAAGTATGCGCCACGAATATGGCAA
GGCAGCAATTGTCAAGATAATGACTCCAGAGCCTTAGGTTAAGACCTATGACCGCACGAA
ATGTATGATACGCATTACCTAGCCAGAGAGTTCCGGTAGGAAATCGGTTCACCGTCAAAT
GAGAGCACCGATAGGGCAGATATTGATGCACGGGCTAGCTCGAATGCGGTTGCTGCCATC
CCAAGGAGCTGAGCGCCGAAACCAGTTCCGGGCAAACCCCCATCCTCCCTCTGGAACAGG
TTAGGGTTCAACTGCGCGCCCGACGTGCCCGCGACCGAATTAGCGGGCCGGTCGACAGAA
TCACTGAGGGGATAATCAGTTCCGCCTCTGACGATTCCTGCCAGGAAGTTGTGTTACCTG
CAGGTCCCCTAGGGAGAGTACGCTAGACTTCTAGTACGAGACCCGGAGGGCACTGGGGGA
GAGGCTAGTTTACTAGCTCGTGGTAAACCCCCCTGGAAGCTCCCAGCACTCTGGTCCGCA
TGGCGTTCTTACGTCGACGCCCTTTTCAGCCGACCTATCTGGCCGGCCCATCCATTCCCT
ATGGGTGAGTTGCGCCGTCGGGGATGGGGGTGAATGAAGCTAAGAGGCGAGGCAAGCCCT
GTTCTCACCCGTTAACGAACACCACGGCATTCCCACACGATGAGAGGTACAGTGAAGTAC
GCCGTAAATCCATTCCTAAGGTGCGAAAGTGAGCCGGCAGCAAGTGGATGAGGTCGGGAT
GCACAACGGACACCTCGGTTTGCAGGTTCCGTAACCGAGCGAGTAACCTTAATAGGAGGT
ACAGAATCGATTAATATAGTGTAGCTAAAACAGTGCGTCTCAAGGTCCGACGGGCACCAA
GAGACTTAGTGCAAATTGGACGGCTCTAGTTCTAAACACTAGCTTGCGCCCGCCCCCTGG
GGCCAAGACCGTCCCAGAGTCGCCAAGCTGCGGTATAGCAATCCTCGTAGAGACGCCAAC
CCCTAACAGTCCGGAGACACGAAGCTGCGCGGACATGAGAATGGGTCTGGATCATCATTG
ACCGGATACGTCACTGGTGTGAGTCGTTCATGGAGGTGCCCAGCTGGAGCAACTGCAGCC
TATGGACATACGGGGGGGGTAGATTTACACCTTACACGCCCCGGCTGGACTCGCCAACGC
GTTCCCTATACTAGGTATCGGTCAAGACCTGGGCTATTATCCCAACCTGGAGCGCTAGCC
GCACGCTCTATCGTAGGGGAGACAGATAAGGATCGTCAGCCGCCGACCCGGAGAGCCTAA
GCATCAACTATTCGGCATCCTCCAGGGCCTACGAGTACCTTGGCAGATGGGGGTCAGGGC
CATAACAAGTATTATGGTGGCAACAGTCTCATCTTGGTGAGTAGTGCCCAATAGTAACTT
TTTCTTTGACTTAATTGGGCACGTACTGCGACAATATCAGAACCGGTGCCCCACCGTTTC
GAGAAACCAGAGGACACGTAGAAGATCAATCGCCCGTAGCAGAAATCTAGCCACCTCCTC
TTCGGGATGTGACGGGGGTGCACACCGTCCCCCCCGGTGCCTAGCATGAGGGGCTACAGA
GTGGTGCGGAGGTCGGCGACAAGAAAAGGCTTATCGCAAGGGGGAAGTGTGGCTTGAATG
TTGCATATTTTCCCGCGAGAAGGCTTTGTGGAGGAGGCAGAGTAGTCACGCCCGGGGCCT
ATGGGGGTAGTTGTATGTTATAATCAGACGACTCTCCATATGTTGTTTCAAGGGCTCGCA
CAGCTGTCGCGCCACCAATCATCCGTCTAAAAAATGACAGCGCTAGGTATTCATGGAGGC
TAGTATAAAGACTCAGCTGAGAAGCGTCGTAGATGCTCCGGAGGAGCGTAAAACTGGACT
TAGGACCGAACGTTTCTCAGACTAGACTGGGGGCGGGCTGAAACGGAGGAAAACGGATGA
AAAGGACAGGGTCTTTGAGCGCCCAGCATAGAAATCAGCCGACAATCTGGCCAGTCGGAT
TACTAAGCCCACCAAGCGCGCCGAATGGAGGCGCAGGGTACCAAGAAACGAAGTGCGATG
GTAGAAGCGTTACGAAGAGCAGCTCAAGAGTAAACGTTGGGGGGGCGAGCGGCGTGGGAG
GGCCTAAAGCATGGACCTCACTGCCCCCCGATCACGCCGGGGGCGGGCGGGACCAACGAC
GTTCGCTAGGCTCGAGGTAAAACGGCAGGCTTAGGAGAAAGTCAGTTCCGGAGTTCGGCA
CTCGGCGCACAGTTCGAACAGCCGGGAGGGCGCAGTAGTTGACTGTTTCTGACGGCCAGG
CTTCGCAGAGTCTCACATAGCCATCTGGAACACGCTACTGCCCATCCTGCGGCGTCAACC
AGGAACTCTGCGTGGGCGCCACCCTAATGTCTGAGGTCATAATAGCCATTTGACGTTAGT
ACGGCGTAGAACTGACTTCTTTCCACACGAATGGGAGGAAAAGGCGGTACGATTTCAAGC
AACCAAACGCTCCCCCCTTCCCGACCAGCACGAGGATACCTAAGCACGCTTTCGCGTAAA
TTATACTGGGACAATGAGCAGAGACGGCTTTACTAGGACAGACCCCGCAACAATCCACAG
CGAGGGGTATGTAGCCTTGTCAATTGCGCTCAGGGCCACGTGTAGTGAACGTCGCTAGCC
GGACCTCGACTGCGTCAGGCGCTTTTGAGGAGTACGAAACCGGCCACGCCAGCGCTAGTA
TTAAGGATTGAGACGGAAAGCTACCCGACAATAGTGAAGGTCGGCGCTTGGGGGACGACT
ACCGACTGGTGGTCCACGCAGGAGAGGCGAGGTTGAATGTGAACGAGGAGGTCCCTGTTT
ACGATTGGGCTACTTGGGACACTCTCAACCTAACTAGCTCAACGTCGCGGTGAGTTGTTT
CTCAAACTTTCCTAGAAGTTTTTCTTTCTGGATGTTTTTGTTCTCCTTACTGTAGAATCT
AATTGGACGGTCAGGCGTTGCAGGAGCCCATCGATCGTGGTGGTTGCGCTCACATATACG
TTTGCTCCATGCCGATACCACTCGGCCCGTTACTCCCCCGATTTCGTATGGGTCACAGCC
GCTGTGGCCCGTTCGGAGTGAAGGAAGGACGGAGCTACCGCCGTAATGGTTTTGCGCTGA
CATTCGTGAGTCCGACCCCAAAGCCGTGAAGCATGTTCTACGCGGAGCCCCAATTTGCGC
GGACCACCCTCTCCACCCGCATCCCTAACCCTTACGCCTGCGGATGCCGACTTGGCTGTA
GTAACGAGTATTGTCGTCAGGCCATTGTATGCGCCCTCAATCACTAGTTTTTGAGCTCGG
TCCCCAACCCAGGCGCGCGGGCCCCGGGGGACTGCTAGGGCTTCCTGTAAAAGCGGCACG
TGTTGTTACATCTCTAGCGTTGCTACGATAGCGAGGGGGACCGGTGAATGCTTCGGGCTT
CGTCTTTCCTGTTTTATTATCGGGTTCACTAAATCCTTGTCGCTGGTCCTGCTCCGTTCG
TAAGCGGGCTTGTAGGATTTAATTCTTCTCTGAGGCGGTGCACTCTCGTCGACCGGGATC
AGGCCCCCTCTTGTCGTCATGCTGTCCTCATAACACAAACGGCGGAATGAACTCCAGTCC
GGCCGGGGTCAAATCAGTCCTTAAGGCAGTGTTAGAGTGGGTGCTACGCATCCATCCCTA
CTAGATACGGCGAGCATTTGGGCAACAACGGTCGTACTTGTGTACGGGTTCGCCCTCATC
GCGTTAGCCTCTCTCCGTAAATGAACCAGCCGCTATATAAGAGTTATGCTTATGCGCGCA
CGGGAACTGATTTGGGGTCGCTCTCGTGGTTGCCTCCAGGCTGCTCGATGTGCCCCGACG
GTGAGAGCTGTTGGGACTCATAATGGGCGGCATGGCGACTCAGCGTACGAGATGGGATCC
GCCATACACCCTTACGGGAATAGACCCGCTTAGTAGCTCTTCTCCATCGTGCCTTGGCTC
AGTCATGCGTAATCCCGTCCCCTCATGTTTCCTGCGCTCGGCCTCCGTCATCGCTTCCTC
CGAGGGTGTGGGACTCATAGATTTTAAATCGTTTTCAGTTCGGCAACAACAGCTTCGAGT
TCGGAGCTTTACCGTGCCTCCACCCGCCTGTAGATCGGCAACGGACTCCGCGTCCACTAG
TATGGTACCCTGAAAGGAGTTGACCAATGGACCCAATGTTCGGAAGGTGTTCTCGACGAA
TACGCCTCTAACGTAGACGCGCAGCGGTGGGAAAGCACTTCTTGGCGGCTGTGCCGTCGC
ATGGAGCCTGAGTCTCATGTCGGTTGGAAGATAGGGTCCGTGCTCTAGCTTAACCGGTAA
TATAGGCTCCTGGGCTCTACGAACGACCAGGCTTCCCTGGAGCGTGGACTCCCGGTTTAG
CCGTCTGCGGCCAGGCCTCGACGTGAAATCGACCGGTAACCCAAGGAAACCGCGGCTGTC
GTATACCCCTGCCAAAGACGCAAGTGCCTAGGCCGCTTCCCTCGCTTCCTGAATACCACC
GTGTCACAATACCGTTATTTAGTGGTGTGTAGGACACCACCGCAAAACCAGACTTATCCC
TACCCATACGTCCAAAAACGTCCTCAGGCTTACCGCCAGCCGAGGTACGGATGACCTCAG
CTCGCATCTCCTTCTCTTCTGCTCCGTTGCTCGTAAGTCGTCGCACCCAATCACCCGGCA
GTCGGACTGCGCGGTGGTGCTCACAAGCTGATTCTGCTCTCCCCCGAAACGGGTCGTTAA
GACTCATTCGCGTCTTGTCACCCAAAGGTCCCTGTTTTCAATCACTCGAAAACGTAGACT
CCTCTACTGTACTAGTGTTAAAGCACACAAGCCGTCTCCCGCCGTCCCTGGCCTTCAACA
CGCCGCCCACTGGCGCAGTCGTCGAAGCCGCAGTCCGCACTCAGCTCAGTACTCGTGGCC
GCCCTCATAGTCGAGCAACTTTACCTTCACCCGTCCGTCTCCGCGGCCGTCGTAGGAGCC
ACACTAATGCACACCCTTGATCAACTAGGACAATCGAGCTCAGGTTTCTGTCCACCCACG
TCTTGGGACACGCTGTCCGTCCATGGCTGGAAGCTAGGCGAGACACAACGACAAGGCATA
AATGGTTGCAAGAACTCCTTGACGCTCCCATCCCTATCGCATCTTCGGCATAAGCCGGCA
AGGGGGCTGGTGCGTATGCCCTGGCATGGCGGCCTATTATGGGAAGCGGAGTCGGCGCAT
TCGGGGATTTGGTGTCTCTTCGCAATTCCCTGCCTCTTACCCAAACTCGCACTAGCGTCC
GTTGCGTCTAAACGATGGGTTCGTATGGGCTCACTCTTGCACTGTAATGTGTGAAGCCTT
CCAGGCAGTCTAGCCGCTCCCTAGGCAGGTGTGAAACTGGGCTACCGCGAAATTATCACT
GCCACGTAACTGTTCTGTGATCCTTTGCGCTAGGAGTACTCCGACGCAAGTCGCGCTTCA
GCGATCGCACCATATGTAGGGGACGCATGTGAGAGAGGTCGTGCATCTAGATTACGACAT
TTCCCGTGACTCGCGCGCCTGGTGTGACGGTACTTTCGATTGGTCTCTTCACCGCTCAGA
CCTCGAAGTTACCTGCGGTACATCAAAGACTGAAAAACC
>SRR364528 <unknown description>
CGGAGAGCTCCAGGCCAAATGACGAGCTCATGTCCCCTGCGGTACTTAGCTATCTGTTCT
CAATCCCTGAGGTCACACAGCCTCAGATAGTGGGGGCAACCCACACCACCATGAATCATA
TCTACACCATACAGCTTTCGAAGCTGCCCAGTCCTTGTGGGTATGGAACGCCGGTGACCA
CTAAGCCAACCCGGCTTGTCTCGTGGAGCCCGAAGACACCTTTTTTCGTTTTACCTGATC
CGCACGTTCCCCTTCCATGCGGGACACCCGGCAAATACTCGTCGGTCCCGTCTTAGTGGC
AAATTTGCAAGTTTATCACGGTCGAATGAGCGCGATGGCCTGATACTCGCCCAATTTCGC
CCTGACCCAGGTAACAATTGAGACACGCACCGCTCGCAAGTCTAGCCTACGTCGCGTAGG
CTCGGGTCACAACTCGATATTTGCAAGGGACACTGGAATATCGGACCCATTCTGGTGCCT
ATCATTGCAAACTAAACAAGATACCCAAGCAAATCAGAGGAAGCTGCCAGCATCGCTGCT
GTTCAAGATTGGCGAAGCACACAACTTAACGTCTCCCCCATCGGTTACCTCTAGCCCGCA
CGAAGCGACACGCGTCGCTTGCTCACGGACGGAAGTCCAGGTGATGGGTGCAGTGAAGAG
AAATCATAGTGTAAATAATCTAGTGATGTCTATTCGGTGCCAAATCCTGTCTAAGCTCGG
ATTTTCAACGTTCAACCGAATCACGTTTAATTGTGTACGTTTGGCGGTGCCTAATGCCGC
ACTGAGCAATAATATAGACGAGCATCCCATTATTTGCGTTCGCCGGGTGTTCGCACAGAA
TATCGATACTGGCCGTATATGTGGGGGCAGCTTAAGAGTCTAGTTCTCTTTATTAACAGC
TAAGGTCAGCAGCACCTTTCTTTCCGGCATCAACAATCGGTCCCGGGAATGCCATGGAGG
GGGACTAAGATTCTGGCCGAGATCTCAGCCCGTTTTGGCAGATTTAGACCTAGGATGTAA
TCCGCTCCCTTCCGTCACTCCGGGTTTGCGAGACGCGAGGGGAACCGGGAGGGGTCCGCA
GGGGCTGCCGACACTCGACATGAGCGCGTGCCGTCGCCCTCACTCGACGTAATAGATTTA
TGGAGAAATGATGTGCCCACTTGATTTAATATCGAGGGAGCACGTAAAGATCAGTGCTGA
ATGCGCGCCTTGGGGGAGGGCAAGCGGAATATGGTACCAGAGGAGAGAGGCGTTACACGG
TCGAAAATGGGTCCGGACGGTTACTGGGCGCAACTGCGCTGGAATCAGCGCACCAGCAGG
ATCCTAACACAGTGCAAGTTTGGCCTAATGCACCCGGTGTTCTGAGCCGCACGGGCATCT
CTGCTGTAACGATCGGTCACGCCTCTAGTCTTGCTAGTGCCGCGGGTCGTGGCTGCTATT
CTCACTTTCGAATGGCTGGAGGAGTGGGGAAGAACCAAAAAAACGACAACATCACCTGAG
TCTGAGGGGTTGCGGAGCCAACTCTAAGCTAGCCGCAAGTATGCGCCACGAATATGGCAA
GGCAGCAATTGTCAAGATAATGACTCCAGAGCCTTAGGTTAAGACCTATGACCGCACGAA
ATGTATGATACGCATTACCTAGCCAGAGAGTTCCGGTAGGAAATCGGTTCACCGTCAAAT
GAGAGCACCGATAGGGCAGATATTGATGCACGGGCTAGCTCGAATGCGGTTGCTGCCATC
CCAAGGAGCTGAGCGCCGAAACCAGTTCCGGGCAAACCCCCATCCTCCCTCTGGAACAGG
TTAGGGTTCAACTGCGCGCCCGACGTGCCCGCGACCGAATTAGCGGGCCGGTCGACAGAA
TCACTGAGGGGATAATCAGTTCCGCCTCTGACGATTCCTGCCAGGAAGTTGTGTTACCTG
CAGGTCCCCTAGGGAGAGTACGCTAGACTTCTAGTACGAGACCCGGAGGGCACTGGGGGA
GAGGCTAGTTTACTAGCTCGTGGTAAACCCCCCTGGAAGCTCCCAGCACTCTGGTCCGCA
TGGCGTTCTTACGTCGACGCCCTTTTCAGCCGACCTATCTGGCCGGCCCATCCATTCCCT
ATGGGTGAGTTGCGCCGTCGGGGATGGGGGTGAATGAAGCTAAGAGGCGAGGCAAGCCCT
GTTCTCACCCGTTAACGAACACCACGGCATTCCCACACGATGAGAGGTACAGTGAAGTAC
GCCGTAAATCCATTCCTAAGGTGCGAAAGTGAGCCGGCAGCAAGTGGATGAGGTCGGGAT
GCACAACGGACACCTCGGTTTGCAGGTTCCGTAACCGAGCGAGTAACCTTAATAGGAGGT
ACAGAATCGATTAATATAGTGTAGCTAAAACAGTGCGTCTCAAGGTCCGACGGGCACCAA
GAGACTTAGTGCAAATTGGACGGCTCTAGTTCTAAACACTAGCTTGCGCCCGCCCCCTGG
GGCCAAGACCGTCCCAGAGTCGCCAAGCTGCGGTATAGCAATCCTCGTAGAGACGCCAAC
CCCTAACAGTCCGGAGACACGAAGCTGCGCGGACATGAGAATGGGTCTGGATCATCATTG
ACCGGATACGTCACTGGTGTGAGTCGTTCATGGAGGTGCCCAGCTGGAGCAACTGCAGCC
TATGGACATACGGGGGGGGTAGATTTACACCTTACACGCCCCGGCTGGACTCGCCAACGC
GTTCCCTATACTAGGTATCGGTCAAGACCTGGGCTATTATCCCAACCTGGAGCGCTAGCC
GCACGCTCTATCGTAGGGGAGACAGATAAGGATCGTCAGCCGCCGACCCGGAGAGCCTAA
GCATCAACTATTCGGCATCCTCCAGGGCCTACGAGTACCTTGGCAGATGGGGGTCAGGGC
CATAACAAGTATTATGGTGGCAACAGTCTCATCTTGGTGAGTAGTGCCCAATAGTAACTT
TTTCTTTGACTTAATTGGGCACGTACTGCGACAATATCAGAACCGGTGCCCCACCGTTTC
GAGAAACCAGAGGACACGTAGAAGATCAATCGCCCGTAGCAGAAATCTAGCCACCTCCTC
TTCGGGATGTGACGGGGGTGCACACCGTCCCCCCCGGTGCCTAGCATGAGGGGCTACAGA
GTGGTGCGGAGGTCGGCGACAAGAAAAGGCTTATCGCAAGGGGGAAGTGTGGCTTGAATG
TTGCATATTTTCCCGCGAGAAGGCTTTGTGGAGGAGGCAGAGTAGTCACGCCCGGGGCCT
ATGGGGGTAGTTGTATGTTATAATCAGACGACTCTCCATATGTTGTTTCAAGGGCTCGCA
CAGCTGTCGCGCCACCAATCATCCGTCTAAAAAATGACAGCGCTAGGTATTCATGGAGGC
TAGTATAAAGACTCAGCTGAGAAGCGTCGTAGATGCTCCGGAGGAGCGTAAAACTGGACT
TAGGACCGAACGTTTCTCAGACTAGACTGGGGGCGGGCTGAAACGGAGGAAAACGGATGA
AAAGGACAGGGTCTTTGAGCGCCCAGCATAGAAATCAGCCGACAATCTGGCCAGTCGGAT
TACTAAGCCCACCAAGCGCGCCGAATGGAGGCGCAGGGTACCAAGAAACGAAGTGCGATG
GTAGAAGCGTTACGAAGAGCAGCTCAAGAGTAAACGTTGGGGGGGCGAGCGGCGTGGGAG
GGCCTAAAGCATGGACCTCACTGCCCCCCGATCACGCCGGGGGCGGGCGGGACCAACGAC
GTTCGCTAGGCTCGAGGTAAAACGGCAGGCTTAGGAGAAAGTCAGTTCCGGAGTTCGGCA
CTCGGCGCACAGTTCGAACAGCCGGGAGGGCGCAGTAGTTGACTGTTTCTGACGGCCAGG
CTTCGCAGAGTCTCACATAGCCATCTGGAACACGCTACCGACCATCCTGCGGCGTCAACC
AGGAACTCTGCGTGGGCGCCACCCTAATGTCTGAGGTCATAATAGCCATTTGACGTTAGT
ACGGCGTAGAACTGACTTCTTTCCACACGAATGGGAGGAAAAGGCGGTACGATTTCAAGC
AACCAAACGCTCCCCCCTTCCCGACCAGCACGAGGATACCTAAGCACGCTTTCGCGTAAA
TTATACTGGGACAATGAGCAGAGACGGCTTTACTAGGACAGACCCCGCAACAATCCACAG
CGAGGGGTATGTAGCCTTGTCAATTGCGCTCAGGGCCACGTGTAGTGAACGTCGCTAGCC
GGACCTCGACTGCGTCAGGCGCTTTTGAGGAGTACGAAACCGGCCACGCCAGCGCTAGTA
TTAAGGATTGAGACGGAAAGCTACCCGACAATAGTGAAGGTCGGCGCTTGGGGGACGACT
ACCGACTGGTGGTCCACGCAGGAGAGGCGAGGTTGAATGTGAACGAGGAGGTCCCTGTTT
ACGATTGGGCTACTTGGGACACTCTCAACCTAACTAGCTCAACGTCGCGGTGAGTTGTTT
CTCAAACTTTCCTAGAAGTTTTTCTTTCTGGATGTTTTTGTTCTCCTTACTGTAGAATCT
AATTGGACGGTCAGGCGTTGCAGGAGCCCATCGATCGTGGTGGTTGCGCTCACATATACG
TTTGCTCCATGCCGATACCACTCGGCCCGTTACTCCCCCGATTTCGTATGGGTCACAGCC
GCTGTGGCCCGTTCGGAGTGAAGGAAGGACGGAGCTACCGCCGTAATGGTTTTGCGCTGA
CATTCGTGAGTCCGACCCCAAAGCCGTGAAGCATGTTCTACGCGGAGCCCCAATTTGCGC
GGACCACCCTCTCCACCCGCATCCCTAACCCTTACGCCTGCGGATGCCGACTTGGCTGTA
GTAACGAGTATTGTCGTCAGGCCATTGTATGCGCCCTCAATCACTAGTTTTTGAGCTCGG
TCCCCAACCCAGGCGCGCGGGCCCCGGGGGACTGCTAGGGCTTCCTGTAAAAGCGGCACG
TGTTGTTACATCTCTAGCGTTGCTACGATAGCGAGGGGGACCGGTGAATGCTTCGGGCTT
CGTCTTTCCTGTTTTATTATCGGGTTCACTAAATCCTTGTCGCTGGTCCTGCTCCGTTCG
TAAGCGGGCTTGTAGGATTTAATTCTTCTCTGAGGCGGTGCACTCTCGTCGACCGGGATC
AGGCCCCCTCTTGTCGTCATGCTGTCCTCATAACACAAACGGCGGAATGAACTCCAGTCC
GGCCGGGGTCAAATCAGTCCTTAAGGCAGTGTTAGAGTGGGTGCTACGCATCCATCCCTA
CTAGATACGGCGAGCATTTGGGCAACAACGGTCGTACTTGTGTACGGGTTCGCCCTCATC
GCGTTAGCCTCTCTCCGTAAATGAACCAGCCGCTATATAAGAGTTATGCTTATGCGCGCA
CGGGAACTGATTTGGGGTCGCTCTCGTGGTTGCCTCCAGGCTGCTCGATGTGCCCCGACG
GTGAGAGCTGTTGGGACTCATAATGGGCGGCATGGCGACTCAGCGTACGAGATGGGATCC
GCCATACACCCTTACGGGAATAGACCCGCTTAGTAGCTCTTCTCCATCGTGCCTTGGCTC
AGTCATGCGTAATCCCGTCCCCTCATGTTTCCTGCGCTCGGCCTCCGTCATCGCTTCCTC
CGAGGGTGTGGGACTCATAGATTTTAAATCGTTTTCAGTTCGGCAACAACAGCTTCGAGT
TCGGAGCTTTACCGTGCCTCCACCCGCCTGTAGATCGGCAACGGACTCCGCGTCCACTAG
TATGGTACCCTGAAAGGAGTTGACCAATGGACCCAATGTTCGGAAGGTGTTCTCGACGAA
TACGCCTCTAACGTAGACGCGCAGCGGTGGGAAAGCACTTCTTGGCGGCTGTGCCGTCGC
ATGGAGCCTGAGTCTCATGTCGGTTGGAAGATAGGGTCCGTGCTCTAGCTTAACCGGTAA
TATAGGCTCCTGGGCTCTACGAACGACCAGGCTTCCCTGGAGCGTGGACTCCCGGTTTAG
CCGTCTGCGGCCAGGCCTCGACGTGAAATCGACCGGTAACCCAAGGAAACCGCGGCTGTC
GTATACCCCTGCCAAAGACGCAAGTGCCTAGGCCGCTTCCCTCGCTTCCTGAATACCACC
GTGTCACAATACCGTTATTTAGTGGTGTGTAGGACACCACCGCAAAACCAGACTTATCCC
TACCCATACGTCCAAAAACGTCCTCAGGCTTACCGCCAGCCGAGGTACGGATGACCTCAG
CTCGCATCTCCTTCTCTTCTGCTCCGTTGCTCGTAAGTCGTCGCACCCAATCACCCGGCA
GTCGGACTGCGCGGTGGTGCTCACAAGCTGATTCTGCTCTCCCCCGAAACGGGTCGTTAA
GACTCATTCGCGTCTTGTCACCCAAAGGTCCCTGTTTTCAATCACTCGAAAACGTAGACT
CCTCTACTGTACTAGTGTTAAAGCACACAAGCCGTCTCCCGCCGTCCCTGGCCTTCAACA
CGCCGCCCACTGGCGCAGTCGTCGAAGCCGCAGTCCGCACTCAGCTCAGTACTCGTGGCC
GCCCTCATAGTCGAGCAACTTTACCTTCACCCGTCCGTCTCCGCGGCCGTCGTAGGAGCC
ACACTAATGCACACCCTTGATCAACTAGGACAATCGAGCTCAGGTTTCTGTCCACCCACG
TCTTGGGACACGCTGTCCGTCCATGGCTGGAAGCTAGGCGAGACACAACGACAAGGCATA
AATGGTTGCAAGAACTCCTTGACGCTCCCATCCCTATCGCATCTTCGGCATAAGCCGGCA
AGGGGGCTGGTGCGTATGCCCTGGCATGGCGGCCTATTATGGGAAGCGGAGTCGGCGCAT
TCGGGGATTTGGTGTCTCTTCGCAATTCCCTGCCTCTTACCCAAACTCGCACTAGCGTCC
GTTGCGTCTAAACGATGGGTTCGTATGGGCTCACTCTTGCACTGTAATGTGTGAAGCCTT
CCAGGCAGTCTAGCCGCTCCCTAGGCAGGTGTGAAACTGGGCTACCGCGAAATTATCACT
GCCACGTAACTGTTCTGTGATCCTTTGCGCTAGGAGTACTCCGACGCAAGTCGCGCTTCA
GCGATCGCACCATATGTAGGGGACGCATGTGAGAGAGGTCGTGCATCTAGATTACGACAT
TTCCCGTGACTCGCGCGCCTGGTGTGACGGTACTTTCGATTGGTCTCTTCACCGCTCAGA
CCTCGAAGTTACCTGCGGTACATCAAAGACTGAAAAACC
>SRR354021 <unknown description>
CGGAGAGCTCCAGGCCAAATGACGAGCTCATGTCCCCTGCGGTACTTAGCTATCTGTTCT
CAATCCCTGAGGTCACACAGCCTCAGATAGTGGGGGCAACCCACACCACCATGAATCATA
TCTACACCATACAGCTTTCGAAGCTGCCCAGTCCTTGTGGGTATGGAACGCCGGTGACCA
CTAAGCCAACCCGGCTTGTCTCGTGGAGCCCGAAGACACCTTTTTTCGTTTTACCTGATC
CGCACGTTCCCCTTCCATGCGGGACACCCGGCAAATACTCGTCGGTCCCGTCTTAGTGGC
AAATTTGCAAGTTTATCACGGTCGAATGAGCGCGATGGCCTGATACTCGCCCAATTTCGC
CCTGACCCAGGTAACAATTGAGACACGCACCGCTCGCAAGTCTAGCCTACGTCGCGTAGG
CTCGGGTCACAACTCGATATTTGCAAGGGACACTGGAATATCGGACCCATTCTGGTGCCT
ATCATTGCAAACTAAACAAGATACCCAAGCAAATCAGAGGAAGCTGCCAGCATCGCTGCT
GTTCAAGATTGGCGAAGCACACAACTTAACGTCTCCCCCATCGGTTACCTCTAGCCCGCA
CGAAGCGACACGCGTCGCTTGCTCACGGACGGAAGTCCAGGTGATGGGTGCAGTGAAGAG
AAATCATAGTGTAAATAATCTAGTGATGTCTATTCGGTGCCAAATCCTGTCTAAGCTCGG
ATTTTCAACGTTCAACCGAATCACGTTTAATTGTGTACGTTTGGCGGTGCCTAATGCCGC
ACTGAGCAATAATATAGACGAGCATCCCATTATTTGCGTTCGCCGGGTGTTCGCACAGAA
TATCGATACTGGCCGTATATGTGGGGGCAGCTTAAGAGTCTAGTTCTCTTTATTAACAGC
TAAGGTCAGCAGCACCTTTCTTTCCGGCATCAACAATCGGTCCCGGGAATGCCATGGAGG
GGGACTAAGATTCTGGCCGAGATCTCAGCCCGTTTTGGCAGATTTAGACCTAGGATGTAA
TCCGCTCCCTTCCGTCACTCCGGGTTTGCGAGACGCGAGGGGAACCGGGAGGGGTCCGCA
GGGGCTGCCGACACTCGACATGAGCGCGTGCCGTCGCCCTCACTCGACGTAATAGATTTA
TGGAGAAATGATGTGCCCACTTGATTTAATATCGAGGGAGCACGTAAAGATCAGTGCTGA
ATGCGCGCCTTGGGGGAGGGCAAGCGGAATATGGTACCAGAAGAGAGAGGCGTTACACGG
TCGAAAATGGGTCCGGACGGTTACTGGGCGCAACTGCGCTGGAATCAGCGCACCAGCAGG
ATCCTAACACAGTGCAAGTTTGGCCTAATGCACCCGGTGTTCTGAGCCGCACGGGCATCT
CTGCTGTAACGATCGGTCACGCCTCTAGTCTTGCTAGTGCCGCGGGTCGTGGCTGCTATT
CTCACTTTCGAATGGCTGGAGGAGTGGGGAAGAACCAAAAAAACGACAACATCACCTGAG
TCTGAGGGGTTGCGGAGCCAACTCTAAGCTAGCCGCAAGTATGCGCCACGAATATGGCAA
GGCAGCAATTGTCAAGATAATGACTCCAGAGCCTTAGGTTAAGACCTATGACCGCACGAA
ATGTATGATACGCATTACCTAGCCAGAGAGTTCCGGTAGGAAATCGGTTCACCGTCAAAT
GAGAGCACCGATAGGGCAGATATTGATGCACGGGCTAGCTCGAATGCGGTTGCTGCCATC
CCAAGGAGCTGAGCGCCGAAACCAGTTCCGGGCAAACCCCCATCCTCCCTCTGGAACAGG
TTAGGGTTCAACTGCGCGCCCGACGTGCCCGCGACCGAATTAGCGGGCCGGTCGACAGAA
TCACTGAGGGGATAATCAGTTCCGCCTCTGACGATTCCTGCCAGGAAGTTGTGTTACCTG
CAGGTCCCCTAGGGAGAGTACGCTAGACTTCTAGTACGAGACCCGGAGGGCACTGGGGGA
GAGGCTAGTTTACTAGCTCGTGGTAAACCCCCCTGGAAGCTCCCAGCACTCTGGTCCGCA
TGGCGTTCTTACGTCGACGCCCTTTTCAGCCGACCTATCTGGCCGGCCCATCCATTCCCT
ATGGGTGAGTTGCGCCGTCGGGGATGGGGGTGAATGAAGCTAAGAGGCGAGGCAAGCCCT
GTTCTCACCCGTTAACGAACACCACGGCATTCCCACACGATGAGAGGTACAGTGAAGTAC
GCCGTAAATCCATTCCTAAGGTGCGAAAGTGAGCCGGCAGCAAGTGGATGAGGTCGGGAT
GCACAACGGACACCTCGGTTTGCAGGTTCCGTAACCGAGCGAGTAACCTTAATAGGAGGT
ACAGAATCGATTAATATAGTGTAGCTAAAACAGTGCGTCTCAAGGTCCGACGGGCACCAA
GAGACTTAGTGCAAATTGGACGGCTCTAGTTCTAAACACTAGCTTGCGCCCGCCCCCTGG
GGCCAAGACCGTCCCAGAGTCGCCAAGCTGCGGTATAGCAATCCTCGTAGAGACGCCAAC
CCCTAACAGTCCGGAGACACGAAGCTGCGCGGACATGAGAATGGGTCTGGATCATCATTG
ACCGGATACGTCACTGGTGTGAGTCGTTCATGGAGGTGCCCAGCTGGAGCAACTGCAGCC
TATGGACATACGGGGGGGGTAGATTTACACCTTACACGCCCCGGCTGGACTCGCCAACGC
GTTCCCTATACTAGGTATCGGTCAAGACCTGGGCTATTATCCCAACCTGGAGCGCTAGCC
GCACGCTCTATCGTAGGGGAGACAGATAAGGATCGTCAGCCGCCGACCCGGAGAGCCTAA
GCATCAACTATTCGGCATCCTCCAGGGCCTACGAGTACCTTGGCAGATGGGGGTCAGGGC
CATAACAAGTATTATGGTGGCAACAGTCTCATCTTGGTGAGTAGTGCCCAATAGTAACTT
TTTCTTTGACTTAATTGGGCACGTACTGCGACAATATCAGAACCGGTGCCCCACCGTTTC
GAGAAACCAGAGGACACGTAGAAGATCAATCGCCCGTAGCAGAAATCTAGCCACCTCCTC
TTCGGGATGTGACGGGGGTGCACACCGTCCCCCCCGGTGCCTAGCATGAGGGGCTACAGA
GTGGTGCGGAGGTCGGCGACAAGAAAAGGCTTATCGCAAGGGGGAAGTGTGGCTTGAATG
TTGCATATTTTCCCGCGAGAAGGCTTTGTGGAGGAGGCAGAGTAGTCACGCCCGGGGCCT
ATGGGGGTAGTTGTATGTTATAATCAGACGACTCTCCATATGTTGTTTCAAGGGCTCGCA
CAGCTGTCGCGCCACCAATCATCCGTCTAAAAAATGACAGCGCTAGGTATTCATGGAGGC
TAGTATAAAGACTCAGCTGAGAAGCGTCGTAGATGCTCCGGAGGAGCGTAAAACTGGACT
TAGGACCGAACGTTTCTCAGACTAGACTGGGGGCGGGCTGAAACGGAGGAAAACGGATGA
AAAGGACAGGGTCTTTGAGCGCCCAGCATAGAAATCAGCCGACAATCTGGCCAGTCGGAT
TACTAAGCCCACCAAGCGCGCCGAATGGAGGCGCAGGGTACCAAGAAACGAAGTGCGATG
GTAGAAGCGTTACGAAGAGCAGCTCAAGAGTAAACGTTGGGGGGGCGAGCGGCGTGGGAG
GGCCTAAAGCATGGACCTCACTGCCCCCCGATCACGCCGGGGGCGGGCGGGACCAACGAC
GTTCGCTAGGCTCGAGGTAAAACGGCAGGCTTAGGAGAAAGTCAGTTCCGGAGTTCGGCA
CTCGGCGCACAGTTCGAACAGCCGGGAGGGCGCAGTAGTTGACTGTTTCTGACGGCCAGG
CTTCGCAGAGTCTCACATAGCCATCTGGAACACGCTACTGCCCATCCTGCGGCGTCAACC
AGGAACTCTGCGTGGGCGCCACCCTAATGTCTGAGGTCATAATAGCCATTTGACGTTAGT
ACGGCGTAGAACTGACTTCTTTCCACACGAATGGGAGGAAAAGGCGGTACGATTTCAAGC
AACCAAACGCTCCCCCCTTCCCGACCAGCACGAGGATACCTAAGCACGCTTTCGCGTAAA
TTATACTGGGACAATGAGCAGAGACGGCTTTACTAGGACAGACCCCGCAACAATCCACAG
CGAGGGGTATGTAGCCTTGTCAATTGCGCTCAGGGCCACGTGTAGTGAACGTCGCTAGCC
GGACCTCGACTGCGTCAGGCGCTTTTGAGGAGTACGAAACCGGCCACGCCAGCGCTAGTA
TTAAGGATTGAGACGGAAAGCTACCCGACAATAGTGAAGGTCGGCGCTTGGGGGACGACT
ACCGACTGGTGGTCCACGCAGGAGAGGCGAGGTTGAATGTGAACGAGGAGGTCCCTGTTT
ACGATTGGGCTACTTGGGACACTCTCAACCTAACTAGCTCAACGTCGCGGTGAGTTGTTT
CTCAAACTTTCCTAGAAGTTTTTCTTTCTGGATGTTTTTGTTCTCCTTACTGTAGAATCT
AATTGGACGGTCAGGCGTTGCAGGAGCCCATCGATCGTGGTGGTTGCGCTCACATATACG
TTTGCTCCATGCCGATACCACTCGGCCCGTTACTCCCCCGATTTCGTATGGGTCACAGCC
GCTGTGGCCCGTTCGGAGTGAAGGAAGGACGGAGCTACCGCCGTAATGGTTTTGCGCTGA
CATTCGTGAGTCCGACCCCAAAGCCGTGAAGCATGTTCTACGCGGAGCCCCAATTTGCGC
GGACCACCCTCTCCACCCGCATCCCTAACCCTTACGCCTGCGGATGCCGACTTGGTTGTA
GTAACGAGTATTGTCGTCAGGCCATTGTATGCGCCCTCAATCACTAGTTTTTGAGCTCGG
TCCCCAACCCAGGCGCGCGGGCCCCGGGGGACTGCTAGGGCTTCCTGTAAAAGCGGCACG
TGTTGTTACATCTCTAGCGTTGCTACGATAGCGAGGGGGACCGGTGAATGCTTCGGGCTT
CGTCTTTCCTGTTTTATTATCGGGTTCACTAAATCCTTGTCGCTGGTCCTGCTCCGTTCG
TAAGCGGGCTTGTAGGATTTAATTCTTCTCTGAGGCGGTGCACTCTCGTCGACCGGGATC
AGGCCCCCTCTTGTCGTCATGCTGTCCTCATAACACAAACGGCGGAATGAACTCCAGTCC
GGCCGGGGTCAAATCAGTCCTTAAGGCAGTGTTAGAGTGGGTGCTACGCATCCATCCCTA
CTAGATACGGCGAGCATTTGGGCAACAACGGTCGTACTTGTGTACGGGTTCGCCCTCATC
GCGTTAGCCTCTCTCCGTAAATGAACCAGCCGCTATATAAGAGTTATGCTTATGCGCGCA
CGGGAACTGATTTGGGGTCGCTCTCGTGGTTGCCTCCAGGCTGCTCGATGTGCCCCGACG
GTGAGAGCTGTTGGGACTCATAATGGGCGGCATGGCGACTCAGCGTACGAGATGGGATCC
GCCATACACCCTTACGGGAATAGACCCGCTTAGTAGCTCTTCTCCATCGTGCCTTGGCTC
AGTCATGCGTAATCCCGTCCCCTCATGTTTCCTGCGCTCGGCCTCCGTCATCGCTTCCTC
CGAGGGTGTGGGACTCATAGATTTTAAATCGTTTTCAGTTCGGCAACAACAGCTTCGAGT
TCGGAGCTTTACCGTGCCTCCACCCGCCTGTAGATCGGCAACGGACTCCGCGTCCACTAG
TATGGTACCCTGAAAGGAGTTGACCAATGGACCCAATGTTCGGAAGGTGTTCTCGACGAA
TACGCCTCTAACGTAGACGCGCAGCGGTGGGAAAGCACTTCTTGGCGGCTGTGCCGTCGC
ATGGAGCCTGAGTCTCATGTCGGTTGGAAGATAGGGTCCGTGCTCTAGCTTAACCGGTAA
TATAGGCTCCTGGGCTCTACGAACGACCAGGCTTCCCTGGAGCGTGGACTCCCGGTTTAG
CCGTCTGCGGCCAGGCCTCGACGTGAAATCGACCGGTAACCCAAGGAAACCGCGGCTGTC
GTATACCCCTGCCAAAGACGCAAGTGCCTAGGCCGCTTCCCTCGCTTCCTGAATACCACC
GTGTCACAATACCGTTATTTAGTGGTGTGTAGGACACCACCGCAAAACCAGACTTATCCC
TACCCATACGTCCAAAAACGTCCTCAGGCTTACCGCCAGCCGAGGTACGGATGACCTCAG
CTCGCATCTCCTTCTCTTCTGCTCCGTTGCTCGTAAGTCGTCGCACCCAATCACCCGGCA
GTCGGACTGCGCGGTGGTGCTCACAAGCTGATTCTGCTCTCCCCCGAAACGGGTCGTTAA
GACTCATTCGCGTCTTGTCACCCAAAGGTCCCTGTTTTCAATCACTCGAAAACGTAGACT
CCTCTACTGTACTAGTGTTAAAGCACACAAGCCGTCTCCCGCCGTCCCTGGCCTTCAACA
CGCCGCCCACTGGCGCAGTCGTCGAAGCCGCAGTCCGCACTCAGCTCAGTACTCGTGGCC
GCCCTCATAGTCGAGCAACTTTACCTTCACCCGTCCGTCTCCGCGGCCGTCGTAGGAGCC
ACACTAATGCACACCCTTGATCAACTAGGACAATCGAGCTCAGGTTTCTGTCCACCCACG
TCTTGGGACACGCTGTCCGTCCATGGCTGGAAGCTAGGCGAGACACAACGACAAGGCATA
AATGGTTGCAAGAACTCCTTGACGCTCCCATCCCTATCGCATCTTCGGCATAAGCCGGCA
AGGGGGCTGGTGCGTATGCCCTGGCATGGCGGCCTATTATGGGAAGCGGAGTCGGCGCAT
TCGGGGATTTGGTGTCTCTTCGCAATTCCCTGCCTCTTACCCAAACTCGCACTAGCGTCC
GTTGCGTCTAAACGATGGGTTCGTATGGGCTCACTCTTGCACTGTAATGTGTGAAGCCTT
CCAGGCAGTCTAGCCGCTCCCTAGGCAGGTGTGAAACTGGGCTACCGCGAAATTATCACT
GCCACGTAACTGTTCTGTGATCCTTTGCGCTAGGAGTACTCCGACGCAAGTCGCGCTTCA
GCGATCGCACCATATGTAGGGGACGCATGTGAGAGAGGTCGTGCATCTAGATTACGACAT
TTCCCGTGACTCGCGCGCCTGGTGTGACGGTACTTTCGATTGGTCTCTTCACCGCTCAGA
CCTCGAAGTTACCTGCGGTACATCAAAGACTGAAAAACC
>SRR359773 <unknown description>
CGGAGAGCTCCAGGCCAAATGACGAGCTCATGTCCCCTGCGGTACTTAGCTATCTGTTCT
CAATCCCTGAGGTCACACAGCCTCAGATAGTGGGGGCAACCCACACCACCATGAATCATA
TCTACACCATACAGCTTTCGAAGCTGCCCAGTCCTTGTGGGTATGGAACGCCGGTGACCA
CTAAGCCAACCCGGCTTGTCTCGTGGAGCCCGAAGACACCTTTTTTCGTTTTACCTGATC
CGCACGTTCCCCTTCCATGCGGGACACCCGGCAAATACTCGTCGGTCCCGTCTTAGTGGC
AAATTTGCAAGTTTATCACGGTCGAATGAGCGCGATGGCCTGATACTCGCCCAATTTCGC
CCTGACCCAGGTAACAATTGAGACACGCACCGCTCGCAAGTCTAGCCTACGTCGCGTAGG
CTCGGGTCACAACTCGATATTTGCAAGGGACACTGGAATATCGGACCCATTCTGGTGCCT
ATCATTGCAAACTAAACAAGATACCCAAGCAAATCAGAGGAAGCTGCCAGCATCGCTGCT
GTTCAAGATTGGCGAAGCACACAACTTAACGTCTCCCCCATCGGTTACCTCTAGCCCGCA
CGAAGCGACACGCGTCGCTTGCTCACGGACGGAAGTCCAGGTGATGGGTGCAGTGAAGAG
AAATCATAGTGTAAATAATCTAGTGATGTCTATTCGGTGCCAAATCCTGTCTAAGCTCGG
ATTTTCAACGTTCAACCGAATCACGTTTAATTGTGTACGTTTGGCGGTGCCTAATGCCGC
ACTGAGCAATAATATAGACGAGCATCCCATTATTTGCGTTCGCCGGGTGTTCGCACAGAA
TATCGATACTGGCCGTATATGTGGGGGCAGCTTAAGAGTCTAGTTCTCTTTATTAACAGC
TAAGGTCAGCAGCACCTTTCTTTCCGGCATCAACAATCGGTCCCGGGAATGCCATGGAGG
GGGACTAAGATTCTGGCCGAGATCTCAGCCCGTTTTGGCAGATTTAGACCTAGGATGTAA
TCCGCTCCCTTCCGTCACTCCGGGTTTGCGAGACGCGAGGGGAACCGGGAGGGGTCCGCA
GGGGCTGCCGACACTCGACATGAGCGCGTGCCGTCGCCCTCACTCGACGTAATAGATTTA
TGGAGAAATGATGTGCCCACTTGATTTAATATCGAGGGAGCACGTAAAGATCAGTGCTGA
ATGCGCGCCTTGGGGGAGGGCAAGCGGAATATGGTACCAGAGGAGAGAGGCGTTACACGG
TCGAAAATGGGTCCGGACGGTTACTGGGCGCAACTGCGCTGGAATCAGCGCACCAGCAGG
ATCCTAACACAGTGCAAGTTTGGCCTAATGCACCCGGTGTTCTGAGCCGCACGGGCATCT
CTGCTGTAACGATCGGTCACGCCTCTAGTCTTGCTAGTGCCGCGGGTCGTGGCTGCTATT
CTCACTTTCGAATGGCTGGAGGAGTGGGGAAGAACCAAAAAAACGACAACATCACCTGAG
TCTGAGGGGTTGCGGAGCCAACTCTAAGCTAGCCGCAAGTATGCGCCACGAATATGGCAA
GGCAGCAATTGTCAAGATAATGACTCCAGAGCCTTAGGTTAAGACCTATGACCGCACGAA
ATGTATGATACGCATTACCTAGCCAGAGAGTTCCGGTAGGAAATCGGTTCACCGTCAAAT
GAGAGCACCGATAGGGCAGATATTGATGCACGGGCTAGCTCGAATGCGGTTGCTGCCATC
CCAAGGAGCTGAGCGCCGAAACCAGTTCCGGGCAAACCCCCATCCTCCCTCTGGAACAGG
TTAGGGTTCAACTGCGCGCCCGACGTGCCCGCGACCGAATTAGCGGGCCGGTCGACAGAA
TCACTGAGGGGATAATCAGTTCCGCCTCTGACGATTCCTGCCAGGAAGTTGTGTTACCTG
CAGGTCCCCTAGGGAGAGTACGCTAGACTTCTAGTACGAGACCCGGAGGGCACTGGGGGA
GAGGCTAGTTTACTAGCTCGTGGTAAACCCCCCTGGAAGCTCCCAGCACTCTGGTCCGCA
TGGCGTTCTTACGTCGACGCCCTTTTCAGCCGACCTATCTGGCCGGCCCATCCATTCCCT
ATGGGTGAGTTGCGCCGTCGGGGATGGGGGTGAATGAAGCTAAGAGGCGAGGCAAGCCCT
GTTCTCACCCGTTAACGAACACCACGGCATTCCCACACGATGAGAGGTACAGTGAAGTAC
GCCGTAAATCCATTCCTAAGGTGCGAAAGTGAGCCGGCAGCAAGTGGATGAGGTCGGGAT
GCACAACGGACACCTCGGTTTGCAGGTTCCGTAACCGAGCGAGTAACCTTAATAGGAGGT
ACAGAATCGATTAATATAGTGTAGCTAAAACAGTGCGTCTCAAGGTCCGACGGGCACCAA
GAGACTTAGTGCAAATTGGACGGCTCTAGTTCTAAACACTAGCTTGCGCCCGCCCCCTGG
GGCCAAGACCGTCCCAGAGTCGCCAAGCTGCGGTATAGCAATCCTCGTAGAGACGCCAAC
CCCTAACAGTCCGGAGACACGAAGCTGCGCGGACATGAGAATGGGTCTGGATCATCATTG
ACCGGATACGTCACTGGTGTGAGTCGTTCATGGAGGTGCCCAGCTGGAGCAACTGCAGCC
TATGGACATACGGGGGGGGTAGATTTACACCTTACACGCCCCGGCTGGACTCGCCAACGC
GTTCCCTATACTAGGTATCGGTCAAGACCTGGGCTATTATCCCAACCTGGAGCGCTAGCC
GCACGCTCTATCGTAGGGGAGACAGATAAGGATCGTCAGCCGCCGACCCGGAGAGCCTAA
GCATCAACTATTCGGCATCCTCCAGGGCCTACGAGTACCTTGGCAGATGGGGGTCAGGGC
CATAACAAGTATTATGGTGGCAACAGTCTCATCTTGGTGAGTAGTGCCCAATAGTAACTT
TTTCTTTGACTTAATTGGGCACGTACTGCGACAATATCAGAACCGGTGCCCCACCGTTTC
GAGAAACCAGAGGACACGTAGAAGATCAATCGCCCGTAGCAGAAATCTAGCCACCTCCTC
TTCGGGATGTGACGGGGGTGCACACCGTCCCCCCCGGTGCCTAGCATGAGGGGCTACAGA
GTGGTGCGGAGGTCGGCGACAAGAAAAGGCTTATCGCAAGGGGGAAGTGTGGCTTGAATG
TTGCATATTTTCCCGCGAGAAGGCTTTGTGGAGGAGGCAGAGTAGTCACGCCCGGGGCCT
ATGGGGGTAGTTGTATGTTATAATCAGACGACTCTCCATATGTTGTTTCAAGGGCTCGCA
CAGCTGTCGCGCCACCAATCATCCGTCTAAAAAATGACAGCGCTAGGTATTCATGGAGGC
TAGTATAAAGACTCAGCTGAGAAGCGTCGTAGATGCTCCGGAGGAGCGTAAAACTGGACT
TAGGACCGAACGTTTCTCAGACTAGACTGGGGGCGGGCTGAAACGGAGGAAAACGGATGA
AAAGGACAGGGTCTTTGAGCGCCCAGCATAGAAATCAGCCGACAATCTGGCCAGTCGGAT
TACTAAGCCCACCAAGCGCGCCGAATGGAGGCGCAGGGTACCAAGAAACGAAGTGCGATG
GTAGAAGCGTTACGAAGAGCAGCTCAAGAGTAAACGTTGGGGGGGCGAGCGGCGTGGGAG
GGCCTAAAGCATGGACCTCACTGCCCCCCGATCACGCCGGGGGCGGGCGGGACCAACGAC
GTTCGCTAGGCTCGAGGTAAAACGGCAGGCTTAGGAGAAAGTCAGTTCCGGAGTTCGGCA
CTCGGCGCACAGTTCGAACAGCCGGGAGGGCGCAGTAGTTGACTGTTTCTGACGGCCAGG
CTTCGCAGAGTCTCACATAGCCATCTGGAACACGCTACTGCCCATCCTGCGGCGTCAACC
AGGAACTCTGCGTGGGCGCCACCCTAATGTCTGAGGTCATAATAGCCATTTGACGTTAGT
ACGGCGTAGAACTGACTTCTTTCCACACGAATGGGAGGAAAAGGCGGTACGATTTCAAGC
AACCAAACGCTCCCCCCTTCCCGACCAGCACGAGGATACCTAAGCACGCTTTCGCGTAAA
TTATACTGGGACAATGAGCAGAGACGGCTTTACTAGGACAGACCCCGCAACAATCCACAG
CGAGGGGTATGTAGCCTTGTCAATTGCGCTCAGGGCCACGTGTAGTGAACGTCGCTAGCC
GGACCTCGACTGCGTCAGGCGCTTTTGAGGAGTACGAAACCGGCCACGCCAGCGCTAGTA
TTAAGGATTGAGACGGAAAGCTACCCGACAATAGTGAAGGTCGGCGCTTGGGGGACGACT
ACCGACTGGTGGTCCACGCAGGAGAGGCGAGGTTGAATGTGAACGAGGAGGTCCCTGTTT
ACGATTGGGCTACTTGGGACACTCTCAACCTAACTAGCTCAACGTCGCGGTGAGTTGTTT
CTCAAACTTTCCTAGAAGTTTTTCTTTCTGGATGTTTTTGTTCTCCTTACTGTAGAATCT
AATTGGACGGTCAGGCGTTGCAGGAGCCCATCGATCGTGGTGGTTGCGCTCACATATACG
TTTGCTCCATGCCGATACCACTCGGCCCGTTACTCCCCCGATTTCGTATGGGTCACAGCC
GCTGTGGCCCGTTCGGAGTGAAGGAAGGACGGAGCTACCGCCGTAATGGTTTTGCGCTGA
CATTCGTGAGTCCGACCCCAAAGCCGTGAAGCATGTTCTACGCGGAGCCCCAATTTGCGC
GGACCACCCTCTCCACCCGCATCCCTAACCCTTACGCCTGCGGATGCCGACTTGGCTGTA
GTAACGAGTATTGTCGTCAGGCCATTGTATGCGCCCTCAATCACTAGTTTTTGAGCTCGG
TCCCCAACCCAGGCGCGCGGGCCCCGGGGGACTGCTAGGGCTTCCTGTAAAAGCGGCACG
TGTTGTTACATCTCTAGCGTTGCTACGATAGCGAGGGGGACCGGTGAATGCTTCGGGCTT
CGTCTTTCCTGTTTTATTATCGGGTTCACTAAATCCTTGTCGCTGGTCCTGCTCCGTTCG
TAAGCGGGCTTGTAGGATTTAATTCTTCTCTGAGGCGGTGCACTCTCGTCGACCGGGATC
AGGCCCCCTCTTGTCGTCATGCTGTCCTCATAACACAAACGGCGGAATGAACTCCAGTCC
GGCCGGGGTCAAATCAGTCCTTAAGGCAGTGTTAGAGTGGGTGCTACGCATCCATCCCTA
CTAGATACGGCGAGCATTTGGGCAACAACGGTCGTACTTGTGTACGGGTTCGCCCTCATC
GCGTTAGCCTCTCTCCGTAAATGAACCAGCCGCTATATAAGAGTTATGCTTATGCGCGCA
CGGGAACTGATTTGGGGTCGCTCTCGTGGTTGCCTCCAGGCTGCTCGATGTGCCCCGACG
GTGAGAGCTGTTGGGACTCATAATGGGCGGCATGGCGACTCAGCGTACGAGATGGGATCC
GCCATACACCCTTACGGGAATAGACCCGCTTAGTAGCTCTTCTCCATCGTGCCTTGGCTC
AGTCATGCGTAATCCCGTCCCCTCATGTTTCCTGCGCTCGGCCTCCGTCATCGCTTCCTC
CGAGGGTGTGGGACTCATAGATTTTAAATCGTTTTCAGTTCGGCAACAACAGCTTCGAGT
TCGGAGCTTTACCGTGCCTCCACCCGCCTGTAGATCGGCAACGGACTCCGCGTCCACTAG
TATGGTACCCTGAAAGGAGTTGACCAATGGACCCAATGTTCGGAAGGTGTTCTCGACGAA
TACGCCTCTAACGTAGACGCGCAGCGGTGGGAAAGCACTTCTTGGCGGCTGTGCCGTCGC
ATGGAGCCTGAGTCTCATGTCGGTTGGAAGATAGGGTCCGTGCTCTAGCTTAACCGGTAA
TATAGGCTCCTGGGCTCTACGAACGACCAGGCTTCCCTGGAGCGTGGACTCCCGGTTTAG
CCGTCTGCGGCCAGGCCTCGACGTGAAATCGACCGGTAACCCAAGGAAACCGCGGCTGTC
GTATACCCCTGCCAAAGACGCAAGTGCCTAGGCCGCTTCCCTCGCTTCCTGAATACCACC
GTGTCACAATACCGTTATTTAGTGGTGTGTAGGACACCACCGCAAAACCAGACTTATCCC
TACCCATACGTCCAAAAACGTCCTCAGGCTTACCGCCAGCCGAGGTACGGATGACCTCAG
CTCGCATCTCCTTCTCTTCTGCTCCGTTGCTCGTAAGTCGTCGCACCCAATCACCCGGCA
GTCGGACTGCGCGGTGGTGCTCACAAGCTGATTCTGCTCTCCCCCGAAACGGGTCGTTAA
GACTCATTCGCGTCTTGTCACCCAAAGGTCCCTGTTTTCAATCACTCGAAAACGTAGACT
CCTCTACTGTACTAGTGTTAAAGCACACAAGCCGTCTCCCGCCGTCCCTGGCCTTCAACA
CGCCGCCCACTGGCGCAGTCGTCGAAGCCGCAGTCCGCACTCAGCTCAGTACTCGTGGCC
GCCCTCATAGTCGAGCAACTTTACCTTCACCCGTCCGTCTCCGCGGCCGTCGTAGGAGCC
ACACTAATGCACACCCTTGATCAACTAGGACAATCGAGCTCAGGTTTCTGTCCACCCACG
TCTTGGGACACGCTGTCCGTCCATGGCTGGAAGCTAGGCGAGACACAACGACAAGGCATA
AATGGTTGCAAGAACTCCTTGACGCTCCCATCCCTATCGCATCTTCGGCATAAGCCGGCA
AGGGGGCTGGTGCGTATGCCCTGGCATGGCGGCCTATTATGGGAAGCGGAGTCGGCGCAT
TCGGGGATTTGGTGTCTCTTCGCAATTCCCTGCCTCTTACCCAAACTCGCACTAGCGTCC
GTTGCGTCTAAACGATGGGTTCGTATGGGCTCACTCTTGCACTGTAATGTGTGAAGCCTT
CCAGGCAGTCTAGCCGCTCCCTAGGCAGGTGTGAAACTGGGCTACCGCGAAATTATCACT
GCCACGTAACTGTTCTGTGATCCTTTGCGCTAGGAGTACTCCGACGCAAGTCGCGCTTCA
GCGATCGCACCATATGTAGGGGACGCATGTGAGAGAGGTCGTGCATCTAGATTACGACAT
TTCCCGTGACTCGCGCGCCTGGTGTGACGGTACTTTCGATTGGTCTCTTCACCGCTCAGA
CCTCGAAGTTACCTGCGGTACATCAAAGACTGAAAAACC
>SRR349951 <unknown description>
CGGAGAGCTCCAGGCCAAATGACGAGCTCATGTCCCCTGCGGTACTTAGCTATCTGTTCT
CAATCCCTGAGGTCACACAGCCTCAGATAGTGGGGGCAACCCACACCACCATGAATCATA
TCTACACCATACAGCTTTCGAAGCTGCCCAGTCCTTGTGGGTATGGAACGCCGGTGACCA
CTAAGCCAACCCGGCTTGTCTCGTGGAGCCCGAAGACACCTTTTTTCGTTTTACCTGATC
CGCACGTTCCCCTTCCATGCGGGACACCCGGCAAATACTCGTCGGTCCCGTCTTAGTGGC
AAATTTGCAAGTTTATCACGGTCGAATGAGCGCGATGGCCTGATACTCGCCCAATTTCGC
CCTGACCCAGGTAACAATTGAGACACGCACCGCTCGCAAGTCTAGCCTACGTCGCGTAGG
CTCGGGTCACAACTCGATATTTGCAAGGGACACTGGAATATCGGACCCATTCTGGTGCCT
ATCATTGCAAACTAAACAAGATACCCAAGCAAATCAGAGGAAGCTGCCAGCATCGCTGCT
GTTCAAGATTGGCGAAGCACACAACTTAACGTCTCCCCCATCGGTTACCTCTAGCCCGCA
CGAAGCGACACGCGTCGCTTGCTCACGGACGGAAGTCCAGGTGATGGGTGCAGTGAAGAG
AAATCATAGTGTAAATAATCTAGTGATGTCTATTCGGTGCCAAATCCTGTCTAAGCTCGG
ATTTTCAACGTTCAACCGAATCACGTTTAATTGTGTACGTTTGGCGGTGCCTAATGCCGC
ACTGAGCAATAATATAGACGAGCATCCCATTATTTGCGTTCGCCGGGTGTTCGCACAGAA
TATCGATACTGGCCGTATATGTGGGGGCAGCTTAAGAGTCTAGTTCTCTTTATTAACAGC
TAAGGTCAGCAGCACCTTTCTTTCCGGCATCAACAATCGGTCCCGGGAATGCCATGGAGG
GGGACTAAGATTCTGGCCGAGATCTCAGCCCGTTTTGGCAGATTTAGACCTAGGATGTAA
TCCGCTCCCTTCCGTCACTCCGGGTTTGCGAGACGCGAGGGGAACCGGGAGGGGTCCGCA
GGGGCTGCCGACACTCGACATGAGCGCGTGCCGTCGCCCTCACTCGACGTAATAGATTTA
TGGAGAAATGATGTGCCCACTTGATTTAATATCGAGGGAGCACGTAAAGATCAGTGCTGA
ATGCGCGCCTTGGGGGAGGGCAAGCGGAATATGGTACCAGAGGAGAGAGGCGTTACACGG
TCGAAAATGGGTCCGGACGGTTACTGGGCGCAACTGCGCTGGAATCAGCGCACCAGCAGG
ATCCTAACACAGTGCAAGTTTGGCCTAATGCACCCGGTGTTCTGAGCCGCACGGGCATCT
CTGCTGTAACGATCGGTCACGCCTCTAGTCTTGCTAGTGCCGCGGGTCGTGGCTGCTATT
CTCACTTTCGAATGGCTGGAGGAGTGGGGAAGAACCAAAAAAACGACAACATCACCTGAG
TCTGAGGGGTTGCGGAGCCAACTCTAAGCTAGCCGCAAGTATGCGCCACGAATATGGCAA
GGCAGCAATTGTCAAGATAATGACTCCAGAGCCTTAGGTTAAGACCTATGACCGCACGAA
ATGTATGATACGCATTACCTAGCCAGAGAGTTCCGGTAGGAAATCGGTTCACCGTCAAAT
GAGAGCACCGATAGGGCAGATATTGATGCACGGGCTAGCTCGAATGCGGTTGCTGCCATC
CCAAGGAGCTGAGCGCCGAAACCAGTTCCGGGCAAACCCCCATCCTCCCTCTGGAACAGG
TTAGGGTTCAACTGCGCGCCCGACGTGCCCGCGACCGAATTAGCGGGCCGGTCGACAGAA
TCACTGAGGGGATAATCAGTTCCGCCTCTGACGATTCCTGCCAGGAAGTTGTGTTACCTG
CAGGTCCCCTAGGGAGAGTACGCTAGACTTCTAGTACGAGACCCGGAGGGCACTGGGGGA
GAGGCTAGTTTACTAGCTCGTGGTAAACCCCCCTGGAAGCTCCCAGCACTCTGGTCCGCA
TGGCGTTCTTACGTCGACGCCCTTTTCAGCCGACCTATCTGGCCGGCCCATCCATTCCCT
ATGGGTGAGTTGCGCCGTCGGGGATGGGGGTGAATGAAGCTAAGAGGCGAGGCAAGCCCT
GTTCTCACCCGTTAACGAACACCACGGCATTCCCACACGATGAGAGGTACAGTGAAGTAC
GCCGTAAATCCATTCCTAAGGTGCGAAAGTGAGCCGGCAGCAAGTGGATGAGGTCGGGAT
GCACAACGGACACCTCGGTTTGCAGGTTCCGTAACCGAGCGAGTAACCTTAATAGGAGGT
ACAGAATCGATTAATATAGTGTAGCTAAAACAGTGCGTCTCAAGGTCCGACGGGCACCAA
GAGACTTAGTGCAAATTGGACGGCTCTAGTTCTAAACACTAGCTTGCGCCCGCCCCCTGG
GGCCAAGACCGTCCCAGAGTCGCCAAGCTGCGGTATAGCAATCCTCGTAGAGACGCCAAC
CCCTAACAGTCCGGAGACACGAAGCTGCGCGGACATGAGAATGGGTCTGGATCATCATTG
ACCGGATACGTCACTGGTGTGAGTCGTTCATGGAGGTGCCCAGCTGGAGCAACTGCAGCC
TATGGACATACGGGGGGGGTAGATTTACACCTTACACGCCCCGGCTGGACTCGCCAACGC
GTTCCCTATACTAGGTATCGGTCAAGACCTGGGCTATTATCCCAACCTGGAGCGCTAGCC
GCACGCTCTATCGTAGGGGAGACAGATAAGGATCGTCAGCCGCCGACCCGGAGAGCCTAA
GCATCAACTATTCGGCATCCTCCAGGGCCTACGAGTACCTTGGCAGATGGGGGTCAGGGC
CATAACAAGTATTATGGTGGCAACAGTCTCATCTTGGTGAGTAGTGCCCAATAGTAACTT
TTTCTTTGACTTAATTGGGCACGTACTGCGACAATATCAGAACCGGTGCCCCACCGTTTC
GAGAAACCAGAGGACACGTAGAAGATCAATCGCCCGTAGCAGAAATCTAGCCACCTCCTC
TTCGGGATGTGACGGGGGTGCACACCGTCCCCCCCGGTGCCTAGCATGAGGGGCTACAGA
GTGGTGCGGAGGTCGGCGACAAGAAAAGGCTTATCGCAAGGGGGAAGTGTGGCTTGAATG
TTGCATATTTTCCCGCGAGAAGGCTTTGTGGAGGAGGCAGAGTAGTCACGCCCGGGGCCT
ATGGGGGTAGTTGTATGTTATAATCAGACGACTCTCCATATGTTGTTTCAAGGGCTCGCA
CAGCTGTCGCGCCACCAATCATCCGTCTAAAAAATGACAGCGCTAGGTATTCATGGAGGC
TAGTATAAAGACTCAGCTGAGAAGCGTCGTAGATGCTCCGGAGGAGCGTAAAACTGGACT
TAGGACCGAACGTTTCTCAGACTAGACTGGGGGCGGGCTGAAACGGAGGAAAACGGATGA
AAAGGACAGGGTCTTTGAGCGCCCAGCATAGAAATCAGCCGACAATCTGGCCAGTCGGAT
TACTAAGCCCACCAAGCGCGCCGAATGGAGGCGCAGGGTACCAAGAAACGAAGTGCGATG
GTAGAAGCGTTACGAAGAGCAGCTCAAGAGTAAACGTTGGGGGGGCGAGCGGCGTGGGAG
GGCCTAAAGCATGGACCTCACTGCCCCCCGATCACGCCGGGGGCGGGCGGGACCAACGAC
GTTCGCTAGGCTCGAGGTAAAACGGCAGGCTTAGGAGAAAGTCAGTTCCGGAGTTCGGCA
CTCGGCGCACAGTTCGAACAGCCGGGAGGGCGCAGTAGTTGACTGTTTCTGACGGCCAGG
CTTCGCAGAGTCTCACATAGCCATCTGGAACACGCTACTGCCCATCCTGCGGCGTCAACC
AGGAACTCTGCGTGGGCGCCACCCTAATGTCTGAGGTCATAATAGCCATTTGACGTTAGT
ACGGCGTAGAACTGACTTCTTTCCACACGAATGGGAGGAAAAGGCGGTACGATTTCAAGC
AACCAAACGCTCCCCCCTTCCCGACCAGCACGAGGATACCTAAGCACGCTTTCGCGTAAA
TTATACTGGGACAATGAGCAGAGACGGCTTTACTAGGACAGACCCCGCAACAATCCACAG
CGAGGGGTATGTAGCCTTGTCAATTGCGCTCAGGGCCACGTGTAGTGAACGTCGCTAGCC
GGACCTCGACTGCGTCAGGCGCTTTTGAGGAGTACGAAACCGGCCACGCCAGCGCTAGTA
TTAAGGATTGAGACGGAAAGCTACCCGACAATAGTGAAGGTCGGCGCTTGGGGGACGACT
ACCGACTGGTGGTCCACGCAGGAGAGGCGAGGTTGAATGTGAACGAGGAGGTCCCTGTTT
ACGATTGGGCTACTTGGGACACTCTCAACCTAACTAGCTCAACGTCGCGGTGAGTTGTTT
CTCAAACTTTCCTAGAAGTTTTTCTTTCTGGATGTTTTTGTTCTCCTTACTGTAGAATCT
AATTGGACGGTCAGGCGTTGCAGGAGCCCATCGATCGTGGTGGTTGCGCTCACATATACG
TTTGCTCCATGCCGATACCACTCGGCCCGTTACTCCCCCGATTTCGTATGGGTCACAGCC
GCTGTGGCCCGTTCGGAGTGAAGGAAGGACGGAGCTACCGCCGTAATGGTTTTGCGCTGA
CATTCGTGAGTCCGACCCCAAAGCCGTGAAGCATGTTCTACGCGGAGCCCCAATTTGCGC
GGACCACCCTCTCCACCCGCATCCCTAACCCTTACGCCTGCGGATGCCGACTTGGTTGTA
GTAACGAGTATTGTCGTCAGGCCATTGTATGCGCCCTCAATCACTAGTTTTTGAGCTCGG
TCCCCAACCCAGGCGCGCGGGCCCCGGGGGACTGCTAGGGCTTCCTGTAAAAGCGGCACG
TGTTGTTACATCTCTAGCGTTGCTACGATAGCGAGGGGGACCGGTGAATGCTTCGGGCTT
CGTCTTTCCTGTTTTATTATCGGGTTCACTAAATCCTTGTCGCTGGTCCTGCTCCGTTCG
TAAGCGGGCTTGTAGGATTTAATTCTTCTCTGAGGCGGTGCACTCTCGTCGACCGGGATC
AGGCCCCCTCTTGTCGTCATGCTGTCCTCATAACACAAACGGCGGAATGAACTCCAGTCC
GGCCGGGGTCAAATCAGTCCTTAAGGCAGTGTTAGAGTGGGTGCTACGCATCCATCCCTA
CTAGATACGGCGAGCATTTGGGCAACAACGGTCGTACTTGTGTACGGGTTCGCCCTCATC
GCGTTAGCCTCTCTCCGTAAATGAACCAGCCGCTATATAAGAGTTATGCTTATGCGCGCA
CGGGAACTGATTTGGGGTCGCTCTCGTGGTTGCCTCCAGGCTGCTCGATGTGCCCCGACG
GTGAGAGCTGTTGGGACTCATAATGGGCGGCATGGCGACTCAGCGTACGAGATGGGATCC
GCCATACACCCTTACGGGAATAGACCCGCTTAGTAGCTCTTCTCCATCGTGCCTTGGCTC
AGTCATGCGTAATCCCGTCCCCTCATGTTTCCTGCGCTCGGCCTCCGTCATCGCTTCCTC
CGAGGGTGTGGGACTCATAGATTTTAAATCGTTTTCAGTTCGGCAACAACAGCTTCGAGT
TCGGAGCTTTACCGTGCCTCCACCCGCCTGTAGATCGGCAACGGACTCCGCGTCCACTAG
TATGGTACCCTGAAAGGAGTTGACCAATGGACCCAATGTTCGGAAGGTGTTCTCGACGAA
TACGCCTCTAACGTAGACGCGCAGCGGTGGGAAAGCACTTCTTGGCGGCTGTGCCGTCGC
ATGGAGCCTGAGTCTCATGTCGGTTGGAAGATAGGGTCCGTGCTCTAGCTTAACCGGTAA
TATAGGCTCCTGGGCTCTACGAACGACCAGGCTTCCCTGGAGCGTGGACTCCCGGTTTAG
CCGTCTGCGGCCAGGCCTCGACGTGAAATCGACCGGTAACCCAAGGAAACCGCGGCTGTC
GTATACCCCTGCCAAAGACGCAAGTGCCTAGGCCGCTTCCCTCGCTTCCTGAATACCACC
GTGTCACAATACCGTTATTTAGTGGTGTGTAGGACACCACCGCAAAACCAGACTTATCCC
TACCCATACGTCCAAAAACGTCCTCAGGCTTACCGCCAGCCGAGGTACGGATGACCTCAG
CTCGCATCTCCTTCTCTTCTGCTCCGTTGCTCGTAAGTCGTCGCACCCAATCACCCGGCA
GTCGGACTGCGCGGTGGTGCTCACAAGCTGATTCTGCTCTCCCCCGAAACGGGTCGTTAA
GACTCATTCGCGTCTTGTCACCCAAAGGTCCCTGTTTTCAATCACTCGAAAACGTAGACT
CCTCTACTGTACTAGTGTTAAAGCACACAAGCCGTCTCCCGCCGTCCCTGGCCTTCAACA
CGCCGCCCACTGGCGCAGTCGTCGAAGCCGCAGTCCGCACTCAGCTCAGTACTCGTGGCC
GCCCTCATAGTCGAGCAACTTTACCTTCACCCGTCCGTCTCCGCGGCCGTCGTAGGAGCC
ACACTAATGCACACCCTTGATCAACTAGGACAATCGAGCTCAGGTTTCTGTCCACCCACG
TCTTGGGACACGCTGTCCGTCCATGGCTGGAAGCTAGGCGAGACACAACGACAAGGCATA
AATGGTTGCAAGAACTCCTTGACGCTCCCATCCCTATCGCATCTTCGGCATAAGCCGGCA
AGGGGGCTGGTGCGTATGCCCTGGCATGGCGGCCTATTATGGGAAGCGGAGTCGGCGCAT
TCGGGGATTTGGTGTCTCTTCGCAATTCCCTGCCTCTTACCCAAACTCGCACTAGCGTCC
GTTGCGTCTAAACGATGGGTTCGTATGGGCTCACTCTTGCACTGTAATGTGTGAAGCCTT
CCAGGCAGTCTAGCCGCTCCCTAGGCAGGTGTGAAACTGGGCTACCGCGAAATTATCACT
GCCACGTAACTGTTCTGTGATCCTTTGCGCTAGGAGTACTCCGACGCAAGTCGCGCTTCA
GCGATCGCACCATATGTAGGGGACGCATGTGAGAGAGGTCGTGCATCTAGATTACGACAT
TTCCCGTGACTCGCGCGCCTGGTGTGACGGTACTTTCGATTGGTCTCTTCACCGCTCAGA
CCTCGAAGTTACCTGCGGTACATCAAAGACTGAAAAACC
>SRR404994 <unknown description>
CGGAGAGCTCCAGGCCAAATGACGAGCTCATGTCCCCTGCGGTACTTAGCTATCTGTTCT
CAATCCCTGAGGTCACACAGCCTCAGATAGTGGGGGCAACCCACACCACCATGAATCATA
TCTACACCATACAGCTTTCGAAGCTGCCCAGTCCTTGTGGGTATGGAACGCCGGTGACCA
CTAAGCCAACCCGGCTTGTCTCGTGGAGCCCGAAGACACCTTTTTTCGTTTTACCTGATC
CGCACGTTCCCCTTCCATGCGGGACACCCGGCAAATACTCGTCGGTCCCGTCTTAGTGGC
AAATTTGCAAGTTTATCACGGTCGAATGAGCGCGATGGCCTGATACTCGCCCAATTTCGC
CCTGACCCAGGTAACAATTGAGACACGCACCGCTCGCAAGTCTAGCCTACGTCGCGTAGG
CTCGGGTCACAACTCGATATTTGCAAGGGACACTGGAATATCGGACCCATTCTGGTGCCT
ATCATTGCAAACTAAACAAGATACCCAAGCAAATCAGAGGAAGCTGCCAGCATCGCTGCT
GTTCAAGATTGGCGAAGCACACAACTTAACGTCTCCCCCATCGGTTACCTCTAGCCCGCA
CGAAGCGACACGCGTCGCTTGCTCACGGACGGAAGTCCAGGTGATGGGTGCAGTGAAGAG
AAATCATAGTGTAAATAATCTAGTGATGTCTATTCGGTGCCAAATCCTGTCTAAGCTCGG
ATTTTCAACGTTCAACCGAATCACGTTTAATTGTGTACGTTTGGCGGTGCCTAATGCCGC
ACTGAGCAATAATATAGACGAGCATCCCATTATTTGCGTTCGCCGGGTGTTCGCACAGAA
TATCGATACTGGCCGTATATGTGGGGGCAGCTTAAGAGTCTAGTTCTCTTTATTAACAGC
TAAGGTCAGCAGCACCTTTCTTTCCGGCATCAACAATCGGTCCCGGGAATGCCATGGAGG
GGGACTAAGATTCTGGCCGAGATCTCAGCCCGTTTTGGCAGATTTAGACCTAGGATGTAA
TCCGCTCCCTTCCGTCACTCCGGGTTTGCGAGACGCGAGGGGAACCGGGAGGGGTCCGCA
GGGGCTGCCGACACTCGACATGAGCGCGTGCCGTCGCCCTCACTCGACGTAATAGATTTA
TGGAGAAATGATGTGCCCACTTGATTTAATATCGAGGGAGCACGTAAAGATCAGTGCTGA
ATGCGCGCCTTGGGGGAGGGCAAGCGGAATATGGTACCAGAGGAGAGAGGCGTTACACGG
TCGAAAATGGGTCCGGACGGTTACTGGGCGCAACTGCGCTGGAATCAGCGCACCAGCAGG
ATCCTAACACAGTGCAAGTTTGGCCTAATGCACCCGGTGTTCTGAGCCGCACGGGCATCT
CTGCTGTAACGATCGGTCACGCCTCTAGTCTTGCTAGTGCCGCGGGTCGTGGCTGCTATT
CTCACTTTCGAATGGCTGGAGGAGTGGGGAAGAACCAAAAAAACGACAACATCACCTGAG
TCTGAGGGGTTGCGGAGCCAACTCTAAGCTAGCCGCAAGTATGCGCCACGAATATGGCAA
GGCAGCAATTGTCAAGATAATGACTCCAGAGCCTTAGGTTAAGACCTATGACCGCACGAA
ATGTATGATACGCATTACCTAGCCAGAGAGTTCCGGTAGGAAATCGGTTCACCGTCAAAT
GAGAGCACCGATAGGGCAGATATTGATGCACGGGCTAGCTCGAATGCGGTTGCTGCCATC
CCAAGGAGCTGAGCGCCGAAACCAGTTCCGGGCAAACCCCCATCCTCCCTCTGGAACAGG
TTAGGGTTCAACTGCGCGCCCGACGTGCCCGCGACCGAATTAGCGGGCCGGTCGACAGAA
TCACTGAGGGGATAATCAGTTCCGCCTCTGACGATTCCTGCCAGGAAGTTGTGTTACCTG
CAGGTCCCCTAGGGAGAGTACGCTAGACTTCTAGTACGAGACCCGGAGGGCACTGGGGGA
GAGGCTAGTTTACTAGCTCGTGGTAAACCCCCCTGGAAGCTCCCAGCACTCTGGTCCGCA
TGGCGTTCTTACGTCGACGCCCTTTTCAGCCGACCTATCTGGCCGGCCCATCCATTCCCT
ATGGGTGAGTTGCGCCGTCGGGGATGGGGGTGAATGAAGCTAAGAGGCGAGGCAAGCCCT
GTTCTCACCCGTTAACGAACACCACGGCATTCCCACACGATGAGAGGTACAGTGAAGTAC
GCCGTAAATCCATTCCTAAGGTGCGAAAGTGAGCCGGCAGCAAGTGGATGAGGTCGGGAT
GCACAACGGACACCTCGGTTTGCAGGTTCCGTAACCGAGCGAGTAACCTTAATAGGAGGT
ACAGAATCGATTAATATAGTGTAGCTAAAACAGTGCGTCTCAAGGTCCGACGGGCACCAA
GAGACTTAGTGCAAATTGGACGGCTCTAGTTCTAAACACTAGCTTGCGCCCGCCCCCTGG
GGCCAAGACCGTCCCAGAGTCGCCAAGCTGCGGTATAGCAATCCTCGTAGAGACGCCAAC
CCCTAACAGTCCGGAGACACGAAGCTGCGCGGACATGAGAATGGGTCTGGATCATCATTG
ACCGGATACGTCACTGGTGTGAGTCGTTCATGGAGGTGCCCAGCTGGAGCAACTGCAGCC
TATGGACATACGGGGGGGGTAGATTTACACCTTACACGCCCCGGCTGGACTCGCCAACGC
GTTCCCTATACTAGGTATCGGTCAAGACCTGGGCTATTATCCCAACCTGGAGCGCTAGCC
GCACGCTCTATCGTAGGGGAGACAGATAAGGATCGTCAGCCGCCGACCCGGAGAGCCTAA
GCATCAACTATTCGGCATCCTCCAGGGCCTACGAGTACCTTGGCAGATGGGGGTCAGGGC
CATAACAAGTATTATGGTGGCAACAGTCTCATCTTGGTGAGTAGTGCCCAATAGTAACTT
TTTCTTTGACTTAATTGGGCACGTACTGCGACAATATCAGAACCGGTGCCCCACCGTTTC
GAGAAACCAGAGGACACGTAGAAGATCAATCGCCCGTAGCAGAAATCTAGCCACCTCCTC
TTCGGGATGTGACGGGGGTGCACACCGTCCCCCCCGGTGCCTAGCATGAGGGGCTACAGA
GTGGTGCGGAGGTCGGCGACAAGAAAAGGCTTATCGCAAGGGGGAAGTGTGGCTTGAATG
TTGCATATTTTCCCGCGAGAAGGCTTTGTGGAGGAGGCAGAGTAGTCACGCCCGGGGCCT
ATGGGGGTAGTTGTATGTTATAATCAGACGACTCTCCATATGTTGTTTCAAGGGCTCGCA
CAGCTGTCGCGCCACCAATCATCCGTCTAAAAAATGACAGCGCTAGGTATTCATGGAGGC
TAGTATAAAGACTCAGCTGAGAAGCGTCGTAGATGCTCCGGAGGAGCGTAAAACTGGACT
TAGGACCGAACGTTTCTCAGACTAGACTGGGGGCGGGCTGAAACGGAGGAAAACGGATGA
AAAGGACAGGGTCTTTGAGCGCCCAGCATAGAAATCAGCCGACAATCTGGCCAGTCGGAT
TACTAAGCCCACCAAGCGCGCCGAATGGAGGCGCAGGGTACCAAGAAACGAAGTGCGATG
GTAGAAGCGTTACGAAGAGCAGCTCAAGAGTAAACGTTGGGGGGGCGAGCGGCGTGGGAG
GGCCTAAAGCATGGACCTCACTGCCCCCCGATCACGCCGGGGGCGGGCGGGACCAACGAC
GTTCGCTAGGCTCGAGGTAAAACGGCAGGCTTAGGAGAAAGTCAGTTCCGGAGTTCGGCA
CTCGGCGCACAGTTCGAACAGCCGGGAGGGCGCAGTAGTTGACTGTTTCTGACGGCCAGG
CTTCGCAGAGTCTCACATAGCCATCTGGAACACGCTACTGCCCATCCTGCGGCGTCAACC
AGGAACTCTGCGTGGGCGCCACCCTAATGTCTGAGGTCATAATAGCCATTTGACGTTAGT
ACGGCGTAGAACTGACTTCTTTCCACACGAATGGGAGGAAAAGGCGGTACGATTTCAAGC
AACCAAACGCTCCCCCCTTCCCGACCAGCACGAGGATACCTAAGCACGCTTTCGCGTAAA
TTATACTGGGACAATGAGCAGAGACGGCTTTACTAGGACAGACCCCGCAACAATCCACAG
CGAGGGGTATGTAGCCTTGTCAATTGCGCTCAGGGCCACGTGTAGTGAACGTCGCTAGCC
GGACCTCGACTGCGTCAGGCGCTTTTGAGGAGTACGAAACCGGCCACGCCAGCGCTAGTA
TTAAGGATTGAGACGGAAAGCTACCCGACAATAGTGAAGGTCGGCGCTTGGGGGACGACT
ACCGACTGGTGGTCCACGCAGGAGAGGCGAGGTTGAATGTGAACGAGGAGGTCCCTGTTT
ACGATTGGGCTACTTGGGACACTCTCAACCTAACTAGCTCAACGTCGCGGTGAGTTGTTT
CTCAAACTTTCCTAGAAGTTTTTCTTTCTGGATGTTTTTGTTCTCCTTACTGTAGAATCT
AATTGGACGGTCAGGCGTTGCAGGAGCCCATCGATCGTGGTGGTTGCGCTCACATATACG
TTTGCTCCATGCCGATACCACTCGGCCCGTTACTCCCCCGATTTCGTATGGGTCACAGCC
GCTGTGGCCCGTTCGGAGTGAAGGAAGGACGGAGCTACCGCCGTAATGGTTTTGCGCTGA
CATTCGTGAGTCCGACCCCAAAGCCGTGAAGCATGTTCTACGCGGAGCCCCAATTTGCGC
GGACCACCCTCTCCACCCGCATCCCTAACCCTTACGCCTGCGGATGCCGACTTGGCTGTA
GTAACGAGTATTGTCGTCAGGCCATTGTATGCGCCCTCAATCACTAGTTTTTGAGCTCGG
TCCCCAACCCAGGCGCGCGGGCCCCGGGGGACTGCTAGGGCTTCCTGTAAAAGCGGCACG
TGTTGTTACATCTCTAGCGTTGCTACGATAGCGAGGGGGACCGGTGAATGCTTCGGGCTT
CGTCTTTCCTGTTTTATTATCGGGTTCACTAAATCCTTGTCGCTGGTCCTGCTCCGTTCG
TAAGCGGGCTTGTAGGATTTAATTCTTCTCTGAGGCGGTGCACTCTCGTCGACCGGGATC
AGGCCCCCTCTTGTCGTCATGCTGTCCTCATAACACAAACGGCGGAATGAACTCCAGTCC
GGCCGGGGTCAAATCAGTCCTTAAGGCAGTGTTAGAGTGGGTGCTACGCATCCATCCCTA
CTAGATACGGCGAGCATTTGGGCAACAACGGTCGTACTTGTGTACGGGTTCGCCCTCATC
GCGTTAGCCTCTCTCCGTAAATGAACCAGCCGCTATATAAGAGTTATGCTTATGCGCGCA
CGGGAACTGATTTGGGGTCGCTCTCGTGGTTGCCTCCAGGCTGCTCGATGTGCCCCGACG
GTGAGAGCTGTTGGGACTCATAATGGGCGGCATGGCGACTCAGCGTACGAGATGGGATCC
GCCATACACCCTTACGGGAATAGACCCGCTTAGTAGCTCTTCTCCATCGTGCCTTGGCTC
AGTCATGCGTAATCCCGTCCCCTCATGTTTCCTGCGCTCGGCCTCCGTCATCGCTTCCTC
CGAGGGTGTGGGACTCATAGATTTTAAATCGTTTTCAGTTCGGCAACAACAGCTTCGAGT
TCGGAGCTTTACCGTGCCTCCACCCGCCTGTAGATCGGCAACGGACTCCGCGTCCACTAG
TATGGTACCCTGAAAGGAGTTGACCAATGGACCCAATGTTCGGAAGGTGTTCTCGACGAA
TACGCCTCTAACGTAGACGCGCAGCGGTGGGAAAGCACTTCTTGGCGGCTGTGCCGTCGC
ATGGAGCCTGAGTCTCATGTCGGTTGGAAGATAGGGTCCGTGCTCTAGCTTAACCGGTAA
TATAGGCTCCTGGGCTCTACGAACGACCAGGCTTCCCTGGAGCGTGGACTCCCGGTTTAG
CCGTCTGCGGCCAGGCCTCGACGTGAAATCGACCGGTAACCCAAGGAAACCGCGGCTGTC
GTATACCCCTGCCAAAGACGCAAGTGCCTAGGCCGCTTCCCTCGCTTCCTGAATACCACC
GTGTCACAATACCGTTATTTAGTGGTGTGTAGGACACCACCGCAAAACCAGACTTATCCC
TACCCATACGTCCAAAAACGTCCTCAGGCTTACCGCCAGCCGAGGTACGGATGACCTCAG
CTCGCATCTCCTTCTCTTCTGCTCCGTTGCTCGTAAGTCGTCGCACCCAATCACCCGGCA
GTCGGACTGCGCGGTGGTGCTCACAAGCTGATTCTGCTCTCCCCCGAAACGGGTCGTTAA
GACTCATTCGCGTCTTGTCACCCAAAGGTCCCTGTTTTCAATCACTCGAAAACGTAGACT
CCTCTACTGTACTAGTGTTAAAGCACACAAGCCGTCTCCCGCCGTCCCTGGCCTTCAACA
CGCCGCCCACTGGCGCAGTCGTCGAAGCCGCAGTCCGCACTCAGCTCAGTACTCGTGGCC
GCCCTCATAGTCGAGCAACTTTACCTTCACCCGTCCGTCTCCGCGGCCGTCGTAGGAGCC
ACACTAATGCACACCCTTGATCAACTAGGACAATCGAGCTCAGGTTTCTGTCCACCCACG
TCTTGGGACACGCTGTCCGTCCATGGCTGGAAGCTAGGCGAGACACAACGACAAGGCATA
AATGGTTGCAAGAACTCCTTGACGCTCCCATCCCTATCGCATCTTCGGCATAAGCCGGCA
AGGGGGCTGGTGCGTATGCCCTGGCATGGCGGCCTATTATGGGAAGCGGAGTCGGCGCAT
TCGGGGATTTGGTGTCTCTTCGCAATTCCCTGCCTCTTACCCAAACTCGCACTAGCGTCC
GTTGCGTCTAAACGATGGGTTCGTATGGGCTCACTCTTGCACTGTAATGTGTGAAGCCTT
CCAGGCAGTCTAGCCGCTCCCTAGGCAGGTGTGAAACTGGGCTACCGCGAAATTATCACT
GCCACGTAACTGTTCTGTGATCCTTTGCGCTAGGAGTACTCCGACGCAAGTCGCGCTTCA
GCGATCGCACCATATGTAGGGGACGCATGTGAGAGAGGTCGTGCATCTAGATTACGACAT
TTCCCGTGACTCGCGCGCCTGGTGTGACGGTACTTTCGATTGGTCTCTTCACCGCTCAGA
CCTCGAAGTTACCTGCGGTACATCAAAGACTGAAAAACC
>ERR045332 <unknown description>
CAGAGAGCCTTGAATCGGACGGCGGATTCATACCCCTCTCACCTACGGGTCGCTGATTTC
TGTGATTCAGGACTATGGAGCCTCAGATAGTGGGGATGCCGTGTGTTATCTCGAATTACG
CCTATACCATACAGCTTTCGAGGTTTCCCAGTCCCGATAAATCCTCGACATCGCGGCTAC
GCCGGCCATATTAATTTGTCTCGTGGAGCCTGAAACCACTTCCCCCTATCTCGCCTGACT
CTCACGTCCCTTTCGGTTGAAGGATACCCGGCAGATGTCCAGTTGTTTCGTTTCGGTGAT
AACTCCGCAAGTTTATGGCAGCCAAATGGGCTCATTGGTGACGCTCAGACCTAACCTCAT
TTAGTCCCGGGTAACTGTCAAGACATGTGCCGCGCACCAATACGATCCGACTCAAACAGG
TTCTAGCCACGGCACGGTATTTACTGAAGATGTGGGAATGACGAACCCATCCCCGTATTT
CCTGGTGCTTGCCCGAATAAGCGTCTGTATAGTTCAGAATCGGCTGCCGGTATTATCAAT
GTTCCAGGTTGGCGGGGCACCCAGCCCGGACCCCCCCCCATCAGTTACCTCCAGCCCGCA
CGAAGCCACGTGCGTCGCTTGCTCACGGACGGAAGTCCAAACAGCAAACATAGCAGGAGA
GGGCTGCGATACCAATAACTTAGCAATGCCTATTCAACTCCAGCTCTTGGTCGGCTGGAG
GCCGCTGGCGTTCAACCGGCCTGGGTCCGATCGCGCACGTTTGGCGGTGTTCACTGCTGT
GTCGTACAGTGGCGCGAGTAGGCGTTTTGCCGTTTGCGTCTGCTAGAGGCCTACGCTGAA
TATCGATACTGGCCGTTTATGCGGGGGCGACTTAAGAGTCTGGTTCTTCCTGCCGTTCAA
GGGGATCAGTGACAGCCCCTCCTCCAATATTGGTAATCGGTTCCGGGAATGGTATGGAGG
GGAACTGGAGTTTCGGCTGGAGTCCCAGCCCGTTCCAAACACCTCCAATATAAGTTGTAA
CCCGCTCCCCTCTACTGATCTCGGGTGGCAGCACGCAGGGAGGATTGGAGAAAATTTATG
GAAACTGTCGACACTCGACATGAGCGCACCTTATCATTTCTTTCTGATACGATATAGTTA
CAGAGAGATGACATGCTCACCTGGTCTAATACCGAGGGAAGACGCAAAGATCAGTGCTGA
ATGCGCGACTTGGGGGGGGGCAAGCGGAATATGGTACCGGAGACGGGGAGCGTTACACGG
TCGAAAATGGCCCCAGACGGTTACTGGGCGCAACTGCGCTGGAATCAGCGCACCAGCAGG
ATTCAAACGCAGGGAGGGTCCAATTTGGTATACCCGGTACTTTAAGCCGCGAAGGCGCTT
CTGCTGTAACGATCGGTCACGCCTCTAGTTCAACGGGTGTCGCGGGTCGTGGCTGCTATT
CTCACTTTCAGGTAATTGGAAGGTTGGAAGGAAATGAAGGGGGCGGCAGAATCACCTGAG
TCTGAGGGGTTGCGGAGCCGCCCCTAGGTCAGCTGCAAGTATGCGCCACAGGTGTGGCAA
GGCAGCAACTGCCAAGATAACGGTCCCAGAGCCTTAGGTTAAGACTCATGATCGCACGAA
ATGTATGATACGCATTACCTAGCCAGAGAGTTCCGGTAGGAAGACGCCCCGCCGCCAAAT
GAGAACACCGATAGGGCAGATATGAGCCCATGGGCTGACTCAAGTATAGCTACCATTGTC
CCACCTAGTTGAGCGCCGAAACCAGTTCCGGGCAAACCCCCATCCTCCCTCTGGAACAGG
TTAGGGTTCAACTGCGCGCCCGATGTATTCGCGACCAAATTAGCGGATGGACCGGCAGAA
CGTTTGGTGAATCGGCAGTACCTATCTCTAGTGGCCACCGCCTAAACACTACCCCGGTTG
CAAACTTCTCGTAGAGAGTATATTGAGCCTCTGATATAGTGTACGGGTAACGCTGGGGAA
GAGACTAATTTAACATTTCGTGTCGGGTACTCCCATAAACCCTTGGTGCATTGTCCTATC
CACTGGGACCGCACGGGTGTTTGTCTCGACCGCTTCGTCCCCCCGGCCTAACCATCCTCC
AGATACGGGGCTAGTTATCGGGGGGGGACATAAGCAGGGGTGGTGATTAGGGTGCGTATT
ACCGCCATCCGTTAACGAACACCACGGCATTCCCACACGATGAGAATTGAAACGGGGCAT
GTCACAGGCTTCCTCCTAGAACGTTAGGAAATACTGGCGACGAGCAGGCACGATCGGTAG
ACCCAGTGGACACTGCAGCATGTTAGTTCTACCGTAGGACATACGGCTCTGGCGAAGAGT
ACAGAACCGATCAGGCGGGTAGAGCTAAAACAGTACACCCCGGACCTTGGTAGAAACCGG
AGAAAAACACTTGGGTCAACTGATATTGATCAGGGGTGCCAATTTATATTTACCTTCAAG
GATCAAGACCGTCCCAGAGTTATGGGGACATAGTATAACAATTGTCGCAGGCGCGCCAGC
TTTTAACAGCTTAAGAATGTAAAATTATCCAAGTGCAAGCGATAACTCGGATTCGTGAGG
GATGGGTCTACTCTCCACACGGACTATCCACAAGGACGCTTAGCTAGGATGGACGTAATG
CATAAGTGCATGAAGGGTGTAGATTTACACCTTACACACATGTGTCTAATTTGCAGGTGC
ACTCCTCGCATGGACCGTCGGTCAAGACCTGGGCTATTACTTCAAATCGGAGCGTAAACC
GCACATGTATCGGCGAGGAGAGCGAACGAGGGTCGCTGCTCACCGGCTCAAAGGATCCGC
GCTTCAACCCTTCGGTTTCACCCAGAGCCTACGGGTACCCCTACAAACGGAAGTCAGAAC
CATAATGAGTACCGCTACGGCGGCAGTCTCACCCCGGCGGACACCGTCTTACGGCAACCC
CCCTCCCGGTCCGATTGGGCACGTACTGCGACAATATCAGAACTAGCGCCCCACCGTTTC
GAGAAATCAGAGGACACGTAGAAGATCAATCGATCGTAGCGGAGTTTTGGACGCCCTTCT
CCTAGGATGTGGCGGGGTCTTACACCGCTTTTCTCATCACCCCACGCTGAGGATCCTGGG
ATGGTGCGGAGGCCGGTGCCGAGACGGGGCTCGCTGCGTCAAAGAAGTGTGGCTTGAATG
TTGCATATTTTCCCGATGAAAGAACCCACGCAGGAGGCAGAAGGTGCACGCCCGGGGCCT
ATGAGCGTAGTTGTGTGTTAGGGTCGAATGACTCTCCATATGTTGCTTCAAGGGCTCGCA
CAGCTACTGCGCCACCAATCATCCGTCTAAAAAACGACAATATTAGGTGGCTGCAAGCAG
CGTCCCGGGTGTGCGATCAAGGGACACTACGACTGCCTAACGAGATTATAAAACCGCGTC
AGAGGCTAAGTGCCGCTCAGATGGAAATGGGGGCGAGCTGAAACGGAGGAAAACGGATGA
AAAGGACAGGGCTCCCAGGTGTTTAGCAAAAGAATCGACCGACAATCTGGCCAATTGGGC
CGATGGGCATGTTGGAAAGGCCGAATGGAGGCGCAGGGTACCAAGAAACGAAGTGCGATG
GTAGAAGCGTTACGAAGAGCGCGTCCAAGCTAAGCGCCAAAAAAGTAGCCTTTGTGAGAG
AGCCTAAAGTTCGGATTCCGTTGCCCCCCGATCACGCCGGAGGCGGACAGGACTGGCAGT
GTCTATTGGATTCAGGGCACGGTGATAAGCTTGAGGAGAGACAGACCTTCGGGTGCAACA
TTTGGCGCGTGGTTCGGGCGATTAAGGAATCTTCATAGTTGACCGTTTCAAACGGCCAAA
TCCTTTGGAGCTTGAACCAGCCACCTGGAACACGCTACTGCCTATCCTGCGGCGTCAACC
AGGAACTCTGCGTGGGCGCCACCCTAACGTCTGAAGTCACGGCGATTGGCTGACGCTGAC
TTGATACGCGACCGGCTTCCCTTTGTTTGAATGGAGTGAAAAGGCGGCGTGGTTTCAAGC
GGCCGAACGCTCCCCCCCTCCCGACCAGCACGAGGATACCTGAGCACATCCTTAAACGCG
CCTGGTGAGGGCAATGAGCAGAGACGGCTTTACTGGGACAGACTCCGCAACAATTCGTGA
AAGAAAACACACCATTCCGCTGGGTGCGCTCAGGGCCACGTGTAGTGAACGTCGCTAGCT
AGACTCAGACCGCGTCAGGAGCTTTAAGAAGGTATGAAACCGGCCACGCTAGCATTAGCA
CCCTAGATTGAGACGGAAAACCCTGTGACAGTAGGAGGGGGAAACATCAAGAAAGTAGCC
AGTGACTGGTAGTCTCTATTGGAGGCACACAATCAAACGCGAATGTGGGGACTCTCAGTC
ACGGCTTGACTAAGCGAAGTGTTCTAGACTTGGCCGTGAAGATACTGCGGTGAGTTGTTT
CTCAAACTTTCCTAGAAGTTTTTCTTTCTGGATGTTTTTGTTCTCCCCACCACGACGCTC
AATTGAACTGCCGGCCGCCATGAAGATCCATCGATCGTGGTGGTTGCGCTCACACATGTC
CCCATTTTGCAGGGTCACCGTTCAGCCCGTTACTCCCCCGATCTCGTGCGAAACTTAGCC
ATTGTGGCCCGTTCGGAGCTTCCAGGAGGGGGGACGGTCACTACGGTGGTCTTGCGTCTG
TCGGCGTGATTCGTACCTTGAGACTGCGAAGCATACTCTACGTGGAATCCCAATTTGCGC
GGACCACGCTTATTACCCGGTTCGTCAGTCCCCACGCCTGCAGGTATTAGGCGAGCTGGG
AGGGCAGGTATTTGTGTCATATTGCCTCGCACGCTTCCAGTCACTAAGCCCCAGATCTTT
GTTTTAACCCAGGCGCGCAAGTTTCAGGGGACTGCTAGGGCTTCCTGTAAGAACAACACG
TGTCGCTAGTTCTCTAGCGTTGCTATAGCTATAAAAGGGACCGGTGAATGCTTCGGGCTT
CGTCTTTCCTGTTTTATTATCGGGTTCACTAAATCCTTGTCGCTAGTCCTGCTCCGTTCG
TAAGCGAGCTTGAAGTGCCCGGCTTGCTTTTGAGGCGGTGCACTCTCGTCGACTGAAGCT
GGACTCTTGGCCACCACCGCAACGCTTCTCCAAAACAGACGGCAGAGCGGCTCTTAGTCC
GGCCAGGATCAAATCAGTCCTTAAGGCGGCGTCGAGACAGAGGCTACGCACCCATCCCTG
CTAGATACGGCGAGCATTCGAGCAACAACAATTTTACCCACACATGAATTTGCCCTTATC
GCGCTTATCTCCGCTTATTGGCAGGTTGAATAGCGGGCCGAAGTTGCGCCCGCGTATATG
GGGACATAGGCCCGAAGATACCTTCGTAGCCGCCTCCAGGCTGCTCGGTGCCCTCCGACG
GTGAGAGCTGTTGGGACTCATAATGGGCGATCTATTGGTATAGCGTACGAGATGGGATCC
GCCATATGGTTGTACGAGAATAGACCTGCTTAGTAGCTTCTTCCTGGTACATCTCAAACT
GACTGGACGCTCGCCCCTCTCATCAGACCTACTGCGCTTAGCTCTGAGCGTCGCTTCCCC
TGCGGACACACAGTAAATAGATTTTAAATCGTTTCCAGTTCGGCAACAACCCACCTAGGT
GCGGAGCTTTATTACGCCTCCACTCGCCTGTAGATCGGCAACGGGCCCTGCGTCCAGCGG
TCCAGTAACCGGAAGAAGACCTATGGACCAGCCTGGCGACTAGGAAGTAGCCCCGGCAGG
CGCGCCTCCGGGGTAGACGAGCGTCGAGAGAAAAGCACTTCTTGGCGGCTATACTGATAT
GCCATACCTGAGTCTCATGTCGGTTGGAATACGGGAGTCGCATCGTAGCTTATTCAACAG
TACAGGTATCTGTGCCTCGCACCTACCCAAACTTCTCCGGAGCGTGGGCCTCTGCTTCGC
TTGATTCAAGCCAGGCCTCGATGCAGGATCGACTGGCGGTCAAAGAAAACCGCGGCTGTC
GTATACCCCTGCCAAAGGGATGGGTGACCGTACTACTCTCTCTGTCTCCTGAATACCACC
ACATTTTAACGCCGCAATCCGAAAGTACGCGAGATGTTACCGCAGAGCTAGGTCCGCCCC
AACCCATATACTAGGAAGCAGCCTCAGGTTAGTCGTTGGGCGAGGTACGGATAGTACTCA
CCTAGTCTATTTCGCCCGCTGCTCCGTTGCTCGTAAGTCGTCGTACCCAACCGCCCGGCA
GTCAGACTGAGTGGTGGTTCTCACAAGCTGACCTTATCTCCTTTAAAAACAGATCGTCAG
GGTTTACTCGTCCTCTGCGGTTGGGGAGCTCCTGCCCTCTCCGGTCTCGATAAGTGAGTC
ACTCTACTGTACTAACACCCTGACCCGTAAGACGCTTTTCACCGTTCTCACACGCAGTCA
CGCCGCCCACTAGCGCAGTCGTCGAGTCCAGAGTCCGCACTCAGTGCCTGGTCCACGAGT
ACCCTCATGATCGAGCAATTTCGCACTCACCTTCCTGCCTTCACAACAGTCGCAAAGGTA
ACGCCGAGATGTGCCGCTGATCAACTAGGACAGCAGAGCCCTGGTCTTCACCCGTTTGCT
CTCCAAAACACGCCACTTACTCGCGGCCGATAGTCGAACGAGACACAACGACAAGGCATA
AATGTTCGGTGATATCCTGTTGTGCCCCTACCGCCCCCACATCTTTGGCATAAACGGATG
GGGAAACCGGTGTGTATGCCCCAACGCAGCGGTCTACTGCGGGAGGCGGAGTCAGTGTAT
TTAATGAGGCGGCGTTCTCCTGCAATGTCCTGCTTCGCGCCCGAGGTTGTACTAACTTCC
GGTTGGTCCGCGAAACAGACCTGCTCAAATCCACCCTCGTGCTACGGCGCATAGCACTCC
AAAGGGCAACTAGCCGCTCCCTAGGCAGGTGAGGAGCTGGGCTACCGCGAAATTATCTCT
GCTGCATAACTGTTCTTCACCCTGTTTCGCTAGGAGTGCCTCAGCGCAGTCTGCACCGCG
GTTATCGCACCATATGTGAAAACTATGCGCCGCCAGCATTGTGCCTCTGGATTACGACAT
TTCCTTCAGTCTATATGCTGTCCATGGAGGCGTATTCGCTTGATTTCTCCACCACCCGGA
CCCTGAAGTCGCCTGGAGCGCGCTCGGGGCCACTGAATT
>SRR500742 <unknown description>
CGGAGAGCTCCAGGCCAAATGACGAGCTCATGTCCCCTGCGGTACTTAGCTATCTGTTCT
CAATCCCTGAGGTCACACAGCCTCAGATAGTGGGGGCAACCCACACCACCATGAATCATA
TCTACACCATACAGCTTTCGAAGCTGCCCAGTCCTTGTGGGTATGGAACGCCGGTGACCA
CTAAGCCAACCCGGCTTGTCTCGTGGAGCCCGAAGACACCTTTTTTCGTTTTACCTGATC
CGCACGTTCCCCTTCCATGCGGGACACCCGGCAAATACTCGTCGGTCCCGTCTTAGTGGC
AAATTTGCAAGTTTATCACGGTCGAATGAGCGCGATGGCCTGATACTCGCCCAATTTCGC
CCTGACCCAGGTAACAATTGAGACACGCACCGCTCGCAAGTCTAGCCTACGTCGCGTAGG
CTCGGGTCACAACTCGATATTTGCAAGGGACACTGGAATATCGGACCCATTCTGGTGCCT
ATCATTGCAAACTAAACAAGATACCCAAGCAAATCAGAGGAAGCTGCCAGCATCGCTGCT
GTTCAAGATTGGCGAAGCACACAACTTAACGTCTCCCCCATCGGTTACCTCTAGCCCGCA
CGAAGCGACACGCGTCGCTTGCTCACGGACGGAAGTCCAGGTGATGGGTGCAGTGAAGAG
AAATCATAGTGTAAATAATCTAGTGATGTCTATTCGGTGCCAAATCCTGTCTAAGCTCGG
ATTTTCAACGTTCAACCGAATCACGTTTAATTGTGTACGTTTGGCGGTGCCTAATGCCGC
ACTGAGCAATAATATAGACGAGCATCCCATTATTTGCGTTCGCCGGGTGTTCGCACAGAA
TATCGATACTGGCCGTATATGTGGGGGCAGCTTAAGAGTCTAGTTCTCTTTATTAACAGC
TAAGGTCAGCAGCACCTTTCTTTCCGGCATCAACAATCGGTCCCGGGAATGCCATGGAGG
GGGACTAAGATTCTGGCCGAGATCTCAGCCCGTTTTGGCAGATTTAGACCTAGGATGTAA
TCCGCTCCCTTCCGTCACTCCGGGTTTGCGAGACGCGAGGGGAACCGGGAGGGGTCCGCA
GGGGCTGCCGACACTCGACATGAGCGCGTGCCGTCGCCCTCACTCGACGTAATAGATTTA
TGGAGAAATGATGTGCCCACTTGATTTAATATCGAGGGAGCACGTAAAGATCAGTGCTGA
ATGCGCGCCTTGGGGGAGGGCAAGCGGAATATGGTACCAGAGGAGAGAGGCGTTACACGG
TCGAAAATGGGTCCGGACGGTTACTGGGCGCAACTGCGCTGGAATCAGCGCACCAGCAGG
ATCCTAACACAGTGCAAGTTTGGCCTAATGCACCCGGTGTTCTGAGCCGCACGGGCATCT
CTGCTGTAACGATCGGTCACGCCTCTAGTCTTGCTAGTGCCGCGGGTCGTGGCTGCTATT
CTCACTTTCGAATGGCTGGAGGAGTGGGGAAGAACCAAAAAAACGACAACATCACCTGAG
TCTGAGGGGTTGCGGAGCCAACTCTAAGCTAGCCGCAAGTATGCGCCACGAATATGGCAA
GGCAGCAATTGTCAAGATAATGACTCCAGAGCCTTAGGTTAAGACCTATGACCGCACGAA
ATGTATGATACGCATTACCTAGCCAGAGAGTTCCGGTAGGAAATCGGTTCACCGTCAAAT
GAGAGCACCGATAGGGCAGATATTGATGCACGGGCTAGCTCGAATGCGGTTGCTGCCATC
CCAAGGAGCTGAGCGCCGAAACCAGTTCCGGGCAAACCCCCATCCTCCCTCTGGAACAGG
TTAGGGTTCAACTGCGCGCCCGACGTGCCCGCGACCGAATTAGCGGGCCGGTCGACAGAA
TCACTGAGGGGATAATCAGTTCCGCCTCTGACGATTCCTGCCAGGAAGTTGTGTTACCTG
CAGGTCCCCTAGGGAGAGTACGCTAGACTTCTAGTACGAGACCCGGAGGGCACTGGGGGA
GAGGCTAGTTTACTAGCTCGTGGTAAACCCCCCTGGAAGCTCCCAGCACTCTGGTCCGCA
TGGCGTTCTTACGTCGACGCCCTTTTCAGCCGACCTATCTGGCCGGCCCATCCATTCCCT
ATGGGTGAGTTGCGCCGTCGGGGATGGGGGTGAATGAAGCTAAGAGGCGAGGCAAGCCCT
GTTCTCACCCGTTAACGAACACCACGGCATTCCCACACGATGAGAGGTACAGTGAAGTAC
GCCGTAAATCCATTCCTAAGGTGCGAAAGTGAGCCGGCAGCAAGTGGATGAGGTCGGGAT
GCACAACGGACACCTCGGTTTGCAGGTTCCGTAACCGAGCGAGTAACCTTAATAGGAGGT
ACAGAATCGATTAATATAGTGTAGCTAAAACAGTGCGTCTCAAGGTCCGACGGGCACCAA
GAGACTTAGTGCAAATTGGACGGCTCTAGTTCTAAACACTAGCTTGCGCCCGCCCCCTGG
GGCCAAGACCGTCCCAGAGTCGCCAAGCTGCGGTATAGCAATCCTCGTAGAGACGCCAAC
CCCTAACAGTCCGGAGACACGAAGCTGCGCGGACATGAGAATGGGTCTGGATCATCATTG
ACCGGATACGTCACTGGTGTGAGTCGTTCATGGAGGTGCCCAGCTGGAGCAACTGCAGCC
TATGGACATACGGGGGGGGTAGATTTACACCTTACACGCCCCGGCTGGACTCGCCAACGC
GTTCCCTATACTAGGTATCGGTCAAGACCTGGGCTATTATCCCAACCTGGAGCGCTAGCC
GCACGCTCTATCGTAGGGGAGACAGATAAGGATCGTCAGCCGCCGACCCGGAGAGCCTAA
GCATCAACTATTCGGCATCCTCCAGGGCCTACGAGTACCTTGGCAGATGGGGGTCAGGGC
CATAACAAGTATTATGGTGGCAACAGTCTCATCTTGGTGAGTAGTGCCCAATAGTAACTT
TTTCTTTGACTTAATTGGGCACGTACTGCGACAATATCAGAACCGGTGCCCCACCGTTTC
GAGAAACCAGAGGACACGTAGAAGATCAATCGCCCGTAGCAGAAATCTAGCCACCTCCTC
TTCGGGATGTGACGGGGGTGCACACCGTCCCCCCCGGTGCCTAGCATGAGGGGCTACAGA
GTGGTGCGGAGGTCGGCGACAAGAAAAGGCTTATCGCAAGGGGGAAGTGTGGCTTGAATG
TTGCATATTTTCCCGCGAGAAGGCTTTGTGGAGGAGGCAGAGTAGTCACGCCCGGGGCCT
ATGGGGGTAGTTGTATGTTATAATCAGACGACTCTCCATATGTTGTTTCAAGGGCTCGCA
CAGCTGTCGCGCCACCAATCATCCGTCTAAAAAATGACAGCGCTAGGTATTCATGGAGGC
TAGTATAAAGACTCAGCTGAGAAGCGTCGTAGATGCTCCGGAGGAGCGTAAAACTGGACT
TAGGACCGAACGTTTCTCAGACTAGACTGGGGGCGGGCTGAAACGGAGGAAAACGGATGA
AAAGGACAGGGTCTTTGAGCGCCCAGCATAGAAATCAGCCGACAATCTGGCCAGTCGGAT
TACTAAGCCCACCAAGCGCGCCGAATGGAGGCGCAGGGTACCAAGAAACGAAGTGCGATG
GTAGAAGCGTTACGAAGAGCAGCTCAAGAGTAAACGTTGGGGGGGCGAGCGGCGTGGGAG
GGCCTAAAGCATGGACCTCACTGCCCCCCGATCACGCCGGGGGCGGGCGGGACCAACGAC
GTTCGCTAGGCTCGAGGTAAAACGGCAGGCTTAGGAGAAAGTCAGTTCCGGAGTTCGGCA
CTCGGCGCACAGTTCGAACAGCCGGGAGGGCGCAGTAGTTGACTGTTTCTGACGGCCAGG
CTTCGCAGAGTCTCACATAGCCATCTGGAACACGCTACTGCCCATCCTGCGGCGTCAACC
AGGAACTCTGCGTGGGCGCCACCCTAATGTCTGAGGTCATAATAGCCATTTGACGTTAGT
ACGGCGTAGAACTGACTTCTTTCCACACGAATGGGAGGAAAAGGCGGTACGATTTCAAGC
AACCAAACGCTCCCCCCTTCCCGACCAGCACGAGGATACCTAAGCACGCTTTCGCGTAAA
TTATACTGGGACAATGAGCAGAGACGGCTTTACTAGGACAGACCCCGCAACAATCCACAG
CGAGGGGTATGTAGCCTTGTCAATTGCGCTCAGGGCCACGTGTAGTGAACGTCGCTAGCC
GGACCTCGACTGCGTCAGGCGCTTTTGAGGAGTACGAAACCGGCCACGCCAGCGCTAGTA
TTAAGGATTGAGACGGAAAGCTACCCGACAATAGTGAAGGTCGGCGCTTGGGGGACGACT
ACCGACTGGTGGTCCACGCAGGAGAGGCGAGGTTGAATGTGAACGAGGAGGTCCCTGTTT
ACGATTGGGCTACTTGGGACACTCTCAACCTAACTAGCTCAACGTCGCGGTGAGTTGTTT
CTCAAACTTTCCTAGAAGTTTTTCTTTCTGGATGTTTTTGTTCTCCTTACTGTAGAATCT
AATTGGACGGTCAGGCGTTGCAGGAGCCCATCGATCGTGGTGGTTGCGCTCACATATACG
TTTGCTCCATGCCGATACCACTCGGCCCGTTACTCCCCCGATTTCGTATGGGTCACAGCC
GCTGTGGCCCGTTCGGAGTGAAGGAAGGACGGAGCTACCGCCGTAATGGTTTTGCGCTGA
CATTCGTGAGTCCGACCCCAAAGCCGTGAAGCATGTTCTACGCGGAGCCCCAATTTGCGC
GGACCACCCTCTCCACCCGCATCCCTAACCCTTACGCCTGCGGATGCCGACTTGGTTGTA
GTAACGAGTATTGTCGTCAGGCCATTGTATGCGCCCTCAATCACTAGTTTTTGAGCTCGG
TCCCCAACCCAGGCGCGCGGGCCCCGGGGGACTGCTAGGGCTTCCTGTAAAAGCGGCACG
TGTTGTTACATCTCTAGCGTTGCTACGATAGCGAGGGGGACCGGTGAATGCTTCGGGCTT
CGTCTTTCCTGTTTTATTATCGGGTTCACTAAATCCTTGTCGCTGGTCCTGCTCCGTTCG
TAAGCGGGCTTGTAGGATTTAATTCTTCTCTGAGGCGGTGCACTCTCGTCGACCGGGATC
AGGCCCCCTCTTGTCGTCATGCTGTCCTCATAACACAAACGGCGGAATGAACTCCAGTCC
GGCCGGGGTCAAATCAGTCCTTAAGGCAGTGTTAGAGTGGGTGCTACGCATCCATCCCTA
CTAGATACGGCGAGCATTTGGGCAACAACGGTCGTACTTGTGTACGGGTTCGCCCTCATC
GCGTTAGCCTCTCTCCGTAAATGAACCAGCCGCTATATAAGAGTTATGCTTATGCGCGCA
CGGGAACTGATTTGGGGTCGCTCTCGTGGTTGCCTCCAGGCTGCTCGATGTGCCCCGACG
GTGAGAGCTGTTGGGACTCATAATGGGCGGCATGGCGACTCAGCGTACGAGATGGGATCC
GCCATACACCCTTACGGGAATAGACCCGCTTAGTAGCTCTTCTCCATCGTGCCTTGGCTC
AGTCATGCGTAATCCCGTCCCCTCATGTTTCCTGCGCTCGGCCTCCGTCATCGCTTCCTC
CGAGGGTGTGGGACTCATAGATTTTAAATCGTTTTCAGTTCGGCAACAACAGCTTCGAGT
TCGGAGCTTTACCGTGCCTCCACCCGCCTGTAGATCGGCAACGGACTCCGCGTCCACTAG
TATGGTACCCTGAAAGGAGTTGACCAATGGACCCAATGTTCGGAAGGTGTTCTCGACGAA
TACGCCTCTAACGTAGACGCGCAGCGGTGGGAAAGCACTTCTTGGCGGCTGTGCCGTCGC
ATGGAGCCTGAGTCTCATGTCGGTTGGAAGATAGGGTCCGTGCTCTAGCTTAACCGGTAA
TATAGGCTCCTGGGCTCTACGAACGACCAGGCTTCCCTGGAGCGTGGACTCCCGGTTTAG
CCGTCTGCGGCCAGGCCTCGACGTGAAATCGACCGGTAACCCAAGGAAACCGCGGCTGTC
GTATACCCCTGCCAAAGACGCAAGTGCCTAGGCCGCTTCCCTCGCTTCCTGAATACCACC
GTGTCACAATACCGTTATTTAGTGGTGTGTAGGACACCACCGCAAAACCAGACTTATCCC
TACCCATACGTCCAAAAACGTCCTCAGGCTTACCGCCAGCCGAGGTACGGATGACCTCAG
CTCGCATCTCCTTCTCTTCTGCTCCGTTGCTCGTAAGTCGTCGCACCCAATCACCCGGCA
GTCGGACTGCGCGGTGGTGCTCACAAGCTGATTCTGCTCTCCCCCGAAACGGGTCGTTAA
GACTCATTCGCGTCTTGTCACCCAAAGGTCCCTGTTTTCAATCACTCGAAAACGTAGACT
CCTCTACTGTACTAGTGTTAAAGCACACAAGCCGTCTCCCGCCGTCCCTGGCCTTCAACA
CGCCGCCCACTGGCGCAGTCGTCGAAGCCGCAGTCCGCACTCAGCTCAGTACTCGTGGCC
GCCCTCATAGTCGAGCAACTTTACCTTCACCCGTCCGTCTCCGCGGCCGTCGTAGGAGCC
ACACTAATGCACACCCTTGATCAACTAGGACAATCGAGCTCAGGTTTCTGTCCACCCACG
TCTTGGGACACGCTGTCCGTCCATGGCTGGAAGCTAGGCGAGACACAACGACAAGGCATA
AATGGTTGCAAGAACTCCTTGACGCTCCCATCCCTATCGCATCTTCGGCATAAGCCGGCA
AGGGGGCTGGTGCGTATGCCCTGGCATGGCGGCCTATTATGGGAAGCGGAGTCGGCGCAT
TCGGGGATTTGGTGTCTCTTCGCAATTCCCTGCCTCTTACCCAAACTCGCACTAGCGTCC
GTTGCGTCTAAACGATGGGTTCGTATGGGCTCACTCTTGCACTGTAATGTGTGAAGCCTT
CCAGGCAGTCTAGCCGCTCCCTAGGCAGGTGTGAAACTGGGCTACCGCGAAATTATCACT
GCCACGTAACTGTTCTGTGATCCTTTGCGCTAGGAGTACTCCGACGCAAGTCGCGCTTCA
GCGATCGCACCATATGTAGGGGACGCATGTGAGAGAGGTCGTGCATCTAGATTACGACAT
TTCCCGTGACTCGCGCGCCTGGTGTGACGGTACTTTCGATTGGTCTCTTCACCGCTCAGA
CCTCGAAGTTACCTGCGGTACATCAAAGACTGAAAAACC
>SRR500738 <unknown description>
CGGAGAGCTCCAGGCCAAATGACGAGCTCATGTCCCCTGCGGTACTTAGCTATCTGTTCT
CAATCCCTGAGGTCACACAGCCTCAGATAGTGGGGGCAACCCACACCACCATGAATCATA
TCTACACCATACAGCTTTCGAAGCTGCCCAGTCCTTGTGGGTATGGAACGCCGGTGACCA
CTAAGCCAACCCGGCTTGTCTCGTGGAGCCCGAAGACACCTTTTTTCGTTTTACCTGATC
CGCACGTTCCCCTTCCATGCGGGACACCCGGCAAATACTCGTCGGTCCCGTCTTAGTGGC
AAATTTGCAAGTTTATCACGGTCGAATGAGCGCGATGGCCTGATACTCGCCCAATTTCGC
CCTGACCCAGGTAACAATTGAGACACGCACCGCTCGCAAGTCTAGCCTACGTCGCGTAGG
CTCGGGTCACAACTCGATATTTGCAAGGGACACTGGAATATCGGACCCATTCTGGTGCCT
ATCATTGCAAACTAAACAAGATACCCAAGCAAATCAGAGGAAGCTGCCAGCATCGCTGCT
GTTCAAGATTGGCGAAGCACACAACTTAACGTCTCCCCCATCGGTTACCTCTAGCCCGCA
CGAAGCGACACGCGTCGCTTGCTCACGGACGGAAGTCCAGGTGATGGGTGCAGTGAAGAG
AAATCATAGTGTAAATAATCTAGTGATGTCTATTCGGTGCCAAATCCTGTCTAAGCTCGG
ATTTTCAACGTTCAACCGAATCACGTTTAATTGTGTACGTTTGGCGGTGCCTAATGCCGC
ACTGAGCAATAATATAGACGAGCATCCCATTATTTGCGTTCGCCGGGTGTTCGCACAGAA
TATCGATACTGGCCGTATATGTGGGGGCAGCTTAAGAGTCTAGTTCTCTTTATTAACAGC
TAAGGTCAGCAGCACCTTTCTTTCCGGCATCAACAATCGGTCCCGGGAATGCCATGGAGG
GGGACTAAGATTCTGGCCGAGATCTCAGCCCGTTTTGGCAGATTTAGACCTAGGATGTAA
TCCGCTCCCTTCCGTCACTCCGGGTTTGCGAGACGCGAGGGGAACCGGGAGGGGTCCGCA
GGGGCTGCCGACACTCGACATGAGCGCGTGCCGTCGCCCTCACTCGACGTAATAGATTTA
TGGAGAAATGATGTGCCCACTTGATTTAATATCGAGGGAGCACGTAAAGATCAGTGCTGA
ATGCGCGCCTTGGGGGAGGGCAAGCGGAATATGGTACCAGAGGAGAGAGGCGTTACACGG
TCGAAAATGGGTCCGGACGGTTACTGGGCGCAACTGCGCTGGAATCAGCGCACCAGCAGG
ATCCTAACACAGTGCAAGTTTGGCCTAATGCACCCGGTGTTCTGAGCCGCACGGGCATCT
CTGCTGTAACGATCGGTCACGCCTCTAGTCTTGCTAGTGCCGCGGGTCGTGGCTGCTATT
CTCACTTTCGAATGGCTGGAGGAGTGGGGAAGAACCAAAAAAACGACAACATCACCTGAG
TCTGAGGGGTTGCGGAGCCAACTCTAAGCTAGCCGCAAGTATGCGCCACGAATATGGCAA
GGCAGCAATTGTCAAGATAATGACTCCAGAGCCTTAGGTTAAGACCTATGACCGCACGAA
ATGTATGATACGCATTACCTAGCCAGAGAGTTCCGGTAGGAAATCGGTTCACCGTCAAAT
GAGAGCACCGATAGGGCAGATATTGATGCACGGGCTAGCTCGAATGCGGTTGCTGCCATC
CCAAGGAGCTGAGCGCCGAAACCAGTTCCGGGCAAACCCCCATCCTCCCTCTGGAACAGG
TTAGGGTTCAACTGCGCGCCCGACGTGCCCGCGACCGAATTAGCGGGCCGGTCGACAGAA
TCACTGAGGGGATAATCAGTTCCGCCTCTGACGATTCCTGCCAGGAAGTTGTGTTACCTG
CAGGTCCTCTAGGGAGAGTACGCTAGACTTCTAGTACGAGACCCGGAGGGCACTGGGGGA
GAGGCTAGTTTACTAGCTCGTGGTAAACCCCCCTGGAAGCTCCCAGCACTCTGGTCCGCA
TGGCGTTCTTACGTCGACGCCCTTTTCAGCCGACCTATCTGGCCGGCCCATCCATTCCCT
ATGGGTGAGTTGCGCCGTCGGGGATGGGGGTGAATGAAGCTAAGAGGCGAGGCAAGCCCT
GTTCTCACCCGTTAACGAACACCACGGCATTCCCACACGATGAGAGGTACAGTGAAGTAC
GCCGTAAATCCATTCCTAAGGTGCGAAAGTGAGCCGGCAGCAAGTGGATGAGGTCGGGAT
GCACAACGGACACCTCGGTTTGCAGGTTCCGTAACCGAGCGAGTAACCTTAATAGGAGGT
ACAGAATCGATCAATATAGTGTAGCTAAAACAGTGCGTCTCAAGGTCCGACGGGCACCAA
GAGACTTAGTGCAAATTGGACGGCTCTAGTTCTAAACACTAGCTTGCGCCCGCCCCCTGG
GGCCAAGACCGTCCCAGAGTCGCCAAGCTGCGGTATAGCAATCCTCGTAGAGACGCCAAC
CCCTAACAGTCCGGAGACACGAAGCTGCGCGGACATGAGAATGGGTCTGGATCATCATTG
ACCGGATACGTCACTGGTGTGAGTCGTTCATGGAGGTACCCAGCTGGAGCAACTGCAGCC
TATGGACATACGGGGGGGGTAGATTTACACCTTACACGCCCCGGCTGGACTCGCCAACGC
GTTCCCTATACTAGGTATCGGTCAAGACCTGGGCTATTATCCCAACCTGGAGCGCTAGCC
GCACGCTCTATCGTAGGGGAGACAGATAAGGATCGTCAGCCGCCGACCCGGAGAGCCTAA
GCATCAACTATTCGGCATCCTCCAGGGCCTACGAGTACCTTGGCAGATGGGGGTCAGGGC
CATAACAAGTATTATGGTGGCAACAGTCTCATCTTGGTGAGTAGTGCCCAATAGTAACTT
TTTCTTTGACTTAATTGGGCACGTACTGCGACAATATCAGAACCGGTGCCCCACCGTTTC
GAGAAACCAGAGGACACGTAGAAGATCAATCGCCCGTAGCAGAAATCTAGCCACCTCCTC
TTCGGGATGTGACGGGGGTGCACACCGTCCCCCCCGGTGCCTAGCATGAGGGGCTACAGA
GTGGTGCGGAGGTCGGCGACAAGAAAAGGCTTATCGCAAGGGGGAAGTGTGGCTTGAATG
TTGCATATTTTCCCGCGAGAAGGCTTTGTGGAGGAGGCAGAGTAGTCACGCCCGGGGCCT
ATGGGGGTAGTTGTGTGTTATAATCAGACGACTCTCCATATGTTGCTTCAAGGGCTCGCA
CAGCTGTCGCGCCACCAATCATCCGTCTAAAAAATGACAGCGCTAGGTATTCATGGAGGC
TAGTATAAAGACTCAGCTGAGAAGCGTCGTAGATGCTCCGGAGGAGCGTAAAACTGGACT
TAGGACCGAACGTTTCTCAGACTAGACTGGGGGCGGGCTGAAACGGAGGAAAACGGATGA
AAAGGACAGGGTCTTTGAGCGCCCAGCATAGAAATCAGCCGACAATCTGGCCAGTCGGAT
TACTAAGCCCACCAAGCGCGCCGAATGGAGGCGCAGGGTACCAAGAAACGAAGTGCGATG
GTAGAAGCGTTACGAAGAGCAGCTCAAGAGTAAACGTTGGGGGGGCGAGCGGCGTGGGAG
GGCCTAAAGCATGGACCTCACTGCCCCCCGATCACGCCGGGGGCGGGCGGGACCAACGAC
GTTCGCTAGGCTCGAGGTAAAACGGCAGGCTTAGGAGAAAGTCAGTTCCGGAGTTCGGCA
CTCGGCGCACAGTTCGAACAGCCGGGAGGGCGCAGTAGTTGACTGTTTCTGACGGCCAGG
CTTCGCAGAGTCTCACATAGCCATCTTGAACACGCTACTGCCCATCCTGCGGCGTCAACC
AGGAACTCTGCGTGGGCGCCACCCTAATGTCTGAGGTCATAATAGCCATTTGACGTTAGT
ACGGCGTAGAACTGACTTCTTTCCACACGAATGGGAGGAAAAGGCGGTACGATTTCAAGC
AACCAAACGCTCCCCCCTTCCCGACCAGCACGAGGATACCTAAGCACGCTTTCGCGTAAA
TTATACTGGGACAATGAGCAGAGACGGCTTTACTAGGACAGACCCCGCAACAATCCACAG
CGAGGGGTATGTAGCCTTGTCAATTGCGCTCAGGGCCACGTGTAGTGAACGTCGCTAGCC
GGACCTCGACTGCGTCAGGCGCTTTTGAGGAGTACGAAACCGGCCACGCCAGCGCTAGTA
TTAAGGATTGAGACGGAAAGCTACCCGACAATAGTGAAGGTCGGCGCTTGGGGGACGACT
ACCGACTGGTGGTCCACGCAGGAGAGGCGAGGTTGAATGTGAACGAGGAGGTCCCTGTTT
ACGATTGGGCTACTTGGGACACTCTCAACCTAACTAGCTCAACGTCGCGGTGAGTTGTTT
CTCAAACTTTCCTAGAAGTTTTTCTTTCTGGATGTTTTTGTTCTCCTTACTGTAGAATCT
AATTGGACGGTCAGGCGTTGCAGGAGCCCATCGATCGTGGTGGTTGCGCTCACATATACG
TTTGCCCCATGCCGATACCACTCGGCCCGTTACTCCCCCGATTTCGTATGGGTCACAGCC
GCTGTGGCCCGTTCGGAGTGAAGGAAGGACGGAGCTACCGCCGTAATGGTTTTGCGCTGA
CATTCGTGAGTCCGACCCCAAAGCCGTGAAGCATGTTCTACGCGGAGCCCCAATTTGCGC
GGACCACCCTCTCCACCCGCATCCCTAACCCTTACGCCTGCGGATGCCGACTTGGCTGTA
GTAACGAGTATTGTCGTCAGGCCATTGTATGCGCCCTCAATCACTAGTTTTTGAGCTCGG
TCCCCAACCCAGGCGCGCGGGCCCCGGGGGACTGCTAGGGCTTCCTGTAAAAGCGGCACG
TGTTGTTACATCTCTAGCGTTGCTACGATAGCGAGGGGGACCGGTGAATGCTTCGGGCTT
CGTCTTTCCTGTTTTATTATCGGGTTCACTAAATCCTTGTCGCTGGTCCTGCTCCGTTCG
TAAGCGGGCTTGTAGGATTTAATTCTTCTCTGAGGCGGTGCACTCTCGTCGACCGGGATC
AGGCCCCCTCTTGTCGTCATGCTGTCCTCATAACACAAACGGCGGAATGAACTCCAGTCC
GGCCGGGGTCAAATCAGTCCTTAAGGCAGTGTTAGAGTGGGTGCTACGCATCCATCCCTA
CTAGATACGGCGAGCATTTGGGCAACAACGGTCGTACTTGTGTACGGGTTCGCCCTCATC
GCGTTAGCCTCTCTCCGTAAATGAACCAGCCGCTATATAAGAGTTATGCTTATGCGCGCA
CGGGAACTGATTTGGGGTCGCTCTCGTGGTTGCCTCCAGGCTGCTCGATGTGCCCCGACG
GTGAGAGCTGTTGGGACTCATAATGGGCGGCATGGCGACTCAGCGTACGAGATGGGATCC
GCCATACACCCTTACGGGAATAGACCCGCTTAGTAGCTCTTCTCCATCGTGCCTTGGCTC
AGTCATGCGTAATCCCGTCCCCTCATGTTTCCTGCGCTCGGCCTCCGTCATCGCTTCCTC
CGAGGGTGTGGGACTCATAGATTTTAAATCGTTTTCAGTTCGGCAACAACAGCTTCGAGT
TCGGAGCTTTACCGTGCCTCCACCCGCCTGTAGATCGGCAACGGACTCCGCGTCCACTAG
TATGGTACCCTGAAAGGAGTTGACCAATGGACCCAATGTTCGGAAGGTGTTCTCGACGAA
TACGCCTCTAACGTAGACGCGCAGCGGTGGGAAAGCACTTCTTGGCGGCTGTGCCGTCGC
ATGGAGCCTGAGTCTCATGTCGGTTGGAAGATAGGGTCCGTGCTCTAGCTTAACCGGTAA
TATAGGCTCCTGGGCTCTACGAACGACCAGGCTTCCCTGGAGCGTGGACTCCCGGTTTAG
CCGTCTGCGGCCAGGCCTCGACGTGAAATCGACCGGTAACCCAAGGAAACCGCGGCTGTC
GTATACCCCTGCCAAAGACGCAAGTGCCTAGGCCGCTTCCCTCGCTTCCTGAATACCACC
GTGTCACAATACCGTTATTTAGTGGTGTGTAGGACACCACCGCAAAACCAGACTTATCCC
TACCCATACGTCCAAAAACGTCCTCAGGCTTACCGCCAGCCGAGGTACGGATGACCTCAG
CTCGCATCTCCTTCTCTTCTGCTCCGTTGCTCGTAAGTCGTCGCACCCAATCACCCGGCA
GTCGGACTGCGCGGTGGTGCTCACAAGCTGATTCTGCTCTCCCCCGAAACGGGTCGTTAA
GACTCATTCGCGTCTTGTCACCCAAAGGTCCCTGTTTTCAATCACTCGAAAACGTAGACT
CCTCTACTGTACTAGTGTTAAAGCACACAAGCCGTCTCCCGCCGTCCCTGGCCTTCAACA
CGCCGCCCACTGGCGCAGTCGTCGAAGCCGCAGTCCGCACTCAGCTCAGTACTCGTGGCC
GCCCTCATAGTCGAGCAACTTTACCTTCACCCGTCCGTCTCCGCGGCCGTCGTAGGAGCC
ACACTAATGCACACCCTTGATCAACTAGGACAATCGAGCTCAGGTTTCTGTCCACCCACG
TCTTGGGACACGCTGTCCGTCCATGGCTGGAAGCTAGGCGAGACACAACGACAAGGCATA
AATGGTTGCAAGAACTCCTTGACGCTCCCATCCCTATCGCATCTTCGGCATAAGCCGGCA
AGGGGGCTGGTGCGTATGCCCTGGCATGGCGGCCTATTATGGGAAGCGGAGTCGGCGCAT
TCGGGGATTTGGTGTCTCTTCGCAATTCCCTGCCTCTTACCCAAACTCGCACTAGCGTCC
GTTGCGTCTAAACGATGGGTTCGTATGGGCTCACTCTTGCACTGTAATGTGTGAAGCCTT
CCAGGCAGTCTAGCCGCTCCCTAGGCAGGTGTGAAACTGGGCTACCGCGAAATTATCACT
GCCACGTAACTGTTCTGTGATCCTTTGCGCTAGGAGTACTCCGACGCAAGTCGCGCTTCA
GCGATCGCACCATATGTAGGGGACGCATGTGAGAGAGGTCGTGCATCTAGATTACGACAT
TTCCCGTGACTCGCGCGCCTGGTGTGACGGTACTTTCGATTGGTCTCTTCACCGCTCAGA
CCTCGAAGTTACCTGCGGTACATCAAAGACTGAAAAACC
>SRR500724 <unknown description>
CGGAGAGCTCCAGGCCAAATGACGAGCTCATGTCCCCTGCGGTACTTAGCTATCTGTTCT
CAATCCCTGAGGTCACACAGCCTCAGATAGTGGGGGCAACCCACACCACCATGAATCATA
TCTACACCATACAGCTTTCGAAGCTGCCCAGTCCTTGTGGGTATGGAACGCCGGTGACCA
CTAAGCCAACCCGGCTTGTCTCGTGGAGCCCGAAGACACCTTTTTTCGTTTTACCTGATC
CGCACGTTCCCCTTCCATGCGGGACACCCGGCAAATACTCGTCGGTCCCGTCTTAGTGGC
AAATTTGCAAGTTTATCACGGTCGAATGAGCGCGATGGCCTGATACTCGCCCAATTTCGC
CCTGACCCAGGTAACAATTGAGACACGCACCGCTCGCAAGTCTAGCCTACGTCGCGTAGG
CTCGGGTCACAACTCGATATTTGCAAGGGACACTGGAATATCGGACCCATTCTGGTGCCT
ATCATTGCAAACTAAACAAGATACCCAAGCAAATCAGAGGAAGCTGCCAGCATCGCTGCT
GTTCAAGATTGGCGAAGCACACAACTTAACGTCTCCCCCATCGGTTACCTCTAGCCCGCA
CGAAGCGACACGCGTCGCTTGCTCACGGACGGAAGTCCAGGTGATGGGTGCAGTGAAGAG
AAATCATAGTGTAAATAATCTAGTGATGTCTATTCGGTGCCAAATCCTGTCTAAGCTCGG
ATTTTCAACGTTCAACCGAATCACGTTTAATTGTGTACGTTTGGCGGTGCCTAATGCCGC
ACTGAGCAATAATATAGACGAGCATCCCATTATTTGCGTTCGCCGGGTGTTCGCACAGAA
TATCGATACTGGCCGTATATGTGGGGGCAGCTTAAGAGTCTAGTTCTCTTTATTAACAGC
TAAGGTCAGCAGCACCTTTCTTTCCGGCATCAACAATCGGTCCCGGGAATGCCATGGAGG
GGGACTAAGATTCTGGCCGAGATCTCAGCCCGTTTTGGCAGATTTAGACCTAGGATGTAA
TCCGCTCCCTTCCGTCACTCCGGGTTTGCGAGACGCGAGGGGAACCGGGAGGGGTCCGCA
GGGGCTGCCGACACTCGACATGAGCGCGTGCCGTCGCCCTCACTCGACGTAATAGATTTA
TGGAGAAATGATGTGCCCACTTGATTTAATATCGAGGGAGCACGTAAAGATCAGTGCTGA
ATGCGCGCCTTGGGGGAGGGCAAGCGGAATATGGTACCAGAGGAGAGAGGCGTTACACGG
TCGAAAATGGGTCCGGACGGTTACTGGGCGCAACTGCGCTGGAATCAGCGCACCAGCAGG
ATCCTAACACAGTGCAAGTTTGGCCTAATGCACCCGGTGTTCTGAGCCGCACGGGCATCT
CTGCTGTAACGATCGGTCACGCCTCTAGTCTTGCTAGTGCCGCAGGTCGTGGCTGCTATT
CTCACTTTCGAATGGCTGGAGGAGTGGGGAAGAACCAAAAAAACGACAACATCACCTGAG
TCTGAGGGGTTGCGGAGCCAACTCTAAGCTAGCCGCAAGTATGCGCCACGAATATGGCAA
GGCAGCAATTGTCAAGATAATGACTCCAGAGCCTTAGGTTAAGACCTATGACCGCACGAA
ATGTATGATACGCATTACCTAGCCAGAGAGTTCCGGTAGGAAATCGGTTCACCGTCAAAT
GAGAGCACCGATAGGGCAGATATTGATGCACGGGCTAGCTCGAATGCGGTTGCTGCCATC
CCAAGGAGCTGAGCGCCGAAACCAGTTCCGGGCAAACCCCCATCCTCCCTCTGGAACAGG
TTAGGGTTCAACTGCGCGCCCGACGTGCCCGCGACCGAATTAGCGGGCCGGTCGACAGAA
TCACTGAGGGGATAATCAGTTCCGCCTCTGACGATTCCTGCCAGGAAGTTGTGTTACCTG
CAGGTCCCCTAGGGAGAGTACGCTAGACTTCTAGTACGAGACCCGGAGGGCACTGGGGGA
GAGGCTAGTTTACTAGCTCGTGGTAAACCCCCCTGGAAGCTCCCAGCACTCTGGTCCGCA
TGGCGTTCTTACGTCGACGCCCTTTTCAGCCGACCTATCTGGCCGGCCCATCCATTCCCT
ATGGGTGAGTTGCGCCGTCGGGGATGGGGGTGAATGAAGCTAAGAGGCGAGGCAAGCCCT
GTTCTCACCCGTTAACGAACACCACGGCATTCCCACACGATGAGAGGTACAGTGAAGTAC
GCCGTAAATCCATTCCTAAGGTGCGAAAGTGAGCCGGCAGCAAGTGGATGAGGTCGGGAT
GCACAACGGACACCTCGGTTTGCAGGTTCCGTAACCGAGCGAGTAACCTTAATAGGAGGT
ACAGAATCGATTAATATAGTGTAGCTAAAACAGTGCGTCTCAAGGTCCGACGGGCACCAA
GAGACTTAGTGCAAATTGGACGGCTCTAGTTCTAAACACTAGCTTGCGCCCGCCCCCTGG
GGCCAAGACCGTCCCAGAGTCGCCAAGCTGCGGTATAGCAATCCTCGTAGAGACGCCAAC
CCCTAACAGTCCGGAGACACGAAGCTGCGCGGACATGAGAATGGGTCTGGATCATCATTG
ACCGGATACGTCACTGGTGTGAGTCGTTCATGGAGGTGCCCAGCTGGAGCAACTGCAGCC
TATGGACATACGGGGGGGGTAGATTTACACCTTACACGCCCCGGCTGGACTCGCCAACGC
GTTCCCTATACTAGGTATCGGTCAAGACCTGGGCTATTATCCCAACCTGGAGCGCTAGCC
GCACGCTCTATCGTAGGGGAGACAGATAAGGATCGTCAGCCGCCGACCCGGAGAGCCTAA
GCATCAACTATTCGGCATCCTCCAGGGCCTACGAGTACCTTGGCAGATGGGGGTCAGGGC
CATAACAAGTATTATGGTGGCAACAGTCTCATCTTGGTGAGTAGTGCCCAATAGTAACTT
TTTCTTTGACTTAATTGGGCACGTACTGCGACAATATCAGAACCGGTGCCCCACCGTTTC
GAGAAACCAGAGGACACGTAGAAGATCAATCGCCCGTAGCAGAAATCTAGCCACCTCCTC
TTCGGGATGTGACGGGGGTGCACACCGTCCCCCCCGGTGCCTAGCATGAGGGGCTACAGA
GTGGTGCGGAGGTCGGCGACAAGAAAAGGCTTATCGCAAGGGGGAAGTGTGGCTTGAATG
TTGCATATTTTCCCGCGAGAAGGCTTTGTGGAGGAGGCAGAGTAGTCACGCCCGGGGCCT
ATGGGGGTAGTTGTATGTTATAATCAGACGACTCTCCATATGTTGTTTCAAGGGCTCGCA
CAGCTGTCGCGCCACCAATCATCCGTCTAAAAAATGACAGCGCTAGGTATTCATGGAGGC
TAGTATAAAGACTCAGCTGAGAAGCGTCGTAGATGCTCCGGAGGAGCGTAAAACTGGACT
TAGGACCGAACGTTTCTCAGACTAGACTGGGGGCGGGCTGAAACGGAGGAAAACGGATGA
AAAGGACAGGGTCTTTGAGCGCCCAGCATAGAAATCAGCCGACAATCTGGCCAGTCGGAT
TACTAAGCCCACCAAGCGCGCCGAATGGAGGCGCAGGGTACCAAGAAACGAAGTGCGATG
GTAGAAGCGTTACGAAGAGCAGCTCAAGAGTAAACGTTGGGGGGGCGAGCGGCGTGGGAG
GGCCTAAAGCATGGACCTCACTGCCCCCCGATCACGCCGGGGGCGGGCGGGACCAACGAC
GTTCGCTAGGCTCGAGGTAAAACGGCAGGCTTAGGAGAAAGTCAGTTCCGGAGTTCGGCA
CTCGGCGCACAGTTCGAACAGCCGGGAGGGCGCAGTAGTTGACTGTTTCTGACGGCCAGG
CTTCGCAGAGTCTCACATAGCCATCTGGAACACGCTACTGCCCATCCTGCGGCGTCAACC
AGGAACTCTGCGTGGGCGCCACCCTAATGTCTGAGGTCATAATAGCCATTTGACGTTAGT
ACGGCGTAGAACTGACTTCTTTCCACACGAATGGGAGGAAAAGGCGGTACGATTTCAAGC
AACCAAACGCTCCCCCCTTCCCGACCAGCACGAGGATACCTAAGCACGCTTTCGCGTAAA
TTATACTGGGACAATGAGCAGAGACGGCTTTACTAGGACAGACCCCGCAACAATCCACAG
CGAGGGGTATGTAGCCTTGTCAATTGCGCTCAGGGCCACGTGTAGTGAACGTCGCTAGCC
GGACCTCGACTGCGTCAGGCGCTTTTGAGGAGTACGAAACCGGCCACGCCAGCGCTAGTA
TTAAGGATTGAGACGGAAAGCTACCCGACAATAGTGAAGGTCGGCGCTTGGGGGACGACT
ACCGACTGGTGGTCCACGCAGGAGAGGCGAGGTTGAATGTGAACGAGGAGGTCCCTGTTT
ACGATTGGGCTACTTGGGACACTCTCAACCTAACTAGCTCAACGTCGCGGTGAGTTGTTT
CTCAAACTTTCCTAGAAGTTTTTCTTTCTGGATGTTTTTGTTCTCCTTACTGTAGAATCT
AATTGGACGGTCAGGCGTTGCAGGAGCCCATCGATCGTGGTGGTTGCGCTCACATATACG
TTTGCTCCATGCCGATACCACTCGGCCCGTTACTCCCCCGATTTCGTATGGGTCACAGCC
GCTGTGGCCCGTTCGGAGTGAAGGAAGGACGGAGCTACCGCCGTAATGGTTTTGCGCTGA
CATTCGTGAGTCCGACCCCAAAGCCGTGAAGCATGTTCTACGCGGAGCCCCAATTTGCGC
GGACCACCCTCTCCACCCGCATCCCTAACCCTTACGCCTGCGGATGCCGACTTGGTTGTA
GTAACGAGTATTGTCGTCAGGCCATTGTATGCGCCCTCAATCACTAGTTTTTGAGCTCGG
TCCCCAACCCAGGCGCGCGGGCCCCGGGGGACTGCTAGGGCTTCCTGTAAAAGCGGCACG
TGTTGTTACATCTCTAGCGTTGCTACGATAGCGAGGGGGACCGGTGAATGCTTCGGGCTT
CGTCTTTCCTGTTTTATTATCGGGTTCACTAAATCCTTGTCGCTGGTCCTGCTCCGTTCG
TAAGCGGGCTTGTAGGATTTAATTCTTCTCTGAGGCGGTGCACTCTCGTCGACCGGGATC
AGGCCCCCTCTTGTCGTCATGCTGTCCTCATAACACAAACGGCGGAATGAACTCCAGTCC
GGCCGGGGTCAAATCAGTCCTTAAGGCAGTGTTAGAGTGGGTGCTACGCATCCATCCCTA
CTAGATACGGCGAGCATTTGGGCAACAACGGTCGTACTTGTGTACGGGTTCGCCCTCATC
GCGTTAGCCTCTCTCCGTAAATGAACCAGCCGCTATATAAGAGTTATGCTTATGCGCGCA
CGGGAACTGATTTGGGGTCGCTCTCGTGGTTGCCTCCAGGCTGCTCGATGTGCCCCGACG
GTGAGAGCTGTTGGGACTCATAATGGGCGGCATGGCGACTCAGCGTACGAGATGGGATCC
GCCATACACCCTTACGGGAATAGACCCGCTTAGTAGCTCTTCTCCATCGTGCCTTGGCTC
AGTCATGCGTAATCCCGTCCCCTCATGTTTCCTGCGCTCGGCCTCCGTCATCGCTTCCTC
CGAGGGTGTGGGACTCATAGATTTTAAATCGTTTTCAGTTCGGCAACAACAGCTTCGAGT
TCGGAGCTTTACCGTGCCTCCACCCGCCTGTAGATCGGCAACGGACTCCGCGTCCACTAG
TATGGTACCCTGAAAGGAGTTGACCAATGGACCCAATGTTCGGAAGGTGTTCTCGACGAA
TACGCCTCTAACGTAGACGCGCAGCGGTGGGAAAGCACTTCTTGGCGGCTGTGCCGTCGC
ATGGAGCCTGAGTCTCATGTCGGTTGGAAGATAGGGTCCGTGCTCTAGCTTAACCGGTAA
TATAGGCTCCTGGGCTCTACGAACGACCAGGCTTCCCTGGAGCGTGGACTCCCGGTTTAG
CCGTCTGCGGCCAGGCCTCGACGTGAAATCGACCGGTAACCCAAGGAAACCGCGGCTGTC
GTATACCCCTGCCAAAGACGCAAGTGCCTAGGCCGCTTCCCTCGCTTCCTGAATACCACC
GTGTCACAATACCGTTATTTAGTGGTGTGTAGGACACCACCGCAAAACCAGACTTATCCC
TACCCATACGTCCAAAAACGTCCTCAGGCTTACCGCCAGCCGAGGTACGGATGACCTCAG
CTCGCATCTCCTTCTCTTCTGCTCCGTTGCTCGTAAGTCGTCGCACCCAATCACCCGGCA
GTCGGACTGCGCGGTGGTGCTCACAAGCTGATTCTGCTCTCCCCCGAAACGGGTCGTTAA
GACTCATTCGCGTCTTGTCACCCAAAGGTCCCTGTTTTCAATCACTCGAAAACGTAGACT
CCTCTACTGTACTAGTGTTAAAGCACACAAGCCGTCTCCCGCCGTCCCTGGCCTTCAACA
CGCCGCCCACTGGCGCAGTCGTCGAAGCCGCAGTCCGCACTCAGCTCAGTACTCGTGGCC
GCCCTCATAGTCGAGCAACTTTACCTTCACCCGTCCGTCTCCGCGGCCGTCGTAGGAGCC
ACACTAATGCACACCCTTGATCAACTAGGACAATCGAGCTCAGGTTTCTGTCCACCCACG
TCTTGGGACACGCTGTCCGTCCATGGCTGGAAGCTAGGCGAGACACAACGACAAGGCATA
AATGGTTGCAAGAACTCCTTGACGCTCCCATCCCTATCGCATCTTCGGCATAAGCCGGCA
AGGGGGCTGGTGCGTATGCCCTGGCATGGCGGCCTATTATGGGAAGCGGAGTCGGCGCAT
TCGGGGATTTGGTGTCTCTTCGCAATTCCCTGCCTCTTACCCAAACTCGCACTAGCGTCC
GTTGCGTCTAAACGATGGGTTCGTATGGGCTCACTCTTGCACTGTAATGTGTGAAGCCTT
CCAGGCAGTCTAGCCGCTCCCTAGGCAGGTGTGAAACTGGGCTACCGCGAAATTATCACT
GCCACGTAACTGTTCTGTGATCCTTTGCGCTAGGAGTACTCCGACGCAAGTCGCGCTTCA
GCGATCGCACCATATGTAGGGGACGCATGTGAGAGAGGTCGTGCATCTAGATTACGACAT
TTCCCGTGACTCGCGCGCCTGGTGTGACGGTACTTTCGATTGGTCTCTTCACCGCTCAGA
CCTCGAAGTTACCTGCGGTACATCAAAGACTGAAAAACC
>SRR404990 <unknown description>
CGGAGAGCTCCAGGCCAAATGACGAGCTCATGTCCCCTGCGGTACTTAGCTATCTGTTCT
CAATCCCTGAGGTCACACAGCCTCAGATAGTGGGGGCAACCCACACCACCATGAATCATA
TCTACACCATACAGCTTTCGAAGCTGCCCAGTCCTTGTGGGTATGGAACGCCGGTGACCA
CTAAGCCAACCCGGCTTGTCTCGTGGAGCCCGAAGACACCTTTTTTCGTTTTACCTGATC
CGCACGTTCCCCTTCCATGCGGGACACCCGGCAAATACTCGTCGGTCCCGTCTTAGTGGC
AAATTTGCAAGTTTATCACGGTCGAATGAGCGCGATGGCCTGATACTCGCCCAATTTCGC
CCTGACCCAGGTAACAATTGAGACACGCACCGCTCGCAAGTCTAGCCTACGTCGCGTAGG
CTCGGGTCACAACTCGATATTTGCAAGGGACACTGGAATATCGGACCCATTCTGGTGCCT
ATCATTGCAAACTAAACAAGATACCCAAGCAAATCAGAGGAAGCTGCCAGCATCGCTGCT
GTTCAAGATTGGCGAAGCACACAACTTAACGTCTCCCCCATCGGTTACCTCTAGCCCGCA
CGAAGCGACACGCGTCGCTTGCTCACGGACGGAAGTCCAGGTGATGGGTGCAGTGAAGAG
AAATCATAGTGTAAATAATCTAGTGATGTCTATTCGGTGCCAAATCCTGTCTAAGCTCGG
ATTTTCAACGTTCAACCGAATCACGTTTAATTGTGTACGTTTGGCGGTGCCTAATGCCGC
ACTGAGCAATAATATAGACGAGCATCCCATTATTTGCGTTCGCCGGGTGTTCGCACAGAA
TATCGATACTGGCCGTATATGTGGGGGCAGCTTAAGAGTCTAGTTCTCTTTATTAACAGC
TAAGGTCAGCAGCACCTTTCTTTCCGGCATCAACAATCGGTCCCGGGAATGCCATGGAGG
GGGACTAAGATTCTGGCCGAGATCTCAGCCCGTTTTGGCAGATTTAGACCTAGGATGTAA
TCCGCTCCCTTCCGTCACTCCGGGTTTGCGAGACGCGAGGGGAACCGGGAGGGGTCCGCA
GGGGCTGCCGACACTCGACATGAGCGCGTGCCGTCGCCCTCACTCGACGTAATAGATTTA
TGGAGAAATGATGTGCCCACTTGATTTAATATCGAGGGAGCACGTAAAGATCAGTGCTGA
ATGCGCGCCTTGGGGGAGGGCAAGCGGAATATGGTACCAGAGGAGAGAGGCGTTACACGG
TCGAAAATGGGTCCGGACGGTTACTGGGCGCAACTGCGCTGGAATCAGCGCACCAGCAGG
ATCCTAACACAGTGCAAGTTTGGCCTAATGCACCCGGTGTTCTGAGCCGCACGGGCATCT
CTGCTGTAACGATCGGTCACGCCTCTAGTCTTGCTAGTGCCGCGGGTCGTGGCTGCTATT
CTCACTTTCGAATGGCTGGAGGAGTGGGGAAGAACCAAAAAAACGACAACATCACCTGAG
TCTGAGGGGTTGCGGAGCCAACTCTAAGCTAGCCGCAAGTATGCGCCACGAATATGGCAA
GGCAGCAATTGTCAAGATAATGACTCCAGAGCCTTAGGTTAAGACCTATGACCGCACGAA
ATGTATGATACGCATTACCTAGCCAGAGAGTTCCGGTAGGAAATCGGTTCACCGTCAAAT
GAGAGCACCGATAGGGCAGATATTGATGCACGGGCTAGCTCGAATGCGGTTGCTGCCATC
CCAAGGAGCTGAGCGCCGAAACCAGTTCCGGGCAAACCCCCATCCTCCCTCTGGAACAGG
TTAGGGTTCAACTGCGCGCCCGACGTGCCCGCGACCGAATTAGCGGGCCGGTCGACAGAA
TCACTGAGGGGATAATCAGTTCCGCCTCTGACGATTCCTGCCAGGAAGTTGTGTTACCTG
CAGGTCCCCTAGGGAGAGTACGCTAGACTTCTAGTACGAGACCCGGAGGGCACTGGGGGA
GAGGCTAGTTTACTAGCTCGTGGTAAACCCCCCTGGAAGCTCCCAGCACTCTGGTCCGCA
TGGCGTTCTTACGTCGACGCCCTTTTCAGCCGACCTATCTGGCCGGCCCATCCATTCCCT
ATGGGTGAGTTGCGCCGTCGGGGATGGGGGTGAATGAAGCTAAGAGGCGAGGCAAGCCCT
GTTCTCACCCGTTAACGAACACCACGGCATTCCCACACGATGAGAGGTACAGTGAAGTAC
GCCGTAAATCCATTCCTAAGGTGCGAAAGTGAGCCGGCAGCAAGTGGATGAGGTCGGGAT
GCACAACGGACACCTCGGTTTGCAGGTTCCGTAACCGAGCGAGTAACCTTAATAGGAGGT
ACAGAATCGATTAATATAGTGTAGCTAAAACAGTGCGTCTCAAGGTCCGACGGGCACCAA
GAGACTTAGTGCAAATTGGACGGCTCTAGTTCTAAACACTAGCTTGCGCCCGCCCCCTGG
GGCCAAGACCGTCCCAGAGTCGCCAAGCTGCGGTATAGCAATCCTCGTAGAGACGCCAAC
CCCTAACAGTCCGGAGACACGAAGCTGCGCGGACATGAGAATGGGTCTGGATCATCATTG
ACCGGATACGTCACTGGTGTGAGTCGTTCATGGAGGTGCCCAGCTGGAGCAACTGCAGCC
TATGGACATACGGGGGGGGTAGATTTACACCTTACACGCCCCGGCTGGACTCGCCAACGC
GTTCCCTATACTAGGTATCGGTCAAGACCTGGGCTATTATCCCAACCTGGAGCGCTAGCC
GCACGCTCTATCGTAGGGGAGACAGATAAGGATCGTCAGCCGCCGACCCGGAGAGCCTAA
GCATCAACTATTCGGCATCCTCCAGGGCCTACGAGTACCTTGGCAGATGGGGGTCAGGGC
CATAACAAGTATTATGGTGGCAACAGTCTCATCTTGGTGAGTAGTGCCCAATAGTAACTT
TTTCTTTGACTTAATTGGGCACGTACTGCGACAATATCAGAACCGGTGCCCCACCGTTTC
GAGAAACCAGAGGACACGTAGAAGATCAATCGCCCGTAGCAGAAATCTAGCCACCTCCTC
TTCGGGATGTGACGGGGGTGCACACCGTCCCCCCCGGTGCCTAGCATGAGGGGCTACAGA
GTGGTGCGGAGGTCGGCGACAAGAAAAGGCTTATCGCAAGGGGGAAGTGTGGCTTGAATG
TTGCATATTTTCCCGCGAGAAGGCTTTGTGGAGGAGGCAGAGTAGTCACGCCCGGGGCCT
ATGGGGGTAGTTGTATGTTATAATCAGACGACTCTCCATATGTTGTTTCAAGGGCTCGCA
CAGCTGTCGCGCCACCAATCATCCGTCTAAAAAATGACAGCGCTAGGTATTCATGGAGGC
TAGTATAAAGACTCAGCTGAGAAGCGTCGTAGATGCTCCGGAGGAGCGTAAAACTGGACT
TAGGACCGAACGTTTCTCAGACTAGACTGGGGGCGGGCTGAAACGGAGGAAAACGGATGA
AAAGGACAGGGTCTTTGAGCGCCCAGCATAGAAATCAGCCGACAATCTGGCCAGTCGGAT
TACTAAGCCCACCAAGCGCGCCGAATGGAGGCGCAGGGTACCAAGAAACGAAGTGCGATG
GTAGAAGCGTTACGAAGAGCAGCTCAAGAGTAAACGTTGGGGGGGCGAGCGGCGTGGGAG
GGCCTAAAGCATGGACCTCACTGCCCCCCGATCACGCCGGGGGCGGGCGGGACCAACGAC
GTTCGCTAGGCTCGAGGTAAAACGGCAGGCTTAGGAGAAAGTCAGTTCCGGAGTTCGGCA
CTCGGCGCACAGTTCGAACAGCCGGGAGGGCGCAGTAGTTGACTGTTTCTGACGGCCAGG
CTTCGCAGAGTCTCACATAGCCATCTGGAACACGCTACTGCCCATCCTGCGGCGTCAACC
AGGAACTCTGCGTGGGCGCCACCCTAATGTCTGAGGTCATAATAGCCATTTGACGTTAGT
ACGGCGTAGAACTGACTTCTTTCCACACGAATGGGAGGAAAAGGCGGTACGATTTCAAGC
AACCAAACGCTCCCCCCTTCCCGACCAGCACGAGGATACCTAAGCACGCTTTCGCGTAAA
TTATACTGGGACAATGAGCAGAGACGGCTTTACTAGGACAGACCCCGCAACAATCCACAG
CGAGGGGTATGTAGCCTTGTCAATTGCGCTCAGGGCCACGTGTAGTGAACGTCGCTAGCC
GGACCTCGACTGCGTCAGGCGCTTTTGAGGAGTACGAAACCGGCCACGCCAGCGCTAGTA
TTAAGGATTGAGACGGAAAGCTACCCGACAATAGTGAAGGTCGGCGCTTGGGGGACGACT
ACCGACTGGTGGTCCACGCAGGAGAGGCGAGGTTGAATGTGAACGAGGAGGTCCCTGTTT
ACGATTGGGCTACTTGGGACACTCTCAACCTAACTAGCTCAACGTCGCGGTGAGTTGTTT
CTCAAACTTTCCTAGAAGTTTTTCTTTCTGGATGTTTTTGTTCTCCTTACTGTAGAATCT
AATTGGACGGTCAGGCGTTGCAGGAGCCCATCGATCGTGGTGGTTGCGCTCACATATACG
TTTGCTCCATGCCGATACCACTCGGCCCGTTACTCCCCCGATTTCGTATGGGTCACAGCC
GCTGTGGCCCGTTCGGAGTGAAGGAAGGACGGAGCTACCGCCGTAATGGTTTTGCGCTGA
CATTCGTGAGTCCGACCCCAAAGCCGTGAAGCATGTTCTACGCGGAGCCCCAATTTGCGC
GGACCACCCTCTCCACCCGCATCCCTAACCCTTACGCCTGCGGATGCCGACTTGGTTGTA
GTAACGAGTATTGTCGTCAGGCCATTGTATGCGCCCTCAATCACTAGTTTTTGAGCTCGG
TCCCCAACCCAGGCGCGCGGGCCCCGGGGGACTGCTAGGGCTTCCTGTAAAAGCGGCACG
TGTTGTTACATCTCTAGCGTTGCTACGATAGCGAGGGGGACCGGTGAATGCTTCGGGCTT
CGTCTTTCCTGTTTTATTATCGGGTTCACTAAATCCTTGTCGCTGGTCCTGCTCCGTTCG
TAAGCGGGCTTGTAGGATTTAATTCTTCTCTGAGGCGGTGCACTCTCGTCGACCGGGATC
AGGCCCCCTCTTGTCGTCATGCTGTCCTCATAACACAAACGGCGGAATGAACTCCAGTCC
GGCCGGGGTCAAATCAGTCCTTAAGGCAGTGTTAGAGTGGGTGCTACGCATCCATCCCTA
CTAGATACGGCGAGCATTTGGGCAACAACGGTCGTACTTGTGTACGGGTTCGCCCTCATC
GCGTTAGCCTCTCTCCGTAAATGAACCAGCCGCTATATAAGAGTTATGCTTATGCGCGCA
CGGGAACTGATTTGGGGTCGCTCTCGTGGTTGCCTCCAGGCTGCTCGATGTGCCCCGACG
GTGAGAGCTGTTGGGACTCATAATGGGCGGCATGGCGACTCAGCGTACGAGATGGGATCC
GCCATACACCCTTACGGGAATAGACCCGCTTAGTAGCTCTTCTCCATCGTGCCTTGGCTC
AGTCATGCGTAATCCCGTCCCCTCATGTTTCCTGCGCTCGGCCTCCGTCATCGCTTCCTC
CGAGGGTGTGGGACTCATAGATTTTAAATCGTTTTCAGTTCGGCAACAACAGCTTCGAGT
TCGGAGCTTTACCGTGCCTCCACCCGCCTGTAGATCGGCAACGGACTCCGCGTCCACTAG
TATGGTACCCTGAAAGGAGTTGACCAATGGACCCAATGTTCGGAAGGTGTTCTCGACGAA
TACGCCTCTAACGTAGACGCGCAGCGGTGGGAAAGCACTTCTTGGCGGCTGTGCCGTCGC
ATGGAGCCTGAGTCTCATGTCGGTTGGAAGATAGGGTCCGTGCTCTAGCTTAACCGGTAA
TATAGGCTCCTGGGCTCTACGAACGACCAGGCTTCCCTGGAGCGTGGACTCCCGGTTTAG
CCGTCTGCGGCCAGGCCTCGACGTGAAATCGACCGGTAACCCAAGGAAACCGCGGCTGTC
GTATACCCCTGCCAAAGACGCAAGTGCCTAGGCCGCTTCCCTCGCTTCCTGAATACCACC
GTGTCACAATACCGTTATTTAGTGGTGTGTAGGACACCACCGCAAAACCAGACTTATCCC
TACCCATACGTCCAAAAACGTCCTCAGGCTTACCGCCAGCCGAGGTACGGATGACCTCAG
CTCGCATCTCCTTCTCTTCTGCTCCGTTGCTCGTAAGTCGTCGCACCCAATCACCCGGCA
GTCGGACTGCGCGGTGGTGCTCACAAGCTGATTCTGCTCTCCCCCGAAACGGGTCGTTAA
GACTCATTCGCGTCTTGTCACCCAAAGGTCCCTGTTTTCAATCACTCGAAAACGTAGACT
CCTCTACTGTACTAGTGTTAAAGCACACAAGCCGTCTCCCGCCGTCCCTGGCCTTCAACA
CGCCGCCCACTGGCGCAGTCGTCGAAGCCGCAGTCCGCACTCAGCTCAGTACTCGTGGCC
GCCCTCATAGTCGAGCAACTTTACCTTCACCCGTCCGTCTCCGCGGCCGTCGTAGGAGCC
ACACTAATGCACACCCTTGATCAACTAGGACAATCGAGCTCAGGTTTCTGTCCACCCACG
TCTTGGGACACGCTGTCCGTCCATGGCTGGAAGCTAGGCGAGACACAACGACAAGGCATA
AATGGTTGCAAGAACTCCTTGACGCTCCCATCCCTATCGCATCTTCGGCATAAGCCGGCA
AGGGGGCTGGTGCGTATGCCCTGGCATGGCGGCCTATTATGGGAAGCGGAGTCGGCGCAT
TCGGGGATTTGGTGTCTCTTCGCAATTCCCTGCCTCTTACCCAAACTCGCACTAGCGTCC
GTTGCGTCTAAACGATGGGTTCGTATGGGCTCACTCTTGCACTGTAATGTGTGAAGCCTT
CCAGGCAGTCTAGCCGCTCCCTAGGCAGGTGTGAAACTGGGCTACCGCGAAATTATCACT
GCCACGTAACTGTTCTGTGATCCTTTGCGCTAGGAGTACTCCGACGCAAGTCGCGCTTCA
GCGATCGCACCATATGTAGGGGACGCATGTGAGAGAGGTCGTGCATCTAGATTACGACAT
TTCCCGTGACTCGCGCGCCTGGTGTGACGGTACTTTCGATTGGTCTCTTCACCGCTCAGA
CCTCGAAGTTACCTGCGGTACATCAAAGACTGAAAAACC
>SRR349960 <unknown description>
CGGAGAGCTCCAGGCCAAATGACGAGCTCATGTCCCCTGCGGTACTTAGCTATCTGTTCT
CAATCCCTGAGGTCACACAGCCTCAGATAGTGGGGGCAACCCACACCACCATGAATCATA
TCTACACCATACAGCTTTCGAAGCTGCCCAGTCCTTGTGGGTATGGAACGCCGGTGACCA
CTAAGCCAACCCGGCTTGTCTCGTGGAGCCCGAAGACACCTTTTTTCGTTTTACCTGATC
CGCACGTTCCCCTTCCATGCGGGACACCCGGCAAATACTCGTCGGTCCCGTCTTAGTGGC
AAATTTGCAAGTTTATCACGGTCGAATGAGCGCGATGGCCTGATACTCGCCCAATTTCGC
CCTGACCCAGGTAACAATTGAGACACGCACCGCTCGCAAGTCTAGCCTACGTCGCGTAGG
CTCGGGTCACAACTCGATATTTGCAAGGGACACTGGAATATCGGACCCATTCTGGTGCCT
ATCATTGCAAACTAAACAAGATACCCAAGCAAATCAGAGGAAGCTGCCAGCATCGCTGCT
GTTCAAGATTGGCGAAGCACACAACTTAACGTCTCCCCCATCGGTTACCTCTAGCCCGCA
CGAAGCGACACGCGTCGCTTGCTCACGGACGGAAGTCCAGGTGATGGGTGCAGTGAAGAG
AAATCATAGTGTAAATAATCTAGTGATGTCTATTCGGTGCCAAATCCTGTCTAAGCTCGG
ATTTTCAACGTTCAACCGAATCACGTTTAATTGTGTACGTTTGGCGGTGCCTAATGCCGC
ACTGAGCAATAATATAGACGAGCATCCCATTATTTGCGTTCGCCGGGTGTTCGCACAGAA
TATCGATACTGGCCGTATATGTGGGGGCAGCTTAAGAGTCTAGTTCTCTTTATTAACAGC
TAAGGTCAGCAGCACCTTTCTTTCCGGCATCAACAATCGGTCCCGGGAATGCCATGGAGG
GGGACTAAGATTCTGGCCGAGATCTCAGCCCGTTTTGGCAGATTTAGACCTAGGATGTAA
TCCGCTCCCTTCCGTCACTCCGGGTTTGCGAGACGCGAGGGGAACCGGGAGGGGTCCGCA
GGGGCTGCCGACACTCGACATGAGCGCGTGCCGTCGCCCTCACTCGACGTAATAGATTTA
TGGAGAAATGATGTGCCCACTTGATTTAATATCGAGGGAGCACGTAAAGATCAGTGCTGA
ATGCGCGCCTTGGGGGAGGGCAAGCGGAATATGGTACCAGAGGAGAGAGGCGTTACACGG
TCGAAAATGGGTCCGGACGGTTACTGGGCGCAACTGCGCTGGAATCAGCGCACCAGCAGG
ATCCTAACACAGTGCAAGTTTGGCCTAATGCACCCGGTGTTCTGAGCCGCACGGGCATCT
CTGCTGTAACGATCGGTCACGCCTCTAGTCTTGCTAGTGCCGCGGGTCGTGGCTGCTATT
CTCACTTTCGAATGGCTGGAGGAGTGGGGAAGAACCAAAAAAACGACAACATCACCTGAG
TCTGAGGGGTTGCGGAGCCAACTCTAAGCTAGCCGCAAGTATGCGCCACGAATATGGCAA
GGCAGCAATTGTCAAGATAATGACTCCAGAGCCTTAGGTTAAGACCTATGACCGCACGAA
ATGTATGATACGCATTACCTAGCCAGAGAGTTCCGGTAGGAAATCGGTTCACCGTCAAAT
GAGAGCACCGATAGGGCAGATATTGATGCACGGGCTAGCTCGAATGCGGTTGCTGCCATC
CCAAGGAGCTGAGCGCCGAAACCAGTTCCGGGCAAACCCCCATCCTCCCTCTGGAACAGG
TTAGGGTTCAACTGCGCGCCCGACGTGCCCGCGACCGAATTAGCGGGCCGGTCGACAGAA
TCACTGAGGGGATAATCAGTTCCGCCTCTGACGATTCCTGCCAGGAAGTTGTGTTACCTG
CAGGTCCCCTAGGGAGAGTACGCTAGACTTCTAGTACGAGACCCGGAGGGCACTGGGGGA
GAGGCTAGTTTACTAGCTCGTGGTAAACCCCCCTGGAAGCTCCCAGCACTCTGGTCCGCA
TGGCGTTCTTACGTCGACGCCCTTTTCAGCCGACCTATCTGGCCGGCCCATCCATTCCCT
ATGGGTGAGTTGCGCCGTCGGGGATGGGGGTGAATGAAGCTAAGAGGCGAGGCAAGCCCT
GTTCTCACCCGTTAACGAACACCACGGCATTCCCACACGATGAGAGGTACAGTGAAGTAC
GCCGTAAATCCATTCCTAAGGTGCGAAAGTGAGCCGGCAGCAAGTGGATGAGGTCGGGAT
GCACAACGGACACCTCGGTTTGCAGGTTCCGTAACCGAGCGAGTAACCTTAATAGGAGGT
ACAGAATCGATTAATATAGTGTAGCTAAAACAGTGCGTCTCAAGGTCCGACGGGCACCAA
GAGACTTAGTGCAAATTGGACGGCTCTAGTTCTAAACACTAGCTTGCGCCCGCCCCCTGG
GGCCAAGACCGTCCCAGAGTCGCCAAGCTGCGGTATAGCAATCCTCGTAGAGACGCCAAC
CCCTAACAGTCCGGAGACACGAAGCTGCGCGGACATGAGAATGGGTCTGGATCATCATTG
ACCGGATACGTCACTGGTGTGAGTCGTTCATGGAGGTGCCCAGCTGGAGCAACTGCAGCC
TATGGACATACGGGGGGGGTAGATTTACACCTTACACGCCCCGGCTGGACTCGCCAACGC
GTTCCCTATACTAGGTATCGGTCAAGACCTGGGCTATTATCCCAACCTGGAGCGCTAGCC
GCACGCTCTATCGTAGGGGAGACAGATAAGGATCGTCAGCCGCCGACCCGGAGAGCCTAA
GCATCAACTATTCGGCATCCTCCAGGGCCTACGAGTACCTTGGCAGATGGGGGTCAGGGC
CATAACAAGTATTATGGTGGCAACAGTCTCATCTTGGTGAGTAGTGCCCAATAGTAACTT
TTTCTTTGACTTAATTGGGCACGTACTGCGACAATATCAGAACCGGTGCCCCACCGTTTC
GAGAAACCAGAGGACACGTAGAAGATCAATCGCCCGTAGCAGAAATCTAGCCACCTCCTC
TTCGGGATGTGACGGGGGTGCACACCGTCCCCCCCGGTGCCTAGCATGAGGGGCTACAGA
GTGGTGCGGAGGTCGGCGACAAGAAAAGGCTTATCGCAAGGGGGAAGTGTGGCTTGAATG
TTGCATATTTTCCCGCGAGAAGGCTTTGTGGAGGAGGCAGAGTAGTCACGCCCGGGGCCT
ATGGGGGTAGTTGTATGTTATAATCAGACGACTCTCCATATGTTGTTTCAAGGGCTCGCA
CAGCTGTCGCGCCACCAATCATCCGTCTAAAAAATGACAGCGCTAGGTATTCATGGAGGC
TAGTATAAAGACTCAGCTGAGAAGCGTCGTAGATGCTCCGGAGGAGCGTAAAACTGGACT
TAGGACCGAACGTTTCTCAGACTAGACTGGGGGCGGGCTGAAACGGAGGAAAACGGATGA
AAAGGACAGGGTCTTTGAGCGCCCAGCATAGAAATCAGCCGACAATCTGGCCAGTCGGAT
TACTAAGCCCACCAAGCGCGCCGAATGGAGGCGCAGGGTACCAAGAAACGAAGTGCGATG
GTAGAAGCGTTACGAAGAGCAGCTCAAGAGTAAACGTTGGGGGGGCGAGCGGCGTGGGAG
GGCCTAAAGCATGGACCTCACTGCCCCCCGATCACGCCGGGGGCGGGCGGGACCAACGAC
GTTCGCTAGGCTCGAGGTAAAACGGCAGGCTTAGGAGAAAGTCAGTTCCGGAGTTCGGCA
CTCGGCGCACAGTTCGAACAGCCGGGAGGGCGCAGTAGTTGACTGTTTCTGACGGCCAGG
CTTCGCAGAGTCTCACATAGCCATCTGGAACACGCTACTGCCCATCCTGCGGCGTCAACC
AGGAACTCTGCGTGGGCGCCACCCTAATGTCTGAGGTCATAATAGCCATTTGACGTTAGT
ACGGCGTAGAACTGACTTCTTTCCACACGAATGGGAGGAAAAGGCGGTACGATTTCAAGC
AACCAAACGCTCCCCCCTTCCCGACCAGCACGAGGATACCTAAGCACGCTTTCGCGTAAA
TTATACTGGGACAATGAGCAGAGACGGCTTTACTAGGACAGACCCCGCAACAATCCACAG
CGAGGGGTATGTAGCCTTGTCAATTGCGCTCAGGGCCACGTGTAGTGAACGTCGCTAGCC
GGACCTCGACTGCGTCAGGCGCTTTTGAGGAGTACGAAACCGGCCACGCCAGCGCTAGTA
TTAAGGATTGAGACGGAAAGCTACCCGACAATAGTGAAGGTCGGCGCTTGGGGGACGACT
ACCGACTGGTGGTCCACGCAGGAGAGGCGAGGTTGAATGTGAACGAGGAGGTCCCTGTTT
ACGATTGGGCTACTTGGGACACTCTCAACCTAACTAGCTCAACGTCGCGGTGAGTTGTTT
CTCAAACTTTCCTAGAAGTTTTTCTTTCTGGATGTTTTTGTTCTCCTTACTGTAGAATCT
AATTGGACGGTCAGGCGTTGCAGGAGCCCATCGATCGTGGTGGTTGCGCTCACATATACG
TTTGCTCCATGCCGATACCACTCGGCCCGTTACTCCCCCGATTTCGTATGGGTCACAGCC
GCTGTGGCCCGTTCGGAGTGAAGGAAGGACGGAGCTACCGCCGTAATGGTTTTGCGCTGA
CATTCGTGAGTCCGACCCCAAAGCCGTGAAGCATGTTCTACGCGGAGCCCCAATTTGCGC
GGACCACCCTCTCCACCCGCATCCCTAACCCTTACGCCTGCGGATGCCGACTTGGTTGTA
GTAACGAGTATTGTCGTCAGGCCATTGTATGCGCCCTCAATCACTAGTTTTTGAGCTCGG
TCCCCAACCCAGGCGCGCGGGCCCCGGGGGACTGCTAGGGCTTCCTGTAAAAGCGGCACG
TGTTGTTACATCTCTAGCGTTGCTACGATAGCGAGGGGGACCGGTGAATGCTTCGGGCTT
CGTCTTTCCTGTTTTATTATCGGGTTCACTAAATCCTTGTCGCTGGTCCTGCTCCGTTCG
TAAGCGGGCTTGTAGGATTTAATTCTTCTCTGAGGCGGTGCACTCTCGTCGACCGGGATC
AGGCCCCCTCTTGTCGTCATGCTGTCCTCATAACACAAACGGCGGAATGAACTCCAGTCC
GGCCGGGGTCAAATCAGTCCTTAAGGCAGTGTTAGAGTGGGTGCTACGCATCCATCCCTA
CTAGATACGGCGAGCATTTGGGCAACAACGGTCGTACTTGTGTACGGGTTCGCCCTCATC
GCGTTAGCCTCTCTCCGTAAATGAACCAGCCGCTATATAAGAGTTATGCTTATGCGCGCA
CGGGAACTGATTTGGGGTCGCTCTCGTGGTTGCCTCCAGGCTGCTCGATGTGCCCCGACG
GTGAGAGCTGTTGGGACTCATAATGGGCGGCATGGCGACTCAGCGTACGAGATGGGATCC
GCCATACACCCTTACGGGAATAGACCCGCTTAGTAGCTCTTCTCCATCGTGCCTTGGCTC
AGTCATGCGTAATCCCGTCCCCTCATGTTTCCTGCGCTCGGCCTCCGTCATCGCTTCCTC
CGAGGGTGTGGGACTCATAGATTTTAAATCGTTTTCAGTTCGGCAACAACAGCTTCGAGT
TCGGAGCTTTACCGTGCCTCCACCCGCCTGTAGATCGGCAACGGACTCCGCGTCCACTAG
TATGGTACCCTGAAAGGAGTTGACCAATGGACCCAATGTTCGGAAGGTGTTCTCGACGAA
TACGCCTCTAACGTAGACGCGCAGCGGTGGGAAAGCACTTCTTGGCGGCTGTGCCGTCGC
ATGGAGCCTGAGTCTCATGTCGGTTGGAAGATAGGGTCCGTGCTCTAGCTTAACCGGTAA
TATAGGCTCCTGGGCTCTACGAACGACCAGGCTTCCCTGGAGCGTGGACTCCCGGTTTAG
CCGTCTGCGGCCAGGCCTCGACGTGAAATCGACCGGTAACCCAAGGAAACCGCGGCTGTC
GTATACCCCTGCCAAAGACGCAAGTGCCTAGGCCGCTTCCCTCGCTTCCTGAATACCACC
GTGTCACAATACCGTTATTTAGTGGTGTGTAGGACACCACCGCAAAACCAGACTTATCCC
TACCCATACGTCCAAAAACGTCCTCAGGCTTACCGCCAGCCGAGGTACGGATGACCTCAG
CTCGCATCTCCTTCTCTTCTGCTCCGTTGCTCGTAAGTCGTCGCACCCAATCACCCGGCA
GTCGGACTGCGCGGTGGTGCTCACAAGCTGATTCTGCTCTCCCCCGAAACGGGTCGTTAA
GACTCATTCGCGTCTTGTCACCCAAAGGTCCCTGTTTTCAATCACTCGAAAACGTAGACT
CCTCTACTGTACTAGTGTTAAAGCACACAAGCCGTCTCCCGCCGTCCCTGGCCTTCAACA
CGCCGCCCACTGGCGCAGTCGTCGAAGCCGCAGTCCGCACTCAGCTCAGTACTCGTGGCC
GCCCTCATAGTCGAGCAACTTTACCTTCACCCGTCCGTCTCCGCGGCCGTCGTAGGAGCC
ACACTAATGCACACCCTTGATCAACTAGGACAATCGAGCTCAGGTTTCTGTCCACCCACG
TCTTGGGACACGCTGTCCGTCCATGGCTGGAAGCTAGGCGAGACACAACGACAAGGCATA
AATGGTTGCAAGAACTCCTTGACGCTCCCATCCCTATCGCATCTTCGGCATAAGCCGGCA
AGGGGGCTGGTGCGTATGCCCTGGCATGGCGGCCTATTATGGGAAGCGGAGTCGGCGCAT
TCGGGGATTTGGTGTCTCTTCGCAATTCCCTGCCTCTTACCCAAACTCGCACTAGCGTCC
GTTGCGTCTAAACGATGGGTTCGTATGGGCTCACTCTTGCACTGTAATGTGTGAAGCCTT
CCAGGCAGTCTAGCCGCTCCCTAGGCAGGTGTGAAACTGGGCTACCGCGAAATTATCACT
GCCACGTAACTGTTCTGTGATCCTTTGCGCTAGGAGTACTCCGACGCAAGTCGCGCTTCA
GCGATCGCACCATATGTAGGGGACGCATGTGAGAGAGGTCGTGCATCTAGATTACGACAT
TTCCCGTGACTCGCGCGCCTGGTGTGACGGTACTTTCGATTGGTCTCTTCACCGCTCAGA
CCTCGAAGTTACCTGCGGTACATCAAAGACTGAAAAACC
>SRR349948 <unknown description>
CGGAGAGCTCCAGGCCAAATGACGAGCTCATGTCCCCTGCGGTACTTAGCTATCTGTTCT
CAATCCCTGAGGTCACACAGCCTCAGATAGTGGGGGCAACCCACACCACCATGAATCATA
TCTACACCATACAGCTTTCGAAGCTGCCCAGTCCTTGTGGGTATGGAACGCCGGTGACCA
CTAAGCCAACCCGGCTTGTCTCGTGGAGCCCGAAGACACCTTTTTTCGTTTTACCTGATC
CGCACGTTCCCCTTCCATGCGGGACACCCGGCAAATACTCGTCGGTCCCGTCTTAGTGGC
AAATTTGCAAGTTTATCACGGTCGAATGAGCGCGATGGCCTGATACTCGCCCAATTTCGC
CCTGACCCAGGTAACAATTGAGACACGCACCGCTCGCAAGTCTAGCCTACGTCGCGTAGG
CTCGGGTCACAACTCGATATTTGCAAGGGACACTGGAATATCGGACCCATTCTGGTGCCT
ATCATTGCAAACTAAACAAGATACCCAAGCAAATCAGAGGAAGCTGCCAGCATCGCTGCT
GTTCAAGATTGGCGAAGCACACAACTTAACGTCTCCCCCATCGGTTACCTCTAGCCCGCA
CGAAGCGACACGCGTCGCTTGCTCACGGACGGAAGTCCAGGTGATGGGTGCAGTGAAGAG
AAATCATAGTGTAAATAATCTAGTGATGTCTATTCGGTGCCAAATCCTGTCTAAGCTCGG
ATTTTCAACGTTCAACCGAATCACGTTTAATTATGTACGTTTGGCGGTGCCTAATGCCGC
ACTGAGCAATAATATAGACGAGCATCCCATTATTTGCGTTCGCCGGGTGTTCGCACAGAA
TATCGATACTGGCCGTATATGTGGGGGCAGCTTAAGAGTCTAGTTCTCTTTATTAACAGC
TAAGGTCAGCAGCACCTTTCTTTCCGGCATCAACAATCGGTCCCGGGAATGCCATGGAGG
GGGACTAAGATTCTGGCCGAGATCTCAGCCCGTTTTGGCAGATTTAGACCTAGGATGTAA
TCCGCTCCCTTCCGTCACTCCGGGTTTGCGAGACGCGAGGGGAACCGGGAGGGGTCCGCA
GGGGCTGCCGACACTCGACATGAGCGCGTGCCGTCGCCCTCACTCGACGTAATAGATTTA
TGGAGAAATGATGTGCCCACTTGATTTAATATCGAGGGAGCACGTAAAGATCAGTGCTGA
ATGCGCGCCTTGGGGGAGGGCAAGCGGAATATGGTACCAGAGGAGAGAGGCGTTACACGG
TCGAAAATGGGTCCGGACGGTTACTGGGCGCAACTGCGCTGGAATCAGCGCACCAGCAGG
ATCCTAACACAGTGCAAGTTTGGCCTAATGCACCCGGTGTTCTGAGCCGCACGGGCATCT
CTGCTGTAACGATCGGTCACGCCTCTAGTCTTGCTAGTGCCGCGGGTCGTGGCTGCTATT
CTCACTTTCGAATGGCTGGAGGAGTGGGGAAGAACCAAAAAAACGACAACATCACCTGAG
TCTGAGGGGTTGCGGAGCCAACTCTAAGCTAGCCGCAAGTATGCGCCACGAATATGGCAA
GGCAGCAATTGTCAAGATAATGACTCCAGAGCCTTAGGTTAAGACCTATGACCGCACGAA
ATGTATGATACGCATTACCTAGCCAGAGAGTTCCGGTAGGAAATCGGTTCACCGTCAAAT
GAGAGCACCGATAGGGCAGATATTGATGCACGGGCTAGCTCGAATGCGGTTGCTGCCATC
CCAAGGAGCTGAGCGCCGAAACCAGTTCCGGGCAAACCCCCATCCTCCCTCTGGAACAGG
TTAGGGTTCAACTGCGCGCCCGACGTGCCCGCGACCGAATTAGCGGGCCGGTCGACAGAA
TCACTGAGGGGATAATCAGTTCCGCCTCTGACGATTCCTGCCAGGAAGTTGTGTTACCTG
CAGGTCCCCTAGGGAGAGTACGCTAGACTTCTAGTACGAGACCCGGAGGGCACTGGGGGA
GAGGCTAGTTTACTAGCTCGTGGTAAACCCCCCTGGAAGCTCCCAGCACTCTGGTCCGCA
TGGCGTTCTTACGTCGACGCCCTTTTCAGCCGACCTATCTGGCCGGCCCATCCATTCCCT
ATGGGTGAGTTGCGCCGTCGGGGATGGGGGTGAATGAAGCTAAGAGGCGAGGCAAGCCCT
GTTCTCACCCGTTAACGAACAACACGGCATTCCCACACGATGAGAGGTACAGTGAAGTAC
GCCGTAAATCCATTCCTAAGGTGCGAAAGTGAGCCGGCAGCAAGTGGATGAGGTCGGGAT
GCACAACGGACACCTCGGTTTGCAGGTTCCGTAACCGAGCGAGTAACCTTAATAGGAGGT
ACAGAATCGATTAATATAGTGTAGCTAAAACAGTGCGTCTCAAGGTCCGACGGGCACCAA
GAGACTTAGTGCAAATTGGACGGCTCTAGTTCTAAACACTAGCTTGCGCCCGCCCCCTGG
GGCCAAGACCGTCCCAGAGTCGCCAAGCTGCGGTATAGCAATCCTCGTAGAGACGCCAAC
CCCTAACAGTCCGGAGACACGAAGCTGCGCGGACATGAGAATGGGTCTGGATCATCATTG
ACCGGATACGTCACTGGTGTGAGTCGTTCATGGAGGTGCCCAGCTGGAGCAACTGCAGCC
TATGGACATACGGGGGGGGTAGATTTACACCTTACACGCCCCGGCTGGACTCGCCAACGC
GTTCCCTATACTAGGTATCGGTCAAGACCTGGGCTATTATCCCAACCTGGAGCGCTAGCC
GCACGCTCTATCGTAGGGGAGACAGATAAGGATCGTCAGCCGCCGACCCGGAGAGCCTAA
GCATCAACTATTCGGCATCCTCCAGGGCCTACGAGTACCTTGGCAGATGGGGGTCAGGGC
CATAACAAGTATTATGGTGGCAACAGTCTCATCTTGGTGAGTAGTGCCCAATAGTAACTT
TTTCTTTGACTTAATTGGGCACGTACTGCGACAATATCAGAACCGGTGCCCCACCGTTTC
GAGAAACCAGAGGACACGTAGAAGATCAATCGCCCGTAGCAGAAATCTAGCCACCTCCTC
TTCGGGATGTGACGGGGGTGCACACCGTCCCCCCCGGTGCCTAGCATGAGGGGCTACAGA
GTGGTGCGGAGGTCGGCGACAAGAAAAGGCTTATCGCAAGGGGGAAGTGTGGCTTGAATG
TTGCATATTTTCCCGCGAGAAGGCTTTGTGGAGGAGGCAGAGTAGTCACGCCCGGGGCCT
ATGGGGGTAGTTGTATGTTATAATCAGACGACTCTCCATATGTTGTTTCAAGGGCTCGCA
CAGCTGTCGCGCCACCAATCATCCGTCTAAAAAATGACAGCGCTAGGTATTCATGGAGGC
TAGTATAAAGACTCAGCTGAGAAGCGTCGTAGATGCTCCGGAGGAGCGTAAAACTGGACT
TAGGACCGAACGTTTCTCAGACTAGACTGGGGGCGGGCTGAAACGGAGGAAAACGGATGA
AAAGGACAGGGTCTTTGAGCGCCCAGCATAGAAATCAGCCGACAATCTGGCCAGTCGGAT
TACTAAGCCCACCAAGCGCGCCGAATGGAGGCGCAGGGTACCAAGAAACGAAGTGCGATG
GTAGAAGCGTTACGAAGAGCAGCTCAAGAGTAAACGTTGGGGGGGCGAGCGGCGTGGGAG
GGCCTAAAGCATGGACCTCACTGCCCCCCGATCACGCCGGGGGCGGGCGGGACCAACGAC
GTTCGCTAGGCTCGAGGTAAAACGGCAGGCTTAGGAGAAAGTCAGTTCCGGAGTTCGGCA
CTCGGCGCACAGTTCGAACAGCCGGGAGGGCGCAGTAGTTGACTGTTTCTGACGGCCAGG
CTTCGCAGAGTCTCACATAGCCATCTGGAACACGCTACTGCCCATCCTGCGGCGTCAACC
AGGAACTCTGCGTGGGCGCCACCCTAATGTCTGAGGTCATAATAGCCATTTGACGTTAGT
[truncated: 1,022,422 more chars]
