# Supplementary material for: An evaluation of alternative methods for constructing phylogenies from whole genome sequence data: a case study with Salmonella
Source: PeerJ. 2014 Oct 14;2:e620. doi: 10.7717/peerj.620 (PMC4201946; doi:10.7717/peerj.620)
Supplement: Supplemental Information 5 — See README file for further details. [file peerj-02-620-s005.zip › raw194cor.fasta]

>ERR045332
CTCTCGGAACGTGACAAATCCTCGCACAGGAGGTTTATTCAACGCTCGTCGCCGTGAGTCCGTATTGAAAGGACACCGACCTGCGTTACGCCACACAGGGCGAGGGTGGGCAAACATAATAGTGGATGGGACCGACATAGCCGAGTGACGCTCGACACGGAGGTGTGATCCTGTAGACTGCAAGGACGCAAAGCACGGGCGTCCTACGATCCCTATCATTAGTTACTGCCGCATCCTGAGGCCATGGAGGGCGAGATCCATTCCCAACCACAGTAGTATAAGCGCTCTGCGCAGTTCGCCGGTGGGGACAGTAACCCATATTTACGCATCAGTAGGACTTGGTACGAAGCGCCTGACGTTCGTTCGTAGGCATGAGTAGTGGTATAGTTTACCTCACCTGTTGCGCGTGTTCCCGTGGCGATCAACTCATATCACCCGGGGATGTATGGTCAATGCGGCTGGAGACAGCGATACCGAGTTGGGCGAGCTGCCGTACAGCAAGACCGCGCTCGTAGCGAACATAACGTCTGTATGCCCGGTCGGAGCTGGTTTATCGCGTAGGGGACATCATGTCGCCTAAGGCTCGGGGTGATAACCCTTTGTTAGCTAAGGTTTAAAAGGGCCAGAGAGAGATGGCCGCACGGTTAGCCGCTCTGCGAGGTGCGCTGCGTCATAAATGGAAATAGGTTCTTCTAGCTACGTGTAAACCGACTACCCCCAACGCACGGGCCGATTTGTGTGGGCGGGTC
>SRR349938
CTCCCAGAACGTGACAAATCCCCGGGTAGTAAGATTTTTCAACGCTCGTCGCCGCGAACCCATATTTAAGGGGCACCAACCTACGTTACGGTCCGCAGGGCGGGGGCGGTTGAACGTAACAGCGGGTGAGATGGGCATCGCCGAGCGACGCGCGATACAGAGGCGCGACCTCGTGGACTGCGAGAAAGCGAGACACGGGCATCCTACTATCACCATTGTCGGTTACTGACACATCCTTAAGCCTTGGGGGGCGAGGTCCAGCCTCACCCATGATAGTAAAAACGCCCTGCGCAGTTCGTTAGCAGGGGCAGTAACTCACGTTTGCACGTCGACAGAGCTCGGTGCGAAGTGTTTAGCGCCCATTTGTAGACGCGAGTAGAAGTACGGCCTACGCCGCCTGCTGAACGTGCTCCTATGGCAATTGATTCGCGTCATCCGGAGATGTATGGTCGCTGCGGTGGGAGGCGGCAGCGCCAAGTCGAGCGAGTGACTATACAGCAAGATCGCGCTCGCAACGAGGATAGCGTCCGGATGCCCAGTTGTGGCTGCTGCATCACTTGGGGGCCACTACGTCGCATAAAGCCTGGGGCGATGACCCTCCGTTAGCTAGGGTTTGGGGAAACTAAAGGGAGATGGTTGCACAGTTGACTACCTTGCGCGGTGTGCTGCGTCATAAATTGAAAAAGATTCTTCCAGCTACGTGCGATCCGGCTGCCCTCACCGCATGGGCCGATTCGTATAGGCGAGTC
>SRR349943
CTCCCAGAACGTGACAAATCCCCGGGTAGGAAGATTTTTCAACGCTCGTCGCCGCGAACCCATATTTAAGGGGCACCAACCTACGTTACGGCCCGCAGGGCGGGGGCGGTTGAACGTAACAGCGGGTGAGATGGGCATCGCCGAGCGACGCGCGATACAGAGGCGCGACCTCGTGGACTGCGAGAAAGCGAGACACGGGCATCCTACTATCACCATTGTCGGTTACTGACACATCCTTAAGCCTTGGGGGGCGAGGTCCAGCCTCACCCATGATAGTAAAAACGCCCTGCGCAGTTCGTTAGCAGGGGCAGTAACTCACGTTTGCACGTCGACAGAGCTCGGTGCGAAGTGTTTAGCGCCCATTTGTAGACGCGAGTAGTAGTACGGCCTACGCCGCCTGCTGAACGTGCTCCTATGGCAATTGATTCGCGTCATCCGGAGATGTATGGTCGCTGCGGTGGGAGGCGGCAGCGCCAAGTCGAGCGAGTGACTATACAGCAAGATCGCGCTCGCAACGAGGATAGCGTCCGGATGCCCAGTTGTGGCTGCTGCATCACTTGGGGGCCACTACGTCGCATAAAGCCTGGGGCGATGACCCTCCGTTAGCTAGGGTTTGGGGAAACTAAAGGGAGATGGTTGCACAGTTGACTACCTTGCGCGGTGTGCTGCGTCATAAATTGAAAAAGATTCTTCCAGCTACGTGCGATCCGGCTGCCCTCACCGCATGGGCCGATTCGTATAGGCGAGTC
>SRR349944
CTCCCAGAACGTGACAAATCCCCGGGTAGGAAGATTTTTCAACGCTCGTCGCCGCGAACCCATATTTAAGGGGCACCAACCTACGTTACGGCCCGCAGGGCGGGGGCGGTTGAACGTAACAGCGGGTGAGATGGGCATCGCCGAGCGACGCGCGATACAGAGGCGCGACCTCGTGGACTGCGAGAAAGCGAGACACGGGCATCCTACTATCACCATTGTCGGTTACTGACACATCCTTAAGCCTTGGGGGGCGAGGTCCAGCCTCACCCATGATAGTAAAAACGCCCTGCGCAGTTCGTTAGCAGGGGCAGTAACTCACGTTTGCACGTCGACAGAGCTCGGTGCGAAGTGTTTAGCGCCCATTTGTAGACGCGAGTAGTAGTACGGCCTACGCCGCCTGCTGAACGTGCTCCTATGGCAATTGATTCGCGTCATCCGGAGATGTATGGTCGCTGCGGTGGGAGGCGGCAGCGCCAAGTCGAGCGAGTGACTATACAGCAAGATCGCGCTCGCAACGAGGATAGCGTCCGGATGCCCAGTTGTGGCTGCTGCATCACTTGGGGGCCACTACGTCGCATAAAGCCTGGGGCGATGACCCTCCGTTAGCTAGGGTTTGGGGAAACTAAAGGGAGATGGTTACACAGTTGACTACCTTGCGCGGTGTGTTGCGTCATAAATTGAAAAAGATTCTTCCAGCTACGTGCGATCCGGCTGCCCTCACCGCATGGGCCGATTCGTATAGGCGAGTC
>SRR349945
CTCCCAGAACGTGACAAATCCCCGGGTAGGAAGATTTTTCAACGCCCGTCGCCGCGAACCCATATTTAAGGGGCACCAACCTACGTTACGGCCCGCAGGGCGGGGGCGGTTGAACGTAACAGCGGGTGAGATGGGCATCGCCGAGCGACGCGCGATACAGAGGCGCGACCTCGTGGACTGCGAGAAAGCGAGACACGGGCATCCTACTATCACCATTGTCGGTTACTGACACATCCTTAAGCCTTGGGGGGCGAGGTCCAGCCTCACCCATGATAGTAAAAACGCCCTGCGCAGTTCGTTAGCAGGGGCAGTAACTCACGTTTGCACGTCGACAGAGCTCGGTGCGAAGTGTTTAGCGCCCATTTGTAGACGCGAGTAGTAGTACGGCCTACGCCGCCTGCTGAACGTGCTCCTATGGCAATTGATTCGCGTCATCCGGAGATGTATGGTCGCTGCGGTGGGAGGCGGCAGCGCCAAGTCGAGCGAGTGACTATACAGCAAGATCGCGCTCGCAACGAGGATAGCGTCCGGATGCCCAGTTGTGGCTGCTGCATCACTTGGGGGCCACTACGTCGCATAAAGCCTGGGGCGATGACCCTCCGTTAGCTAGGGTTTGGGGAAACTAAAGGGAGATGGTTGCACAGTTGACTACCTTGCGCGGTGTGCTGCGTCATAAATTGAAAAAGATTCTTCCAGCTACGTGCGATCCGGCTGCCCTCACCGCATGGGCCGATTCGTATAGGCGAGTC
>SRR349946
CTCCCAGAACGTGACAAATCCCCGGGTAGGAAGATTTTTCAACGCTCGTCGCCGCGAACCCATATTTAAGGGGCACCAACCTACGTTACGGCCCGCAGGGCGGGGGCGGTTGAACGTAACAGCGGGTGAGATGGGCATCGCCGAGCGACGCGCGATACAGAGGCGCGACCTCGTGGACTGCGAGAAAGCGAGACACGGGCATCCTACTATCACCATTGTCGGTTACTGACACATCCTTAAGCCTTGGGGGGCGAGGTCCAGCCTCACCCATGATAGTAAAAACGCCCTGCGCAGTTCGTTAGCAGGGGCAGTAACTCACGTTTGCACGTCGACAGAGCTCGGTGCAAAGTGTTTAGCGCCCATTTGTAGACGCGAGTAGTAGTACGGCCTACGCCGCCTGCTGAACGTGCTCCTATGGCAATTGATTCGCGTCATCCGGAGATGTATGGTCGCTGCGGTGGGAGGCGGCAGCGCCAAGTCGAGCGAGTGACTATACAGCAAGATCGCGCTCGCAACGAGGATAGCGTCCGGATGCCCAGTTGTGGCTGCTGCATCACTTGGGGGCCACTACGTCGCATAAAGCCTGGGGCGATGACCCTCCGTTAGCTAGGGTTTGGGGAAACTAAAGGGAGATGGTTGCACAGTTGACTACCTTGCGCGGTGTGCTGCGTCATAAATTGAAAAAGATTCTTCCAGCTACGTGCGATCCGGCTGCCCTCACCGCATGGGCCGATTCGTATAGGCGAGTC
>SRR349947
CTCCCAGAACGTGACAAATCCCCGGGTAGGAAGATTTTTCAACGCTCGTCGCCGCGAACCCATATTTAAGGGGCACCAACCTACGTTACGGCCCGCAGGGCGGGGGCGGTTGAACGTAACAGCGGGTGAGATGGGCATCGCCGAGCGACGCGCGATACAGAGGCGCGACCTCGTGGACTGCGAGAAAGCGAGACACGGGCATCCTACTATCACCATTGTCGATTACTGACACATCCTTAAGCCTTGGGGGGCGAGGTCCAGCCTCACCCATGATAGTAAAAACGCCCTGCGCAGTTCGTTAGCAGGGGCAGTAACTCACGTTTGCACGTCGACAGAGCTCGGTGAGAAGTGTTTAGCGCCCATTTGTAGACGCGAGTAGTAGTACGGCCTACGCCGCCTGCTGAACGTGCTCCTATGGCAATTGATTCGCGTCATCCGGAGATGTATGGTCGCTGCGGTGGGAGGCGGCAGCGCCAAGTCGAGCGAGTGACTATACAGCAAGATCGCGCTCGCAACGAGGATAGCGTCCGGATGCCCAGTTGTGGCTGCTGCATCACTTGGGGGCCACTACGTCGCATAAAGCCTGGGGCGATGACCCTCCGTTAGCTAGGGTTTGGGGAAACTAAAGGGAGATGGTTGCACAGTTGACTACCTTGCGCGGTGTCCTGCGTCATAAATTGAAAAAGATTCTTCCAGCTACGTGCGATTCGGCTGCCCTCACCGCATGGGCCGATTCGTATAGGCGAGTC
>SRR349948
CTCCCAGAACGTGACAAATCCCCGGGTAGGAAGATTTTTCAACGCTCGTCGCCGCGAACCCATATTTAAGGGGCACCAACCTACGTTACGGCCCGCAGGGCGGGGGCGGTTGAACGTAACAGCGGGTGAGATGGGCATCGCCGAGCGACGCGCGATACAGAGGCGCGACCTCGTGGACTGCGAGAAAGCGAGACACGGGCATCCTACTATCACCATTGTCGGTTACTGACACATCCTTAAGCCTTGGGGGGCGAGGTCCAGCCTCACCCATGATAGTAAAAACGCCCTGCGCAGTTCGTTAGCAGGGGCAGTAACTCACGTTTGCACGTCGACAGAGCTCGGTGCGAAGTGTTTAGCGCCCATTTGTAGACGCGAGTAGTAGTACGGCCTACGCCGCCTGCTGAACGTGCTCCTATGGCAATTGATTCGCGTCATCCGGAGATGTATGGTCGCTGCGGTGGGAGGCGGCAGCGCCAAGTCGAGCGAGTGACTATACAGCAAGATCGCGCTCGCAACGAGGATAGCGTCCGGATGCCCAGTTGTGGCTGCTGCATCACTTGGGGGCCACTACGTCGCATAAAACCTGGGGCGATGACCCTCCGTTAGCTAGGGTTTGGGGAAACTAAAGGGAGATGGTTGCACAGTTGACTACCTTGCGCGGTGTGCTGCGTCATAAATTGAGAAAGATTCTTCCAGCTACGTGCGATCCGGCTGCCCTCACCGCATGGGCCGATTCGTATAGGCGAGTC
>SRR349949
CTCCCAGAACGTGACAAATCCCCGGGTAGGAAGATTTTTCAACGCTCGTCGCCGCGAACCCATATTTAAGGGGCACCAACCTACGTTACGGCCCGCAGGGCGGGGGCGGTTGAACGTAACAGCGGGTGAGATGGGCATCGCCGAGCGACGCGCGATACAGAGGCGCGACCTCGTGGACTGCGAGAAAGCGGGACACGGGCATCCTACTATCACCATTGTCGGTTACTGACACATCCTTAAGCCTTGGGGGGCGAGGTCCAGCCTCACCCATGATAGTAAAAACGCCCTGCGCAGTTCGTTAGCAGGGGCAGTAACTCACGTTTGCACGTCGACAGAGCTCGGTGCGAAGTGTTTAGCGCCCATTTGTAGACGCGAGTAGTAGTACGGCCTACGCCGCCTGCTGAACGTGCTCCTATGGCAATTGATTCGCGTCATCCGGAGATGTATGGTCGCTGCGGTGGGAGGCGGCAGCGCCAAGTCGAGCGAGTGACTATACAGCAAGATCGCGCTCGCAACGAGGATAGCGTCCGGATGCCCAGTTGTGGCTGCTGCATCACTTGGGGGCCACTACGTCGCATAAAGCCTGGGGCGATGACCCTCCGTTAGCTAGGGTTTGGGGAAACTAAAGGGAGATGGTTGCACAGTTGACTACCTTGCGCGGTGTGCTGCGTCATAAATTGAAAAAGATTCTTCCAGCTACGTGCGATCCGGCTGCCCTCACCGCATGGGCCGATTCGTATAGGCGAGTC
>SRR349950
CTCCCAGAACGTGACAAATCCCCGGGTAGGAAGATTTTTCAACGCTCGTCGCCGCGAACCCATATTTAAGGGGCACCAACCTACGTTACGGCCCGCAGGGCGGGGGCGGTTGAACGTAACAGCGGGTGAGATGGGCATCGCCGAGCGACGCGCGATACAGAGGCGCGACCTCGTGGACTGCGAGAAAGCGAGACACGGGCATCCTACTATCACCATTGTCGGTTACTGACACATCCTTAAGCCTTGGGGGGCGAGGTCCAGCCTCACCCATGATAGTAAAAACGCCCTGCGCAGTTCGTTAGCAGGGGCAGTAACTCACGTTTGCACGTCGACAGAGCTCGGTGCGAAGTGTTTAGCGCCCATTTGTAGACGCGAGTAGTAGTACGGCCTACGCCGCCTGCTGAACGTGCTCCTATGGCAATTGATTCGCGTCATCCGGAGATGTATGGTCGCTGCGGTGGGAGGCGGCAGCGCCAAGTCGAGCGAGTGACTATACAGCAAGATCGCGCTCGCAACGAGGATAGCGTCCGGATGCCCAGTTGTGGCTGCTGCATCACTTGGGGGCCACTACGTCGCATAAAGCCTGGGGCGATGACCCTCCGTTAGCTAGGGTTTGGGGAAACTAAAGGGAGATGGTTGCACAGTTGACTACCTTGCGCGGTGTGCTGCGTCATAAATTGAAAAAGATTCTTCCAGCTACGTGCGATCCGGCTGCCCTCACCGCATGGGCCGATTCGTATAGGCGAGTC
>SRR349951
CTCCCAGAACGTGACAAATCCCCGGGTAGGAAGATTTTTCAACGCTCGTCGCCGCGAACCCATATTTAAGGGGCACCAACCTACGTTACGGCCCGCAGGGCGGGGGCGGTTGAACGTAACAGCGGGTGAGATGGGCATCGCCGAGCGACGCGCGATACAGAGGCGCGACCTCGTGGACTGCGAGAAAGCGAGACACGGGCATCCTACTATCACCATTGTCGGTTACTGACACATCCTTAAGCCTTGGGGGGCGAGGTCCAGCCTCACCCATGATAGTAAAAACGCCCTGCGCAGTTCGTTAGCAGGGGCAGTAACTCACGTTTGCACGTCGACAGAGCTCGGTGCGAAGTGTTTAGCGCCCATTTGTAGACGCGAGTAGTAGTACGGCCTACGCCGCCTGCTGAACGTGCTCCTATGGCAATTGATTCGCGTCATCCGGAGATGTATGGTCGCTGCGGTGGGAGGCGGCAGCGCCAAGTCGAGCGAGTGACTATACAGCAAGATCGCGCTCGCAACGAGGATAGCGTCCGGATGCCCAGTTGTGGCTGCTGCATCACTTGGGGGCCACTACGTCGCATAAAGCCTGGGGCGATGACCCTCCGTTAGCTAGGGTTTGGGGAAACTAAAGGGAGATGGTTGCACAGTTGACTACCTTGCGCGGTGTGCTGCGTCATAAATTGAAAAAGATTCTTCCAGCTACGTGCGATCCGGCTGCCCTCACCGCATGGGCCGATTCGTATAGGCGAGTC
>SRR349952
CTCCCAGAACGTGACAAATCCCCGGGTAGGAAGATTTTTCAACGCTCGTCGCCGCGAACCCATATTTAAGGGGCACCAACCTACGTTACGGCCCGCAGGGCGGGGGCGGTTGAACGTAACAGCGGGTGAGATGGGCATCGCCGAGCGACGCGCGATACAGAGGCGCGACCTCGTGGACTGCGAGAAAGCGAGACACGGGCATCCTACTATCACCATTGTCGGTTACTGACACATCCTTAAGCCTTGGGGGGCGAGGTCCAGCCTCACCCATGATAGTAAAAACGCCCTGCGCAGTTCGTTAGCAGGGGCAGTAACTCACGTTTGCACGTCGACAGAGCTCGGTGCGAAGTGTTTAGCGCCCATTTGTAGACGCGAGTAGTAGTACGGCCTACGCCGCCTGCTGAACGTGCTCCTATGGCAATTGATTCGCGTCATCCGGAGATGTATGGTCGCTGCGGTGGGAGGCGGCAGCGCCAAGTCGAGCGAGTGACTATACAGCAAGATCGCGCTCGCAACGAGGATAGCGTCCGGATGCCCAGTTGTGGCTGCTGCATCACTTGGGGGCCACTACGTCGCATAAAGCCTGGGGCGATGACCCTCCGTTAGCTAGGGTTTGGGGAAACTAAAGGGAGATGGTTGCACAGTTGACTACCTTGCGCGGTGTGCTGCGTCATAAATTGAAAAAGATTCTTCCAGCTACGTGCGATCCGGCTGCCCTCACCGCATGGGCCGATTCGTATAGGCGAGTC
>SRR349953
CTCCCAGAACGTGACAAATCCCCGGGTAGGAAGATTTTTCAACGCTCGTCGCCGCGAACCCATATTTAAGGGGCACCAACCTACGTTACGGCCCGCAGGGCGGGGGCGGTTGAACGTAACAGCGGGTGAGATGGGCATCGCCGAGCGACGCGCGATACAGAGGCGCGACCTCGTGGACTGCGAGAAAGCGAGACACGGGCATCCTACTATCACCATTGTCGGTTACTGACACATCCTTAAGCCTTGGGGGGCGAGGTCCAGCCTCACCCATGATAGTAAAAACGCCCTGCGCAGTTCGTTAGCAGGGGCAGTAACTCACGTTTGCACGTCGACAGAGCTCGGTGCGAAGTGTTTAGCGCCCATTTGTAGACGCGAGTAGTAGTACGGCCTACGCCGCCTGCTGAACGTGCTCCTATGGCAATTGATTCGCGTCATCCGGAGATGTATGGTCGCTGCGGTGGGAGGCGGCAGCGCCAAGTCGAGCGAGTGACTATACAGCAAGATCGCGCTCGCAACGAGGATAGCGTCCGGATGCCCAGTTGTGGCTGCTGCATCACTTGGGGGCCACTACGTCGCATAAAGCCTGGGGCGATGACCCTCCGTTAGCTAGGGTTTGGGGAAACTAAAGGGAGATGGTTGCACAGTTGACTACCTTGCGCGGTGTGCTGCGTCATAAATTGAAAAAGATTCTTCCAGCTACGTGCGATCCGGCTGCCCTCACCGCATGGGCCGATTCGTATAGGCGAGTC
>SRR349954
CTCCCAGAACGTGACAAATCCCCGGGTAGGAAGATTTTTCAACGCTCGTCGCCGCGAACCCATATTTAAGGGGCACCAACCTACGTTACGGCCCGCAGGGCGGGGGCGGTTGAACGTAACAGCGGGTGAGATGGGCATCGCCGAGCGACGCGCGATACAGAGGCGCGACCTCGTGGACTGCGAGAAAGCGAGACACGGGCATCCTACTATCACCATTGTCGGTTACTGACACATCCTTAAGCCTTGGGGGGCGAGGTCCAGCCTCACCCATGATAGTAAAAACGCCCTGCGCAGTTCGTTAGCAGGGGCAGTAACTCACGTTTGCACGTCGACAGAGCTCGGTGCGAAGTGTTTAGCGCCCATTTGTAGACGCGAGTAGTAGTACGGCCTACGCCGCCTGCTGAACGTGCTCCTATGGCAATTGATTCGCGTCATCCGGAGATGTATGGTCGCTGCGGTGGGAGGCGGCAGCGCCAAGTCGAGCGAGTGACTATACAGCAAGATCGCGCTCGCAACGAGGATAGCGTCCGGATGCCCAGTTGTGGCTGCTGCATCACTTGGGGGCCACTACGTCGCATAAAGCCTGGGGCGATGACCCTCCGTTAGCTAGGGTTTGGGGAAACTAAAAGGAGATGGTTGCACAGTTGACTACCTTGCGCGGTGTGCTGCGTCATAAATTGAAAAAGATTCTTCCAGCTACGTGCGATCCGGCTGCCCTCACCGCATGGGCCGATTCGTATAGGCGAGTC
>SRR349955
CTCCCAGAACGTGACAAATCCCCGGGTAGGAAGATTTTTCAACGCTCGTCGCCGCGAACCCATATTTAAGGGGCACCAACCTACGTTACGGCCCGCAGGGCGGGGGCGGTTGAACGTAACAGCGGGTGAGATGGGCATCGCCGAGCGACGCGCGATACAGAGGCGCGACCTCGTGGACTGCGAGAAAGCGAGACACGGGCATCCTACTATCACCATTGTCGGTTACTGACACATCCTTAAGCCTTGGGGGGCGAGGTCCAGCCTCACCCATGATAGTAAAAACGCCCTGCGCAGTTCGTTAGCAGGGGCAGTAACTCACGTTTGCACGTCGACAGAGCTCGGTGCGAAGTGTTTAGCGCCCATTTGTAGACGCGAGTAGTAGTACGGCCTACGCCGCCTGCTGAACGTGCTCCTATGGCAATTGATTCGCGTCATCCGGAGATGTATGGTCGCTGCGGTGGGAGGCGGCAGCGCCAAGTCGAGCGAGTGACTATACAGCAAGATCGCGCTCGCAACGAGGATAGCGTCCGGATGCCCAGTTGTGGCTGCTGCATCACTTGGGGGCCACTACGTCGCATAAAGCCTGGGGCGATGACCCTCCGTTAGCTAGGGTTTGGGGAAACTAAAGGGAGATGGTTGCACAGTTGACTACCTTGCGCGGTGTGCTGCGTCATAAATTGAAAAAGATTCTTCCAGCTACGTGCGATCCGGCTGCCCTCACCGCATGGGCCGATTCGTATAGGCGAGTC
>SRR349956
CTCCCAGAACGTGACAAATCCCCGGGTAGGAAGATTTTTCAACGCTCGTCGCCGCGAACCTATATTTAAGGGGCACCAACCTACGTTACGGCCCGCAGGGCGGGGGCGGTTGAACGTAACAGCGGGTGAGATGGGCATCGCCGAGCGACGCGCGATACAGAGGCGCGACCTCGTGGACTGCGAGAAAGCGAGACACGGGCATCCTACTATCACCATTGTCGGTTACTGACACATCCTTAAGCCTTGGGGGGCGAGGTCCAGCCTCACCCATGATAGTAAAAACGCCCTGCGCAGTTCGTTAGCAGGGGCAGTAACTCACGTTTGCACGTCGACAGAGCTCGGTGCGAAGTGTTTAGCGCCCATTTGTAGACGCGAGTAGTAGTACGGCCTACGCCGCCTGCTGAACGTGCTCCTATGGCAATTGATTCGCGTCATCCGGAGATGTATGGTCGCTGCGGTGGGAGGCGGCAGCGCCAAGTCGAGCGAGTGACTATACAGCAAGATCGCGCTCGCAACGAGGATAGCGTCCGGATGCCCAGTTGTGGCTGCTGCATCACTTGGGGGCCACTACGTCGCATAAAGCCTGGGGCGATGACCCTCCGTTAGCTAGGGTTTGGGGAAACTAAAGGGAGATGGTTGCACAGTTGACTACCTTGCGCGGTGTGCTGCGTCATAAATTGAAAAAGATTCTTCCAGCTACGTGCGATCCGGCTGCCCTCACCGCATGGGCCGATTCGTATAGGCGAGTC
>SRR349957
CTCCCAGAACGTGACAAATCCCCGGGTAGGAAGATTTTTCAACGCTCGTCGCCGCGAACCCATATTTAAGGGGCACCAACCTACGTTACGGCCCGCAGGGCGGGGGCGGTTGAACGTAACAGCGGGTGAGATGGGCATCGCCGAGCGACGCGCGATACAGAGGCGCGACCTCGTGGACTGCGAGAAAGCGAGACACGGGCATCCTACTATCACCATTGTCGGTTACTGACACATCCTTAAGCCTTGGGGGGCGAGGTCCAGCCTCACCCATGATAGTAAAAACGCCCTGCGCAGTTCGTTAGCAGGGGCAGTAACTCACGTTTGCACGTCGACAGAGCTCGGTGCGAAGTGTTTAGCGCCCATTTGTAGACGCGAGTAGTAGTACGGCCTACGCCGCCTGCTGAACGTGCTCCTATGGCAATTGATTCGCGTCATCCGGAGATGTATGGTCGCTGCGGTGGGAGGCGGCAGCGCCAAGTCGAGCGAGTGACTATACAGCAAGATCGCGCTCGCAACGAGGATAGCGTCCGGATGCCCAGTTGTGGCTGCTGCATCACTTGGGGGCCACTACGTCGCATAAAGCCTGGGGCGATGACCCTCCGTTAGCTAGGGTTTGGGGAAACTAAAGGGAGATGGTTGCACAGTTGACTACCTTGCGCGGTGTGCTGCGTCATAAATTGAAAAAGATTCTTCCAGCTACGTGCGATCCGGCTGCCCTCACCGCATGGGCCGATTCGTATAGGCGAGTC
>SRR349958
CTCCCAGAACGTGACAAATCCCCGGGTAGGAAGATTTTTCAACGCTCGTCGCCGCGAACCCATATTTAAGGGGCACCAACCTACGTTACGGCCCGCAGGGCGGGGGCGGTTGAACGTAACAGCGGGTGAGATGGGCATCGCCGAGCGACGCGCGATACAGAGGCGCGACCTCGTGGACTGCGAGAAAGCGAGACACGGGCATCCTACTATCACCATTGTCGGTTACTGACACATCCTTAAGCCTTGGGGGGCGAGGTCCAGCCTCACCCATGATAGTAAAAACGCCCTGCGCAGTTCGTTAGCAGGGGCAGTAACTCACGTTTGCACGTCGACAGAGCTCGGTGCGAAGTGTTTAGCGCCCATTTGTAGACGCGAGTAGTAGTACGGCCTACGCCGCCTGCTGAACGTGCTCCTATGGCAATTGATTCGCGTCATCCGGAGATGTATGGTCGCTGCGGTGGGAGGCGGCAGCGCCAAGTCGAGCGAGTGACTATACAGCAAGATCGCGCTCGCAACGAGGATAGCGTCCGGATGCCCAGTTGTGGCTGCTGCATCACTTGGGGGCCACTACGTCGCATAAAGCCTGGGGCGATGACCCTCCGTTAGCTAGGGTTTGGGGAAACTAAAGGGAGATGGTTGCACAGTTGACTACCTTGCGCGGTGTGCTGCGTCATAAATTGAAAAAGATTCTTCCAGCTACGTGCGATCCGGCTGCCCTCACCGCATGGGCTGATTCGTATAGGCGAGTC
>SRR349959
CTCCCAGAACGTGACAAATCCCCGGGTAGGAAGATTTTTCAACGCTCGTCGCCGCGAACCCATATTTAAGGGGCACCAACCTACGTTACGGCCCGCAGGGCGGGGGCGGTTGAACGTAACAGCGGGTGAGATGGGCATCGCCGAGCGACGCGCGATACAGAGGCGCGACCTCGTGGACTGCGAGAAAGCGAGACACGGGCATCCTACTATCACCATTGTCGGTTACTGACACATCCTTAAGCCTTGGGGGGCGAGGTCCAGCCTCACCCATGATAGTAAAAACGCCCTGCGCAGTTCGTTAGCAGGGGCAGTAACTCACGTTTGCACGTCGACAGAGCTCGGTGCGAAGTGTTTAGCGCCCATTTGTAGACGCGAGTAGTAGTACGGCCTACGCCGCCTGCTGAACGTGCTCCTATGGCAATTGATTCGCGTCATCCGGAGATGTATGGTCGCTGCGGTGGGAGGCGGCAGCGCCAAGTCGAGCGAGTGACTATACAGCAAGATCGCGCTCGCAACGAGGATAGCGTCCGGATGCCCAGTTGTGGCTGCTGCATCACTTGGGGGCCACTACGTCGCATAAAGCCTGGGGCGATGACCCTCCGTTAGCTAGGGTTTGGGGAAACTAAAGGGAGATGGTTGCACAGTTGACTACCTTGCGCGGTGTGCTGCGTCATAAATTGAAAAAGATTCTTCCAGCTACGTGCGATCCGGCTGCCCTCACCGCATGGGCCGATTCGTATAGGCGAGTC
>SRR349960
CTCCCAGAACGTGACAAATCCCCGGGTAGGAAGATTTTTCAAAGCTCGTCGCCGCGAACCCATATTTAAGGGGCACCAACCTACGTTACGGCCCGCAGGGCGGGGGCGGTTGAACGTAACAGCGGGTGAGATGGGCATCGCCGAGCGACGCGCGATACAGAGGCGCGACCTCGTGGACTGCGAGAAAGCGAGACACGGGCATCCTACTATCACCATTGTCGGTTACTGACACATCCTTAAGCCTTGGGGGGCGAGGTCCAGCCTCACCCATGATAGTAAAAACGCCCTGCGCAGTTCGTTAGCAGGGGCAGTAACTCACGTTTGCACGTCGACAGAGCTCGGTGCGAAGTGTTTAGCGCCCATTTGTAGACGCGAGTAGTAGTACGGCCTACGCCGCCTGCTGAACGTGCTCCTATGGCAATTGATTCGCGTCATCCGGAGATGTATGGTCGCTGCGGTGGGAGGCGGCAGCGCCAAGTCGAGCGAGTGACTATACAGCAAGATCGCGCTCGCAACGAGGATAGCGTCCGGATGCCCAGTTGTGGCTGCTGCATCACTTGGGGGCCACTACGTCGCATAAAGCCTGGGGCGATGACCCTCCGTTAGCTAGGGTTTGGGGAAACTAAAGGGAGATGGTTGCACAGTTGACTACCTTGCGCGGTGTGCTGCGTCATAAATTGAAAAAGATTCTTCCAGCTACGTGCGATCCGGCTGCCCTCACCGCATGGGCCGATTCGTATAGGCGAGTC
>SRR349961
CTCCCAGAACGTGACAAATCCCCGGGTAGGAAGATTTTTCAACGCTCGTCGCCGCGAACCCATATTTAAGGGGCACCAACCTACGTTACGGCCCGCAGGGCGGGGGCGGTTGAACGTAACAGCGGGTGAGATGGGCATCGCCGAGCGACGCGCGATACAGAGGCGCGACCTCGTGGACTGCGAGAAAGCGAGACACGGGCATCCTACTATCACCATTGTCGGTTACTGACACATCCTTAAGCCTTGGGGGGCGAGGTCCAGCCTCACCCATGATAGTAAAAACGCCCTGCGCAGTTCGTTAGCAGGGGCAGTAACTCACGTTTGCACGTCGACAGAGCTCGGTGCGAAGTGTTTAGCGCCCATTTGTAGACGCGAGTAGTAGTACGGCCTACGCCGCCTGCTGAACGTGCTCCTATGGCAATTGATTCGCGTCATCCGGAGATGTATGGTCGCTGCGGTGGGAGGCGGCAGCGCCAAGTCGAGCGAGTGACTATACAGCAAGATCGCGCTCGCAACGAGGATAGCGTCCGGATGCCCAGTTGTGGCTGCTGCATCACTTGGGGGCCACTACGTCGCATAAAGCCTGGGGCGATGACCCTCCGTTAGCTAGGGTTTGGGGAAACTAAAGGGAGATGGTTGCACAGTTGACTACCTTGCGCGGTGTGCTGCGTCATAAATTGAAAAAGATTCTTCCAGCTACGTGCGATCCGGCTGCCCTCACCGCATGGGCCGATTCGTATAGGCGAGTC
>SRR349962
CTCCCAGAACGTGACAAATCCCCGGGTAGGAAGATTTTTCAACGCTCGTCGCCGCGAACCCATATTTAAGGGGCACCAACCTACGTTACGGCCCGCAGGGCGGGGGCGGTTGAACGTAACAGCGGGTGAGATGGGCATCGCCGAGCGACGCGCGATACAGAGGCGCGACCTCGTGGACTGCGAGAAAGCGAGACACGGGCATCCTACTATCACCATTGTCGGTTACTGACACATCCTTAAGCCTTGGGGGGCGAGGTCCAGCCTCACCCATGATAGTAAAAACGCCCTGCGCAGTTCGTTAGCAGGGGCAGTAACTCACGTTTGCACGTCGACAGAGCTCGGTGCGAAGTGTTTAGCGCCCATTTGTAGACGCGAGTAGTAGTACGGCCTACGCCGCCTGCTGAACGTGCTCCTATGGCAATTGATTCGCGTCATCCGGAGATGTATGGTCGCTGCGGTGGGAGGCGGCAGCGCCAAGTCGAGCGAGTGACTATACAGCAAGATCGCGCTCGCAACGAGGATAGCGTCCGGATGCCCAGTTGTGGCTGCTGCATCACTTGGGGGCCACTACGTCGCATAAAGCCTGGGGCGATGACCCTCCGTTAGCTAGGGTTTGGGGAAACTAAAGGGAGATGGTTGCACAGTTGACTACCTTGCGCGGTGTGCTGCGTCATAAATTGAAAAAGATTCTTCCAGCTACGTGCGATCCGGCTGCCCTCACCGCATGGGCCGATTCGTATAGGCGAGTC
>SRR349963
CTCCCAGAACGTGACAAATCCCCGGGTAGGAAGATTTTTCAACGCTCGTCGCCGCGAACCCATATTTAAGGGGCACCAACCTACGTTACGGCCCGCAGGGCGGGGGCGGTTGAACGTAACAGCGGGTGAGATGGGCATCGCCGAGCGACGCGCGATACAGAGGCGCGACCTCGTGGACTGCGAGAAAGCGAGACACGGGCATCCTACTATCACCATTGTCGGTTACTGACACATCCTTAAGCCTTGGGGGGCGAGGTCCAGCCTCACCCATGATAGTAAAAACGCCCTGCGCAGTTCGTTAGCAGGGGCAGTAACTCACGTTTGCACGTCGACAGAGCTCGGTGCGAAGTGTTTAGCGCCCATTTGTAGACGCGAGTAGTAGTACGGCCTACGCCGCCTGCTGAACGTGCTCCTATGGCAATTGATTCGCGTCATCCGGAGATGTATGGTCGCTGCGGTGGGAGGCGGCAGCGCCAAGTCGAGCGAGTGACTATACAGCAAGATCGCGCTCGCAACGAGGATAGCGTCCGGATGCCCAGTTGTGGCTGCTGCATCACTTGGGGGCCACTACGTCGCATAAAGCCTGGGGCGATGACCCTCCGTTAGCTAGGGTTTGGGGAAACTAAAGGGAGATGGTTGCACAGTTGACTACCTTGCGCGGTGTGCTGCGTCATAAATTGAAAAAGATTCTTCCAGCTACGTGCGATCCGGCTGCCCTCACCGCATGGGCCGATTCGTATAGGCGAGTC
>SRR349964
CTCCCAGAACGTGACAAATCCCCGGGTAGGAAGATTTTTCAACGCTCGTCGCCGCGAACCCATATTTAAGGGGCACCAACCTACGTTACGGCCCGCAGGGCGGGGGCGGTTGAACGTAACAGCGGGTGAGATGGGCATCGCCGAGCGACGCGCGATACAGAGGCGCGACCTCGTGGACTGCGAGAAAGCGAGACACGGGCATCCTACTATCACCATTGTCGGTTACTGACACATCCTTAAGCCTTGGGGGGCGAGGTCCAGCCTCACCCATGATAGTAAAAACGCCCTGCGCAGTTCGTTAGCAGGGGCAGTAACTCACGTTTGCACGTCGACAGAGCTCGGTGCGAAGTGTTTAGCGCCCATTTGTAGACGCGAGTAGTAGTACGGCCTACGCCGCCTGCTGAACGTGCTCCTATGGCAATTGATTCGCGTCATCCGGAGATGTATGGTCGCTGCGGTGGGAGGCGGCAGCGCCAAGTCGAGCGAGTGACTATACAGCAAGATCGCGCTCGCAACGAGGATAGCGTCCGGATGCCCAGTTGTGGCTGCTGCATCACTTGGGGGCCACTACGTCGCATAAAGCCTGGGGCGATGACCCTCCGTTAGCTAGGGTTTGGGGAAACTAAAGGGAGATGGTTGCACAGTTGACTACCTTGCGCGGTGTGCTGCGTCATAAATTGAAAAAGATTCTTCCAGCTACGTGCGATCCGGCTGCCCTCACCGCATGGGCCGATTCGTATAGGCGAGTC
>SRR349965
CTCCCAGAACGTGACAAATCCCCGGGTAGGAAGATTTTTCAACGCTCGTCGCCGCGAACCCATATTTAAGGGGCACCAACCTACGTTACGGTCCGCAGGGCGGGGGCGGTTGAACGTAACAGCGGGTGAGATGGGCATCGCCGAGCGACGCGCGATACAGAGGCGCGACCTCGTGGACTGCGAGAAAGCGAGACACGGGCATCCTACTATCACCATTGTCGGTTACTGACACATCCTTAAGCCTTGGGGGGCGAGGTCCAGCCTCACCCATGATAGTAAAAACGCCCTGCGCAGTTCGTTAGCAGGGGCAGTAACTCACGTTTGCACGTCGACAGAGCTCGGTGCGAAGTGTTTAGCGCCCATTTGTAGACGCGAGTAGAAGTACGGCCTACGCCGCCTGCTGAACGTGCTCCTATGGCAATTGATTCGCGTCATCCGGAGATGTATGGTCGCTGCGGTGGGAGGCGGCAGCGCCAAGTCGAGCGAGTGACTATACAGCAAGATCGCGCTCGCAACGAGGATAGCGTCCGGATGCCCAGTTGTGGCTGCTGCATCACTTGGGGGCCACTACGTCGCATAAAGCCTGGGGCGATGACCCTCCGTTAGCTAGGGTTTGGGGAAACTAAAGGGAGATGGTTGCACAGTTGACTACCTTGCGCGGTGTGCTGCGTCATAAATTGAAAAAGATTCTTCCAGCTACGTGCGATCCGGCTGCCCTCACCGCATGGGCCGATTCGTATAGGCGAGTC
>SRR349966
CTCCCAGAACGTGACAAATCCCCGGGTAGGAAGATTTTTCAACGCTCGTCGCCGCGAACCCATATTTAAGGGGCACCAACCTACGTTACGGCCCGCAGGGCGGGGGCGGTTGAACGTAACAGCGGGTGAGATGGGCATCGCCGAGCGACGCGCGATACAGAGGCGCGACCTCGTGGACTGCGAGAAAGCGAGACACGGGCATCCTACTATCACCATTGTCGGTTACTGACACATCCTTAAGCCTTGGGGGGCGAGGTCCAGCCTCACCCATGATAGTAAAAACGCCCTGCGCAGTTCGTTAGCAGGGGCAGTAACTCACGTTTGCACGTCGACAGAGCTCGGTGCGAAGTGTTTAGCGCCCATTTGTAGACGCGAGTAGTAGTACGGCCTACGCCGCCTGCTGAACGTGCTCCTATGGCAATTGATTCGCGTCATCCGGAGATGTATGGTCGCTGCGGTGGGAGGCGGCAGCGCCAAGTCGAGCGAGTGACTATACAGCAAGATCGCGCTCGCAACGAGGATAGCGTCCGGATGCCCAGTTGTGGCTGCTGCATCACTTGGGGGCCACTACGTCGCATAAAGCCTGGGGCGATGACCCTCCGTTAGCTAGGGTTTGGGGAAACTAAAGGGAGATGGTTGCACAGTTGACTACCTTGCGCGGTGTGCTGCGTCATAAATTGAAAAAGATTCTTCCAGCTACGTGCGATCCGGCTGCCCTCACCGCATGGGCCGATTCGTATAGGCGAGTC
>SRR349967
CTCCCAGAACGTGACAAATCCCCGGGTAGGAAGATTTTTCAACGCTCGTCGCCGCGAACCCATATTTAAGGGGCACCAACCTACGTTACGGCCCGCAGGGCGGGGGCGGTTGAACGTAACAGCGGGTGAGATGGGCATCGCCGAGCGACGCGCGATACAGAGGCGCGACCTCGTGGACTGCGAGAAAGCGAGACACGGGCATCCTACTATCATCATTGTCGGTTACTGACACATCCTTAAGCCTTGGGGGGCGAGGTCCAGCCTCACCCATGATAGTAAAAACGCCCTGCGCAGTTCGTTAGCAGGGGCAGTAACTCACGTTTGCACGTCGACAGAGCTCGGTGCGAAGTGTTTAGCGCCCATTTGTAGACGCGAGTAGTAGTACGGCCTACGCCGCCTGCTGAACGTGCTCCTATGGCAATTGATTCGCGTCATCCGGAGATGTATGGTCGCTGCGGTGGGAGGCGGCAGCGCCAAGTCGAGCGAGTGACTATACAGCAAGATCGCGCTCGCAACGAGGATAGCGTCCGGATGCCCAGTTGTGGCTGCTGCATCACTTGGGGGCCACTACGTCGCATAAAGCCTGGGGCGATGACCCTCCGTTAGCTAGGGTTTGGGGAAACTAAAGGGAGATGGTTGCACAGTTGACTACCTTGCGCGGTGTGCTGCGTCATAAATTGAAAAAGATTCTTCCAGCTACGTGCGATCCGGCTGCCCTCACCGCATGGGCCGATTCGTATAGGCGAGTC
>SRR349968
CTCCCAGAACGTGACAAATCCCCGGGTAGGAAGATTTTTCAACGCTCGTCGCCGCGAACCCATATTTAAGGGGCACCAACCTACGTTACGGCCCGCAGGGCGGGGGCGGTTGAACGTAACAGCGGGTGAGATGGGCATCGCCGAGCGACGCGCGATACAGAGGCGCGACCTCGTGGACTGCGAGAAAGCGAGACACGGGCATCCTACTATCACCATTGTCGGTTACTGACACATCCTTAAGCCTTGGGGGGCGAGGTCCAGCCTCACCCATGATAGTAAAAACGCCCTGCGCAGTTCGTTAGCAGGGGCAGTAACTCACGTTTGCACGTCGACAGAGCTCGGTGCGAAGTGTTTAGCGCCCATTTGTAGACGCGAGTAGTAGTACGGCCTACGCCGCCTGCTGAACGTGCTCCTATGGCAATTGATTCGCGTCATCCGGAGATGTATGGTCGCTGCGGTGGGAGGCGGCAGCGCCAAGTCGAGCGAGTGACTATACAGCAAGATCGCGCTCGCAACGAGGATAGCGTCCGGATGCCCAGTTGTGGCTGCTGCATCACTTGGGGGCCACTACGTCGCATAAAGCCTGGGGCGATGACCCTCCGTTAGCTAGGGTTTGGGGAAACTAAAGGGAGATGGTTGCACAGTTGACTACCTTGCGCGGTGTGCTGCGTCATAAATTGAAAAAGATTCTTCCAGCTACGTGCGATCCGGCTGCCCTCACCGCATGGGCCGATTCGTATAGGCGAGTC
>SRR349969
CTCCCAGAACGTGACAAATCCCCGGGTAGGAAGATTTTTCAACGCTCGTCGCCGCGAACCCATATTTAAGGGGCACCAACCTACGTTACGGCCCGCAGGGCGGGGGCGGTTGAACGTAACAGCGGGTGAGATGGGCATCGCCGAGCGACGCGCGATACAGAGGCGCGACCTCGTGGACTGCGAGAAAGCGAGACACGGGCATCCTACTATCACCATTGTCGGTTACTGACACATCCTTAAGCCTTGGGGGGCGAGGTCCAGCCTCACCCATGATAGTAAAAACGCCCTGCGCAGTTCGTTAGCAGGGGCAGTAACTCACGTTTGCACGTCGACAGAGCTCGGTGCGAAGTGTTTAGCGCCCATTTGTAGACGCGAGTAGTAGTACGGCCTACGCCGCCTGCTGAACGTGCTCCTATGGCAATTGATTCGCGTCATCCGGAGATGTATGGTCGCTGCGGTGGGAGGCGGCAGCGCCAAGTCGAGCGAGTGACTATACAGCAAGATCGCGCTCGCAACGAGGATAGCGTCCGGATGCCCAGTTGTGGCTGCTGCATCACTTGGGGGCCACTACGTCACATAAAGCCTGGGGCGATGACCCTCCGTTAGCTAGGGTTTGGGGAAACTAAAGGGAGATGGTTGCACAGTTGACTACCTTGCGCGGTGTGCTGCGTCATAAATTGAAAAAGATTCTTCCAGCTACGTGCGATCCGGCTGCCCTCACCGCATGGGCCGATTCGTATAGGCGAGTC
>SRR349970
CTCCCAGAACGTGACAAATCCCCGGGTAGGAAGATTTTTCAACGCTCGTCGCCGCGAACCCATATTTAAGGGGCACCAACCTACGTTACGGTCCGCAGGGCGGGGGCGGTTGAACGTAACAGCGGGTGAGATGGGCATCGCCGAGCGACGCGCGATACAGAGGCGCGACCTCGTGGACTGCGAGAAAGCGAGACACGGGCATCCTACTATCACCATTGTCGGTTACTGACACATCCTTAAGCCTTGGGGGGCGAGGTCCAGCCTCACCCATGATAGTAAAAACGCCCTGCGCAGTTCGTTAGCAGGGGCAGTAACTCACGTTTGCACGTCGACAGAGCTCGGTGCGAAGTGTTTAGCGCCCATTTGTAGACGCGAGTAGAAGTACGGCCTACGCCGCCTGCTGAACGTGCTCCTATGGCAATTGATTCGCGTCATCCGGAGATGTATGGTCGCTGCGGTGGGAGGCGGCAGCGCCAAGTCGAGCGAGTGACTATACAGCAAGATCGCGCTCGCAACGAGGATAGCGTCCGGATGCCCAGTTGTGGCTGCTGCATCACTTGGGCGCCACTACGTCGCATAAAGCCTGGGGCGATGACCCTCCGTTAGCTAGGGTTTGGGGAAACTAAAGGGAGATGGTTGCACAGTTGACTACCTTGCGCGGTGTGCTGCGTCATAAATTGAAAAAGATTCTTCCAGCTACGTGCGATCCGGCTGCCCTCACCGCATGGGCCGATTCGTATAGGCGAGTC
>SRR349971
CTCCCAGAACGTGACAAATCCCCGGGTAGGAAGATTTTTCAACGCTCGTCGCCGCGAACCCATATTTAAGGGGCACCAACCTACGTTACGGCCCGCAGGGCGGGGGCGGTTGAACGTAACAGCAGGTGAGATGGGCATCGCCGAGCGACGCGCGATACAGAGGCGCGACCTCGTGGACTGCGAGAAAGCGAGACACGGGCATCCTACTATCACCATTGTCGGTTACTGACACATCCTTAAGCCTTGGGGGGCGAGGTCCAGCCTCACCCATGATAGTAAAAACGCCCTGCGCAGTTCGTTAGCAGGGGCAGTAACTCACGTTTGCACGTCGACAGAGCTCGGTGCGAAGTGTTTAGCGCCCATTTGTAGACGCGAGTAGTAGTACGGCCTACGCCGCCTGCTGAACGTGCTCTTATGGCAATTGATTCGCGTCATCCGGAGATGTATGGTCGCTGCGGTGGGAGGCGGCAGCGCCAAGTCGAGCGAGTGACTATACAGCAAGATCGCGCTCGCAACGAGGATAGCGTCCGGATGCCCAGTTGTGGCTGCTGCATCACTTGGGGGCCACTACGTCGCATAAAGCCTGGGGCGATGACCCTCCGTTAGCTAGGGTTTGGGGAAACTAAAGGGAGATGGTTGCACAGTTGACTACCTTGCGCGGTGTGCTGCGTCATAAATTGAAAAAGATTCTTCCAGCTACGTGCGATCCGGCTGCCCTCACCGCATGGGCCGATTCGTATAGGCGAGTC
>SRR349972
CTCCCAGAACGTGACAAATCCCCGGGTAGGAAGATTTTTCAACGCTCGTCGCCGCGAACCCATATTTAAGGGGCACCAACCTACGTTACGGCCCGCAGGGCGGGGGCGGTTGAACGTAACAGCGGGTGAGATGGGCATCGCCGAGCGACGCGCGATACAGAGGCGCGACCTCGTGGACTGCGAGAAAGCGAGACACGGGCATCCTACTATCACCATTGTCGGTTACTGACACATCCTTAAGCCTTGGGGGGCGAGGTCCAGCCTCACCCATGATAGTAAAAACGCCCTGCGCAGTTCGTTAGCAGGGGCAGTAACTCACGTTTGCACGTCGACAGAGCTCGGTGCGAAGTGTTTAGCGCCCATTTGTAGACGCGAGTAGTAGTACGGCCTACGCCGCCTGCTGAACGTGCTCCTATGGCAATTGATTCGCGTCATCCGGAGATGTATGGTCGCTGCGGTGGGAGGCGGCAGCGCCAAGTCGAGCGAGTGACTATACAGCAAGATCGCGCTCGCAACGAGGATAGCGTCCGGATGCCCAGTTGTGGCTGCTGCATCACTTGGGGGCCACTACGTCGCATAAAGCCTGGGGCGATGACCCTCCGTTAGCTAGGGTTTGGGGAAACTAAAGGGAGATGGTTGCACAGTTGACTACCTTGCGCGGTGTGCTGCGTCATAAATTGAAAAAGATTCTTCCAGCTACGTGCGATCCGGCTGCCCTCACCGCATGGGCCGATTCGTATAGGCGAGTC
>SRR349973
CTCCCAGAACGTGACAAATCCCCGGGTAGGAAGATTTTTCAACGCTCGTCGCAGCGAACCCATATTTAAGGGGCACCAACCTACGTTACGGCCCGCAGGGCGGGGGCGGTTGAACGTAACAGCGGGTGAGATGGGCATCGCCGAGCGACGCGCGATACAGAGGCGCGACCTCGTGGACTGCGAGAAAGCGAGACACGGGCATCCTACTATCACCATTGTCGGTTACTGACACATCCTTAAGCCTTGGGGGGCGAGGTCCAGCCTCACCCATGATAGTAAAAACGCCCTGCGCAGTTCGTTAGCAGGGGCAGTAACTCACGTTTGCACGTCGACAGAGCTCGGTGCGAAGTGTTTAGCGCCCATTTGTAGACGCGAGTAGTAGTACGGCCTACGCCGCCTGCTGAACGTGCTCCTATGGCAATTGATTCGCGTCATCCGGAGATGTATGGTCGCTGCGGTGGGAGGCGGCAGCGCCAAGTCGAGCGAGTGACTATACAGCAAGATCGCGCTCGCAACGAGGATAGCGTCCGGATGCCCAGTTGTGGCTGCTGCATCACTTGGGGGCCACTACGTCGCATAAAGCCTGGGGCGATGACCCTCCGTTAGCTAGGGTTTGGGGAAACTAAAGGGAGATGGTTGCACAGTTGACTACCTTGCGCGGTGTGCTGCGTCATAAATTGAAAAAGATTCTTCCAGCTACGTGCGATCCGGCTGCCCTCACCGCATGGGCCGATTCGTATAGGCGAGTC
>SRR349974
CTCCCAGAACGTGACAAATCCCCGGGTAGGAAGATTTTTCAACGCTCGTCGCCGCGAACCCATATTTAAGGGGCACCAACCTACGTTACGGCCCGCAGGGCGGGGGCGGTTGAACGTAACAGCGGGTGAGATGGGCATCGCCGAGCGACGCGCGATACAGAAGCGCGACCTCGTGGACTGCGAGAAAGCGAGACACGGGCATCCTACTATCATCATTGTCGGTTACTGACACATCCTTAAGCCTTGGGGGGCGAGGTCCAGCCTCACCCATGATAGTAAAAACGCCCTGCGCAGTTCGTTAGCAGGGGCAGTAACTCACGTTTGCACGTCGACAGAGCTCGGTGCGAAGTGTTTAGCGCCCATTTGTAGACGCGAGTAGTAGTACGGCCTACGCCGCCTGCTGAACGTGCTCCTATGGCAATTGATTCGCGTCATCCGGAGATGTATGGTCGCTGCGGTGGGAGGCGGCAGCGCCAAGTCGAGCGAGTGACTATACAGCAAGATCGCGCTCGCAACGAGGATAGCGTCCGGATGCCCAGTTGTGGCTGCTGCATCACTTGGGGGCCACTACGTCGCATAAAGCCTGGGGCGATGACCCTCCGTTAGCTAGGGTTTGGGGAAACTAAAGGGAGATGGTTGCACAGTTGACTACCTTGCGCGGTGTGCTGCGTCATAAATTGAAAAAGATTCTTCCAGCTACGTGCGATCCGGCTGCCCTCACCGCATGGGCCGATTCGTATAGGCGAGTC
>SRR349975
CTCCCAGAACGTGACAAATCCCCGGGTAGGAAGATTTTTCAACGCTCGTCGCCGCGAACCCATATTTAAGGGGCACCAACCTACGTTACGGTCCGCAGGGCGGGGGCGGTTGAACGTAACAGCGGGTGAGATGGGCATCGCCGAGCGACGCGCGATACAGAGGCGCGACCTCGTGGACTGCGAGAAAGCGAGACACGGGCATCCTACTATCACCATTGTCGGTTACTGACACATCCTTAAGCCTTGGGGGGCGAGGTCCAGCCTCACCCATGATAGTAAAAACGCCCTGCGCAGTTCGTTAGCAGGGGCAGTAACTCACGTTTGCACGTCGACAGAGCTCGGTGCGAAGTGTTTAGCGCCCATTTGTAGACGCGAGTAGAAGTACGGCCTACGCCGCCTGCTGAACGTGCTCCTATGGCAATTGATTCGCGTCATCCGGAGATGTATGGTCGCTGCGGTGGGAGGCGGCAGCGCCAAGTCGAGCGAGTGACTATACAGCAAGATCGCGCTCGCAACGAGGATAGCGTCCGGATGCCCAGTTGTGGCTGCTGCATCACTTGGGGTCCACTACGTCGCATAAAGCCTGGGGCGATGACCCTCCGTTAGCTAGGGTTTGGGGAAACTAAAGGGAGATGGTTGCACAGTTGACTACCTTGCGCGGTGTGCTGCGTCATAAATTGAAAAAGATTCTTCCAGCTACGTGCGATCCGGCTGCCCTCACCGCATGGGCCGATTCGTATAGGCGAGTC
>SRR349976
CTCCCAGAACGTGACAAATCCCCGGGTAGGAAGATTTTTCAACGCTCGTCGCCGCGAACCCATATTTAAGGGGCACCAACCTACGTTACGGCCCGCAGGGCGGGGGCGGTTGAACGTAACAGCGGGTGAGATGGGCATCGCCGAGCGACGCGCGATACAGAGGCGCGACCTCGTGGACTGCGAGAAAGCGAGACACGGGCATCCTACTATCACCATTGTCGGTTACTGACACATCCTTAAGCCTTGGGGGGCGAGGTCCAGCCTCACCCATGATAGTAAAAACGCCCTGCGCAGTTCGTTAGCAGGGGCAGTAACTCACGTTTGCACGTCGACAGAGCTCGGTGCGAAGTGTTTAGCGCCCATTTGTAGACGCGAGTAGTAGTACGGCCTACGCCGCCTGCTGAACGTGCTCCTATGGCAATTGATTCGCGTCATCCGGAGATGTATGGTCGCTGCGGTGGGAGGCGGCAGCGCCAAGTCGAGCGAGTGACTATACAGCAAGATCGCGCTCGCAACGAGGATAGCGTCCGGATACCCAGTTGTGGCTGCTGCATCACTTGGGGGCCACTACGTCGCATAAAGCCTGGGGCGATGACCCTCCGTTAGCTAGGGTTTGGGGAAACTAAAGGGAGATGGTTGCACAGTTGACTACCTTGCGCGGTGTGCTGCGTCATAAATTGAAAAAGATTCTTCCAGCTACGTGCGATCCGGCTGCCCTCACCGCATGGGCCGATTCGTATAGGCGAGTC
>SRR349977
CTCCCAGAACGTGACAAATCCCCGGGTAGGAAGATTTTTCAACGCTCGTCGCCGCGAACCCATATTTAAGGGGCACCAACCTACGTTACGGCCCGCAGGGCGGGGGCGGTTGAACGTAACAGCGGGTGAGATGGGCATCGCCGAGCGACGCGCGATACAGAGGCGCGACCTCGTGGACTGCGAGAAAGCGAGACACGGGCATCCTACTATCACCATTGTCGGTTACTGACACATCCTTAAGCCTTGGGGGGCGAGGTCCAGCCTCACCCATGATAGTAAAAACGCCCTGCGCAGTTCGTTAGCAGGGGCAGTAACTCACGTTTGCACGTCGACAGAGCTCGGTGCGAAGTGTTTAGCGCCCATTTGTAGACGCGAGTAGTAGTACGGCCTACGCCGCCTGCTGAACGTGCTCCTATGGCAATTGATTCGCGTCATCCGGAGATGTATGGTCGCTGCGGTGGGAGGCGGCAGCGCCAAGTCGAGCGAGTGACTATACAGCAAGATCGCGCTCGCAACGAGGATAGCGTCCGGATGCCCAGTTGTGGCTGCTGCATCACTTGGGGGCCACTACGTCGCATAAAGCCTGGGGCGATGACCCTCCGTTAGCTAGGGTTTGGGGAAACTAAAGGGAGATGGTTGCACAGTTGACTACCTTGCGCGGTGTGCTGCGTCATAAATTGAAAAAGATTCTTCCAGCTACGTGCGATCCGGCTGCCCTCACCGCATGGGCCGATTCGTATAGGCGAGTC
>SRR350032
CTCCCAGAACGTGACAAATCCCCGGGTAGGAAGATTTTTCAACGCTCGTCGCCGCGAACCCATATTTAAGGGGCACCAACCTACGTTACGGCCCGCAGGGCGGGGGCGGTTGAACGTAACAGCGGGTGAGATGGGCATCGCCGAGCGACGCGCGATACAGAGGCGCGACCTCGTGGACTGCGAGAAAGCGAGACACGGGCATCCTACTATCACCATTGTCGGTTACTGACACATCCTTAAGCCTTGGGGGGCGAGGTCCAGCCTCACCCATGATAGTAAAAACGCCCTGCGCAGTTCGTTAGCAGGGGCAGTAACTCACGTTTGCACGTCGACAGAGCTCGGTGCGAAGTGTTTAGCGCCCATTTGTAGACGCGAGTAGTAGTACGGCCTACGCCGCCTGCTGAACGTGCTCCTATGGCAATTGATTCGCGTCATCCGGAGATGTATGGTCGCTGCGGTGGGAGGCGGCAGCGCCAAGTCGAGCGAGTGACTATACAGCAAGATCGCGCTCGCAACGAGGATAGCGTCCGGATGCCCAGTTGTGGCTGCTGCATCACTTGGGGGCCACTACGTCGCATAAAGCCTGGGGCGATGACCCTCCGTTAGCTAGGGTTTGGGGAAACTAAAGGGAGATGGTTGCACAGTTGACTACCTTGCGCGGTGTGCTGCGTCATAAATTGAAAAAGATTCTTTCAGCTACGTGCGATCCGGCTGCCCTCACCGCATGGGCCGATTCGTATAGGCGAGTC
>SRR350033
CTCCCAGAACGCGACAAATCCCCGGGTAGGAAGATTTTTCAACGCTCGTCGCCGCGAACCCATATTTAAGGGGCACCAACCTACGTTACGGTCCGCAGGGCGGGGGCGGTTGAACGTAACAGCGGGTGAGATGGGCATCGCCGAGCGACGCGCGATACAGAGGCGCGACCTCGTGGACTGCGAGAAAGCGAGACACGGGCATCCTACTATCACCATTGTCGGTTACTGACACATCCTTAAGCCTTGGGGGGCGAGGTCCAGCCTCACCCATGATAGTAAAAACGCCCTGCGCAGTTCGTTAGCAGGGGCAGTAACTCACGTTTGCACGTCGACAGAGCTCGGTGCGAAGTGTTTAGCGCCCATTTGTAGACGCGAGTAGAAGTACGGCCTACGCCGCCTGCTGAACGTGCTCCTATGGCAATTGATTCGCGTCATCCGGAGATGTATGGTCGCTGCGGTGGGAGGCGGCAGCGCCAAGTCGAGCGAGTGACTATACAGCAAGATCGCGCTCGCAACGAGGATAGCGTCCGGATGCCCAGTTGTGGCTGCTGCATCACTTGGGGGCCACTACGTCGCATAAAGCCTGGGGCGATGACCCTCCGTTAGCTAGGGTTTGGGGAAACTAAAGGGAGATGGTTGCACAGTTGACTACCTTGCGCGGTGTGCTGCGCCATAAATTGAAAAAGATTCTTCCAGCTACGTGCGATCCGGCTGCCCTCACCGCATGGGCCGATTCGTATAGGCGAGTC
>SRR350034
CTCCCAGAACGTGACAAATCCCCGGGTAGGAAGATTTTTCAACGCTCGTCGCCGCGAACCCATATTTAAGGGGCACCAACCTACGTTACGGCCCGCAGGGCGGGGGCGGTTGAACGTAACAGCGGGTGAGATGGGCATCGCCGAGCGACGCGCGATACAGAGGCGCGACCTCGTGGACTGCGAGAAAGCGAGACACGGGCATCCTACTATCACCATTGTCGGTTACTGACACATCCTTAAGCCTTGGGGGGCGAGGTCCAGCCTCACCCATGATAGTAAAAACGCCCTGCGCAGTTCGTTAGCAGGGGCAGTAACTCACGTTTGCACGTCGACAGAGCTCGGTGCGAAGTGTTTAGCGCCCATTTGTAGACGCGAGTAGTAGTACGGCCTACGCCGCCTGCTGAACGTGCCCCTATGGCAATTGATTCGCGTCATCCGGAGATGTATGGTCGCTGCGGTGGGAGGCGGCAGCGCCAAGTCGAGCGAGTGACTATACAGCAAGATCGCGCTCGCAACGAGGATGGCGTCCGGATGCCCAGTTGTGGCTGCTGCATCACTTGGGGGCCACTACGTCGCATAAAGCCTGGGGCGATGACCCTCCGTTAACTAGGGTTCGGGGAAACTAAAGGGAGATGGTTGCACAGTTGACTACCTTGCGCGGTGTGCTGCGTCATAAATTGAAAAAGATTCTTCCAGCTACGTGCGATCCGGCTGCCCTCACCGCATGGGCCGATTCGTATAGGCGAGTC
>SRR350035
CTCCCAGAACGTGACAAATCCCCGGGTAGGAAGATTTTTCAACGCTCGTCGCCGCGAACCCATATTTAAGGGGCACCAACCTACGTTACGGCCCGCAGGGCGGGGGCGGTTGAACGTAACAGCGGGTGAGATGGGCATCGCCGAGCGACGCGCGATACAGAGGCGCGACCTCGTGGACTGCGAGAAAGCGAGACACGGGCATCCTATTATCACCATTGTCGGTTACTGACACATCCTTAAGCCTTGGGGGGCGAGGTCCAGCCTCACCCATGATAGTAAAAACGCCCTGCGCAGTTCGTTAGCAGGGGCAGTAACTCACGTTTGCACGTCGACAGAGCTCGGTGCGAAGTGTTTAGCGCCCATTTGTAGACGCGAGTAGTAGTACGGCCTACGCCGCCTGCTGAACATGCTCCTATGGCAATTGATTCGCGTCATCCGGAGATGTATGGTCGCTGCGGTGGGAGGCGGCAGCGCCAAGTCGAGCGAGTGACTATACAGCAAGATCGCGCTCGCAACGAGGATAGCGTCCGGATGCCCAGTTGTGGCTGCTGCATCACTTGGGGGCCACTACGTCGCATAAAGCCTGGGGCGATGACCCTCCGTTAGCTAGGGTTTGGGGAAACTAAAGGGAGATGGTTGCACAGTTGACTACCTTGCGCGGTGTGCTGCGTCATAAATTGAAAAAGATTCTTCCGGCTACGTGCGATCCGGCTGCCCTCACCGCATGGGCCGATTCGTATAGGCGAGTC
>SRR350036
CTCCCAGAACGTGACAAATCCCCGGGTAGGAAGACTTTTCAACGCTCGTCGCCGCGAACCCATATTTAAGGGGCACCAACCTACGTTACGGCCCGCAGGGCGGGGGCGGTTGAACGTAACAGCGGGTGAGATGGGCATCGCCGAGCGACGCGCGATACAGAGGCGCGACCTCGTGGACTGCGAGAAAGCGAGACACGGGCATCCTACTATCACCATTGTCGGTTACTGACACATCCTTAAGCCTTGGGGGGCGAGGTCCAGCCTCACCCATGATAGTAAAAACGCCCTGCGCAGTTCGTTAGCAGGGGCAGTAACTCACGTTTGCACGTCGACAGAGCTCGGTGCGAAGTGTTTAGCGCCCATTTGTAGACGCGAGTAGTAGTACGGCCTACGCCGCCTGCTGAACGTGCTCCTATGGCAATTGATTCGCGTCATCCGGAGATGTATGGTCGCTGCGGTGGGAGGCGGCAGCGCCAAGTCGAGCGAGTGACTATACAGCAAGATCGCGCTCGCAACGAGGATAGCGTCCGGATGCCCAGTTGTGGCTGCTGCATCACTTGGGGGCCACTACGTCGCATAAAGCCTGGGGCGATGACCCTCCGTTAGCTAGGGTTTGGGGAAACTAAAGGGAGATGGTTGCACAGTTGACTACCTTGCGCGGTGTGCTGCGTCATAAATTGAAAAAGATTCTTCCAGCTACGTGCGATCCGGCTGCCCTCACCGCATGGGCCGATTCGTATAGGCGAGTC
>SRR350037
CTTCCAGAACGTGACAAATCCCCGGGTAGGAAGATTTTTCAACGCTCGTCGCCGCGAACCCATATTTAAGGGGCACCAACCTACGTTACGGCCCGCAGGGCGGGGGCGGTTGAACGTAACAGCGGGTGAGATGGGCATCGCCGAGCGGCGCGCGATACAGAGGCGCGACCTCGTGGACTGCGAGAAAGCGAGACACGGGCATCCTACTGTCACCATTGTCGGTTACTGACACATCCTTAAGCCTTGGGGGGCGAGGTCCAGCCTCACCCATGATAGTAAAAACGCCCTGCGCAGTTCGTTAGCAGGGGCAGTAACTCACGTTTGCACGTCGACAGAGCTCGGTGCGAAGTGTTTAGCGCCCATTTGTAGACGCGAGTAGTAGTACGGCCTACGCCGCCTGCTGAACGTGCTCCTATGGCAATTGATTCGCGTCATCCGGAGATGTATGGTCGCTGCGGTGGGAGGCGGCAGCGCCAAGTCGAGCGAGTGACTATACAGCAAGATCGCGCTCGCAACGAGGGTAGCGTCCGGATGCCCAGTTGTGGCTGCTGCATCACTTGGGGGCCACTGCGTAGCATAAAGCCTGGGGCGATGACCCTCCGTTAGCTAGGGTTTGGGGAAACTAAAGGGAGGTGGTTGCACAGTTGACTACCTTGCGCGGTGTGCTGCGTCATAAATTGAAAAAGATTCTTCCAGCTACGTGCGATCCGGCTGCCCTCACCGCGTGGGCCGATTCGTATAGGCGAGTC
>SRR350038
CTCCCAGAACGTGACAAATCCCCGGGTAGGAAGATTTTTCAACGCTCGTCGCCGCGAACCCATATTTAAGGGGCACCAACCTACGTTACGGCCCGCAGGGCGGGGGCGGTTGAACGTAACAGCGGGTGAGATGGGCATCGCCGAGCGACGCGCGATACAGAGGCGCGACCTCGTGGACTGCGAGAAAGCGAGACACGGGCATCCTACTATCACCATTGTCGGTTACTGACACATCCTTAAGCCTTGGGGGGCGAGGTCCAGCCTCACCCATGATAGTAAAAACGCCCTGCGCAGTTCGTTAGCAGGGGCAGTAACTCACGTTTGCACGTCGACAGAGCTCGGTGCGAAGTGTTTAGCGCCCATTTGTAGACGCGAGTAGTAGTACGGCCTGCGCCGCCTGCTGAACGTGCTCCTATGGCAATTGATTCGCGTCATCCGGAGATGTATGGTCGCTGCGGTGGGAGGCGGCAGCGCCAAGTCGAGCGAGTGACTATACAGCAAGATCGCGCTCGCAACGAGGATAGCGTCCGGATGCCCAGTTGTGGCTGCTGCATCACTTGGGGGCCACTACGTCGCATAAAGCCTGGGGCGATGACCCTCCGTTAGCTAGGGTTTGGGGAAACTAAAGGGAGATGGTTGCACAGTTGACTACCTTGCGCGGTGTGCTGCGTCATAAATTGAAAAAGATTCTTCCAGCTACGTGCGATCCGGCTGCCCTCACCGCATGGGCCGATTCGTATAGGCGAGTC
>SRR350039
CTCCCAGAACGTGACAAATCCCCGGGTAGGAAGATTTTTCAACGCTCGTCGCCGCGAACCCATATTTAAGGGGCACCAACCTACGTTACGGCCCGCAGGGCGGGGGCGGTTGAACGTAACAGCGGGTGAGATGGGCATCGCCGAGCGACGCGCGATACAGAGGCGCGACCTCGTGGACTGCGAGAAAGCGAGACACGGGCATCCTACTATCACCATTGTCGGTTACTGACACATCCTTAAGCCTTGGGGGGCGAGGTCCAGCCTCACCCATGATAGTAAAAACGCCCTGCGCAGTTCGTTAGCAGGGGCAGTAACTCACGTTTGCACGTCGACAGAGCTCGGTGCGAAGTGTTTAGCGCCCATTTGTAGACGCGAGTAGTAGTACGGCCTACGCCGCCTGCTGAACGTGCTCCTATGGCAATTGATTCGCGTCATCCGGAGATGTATGGTCGCTGCGGTGGGAGGCGGCAGCGCCAAGTCGAGCGAGTGACTATACAGCAAGATCGCGCTCGCAACGAGGATAGCGTCCGGATGCCCAGTTGTGGCTGCTGCATCACTTGGGGGCCACTACGTCGCATAAAGCCTGGGGCGATGACCCTCCGTTAGCTAGGGTTTGGGGAAACTAAAGGGAGATGGTTGCACAGTTGACTACCTTGCGCGGTGTGCTGCGTCATAAATTGAAAAAGATTCTTCCAGCTACGTGCGATCCGGCTGCCCTCACCGCATGGGCCGATTCGTATAGGCGAGTC
>SRR350040
CTCCCAGGACGTGACAAATCCCCGGGTAGGAAGATTTTTCAACGCTCGTCGCCGCGAACCCATATTTAAGGGGCACCAACCTACGTTACGGCCCGCAGGGCGGGGGCGGTTGAACGTAACAACGGGTGAGATGGGCATCGCCGAGCGACGCGCGATACAGGGGCGCGACCTCGTGGACTGCGAGAAAGCGAGACACGGGCATCCTACTATCACCATTGTCGGTTACTGACACATCCTTAAGCCTTGGGGGGCGAGGTCCAGCCTCACCCATGATAGTAAAAACGCCCTGCGCAGTTCGTTAGCAGGGGCAGTAACTCACGTTTGCACGTCGACAGAGCTCGGTGCGAAGTGTTTAGCGCCCATTTGTAGACGCGAGTAGTAGTACGGCCTACGCCGCCTGCTGAACGTGCTCCTATGGCAATTGATTCGCGTCATCCGGAGATGTATGGTCGCTGCGGTGGGAGGCGGCAGCGCCAAGTCGAGCGAGTGACTATACAGCAAGATCGCGCTCGCAACGAGGATAGCGTCCGGATGCCCAGTTGTGGCTGCTGCATCACTTGGGGGCCACTACGTCGCATAGAGCCTGGGGCGACGACCCTCCGTTAGCTAGGGTTTGGGGAAACTAAAGGGAGATGGTTGCACAGTTGACTACCTTGCGCGGTGTGCTGCGTCATAAATTGAAAAAGATTCTTCCAGCTACGTGCGATCCGGCTGCCCTCACCGCATGGGCCGATTCGTATAGGCGAGTC
>SRR350041
CTCCCAGAACGTGACAAATCCCCGGGTAGGAAGATTTTTCAACGCTCGTCGCCGCGAACCCATATTTAAGGGGCACCAACCTACGTTACGGCCCGCAGGGCGGGGGCGGTTGAACGTAACAGCGGGTGAGATGGGCATCGCCGAGCGACGCGCGATACAGAGGCGCGACCTCGTGGACTGCGAGAAAGCGAGACACGGGCATCCTACTATCACCATTGTCGGTTACTGACACATCCTTAAGCCTTGGGGGGCGAGGTCCAGCTTCACCCATGATAGTAAAAACGCCCTGCGCAGTTCGTTAGCAGGGGCAGTAACTCACGTTTGCACGTCGACAGAGCTCGGTGCGAAGTGTTTAGCGCCCATTTGTAGACGCGAGTAGTAGTACGGCCTACGCCGCCTGCTGAACGTGCTCCTATGGCAATTGATTCGCGTCATCCGGAGATGTATGGTCGCTGCGGTGGGAGGCGGCAGCGCCAAGTCGAGCGAGTGACTATACAGCAAGATCGCGCTCGCAACGAGGATAGCGTCCGGATGCCCAGTTGTGGCTGCTGCATCACTTGGGGGCCACTACGTCGCATAAAGCCTGGGGCGATGACCCTCCGTTAGCTAGGGTTTGGGGAAACTAAAGGGAGATGGTTGCACAGTTGACTACCTTGCGCGGTGTGCTGCGTCATAAATTGAAAAAGATTCTTCCAGCTACGTGCGATCCGGCTGCCCTCACCGCATGGGCCGATTCGTATAGGCGAGTC
>SRR350042
CTCCCAGAACGTGACAAATCCCCGGGTAGGAAGATTTTTCAACGCTCGTCGCCGCGAACCCATATTTAAGGGGCACCAACCTACGTTACGGCCCGCAGGGCGGGGGCGGTTGAACGTAACAGCGGGTGAGATGGGCATCGCCGAGCGACGCGCGATACAGAGGCGCGACCTCGTGGACTGCGAGAAAGCGAGACACGGGCATCCTACTATCACCATTGTCGGTTACTGACACATCCTTAAGCCTTGGGGGGCGAGGTCCAGCCTCACCCATGATAGTAAAAACGCCCTGCGCAGTTCGTTAGCAGGGGCAGTAACTCACGTTTGCACGTCGACAGAGCTCGGTGCGAAGTGTTTAGCGCCCATTTGTAGACGCGAGTAGTAGTACGGCCTACGCCGCCTGCTGAACGTGCTCCTACGGCAATTGATTCGCGTCATCCGGAGATGTATGGTCGCTGCGGTGGGAGGCGGCAGCGCCAAGTCGAGCGAGTGACTATACAGCAAGATCGCGCTCGCAACGAGGATAGCGTCCGGATGCCCAGTTGTGGCTGCTGCATCACTTGGGGGCCACTACGTCGCATAAAGCCTGGGGCGATGACCCTCCGTTAGCTAGGGTTTGGGGAAACTAAAGGGAGATGGTTGCACAGTTGACTACCTTGCGCGGTGTGCTGCGTCATAAATTGAAAAAGATTCTTCCAGCTACGTGCGATCCGGCTGCCCTCACCGCATGGACCGATTCGTATAGGCGAGTC
>SRR353666
CTCCCAGAACGTGACAAATCCCCGGGTAGGAAGATTTTTCAACGCTCGTCGCCGCGAACCCATATTTAAGGGGCACCAACCTACGTTACGGCCCGCAGGGCGGGGGCGGTTGAACGTAACAGCGGGTGAGATGGGCATCGCCGAGCGACGCGCGATACAGAGGCGCGACCTCGTGGACTGCGAGAAAGCGAGACACGGGCATCCTACTATCACCATTGTCGGTTACTGACACATCCTTAAGCCTTGGGGGGCGAGGTCCAGCCTCACCCATGATAGTAAAAACGCCCTGCGCAGTTCGTTAGCAGGGGCAGTAACTCACGTTTGCACGTCGACAGAGCTCGGTGCGAAGTGTTTAGCGCCCATTTGTAGACGCGAGTAGTAGTACGGCCTACGCCGCCTGCTGAACGTGCTCCTATGGCAATTGATTCGCGTCATCCGGAGATGTATGGTCGCTGCGGTGGGAGGCGGCAGCGCCAAGTCGAGCGAGTGACTATACAGCAAGATCGCGCTCGCAACGAGGATAGCGTCCGGATGCCCAGTTGTGGCTGCTGCATCACTTGGGGGCCACTACGTCGCATAAAGCCTGGGGCGATGACCCTCCGTTAGCTAGGGTTTGGGGAAACTAAAGGGAGATGGTTGCACAGTTGACTACCTTGCGCGGTGTGCTGCGTCATAAATTGAAAAAGATTCTTCCAGCTACGTGCGATCCGGCTGCCCTCACCGCATGGGCCGATTCGTATAGGCGAGTC
>SRR353668
CTCCCAGAACGTGACAAATCCCCGGGTAGGAAGATTTTTCAACGCTCGTCGCCGCGAACCCATATTTAAGGGGCACCAACCTACGTTACGGCCCGCAGGGCGGGGGCGGTTGAACGTAACAGCGGGTGAGATGGGCATCGCCGAGCGACGCGCGATACAGAGGCGCGACCTCGTGGACTGCGAGAAAGCGAGACACGGGCATCCTACTATCACCATTGTCGGTTACTGACACATCCTTAAGCCTTGGGGGGCGAGGTCCAGCCTCACCCATGATAGTAAAAACGCCCTGCGCAGTTCGTTAGCAGGGGCAGTAACTCACGTTTGCACGTCGACAGAGCTCGGTGCGAAGTGTTTAGCGCCCATTTGTAGACGCGAGTAGTAGTACGGCCTACGCCGCCTGCTGAACGTGCTCCTATGGCAATTGATTCGCGTCATCCGGAGATGTATGGTCGCTGCGGTGGGAGGCGGCAGCGCCAAGTCGAGCGAGTGACTATACAGCAAGATCGCGCTCGCAACGAGGATAGCGTCCGGATGCCCAGTTGTGGCTGCTGCATCACTTGGGGGCCACTACGTCGCATAAAGCCTGGGGCGATGACCCTCCGTTAGCTAGGGTTTGGGGAAACTAAAGGGAGATGGTTGCACAGTTGACTACCTTGCGCGGTGTGCTGCGTCATAAATTGAAAAAGATTCTTCCAGCTACGTGCGATCCGGCTGCCCTCACCGCATGGGCCGATTCGTATAGGCGAGTC
>SRR354008
CTCCCAGAACGTGACAAATCCCCGGGTAGGAAGATTTTTCAACGCTCGTCGCCGCGAACCCATATTTAAGGGGCACCAACCTACGTTACGGCCCGCAGGGCGGGGGCGGTTGAACGTAACAGCGGGTGAGATGGGCATCGCCGAGCGACGCGCGATACAGAGGCGCGACCTCGTGGACTGCGAGAAAGCGAGACACGGGCATCCTACTATCACCATTGTCGGTTACTGACACATCCTTAAGCCTTGGGGGGCGAGGTCCAGCCTCACCCATGATAGTAAAAACGCCCTGCGCAGTTCGTTAGCAGGGGCAGTAACTCACGTTTGCACGTCGACAGAGCTCGGTGCGAAGTGTTTAGCGCCCATTTGTAGACGCGAGTAGTAGTACGGCCTACGCCGCCTGCTGAACGTGCTCCTATGGCAATTGATTCGCGTCATCCGGAGATGTATGGTCGCTGCGGTGGGAGGCGGCAGCGCCAAGTCGAGCGAGTGACTATACAGCAAGATCGCGCTCGCAACGAGGATAGCGTCCGGATGCCCAGTTGTGGCTGCTGCATCACTTGGGGGCCACTACGTCGCATAAAGCCTGGGGCGATGACCCTCCGTTAGCTAGGGTTTGGGGAAACTAAAGGGAGATGGTTGCACAGTTGACTACCTTGCGCGGTGTGCTGCGTCATAAATTGAAAAAGATTCTTCCAGCTACGTGCGATCCGGCTGCCCTCACCGCATGGGCCGATTCGTATAGGCGAGTC
>SRR354010
CTCCCAGAACGTGACAAATCCCCGGGTAGGAAGATTTTTCAACGCTCGTCGCCGCGAACCCATATTTAAGGGGCACCAACCTACGTTACGGCCCGCAGGGCGGGGGCGGTTGAACGTAACAGCGGGTGAGATGGGCATCGCCGAGCGACGCGCGATACAGAGGCGCGACCTCGTGGACTGCGAGAAAGCGAGACACGGGCATCCTACTATCACCATTGTCGGTTACTGACACATCCTTAAGCCTTGGGGGGCGAGGTCCAGCCTCACCCATGATAGTAAAAACGCCCTGCGCAGTTCGTTAGCAGGGGCAGTAACTCACGTTTGCACGTCGACAGAGCTCGGTGCGAAGTGTTTAGCGCCCATTTGTAGACGCGAGTAGTAGTACGGCCTACGCCGCCTGCTGAACGTGCTCCTATGGCAATTGATTCGCGTCATCCGGAGATGTATGGTCGCTGCGGTGGGAGGCGGCAGCGCCAAGTCGAGCGAGTGACTATACAGCAAGATCGCGCTCGCAACGAGGATAGCGTCCGGATGCCCAGTTGTGGCTGCTGCATCACTTGGGGGCCACTACGTCGCATAAAGCCTGGGGCGATGACCCTCCGTTAGCTAGGGTTTGGGGAAACTAAAGGGAGATGGTTGCACAGTTGACTACCTTGCGCGGTGTGCTGCGTCATAAATTGAAAAAGATTCTTCCAGCTACGTGCGATCCGGCTGCCCTCACCGCATGGGCCGATTCGTATAGGCGAGTC
>SRR354016
CTCCCAGAACGTGACAAATCCCCGGGTAGGAAGATTTTTCAACGCTCGTCGCCGCGAACCCATATTTAAGGGGCACCAACCTACGTTACGGCCCGCAGGGCGGGGGCGGTTGAACGTAACAGCGGGTGAGATGGGCATCGCCGAGCGACGCGCGATACAGAGGCGCGACCTCGTGGACTGCGAGAAAGCGAGACACGGGCATCCTACTATCACCATTGTCGGTTACTGACACATCCTTAAGCCTTGGGGGGCGAGGTCCAGCCTCACCCATGATAGTAAAAACGCCCTGCGCAGTTCGTTAGCAGGGGCAGTAACTCACGTTTGCACGTCGACAGAGCTCGGTGCGAAGTGTTTAGCGCCCATTTGTAGACGCGAGTAGTAGTACGGCCTACGCCGCCTGCTGAACGTGCTCCTATGGCAATTGATTCGCGTCATCCGGAGATGTATGGTCGCTGCGGTGGGAGGCGGCAGCGCCAAGTCGAGCGAGTGACTATACAGCAAGATCGCGCTCGCAACGAGGATAGCGTCCGGATGCCCAGTTGTGGCTGCTGCATCACTTGGGGGCCACTACGTCGCATAAAGCCTGGGGCGATGACCCTCCGTTAGCTAGGGTTTGGGGAAACTAAAGGGAGATGGTTGCACAGTTGACTACCTTGCGCGGTGTGCTGCGTCATAAATTGAAAAAGATTCTTCCAGCTACGTGCGATCCGGCTGCCCTCACCGCATGGGCCGATTCGTATAGGCGAGTC
>SRR354017
CTCCCAGAACGTGACAAATCCCCGGGTAGGAAGATTTTTCAACGCTCGTCGCCGCGAACCCATATTTAAGGGGCACCAACCTACGTTACGGCCCGCAGGGCGGGGGCGGTTGAACGTAACAGCGGGTGAGATGGGCATCGCCGAGCGACGCGCGATACAGAGGCGCGACCTCGTGGACTGCGAGAAAGCGAGACACGGGCATCCTACTATCACCATTGTCGGTTACTGACACATCCTTAAGCCTTGGGGGGCGAGGTCCAGCCTCACCCATGATAGTAAAAACGCCCTGCGCAGTTCGTTAGCAGGGGCAGTAACTCACGTTTGCACGTCGACAGAGCTCGGTGCGAAGTGTTTAGCGCCCATTTGTAGACGCGAGTAGTAGTACGGCCTACGCCGCCTGCTGAACGTGCTCCTATGGCAATTGATTCGCGTCATCCGGAGATGTATGGTCGCTGCGGTGGGAGGCGGCAGCGCCAAGTCGAGCGAGTGACTATACAGCAAGATCGCGCTCGCAACGAGGATAGCGTCCGGATGCCCAGTTGTGGCTGCTGCATCACTTGGGGGCCACTACGTCGCATAAAGCCTGGGGCGATGACCCTCCGTTAGCTAGGGTTTGGGGAAACTAAAGGGAGATGGTTGCACAGTTGACTACCTTGCGCGGTGTGCTGCGTCATAAATTGAAAAAGATTCTTCCAGCTACGTGCGATCCGGCTGCCCTCACCGCATGGGCCGATTCGTATAGGCGAGTC
>SRR354018
CTCCCAGAACGTGACAAATCCCCGGGTAGGAAGATTTTTCAACGCTCGTCGCCGCGAACCCATATTTAAGGGGCACCAACCTACGTTACGGCCCGCAGGGCGGGGGCGGTTGAACGTAACAGCGGGTGAGATGGGCATCGCCGAGCGACGCGCGATACAGAGGCGCGACCTCGTGGACTGCGAGAAAGCGAGACACGGGCATCCTACTATCACCATTGTCGGTTACTGACACATCCTTAAGCCTTGGGGGGCGAGGTCCAGCCTCACCCATGATAGTAAAAACGCCCTGCGCAGTTCGTTAGCAGGGGCAGTAACTCACGTTTGCACGTCGACAGAGCTCGGTGCGAAGTGTTTAGCGCCCATTTGTAGACGCGAGTAGTAGTACGGCCTACGCCGCCTGCTGAACGTGCTCCTATGGCAATTGATTCGCGTCATCCGGAGATGTATGGTCGCTGCGGTGGGAGGCGGCAGCGCCAAGTCGAGCGAGTGACTATACAGCAAGATCGCGCTCGCAACGAGGATAGCGTCCGGATGCCCAGTTGTGGCTGCTGCATCACTTGGGGGCCACTACGTCGCATAAAGCCTGGGGCGATGACCCTCCGTTAGCTAGGGTTTGGGGAAACTAAAGGGAGATGGTTGCACAGTTGACTACCTTGCGCGGTGTGCTGCGTCATAAATTGAAAAAGATTCTTCCAGCTACGTGCGATCCGGCTGCCCTCACCGCATGGGCCGATTCGTATAGGCGAGTC
>SRR354019
CTCCCAGAACGTGACAAATCCCCGGGTAGGAAGATTTTTCAACGCTCGTCGCCGCGAACCCATATTTAAGGGGCACCAACCTACGTTACGGCCCGCAGGGCGGGGGCGGTTGAACGTAACAGCGGGTGAGATGGGCATCGCCGAGCGACGCGCGATACAGAGGCGCGACCTCGTGGACTGCGAGAAAGCGAGACACGGGCATCCTACTATCACCATTGTCGGTTACTGACACATCCTTAAGCCTTGGGGGGCGAGGTCCAGCCTCACCCATGATAGTAAAAACGCCCTGCGCAGTTCGTTAGCAGGGGCAGTAACTCACGTTTGCACGTCGACAGAGCTCGGTGCGAAGTGTTTAGCGCCCATTTGTAGACGCGAGTAGTAGTACGGCCTACGCCGCCTGCTGAACGTGCTCCTATGGCAATTGATTCGCGTCATCCGGAGATGTATGGTCGCTGCGGTGGGAGGCGGCAGCGCCAAGTCGAGCGAGTGACTATACAGCAAGATCGCGCTCGCAACGAGGATAGCGTCCGGATGCCCAGTTGTGGCTGCTGCATCACTTGGGGGCCACTACGTCGCATAAAGCCTGGGGCGATGACCCTCCGTTAGCTAGGGTTTGGGGAAACTAAAGGGAGATGGTTGCACAGTTGACTACCTTGCGCGGTGTGCTGCGTCATAAATTGAAAAAGATTCTTCCAGCTACGTGCGATCCGGCTGCCCTCACCGCATGGGCCGATTCGTATAGGCGAGTC
>SRR354020
CTCCCAGAACGTGACAAATCCCCGGGTAGGAAGATTTTTCAACGCTCGTCGCCGCGAACCCATATTTAAGGGGCACCAACCTACGTTACGGCCCGCAGGGCGGGGGCGGTTGAACGTAACAGCGGGTGAGATGGGCATCGCCGAGCGACGCGCGATACAGAGGCGCGACCTCGTGGACTGCGAGAAAGCGAGACACGGGCATCCTACTATCACCATTGTCGGTTACTGACACATCCTTAAGCCTTGGGGGGCGAGGTCCAGCCTCACCCATGATAGTAAAAACGCCCTGCGCAGTTCGTTAGCAGGGGCAGTAACTCACGTTTGCACGTCGACAGAGCTCGGTGCGAAGTGTTTAGCGCCCATTTGTAGACGCGAGTAGTAGTACGGCCTACGCCGCCTGCTGAACGTGCTCCTATGGCAATTGATTCGCGTCATCCGGAGATGTATGGTCGCTGCGGTGGGAGGCGGCAGCGCCAAGTCGAGCGAGTGACTATACAGCAAGATCGCGCTCGCAACGAGGATAGCGTCCGGATGCCCAGTTGTGGCTGCTGCATCACTTGGGGGCCACTACGTCGCATAAAGCCTGGGGCGATGACCCTCCGTTAGCTAGGGTTTGGGGAAACTAAAGGGAGATGGTTGCACAGTTGACTACCTTGCGCGGTGTGCTGCGTCATAAATTGAAAAAGATTCTTCCAGCTACGTGCGATCCGGCTGCCCTCACCGCATGGGCCGATTCGTATAGGCGAGTC
>SRR354021
CTCCCAGAACGTGACAAATCCCCGGGTAGGAAGATTTTTCAACGCTCGTCGCCGCGAACCCATATTTAAGGGGCACCAACCTACGTTACGGCCCGCAGGGCGGGGGCGGTTGAACGTAACAGCGGGTGAGATGGGCATCGCCGAGCGACGCGCGATACAGAGGCGCGACCTCGTGGACTGCGAGAAAGCGAGACACGGGCATCCTACTATCACCATTGTCGGTTACTGACACATCCTTAAGCCTTGGGGGGCGAGGTCCAGCCTCACCCATGATAGTAAAAACGCCCTGCGCAGTTCGTTAGCAGGGGCAGTAACTCACGTTTGCACGTCGACAGAGCTCGGTGCGAAGTGTTTAGCGCCCATTTGTAGACGCGAGTAGTAGTACGGCCTACGCCGCCTGCTGAACGTGCTCCTATGGCAATTGATTCGCGTCATCCGGAGATGTATGGTCGCTGCGGTGGGAGGCGGCAGCGCCAAGTCGAGCGAGTGACTATACAGCAAGATCGCGCTCGCAACGAGGATAGCGTCCGGATGCCCAGTTGTGGCTGCTGCATCACTTGGGGGCCACTACGTCGCATAAAGCCTGGGGCGATGACCCTCCGTTAGCTAGGGTTTGGGGAAACTAAAGGGAGATGGTTGCACAGTTGACTACCTTGCGCGGTGTGCTGCGTCATAAATTGAAAAAGATTCTTCCAGCTACGTGCGATCCGGCTGCCCTCACCGCATGGGCCGATTCGTATAGGCGAGTC
>SRR354022
CTCCCAGAACGTGACAAATCCCCGGGTAGGAAGATTTTTCAACGCTCGTCGCCGCGAACCCATATTTAAGGGGCACCAACCTACGTTACGGCCCGCAGGGCGGGGGCGGTTGAACGTAACAGCGGGTGAGATGGGCATCGCCGAGCGACGCGCGATACAGAGGCGCGACCTCGTGGACTGCGAGAAAGCGAGACACGGGCATCCTACTATCACCATTGTCGGTTACTGACACATCCTTAAGCCTTGGGGGGCGAGGTCCAGCCTCACCCATGATAGTAAAAACGCCCTGCGCAGTTCGTTAGCAGGGGCAGTAACTCACGTTTGCACGTCGACAGAGCTCGGTGCGAAGTGTTTAGCGCCCATTTGTAGACGCGAGTAGTAGTACGGCCTACGCCGCCTGCTGAACGTGCTCCTATGGCAATTGATTCGCGTCATCCGGAGATGTATGGTCGCTGCGGTGGGAGGCGGCAGCGCCAAGTCGAGCGAGTGACTATACAGCAAGATCGCGCTCGCAACGAGGATAGCGTCCGGATGCCCAGTTGTGGCTGCTGCATCACTTGGGGGCCACTACGTCGCATAAAGCCTGGGGCGATGACCCTCCGTTAGCTAGGGTTTGGGGAAACTAAAGGGAGATGGTTGCACAGTTGACTACCTTGCGCGGTGTGCTGCGTCATAAATTGAAAAAGATTCTTCCAGCTACGTGCGATCCGGCTGCCCTCACCGCATGGGCCGATTCGTATAGGCGAGTC
>SRR354023
CTCCCAGAACGTGACAAATCCCCGGGTAGGAAGATTTTTCAACGCTCGTCGCCGCGAACCCATATTTAAGGGGCACCAACCTACGTTACGGCCCGCAGGGCGGGGGCGGTTGAACGTAACAGCGGGTGAGATGGGCATCGCCGAGCGACGCGCGATACAGAGGCGCGACCTCGTGGACTGCGAGAAAGCGAGACACGGGCATCCTACTATCACCATTGTCGGTTACTGACACATCCTTAAGCCTTGGGGGGCGAGGTCCAGCCTCACCCATGATAGTAAAAACGCCCTGCGCAGTTCGTTAGCAGGGGCAGTAACTCACGTTTGCACGTCGACAGAGCTCGGTGCGAAGTGTTTAGCGCCCATTTGTAGACGCGAGTAGTAGTACGGCCTACGCCGCCTGCTGAACGTGCTCCTATGGCAATTGATTCGCGTCATCCGGAGATGTATGGTCGCTGCGGTGGGAGGCGGCAGCGCCAAGTCGAGCGAGTGACTATACAGCAAGATCGCGCTCGCAACGAGGATAGCGTCCGGATGCCCAGTTGTGGCTGCTGCATCACTTGGGGGCCACTACGTCGCATAAAGCCTGGGGCGATGACCCTCCGTTAGCTTGGGTTTGGGGAAACTAAAGGGAGATGGTTGCACAGTTGACTACCTTGCGCGGTGTGCTGCGTCATAAATTGAAAAAGATTCTTCCAGCTACGTGCGATCCGGCTGCCCTCACCGCATGGGCCGATTCGTATAGGCGAGTC
>SRR354024
CTCCCAGAACGTGACAAATCCCCGGGTAGGAAGATTTTTCAACGCTCGTCGCCGCGAACCCATATTTAAGGGGCACCAACCTACGTTACGGCCCGCAGGGCGGGGGCGGTTGAACGTAACAGCGGGTGAGATGGGCATCGCCGAGCGACGCGCGATACAGAGGCGCGACCTCGTGGACTGCGAGAAAGCGAGACACGGGCATCCTACTATCACCATTGTCGGTTACTGACACATCCTTAAGCCTTGGGGGGCGAGGTCCAGCCTCACCCATGATAGTAAAAACGCCCTGCGCAGTTCGTTAGCAGGGGCAGTAACTCACGTTTGCACGTCGACAGAGCTCGGTGCGAAGTGTTTAGCGCCCATTTGTAGACGCGAGTAGTAGTACGGCCTACGCCGCCTGCTGAACGTGCTCCTATGGCAATTGATTCGCGTCATCCGGAGATGTATGGTCGCTGCGGTGGGAGGCGGCAGCGCCAAGTCGAGCGAGTGACTATACAGCAAGATCGCGCTCGCAACGAGGATAGCGTCCGGATGCCCAGTTGTGGCTGCTGCATCACTTGGGGGCCACTACGTCGCATAAAGCCTGGGGCGATGACCCTCCGTTAGCTAGGGTTTGGGGAAACTAAAGGGAGATGGTTGCACAGTTGACTACCTTGCGCGGTGTGCTGCGTCATAAATTGAAAAAGATTCTTCCAGCTACGTGCGATCCGGCTGCCCTCACCGCATGGGCCGATTCGTATAGGCGAGTC
>SRR354025
CTCCCAGAACGTGACAAATCCCCGGGTAGGAAGATTTTTCAACGCTCGTCGCCGCGAACCCATATTTAAGGGGCACCAACCTACGTTACGGCCCGCAGGGCGGGGGCGGTTGAACGTAACAGCGGGTGAGATGGGCATCGCCGAGCGACGCGCGATACAGAGGCGCGACCTCGTGGACTGCGAGAAAGCGAGACACGGGCATCCTACTATCACCATTGTCGGTTACTGACACATCCTTAAGCCTTGGGGGGCGAGGTCCAGCCTCACCCATGATAGTAAAAACGCCCTGCGCAGTTCGTTAGCAGGGGCAGTAACTCACGTTTGCACGTCGACAGAGCTCGGTGCGAAGTGTTTAGCGCCCATTTGTAGACGCGAGTAGTAGTACGGCCTACGCCGCCTGCTGAACGTGCTCCTATGGCAATTGATTCGCGTCATCCGGAGATGTATGGTCGCTGCGGTGGGAGGCGGCAGCGCCAAGTCGAGCGAGTGACTATACAGCAAGATCGCGCTCGCAACGAGGATAGCGTCCGGATGCCCAGTTGTGGCTGCTGCATCACTTGGGGGCCACTACGTCGCATAAAGCCTGGGGCGATGACCCTCCGTTAGCTAGGGTTTGGGGAAACTAAAGGGAGATGGTTGCACAGTTGACTACCTTGCGCGGTGTGCTGCGTCATAAATTGAAAAAGATTCTTCCAGCTACGTGCGATCCGGCTGCCCTCACCGCATGGGCCGATTCGTATAGGCGAGTC
>SRR354026
CTCCCAGAACGTGACAAATCCCCGGGTAGGAAGATTTTTCAACGCTCGTCGCCGCGAACCCATATTTAAGGGGCACCAACCTACGTTACGGCCCGCAGGGCGGGGGCGGTTGAACGTAACAGCGGGTGAGATGGGCATCGCCGAGCGACGCGCGATACAGAGGCGCGACCTCGTGGACTGCGAGAAAGCGAGACACGGGCATCCTACTATCACCATTGTCGGTTACTGACACATCCTTAAGCCTTGGGGGGCGAGGTCCAGCCTCACCCATGATAGTAAAAACGCCCTGCGCAGTTCGTTAGCAGGGGCAGTAACTCACGTTTGCACGTCGACAGAGCTCGGTGCGAAGTGTTTAGCGCCCATTTGTAGACGCGAGTAGTAGTACGGCCTACGCCGCCTGCTGAACGTGCTCCTATGGCAATTGATTCGCGTCATCCGGAGATGTATGGTCGCTGCGGTGGGAGGCGGCAGCGCCAAGTCGAGCGAGTGACTATACAGCAAGATCGCGCTCGCAACGAGGATAGCGTCCGGATGCCCAGTTGTGGCTGCTGCATCACTTGGGGGCCACTACGTCGCATAAAGCCTGGGGCGATGACCCTCCGTTAGCTAGGGTTTGGGGAAACTAAAGGGAGATGGTTGCACAGTTGACTACCTTGCGCGGTGTGCTGCGTCATAAATTGAAAAAGATTCTTCCAGCTACGTGCGATCCGGCTGCCCTCACCGCATGGGCCGATTCGTATAGGCGAGTC
>SRR354027
CTCCCAGAACGTGACAAATCCCCGGGTAGGAAGATTTTTCAACGCTCGTCGCCGCGAACCCATATTTAAGGGGCACCAACCTACGTTACGGCCCGCAGGGCGGGGGCGGTTGAACGTAACAGCGGGTGAGATGGGCATCGCCGAGCGACGCGCGATACAGAGGCGCGACCTCGTGGACTGCGAGAAAGCGAGACACGGGCATCCTACTATCACCATTGTCGGTTACTGACACATCCTTAAGCCTTGGGGGGCGAGGTCCAGCCTCACCCATGATAGTAAAAACGCCCTGCGCAGTTCGTTAGCAGGGGCAGTAACTCACGTTTGCACGTCGACAGAGCTCGGTGCGAAGTGTTTAGCGCCCATTTGTAGACGCGAGTAGTAGTACGGCCTACGCCGCCTGCTGAACGTGCTCCTATGGCAATTGATTCGCGTCATCCGGAGATGTATGGTCGCTGCGGTGGGAGGCGGCAGCGCCAAGTCGAGCGAGTGACTATACAGCAAGATCGCGCTCGCAACGAGGATAGCGTCCGGATGCCCAGTTGTGGCTGCTGCATCACTTGGGGGCCACTACGTCGCATAAAGCCTGGGGCGATGACCCTCCGTTAGCTAGGGTTTGGGGAAACTAAAGGGAGATGGTTGCACAGTTGACTACCTTGCGCGGTGTGCTGCGTCATAAATTGAAAAAGATTCTTCCAGCTACGTGCGATCCGGCTGCCCTCACCGCATGGGCCGATTCGTATAGGCGAGTC
>SRR354037
CTCCCAGAACGTGACAAATCCCCGGGTAGGAAGATTTTTCAACGCTCGTCGCCGCGAACCCATATTTAAGGGGCACCAACCTACGTTACGGCCCGCAGGGCGGGGGCGGTTGAACGTAACAGCGGGTGAGATGGGCATCGCCGAGCGACGCGCGATACAGAGGCGCGACCTCGTGGACTGCGAGAAAGCGAGACACGGGCATCCTACTATCACCATTGTCGGTTACTGACACATCCTTAAGCCTTGGGGGGCGAGGTCCAGCCTCACCCATGATAGTAAAAACGCCCTGCGCAGTTCGTTAGCAGGGGCAGTAACTCACGTTTGCACGTCGACAGAGCTCGGTGCGAAGTGTTTAGCGCCCATTTGTAGACGCGAGTAGTAGTACGGCCTACGCCGCCTGCTGAACGTGCTCCTATGGCAATTGATTCGCGTCATCCGGAGATGTATGGTCGCTGCGGTGGGAGGCGGCAGCGCCAAGTCGAGCGAGTGACTATACAGCAAGATCGCGCTCGCAACGAGGATAGCGTCCGGATGCCCAGTTGTGGCTGCTGCATCACTTGGGGGCCACTACGTCGCATAAAGCCTGGGGCGATGACCCTCCGTTAGCTAGGGTTTGGGGAAACTAAAGGGAGATGGTTGCACAGTTGACTACCTTGCGCGGTGTGCTGCGTCATAAATTGAAAAAGATTCTTCCAGCTACGTGCGATCCGGCTGCCCTCACCGCATGGGCCGATTCGTATAGGCGAGTC
>SRR354038
CTCCCAGAACGTGACAAATCCCCGGGTAGGAAGATTTTTCAACGCTCGTCGCCGCGAACCCATATTTAAGGGGCACCAACCTACGTTACGGCCCGCAGGGCGGGGGCGGTTGAACGTAACAGCGGGTGAGATGGGCATCGCCGAGCGACGCGCGATACAGAGGCGCGACCTCGTGGACTGCGAGAAAGCGAGACACGGGCATCCTACTATCACCATTGTCGGTTACTGACACATCCTTAAGCCTTGGGGGGCGAGGTCCAGCCTCACCCATGATAGTAAAAACGCCCTGCGCAGTTCGTTAGCAGGGGCAGTAACTCACGTTTGCACGTCGACAGAGCTCGGTGCGAAGTGTTTAGCGCCCATTTGTAGACGCGAGTAGTAGTACGGCCTACGCCGCCTGCTGAACGTGCTCCTATGGCAATTGATTCGCGTCATCCGGAGATGTATGGTCGCTGCGGTGGGAGGCGGCAGCGCCAAGTCGAGCGAGTGACTATACAGCAAGATCGCGCTCGCAACGAGGATAGCGTCCGGATGCCCAGTTGTGGCTGCTGCATCACTTGGGGGCCACTACGTCGCATAAAGCCTGGGGCGATGACCCTCCGTTAGCTAGGGTTTGGGGAAACTAAAGGGAGATGGTTGCACAGTTGACTACCTTGCGCGGTGTGCTGCGTCATAAATTGAAAAAGATTCTTCCAGCTACGTGCGATCCGGCTGCCCTCACCGCATGGGCCGATTCGTATAGGCGAGTC
>SRR354039
CTCCCAGAACGTGACAAATCCCCGGGTAGGAAGATTTTTCAACGCTCGTCGCCGCGAACCCATATTTAAGGGGCACCAACCTACGTTACGGCCCGCAGGGCGGGGGCGGTTGAACGTAACAGCGGGTGAGATGGGCATCGCCGAGCGACGCGCGATACAGAGGCGCGACCTCGTGGACTGCGAGAAAGCGAGACACGGGCATCCTACTATCACCATTGTCGGTTACTGACACATCCTTAAGCCTTGGGGGGCGAGGTCCAGCCTCACCCATGATAGTAAAAACGCCCTGCGCAGTTCGTTAGCAGGGGCAGTAACTCACGTTTGCACGTCGACAGAGCTCGGTGCGAAGTGTTTAGCGCCCATTTGTAGACGCGAGTAGTAGTACGGCCTACGCCGCCTGCTGAACGTGCTCCTATGGCAATTGATTCGCGTCATCCGGAGATGTATGGTCGCTGCGGTGGGAGGCGGCAGCGCCAAGTCGAGCGAGTGACTATACAGCAAGATCGCGCTCGCAACGAGGATAGCGTCCGGATGCCCAGTTGTGGCTGCTGCATCACTTGGGGGCCACTACGTCGCATAAAGCCTGGGGCGATGACCCTCCGTTAGCTAGGGTTTGGGGAAACTAAAGGGAGATGGTTGCACAGTTGACTACCTTGCGCGGTGTGCTGCGTCATAAATTGAAAAAGATTCTTCCAGCTACGTGCGATCCGGCTGCCCTCACCGCATGGGCCGATTCGTATAGGCGAGTC
>SRR354044
CTCCCAGAACGTGACAAATCCCCGGGTAGGAAGATTTTTCAACGCTCGTCGCCGCGAACCCATATTTAAGGGGCACCAACCTACGTTACGGCCCGCAGGGCGGGGGCGGTTGAACGTAACAGCGGGTGAGATGGGCATCGCCGAGCGACGCGCGATACAGAGGCGCGACCTCGTGGACTGCGAGAAAGCGAGACACGGGCATCCTACTATCACCATTGTCGGTTACTGACACATCCTTAAGCCTTGGGGGGCGAGGTCCAGCCTCACCCATGATAGTAAAAACGCCCTGCGCAGTTCGTTAGCAGGGGCAGTAACTCACGTTTGCACGTCGACAGAGCTCGGTGCGAAGTGTTTAGCGCCCATTTGTAGACGCGAGTAGTAGTACGGCCTACGCCGCCTGCTGAACGTGCTCCTATGGCAATTGATTCGCGTCATCCGGAGATGTATGGTCGCTGCGGTGGGAGGCGGCAGCGCCAAGTCGAGCGAGTGACTATACAGCAAGATCGCGCTCGCAACGAGGATAGCGTCCGGATGCCCAGTTGTGGCTGCTGCATCACTTGGGGGCCACTACGTCGCATAAAGCCTGGGGCGATGACCCTCCGTTAGCTAGGGTTTGGGGAAACTAAAGGGAGATGGTTGCACAGTTGACTACCTTGCGCGGTGTGCTGCGTCATAAATTGAAAAAGATTCTTCCAGCTACGTGCGATCCGGCTGCCCTCACCGCATGGGCCGATTCGTATAGGCGAGTC
>SRR359076
CTCCCAGAACGTGACAAATCCCCGGGTAGGAAGATTTTTCAACGCTCGTCGCCGCGAACCCATATTTAAGGGGCACCAACCTACGTTACGGCCCGCAGGGCGGGGGCGGTTGAACGTAACAGCGGGTGAGATGGGCATCGCCGAGCGACGCGCGATACAGAGGCGCGACCTCGTGGACTGCGAGAAAGCGAGACACGGGCATCCTACTATCACCATTGTCGGTTACTGACACATCCTTAAGCCTTGGGGGGCGAGGTCCAGCCTCACCCATGATAGTAAAAACGCCCTGCGCAGTTCGTTAGCAGGGGCAGTAACTCACGTTTGCACGTCGACAGAGCTCGGTGCGAAGTGTTTAGCGCCCATTTGTAGACGCGAGTAGTAGTACGGCCTACGCCGCCTGCTGAACGTGCTCCTATGGCAATTGATTCGCGTCATCCGGAGATGTATGGTCGCTGCGGTGGGAGGCGGCAGCGCCAAGTCGAGCGAGTGACTATACAGCAAGATCGCGCTCGCAACGAGGATAGCGTCCGGATGCCCAGTTGTGGCTGCTGCATCACTTGGGGGCCACTACGTCGCATAAAGCCTGGGGCGATGACCCTCCGTTAGCTAGGGTTTGGGGAAACTAAAGGGAGATGGTTGCACAGTTGACTACCTTGCGCGGTGTGCTGCGTCATAAATTGAAAAAGATTCTTCCAGCTACGTGCGATCCGGCTGCCCTCACCGCATGGGCCGATTCGTATAGGCGAGTC
>SRR359773
CTCCCAGAACGTGACAAATCCCCGGGTAGGAAGATTTTTCAACGCTCGTCGCCGCGAACCCATATTTAAGGGGCACCAACCTACGTTACGGCCCGCAGGGCGGGGGCGGTTGAACGTAACAGCGGGTGAGATGGGCATCGCCGAGCGACGCGCGATACAGAGGCGCGACCTCGTGGACTGCGAGAAAGCGAGACACGGGCATCCTACTATCACCATTGTCGGTTACTGACACATCCTTAAGCCTTGGGGGGCGAGGTCCAGCCTCACCCATGATAGTAAAAACGCCCTGCGCAGTTCGTTAGCAGGGGCAGTAACTCACGTTTGCACGTCGACAGAGCTCGGTGCGAAGTGTTTAGCGCCCATTTGTAGACGCGAGTAGTAGTACGGCCTACGCCGCCTGCTGAACGTGCTCCTATGGCAATTGATTCGCGTCATCCGGAGATGTATGGTCGCTGCGGTGGGAGGCGGCAGCGCCAAGTCGAGCGAGTGACTATACAGCAAGATCGCGCTCGCAACGAGGATAGCGTCCGGATGCCCAGTTGTGGCTGCTGCATCACTTGGGGGCCACTACGTCGCATAAAGCCTGGGGCGATGACCCTCCGTTAGCTAGGGTTTGGGGAAACTAAAGGGAGATGGTTGCACAGTTGACTACCTTGCGCGGTGTGCTGCGTCATAAATTGAAAAAGATTCTTCCAGCTACGTGCGATCCGGCTGCCCTCACCGCATGGGCCGATTCGTATAGGCGAGTC
>SRR359775
CTCCCAGAACGTGACAAATCCCCGGGTAGGAAGATTTTTCAACGCTCGTCGCCGCGAACCCATATTTAAGGGGCACCAACCTACGTTACGGCCCGCAGGGCGGGGGCGGTTGAACGTAACAGCGGGTGAGATGGGCATCGCCGAGCGACGCGCGATACAGAGGCGCGACCTCGTGGACTGCGAGAAAGCGAGACACGGGCATCCTACTATCACCATTGTCGGTTACTGACACATCCTTAAGCCTTGGGGGGCGAGGTCCAGCCTCACCCATGATAGTAAAAACGCCCTGCGCAGTTCGTTAGCAGGGGCAGTAACTCACGTTTGCACGTCGACAGAGCTCGGTGCGAAGTGTTTAGCGCCCATTTGTAGACGCGAGTAGTAGTACGGCCTACGCCGCCTGCTGAACGTGCTCCTATGGCAATTGATTCGCGTCATCCGGAGATGTATGGTCGCTGCGGTGGGAGGCGGCAGCGCCAAGTCGAGCGAGTGACTATACAGCAAGATCGCGCTCGCAACGAGGATAGCGTCCGGATGCCCAGTTGTGGCTGCTGCATCACTTGGGGGCCACTACGTCGCATAAAGCCTGGGGCGATGACCCTCCGTTAGCTAGGGTTTGGGGAAACTAAAGGGAGATGGTTGCACAGTTGACTACCTTGCGCGGTGTGCTGCGTCATAAATTGAAAAAGATTCTTCCAGCTACGTGCGATCCGGCTGCCCTCACCGCATGGGCCGATTCGTATAGGCGAGTC
>SRR359776
CTCCCAGAACGTGACAAATCCCCGGGTAGGAAGATTTTTCAACGCTCGTCGCCGCGAACCCATATTTAAGGGGCACCAACCTACGTTACGGCCCGCAGGGCGGGGGCGGTTGAACGTAACAGCGGGTGAGATGGGCATCGCCGAGCGACGCGCGATACAGAGGCGCGACCTCGTGGACTGCGAGAAAGCGAGACACGGGCATCCTACTATCACCATTGTCGGTTACTGACACATCCTTAAGCCTTGGGGGGCGAGGTCCAGCCTCACCCATGATAGTAAAAACGCCCTGCGCAGTTCGTTAGCAGGGGCAGTAACTCACGTTTGCACGTCGACAGAGCTCGGTGCGAAGTGTTTAGCGCCCATTTGTAGACGCGAGTAGTAGTACGGCCTACGCCGCCTGCTGAACGTGCTCCTATGGCAATTGATTCGCGTCATCCGGAGATGTATGGTCGCTGCGGTGGGAGGCGGCAGCGCCAAGTCGAGCGAGTGACTATACAGCAAGATCGCGCTCGCAACGAGGATAGCGTCCGGATGCCCAGTTGTGGCTGCTGCATCACTTGGGGGCCACTACGTCGCATAAAGCCTGGGGCGATGACCCTCCGTTAGCTAGGGTTTGGGGAAACTAAAGGGAGATGGTTGCACAGTTGACTACCTTGCGCGGTGTGCTGCGTCATAAATTGAAAAAGATTCTTCCAGCTACGTGCGATCCGGCTGCCCTCACCGCATGGGCCGATTCGTATAGGCGAGTC
>SRR359777
CTCCCAGAACGTGACAAATCCCCGGGTAGGAAGATTTTTCAACGCTCGTCGCCGCGAACCCATATTTAAGGGGCACCAACCTACGTTACGGCCCGCAGGGCGGGGGCGGTTGAACGTAACAGCGGGTGAGATGGGCATCGCCGAGCGACGCGCGATACAGAGGCGCGACCTCGTGGACTGCGAGAAAGCGAGACACGGGCATCCTACTATCACCATTGTCGGTTACTGACACATCCTTAAGCCTTGGGGGGCGAGGTCCAGCCTCACCCATGATAGTAAAAACGCCCTGCGCAGTTCGTTAGCAGGGGCAGTAACTCACGTTTGCACGTCGACAGAGCTCGGTGCGAAGTGTTTAGCGCCCATTTGTAGACGCGAGTAGTAGTACGGCCTACGCCGCCTGCTGAACGTGCTCCTATGGCAATTGATTCGCGTCATCCGGAGATGTATGGTCGCTGCGGTGGGAGGCGGCAGCGCCAAGTCGAGCGAGTGACTATACAGCAAGATCGCGCTCGCAACGAGGATAGCGTCCGGATGCCCAGTTGTGGCTGCTGCATCACTTGGGGGCCACTACGTCGCATAAAGCCTGGGGCGATGACCCTCCGTTAGCTAGGGTTTGGGGAAACTAAAGGGAGATGGTTGCACAGTTGACTACCTTGCGCGGTGTGCTGCGTCATAAATTGAAAAAGATTCTTCCAGCTACGTGCGATCCGGCTGCCCTCACCGCATGGGCCGATTCGTATAGGCGAGTC
>SRR359782
CTCCCAGAACGTGACAAATCCCCGGGTAGGAAGATTTTTCAACGCTCGTCGCCGCGAACCCATATTTAAGGGGCACCAACCTACGTTACGGCCCGCAGGGCGGGGGCGGTTGAACGTAACAGCGGGTGAGATGGGCATCGCCGAGCGACGCGCGATACAGAGGCGCGACCTCGTGGACTGCGAGAAAGCGAGACACGGGCATCCTACTATCACCATTGTCGGTTACTGACACATCCTTAAGCCTTGGGGGGCGAGGTCCAGCCTCACCCATGATAGTAAAAACGCCCTGCGCAGTTCGTTAGCAGGGGCAGTAACTCACGTTTGCACGTCGACAGAGCTCGGTGCGAAGTGTTTAGCGCCCATTTGTAGACGCGAGTAGTAGTACGGCCTACGCCGCCTGCTGAACGTGCTCCTATGGCAATTGATTCGCGTCATCCGGAGATGTATGGTCGCTGCGGTGGGAGGCGGCAGCGCCAAGTCGAGCGAGTGACTATACAGCAAGATCGCGCTCGCAACGAGGATAGCGTCCGGATGCCCAGTTGTGGCTGCTGCATCACTTGGGGGCCACTACGTCGCATAAAGCCTGGGGCGATGACCCTCCGTTAGCTAGGGTTTGGGGAAACTAAAGGGAGATGGTTGCACAGTTGACTACCTTGCGCGGTGTGCTGCGTCATAAATTGAAAAAGATTCTTCCAGCTACGTGCGATCCGGCTGCCCTCACCGCATGGGCCGATTCGTATAGGCGAGTC
>SRR359783
CTCCCAGAACGTGACAAATCCCCGGGTAGGAAGATTTTTCAACGCTCGTCGCCGCGAACCCATATTTAAGGGGCACCAACCTACGTTACGGCCCGCAGGGCGGGGGCGGTTGAACGTAACAGCGGGTGAGATGGGCATCGCCGAGCGACGCGCGATACAGAGGCGCGACCTCGTGGACTGCGAGAAAGCGAGACACGGGCATCCTACTATCACCATTGTCGGTTACTGACACATCCTTAAGCCTTGGGGGGCGAGGTCCAGCCTCACCCATGATAGTAAAAACGCCCTGCGCAGTTCGTTAGCAGGGGCAGTAACTCACGTTTGCACGTCGACAGAGCTCGGTGCGAAGTGTTTAGCGCCCATTTGTAGACGCGAGTAGTAGTACGGCCTACGCCGCCTGCTGAACGTGCTCCTATGGCAATTGATTCGCGTCATCCGGAGATGTATGGTCGCTGCGGTGGGAGGCGGCAGCGCCAAGTCGAGCGAGTGACTATACAGCAAGATCGCGCTCGCAACGAGGATAGCGTCCGGATGCCCAGTTGTGGCTGCTGCATCACTTGGGGGCCACTACGTCGCATAAAGCCTGGGGCGATGACCCTCCGTTAGCTAGGGTTTGGGGAAACTAAAGGGAGATGGTTGCACAGTTGACTACCTTGCGCGGTGTGCTGCGTCATAAATTGAAAAAGATTCTTCCAGCTACGTGCGATCCGGCTGCCCTCACCGCATGGGCCGATTCGTATAGGCGAGTC
>SRR359784
CTCCCAGAACGTGACAAATCCCCGGGTAGGAAGATTTTTCAACGCTCGTCGCCGCGAACCCATATTTAAGGGGCACCAACCTACGTTACGGCCCGCAGGGCGGGGGCGGTTGAACGTAACAGCGGGTGAGATGGGCATCGCCGAGCGACGCGCGATACAGAGGCGCGACCTCGTGGACTGCGAGAAAGCGAGACACGGGCATCCTACTATCACCATTGTCGGTTACTGACACATCCTTAAGCCTTGGGGGGCGAGGTCCAGCCTCACCCATGATAGTAAAAACGCCCTGCGCAGTTCGTTAGCAGGGGCAGTAACTCACGTTTGCACGTCGACAGAGCTCGGTGCGAAGTGTTTAGCGCCCATTTGTAGACGCGAGTAGTAGTACGGCCTACGCCGCCTGCTGAACGTGCTCCTATGGCAATTGATTCGCGTCATCCGGAGATGTATGGTCGCTGCGGTGGGAGGCGGCAGCGCCAAGTCGAGCGAGTGACTATACAGCAAGATCGCGCTCGCAACGAGGATAGCGTCCGGATGCCCAGTTGTGGCTGCTGCATCACTTGGGGGCCACTACGTCGCATAAAGCCTGGGGCGATGACCCTCCGTTAGCTAGGGTTTGGGGAAACTAAAGGGAGATGGTTGCACAGTTGACTACCTTGCGCGGTGTGCTGCGTCATAAATTGAAAAAGATTCTTCCAGCTACGTGCGATCCGGCTGCCCTCACCGCATGGGCCGATTCGTATAGGCGAGTC
>SRR359785
CTCCCAGAACGTGACAAATCCCCGGGTAGGAAGATTTTTCAACGCTCGTCGCCGCGAACCCATATTTAAGGGGCACCAACCTACGTTACGGCCCGCAGGGCGGGGGCGGTTGAACGTAACAGCGGGTGAGATGGGCATCGCCGAGCGACGCGCGATACAGAGGCGCGACCTCGTGGACTGCGAGAAAGCGAGACACGGGCATCCTACTATCACCATTGTCGGTTACTGACACATCCTTAAGCCTTGGGGGGCGAGGTCCAGCCTCACCCATGATAGTAAAAACGCCCTGCGCAGTTCGTTAGCAGGGGCAGTAACTCACGTTTGCACGTCGACAGAGCTCGGTGCGAAGTGTTTAGCGCCCATTTGTAGACGCGAGTAGTAGTACGGCCTACGCCGCCTGCTGAACGTGCTCCTATGGCAATTGATTCGCGTCATCCGGAGATGTATGGTCGCTGCGGTGGGAGGCGGCAGCGCCAAGTCGAGCGAGTGACTATACAGCAAGATCGCGCTCGCAACGAGGATAGCGTCCGGATGCCCAGTTGTGGCTGCTGCATCACTTGGGGGCCACTACGTCGCATAAAGCCTGGGGCGATGACCCTCCGTTAGCTAGGGTTTGGGGAAACTAAAGGGAGATGGTTGCACAGTTGACTACCTTGCGCGGTGTGCTGCGTCATAAATTGAAAAAGATTCTTCCAGCTACGTGCGATCCGGCTGCCCTCACCGCATGGGCCGATTCGTATAGGCGAGTC
>SRR359788
CTCCCAGAACGTGACAAATCCCCGGGTAGGAAGATTTTTCAACGCTCGTCGCCGCGAACCCATATTTAAGGGGCACCAACCTACGTTACGGCCCGCAGGGCGGGGGCGGTTGAACGTAACAGCGGGTGAGATGGGCATCGCCGAGCGACGCGCGATACAGAGGCGCGACCTCGTGGACTGCGAGAAAGCGAGACACGGGCATCCTACTATCACCATTGTCGGTTACTGACACATCCTTAAGCCTTGGGGGGCGAGGTCCAGCCTCACCCATGATAGTAAAAACGCCCTGCGCAGTTCGTTAGCAGGGGCAGTAACTCACGTTTGCACGTCGACAGAGCTCGGTGCGAAGTGTTTAGCGCCCATTTGTAGACGCGAGTAGTAGTACGGCCTACGCCGCCTGCTGAACGTGCTCCTATGGCAATTGATTCGCGTCATCCGGAGATGTATGGTCGCTGCGGTGGGAGGCGGCAGCGCCAAGTCGAGCGAGTGACTATACAGCAAGATCGCGCTCGCAACGAGGATAGCGTCCGGATGCCCAGTTGTGGCTGCTGCATCACTTGGGGGCCACTACGTCGCATAAAGCCTGGGGCGATGACCCTCCGTTAGCTAGGGTTTGGGGAAACTAAAGGGAGATGGTTGCACAGTTGACTACCTTGCGCGGTGTGCTGCGTCATAAATTGAAAAAGATTCTTCCAGCTACGTGCGATCCGGCTGCCCTCACCGCATGGGCCGATTCGTATAGGCGAGTC
>SRR359789
CTCCCAGAACGTGACAAATCCCCGGGTAGGAAGATTTTTCAACGCTCGTCGCCGCGAACCCATATTTAAGGGGCACCAACCTACGTTACGGCCCGCAGGGCGGGGGCGGTTGAACGTAACAGCGGGTGAGATGGGCATCGCCGAGCGACGCGCGATACAGAGGCGCGACCTCGTGGACTGCGAGAAAGCGAGACACGGGCATCCTACTATCACCATTGTCGGTTACTGACACATCCTTAAGCCTTGGGGGGCGAGGTCCAGCCTCACCCATGATAGTAAAAACGCCCTGCGCAGTTCGTTAGCAGGGGCAGTAACTCACGTTTGCACGTCGACAGAGCTCGGTGCGAAGTGTTTAGCGCCCATTTGTAGACGCGAGTAGTAGTACGGCCTACGCCGCCTGCTGAACGTGCTCCTATGGCAATTGATTCGCGTCATCCGGAGATGTATGGTCGCTGCGGTGGGAGGCGGCAGCGCCAAGTCGAGCGAGTGACTATACAGCAAGATCGCGCTCGCAACGAGGATAGCGTCCGGATGCCCAGTTGTGGCTGCTGCATCACTTGGGGGCCACTACGTCGCATAAAGCCTGGGGCGATGACCCTCCGTTAGCTAGGGTTTGGGGAAACTAAAGGGAGATGGTTGCACAGTTGACTACCTTGCGCGGTGTGCTGCGTCATAAATTGAAAAAGATTCTTCCAGCTACGTGCGATCCGGCTGCCCTCACCGCATGGGCCGATTCGTATAGGCGAGTC
>SRR359790
CTCCCAGAACGTGACAAATCCCCGGGTAGGAAGATTTTTCAACGCTCGTCGCCGCGAACCCATATTTAAGGGGCACCAACCTACGTTACGGCCCGCAGGGCGGGGGCGGTTGAACGTAACAGCGGGTGAGATGGGCATCGCCGAGCGACGCGCGATACAGAGGCGCGACCTCGTGGACTGCGAGAAAGCGAGACACGGGCATCCTACTATCACCATTGTCGGTTACTGACACATCCTTAAGCCTTGGGGGGCGAGGTCCAGCCTCACCCATGATAGTAAAAACGCCCTGCGCAGTTCGTTAGCAGGGGCAGTAACTCACGTTTGCACGTCGACAGAGCTCGGTGCGAAGTGTTTAGCGCCCATTTGTAGACGCGAGTAGTAGTACGGCCTACGCCGCCTGCTGAACGTGCTCCTATGGCAATTGATTCGCGTCATCCGGAGATGTATGGTCGCTGCGGTGGGAGGCGGCAGCGCCAAGTCGAGCGAGTGACTATACAGCAAGATCGCGCTCGCAACGAGGATAGCGTCCGGATGCCCAGTTGTGGCTGCTGCATCACTTGGGGGCCACTACGTCGCATAAAGCCTGGGGCGATGACCCTCCGTTAGCTAGGGTTTGGGGAAACTAAAGGGAGATGGTTGCACAGTTGACTACCTTGCGCGGTGTGCTGCGTCATAAATTGAAAAAGATTCTTCCAGCTACGTGCGATCCGGCTGCCCTCACCGCATGGGCCGATTCGTATAGGCGAGTC
>SRR359791
CTCCCAGAACGTGACAAATCCCCGGGTAGGAAGATTTTTCAACGCTCGTCGCCGCGAACCCATATTTAAGGGGCACCAACCTACGTTACGGCCCGCAGGGCGGGGGCGGTTGAACGTAACAGCGGGTGAGATGGGCATCGCCGAGCGACGCGCGATACAGAGGCGCGACCTCGTGGACTGCGAGAAAGCGAGACACGGGCATCCTACTATCACCATTGTCGGTTACTGACACATCCTTAAGCCTTGGGGGGCGAGGTCCAGCCTCACCCATGATAGTAAAAACGCCCTGCGCAGTTCGTTAGCAGGGGCAGTAACTCACGTTTGCACGTCGACAGAGCTCGGTGCGAAGTGTTTAGCGCCCATTTGTAGACGCGAGTAGTAGTACGGCCTACGCCGCCTGCTGAACGTGCTCCTATGGCAATTGATTCGCGTCATCCGGAGATGTATGGTCGCTGCGGTGGGAGGCGGCAGCGCCAAGTCGAGCGAGTGACTATACAGCAAGATCGCGCTCGCAACGAGGATAGCGTCCGGATGCCCAGTTGTGGCTGCTGCATCACTTGGGGGCCACTACGTCGCATAAAGCCTGGGGCGATGACCCTCCGTTAGCTAGGGTTTGGGGAAACTAAAGGGAGATGGTTGCACAGTTGACTACCTTGCGCGGTGTGCTGCGTCATAAATTGAAAAAGATTCTTCCAGCTACGTGCGATCCGGCTGCCCTCACCGCATGGGCCGATTCGTATAGGCGAGTC
>SRR359792
CTCCCAGAACGTGACAAATCCCCGGGTAGGAAGATTTTTCAACGCTCGTCGCCGCGAACCCATATTTAAGGGGCACCAACCTACGTTACGGCCCGCAGGGCGGGGGCGGTTGAACGTAACAGCGGGTGAGATGGGCATCGCCGAGCGACGCGCGATACAGAGGCGCGACCTCGTGGACTGCGAGAAAGCGAGACACGGGCATCCTACTATCACCATTGTCGGTTACTGACACATCCTTAAGCCTTGGGGGGCGAGGTCCAGCCTCACCCATGATAGTAAAAACGCCCTGCGCAGTTCGTTAGCAGGGGCAGTAACTCACGTTTGCACGTCGACAGAGCTCGGTGCGAAGTGTTTAGCGCCCATTTGTAGACGCGAGTAGTAGTACGGCCTACGCCGCCTGCTGAACGTGCTCCTATGGCAATTGATTCGCGTCATCCGGAGATGTATGGTCGCTGCGGTGGGAGGCGGCAGCGCCAAGTCGAGCGAGTGACTATACAGCAAGATCGCGCTCGCAACGAGGATAGCGTCCGGATGCCCAGTTGTGGCTGCTGCATCACTTGGGGGCCACTACGTCGCATAAAGCCTGGGGCGATGACCCTCCGTTAGCTAGGGTTTGGGGAAACTAAAGGGAGATGGTTGCACAGTTGACTACCTTGCGCGGTGTGCTGCGTCATAAATTGAAAAAGATTCTTCCAGCTACGTGCGATCCGGCTGCCCTCACCGCATGGGCCGATTCGTATAGGCGAGTC
>SRR359793
CTCCCAGAACGTGACAAATCCCCGGGTAGGAAGATTTTTCAACGCTCGTCGCCGCGAACCCATATTTAAGGGGCACCAACCTACGTTACGGCCCGCAGGGCGGGGGCGGTTGAACGTAACAGCGGGTGAGATGGGCATCGCCGAGCGACGCGCGATACAGAGGCGCGACCTCGTGGACTGCGAGAAAGCGAGACACGGGCATCCTACTATCACCATTGTCGGTTACTGACACATCCTTAAGCCTTGGGGGGCGAGGTCCAGCCTCACCCATGATAGTAAAAACGCCCTGCGCAGTTCGTTAGCAGGGGCAGTAACTCACGTTTGCACGTCGACAGAGCTCGGTGCGAAGTGTTTAGCGCCCATTTGTAGACGCGAGTAGTAGTACGGCCTACGCCGCCTGCTGAACGTGCTCCTATGGCAATTGATTCGCGTCATCCGGAGATGTATGGTCGCTGCGGTGGGAGGCGGCAGCGCCAAGTCGAGCGAGTGACTATACAGCAAGATCGCGCTCGCAACGAGGATAGCGTCCGGATGCCCAGTTGTGGCTGCTGCATCACTTGGGGGCCACTACGTCGCATAAAGCCTGGGGCGATGACCCTCCGTTAGCTAGGGTTTGGGGAAACTAAAGGGAGATGGTTGCACAGTTGACTACCTTGCGCGGTGTGCTGCGTCATAAATTGAAAAAGATTCTTCCAGCTACGTGCGATCCGGCTGCCCTCACCGCATGGGCCGATTCGTATAGGCGAGTC
>SRR364475
CTCCCGGAACGTGACGAATCCCCACATAGGAAGATTTTCCAACGCTCGCCGCCGCGAACCCGTATTTAAGGGGCACCGACCTACGCTACGGCCCGCGGGGCGGGGACAGTTGAAAATAACAGCGGATGGGACGGGCATCGCCGAGCGACGCGCGATATGAAGGCGTGACCTCGTGGACCGCGAGGAAGCGAGACACGGGCATTCTACTACCCCCACCGTCGGTTAGTGACACATCCTGAGGCCTTGGGGGGCGAAGCTGATCCCCACCCACGATAGTAAAAGCGCTCTGCACAGTTCGTTAGCAGGGGCAGTAACTCACGTTTGCACGCTGACAGAACTCAGTGCGTAGTGTCTAGCGCCCGTTTGTAGGCGCGAGTAGTGATACGACCCACGCCGCCTATTGAACGTGCTCCCGTGGCGATCGACCCGTGTCATCCAGACATGTATGGTCGCCGTGGCGGGAGACGGTGGCACCAAGTCTGGCGAGTGATCATACAGCACGATCGCGCGCGCGACGAGGATAGTGTCCGGATGCTCAATTGGGGCTGCTGTATCACTTGGGGGCCACCATGTCGCATAAGGTTTGGGGCGCTGACCCTCCATTGGCCAGGATTTGGGGAGACCAAAGAGAGATGGCCGCACAGTTAACCGCCCTGCGAGGTGCGCTGCGTCACAAACTAGAAAAGATATTTCCAGCTACGTACGATCCGACTACCCCCACTGCACGGGCCGACTCGCATGGGCGGGTC
>SRR364517
CTCCCGGAACGTGACGAATCCCCACATAGGAAGATTTTCCAACGCTCGCCGCCGCGAACCCGTATTTAAGGGGCACCGACCTACGCTACGGCCCGCGGGGCGGGGACAGTTGAACATAACAGCGGATGGGACGGGCATCGCCGAGCGACGCGCGATATGGAGGCGTGACCTCGTGGACCGCGAGGAAGCGAGACACGGGCATTCTACTACCCCCACCGTCGGTTAGTGACACATCCTGAGGCCTTGGGGGGCGAAGCCGATCCCCACCCACGATAGTAAAAGCGCTCTGCACAGATCGTTAGCAGGGGCAGTAACTCACGTTTGCACGCTGACAGAACTCAGTGCGTAGTGTCTAGCGCCCGTTTGTAGGCGCGAGTAGTGATACGGCCCACGCCGCCTATTGAACGTGCTCCCGTGGCGATCGACCCGTGTCATCCAGACATGTATGGTCGCCGTGGCGGGAGACGGTGGCACCAAGTCTGGCGAGTGATCATACAACACGATCGCGCGCGCGACGAGGATAGCGTCCGGATGCTCAATTGGGGCTGCTGTATCACTTGGGGGCCACCATGTCGCATAAGGTTTGGGGCGCTGACCCTCCATTGGCCAGGGTTTGGGGAGACCAAAGAGAGATGGCCGCACAGTTAACCGCCCTGCGAGCTGCGCTGCGTCACAAATTAGAAAAGATATTTCCAGCTACGTACGATCCGACTACCCCCACCGCACGGGCCGACTCGCATGGGCGGGTC
>SRR364518
CCCCCGGAACGTAATAAATCCCCGCGCTGGAAGATTTTTTAACGCTCGTCGTCACGAGTCCGTGTTTGAGGGACACCGACCCGCGCTACGCCCCGCAAGGCTAGGGCATGTGGGCATATCAGCGGATAATACCAGCATCGTCAAACGACGTTCGATGCAGAGGCGTGATCTCGGAGATCACGGGGAAGCGAGGCGGCGGCGCCCTACTATCACCACTGTCGGTTAGTGCCACATCCTGTAGTCTTGGGGGGCGGGATCCATCCTCACCCACGATAGTAAAAGTGCCTCGTGCCGTTCGTTGGTGGCGACAGTAAGTCACGCGTGTACGTCAACAGAACTCGACACGAAGTATCGGACGTCTGTTTGCAGGCGTAAGTAGTGGTACGGCCCACGCCGCTCGTTGAGTGTGCTCCTGTGACGCTTGATTAGCATTATCCAGAGAGGTATGATCGATGCTACTGAGTACAGCGGTACCAAGTCGAGCGAGTTATCAGAAGGCAAGACTGCGGGCATGACGAGGATAGCGTCCGGATGCCCGGTTGGAACTACTGTATCATTTGGGGGCCACCACTTCGCATAAGGTTTGGGGTAATGACCTTCTGTTAGCCAAGGTCTGGGGAGGCCAAAGAAATATAACTGCATAGTTAGCTGCCCTATGAGGTGCGCTGCGTCACCGGTGGGAGTAGATTTTTCCAGCTACGTGCGGACCGAATATCACCACCGCACAGGTCGGCCCACATAAGCGAATC
>SRR364519
CCCCCGGAACGTAATAAATCCCCGCGCTGGAAGATTTTTTAACGCTCGTCGTCACCAGTCCGTGTTTGAGGGACACCGACCCGCGCTACGCCCCGCAAGGCTAGGGCATGTGGGCATATCAGCGGATAATACCAGCATCGTCAAACGACGTTCGATGCAGAGGCGTGATCTCGGAGATCACGGGGAAGCGAGGCGGCGGCGCCCTACTATCACCACTGTCGGTTAGTGCCACATCCTGTAGTCTTGGGGGGCGGGATCCATCCTCACCCACGATAGTAAAAGTGCCTCGTGCCGTTCGTTGGTGGCGACAGTAAGTCACGCGTGTACGTCAACAGAACTCGACACGAAGTATCGGACGTCTGTTTGCAGGCGTAAGTAGTGGTACGGCCCACGCCGCTCGTTGAGTGTGCTCCTGTGACGCTTGATTAGCATTATCCAGAGAGGTATGATCGATGCTACTGAGTACAGCGGTACCAAGTCGAGCGAGTTATCAGAAGGCAAGACTGCGGGCATGACGAGGATAGCGTCCGGATGCCCGGTTGGAACTACTGTATCATTTGCGGGCCACCACTTCGCATAAGGTTTGGGGTAATGACCTTCTGTTAGCCAAGGTCTGGGGAGGCCAAAGAAATATAACTGCATAGTTAGCTGCCCTATGAGGTGCGCTGCGTCACCGGTGGGAGTAGATTTTTCCAGCTACGTGCGGACCGAATATCACCACCGCACGGGTCGGCCCACATAAGCGAATC
>SRR364520
CCCCCGGAACGTAATAAATCCCCGCGCTGGAAGATTTTTTAACGCTCGTCGTCACGAGTCCGTGTTTGAGGGATGCCGACCCGCGCTACGCCCCGCAAGGCTAGGGCATGTGGGCATATCAGCGGATAATACCAGCATCGTCAAACGACGTTCGATGCAGAGGCGTGATCTCGGAGATCGCGGGGAAGCGAGGCGGCGGCGCCCTACTATCACCACTGTCGGTTAGTGCCACATCCTGTAGTCTTGGGGGGCGGGATCCATCCTCCCCCACGATAGTAAAAGTGCCTCGTGCCGTTCGTTGGTGGCGACAGTAAGTCACGCGTGTACGTCAACAGAACTCGACACGAAGTATCGGACGTCTGTTCGCAGGCGTAAGTAGTGGTACGGCCCACGCCGCTCGTTGAGTGTGCTCCTGTGGCGCTTGATTAGCATTATCCAGAGAGGTATGATCGATGCTACTGAGTACAGCGGTACCAAGTCGAGCGAGTTATCAGAAGGCAAGACTATGGGCATGATGAGGATAGCGTCCGGATGCCCGGTTGGAACTACTGTACCATTTGGGGGCCACCACTTCGCATAAGGTTTGGGGTAATGACCTTCTGTTAGCCAAGGTCTGGGGAGGCCGGAGAAATATAACTGCATAGTTAACTGCCCTATGAGGTGCGCTGCGTCACCGGTGGGAGTAGATTTTTCCAGCTACGTGCGGACCGAATATCACCACCGCACGGGTCGGCCCACATAAGCGAATC
>SRR364521
CTCCCGGAACGTGACGAATCCCCACATAGGAAGATTTTCCAACGCTCGCCGCCGCGAACCCGTATTTAAGGGGCACCGACCTACGCTACGGCCCGCGGGGCGGGGACAGTTGAACATAACAGCGGATGGGACGGGCATCGCCGAGCGACGCGCGATATGGAGGCGTGACCTCGTGGACCGCGAGGAAGCGAGACACGGGCATTCTACTACCCCCACCGTCGGTTAGTGACACATCCTGAGGCCTTGGGGGGCGAAGCCGATCCCCACCCACGATAGTAAAAGCGCTCTGCACAGATCGTTAGCAGGGGCAGTAACTCACGTTTGCACGCTGACAGAACTCAGTGCGTAGTGTCTAGCGCCCGTTTGTAGGCGCGAGTAGTGATACGGCCCACGCCGCCTATTGAACGTGCTCCCGTGGCGATCGACCCGTGTCATCCAGACATGTATGGTCGCCGTGGCGGGAGACGGTGGCACCAAGTCTGGCGAGTGATCATACAACACGATCGCGCGCGCGACGAGGATAGCGTCCGGATGCTCAATTGGGGCTGCTGTATCACTTGGGGGCCACCATGTCGCATAAGGTTTGGGGCGCTGACCCTCCATTGGCCAGGGTTTGGGGAGACCAAAGAGAGATGGCCGCACAGTTAACCGCCCTGCGAGCTGCGCTGCGTCACAAATTAGAAAAGATATTTCCAGCTACGTACGATCCGACTACCCCCACCGCACGGGCCGACTCGCATGGGCGGGTC
>SRR364522
CTCTCGGAACGTGACAAATCCTCGCACAGGAGGTTTTTTCAACGCTCGTCGCCGTGAGTCCGTATTGAAAGGACACCGACCTGCGTTACGCCACACAGGGCGAGGGTGGGCAAACATAATAGCGGATGGGACCGACATAGCCGAGTGACGCTCGACACGGAGGCGTGATCCTGTAGACTGCGAGGACGCAAAGCACGGGCGTCCTACGATCCCTATCATTAGTTACTGCCGCATCCTGAGGCCATGGAGGGCGAGATCCATCCCCAACCACAGTAGTATAAGCGCTCTGCGCAGTTCGCCGCTGGGGAGAGTAACCCATATTTACGCATCAGTAGGACTTGGTACGAAGCGTCTGACGTTCGTTCGTAGGCATGAGTAGTGGTATAGTTTACCTCACCTGTTGCGCGTGTTCCCGTGGCGATCAACTCATATCACCCGGGGATGTATGGTCAATGCGGCTGGAGACAGCGATACCGAGTTGGGCGAGCTGCCGTACAGCAAGACCGCGCTCGTAGCGAAGATAACGTCTGTATGCCCGGTCGGAGCTGGTTTATCGCGTAGGGGACATCATGTCGCATAAGGCTCGGGGTGATAACCCTTTGTTAGCTAAGGTTTAAAAGGGCCAGAGAGAGATGGCCGCACGGTTAGCCGCTCTGCGAGGTGCGCTGCGTCATAAATGGAAATAGGTTCTTCTAGCTACGTGTAAACCGACTACCCCCAACGCACGGGCCGATTTGTGTGGGCGGGTC
>SRR364523
CTCTCGGAACGTGACAAATCCTCGCACAGGAGGTTTTTTCAACGCTCGTCGCCGTGAGTCCGTATTGAAAGGACACCGACCTGCGTTACGCCACACAGGGCGAGGGTGGGCAAACATAATAGCGGATGGGGCCGACATAGCTGAGTGACGCTCGACACGGAGGCGTGATCCTGTAGACTGCGAGGACGGAAAGCACGGGCGTCCTACGATCCCTATCATTAGTTACTGCCGCATCCTGAGGCCATGGAGGGCGAGATCCATCCCCAACCACAGAAGTATAAGCGCTCTGCGCAGTCCGCCGCTGGGGAGAGTAACCCATATTTACGCATCAGTAGGACTTGGTACGAAGCGTCTGACGTTCGTTCGTATGCATGAGTGGTGGTATAGTTTACCTCACCTGTCGCGCGTGTTCCCGTGGCGATCAACTCATATCACCCGGGGATGTACGGTCAATGCGGCTGGAGACAGCGATACTGAGTTGGGCGAACTGCCGTACAGCAAGACCGCGCTCGTAGCGAAGATAACGTCTGTATGCCCGGTCGGAGCTGGTTTATCGCGTAGGGGACATCATGTCGCATAAGGCTCGGGGTGATAACCCTTTGTTAGCTAAGGTTTAAAAGGGCCAGAGAGAGATGGCCGCACGGTTAGCCGCTCTGCGAGGCGCGCTGCGTCATAAATGGAAATAGGTTCCTCTAGCTACGTGTAAACCGACTACCCCCAACGCACGGGCCGATTTGTGTGGGCGGGTC
>SRR364524
CTCCCAGAACGTGACAAATCCCCGGGTAGGAAGATTTTTCAACGCTCGTCGCCGCGAACCCATATTTAAGGGGCACCAACCTACGTTACGGCCCGCAGGGCGGGGGCGGTTGAACGTAACAGCGGGTGAGATGGGCATCGCCGAGCGACGCGCGATACAGAGGCGCGACCTCGTGGACTGCGAGAAAGCGAGACACGGGCATCCTACTATCACCATTGTCGGTTACTGACACATCCTTAAGCCTTGGGGGGCGAGGTCCAGCCTCACCCATGATAGTAAAAACGCCCTGCGCAGTTCGTTAGCAGGGGCAGTAACTCACGTTTGCACGTCGACAGAGCTCGGTGCGAAGTGTTTAGCGCCCATTTGTAGACGCGAGTAGTAGTACGGCCTACGCCGCCTGCTGAACGTGCTCCTATGGCAATTGATTCGCGTCATCCGGAGATGTATGGTCGCTGCGGTGGGAGGCGGCAGCGCCAAGTCGAGCGAGTGACTATACAGCAAGATCGCGCTCGCAACGAGGATAGCGTCCGGATGCCCAGTTGTGGCTGCTGCATCACTTGGGGGCCACTACGTCGCATAAAGCCTGGGGCGATGACCCTCCGTTAGCTAGGGTTTGGGGAAACTAAAGGGAGATGGTTGCACAGTTGACTACCTTGCGCGGTGTGCTGCGTCATAAATTGAAAAAGATTCTTCCAGCTACGTGCGATCCGGCTGCCCTCACCGCATGGGCCGATTCGTATAGGCGAGTC
>SRR364525
CTCCCAGAACGTGACAAATCCCCGGGTAGGAAGATTTTTCAACGCTCGTCGCCGCGAACCCATATTTAAGGGGCACCAACCTACGTTACGGCCCGCAGGGCGGGGGCGGTTGAACGTAACAGCGGGTGAGATGGGCATCGCCGAGCGACGCGCGATACAGAGGCGCGACCTCGTGGACTGCGAGAAAGCGAGACACGGGCATCCTACTATCACCATTGTCGGTTACTGACACATCCTTAAGCCTTGGGGGGCGAGGTCCAGCCTCACCCATGATAGTAAAAACGCCCTGCGCAGTTCGTTAGCAGGGGCAGTAACTCACGTTTGCACGTCGACAGAGCTCGGTGCGAAGTGTTTAGCGCCCATTTGTAGACGCGAGTAGTAGTACGGCCTACGCCGCCTGCTGAACGTGCTCCTATGGCAATTGATTCGCGTCATCCGGAGATGTATGGTCGCTGCGGTGGGAGGCGGCAGCGCCAAGTCGAGCGAGTGACTATACAGCAAGATCGCGCTCGCAACGAGGATAGCGTCCGGATGCCCAGTTGTGGCTGCTGCATCACTTGGGGGCCACTACGTCGCATAAAGCCTGGGGCGATGACCCTCCGTTAGCTAGGGTTTGGGGAAACTAAAGGGAGATGGTTGCACAGTTGACTACCTTGCGCGGTGTGCTGCGTCATAAATTGAAAAAGATTCTTCCAGCTACGTGCGATCCGGCTGCCCTCACCGCATGGGCCGATTCGTATAGGCGAGTC
>SRR364526
CTCCCAGAACGTGACAAATCCCCGGGTAGGAAGATTTTTCAACGCTCGTCGCCGCGAACCCATATTTAAGGGGCACCAACCTACGTTACGGCCCGCAGGGCGGGGGCGGTTGAACGTAACAGCGGGTGAGATGGGCATCGCCGAGCGACGCGCGATACAGAGGCGCGACCTCGTGGACTGCGAGAAAGCGAGACACGGGCATCCTACTATCACCATTGTCGGTTACTGACACATCCTTAAGCCTTGGGGGGCGAGGTCCAGCCTCACCCATGATAGTAAAAACGCCCTGCGCAGTTCGTTAGCAGGGGCAGTAACTCACGTTTGCACGTCGACAGAGCTCGGTGCGAAGTGTTTAGCGCCCATTTGTAGACGCGAGTAGTAGTACGGCCTACGCCGCCTGCTGAACGTGCTCCTATGGCAATTGATTCGCGTCATCCGGAGATGTATGGTCGCTGCGGTGGGAGGCGGCAGCGCCAAGTCGAGCGAGTGACTATACAGCAAGATCGCGCTCGCAACGAGGATAGCGTCCGGATGCCCAGTTGTGGCTGCTGCATCACTTGGGGGCCACTACGTCGCATAAAGCCTGGGGCGATGACCCTCCGTTAGCTAGGGTTTGGGGAAACTAAAGGGAGATGGTTGCACAGTTGACTACCTTGCGCGGTGTGCTGCGTCATAAATTGAAAAAGATTCTTCCAGCTACGTGCGATCCGGCTGCCCTCACCGCATGGGCCGATTCGTATAGGCGAGTC
>SRR364527
CTCCCAGAACGTGACAAATCCCCGGGTAGGAAGATTTTTCAACGCTCGTCGCCGCGAACCCATATTTAAGGGGCACCAACCTACGTTACGGCCCGCAGGGCGGGGGCGGTTGAACGTAACAGCGGGTGAGATGGGCATCGCCGAGCGACGCGCGATACAGAGGCGCGACCTCGTGGACTGCGAGAAAGCGAGACACGGGCATCCTACTATCACCATTGTCGGTTACTGACACATCCTTAAGCCTTGGGGGGCGAGGTCCAGCCTCACCCATGATAGTAAAAACGCCCTGCGCAGTTCGTTAGCAGGGGCAGTAACTCACGTTTGCACGTCGACAGAGCTCGGTGCGAAGTGTTTAGCGCCCATTTGTAGACGCGAGTAGTAGTACGGCCTACGCCGCCTGCTGAACGTGCTCCTATGGCAATTGATTCGCGTCATCCGGAGATGTATGGTCGCTGCGGTGGGAGGCGGCAGCGCCAAGTCGAGCGAGTGACTATACAGCAAGATCGCGCTCGCAACGAGGATAGCGTCCGGATGCCCAGTTGTGGCTGCTGCATCACTTGGGGGCCACTACGTCGCATAAAGCCTGGGGCGATGACCCTCCGTTAGCTAGGGTTTGGGGAAACTAAAGGGAGATGGTTGCACAGTTGACTACCTTGCGCGGTGTGCTGCGTCATAAATTGAAAAAGATTCTTCCAGCTACGTGCGATCCGGCTGCCCTCACCGCATGGGCCGATTCGTATAGGCGAGTC
>SRR364528
CTCCCAGAACGTGACAAATCCCCGGGTAGGAAGATTTTTCAACGCTCGTCGCCGCGAACCCATATTTAAGGGGCACCAACCTACGTTACGGCCCGCAGGGCGGGGGCGGTTGAACGTAACAGCGGGTGAGATGGGCATCGCCGAGCGACGCGCGATACAGAGGCGCGACCTCGTGGACTGCGAGAAAGCGAGACACGGGCATCCTACTATCACCATTGTCGGTTACTGACACATCCTTAAGCCTTGGGGGGCGAGGTCCAGCCTCACCCATGATAGTAAAAACGCCCTGCGCAGTTCGTTAGCAGGGGCAGTAACTCACGTTTGCACGTCGACAGAGCTCGGTGCGAAGTGTTTAGCGCCCATTTGTAGACGCGAGTAGTAGTACGGCCTACGCCGCCTGCTGAACGTGCTCCTATGGCAATTGATTCGCGTCATCCGGAGATGTATGGTCGCTGCGGTGGGAGGCGGCAGCGCCAAGTCGAGCGAGTGACTATACAGCAAGATCGCGCTCGCAACGAGGATAGCGTCCGGATGCCCAGTTGTGGCTGCTGCATCACTTGGGGGCCACTACGTCGCATAAAGCCTGGGGCGATGACCCTCCGTTAGCTAGGGTTTGGGGAAACTAAAGGGAGATGGTTGCACAGTTGACTACCTTGCGCGGTGTGCTGCGTCATAAATTGAAAAAGATTCTTCCAGCTACGTGCGATCCGGCTGCCCTCACCGCATGGGCCGATTCGTATAGGCGAGTC
>SRR364529
CTCCCAGAACGTGACAAATCCCCGGGTAGGAAGATTTTTCAACGCTCGTCGCCGCGAACCCATATTTAAGGGGCACCAACCTACGTTACGGCCCGCAGGGCGGGGGCGGTTGAACGTAACAGCGGGTGAGATGGGCATCGCCGAGCGACGCGCGATACAGAGGCGCGACCTCGTGGACTGCGAGAAAGCGAGACACGGGCATCCTACTATCACCATTGTCGGTTACTGACACATCCTTAAGCCTTGGGGGGCGAGGTCCAGCCTCACCCATGATAGTAAAAACGCCCTGCGCAGTTCGTTAGCAGGGGCAGTAACTCACGTTTGCACGTCGACAGAGCTCGGTGCGAAGTGTTTAGCGCCCATTTGTAGACGCGAGTAGTAGTACGGCCTACGCCGCCTGCTGAACGTGCTCCTATGGCAATTGATTCGCGTCATCCGGAGATGTATGGTCGCTGCGGTGGGAGGCGGCAGCGCCAAGTCGAGCGAGTGACTATACAGCAAGATCGCGCTCGCAACGAGGATAGCGTCCGGATGCCCAGTTGTGGCTGCTGCATCACTTGGGGGCCACTACGTCGCATAAAGCCTGGGGCGATGACCCTCCGTTAGCTAGGGTTTGGGGAAACTAAAGGGAGATGGTTGCACAGTTGACTACCTTGCGCGGTGTGCTGCGTCATAAATTGAAAAAGATTCTTCCAGCTACGTGCGATCCGGCTGCCCTCACCGCATGGGCCGATTCGTATAGGCGAGTC
>SRR364530
CTCCCAGAACGTGACAAATCCCCGGGTAGGAAGATTTTTCAACGCTCGTCGCCGCGAACCCATATTTAAGGGGCACCAACCTACGTTACGGCCCGCAGGGCGGGGGCGGTTGAACGTAACAGCGGGTGAGATGGGCATCGCCGAGCGACGCGCGATACAGAGGCGCGACCTCGTGGACTGCGAGAAAGCGAGACACGGGCATCCTACTATCACCATTGTCGGTTACTGACACATCCTTAAGCCTTGGGGGGCGAGGTCCAGCCTCACCCATGATAGTAAAAACGCCCTGCGCAGTTCGTTAGCAGGGGCAGTAACTCACGTTTGCACGTCGACAGAGCTCGGTGCGAAGTGTTTAGCGCCCATTTGTAGACGCGAGTAGTAGTACGGCCTACGCCGCCTGCTGAACGTGCTCCTATGGCAATTGATTCGCGTCATCCGGAGATGTATGGTCGCTGCGGTGGGAGGCGGCAGCGCCAAGTCGAGCGAGTGACTATACAGCAAGATCGCGCTCGCAACGAGGATAGCGTCCGGATGCCCAGTTGTGGCTGCTGCATCACTTGGGGGCCACTACGTCGCATAAAGCCTGGGGCGATGACCCTCCGTTAGCTAGGGTTTGGGGAAACTAAAGGGAGATGGTTGCACAGTTGACTACCTTGCGCGGTGTGCTGCGTCATAAATTGAAAAAGATTCTTCCAGCTACGTGCGATCCGGCTGCCCTCACCGCATGGGCCGATTCGTATAGGCGAGTC
>SRR364531
CTCCCAGAACGTGACAAATCCCCGGGTAGGAAGATTTTTCAACGCTCGTCGCCGCGAACCCATATTTAAGGGGCACCAACCTACGTTACGGCCCGCAGGGCGGGGGCGGTTGAACGTAACAGCGGGTGAGATGGGCATCGCCGAGCGACGCGCGATACAGAGGCGCGACCTCGTGGACTGCGAGAAAGCGAGACACGGGCATCCTACTATCACCATTGTCGGTTACTGACACATCCTTAAGCCTTGGGGGGCGAGGTCCAGCCTCACCCATGATAGTAAAAACGCCCTGCGCAGTTCGTTAGCAGGGGCAGTAACTCACGTTTGCACGTCGACAGAGCTCGGTGCGAAGTGTTTAGCGCCCATTTGTAGACGCGAGTAGTAGTACGGCCTACGCCGCCTGCTGAACGTGCTCCTATGGCAATTGATTCGCGTCATCCGGAGATGTATGGTCGCTGCGGTGGGAGGCGGCAGCGCCAAGTCGAGCGAGTGACTATACAGCAAGATCGCGCTCGCAACGAGGATAGCGTCCGGATGCCCAGTTGTGGCTGCTGCATCACTTGGGGGCCACTACGTCGCATAAAGCCTGGGGCGATGACCCTCCGTTAGCTAGGGTTTGGGGAAACTAAAGGGAGATGGTTGCACAGTTGACTACCTTGCGCGGTGTGCTGCGTCATAAATTGAAAAAGATTCTTCCAGCTACGTGCGATCCGGCTGCCCTTACCGCATGGGCCGATTCGTATAGGCGAGTC
>SRR364532
CTCCCAGAACGTGACAAATCCCCGGGTAGGAAGATTTTTCAACGCTCGTCGCCGCGAACCCATATTTAAGGGGCACCAACCTACGTTACGGCCCGCAGGGCGGGGGCGGTTGAACGTAACAGCGGGTGAGATGGGCATCGCCGAGCGACGCGCGATACAGAGGCGCGACCTCGTGGACTGCGAGAAAGCGAGACACGGGCATCCTACTATCACCATTGTCGGTTACTGACACATCCTTAAGCCTTGGGGGGCGAGGTCCAGCCTCACCCATGATAGTAAAAACGCCCTGCGCAGTTCGTTAGCAGGGGCAGTAACTCACGTTTGCACGTCGACAGAGCTCGGTGCGAAGTGTTTAGCGCCCATTTGTAGACGCGAGTAGTAGTACGGCCTACGCCGCCTGCTGAACGTGCTCCTATGGCAATTGATTCGCGTCATCCGGAGATGTATGGTCGCTGCGGTGGGAGGCGGCAGCGCCAAGTCGAGCGAGTGACTATACAGCAAGATCGCGCTCGCAACGAGGATAGCGTCCGGATGCCCAGTTGTGGCTGCTGCATCACTTGGGGGCCACTACGTCGCATAAAGCCTGGGACGATGACCCTCCGTTAGCTAGGGTTTGGGGAAACTAAAGGGAGATGGTTGCACAGTTGACTACCTTGCGCGGTGTGCTGCGTCATAAATTGAAAAAGATTCTTCCAGCTACGTGCGATCCGGCTGCCCTCACCGCATGGGCCGATTCGTATAGGCGAGTC
>SRR364533
CTCCCAGAACGTGACAAATCCCCGGGTAGGAAGATTTTTCAACGCTCGTCGCCGCGAACCCATATTTAAGGGGCACCAACCTACGTTACGGCCCGCAGGGCGGGGGCGGTTGAACGTAACAGCGGGTGAGATGGGCATCGCCGAGCGACGCGCGATACAGAGGCGCGACCTCGTGGACTGCGAGAAAGCGAGACACGGGCATCCTACTATCACCATTGTCGGTTACTGACACATCCTTAAGCCTTGGGGGGCGAGGTCCAGCCTCACCCATGATAGTAAAAACGCCCTGCGCAGTTCGTTAGCAGGGGCAGTAACTCACGTTTGCACGTCGACAGAGCTCGGTGCGAAGTGTTTAGCGCCCATTTGTAGACGCGAGTAGTAGTACGGCCTACGCCGCCTGCTGAACGTGCTCCTATGGCAATTGATTCGCGTCATCCGGAGATGTATGGTCGCTGCGGTGGGAGGCGGCAGCGCCAAGTCGAGCGAGTGACTATACAGCAAGATCGCGCTCGCAACGAGGATAGCGTCCGGATGCCCAGTTGTGGCTGCTGCATCACTTGGGGGCCACTACGTCGCATAAAGCCTGGGGCGATGACCCTCCGTTAGCTAGGGTTTGGGGAAACTAAAGGGAGATGGTTGCACAGTTGACTACCTTGCGCGGTGTGCTGCGTCATAAATTGAAAAAGATTCTTCCAGCTACGTGCGATCCGGCTGCCCTCACCGCATGGGCCGATTCGTATAGGCGAGTC
>SRR364656
TTCCCGAAACATAGTAGACCTCCGGATAGGGGTATTTCTCGACATTTATTATCGCGAACTCACACCGGGGTGATGTTGATTTGTTTTGTGCCCCGTAGAGTGGAAGCGGGTGAGCGCAACGGCGAGTGAGACGGGTACCGTCGGGTAACGTTTAGTACGGAGACACAGCTTCATAAATTGTGATGGATCGAGGTAGCAAAACCTCACTATTACCGCTGCCGGCAACTAATACCCTTCGAATCTTCAAGAAATAAGGCCCGGCCCCACTTATGATGACAACGGTGTCCTGCGTAATTTATTAGTAAGAGCGAAGGCTCGTGTTCGCATGTTGGTCAAATCCGGTGCGTGATGTTTAGTACCCGGCCATAGGTGTGGACAATGACACAGCCTATGCCGACTATTTAGCGTCCTTCCGTAGTGATTGATTAATGCTGCTTATAGCGACATTACTACCACTACGAGGGACAATGGCATCAAACCGGATAGGCTATTATACAGTTAGACCGTGCTCGCAACTTGGACAACACCCTGAGGTCTAGCTATAGTAGGTGCGTTATGCAGGGGCTGCTACTTCGTAAGAGGCCTGAAGTGCTGGGTCGTCGCGGGTTAGAGCTTAGAGAGAGTAAGGGAGGACGGTCGTATAAGAAAATACTTCGCACAGTACGCCTTATCGCAGGTTAAAGACAAAACTTCCAATCGTATACGAACAGAACACTCTCGACTAATGGGTCAGCTCGTGCAGATAAGCT
>SRR364657
TTCCCGAAACATAGTAGACCTCCGGATAGGGGTATTTCTCGACATTTATTATCGCGAACTCACACCGGGGTGATGTTGATTTGTTTTGTGCCCCGTAGAGTGGAAGCGGGTGAGCGCAACGGCGAGTGAGACGGGTACCGTCGGGTAACGTTTAGTACGGAGACACAGCTTCATAAATTGTGATGAATCGAGGTAGCAAAACCTCACTATTACCGCTGCCGGCAACTAATACCCTTCGAATCTTCAAGAAATAAGGCCCGGCCCCACTTATGATGACAACGGTGTCCTGCGTAATTTATTAGTAAGAGCGAAGGCTCGTGTTCGCATGTTGGTCAAATCCGGTGCGTGATGTTTAGTACCCGGCCATAGGTGTGGACAATGACACAGCCTATGCCGACTATTTAGCGTCCTTCCGTAGTGATTGATTAATGCTGCTTATAGCGACATTACTACCACTACGAGGGACAATGGCATCAAACCGGATAGGCTATTATACAGTTAGACCGTGCTCGCAACTTGGACAACACCCTGAGGTCTAGCTATAGTAGGTGCGTTATGCAGGGGCTGCTACTTCGTAAGAGGCCTGAAGTGCTGGGTCGTCGCGGGTTAGAGCTTAGAGAGAGTAAGGGAGGACGGTCGTATAAGAAAATACTTCGCACAGTACGCCTTATCGCAGGTTAAAGACAAAACTTCCAATCGTATACGAACAGAACACTCTCGACTAATGGGTCAGCTCGTGCAGATAAGCT
>SRR364658
TTCCCGAAACATAGTAGACCTCCGGATAGGGGTATTTCTCGACATTTATTATCGCGAACTCACACCGGGGTGATGTTGATTTGTTTTGTGCCCCGTAGAGTGGAAGCGGGTGAGCGCAACGGCGAGTGAGACGGGTACCGTCGGGTAACGTTTAGTACGGAGACACAGCTTCATAAATTGTGATGAATCGAGGTAGCAAAACCTCACTATTACCGCTGCCGGCAACTAATACCCTTCGAATCTTCAAGAAATAAGGCCCGGCCCCACTTATGATGACAACGGTGTCCTGCGTAATTTATTAGTAAGAGCGAAGGCTCGTGTTCGCATGTTGGTCAAATCCGGTGCGTGATGTTTAGTACCCGGCCATAGGTGTGGACAATGACACAGCCTATGCCGACTATTTAGCGTCCTTCCGTAGTGATTGATTAATGCTGCTTATAGCGACATTACTACCACTACGAGGGACAATGGCATCAAACCGGATAGGCTATTATACAGTTAGACCGTGCTCGCAACTTGGACAACACCCTGAGGTCTAGCTATAGTAGGTGCGTTATGCAGGGGCTGCTACTTCGTAAGAGGCCTGAAGTGCTGGGTCGTCGCGGGTTAGAGCTTAGAGAGAGTAAGGGAGGACGGTCGTATAAGAAAATACTTCGCACAGTACGCCTTATCGCAGGTTAAAGACAAAACTTCCAATCGTATACGAACAGAACACTCTCGACTAATGGGTCAGCTCGTGCAGATAAGCT
>SRR364659
CTCCCAGAACGTGACAAATCCCCGGGTAGGAAGATTTTTCAACGCTCGTCGCCGCGAACCCATATTTAAGGGGCACCAACCTACGTTACGGCCCGCAGGGCGGGGGCGGTTGAACGTAACAGCGGGTGAGATGGGCATCGCCGAGCGACGCGCGATACAGAGGCGCGACCTCGTGGACTGCGAGAAAGCGAGACACGGGCATCCTACTATCACCATTGTCGGTTACTGACACATCCTTAAGCCTTGGGGGGCGAGGTCCAGCCTCACCCATGATAGTAAAAACGCCCTGCGCAGTTCGTTAGCAGGGGCAGTAACTCACGTTTGCACGTCGACAGAGCTCGGTGCGAAGTGTTTAGCGCCCATTTGTAGACGCGAGTAGTAGTACGGCCTACGCCGCCTGCTGAACGTGCTCCTATGGCAATTGATTCGCGTCATCCGGAGATGTATGGTCGCTGCGGTGGGAGGCGGCAGCGCCAAGTCGAGCGAGTGACTATACAGCAAGATCGCGCTCGCAACGAGGATAGCGTCCGGATGCCCAGTTGTGGCTGCTGCATCACTTGGGGGCCACTACGTCGCATAAAGCCTGGGGCGATGACCCTCCGTTAGCTAGGGTTTGGGGAAACTAAAGGGAGATGGTTGCACAGTTGACTACCTTGCGCGGTGTGCTGCGTCATAAATTGAAAAAGATTCTTCCAGCTACGTGCGATCCGGCTGCCCTCACCGCATGGGCCGATTCGTATAGGCGAGTC
>SRR364660
CTCCCAGAACGTGACAAATCCCCGGGTAGGAAGATTTTTCAACGCTCGTCGCCGCGAACCCATATTTAAGGGGCACCAACCTACGTTACGGCCCGCAGGGCGGGGGCGGTTGAACGTAACAGCGGGTGAGATGGGCATCGCCGAGCGACGCGCGATACAGAGGCGCGACCTCGTGGACTGCGAGAAAGCGAGACACGGGCATCCTACTATCACCATTGTCGGTTACTGACACATCCTTAAGCCTTGGGGGGCGAGGTCCAGCCTCACCCATGATAGTAAAAACGCCCTGCGCAGTTCGTTAGCAGGGGCAGTAACTCACGTTTGCACGTCGACAGAGCTCGGTGCGAAGTGTTTAGCGCCCATTTGTAGACGCGAGTAGTAGTACGGCCTACGCCGCCTGCTGAACGTGCTCCTATGGCAATTGATTCGCGTCATCCGGAGATGTATGGTCGCTGCGGTGGGAGGCGGCAGCGCCAAGTCGAGCGAGTGACTATACAGCAAGATCGCGCTCGCAACGAGGATAGCGTCCGGATGCCCAGTTGTGGCTGCTGCATCACTTGGGGGCCACTACGTCGCATAAAGCCTGGGGCGATGACCCTCCGTTAGCTAGGGTTTGGGGAAACTAAAGGGAGATGGTTGCACAGTTGACTACCTTGCGCGGTGTGCTGCGTCATAAATTGAAAAAGATTCTTCCAGCTACGTGCGATCCGGCTGCCCTCACCGCATGGGCCGATTCGTATAGGCGAGTC
>SRR364661
CTCCCAGAACGTGACAAATCCCCGGGTAGGAAGATTTTTCAACGCTCGTCGCCGCGAACCCATATTTAAGGGGCACCAACCTACGTTACGGCCCGCAGGGCGGGGGCGGTTGAACGTAACAGCGGGTGAGATGGGCATCGCCGAGCGACGCGCGATACAGAGGCGCGACCTCGTGGACTGCGAGAAAGCGAGACACGGGCATCCTACTATCACCATTGTCGGTTACTGACACATCCTTAAGCCTTGGGGGGCGAGGTCCAGCCTCACCCATGATAGTAAAAACGCCCTGCGCAGTTCGTTAGCAGGGGCAGTAACTCACGTTTGCACGTCGACAGAGCTCGGTGCGAAGTGTTTAGCGCCCATTTGTAGACGCGAGTAGTAGTACGGCCTACGCCGCCTGCTGAACGTGCTCCTATGGCAATTGATTCGCGTCATCCGGAGATGTATGGTCGCTGCGGTGGGAGGCGGCAGCGCCAAGTCGAGCGAGTGACTATACAGCAAGATCGCGCTCGCAACGAGGATAGCGTCCGGATGCCCAGTTGTGGCTGCTGCATCACTTGGGGGCCACTACGTCGCATAAAGCCTGGGGCGATGACCCTCCGTTAGCTAGGGTTTGGGGAAACTAAAGGGAGATGGTTGCACAGTTGACTACCTTGCGCGGTGTGCTGCGTCATAAATTGAAAAAGATTCTTCCAGCTACGTGCGATCCGGCTGCCCTCACCGCATGGGCCGATTCGTATAGGCGAGTC
>SRR364662
CTCCCAGAACGTGACAAATCCCCGGGTAGGAAGATTTTTCAACGCTCGTCGCCGCGAACCCATATTTAAGGGGCACCAACCTACGTTACGGCCCGCAGGGCGGGGGCGGTTGAACGTAACAGCGGGTGAGATGGGCATCGCCGAGCGACGCGCGATACAGAGGCGCGACCTCGTGGACTGCGAGAAAGCGAGACACGGGCATCCTACTATCACCATTGTCGGTTACTGACACATCCTTAAGCCTTGGGGGGCGAGGTCCAGCCTCACCCATGATAGTAAAAACGCCCTGCGCAGTTCGTTAGCAGGGGCAGTAACTCACGTTTGCACGTCGACAGAGCTCGGTGCGAAGTGTTTAGCGCCCATTTGTAGACGCGAGTAGTAGTACGGCCTACGCCGCCTGCTGAACGTGCTCCTATGGCAATTGATTCGCGTCATCCGGAGATGTATGGTCGCTGCGGTGGGAGGCGGCAGCGCCAAGTCGAGCGAGTGACTATACAGCAAGATCGCGCTCGCAACGAGGATAGCGTCCGGATGCCCAGTTGTGGCTGCTGCATCACTTGGGGGCCACTACGTCGCATAAAGCCTGGGGCGATGACCCTCCGTTAGCTAGGGTTTGGGGAAACTAAAGGGAGATGGTTGCACAGTTGACTACCTTGCGCGGTGTGCTGCGTCATAAATTGAAAAAGATTCTTCCAGCTACGTGCGATCCGGCTGCCCTCACCGCATGGGCCGATTCGTATAGGCGAGTC
>SRR364663
CTCCCAGAACGTGACAAATCCCCGGGTAGGAAGATTTTTCAACGCTCGTCGCCGCGAACCCATATTTAAGGGGCACCAACCTACGTTACGGCCCGCAGGGCGGGGGCGGTTGAACGTAACAGCGGGTGAGATGGGCATCGCCGAGCGACGCGCGATACAGAGGCGCGACCTCGTGGACTGCGAGAAAGCGAGACACGGGCATCCTACTATCACCATTGTCGGTTACTGACACATCCTTAAGCCTTGGGGGGCGAGGTCCAGCCTCACCCATGATAGTAAAAACGCCCTGCGCAGTTCGTTAGCAGGGGCAGTAACTCACGTTTGCACGTCGACAGAGCTCGGTGCGAAGTGTTTAGCGCCCATTTGTAGACGCGAGTAGTAGTACGGCCTACGCCGCCTGCTGAACGTGCTCCTATGGCAATTGATTCGCGTCATCCGGAGATGTATGGTCGCTGCGGTGGGAGGCGGCAGCGCCAAGTCGAGCGAGTGACTATACAGCAAGATCGCGCTCGCAACGAGGATAGCGTCCGGATGCCCAGTTGTGGCTGCTGCATCACTTGGGGGCCACTACGTCGCATAAAGCCTGGGGCGATGACCCTCCGTTAGCTAGGGTTTGGGGAAACTAAAGGGAGATGGTTGCACAGTTGACTACCTTGCGCGGTGTGCTGCGTCATAAATTGAAAAAGATTCTTCCAGCTACGTGCGATCCGGCTGCCCTCACCGCATGGGCCGATTCGTATAGGCGAGTC
>SRR364664
CTCCCAGAACGTGACAAATCCCCGGGTAGGAAGATTTTTCAACGCTCGTCGCCGCGAACCCATATTTAAGGGGCACCAACCTACGTTACGGCCCGCAGGGCGGGGGCGGTTGAACGTAACAGCGGGTGAGATGGGCATCGCCGAGCGACGCGCGATACAGAGGCGCGACCTCGTGGACTGCGAGAAAGCGAGACACGGGCATCCTACTATCACCATTGTCGGTTACTGACACATCCTTAAGCCTTGGGGGGCGAGGTCCAGCCTCACCCATGATAGTAAAAACACCCTGCGCAGTTCGTTAGCAGGGGCAGTAACTCACGTTTGCACGTCGACAGAGCTCGGTGCGAAGTGTTTAGCGCCCATTTGTAGACGCGAGTAGTAGTACGGCCTACGCCGCCTGCTGAACGTGCTCCTATGGCAATTGATTCGCGTCATCCGGAGATGTATGGTCGCTGCGGTGGGAGGCGGCAGCGCCAAGTCGAGCGAGTGACTATACAGCAAGATCGCGCTCGCAACGAGGATAGCGTCCGGATGCCCAGTTGTGGCTGCTGCATCACTTGGGGGCCACTACGTCGCATAAAGCCTGGGGCGATGACCCTCCGTTAGCTAGGGTTTGGGGAAACTAAAGGGAGATGGTTGCACAGTTGACTACCTTGCGCGGTGTGCTGCGTCATAAATTGAAAAAGATTCTTCCAGCTACGTGCGATCCGGCTGCCCTCACCGCATGGGCCGATTCGTATAGGCGAGTC
>SRR364665
CTCCCAGAACGTGACAAATCCCCGGGTAGGAAGATTTTTCAACGCTCGTCGCCGCGAACCCATATTTAAGGGGCACCAACCTACGTTACGGCCCGCAGGGCGGGGGCGGTTGAACGTAACAGCGGGTGAGATGGGCATCGCCGAGCGACGCGCGATACAGAGGCGCGACCTCGTGGACTGCGAGAAAGCGAGACACGGGCATCCTACTATCACCATTGTCGGTTACTGACACATCCTTAAGCCTTGGGGGGCGAGGTCCAGCCTCACCCATGATAGTAAAAACGCCCTGCGCAGTTCGTTAGCAGGGGCAGTAACTCACGTTTGCACGTCGACAGAGCTCGGTGCGAAGTGTTTAGCGCCCATTTGTAGACGCGAGTAGTAGTACGGCCTACGCCGCCTGCTGAACGTGCTCCTATGGCAATTGATTCGCGTCATCCGGAGATGTATGGTCGCTGCGGTGGGAGGCGGCAGCGCCAAGTCGAGCGAGTGACTATACAGCAAGATCGCGCTCGCAACGAGGATAGCGTCCGGATGCCCAGTTGTGGCTGCTGCATCACTTGGGGGCCACTACGTCGCATAAAGCCTGGGGCGATGACCCTCCGTTAGCTAGGGTTTGGGGAAACTAAAGGGAGATGGTTGCACAGTTGACTACCTTGCGCGGTGTGCTGCGTCATAAATTGAAAAAGATTCTTCCAGCTACGTGCGATCCGGCTGCCCTCACCGCATGGGCCGATTCGTATAGGCGAGTC
>SRR364666
CTCCCAGAACGTGACAAATCCCCGGGTAGGAAGATTTTTCAACGCTCGTCGCCGCGAACCCATATTTAAGGGGCACCAACCTACGTTACGGCCCGCAGGGCGGGGGCGGTTGAACGTAACAGCGGGTGAGATGGGCATCGCCGAGCGACGCGCGATACAGAGGCGCGACCTCGTGGACTGCGAGAAAGCGAGACACGGGCATCCTACTATCACCATTGTCGGTTACTGACACATCCTTAAGCCTTGGGGGGCGAGGTCCAGCCTCACCCATGATAGTAAAAACGCCCTGCGCAGTTCGTTAGCAGGGGCAGTAACTCACGTTTGCACGTCGACAGAGCTCGGTGCGAAGTGTTTAGCGCCCATTTGTAGACGCGAGTAGTAGTACGGCCTACGCCGCCTGCTGAACGTGCTCCTATGGCAATTGATTCGCGTCATCCGGAGATGTATGGTCGCTGCGGTGGGAGGCGGCAGCGCCAAGTCGAGCGAGTGACTATACAGCAAGATCGCGCTCGCAACGAGGATAGCGTCCGGATGCCCAGTTGTGGCTGCTGCATCACTTGGGGGCCACTACGTCGCATAAAGCCTGGGGCGATGACCCTCCGTTAGCTAGGGTTTGGGGAAACTAAAGGGAGATGGTTGCACAGTTGACTACCTTGCGCGGTGTGCTGCGTCATAAATTGAAAAAGATTCTTCCAGCTACGTGCGATCCGGCTGCCCTCACCGCATGGGCCGATTCGTATAGGCGAGTC
>SRR364667
CTCCCAGAACGTGACAAATCCCCGGGTAGGAAGATTTTTCAACGCTCGTCGCCGCGAACCCATATTTAAGGGGCACCAACCTACGTTACGGCCCGCAGGGCGGGGGCGGTTGAACGTAACAGCGGGTGAGATGGGCATCGCCGAGCGACGCGCGATACAGAGGCGCGACCTCGTGGACTGCGAGAAAGCGAGACACGGGCATCCTACTATCACCATTGTCGGTTACTGACACATCCTTAAGCCTTGGGGGGCGAGGTCCAGCCTCACCCATGATAGTAAAAACGCCCTGCGCAGTTCGTTAGCAGGGGCAGTAACTCACGTTTGCACGTCGACAGAGCTCGGTGCGAAGTGTTTAGCGCCCATTTGTAGACGCGAGTAGTAGTACGGCCTACGCCGCCTGCTGAACGTGCTCCTATGGCAATTGATTCGCGTCATCCGGAGATGTATGGTCGCTGCGGTGGGAGGCGGCAGCGCCAAGTCGAGCGAGTGACTATACAGCAAGATCGCACTCGCAACGAGGATAGCGTCCGGATGCCCAGTTGTGGCTGCTGCATCACTTGGGGGCCACTACGTCGCATAAAGCCTGGGGCGATGACCCTCCGTTAGCTAGGGTTTGGGGAAACTAAAGGGAGATGGTTGCACAGTTGACTACCTTGCGCGGTGTGCTGCGTCATAAATTGAAAAAGATTCTTCCAGCTACGTGCGATCCGGCTGCCCTCACCGCATGGGCCGATTCGTATAGGCGAGTC
>SRR364668
CTCCCAGAACGTGACAAATCCCCGGGTAGGAAGATTTTTCAACGCTCGTCGCCGCGAACCCATATTTAAGGGGCACCAACCTACGTTACGGCCCGCAGGACGGGGGCGGTTGAACGTAACAGCGGGTGAGATGGGCATCGCCGAGCGACGCGCGATACAGAGGCGCGACCTCGTGGACTGCGAGAAAGCGAGACACGGGCATCCTACTATCACCATTGTCGGTTACTGACACATCCTTAAGCCTTGGGGGGCGAGGTCCAGCCTCACCCATGATAGTAAAAACGCCCTGCGCAGTTCGTTAGCAGGGGCAGTAACTCACGTTTGCACGTCGACAGAGCTCGGTGCGAAGTGTTTAGCGCCCATTTGTAGACGCGAGTAGTAGTACGGCCTACGCCGCCTGCTGAACGTGCTCCTATGGCAATTGATTCGCGTCATCCGGAGATGTATGGTCGCTGCGGTGGGAGGCGGCAGCGCCAAGTCGAGCGAGTGACTATACAGCAAGATCGCGCTCGCAACGAGGATAGCGTGCGGATGCCCAGTTGTGGCTGCTGCATCACTTGGGGGCCACTACGTCGCATAAAGCCTGGGGCGATGACCCTCCGTTAGCTAGGGTTTGGGGAAACTAAAGGGAGATGGTTGCACAGTTGACTACCTTGCGCGGTGTGCTGCGTCATAAATTGAAAAAGATTCTTCCAGCTACGTGCGATCCGGCTGCCCTCACCGCATGGGCCGATTCGTATAGGCGAGTC
>SRR364669
CTCCCAGAACGTGACAAATCCCCGGGTAGGAAGATTTTTCAACGCTCGTCGCCGCGAACCCATATTTAAGGGGCACCAACCTACGTTACGGCCCGCAGGGCGGGGGCGGTTGAACGTAACAGCGGGTGAGATGGGCATCGCCGAGCGACGCGCGATACAGAGGCGCGACCTCGTGGACTGCGAGAAAGCGAGACACGGGCATCCTACTATCACCATTGTCGGTTACTGACACATCCTTAAGCCTTGGGGGGCGAGGTCCAGCCTCACCCATGATAGTAAAAACGCCCTGCGCAGTTCGTTAGCAGGGGCAGTAACTCACGTTTGCACGTCGACAGAGCTCGGTGCGAAGTGTTTAGCGCCCATTTGTAGACGCGAGTAGTAGTACGGCCTACGCCGCCTGCTGAACGTGCTCCTATGGCAATTGATTCGCGTCATCCGGAGATGTATGGTCGCTGCGGTGGGAGGCGGCAGCGCCAAGTCGAGCGAGTGACTATACAGCAAGATCGCGCTCGCAACGAGGATAGCGTCCGGATGCCCAGTTGTGGCTGCTGCATCACTTGGGGGCCACTACGTCGCATAAAGCCTGGGGCGATGACCCTCCGTTAGCTAGGGTTTGGGGAAACTAAAGGGAGATGGTTGCACAGTTGACTACCTTGCGCGGTGTGCTGCGTCATAAATTGAAAAAGATTCTTCCAGCTACGTGCGATCCGGCTGCCCTCACCGCATGGGCCGATTCGTATAGGCGAGTC
>SRR364670
CTCCCAGAACGTGACAAATCCCCGGGTAGGAAGATTTTTCAACGCTCGTCGCCGCGAACCCATATTTAAGGGGCACCAACCTACGTTACGGCCCGCAGGGCGGGGGCGGTTGAACGTAACAGCGGGTGAGATGGGCATCGCCGAGCGACGCGCGATACAGAGGCGCGACCTCGTGGACTGCGAGAAAGCGAGACACGGGCATCCTACTATCACCATTGTCGGTTACTGACACATCCTTAAGCCTTGGGGGGCGAGGTCCAGCCTCACCCATGATAGTAAAAACGCCCTGCGCAGTTCGTTAGCAGGGGCAGTAACTCACGTTTGCACGTCGACAGAGCTCGGTGCGAAGTGTTTAGCGCCCATTTGTAGACGCGAGTAGTAGTACGGCCTACGCCGCCTGCTGAACGTGCTCCTATGGCAATTGATTCGCGTCATCCGGAGATGTATGGTCGCTGCGGTGGGAGGCGGCAGCGCCAAGTCGAGCGAGTGACTATACAGCAAGATCGCGCTCGCAACGAGGATAGCGTCCGGATGCCCAGTTGTGGCTGCTGCATCACTTGGGGGCCACTACGTCGCATAAAGCCTGGGGCGATGACCCTCCGTTAGCTAGGGTTTGGGGAAACTAAAGGGAGATGGTTGCACAGTTGACTACCTTGCGCGGTGTGCTGCGTCATAAATTGAAAAAGATTCTTCCAGCTACGTGCGATCCGGCTGCCCTCACCGCATGGGCCGATTCGTATAGGCGAGTC
>SRR404409
CTCCCAGAACGTGACAAATCCCCGGGTAGGAAGATTTTTCAACGCTCGTCGCCGCGAACCCATATTTAAGGGGCACCAACCTACGTTACGGCCCGCAGGGCGGGGGCGGTTGAACGTAACAGCGGGTGAGATGGGCATCGCCGAGCGACGCGCGATACAGAGGCGCGACCTCGTGGACTGCGAGAAAGCGAGACACGGGCATCCTACTATCACCATTGTCGGTTACTGACACATCCTTAAGCCTTGGGGGGCGAGGTCCAGCCTCACCCATGATAGTAAAAACGCCCTGCGCAGTTCGTTAGCAGGGGCAGTAACTCACGTTTGCACGTCGACAGAGCTCGGTGCGAAGTGTTTAGCGCCCATTTGTAGACGCGAGTAGTAGTACGGCCTACGCCGCCTGCTGAACGTGCTCCTATGGCAATTGATTCGCGTCATCCGGAGATGTATGGTCGCTGCGGTGGGAGGCGGCAGCGCCAAGTCGAGCGAGTGACTATACAGCAAGATCGCGCTCGCAACGAGGATAGCGTCCGGATGCCCAGTTGTGGCTGCTGCATCACTTGGGGGCCACTACGTCGCATAAAGCCTGGGGCGATGACCCTCCGTTAGCTAGGGTTTGGGGAAACTAAAGGGAGATGGTTGCACAGTTGACTACCTTGCGCGGTGTGCTGCGTCATAAATTGAAAAAGATTCTTCCAGCTACGTGCGATCCGGCTGCCCTCACCGCATGGGCCGATTCGTATAGGCGAGTC
>SRR404410
CTCCCAGAACGTGACAAATCCCCGGGTAGGAAGATTTTTCAACGCTCGTCGCCGCGAACCCATATTTAAGGGGCACCAACCTACGTTACGGCCCGCAGGGCGGGGGCGGTTGAACGTAACAGCGGGTGAGATGGGCATCGCCGAGCGACGCGCGATACAGAGGCGCGACCTCGTGGACTGCGAGAAAGCGAGACACGGGCATCCTACTATCACCATTGTCGGTTACTGACACATCCTTAAGCCTTGGGGGGCGAGGTCCAGCCTCACCCATGATAGTAAAAACGCCCTGCGCAGTTCGTTAGCAGGGGCAGTAACTCACGTTTGCACGTCGACAGAGCTCGGTGCGAAGTGTTTAGCGCCCATTTGTAGACGCGAGTAGTAGTACGGCCTACGCCGCCTGCTGAACGTGCTCCTATGGCAATTGATTCGCGTCATCCGGAGATGTATGGTCGCTGCGGTGGGAGGCGGCAGCGCCAAGTCGAGCGAGTGACTATACAGCAAGATCGCGCTCGCAACGAGGATAGCGTCCGGATGCCCAGTTGTGGCTGCTGCATCACTTGGGGGCCACTACGTCGCATAAAGCCTGGGGCGATGACCCTCCGTTAGCTAGGGTTTGGGGAAACTAAAGGGAGATGGTTGCACAGTTGACTACCTTGCGCGGTGTGCTGCGTCATAAATTGAAAAAGATTCTTCCAGCTACGTGCGATCCGGCTGCCCTCACCGCATGGGCCGATTCGTATAGGCGAGTC
>SRR404971
CTCCCAGAACGTGACAAATCCCCGGGTAGGAAGATTTTTCAACGCTCGTCGCCGCGAACCCATATTTAAGGGGCACCAACCTACGTTACGGCCCGCAGGGCGGGGGCGGTTGAACGTAACAGCGGGTGAGATGGGCATCGCCGAGCGACGCGCGATACAGAGGCGCGACCTCGTGGACTGCGAGAAAGCGAGACACGGGCATCCTACTATCACCATTGTCGGTTACTGACACATCCTTAAGCCTTGGGGGGCGAGGTCCAGCCTCACCCATGATAGTAAAAACGCCCTGCGCAGTTCGTTAGCAGGGGCAGTAACTCACGTTTGCACGTCGACAGAGCTCGGTGCGAAGTGTTTAGCGCCCATTTGTAGACGCGAGTAGTAGTACGGCCTACGCCGCCTGCTGAACGTGCTCCTATGGCAATTGATTCGCGTCATCCGGAGATGTATGGTCGCTGCGGTGGGAGGCGGCAGCGCCAAGTCGAGCGAGTGACTATACAGCAAGATCGCGCTCGCAACGAGGATAGCGTCCGGATGCCCAGTTGTGGCTGCTGCATCACTTGGGGGCCACTACGTCGCATAAAGCCTGGGGCGATGACCCTCCGTTAGCTAGGGTTTGGGGAAACTAAAGGGAGATGGTTGCACAGTTGACTACCTTGCGCGGTGTGCTGCGTCATAAATTGAAAAAGATTCTTCCAGCTACGTGCGATCCGGCTGCCCTCACCGCATGGGCCGATTCGTATAGGCGAGTC
>SRR404972
CTCCCAGAACGTGACAAATCCCCGGGTAGGAAGATTTTTCAACGCTCGTCGCCGCGAACCCATATTTAAGGGGCACCAACCTACGTTACGGCCCGCAGGGCGGGGGCGGTTGAACGTAACAGCGGGTGAGATGGGCATCGCCGAGCGACGCGCGATACAGAGGCGCGACCTCGTGGACTGCGAGAAAGCGAGACACGGGCATCCTACTATCACCATTGTCGGTTACTGACACATCCTTAAGCCTTGGGGGGCGAGGTCCAGCCTCACCCATGATAGTAAAAACGCCCTGCGCAGTTCGTTAGCAGGGGCAGTAACTCACGTTTGCACGTCGACAGAGCTCGGTGCGAAGTGTTTAGCGCCCATTTGTAGACGCGAGTAGTAGTACGGCCTACGCCGCCTGCTGAACGTGCTCCTATGGCAATTGATTCGCGTCATCCGGAGATGTATGGTCGCTGCGGTGGGAGGCGGCAGCGCCAAGTCGAGCGAGTGACTATACAGCAAGATCGCGCTCGCAACGAGGATAGCGTCCGGATGCCCAGTTGTGGCTGCTGCATCACTTGGGGGCCACTACGTCGCATAAAGCCTGGGGCGATGACCCTCCGTTAGCTAGGGTTTGGGGAAACTAAAGGGAGATGGTTGCACAGTTGACTACCTTGCGCGGTGTGCTGCGTCATAAATTGAAAAAGATTCTTCCAGCTACGTGCGATCCGGCTGCCCTCACCGCATGGGCCGATTCGTATAGGCGAGTC
>SRR404973
CTCCCAGAACGTGACAAATCCCCGGGTAGGAAGATTTTTCAACGCTCGTCGCCGCGAACCCATATTTAAGGGGCACCAACCTACGTTACGGCCCGCAGGGCGGGGGCGGTTGAACGTAACAGCGGGTGAGATGGGCATCGCCGAGCGACGCGCGATACAGAGGCGCGACCTCGTGGACTGCGAGAAAGCGAGACACGGGCATCCTACTATCACCATTGTCGGTTACTGACACATCCTTAAGCCTTGGGGGGCGAGGTCCAGCCTCACCCATGATAGTAAAAACGCCCTGCGCAGTTCGTTAGCAGGGGCAGTAACTCACGTTTGCACGTCGACAGAGCTCGGTGCGAAGTGTTTAGCGCCCATTTGTAGACGCGAGTAGTAGTACGGCCTACGCCGCCTGCTGAACGTGCTCCTATGGCAATTGATTCGCGTCATCCGGAGATGTATGGTCGCTGCGGTGGGAGGCGGCAGCGCCAAGTCGAGCGAGTGACTATACAGCAAGATCGCGCTCGCAACGAGGATAGCGTCCGGATGCCCAGTTGTGGCTGCTGCATCACTTGGGGGCCACTACGTCGCATAAAGCCTGGGGCGATGACCCTCCGTTAGCTAGGGTTTGGGGAAACTAAAGGGAGATGGTTGCACAGTTGACTACCTTGCGCGGTGTGCTGCGTCATAAATTGAAAAAGATTCTTCCAGCTACGTGCGATCCGGCTGCCCTCACCGCATGGGCCGATTCGTATAGGCGAGTC
>SRR404974
CTCCCAGAACGTGACAAATCCCCGGGTAGGAAGATTTTTCAACGCTCGTCGCCGCGAACCCATATTTAAGGGGCACCAACCTACGTTACGGCCCGCAGGGCGGGGGCGGTTGAACGTAACAGCGGGTGAGATGGGCATCGCCGAGCGACGCGCGATACAGAGGCGCGACCTCGTGGACTGCGAGAAAGCGAGACACGGGCATCCTACTATCACCATTGTCGGTTACTGACACATCCTTAAGCCTTGGGGGGCGAGGTCCAGCCTCACCCATGATAGTAAAAACGCCCTGCGCAGTTCGTTAGCAGGGGCAGTAACTCACGTTTGCACGTCGACAGAGCTCGGTGCGAAGTGTTTAGCGCCCATTTGTAGACGCGAGTAGTAGTACGGCCTACGCCGCCTGCTGAACGTGCTCCTATGGCAATTGATTCGCGTCATCCGGAGATGTATGGTCGCTGCGGTGGGAGGCGGCAGCGCCAAGTCGAGCGAGTGACTATACAGCAAGATCGCGCTCGCAACGAGGATAGCGTCCGGATGCCCAGTTGTGGCTGCTGCATCACTTGGGGGCCACTACGTCGCATAAAGCCTGGGGCGATGACCCTCCGTTAGCTTGGGTTTGGGGAAACTAAAGGGAGATGGTTGCACAGTTGACTACCTTGCGCGGTGTGCTGCGTCATAAATTGAAAAAGATTCTTCCAGCTACGTGCGATCCGGCTGCCCTCACCGCATGGGCCGATTCGTATAGGCGAGTC
>SRR404977
CTCCCAGAACGTGACAAATCCCCGGGTAGGAAGATTTTTCAACGCTCGTCGCCGCGAACCCATATTTAAGGGGCACCAACCTACGTTACGGCCCGCAGGGCGGGGGCGGTTGAACGTAACAGCGGGTGAGATGGGCATCGCCGAGCGACGCGCGATACAGAGGCGCGACCTCGTGGACTGCGAGAAAGCGAGACACGGGCATCCTACTATCACCATTGTCGGTTACTGACACATCCTTAAGCCTTGGGGGGCGAGGTCCAGCCTCACCCATGATAGTAAAAACGCCCTGCGCAGTTCGTTAGCAGGGGCAGTAACTCACGTTTGCACGTCGACAGAGCTCGGTGCGAAGTGTTTAGCGCCCATTTGTAGACGCGAGTAGTAGTACGGCCTACGCCGCCTGCTGAACGTGCTCCTATGGCAATTGATTCGCGTCATCCGGAGATGTATGGTCGCTGCGGTGGGAGGCGGCAGCGCCAAGTCGAGCGAGTGACTATACAGCAAGATCGCGCTCGCAACGAGGATAGCGTCCGGATGCCCAGTTGTGGCTGCTGCATCACTTGGGGGCCACTACGTCGCATAAAGCCTGGGGCGATGACCCTCCGTTAGCTAGGGTTTGGGGAAACTAAAGGGAGATGGTTGCACAGTTGACTACCTTGCGCGGTGTGCTGCGTCATAAATTGAAAAAGATTCTTCCAGCTACGTGCGATCCGGCTGCCCTCACCGCATGGGCCGATTCGTATAGGCGAGTC
>SRR404978
CTCCCAGAACGTGACAAATCCCCGGGTAGGAAGATTTTTCAACGCTCGTCGCCGCGAACCCATATTTAAGGGGCACCAACCTACGTTACGGCCCGCAGGGCGGGGGCGGTTGAACGTAACAGCGGGTGAGATGGGCATCGCCGAGCGACGCGCGATACAGAGGCGCGACCTCGTGGACTGCGAGAAAGCGAGACACGGGCATCCTACTATCACCATTGTCGGTTACTGACACATCCTTAAGCCTTGGGGGGCGAGGTCCAGCCTCACCCATGATAGTAAAAACGCCCTGCGCAGTTCGTTAGCAGGGGCAGTAACTCACGTTTGCACGTCGACAGAGCTCGGTGCGAAGTGTTTAGCGCCCATTTGTAGACGCGAGTAGTAGTACGGCCTACGCCGCCTGCTGAACGTGCTCCTATGGCAATTGATTCGCGTCATCCGGAGATGTATGGTCGCTGCGGTGGGAGGCGGCAGCGCCAAGTCGAGCGAGTGACTATACAGCAAGATCGCGCTCGCAACGAGGATAGCGTCCGGATGCCCAGTTGTGGCTGCTGCATCACTTGGGGGCCACTACGTCGCATAAAGCCTGGGGCGATGACCCTCCGTTAGCTAGGGTTTGGGGAAACTAAAGGGAGATGGTTGCACAGTTGACTACCTTGCGCGGTGTGCTGCGTCATAAATTGAAAAAGATTCTTCCAGCTACGTGCGATCCGGCTGCCCTCACCGCATGGGCCGATTCGTATAGGCGAGTC
>SRR404979
CTCCCAGAACGTGACAAATCCCCGGGTAGGAAGATTTTTCAACGCTCGTCGCCGCGAACCCATATTTAAGGGGCACCAACCTACGTTACGGCCCGCAGGGCGGGGGCGGTTGAACGTAACAGCGGGTGAGATGGGCATCGCCGAGCGACGCGCGATACAGAGGCGCGACCTCGTGGACTGCGAGAAAGCGAGACACGGGCATCCTACTATCACCATTGTCGGTTACTGACACATCCTTAAGCCTTGGGGGGCGAGGTCCAGCCTCACCCATGATAGTAAAAACGCCCTGCGCAGTTCGTTAGCAGGGGCAGTAACTCACGTTTGCACGTCGACAGAGCTCGGTGCGAAGTGTTTAGCGCCCATTTGTAGACGCGAGTAGTAGTACGGCCTACGCCGCCTGCTGAACGTGCTCCTATGGCAATTGATTCGCGTCATCCGGAGATGTATGGTCGCTGCGGTGGGAGGCGGCAGCGCCAAGTCGAGCGAGTGACTATACAGCAAGATCGCGCTCGCAACGAGGATAGCGTCCGGATGCCCAGTTGTGGCTGCTGCATCACTTGGGGGCCACTACGTCGCATAAAGCCTGGGGCGATGACCCTCCGTTAGCTAGGGTTTGGGGAAACTAAAGGGAGATGGTTGCACAGTTGACTACCTTGCGCGGTGTGCTGCGTCATAAATTGAAAAAGATTCTTCCAGCTACGTGCGATCCGGCTGCCCTCACCGCATGGGCCGATTCGTATAGGCGAGTC
>SRR404986
CTCCCAGAACGTGACAAATCCCCGGGTAGGAAGATTTTTCAACGCTCGTCGCCGCGAACCCATATTTAAGGGGCACCAACCTACGTTACGGCCCGCAGGGCGGGGGCGGTTGAACGTAACAGCGGGTGAGATGGGCATCGCCGAGCGACGCGCGATACAGAGGCGCGACCTCGTGGACTGCGAGAAAGCGAGACACGGGCATCCTACTATCACCATTGTCGGTTACTGACACATCCTTAAGCCTTGGGGGGCGAGGTCCAGCCTCACCCATGATAGTAAAAACGCCCTGCGCAGTTCGTTAGCAGGGGCAGTAACTCACGTTTGCACGTCGACAGAGCTCGGTGCGAAGTGTTTAGCGCCCATTTGTAGACGCGAGTAGTAGTACGGCCTACGCCGCCTGCTGAACGTGCTCCTATGGCAATTGATTCGCGTCATCCGGAGATGTATGGTCGCTGCGGTGGGAGGCGGCAGCGCCAAGTCGAGCGAGTGACTATACAGCAAGATCGCGCTCGCAACGAGGATAGCGTCCGGATGCCCAGTTGTGGCTGCTGCATCACTTGGGGGCCACTACGTCGCATAAAGCCTGGGGCGATGACCCTCCGTTAGCTAGGGTTTGGGGAAACTAAAGGGAGATGGTTGCACAGTTGACTACCTTGCGCGGTGTGCTGCGTCATAAATTGAAAAAGATTCTTCCAGCTACGTGCGATCCGGCTGCCCTCACCGCATGGGCCGATTCGTATAGGCGAGTC
>SRR404987
CTCCCAGAACGTGACAAATCCCCGGGTAGGAAGATTTTTCAACGCTCGTCGCCGCGAACCCATATTTAAGGGGCACCAACCTACGTTACGGCCCGCAGGGCGGGGGCGGTTGAACGTAACAGCGGGTGAGATGGGCATCGCCGAGCGACGCGCGATACAGAGGCGCGACCTCGTGGACTGCGAGAAAGCGAGACACGGGCATCCTACTATCACCATTGTCGGTTACTGACACATCCTTAAGCCTTGGGGGGCGAGGTCCAGCCTCACCCATGATAGTAAAAACGCCCTGCGCAGTTCGTTAGCAGGGGCAGTAACTCACGTTTGCACGTCGACAGAGCTCGGTGCGAAGTGTTTAGCGCCCATTTGTAGACGCGAGTAGTAGTACGGCCTACGCCGCCTGCTGAACGTGCTCCTATGGCAATTGATTCGCGTCATCCGGAGATGTATGGTCGCTGCGGTGGGAGGCGGCAGCGCCAAGTCGAGCGAGTGACTATACAGCAAGATCGCGCTCGCAACGAGGATAGCGTCCGGATGCCCAGTTGTGGCTGCTGCATCACTTGGGGGCCACTACGTCGCATAAAGCCTGGGGCGATGACCCTCCGTTAGCTAGGGTTTGGGGAAACTAAAGGGAGATGGTTGCACAGTTGACTACCTTGCGCGGTGTGCTGCGTCATAAATTGAAAAAGATTCTTCCAGCTACGTGCGATCCGGCTGCCCTCACCGCATGGGCCGATTCGTATAGGCGAGTC
>SRR404988
CTCCCAGAACGTGACAAATCCCCGGGTAGGAAGATTTTTCAACGCTCGTCGCCGCGAACCCATATTTAAGGGGCACCAACCTACGTTACGGCCCGCAGGGCGGGGGCGGTTGAACGTAACAGCGGGTGAGATGGGCATCGCCGAGCGACGCGCGATACAGAGGCGCGACCTCGTGGACTGCGAGAAAGCGAGACACGGGCATCCTACTATCACCATTGTCGGTTACTGACACATCCTTAAGCCTTGGGGGGCGAGGTCCAGCCTCACCCATGATAGTAAAAACGCCCTGCGCAGTTCGTTAGCAGGGGCAGTAACTCACGTTTGCACGTCGACAGAGCTCGGTGCGAAGTGTTTAGCGCCCATTTGTAGACGCGAGTAGTAGTACGGCCTACGCCGCCTGCTGAACGTGCTCCTATGGCAATTGATTCGCGTCATCCGGAGATGTATGGTCGCTGCGGTGGGAGGCGGCAGCGCCAAGTCGAGCGAGTGACTATACAGCAAGATCGCGCTCGCAACGAGGATAGCGTCCGGATGCCCAGTTGTGGCTGCTGCATCACTTGGGGGCCACTACGTCGCATAAAGCCTGGGGCGATGACCCTCCGTTAGCTAGGGTTTGGGGAAACTAAAGGGAGATGGTTGCACAGTTGACTACCTTGCGCGGTGTGCTGCGTCATAAATTGAAAAAGATTCTTCCAGCTACGTGCGATCCGGCTGCCCTCACCGCATGGGCCGATTCGTATAGGCGAGTC
>SRR404989
CTCCCAGAACGTGACAAATCCCCGGGTAGGAAGATTTTTCAACGCTCGTCGCCGCGAACCCATATTTAAGGGGCACCAACCTACGTTACGGCCCGCAGGGCGGGGGCGGTTGAACGTAACAGCGGGTGAGATGGGCATCGCCGAGCGACGCGCGATACAGAGGCGCGACCTCGTGGACTGCGAGAAAGCGAGACACGGGCATCCTACTATCACCATTGTCGGTTACTGACACATCCTTAAGCCTTGGGGGGCGAGGTCCAGCCTCACCCATGATAGTAAAAACGCCCTGCGCAGTTCGTTAGCAGGGGCAGTAACTCACGTTTGCACGTCGACAGAGCTCGGTGCGAAGTGTTTAGCGCCCATTTGTAGACGCGAGTAGTAGTACGGCCTACGCCGCCTGCTGAACGTGCTCCTATGGCAATTGATTCGCGTCATCCGGAGATGTATGGTCGCTGCGGTGGGAGGCGGCAGCGCCAAGTCGAGCGAGTGACTATACAGCAAGATCGCGCTCGCAACGAGGATAGCGTCCGGATGCCCAGTTGTGGCTGCTGCATCACTTGGGGGCCACTACGTCGCATAAAGCCTGGGGCGATGACCCTCCGTTAGCTAGGGTTTGGGGAAACTAAAGGGAGATGGTTGCACAGTTGACTACCTTGCGCGGTGTGCTGCGTCATAAATTGAAAAAGATTCTTCCAGCTACGTGCGATCCGGCTGCCCTCACCGCATGGGCCGATTCGTATAGGCGAGTC
>SRR404990
CTCCCAGAACGTGACAAATCCCCGGGTAGGAAGATTTTTCAACGCTCGTCGCCGCGAACCCATATTTAAGGGGCACCAACCTACGTTACGGCCCGCAGGGCGGGGGCGGTTGAACGTAACAGCGGGTGAGATGGGCATCGCCGAGCGACGCGCGATACAGAGGCGCGACCTCGTGGACTGCGAGAAAGCGAGACACGGGCATCCTACTATCACCATTGTCGGTTACTGACACATCCTTAAGCCTTGGGGGGCGAGGTCCAGCCTCACCCATGATAGTAAAAACGCCCTGCGCAGTTCGTTAGCAGGGGCAGTAACTCACGTTTGCACGTCGACAGAGCTCGGTGCGAAGTGTTTAGCGCCCATTTGTAGACGCGAGTAGTAGTACGGCCTACGCCGCCTGCTGAACGTGCTCCTATGGCAATTGATTCGCGTCATCCGGAGATGTATGGTCGCTGCGGTGGGAGGCGGCAGCGCCAAGTCGAGCGAGTGACTATACAGCAAGATCGCGCTCGCAACGAGGATAGCGTCCGGATGCCCAGTTGTGGCTGCTGCATCACTTGGGGGCCACTACGTCGCATAAAGCCTGGGGCGATGACCCTCCGTTAGCTAGGGTTTGGGGAAACTAAAGGGAGATGGTTGCACAGTTGACTACCTTGCGCGGTGTGCTGCGTCATAAATTGAAAAAGATTCTTCCAGCTACGTGCGATCCGGCTGCCCTCACCGCATGGGCCGATTCGTATAGGCGAGTC
>SRR404991
CTCCCAGAACGTGACAAATCCCCGGGTAGGAAGATTTTTCAACGCTCGTCGCCGCGAACCCATATTTAAGGGGCACCAACCTACGTTACGGCCCGCAGGGCGGGGGCGGTTGAACGTAACAGCGGGTGAGATGGGCATCGCCGAGCGACGCGCGATACAGAGGCGCGACCTCGTGGACTGCGAGAAAGCGAGACACGGGCATCCTACTATCACCATTGTCGGTTACTGACACATCCTTAAGCCTTGGGGGGCGAGGTCCAGCCTCACCCATGATAGTAAAAACGCCCTGCGCAGTTCGTTAGCAGGGGCAGTAACTCACGTTTGCACGTCGACAGAGCTCGGTGCGAAGTGTTTAGCGCCCATTTGTAGACGCGAGTAGTAGTACGGCCTACGCCGCCTGCTGAACGTGCTCCTATGGCAATTGATTCGCGTCATCCGGAGATGTATGGTCGCTGCGGTGGGAGGCGGCAGCGCCAAGTCGAGCGAGTGACTATACAGCAAGATCGCGCTCGCAACGAGGATAGCGTCCGGATGCCCAGTTGTGGCTGCTGCATCACTTGGGGGCCACTACGTCGCATAAAGCCTGGGGCGATGACCCTCCGTTAGCTAGGGTTTGGGGAAACTAAAGGGAGATGGTTGCACAGTTGACTACCTTGCGCGGTGTGCTGCGTCATAAATTGAAAAAGATTCTTCCAGCTACGTGCGATCCGGCTGCCCTCACCGCATGGGCCGATTCGTATAGGCGAGTC
>SRR404992
CTCCCAGAACGTGACAAATCCCCGGGTAGGAAGATTTTTCAACGCTCGTCGCCGCGAACCCATATTTAAGGGGCACCAACCTACGTTACGGCCCGCAGGGCGGGGGCGGTTGAACGTAACAGCGGGTGAGATGGGCATCGCCGAGCGACGCGCGATACAGAGGCGCGACCTCGTGGACTGCGAGAAAGCGAGACACGGGCATCCTACTATCACCATTGTCGGTTACTGACACATCCTTAAGCCTTGGGGGGCGAGGTCCAGCCTCACCCATGATAGTAAAAACGCCCTGCGCAGTTCGTTAGCAGGGGCAGTAACTCACGTTTGCACGTCGACAGAGCTCGGTGCGAAGTGTTTAGCGCCCATTTGTAGACGCGAGTAGTAGTACGGCCTACGCCGCCTGCTGAACGTGCTCCTATGGCAATTGATTCGCGTCATCCGGAGATGTATGGTCGCTGCGGTGGGAGGCGGCAGCGCCAAGTCGAGCGAGTGACTATACAGCAAGATCGCGCTCGCAACGAGGATAGCGTCCGGATGCCCAGTTGTGGCTGCTGCATCACTTGGGGGCCACTACGTCGCATAAAGCCTGGGGCGATGACCCTCCGTTAGCTAGGGTTTGGGGAAACTAAAGGGAGATGGTTGCACAGTTGACTACCTTGCGCGGTGTGCTGCGTCATAAATTGAAAAAGATTCTTCCAGCTACGTGCGATCCGGCTGCCCTCACCGCATGGGCCGATTCGTATAGGCGAGTC
>SRR404993
CTCCCAGAACGTGACAAATCCCCGGGTAGGAAGATTTTTCAACGCTCGTCGCCGCGAACCCATATTTAAGGGGCACCAACCTACGTTACGGCCCGCAGGGCGGGGGCGGTTGAACGTAACAGCGGGTGAGATGGGCATCGCCGAGCGACGCGCGATACAGAGGCGCGACCTCGTGGACTGCGAGAAAGCGAGACACGGGCATCCTACTATCACCATTGTCGGTTACTGACACATCCTTAAGCCTTGGGGGGCGAGGTCCAGCCTCACCCATGATAGTAAAAACGCCCTGCGCAGTTCGTTAGCAGGGGCAGTAACTCACGTTTGCACGTCGACAGAGCTCGGTGCGAAGTGTTTAGCGCCCATTTGTAGACGCGAGTAGTAGTACGGCCTACGCCGCCTGCTGAACGTGCTCCTATGGCAATTGATTCGCGTCATCCGGAGATGTATGGTCGCTGCGGTGGGAGGCGGCAGCGCCAAGTCGAGCGAGTGACTATACAGCAAGATCGCGCTCGCAACGAGGATAGCGTCCGGATGCCCAGTTGTGGCTGCTGCATCACTTGGGGGCCACTACGTCGCATAAAGCCTGGGGCGATGACCCTCCGTTAGCTAGGGTTTGGGGAAACTAAAGGGAGATGGTTGCACAGTTGACTACCTTGCGCGGTGTGCTGCGTCATAAATTGAAAAAGATTCTTCCAGCTACGTGCGATCCGGCTGCCCTCACCGCATGGGCCGATTCGTATAGGCGAGTC
>SRR404994
CTCCCAGAACGTGACAAATCCCCGGGTAGGAAGATTTTTCAACGCTCGTCGCCGCGAACCCATATTTAAGGGGCACCAACCTACGTTACGGCCCGCAGGGCGGGGGCGGTTGAACGTAACAGCGGGTGAGATGGGCATCGCCGAGCGACGCGCGATACAGAGGCGCGACCTCGTGGACTGCGAGAAAGCGAGACACGGGCATCCTACTATCACCATTGTCGGTTACTGACACATCCTTAAGCCTTGGGGGGCGAGGTCCAGCCTCACCCATGATAGTAAAAACGCCCTGCGCAGTTCGTTAGCAGGGGCAGTAACTCACGTTTGCACGTCGACAGAGCTCGGTGCGAAGTGTTTAGCGCCCATTTGTAGACGCGAGTAGTAGTACGGCCTACGCCGCCTGCTGAACGTGCTCCTATGGCAATTGATTCGCGTCATCCGGAGATGTATGGTCGCTGCGGTGGGAGGCGGCAGCGCCAAGTCGAGCGAGTGACTATACAGCAAGATCGCGCTCGCAACGAGGATAGCGTCCGGATGCCCAGTTGTGGCTGCTGCATCACTTGGGGGCCACTACGTCGCATAAAGCCTGGGGCGATGACCCTCCGTTAGCTAGGGTTTGGGGAAACTAAAGGGAGATGGTTGCACAGTTGACTACCTTGCGCGGTGTGCTGCGTCATAAATTGAAAAAGATTCTTCCAGCTACGTGCGATCCGGCTGCCCTCACCGCATGGGCCGATTCGTATAGGCGAGTC
>SRR404995
CTCCCAGAACGTGACAAATCCCCGGGTAGGAAGATTTTTCAACGCTCGTCGCCGCGAACCCATATTTAAGGGGCACCAACCTACGTTACGGCCCGCAGGGCGGGGGCGGTTGAACGTAACAGCGGGTGAGATGGGCATCGCCGAGCGACGCGCGATACAGAGGCGCGACCTCGTGGACTGCGAGAAAGCGAGACACGGGCATCCTACTATCACCATTGTCGGTTACTGACACATCCTTAAGCCTTGGGGGGCGAGGTCCAGCCTCACCCATGATAGTAAAAACGCCCTGCGCAGTTCGTTAGCAGGGGCAGTAACTCACGTTTGCACGTCGACAGAGCTCGGTGCGAAGTGTTTAGCGCCCATTTGTAGACGCGAGTAGTAGTACGGCCTACGCCGCCTGCTGAACGTGCTCCTATGGCAATTGATTCGCGTCATCCGGAGATGTATGGTCGCTGCGGTGGGAGGCGGCAGCGCCAAGTCGAGCGAGTGACTATACAGCAAGATCGCGCTCGCAACGAGGATAGCGTCCGGATGCCCAGTTGTGGCTGCTGCATCACTTGGGGGCCACTACGTCGCATAAAGCCTGGGGCGATGACCCTCCGTTAGCTAGGGTTTGGGGAAACTAAAGGGAGATGGTTGCACAGTTGACTACCTTGCGCGGTGTGCTGCGTCATAAATTGAAAAAGATTCTTCCAGCTACGTGCGATCCGGCTGCCCTCACCGCATGGGCCGATTCGTATAGGCGAGTC
>SRR404996
CTCCCAGAACGTGACAAATCCCCGGGTAGGAAGATTTTTCAACGCTCGTCGCCGCGAACCCATATTTAAGGGGCACCAACCTACGTTACGGCCCGCAGGGCGGGGGCGGTTGAACGTAACAGCGGGTGAGATGGGCATCGCCGAGCGACGCGCGATACAGAGGCGCGACCTCGTGGACTGCGAGAAAGCGAGACACGGGCATCCTACTATCACCATTGTCGGTTACTGACACATCCTTAAGCCTTGGGGGGCGAGGTCCAGCCTCACCCATGATAGTAAAAACGCCCTGCGCAGTTCGTTAGCAGGGGCAGTAACTCACGTTTGCACGTCGACAGAGCTCGGTGCGAAGTGTTTAGCGCCCATTTGTAGACGCGAGTAGTAGTACGGCCTACGCCGCCTGCTGAACGTGCTCCTATGGCAATTGATTCGCGTCATCCGGAGATGTATGGTCGCTGCGGTGGGAGGCGGCAGCGCCAAGTCGAGCGAGTGACTATACAGCAAGATCGCGCTCGCAACGAGGATAGCGTCCGGATGCCCAGTTGTGGCTGCTGCATCACTTGGGGGCCACTACGTCGCATAAAGCCTGGGGCGATGACCCTCCGTTAGCTAGGGTTTGGGGAAACTAAAGGGAGATGGTTGCACAGTTGACTACCTTGCGCGGTGTGCTGCGTCATAAATTGAAAAAGATTCTTCCAGCTACGTGCGATCCGGCTGCCCTCACCGCATGGGCCGATTCGTATAGGCGAGTC
>SRR408487
CTCCCAGAACGTGACAAATCCCCGGGTAGGAAGATTTTTCAACGCTCGTCGCCGCGAACCCATATTTAAGGGGCACCAGCCTACGTTACGGCCCGCAGGGCGGGGGCGGTTGAACGTAACAGCGGGTGAGATGGGCATCGCCGAGCGACGCGCGATACAGAGGCGCGACCTCGTGGGCTGCGAGAAAGCGAGACACGGGCATCCTACTATCACCATTGTCGGTTACTGACACATCCTTAAGCCTTGGGGGGCGAGGTCCAGCCTCACCCATGATAGTAAAAACGCCCTGCGCAGTTCGTTAGCAGGGGCAGTAACTCACGTTTGCACGTCGACAGAGCTCGGTGCGAAGTGTTTAGCGCCCATTTGTAGACGCGAGTAGTAGTACGGCCTACGCCGCCTGCTGAACGTGCTCCTATGGCAATTGATTCGCGTCATCCGGAGATGTATGGTCGCTGCGGTGGGAGGCGGCAGCGCCAAGTCGAGCGAGTGACTATACAGCAAGATCGCGCTCGCAACGAGGATAGCGTCCGGATGCCCAGTTGTGGCTGCTGCATCACTTGGGGGCCACTACGTCGCATAAAGCCTGGGGCGATGACCCTCCGTTAGCTAGGGTTTGGGGAAACTAAAGGGAGATGGTTGCACAGTTGACTACCTTGCGCGGTGTGCTGCGTCATAAATTGAAAAAGATTCTTCCAGCTACGTGCGATCCGGCTGCCCTCACCGCATGGGCCGATTCGTATAGGCGAGTC
>SRR408488
CTCCCAGAACGTGACAAATCCCCGGGTAGGAAGATTTTTCAACGCTCGTCGCCGCGAACCCATATTTAAGGGGCACCAACCTACGTTACGGCCCGCAGGGCGGGGGCGGTTGAACGTAACAGCGGGTGAGATGGGCATCGCCGAGCGACGCGCGATACAGAGGCGCGACCTCGTGGACTGCGAGAAAGCGAGACACGGGCATCCTACTATCACCATTGTCGGTTACTGACACATCCTTAAGCCTTGGGGGGCGAGGTCCAGCCTCACCCATGATAGTAAAAACGCCCTGCGCAGTTCGTTAGCAGGGGCAGTAACTCACGTTTGCACGTCGACAGAGCTCGGTGCGAAGTGTTTAGCGCCCATTTGTAGACGCGAGTAGTAGTACGGCCTACGCCGCCTGCTGAACGTGCTCCTATGGCAATTGATTCGCGTCATCCGGAGATGTATGGTCGCTGCGGTGGGAGGCGGCAGCGCCAAGTCGAGCGAGTGACTATACAGCAAGATCGCGCTCGCAACGAGGATAGCGTCCGGATGCCCAGTTGTGGCTGCTGCATCACTTGGGGGCCACTACGTCGCATAAAGCCTGGGGCGATGACCCTCCGTTAGCTAGGGTTTGGGGAAACTAAAGGGAGATGGTTGCACAGTTGACTACCTTGCGCGGTGTGCTGCGTCATAAATTGAAAAAGATTCTTCCAGCTACGTGCGATCCGGCTGCCCTCACCGCATGGGCCGATTCGTATAGGCGAGTC
>SRR408489
CTCCCAGAACGTGACAAATCCCCGGGTAGGAAGATTTTTCAACGCTCGTCGCCGCGAACCCATATTTAAGGGGCACCAACCTACGTTACGGCCCGCAGGGCGGGGGCGGTTGAACGTAACAGCGGGTGAGATGGGCATCGCCGAGCGACGCGCGATACAGAGGCGCGACCTCGTGGACTGCGAGAAAGCGAGACACGGGCATCCTACTATCACCATTGTCGGTTACTGACACATCCTTAAGCCTTGGGGGGCGAGGTCCAGCCTCACCCATGATAGTAAAAACGCCCTGCGCAGTTCGTTAGCAGGGGCAGTAACTTACGTTTGCACGTCGACAGAGCTCGGTGCGAAGTGTTTAGCGCCCATTTGTAGACGCGAGTAGTAGTGCGGCCTACGCCGCCTGCTGAACGTGCTCCTATGGCAATTGATTCGCGTCATCCGGAGATGTATGGTCGCTGCGGTGGGAGGCGGCAGCGCCAGGTCGAGCGAGTGACTATACAGCAAGATCGCGCTCGCAACGAGGATAGCGTCCGGATGCCCAGTTGTGGCTGCTGCATCACTTGGGGGCCACTACGTCGCATAAAGCCTGGGGCGATGACCCTCCGTTAGCTAGGGTTTGGGGAAACTAAAGGGAGATGGTTGCACAGTTGACTACCTTGCGCGGTGTGCTGCGTCATAAATTGAAAAAGATTCTTCCAGCTACGTGCGATCCGGCTGCCCTCACCGCATGGGCCGATTCGTATAGGCGAGTC
>SRR408493
CTCCCAGAACGTGACAAATCCCCGGGTAGGAAGATTTTTCAACGCTCGTCGCCGCGAACCCATATTTAAGGGGCACCAACCTACGTTACGGCCCGCAGGGCGGGGGCGGTTGAACGTAACAGCGGGTGAGATGGGCATCGCCGAGCGACGCGCGATACAGAGGCGCGACCTCGTGGACTGCGAGAAAGCGAGACACGGGCATCCTACTATCACCATTGTCGGTTACTGACACATCCTTAAGCCTTGGGGGGCGAGGTCCAGCCTCACCCATGATAGTAAAAACGCCCTGCGCAGTTCGTTAGCAGGGGCAGTAACTCACGTTTGCACGTCGACAGAGCTCGGTGCGAAGTGTTTAGCGCCCATTTGTAGACGCGAGTAGTAGTACGGCCTACGCCGCCTGCTGAACGTGCTCCTATGGCAATTGATTCGCGTCATCCGGAGATGTATGGTCGCTGCGGTGGGAGGCGGCAGCGCCAAGTCGAGCGAGTGACTATACAGCAAGATCGCGCTTGCAACGAGGATAGCGTCCGGATGCCCAGTTGTGGCTGCTGCATCACTTGGGGGCCACTACGTCGCATAAAGCCTGGGGCGATGACCCTCCGTTAGCTAGGGTTTGGGGAAACTAAAGGGAGATGGTTGCACAGTTGACTACCTTGCGCGGTGTGCTGCGTCATAAATTGAAAAAGATTCTTCCAGCTACGTGCGATCCGGCTGCCCTCACCGCATGGGCCGATTCGTATAGGCGAGTC
>SRR408494
CTCCCAGAACGTGACAAGTCCCCGGGTAGGAAGATCTTTCAACGCTCGTCGCCGCGAACCCATATTTAAGGGGCACCAACCTACGTTACAGCCCGCAGGGCGGGGGCGGTTGAACGTAACAGCGGGTGAGATGGGCATCGCCGAGCGACGCGCGATACAGAGGCGCGACCTCGTGGACTGCGAGAAAGCGAGACACGGGCATCCTGCTATCACCATTGTCGGTTACCGACACATCCTTAAGCCTTGGGGGGCGAGGTCCAGCCTTACCCATGATAGTAAAAACGCCCTACGCAGTTCGTTAGCAGGGGCAGTAACTCACGTTTGCACGTCGACAGAGCTCGGTGCGAAGTGTTTAGCGCCCATTTGTAGACGCGAGTAGTAGTACGGCCTACGCTGCCTGCTGAACGTGCTCCTATGGCAATTGATTCGCGTCATCCGGAGATGTATGGTCGCTGCGGTGGGAGGCGGCAGCGCCAAGTCGAGCGAGTGACTATGCAGCAAGATCGCGCTCGCAACGAGGATAGCGTCCGGATGCCCAGTTGTGGCTGCTGCATCACTTGGGGGCCACTACGTCGCATAAAGCCTAGGGCGATGACCCTCCGTTAGCTAGGGTTTGGGGAAACTAAAGGGAGATGGTTGCGCAGTTGACTATCTTGCGCGGTGTGCTGCGTCATAAATTGAAAAAGATTCTTCCAGCTACGCGCGATCCGGCTGCCCTCACCGCATGGGCCGATTCGTATAGGCGAGTC
>SRR445175
CCCCCGGAACGTAATAAATCCCAGCGCTGGAAGATTTTTTAGCGCTCGTCGTCACGAGTCCGTGTTTGAGGAACACCGACCCGCGCTACGCCCCGCAAGGCTAGGGCATGTGGGCATATCAGCGGACAATACCAGCATCGTCAAACGACATTCGATGCAGAGGCGTGATCTCGGAGATCACGGGGAAGCGAGACGGCGGCGCCCTACTATCACCACTGTCGGTTAGTGCCACATCCTGTAGTCTTGGGGGGCGGGATCCATCCTCACCCTCGATAGTAAAAGTGCCTCGTGCCGTTCGTTGGTGGCGACAGTAAGTCACGCGTGTACGTCAACAGAACTCGACACGAAGTATCGGACGTCTGTTTGCAGGCGTAAGTAGTGGTACGGCCCACGCCGCTCGTTGAGTGGGCTCCTGTGACGCTTGATTAGCATTATCCAGAGAGGTATGATCGATGCTACTGAGTACAGCGGTACCAAGTCGAGCGAGTTATCATAAGGCAAGACTGCGGGCATGACGAGGATAGCGTCCGGATGCCCGGTTGGAACTACTGTATCATTTGGGGGCCACCACTTCGCATAAGGTTTGGGGTAATGACCTTCTGTTAGCCAAGGTCTGGGGAGGCCAAAGAAATATAACTGCATAGTTAGCTGCCCTATGAGGTGCGCTGCGTTACCGGTGGGAGTAGATTTTTCCAGCTACGTGCGGACCGAATATCACCACCGCACGGGTCGGCCCACATAAGCGAATC
>SRR446740
CTCCCAGAACGTGACAAATTCCCGGGTAAGAAGATTTTTCAACGCTCGTCGCCGCGTACCCATATTTAAGGGGCACCAACCTACGTTACGGCCCGCAGGGCGGGGGCGGTTGAACGTAACAGCGGGTGAGATGGGCGTCACCGAGCGACGCGCGATACAGAGGCGCGACCTCGTGGACTGCGAGAAAGCGAGACACGGGCATCCTACTATCACCATTGTCGGTTGCTGACATATCCTTAAGCCTTGGGGGGCGAGGTCCAGCCTCACCCATGATAGTGAAAACGCCCTGCGCAGTTCGTTAGCAGGGGCAGTAACTCACGTTTGCACGTCGACAGAGCTCGGTGCGAAGTGTTTAGCGCCCATTTGTCGACGCGAGTAGTAGTACGGCCTACGCCGCCTGCTGAACGTGCTCCTATGGCAATTGATTCGCGTCATCCGGAGATGTATGGTCGCTGCGGTGGGAGGTGGCAGCGCCAAGTCGAGCGAGTGACTATACAGCAAGGTCGCGCTCGCAACGAGGATAGCGTCCGGGTGCCCAGTTGTGGCTGCAGCATCACTTGGAGGCCACTACGCCGCATAAAGCCTGGGGCGATGACCCTCCGTTAGCTAGGGTTTGGGGAAACTAAAGGGAGATGGTTGCACAGTTGACTACCTTGCGCGGTGTGCTGCGTCATAAATTGAAAAAGATTCTTCCAGCTACGTGCGATCCAGCTGCCCTCACCGCATGGGCCGATTCGTATAGGCGAGTC
>SRR446757
CTCCCAGAACGTGACAAATCCCCGGGTAGGAAGATTTTTCAACGCTCGTCGCCGCGAACCCATATTTAAGGGGCACCAACCTACGTTACGGCCCGCAGGGCGGGGGCGGTTGAACGTAACAGCGGGTGAGATGGGCATCGCCGAGCGACGCGCGATACAGAGGCGCGACCTCGTGGACTGCGAGAAAGCGAGACACGGGCATCCTACTATCACCATTGTCGGTTACTGACACATCCTTAAGCCTTGGGGGGCGAGGTCCAGCCTCACCCATGATAGTAAAAACGCCCTGCGCAGTTCGTTAGCAGGGGCAGTAACTCACGTTTGCACGTCGACAGAGCTCGGTGCGAAGTGTTTAGCGCCCATTTGTAGACGCGAGTAGTAGTACGGCCTACGCCGCCTGCTGAACGTGCTCCTATGGCAATTGATTCGCGTCATCCGGAGATGTATGGTCGCTGCGGTGGGAGGCGGCAGCGCCAAGTCGAGCGAGTGACTATACAGCAAGATCGCGCTCGCAACGAGGATAGCGTCCGGATGCCCAGTTGTGGCTGCTGCATCACTTGGGGGCCACTACGTCGCATAAAGCCTGGGGCGATGACCCTCCGTTAGCTAGGGTTTGGGGAAACTAAAGGGAGATGGTTGCACAGTTGACTACCTTGCGCGGTGTGCTGCGTCATAAATTGAAAAAGATTCTTCCAGCTACGTGCGATCCGGCTGCCCTCACCGCATGGGCCGATTCGTATAGGCGAGTC
>SRR446760
CTCCCAGAACGTGACAAATCCCCGGGTAGGAAGATTTTTCAACGCTCGTCGCCGCGAACCCATATTTAAGGGGCACCAACCTACGTTACGGCCCGCAGGGCGGGGGCGGTTGAACGTAACAGCGGGTGAGATGGGCATCGCCGAGCGACGCGCGATACAGAGGCGCGACCTCGTGGACTGCGAGAAAGCGAGACACGGGCATCCTACTATCACCATTGTCGGTTACTGACACATCCTTAAGCCTTGGGGGGCGAGGTCCAGCCTCACCCATGATAGTAAAAACGCCCTGCGCAGTTCGTTAGCAGGGGCAGTAACTCACGTTTGCACGTCGACAGAGCTCGGTGCGAAGTGTTTAGCGCCCATTTGTAGACGCGAGTAGTAGTACGGCCTACGCCGCCTGCTGAACGTGCTCCTATGGCAATTGATTCGCGTCATCCGGAGATGTATGGTCGCTGCGGTGGGAGGCGGCAGCGCCAAGTCGAGCGAGTGACTATACAGCAAGATCGCGCTCGCAACGAGGATAGCGTCCGGATGCCCAGTTGTGGCTGCTGCATCACTTGGGGGCCACTACGTCGCATAAAGCCTGGGGCGATGACCCTCCGTTAGCTAGGGTTTGGGGAAACTAAAGGGAGATGGTTGCACAGTTGACTACCTTGCGCGGTGTGCTGCGTCATAAATTGAAAAAGATTCTTCCAGCTACGTGCGATCCGGCTGCCCTCACCGCATGGGCCGATTCGTATAGGCGAGTC
>SRR446761
CTCCCAGAACGTGACAAATCCCCGGGTAGGAAGATTTTTCAACGCTCGTCGCCGCGAACCCATATTTAAGGGGCACCAACCTACGTTACGGCCCGCAGGGCGGGGGCGGTTGAACGTAACAGCGGGTGAGATGGGCATCGCCGAGCGACGCGCGATACAGAGGCGCGACCTCGTGGACTGCGAGAAAGCGAGACACGGGCATCCTACTATCACCATTGTCGGTTACTGACACATCCTTAAGCCTTGGGGGGCGAGGTCCAGCCTCACCCATGATAGTAAAAACGCCCTGCGCAGTTCGTTAGCAGGGGCAGTAACTCACGTTTGCACGTCGACAGAGCTCGGTGCGAAGTGTTTAGCGCCCATTTGTAGACGCGAGTAGTAGTACGGCCTACGCCGCCTGCTGAACGTGCTCCTATGGCAATTGATTCGCGTCATCCGGAGATGTATGGTCGCTGCGGTGGGAGGCGGCAGCGCCAAGTCGAGCGAGTGACTATACAGCAAGATCGCGCTCGCAACGAGGATAGCGTCCGGATGCCCAGTTGTGGCTGCTGCATCACTTGGGGGCCACTACGTCGCATAAAGCCTGGGGCGATGACCCTCCGTTAGCTAGGGTTTGGGGAAACTAAAGGGAGATGGTTGCACAGTTGACTACCTTGCGCGGTGTGCTGCGTCATAAATTGAAAAAGATTCTTCCAGCTACGTGCGATCCGGCTGCCCTCACCGCATGGGCCGATTCGTATAGGCGAGTC
>SRR446808
CTCCCAGAACGTGACAAATCCCCGGGTAGGAAGATTTTTCAACGCTCGTCGCCGCGAACCCATATTTAAGGGGCACCAACCTACGTTACGGCCCGCAGGGCGGGGGCGGTTGAACGTAACAGCGGGTGAGATGGGCATCGCCGAGCGACGCGCGATACAGAGGCGCGACCTCGTGGACTGCGAGAAAGCGAGACACGGGCATCCTACTATCACCATTGTCGGTTACTGACACATCCTTAAGCCTTGGGGGGCGAGGTCCAGCCTCACCCATGATAGTAAAAACGCCCTGCGCAGTTCGTTAGCAGGGGCAGTAACTCACGTTTGCACGTCGACAGAGCTCGGTGCGAAGTGTTTAGCGCCCATTTGTAGACGCGAGTAGTAGTACGGCCTACGCCGCCTGCTGAACGTGCTCCTATGGCAATTGATTCGCGTCATCCGGAGATGTATGGTCGCTGCGGTGGGAGGCGGCAGCGCCAAGTCGAGCGAGTGACTATACAGCAAAATCGCGCTCGCAACGAGGATAGCGTCCGGATGCCCAGTTGTGGCTGCTGCATCACTTGGGGGCCACTACGTCGCATAAAGCCTGGGGCGATGACCCTCCGTTAGCTAGGGTTTGGGGAAACTAAAGGGAGATGGTTGCACAGTTGACTACCTTGCGCGGTGTGCTGCGTCATAAATTGAAAAAGATTCTTCCAGCTACGTGCGATCCGGCTGCCCTCACCGCATGGGCCGATTCGTATAGGCGAGTC
>SRR446809
CTCCCAGACTGTGACAAATCCCCGGGTAGGAAGATTTTTCAACGCTCGTCGCCGCGAACCCATATTTAAGGGGCACCAACCTACGTTACGGCCCGCAGGGCGGGGGCGGTTGAACGTGACAGCGGGTGAGATGGGCATCGCCGAGCGATGCGCGATACAGAGGCGCGACCTCGTGGACTGCGAGAAAGCGAGACACGGGCATCCTACTATCACCATTGTCGGTTACTGACACATCCTTAAGCCTTGGGGGGCGAGGTCCAGCCTCACCCATGATAGTAAAAACGCCCTGCGCAGTTCGTTAGCAGGGGCAGTAACTCACGTTTGCACGTCGACAGAGCTCGGTGCGAAGTGTTTAGCGCCCATTTGTAGACGCGAGTAGTAGTACGGCCTACGCCGCCTGCTGAACGTGCTCCTATGGCAACTGATTCGCGTCATCCGGAGATGTATGGTCGCTGCGGTGGGAGGCGGCAGCGCCAAGTCGAGCGAGTGACTATACAGCAAGATCGCGCTCGCAACGAGGATAGCGTCCGGATGCCCAGTTGTGGCTGCTGCATCACTTGGGGGCCACTACGTCGCATAAAGCCTGGGGCGATGACCCTCCGTTAGCTAGGGTTTGGGGAAACTAAAGGGAGATGGTTGCACAGTTGACTACCTTGCGCGGTGTGCTGCGTCATAAATTGAAAAAGATTCTTCCAGCTACGTGCGATCCGGCTGCCCTCACCGCATGGGCCGATTCGTATAGGCGAGTC
>SRR446811
CTCCCAGAACGTGACAAATCCCCGGGTAGGAAGATTTTTCAACGCTCGTCGCCGCGAACCCATATTTAAGGGGCACCAACCTACGTCACGGCCCGCAGGGCGGGGGCGGTTGAACGTAACAGCGGGTGAGATGGGCATCGCCGAGCGACGCGCGATACAGAGGCGCGACCTCGTGGACTGCGAGAAAGCGAGACACGGGCATCCTACTATCACCATTGTCGGTTACTGACACATCCTTAAGCCTTGGGGGGCGAGGTCCAGCCTCACCCATGATAGTAAAAACGCCCTGCGCAGTTCGTTAGCAGGGGCAGTAACTCACGTTTGCACGTCGACAGAGCTCGGTGCGAAGTGTTTAGCGCCCATTTGTAGACGCGAGTAGTAGTACGGCCTACGCCGCCTGCTGAACGTGCTCCTATGGCAATTGATTCGCGTCATCCGGAGATGTATGGTCGCTGCGGTGGGAGGCGGCAGCGCCAAGTCGAGCGAGTGACTATACAGCAAGATCGCGCTCGCAACGAGGATAGCGTCCGGATGCCCAGTTGTGGCTGCTGCATCACTTGGGGGCCACTACGTCGCATAAAGCCTGGGGCGATGACCCTCCGTTAGCTAGGGTTTGGGGAAACTAAAGGGAGATGGTTGCACAGTTGACTACCTTGCGCGGTGTGCTGCGTCATAAATTGAAAAAGATTCTCCCAGCTACGTGCGATCCGGCTGCCCTCACCGCATGGGCCGATTCGTATAGGCGAGTC
>SRR446818
CTCCCAGAACGTGACAAATCCCCGGGTAGGAAGATTTTTCAACGCTCGTCGCCGCGAACCCATATTTAAGGGGCACCAACCTACGTTACGGCCCGCAGGGCGGGGGCGGTTGAACGTAACAGCGGGTGAGATGGGCATCGCCGAGCGACGCGCGATACAGAGGCGCGACCTCGTGGACTGCGAGAAAGCGAGACACGGGCATCCTACTATCACCATTGTCGGTTACTGACACATCCTTAAGCCTTGGGGGGCGAGGTCCAGCCTCACCCATGATAGTAAAAACGCCCTGCGCAGTTCGTTAGCAGGGGCAGTAACTCACGTTTGCACGTCGACAGAGCTCGGTGCGAAGTGTTTAGCGCCCATTTGTAGACGCGAGTAGTAGTACGGCCTACGCCGCCTGCTGAACGTGCTCCTATGGCAATTGATTCGCGTCATCCGGAGATGTATGGTCGCTGCGGTGGGAGGCGGCAGCGCCAAGTCGAGCGAGTGACTATACAGCAAGATCGCGCTCGCAACGAGGATAGCGTCCGGATGCCCAGTTGTGGCTGCTGCATCACTTGGGGGCCACTACGTCGCATAAAGCCTGGGGCGATGACCCTCCGTTAGCTAGGGTTTGGGGAAACTAAAGGGAGATGGTTGCACAGTTGACTACCTTGCGCGGTGTGCTGCGTCATAAATTGAAAAAGATTCTTCCAGCTACGTGCGATCCGGCTGCCCTCACCGCATGGGCCGATTCGTATAGGCGAGTC
>SRR446821
CTCCCAGAACGTGACAAATCCCCGGGTAGGAAGATTTTTCAACGCTCGTCGCCGCGAACCCATATTTAAGGGGCACCAACCTACGTTACGGCCCGCAGGGCGGGGGCGGTTGAACGTAACAGCGGGTGAGATGGGCATCGCCGAGCGACGCGCGATACAGAGGCGCGACCTCGTGGACTGCGAGAAAGCGAGACACGGGCATCCTACTATCACCATTGTCGGTTACTGACACATCCTTAAGCCTTGGGGGGCGAGGTCCAGCCTCACCCATGATAGTAAAAACGCCCTGCGCAGTTCGTTAGCAGGGGCAGTAACTCACGTTTGCACGTCGACAGAGCTCGGTGCGAAGTGTTTAGCGCCCATTTGTAGACGCGAGTAGTAGTACGGCCTACGCCGCCTGCTGAACGTGCTCCTATGGCAATTGATTCGCGTCATCCGGAGATGTATGGTCGCTGCGGTGGGAGGCGGCAGCGCCAAGTCGAGCGAGTGACTATACAGCAAGATCGCGCTCGCAACGAGGATAGCGTCCGGATGCCCAGTTGTGGCTGCTGCATCACTTGGGGGCCACTACGTCGCATAAAGCCTGGGGCGATGACCCTCCGTTAGCTAGGGTTTGGGGAAACTAAAGGGAGATGGTTGCACAGTTGACTACCTTGCGCGGTGTGCTGCGTCATAAATTGAAAAAGATTCTTCCAGCTACGTGCGATCCGGCTGCCCTCACCGCATGGGCCGATTCGTATAGGCGAGTC
>SRR446822
CTCCCAGAACGTGACAAATCCCCGGGTAGGAAGATTTTTCAACGCTCGTCGCCGCGAACCCATATTTAAGGGGCACCAACCTACGTTACGGCCCGCAGGGCGGGGGCGGTTGAACGTAACAGCGGGTGAGATGGGCATCGCCGAGCGACGCGCGATACAGAGGCGCGACCTCGTGGACTGCGAGAAAGCGAGACACGGGCATCCTACTATCACCATTGTCGGTTACTGACACATCCTTAAGCCTTGGGGGGCGAGGTCCAGCCTCACCCATGATAGTAAAAACGCCCTGCGCAGTTCGTTAGCAGGGGCAGTAACTCACGTTTGCACGTCGACAGAGCTCGGTGCGAAGTGTTTAGCGCCCATTTGTAGACGCGAGTAGTAGTACGGCCTACGCCGCCTGCTGAACGTGCTCCTATGGCAATTGATTCGCGTCATCCGGAGATGTATGGTCGCTGCGGTGGGAGGCGGCAGCGCCAAGTCGAGCGAGTGACTATACAGCAAGATCGCGCTCGCAACGAGGATAGCGTCCGGATGCCCAGTTGTGGCTGCTGCATCACTTGGGGGCCACTACGTCGCATAAAGCCTGGGGCGATGACCCTCCGTTAGCTAGGGTTTGGGGAAACTAAAGGGAGATGGTTGCACAGTTGACTACCTTGCGCGGTGTGCTGCGTCATAAATTGAAAAAGATTCTTCCAGCTACGTGCGATCCGGCTGCCCTCACCGCATGGGCCGATTCGTATAGGCGAGTC
>SRR446823
CTCCCAGAACGTGACAAATCCCCGGGTAGGAAGATTTTTCAACGCTCGTCGCCGCGAACCCATATTTAAGGGGCACCAACCTACGTTACGGCCCGCAGGGCGGGGGCGGTTGAACGTAACAGCGGGTGAGATGGGCATCGCCGAGCGACGCGCGATACAGAGGCGCGACCTCGTGGACTGCGAGAAAGCGAGACACGGGCATCCTACTATCACCATTGTCGGTTACTGACACATCCTTAAGCCTTGGGGGGCGAGGTCCAGCCTCACCCATGATAGTAAAAACGCCCTGCGCAGTTCGTTAGCAGGGGCAGTAACTCACGTTTGCACGTCGACAGAGCTCGGTGCGAAGTGTTTAGCGCCCATTTGTAGACGCGAGTAGTAGTACGGCCTACGCCGCCTGCTGAACGTGCTCCTATGGCAATTGATTCGCGTCATCCGGAGATGTATGGTCGCTGCGGTGGGAGGCGGCAGCGCCAAGTCGAGCGAGTGACTATACAGCAAGATCGCGCTCGCAACGAGGATAGCGTCCGGATGCCCAGTTGTGGCTGCTGCATCACTTGGGGGCCACTACGTCGCATAAAGCCTGGGGCGATGACCCTCCGTTAGCTAGGGTTTGGGGAAACTAAAGGGAGATGGTTGCACAGTTGACTACCTTGCGCGGTGTGCTGCGTCATAAATTGAAAAAGATTCTTCCAGCTACGTGCGATCCGGCTGCCCTCACCGCATGGGCCGATTCGTATAGGCGAGTC
>SRR446826
CTCCCAGAACGTGACAAATCCCCGGGTAGGAAGATTTTTCAACGCTCGTCGCCGCGAACCCATATTTAAGGGGCACCAACCTACGTTACGGCCCGCAGGGCGGGGGCGGTTGAACGTAACAGCGGGTGAGATGGGCATCGCCGAGCGACGCGCGATACAGAGGCGCGACCTCGTGGACTGCGAGAAAGCGAGACACGGGCATCCTACTATCACCATTGTCGGTTACTGACACATCCTTAAGCCTTGGGGGGCGAGGTCCAGCCTCACCCATGATAGTAAAAACGCCCTGCGCAGTTCGTTAGCAGGGGCAGTAACTCACGTTTGCACGTCGACAGAGCTCGGTGCGAAGTGTTTAGCGCCCATTTGTAGACGCGAGTAGTAGTACGGCCTACGCCGCCTGCTGAACGTGCTCCTATGGCAATTGATTCGCGTCATCCGGAGATGTATGGTCGCTGCGGTGGGAGGCGGCAGCGCCAAGTCGAGCGAGTGACTATACAGCAAGATCGCGCTCGCAACGAGGATAGCGTCCGGATGCCCAGTTGTGGCTGCTGCATCACTTGGGGGCCACTACGTCGCATAAAGCCTGGGGCGATGACCCTCCGTTAGCTAGGGTTTGGGGAAACTAAAGGGAGATGGTTGCACAGTTGACTACCTTGCGCGGTGTGCTGCGTCATAAATTGAAAAAGATTCTTCCAGCTACGTGCGATCCGGCTGCCCTCACCGCATGGGCCGATTCGTATAGGCGAGTC
>SRR486157
CTCCCAGAACGTGACAAATCCCCGGGTAGGAAGATTTTTCAACGCTCGTCGCCGCGAACCCATATTTAAGGGGCACCAACCTACGTTACGGCCCGCAGGGCGGGGGCGGTTGAACGTAACAGCGGGTGAGATGGGCATCGCCGAGCGACGCGCGATACAGAGGCGCGACCTCGTGGACTGCGAGAAAGCGAGACACGGGCATCCTACTATCACCATTGTCGGTTACTGACACATCCTTAAGCCTTGGGGGGCGAGGTCCAGCCTCACCCATGATAGTAAAAACGCCCTGCGCAGTTCGTTAGCAGGGGCAGTAACTCACGTTTGCACGTCGACAGAGCTCGGTGCGAAGTGTTTAGCGCCCATTTGTAGACGCGAGTAGTAGTACGGCCTACGCCGCCTGCTGAACGTGCTCCTATGGCAATTGATTCGCGTCATCCGGAGATGTATGGTCGCTGCGGTGGGAGGCGGCAGCGCCAAGTCGAGCGAGTGACTATACAGCAAGATCGCGCTCGCAACGAGGATAGCGTCCGGATGCCCAGTTGTGGCTGCTGCATCACTTGGGGGCCACTACGTCGCATAAAGCCTGGGGCGATGACCCTCCGTTAGCTAGGGTTTGGGGAAACTAAAGGGAGATGGTTGCACAGTTGACTACCTTGCGCGGTGTGCTGCGTCATAAATTGAAAAAGATTCTTCCAGCTACGTGCGATCCGGCTGCCCTCACCGCATGGGCCGATTCGTATAGGCGAGTC
>SRR486160
CTCCCAGAACGTGACAAATCCCCGGGTAGGAAGATTTTTCAACGCTCGTCGCCGCGAACCCATATTTAAGGGGCACCAACCTACGTTACGGCCCGCAGGGCGGGGGCGGTTGAACGTAACAGCGGGTGAGATGGGCATCGCCGAGCGACGCGCGATACAGAGGCGCGACCTCGTGGACTGCGAGAAAGCGAGACACGGGCATCCTACTATCACCATTGTCGGTTACTGACACATCCTTAAGCCTTGGGGGGCGAGGTCCAGCCTCACCCATGATAGTAAAAACGCCCTGCGCAGTTCGTTAGCAGGGGCAGTAACTCACGTTTGCACGTCGACAGAGCTCGGTGCGAAGTGTTTAGCGCCCATTTGTAGACGCGAGTAGTAGTACGGCCTACGCCGCCTGCTGAACGTGCTCCTATGGCAATTGATTCGCGTCATCCGGAGATGTATGGTCGCTGCGGTGGGAGGCGGCAGCGCCAAGTCGAGCGAGTGACTATACAGCAAGATCGCGCTCGCAACGAGGATAGCGTCCGGATGCCCAGTTGTGGCTGCTGCATCACTTGGGGGCCACTACGTCGCATAAAGCCTGGGGCGATGACCCTCCGTTAGCTAGGGTTTGGGGAAACTAAAGGGAGATGGTTGCACAGTTGACTACCTTGCGCGGTGTGCTGCGTCATAAATTGAAAAAGATTCTTCCAGCTACGTGCGATCCGGCTGCCCTCACCGCATGGGCCGATTCGTATAGGCGAGTC
>SRR493107
CTCCCAGAACGTGACAAATCCCCGGGTAGGAAGATTTTTCAACGCTCGTCGCCGCGAACCCATATTTAAGGGGCACCAACCTACGTTACGGTCCGCAGGGCGGGGGCGGTTGAACGTAACAGCGGGTGAGATGGGCATCGCCGAGCGACGCGCGATACAGAGGCGCGACCTCGTGGACTGCGAGAAAGCGAGACACGGGCATCCTACTATCACCATTGTCGGTTACTGACACATCCTTAAGCCTTGGGGGGCGAGGTCCAGCCTCACCCATGATAGTAAAAACGCCCTGCGCAGTTCGTTAGCAGGGGCAGTAACTCACGTTTGCACGTCGACAGAGCTCGGTGCGAAGTGTTTAGCGCCCATTTGTAGACGCGAGTAGAAGTACGGCCTACGCCGCCTGCTGAACGTGCTCCTATGGCAATTGATTCGCGTCATCCGGAGATGTATGGTCGCTGCGGTGGGAGGCGGCAGCGCCAAGTCGAGCGAGTGACTATACAGCAAGATCGCGCTCGCAACGAGGATAGCGTCCGGATGCCCAGTTGTGGCTGCTGCATCACTTGGGGGCCACTACGTCGCATAAAGCCTGGGGCGATGACCCTCCGTTAGCTAGGGTTTGGGGAAACTAAAGGGAGATGGTTGCACAGTTGACTACCTTGCGCGGTGTGCTGCGTCATAAATTGAAAAAGATTCTTCCAGCTACGTGCGATCCGGCTGCCCTCACCGCATGGGCCGATTCGTATAGGCGAGTC
>SRR493284
CTCCCAGAACGTGACAAATCCCCGGGTAGGAAGATTTTTCAACGCTCGTCGCCGCGAACCCATATTTAAGGGGCACCAACCTACGTTACGGTCCGCAGGGCGGGGGCGGTTGAACGTAACAGCGGGTGAGATGGGCATCGCCGAGCGACGCGCGATACAGAGGCGCGACCTCGTGGACTGCGAGAAAGCGAGACACGGGCATCCTACTATCACCATTGTCGGTTACTGACACATCCTTAAGCCTTGGGGGGCGAGGTCCAGCCTCACCCATGATAGTAAAAACGCCCTGCGCAGTTCGTTAGCAGGGGCAGTAACTCACGTTTGCACGTCGACAGAGCTCGGTGCGAAGTGTTTAGCGCCCATTTGTAGACGCGAGTAGAAGTACGGCCTACGCCGCCTGCTGAACGTGCTCCTATGGCAATTGATTCGCGTCATCCGGAGATGTATGGTCGCTGCGGTGGGAGGCGGCAGCGCCAAGTCGAGCGAGTGACTATACAGCAAGATCGCGCTCGCAACGAGGATAGCGTCCGGATGCCCAGTTGTGGCTGCTGCATCACTTGGGGGCCACTACGTCGCATAAAGCCTGGGGCGATGACCCTCCGTTAGCTAGGGTTTGGGGAAACTAAAGGGAGATGGTTGCACAGTTGACTACCTTGCGCGGTGTGCTGCGTCATAAATTGAAAAAGATTCTTCCAGCTACGTGCGATCCGGCTGCCCTCACCGCATGGGCCGATTCGTATAGGCGAGTC
>SRR493328
CTCCCAGAACGTGACAAATCCCCGGGTAGGAAGATTTTTCAACGCTCGTCGCCGCGAACCCATATTTAAGGGGCACCAACCTACGTTACGGCCCGCAGGGCGGGGGCGGTTGAACGTAACAGCGGGTGAGATGGGCATCGCCGAGCGACGCGCGATACAGAGGCGCGACCTCGTGGACTGCGAGAAAGCGAGACACGGGCATCCTACTATCACCATTGTCGGTTACTGACACATCCTTAAGCCTTGGGGGGCGAGGTCCAGCCTCACCCATGATAGTAAAAACGCCCTGCGCAGTTCGTTAGCAGGGGCAGTAACTCACGTTTGCACGTCGACAGAGCTCGGTGCGAAGTGTTTAGCGCCCATTTGTAGACGCGAGTAGTAGTACGGCCTACGCCGCCTGCTGAACGTGCTCCTATGGCAATTGATTCGCGTCATCCGGAGATGTATGGTCGCTGCGGTGGGAGGCGGCAGCGCCAAGTCGAGCGAGTGACTATACAGCAAGATCGCGCTCGCAACGAGGATAGCGTCCGGATGCCCAGTTGTGGCTGCTGCATCACTTGGGGGCCACTACGTCGCATAAAGCCTGGGGCGATGACCCTCCGTTAGCTAGGGTTTGGGGAAACTAAAGGGAGATGGTTGCACAGTTGACTACCTTGCGCGGTGTGCTGCGTCATAAATTGAAAAAGATTCTTCCAGCTACGTGCGATCCGGCTGCCCTCACCGCATGGGCCGATTCGTATAGGCGAGTC
>SRR493329
CTCCCAGAACGTGACAAATCCCCGGGTAGGAAGATTTTTCAACGCTCGTCGCCGCGAACCCATATTTAAGGGGCACCAACCTACGTTACGGCCCGCAGGGCGGGGGCGGTTGAACGTAACAGCGGGTGAGATGGGCATCGCCGAGCGACGCGCGATACAGAGGCGCGACCTCGTGGACTGCGAGAAAGCGAGACACGGGCATCCTACTATCACCATTGTCGGTTACTGACACATCCTTAAGCCTTGGGGGGCGAGGTCCAGCCTCACCCATGATAGTAAAAACGCCCTGCGCAGTTCGTTAGCAGGGGCAGTAACTCACGTTTGCACGTCGACAGAGCTCGGTGCGAAGTGTTTAGCGCCCATTTGTAGACGCGAGTAGTAGTACGGCCTACGCCGCCTGCTGAACGTGCTCCTATGGCAATTGATTCGCGTCATCCGGAGATGTATGGTCGCTGCGGTGGGAGGCGGCAGCGCCAAGTCGAGCGAGTGACTATACAGCAAGATCGCGCTCGCAACGAGGATAGCGTCCGGATGCCCAGTTGTGGCTGCTGCATCACTTGGGGGCCACTACGTCGCATAAAGCCTGGGGCGATGACCCTCCGTTAGCTAGGGTTTGGGGAAACTAAAGGGAGATGGTTGCACAGTTGACTACCTTGCGCGGTGTGCTGCGTCATAAATTGAAAAAGATTCTTCCAGCTACGTGCGATCCGGCTGCCCTCACCGCATGGGCCGATTCGTATAGGCGAGTC
>SRR493330
CTCCCAGAACGTGACAAATCCCCGGGTAGGAAGATTTTTCAACGCTCGTCGCCGCGAACCCATATTTAAGGGGCACCAACCTACGTTACGGCCCGCAGGGCGGGGGCGGTTGAACGTAACAGCGGGTGAGATGGGCATCGCCGAGCGACGCGCGATACAGAGGCGCGACCTCGTGGACTGCGAGAAAGCGAGACACGGGCATCCTACTATCACCATTGTCGGTTACTGACACATCCTTAAGCCTTGGGGGGCGAGGTCCAGCCTCACCCATGATAGTAAAAACGCCCTGCGCAGTTCGTTAGCAGGGGCAGTAACTCACGTTTGCACGTCGACAGAGCTCGGTGCGAAGTGTTTAGCGCCCATTTGTAGACGCGAGTAGTAGTACGGCCTACGCCGCCTGCTGAACGTGCTCCTATGGCAATTGATTCGCGTCATCCGGAGATGTATGGTCGCTGCGGTGGGAGGCGGCAGCGCCAAGTCGAGCGAGTGACTATACAGCAAGATCGCGCTCGCAACGAGGATAGCGTCCGGATGCCCAGTTGTGGCTGCTGCATCACTTGGGGGCCACTACGTCGCATAAAGCCTGGGGCGATGACCCTCCGTTAGCTAGGGTTTGGGGAAACTAAAGGGAGATGGTTGCACAGTTGACTACCTTGCGCGGTGTGCTGCGTCATAAATTGAAAAAGATTCTTCCAGCTACGTGCGATCCGGCTGCCCTCACCGCATGGGCCGATTCGTATAGGCGAGTC
>SRR493331
CTCCCAGAACGTGACAAATCCCCGGGTAGGAAGATTTTTCAACGCTCGTCGCCGCGAACCCATATTTAAGGGGCACCAACCTACGTTACGGCCCGCAGGGCGGGGGCGGTTGAACGTAACAGCGGGTGAGATGGGCATCGCCGAGCGACGCGCGATACAGAGGCGCGACCTCGTGGACTGCGAGAAAGCGAGACACGGGCATCCTACTATCACCATTGTCGGTTACTGACACATCCTTAAGCCTTGGGGGGCGAGGTCCAGCCTCACCCATGATAGTAAAAACGCCCTGCGCAGTTCGTTAGCAGGGGCAGTAACTCACGTTTGCACGTCGACAGAGCTCGGTGCGAAGTGTTTAGCGCCCATTTGTAGACGCGAGTAGTAGTACGGCCTACGCCGCCTGCTGAACGTGCTCCTATGGCAATTGATTCGCGTCATCCGGAGATGTATGGTCGCTGCGGTGGGAGGCGGCAGCGCCAAGTCGAGCGAGTGACTATACAGCAAGATCGCGCTCGCAACGAGGATAGCGTCCGGATGCCCAGTTGTGGCTGCTGCATCACTTGGGGGCCACTACGTCGCATAAAGCCTGGGGCGATGACCCTCCGTTAGCTAGGGTTTGGGGAAACTAAAGGGAGATGGTTGCACAGTTGACTACCTTGCGCGGTGTGCTGCGTCATAAATTGAAAAAGATTCTTCCAGCTACGTGCGATCCGGCTGCCCTCACCGCATGAGCCGATTCGTATAGGCGAGTC
>SRR493332
CTCCCAGAACGTGACAAATCCCCGGGTAGGAAGATTTTTCAACGCTCGTCGCCGCGAACCCATATTTAAGGGGCACCAACCTACGTTACGGCCCGCAGGGCGGGGGCGGTTGAACGTAACAGCGGGTGAGATGGGCATCGCCGAGCGACGCGCGATACAGAGGCGCGACCTCGTGGACTGCGAGAAAGCGAGACACGGGCATCCTACTATCACCATTGTCGGTTACTGACACATCCTTAAGCCTTGGGGGGCGAGGTCCAGCCTCACCCATGATAGTAAAAACGCCCTGCGCAGTTCGTTAGCAGGGGCAGTAACTCACGTTTGCACGTCGACAGAGCTCGGTGCGAAGTGTTTAGCGCCCATTTGTAGACGCGAGTAGTAGTACGGCCTACGCCGCCTGCTGAACGTGCTCCTATGGCAATTGATTCGCGTCATCCGGAGATGTATGGTCGCTGCGGTGGGAGGCGGCAGCGCCAAGTCGAGCGAGTGACTATACAGCAAGATCGCGCTCGCAACGAGGATAGCGTCCGGATGCCCAGTTGTGGCTGCTGCATCACTTGGGGGCCACTACGTCGCATAAAGCCTGGGGCGATGACCCTCCGTTAGCTAGGGTTTGGGGAAACTAAAGGGAGATGGTTGCACAGTTGACTACCTTGCGCGGTGTGCTGCGTCATAAATTGAAAAAGATTCTTCCAGCTACGTGCGATCCGGCTGCCCTCACCGCATGGGCCGATTCGTATAGGCGAGTC
>SRR493333
CTCCCAGAACGTGACAAATCCCCGGGTAGGAAGATTTTTCAACGCTCGTCGCCGCGAACCCATATTTAAGGGGCACCAACCTACGTTACGGCCCGCAGGGCGGGGGCGGTTGAACGTAACAGCGGGTGAGATGGGCATCGCCGAGCGACGCGCGATACAGAGGCGCGACCTCGTGGACTGCGAGAAAGCGAGACACGGGCATCCTACTATCACCATTGTCGGTTACTGACACATCCTTAAGCCTTGGGGGGCGAGGTCCAGCCTCACCCATGATAGTAAAAACGCCCTGCGCAGTTCGTTAGCAGGGGCAGTAACTCACGTTTGCACGTCGACAGAGCTCGGTGCGAAGTGTTTAGCGCCCATTTGTAGACGCGAGTAGTAGTACGGCCTACGCCGCCTGCTGAACGTGCTCCTATGGCAATTGATTCGCGTCATCCGGAGATGTATGGTCGCTGCGGTGGGAGGCGGCAGCGCCAAGTCGAGCGAGTGACTATACAGCAAGATCGCGCTCGCAACGAGGATAGCGTCCGGATGCCCAGTTGTGGCTGCTGCATCACTTGGGGGCCACTACGTCGCATAAAGCCTGGGGCGATGACCCTCCGTTAGCTAGGGTTTGGGGAAACTAAAGGGAGATGGTTGCACAGTTGACTACCTTGCGCGGTGTGCTGCGTCATAAATTGAAAAAGATTCTTCCAGCTACGTGCGATCCGGCTGCCCTCACCGCATGGGCCGATTCGTATAGGCGAGTC
>SRR493336
CTCCCAGAACGTGACAAATCCCCGGGTAGGAAGATTTTTCAACGCTCGTCGCCGCGAACCCATATTTAAGGGGCACCAACCTACGTTACGGCCCGCAGGGCGGGGGCGGTTGAACGTAACAGCGGGTGAGATGGGCATCGCCGAGCGACGCGCGATACAGAGGCGCGACCTCGTGGACTGCGAGAAAGCGAGACACGGGCATCCTACTATCACCATTGTCGGTTACTGACACATCCTTAAGCCTTGGGGGGCGAGGTCCAGCCTCACCCATGATAGTAAAAACGCCCTGCGCAGTTCGTTAGCAGGGGCAGTAACTCACGTTTGCACGTCGACAGAGCTCGGTGCGAAGTGTTTAGCGCCCATTTGTAGACGCGAGTAGTAGTACGGCCTACGCCGCCTGCTGAACGTGCTCCTATGGCAATTGATTCGCGTCATCCGGAGATGTATGGTCGCTGCGGTGGGAGGCGGCAGCGCCAAGTCGAGCGAGTGACTATACAGCAAGATCGCGCTCGCAACGAGGATAGCGTCCGGATGCCCAGTTGTGGCTGCTGCATCACTTGGGGGCCACTACGTCGCATAAAGCCTGGGGCGATGACCCTCCGTTAGCTAGGGTTTGGGGAAACTAAAGGGAGATGGTTGCACAGTTGACTACCTTGCGCGGTGTGCTGCGTCATAAATTGAAAAAGATTCTTCCAGCTACGTGCGATCCGGCTGCCCTCACCGCATGGGCCGATTCGTATAGGCGAGTC
>SRR493337
CTCCCAGAACGTGACAAATCCCCGGGTAGGAAGATTTTTCAACGCTCGTCGCCGCGAACCCATATTTAAGGGGCACCAACCTACGTTACGGCCCGCAGGGCGGGGGCGGTTGAACGTAACAGCGGGTGAGATGGGCATCGCCGAGCGACGCGCGATACAGAGGCGCGACCTCGTGGACTGCGAGAAAGCGAGACACGGGCATCCTACTATCACCATTGTCGGTTACTGACACATCCTTAAGCCTTGGGGGGCGAGGTCCAGCCTCACCCATGATAGTAAAAACGCCCTGCGCAGTTCGTTAGCAGGGGCAGTAACTCACGTTTGCACGTCGACAGAGCTCGGTGCGAAGTGTTTAGCGCCCATTTGTAGACGCGAGTAGTAGTACGGCCTACGCCGCCTGCTGAACGTGCTCCTATGGCAATTGATTCGCGTCATCCGGAGATGTATGGTCGCTGCGGTGGGAGGCGGCAGCGCCAAGTCGAGCGAGTGACTATACAGCAAGATCGCGCTCGCAACGAGGATAGCGTCCGGATGCCCAGTTGTGGCTGCTGCATCACTTGGGGGCCACTACGTCGCATAAAGCCTGGGGCGATGACCCTCCGTTAGCTAGGGTTTGGGGAAACTAAAGGGAGATGGTTGCACAGTTGACTACCTTGCGCGGTGTGCTGCGTCATAAATTGAAAAAGATTCTTCCAGCTACGTGCGATCCGGCTGCCCTCACCGCATGGGCCGATTCGTATAGGCGAGTC
>SRR493338
CTCCCAGAACGTGACAAATCCCCGGGTAGGAAGATTTTTCAACGCTCGTCGCCGCGAACCCATATTTAAGGGGCACCAACCTACGTTACGGCCCGCAGGGCGGGGGCGGTTGAACGTAACAGCGGGTGAGATGGGCATCGCCGAGCGACGCGCGATACAGAGGCGCGACCTCGTGGACTGCGAGAAAGCGAGACACGGGCATCCTACTATCACCATTGTCGGTTACTGACACATCCTTAAGCCTTGGGGGGCGAGGTCCAGCCTCACCCATGATAGTAAAAACGCCCTGCGCAGTTCGTTAGCAGGGGCAGTAACTCACGTTTGCACGTCGACAGAGCTCGGTGCGAAGTGTTTAGCGCCCATTTGTAGACGCGAGTAGTAGTACGGCCTACGCCGCCTGCTGAACGTGCTCCTATGGCAATTGATTCGCGTCATCCGGAGATGTATGGTCGCTGCGGTGGGAGGCGGCAGCGCCAAGTCGAGCGAGTGACTATACAGCAAGATCGCGCTCGCAACGAGGATAGCGTCCGGATGCCCAGTTGTGGCTGCTGCATCACTTGGGGGCCACTACGTCGCATAAAGCCTGGGGCGATGACCCTCCGTTAGCTAGGGTTTGGGGAAACTAAAGGGAGATGGTTGCACAGTTGACTACCTTGCGCGGTGTGCTGCGTCATAAATTGAAAAAGATTCTTCCAGCTACGTGCGATCCGGCTGCCCTCACCGCATGGGCCGATTCGTATAGGCGAGTC
>SRR493339
CTCCCAGAACGTGACAAATCCCCGGGTAGGAAGATTTTTCAACGCTCGTCGCCGCGAACCCATATTTAAGGGGCACCAACCTACGTTACGGCCCGCAGGGCGGGGGCGGTTGAACGTAACAGCGGGTGAGATGGGCATCGCCGAGCGACGCGCGATACAGAGGCGCGACCTCGTGGACTGCGAGAAAGCGAGACACGGGCATCCTACTATCACCATTGTCGGTTACTGACACATCCTTAAGCCTTGGGGGGCGAGGTCCAGCCTCACCCATGATAGTAAAAACGCCCTGCGCAGTTCGTTAGCAGGGGCAGTAACTCACGTTTGCACGTCGACAGAGCTCGGTGCGAAGTGTTTAGCGCCCATTTGTAGACGCGAGTAGTAGTACGGCCTACGCCGCCTGCTGAACGTGCTCCTATGGCAATTGATTCGCGTCATCCGGAGATGTATGGTCGCTGCGGTGGGAGGCGGCAGCGCCAAGTCGAGCGAGTGACTATACAGCAAGATCGCGCTCGCAACGAGGATAGCGTCCGGATGCCCAGTTGTGGCTGCTGCATCACTTGGGGGCCACTACGTCGCATAAAGCCTGGGGCGATGACCCTCCGTTAGCTAGGGTTTGGGGAAACTAAAGGGAGATGGTTGCACAGTTGACTACCTTGCGCGGTGTGCTGCGTCATAAATTGAAAAAGATTCTTCCAGCTACGTGCGATCCGGCTGCCCTCACCGCATGGGCCGATTCGTATAGGCGAGTC
>SRR493341
CTCCCAGAACGTGACAAATCCCCGGGTAGGAAGATTTTTCAACGCTCGTCGCCGCGAACCCATATTTAAGGGGCACCAACCTACGTTACGGCCCGCAGGGCGGGGGCGGTTGAACGTAACAGCGGGTGAGATGGGCATCGCCGAGCGACGCGCGATACAGAGGCGCGACCTCGTGGACTGCGAGAAAGCGAGACACGGGCATCCTACTATCACCATTGTCGGTTACTGACACATCCTTAAGCCTTGGGGGGCGAGGTCCAGCCTCACCCATGATAGTAAAAACGCCCTGCGCAGTTCGTTAGCAGGGGCAGTAACTCACGTTTGCACGTCGACAGAGCTCGGTGCGAAGTGTTTAGCGCCCATTTGTAGACGCGAGTAGTAGTACGGCCTACGCCGCCTGCTGAACGTGCTCCTATGGCAATTGATTCGCGTCATCCGGAGATGTATGGTCGCTGCGGTGGGAGGCGGCAGCGCCAAGTCGAGCGAGTGACTATACAGCAAGATCGCGCTCGCAACGAGGATAGCGTCCGGATGCCCAGTTGTGGCTGCTGCATCACTTGGGGGCCACTACGTCGCATAAAGCCTGGGGCGATGACCCTCCGTTAGCTAGGGTTTGGGGAAACTAAAGGGAGATGGTTGCACAGTTGACTACCTTGCGCGGTGTGCTGCGTCATAAATTGAAAAAGATTCTTCCAGCTACGTGCGATCCGGCTGCCCTCACCGCATGGGCCGATTCGTATAGGCGAGTC
>SRR493343
CTCCCAGAACGTGACAAATCCCCGGGTAGGAAGATTTTTCAACGCTCGTCGCCGCGAACCCATATTTAAGGGGCACCAACCTACGTTACGGCCCGCAGGGCGGGGGCGGTTGAACGTAACAGCGGGTGAGATGGGCATCGCCGAGCGACGCGCGATACAGAGGCGCGACCTCGTGGACTGCGAGAAAGCGAGACACGGGCATCCTACTATCACCATTGTCGGTTACTGACACATCCTTAAGCCTTGGGGGGCGAGGTCCAGCCTCACCCATGATAGTAAAAACGCCCTGCGCAGTTCGTTAGCAGGGGCAGTAACTCACGTTTGCACGTCGACAGAGCTCGGTGCGAAGTGTTTAGCGCCCATTTGTAGACGCGAGTAGTAGTACGGCCTACGCCGCCTGCTGAACGTGCTCCTATGGCAATTGATTCGCGTCATCCGGAGATGTATGGTCGCTGCGGTGGGAGGCGGCAGCGCCAAGTCGAGCGAGTGACTATACAGCAAGATCGCGCTCGCAACGAGGATAGCGTCCGGATGCCCAGTTGTGGCTGCTGCATCACTTGGGGGCCACTACGTCGCATAAAGCCTGGGGCGATGACCCTCCGTTAGCTAGGGTTTGGGGAAACTAAAGGGAGATGGTTGCACAGTTGACTACCTTGCGCGGTGTGCTGCGTCATAAATTGAAAAAGATTCTTCCAGCTACGTGCGATCCGGCTGCCCTCACCGCATGGGCCGATTCGTATAGGCGAGTC
>SRR493344
CTCCCAGAACGTGACAAATCCCCGGGTAGGAAGATTTTTCAACGCTCGTCGCCGCGAACCCATATTTAAGGGGCACCAACCTACGTTACGGCCCGCAGGGCGGGGGCGGTTGAACGTAACAGCGGGTGAGATGGGCATCGCCGAGCGACGCGCGATACAGAGGCGCGACCTCGTGGACTGCGAGAAAGCGAGACACGGGCATCCTACTATCACCATTGTCGGTTACTGACACATCCTTAAGCCTTGGGGGGCGAGGTCCAGCCTCACCCATGATAGTAAAAACGCCCTGCGCAGTTCGTTAGCAGGGGCAGTAACTCACGTTTGCACGTCGACAGAGCTCGGTGCGAAGTGTTTAGCGCCCATTTGTAGACGCGAGTAGTAGTACGGCCTACGCCGCCTGCTGAACGTGCTCCTATGGCAATTGATTCGCGTCATCCGGAGATGTATGGTCGCTGCGGTGGGAGGCGGCAGCGCCAAGTCGAGCGAGTGACTATACAGCAAGATCGCGCTCGCAACGAGGATAGCGTCCGGATGCCCAGTTGTGGCTGCTGCATCACTTGGGGGCCACTACGTCGCATAAAGCCTGGGGCGATGACCCTCCGTTAGCTAGGGTTTGGGGAAACTAAAGGGAGATGGTTGCACAGTTGACTACCTTGCGCGGTGTGCTGCGTCATAAATTGAAAAAGATTCTTCCAGCTACGTGCGATCCGGCTGCCCTCACCGCATGGGCCGATTCGTATAGGCGAGTC
>SRR493688
CTCCCAGAACGTGACAAATCCCCGGGTAGGAAGATTTTTCAACGCTCGTCGCCGCGAACCCATATTTAAGGGGCACCAACCTACGTTACGGCCCGCAGGGCGGGGGCGGTTGAACGTAACAGCGGGTGAGATGGGCATCGCCGAGCGACGCGCGATACAGAGGCGCGACCTCGTGGACTGCGAGAAAGCGAGACACGGGCATCCTACTATCACCATTGTCGGTTACTGACACATCCTTAAGCCTTGGGGGGCGAGGTCCAGCCTCACCCATGATAGTAAAAACGCCCTGCGCAGTTCGTTAGCAGGGGCAGTAACTCACGTTTGCACGTCGACAGAGCTCGGTGCGAAGTGTTTAGCGCCCATTTGTAGACGCGAGTAGTAGTACGGCCTACGCCGCCTGCTGAACGTGCTCCTATGGCAATTGATTCGCGTCATCCGGAGATGTGTGGTCGCTGCGGTGGGAGGCGGCAGCGCCAAGTCGAGCGAGTGACTATACAGCAAGATCGCGCTCGCAACGAGGATAGCGTCCGGATGCCCAGTTGTGGCTGCTGCATCACTTGGGGGCCACTACGTCGCATAAAGCCTGGGGCGATGACCCTCCGTTAGCTAGGGTTTGGGGAAACTAAAGGGAGATGGTTGCACAGTTGACTACCTTGCGCGGTGTGCTGCGTCATAAATTGAAAAAGATTCTTCCAGCTACGTGCGATCCGGCTGCCCTCACCGCATGGGCCGATTCGTATAGGCGAGTC
>SRR500472
CTCCCAGAACGTGACAAATCCCCGGGTAGGAAGATTTTTCAACGCTCGTCGCCGCGAACCCATATTTAAGGGGCACCAACCTACGTTACGGCCCGCAGGGCGGGGGCGGTTGAACGTAACAGCGGGTGAGATGGGCATCGCCGAGCGACGCGCGATACAGAGGCGCGACCTCGTGGACTGCGAGAAAGCGAGACACGGGCATCCTACTATCACCATTGTCGGTTACTGACACATCCTTAAGCCTTGGGGGGCGAGGTCCAGCCTCACCCATGATAGTAAAAACGCCCTGCGCAGTTCGTTAGCAGGGGCAGTAACTCACGTTTGCACGTCGACAGAGCTCGGTGCGAAGTGTTTAGCGCCCATTTGTAGACGCGAGTAGTAGTACGGCCTACGCCGCCTGCTGAACGTGCTCCTATGGCAATTGATTCGCGTCATCCGGAGATGTATGGTCGCTGCGGTGGGAGGCGGCAGCGCCAAGTCGAGCGAGTGACTATACAGCAAGATCGCGCTCGCAACGAGGATAGCGTCCGGATGCCCAGTTGTGGCTGCTGCATCACTTGGGGGCCACTACGTCGCATAAAGCCTGGGGCGATGACCCTCCGTTAGCTAGGGTTTGGGGAAACTAAAGGGAGATGGTTGCACAGTTGACTACCTTGCGCGGTGTGCTGCGTCATAAATTGAAAAAGATTCTTCCAGCTACGTGCGATCCGGCTGCCCTCACCGCATGGGCCGATTCGTATAGGCGAGTC
>SRR500708
CTCCCAGAACGTGACAAATCCCCGGGTAGGAAGATTTTTCAACGCTCGTCGCCGCGAACCCATATTTAAGGGGCACCAACCTACGTTACGGCCCGCAGGGCGGGGGCGGTTGAACGTAACAGCGGGTGAGATGGGCATCGCCGAGCGACGCGCGATACAGAGGCGCGACCTCGTGGACTGCGAGAAAGCGAGACACGGGCATCCTACTATCACCATTGTCGGTTACTGACACATCCTTAAGCCTTGGGGGGCGAGGTCCAGCCTCACCCATGATAGTAAAAACGCCCTGCGCAGTTCGTTAGCAGGGGCAGTAACTCACGTTTGCACGTCGACAGAGCTCGGTGCGAAGTGTTTAGCGCCCATTTGTAGACGCGAGTAGTAGTACGGCCTACGCCGCCTGCTGAACGTGCTCCTATGGCAATTGATTCGCGTCATCCGGAGATGTATGGTCGCTGCGGTGGGAGGCGGCAGCGCCAAGTCGAGCGAGTGACTATACAGCAAGATCGCGCTCGCAACGAGGATAGCGTCCGGATGCCCAGTTGTGGCTGCTGCATCACTTGGGGGCCACTACGTCGCATAAAGCCTGGGGCGATGACCCTCCGTTAGCTAGGGTTTGGGGAAACTAAAGGGAGATGGTTGCACAGTTGACTACCTTGCGCGGTGTGCTGCGTCATAAATTGAAAAAGATTCTTCCAGCTACGTGCGATCCGGCTGCCCTCACCGCATGGGCCGATTCGTATAGGCGAGTC
>SRR500724
CTCCCAGAACGTGACAAATCCCCGGGTAGGAAGATTTTTCAACGCTCGTCGCCGCGAACCCATATTTAAGGGGCACCAACCTACGTTACGGCCCGCAGGGCGGGGGCGGTTGAACGTAACAGCGGGTGAGATGGGCATCGCCGAGCGACGCGCGATACAGAGGCGCGACCTCGTGGACTGCGAGAAAGCGAGACACGGGCATCCTACTATCACCATTGTCGGTTACTGACACATCCTTAAGCCTTGGGGGGCGAGGTCCAGCCTCACCCATGATAGTAAAAACGCCCTGCGCAGTTCGTTAGCAGGGGCAGTAACTCACGTTTGCACGTCGACAGAGCTCGGTGCGAAGTGTTTAGCGCCCATTTGTAGACGCGAGTAGTAGTACGGCCTACGCCGCCTGCTGAACGTGCTCCTATGGCAATTGATTCGCGTCATCCGGAGATGTATGGTCGCTGCGGTGGGAGGCGGCAGCGCCAAGTCGAGCGAGTGACTATACAGCAAGATCGCGCTCGCAACGAGGATAGCGTCCGGATGCCCAGTTGTGGCTGCTGCATCACTTGGGGGCCACTACGTCGCATAAAGCCTGGGGCGATGACCCTCCGTTAGCTAGGGTTTGGGGAAACTAAAGGGAGATGGTTGCACAGTTGACTACCTTGCGCGGTGTGCTGCGTCATAAATTGAAAAAGATTCTTCCAGCTACGTGCGATCCGGCTGCCCTCACCGCATGGGCCGATTCGTATAGGCGAGTC
>SRR500726
CTCCCAGAACGTGACAAATCCCCGGGTAGGAAGATTTTTCAACGCTCGTCGCCGCGAACCCATATTTAAGGGGCACCAACCTACGTTACGGCCCGCAGGGCGGGGGCGGTTGAACGTAACAGCGGGTGAGATGGGCATCGCCGAGCGACGCGCGATACAGAGGCGCGACCTCGTGGACTGCGAGAAAGCGAGACACGGGCATCCTACTATCACCATTGTCGGTTACTGACACATCCTTAAGCCTTGGGGGGCGAGGTCCAGCCTCACCCATGATAGTAAAAACGCCCTGCGCAGTTCGTTAGCAGGGGCAGTAACTCACGTTTGCACGTCGACAGAGCTCGGTGCGAAGTGTTTAGCGCCCATTTGTAGACGCGAGTAGTAGTACGGCCTACGCCGCCTGCTGAACGTGCTCCTATGGCAATTGATTCGCGTCATCCGGAGATGTATGGTCGCTGCGGTGGGAGGCGGCAGCGCCAAGTCGAGCGAGTGACTATACAGCAAGATCGCGCTCGCAACGAGGATAGCGTCCGGATGCCCAGTTGTGGCTGCTGCATCACTTGGGGGCCACTACGTCGCATAAAGCCTGGGGCGATGACCCTCCGTTAGCTAGGGTTTGGGGAAACTAAAGGGAGATGGTTGCACAGTTGACTACCTTGCGCGGTGTGCTGCGTCATAAATTGAAAAAGATTCTTCCAGCTACGTGCGATCCGGCTGCCCTCACCGCATGGGCCGATTCGTATAGGCGAGTC
>SRR500736
CTCCCAGAACGTGACAAATCCCCGGGTAGGAAGATTTTTCAACGCTCGTCGCCGCGAACCCATATTTAAGGGGCACCAACCTACGTTACGGCCCGCAGGGCGGGGGCGGTTGAACGTAACAGCGGGTGAGATGGGCATCGCCGAGCGACGCGCGATACAGAGGCGCGACCTCGTGGACTGCGAGAAAGCGAGACACGGGCATCCTACTATCACCATTGTCGGTTACTGACACATCCTTAAGCCTTGGGGGGCGAGGTCCAGCCTCACCCATGATAGTAAAAACGCCCTGCGCAGTTCGTTAGCAGGGGCAGTAACTCACGTTTGCACGTCGACAGAGCTCGGTGCGAAGTGTTTAGCGCCCATTTGTAGACGCGAGTAGTAGTACGGCCTACGCCGCCTGCTGAACGTGCTCCTATGGCAATTGATTCGCGTCATCCGGAGATGTATGGTCGCTGCGGTGGGAGGCGGCAGCGCCAAGTCGAGCGAGTGACTATACAGCAAGATCGCGCTCGCAACGAGGATAGCGTCCGGATGCCCAGTTGTGGCTGCTGCATCACTTGGGGGCCACTACGTCGCATAAAGCCTGGGGCGATGACCCTCCGTTAGCTTGGGTTTGGGGAAACTAAAGGGAGATGGTTGCACAGTTGACTACCTTGCGCGGTGTGCTGCGTCATAAATTGAAAAAGATTCTTCCAGCTACGTGCGATCCGGCTGCCCTCACCGCATGGGCCGATTCGTATAGGCGAGTC
>SRR500737
CTCCCAGAACGTGACAAATCCCCGGGTAGGAAGATTTTTCAACGCTCGTCGCCGCGAACCCATATTTAAGGGGCACCAACCTACGTTACGGCCCGCAGGGCGGGGGCGGTTGAACGTAACAGCGGGTGAGATGGGCATCGCCGAGCGACGCGCGATACAGAGGCGCGACCTCGTGGACTGCGAGAAAGCGAGACACGGGCATCCTACTATCACCATTGTCGGTTACTGACACATCCTTAAGCCTTGGGGGGCGAGGTCCAGCCTCACCCATGATAGTAAAAACGCCCTGCGCAGTTCGTTAGCAGGGGCAGTAACTCACGTTTGCACGTCGACAGAGCTCGGTGCGAAGTGTTTAGCGCCCATTTGTAGACGCGAGTAGTAGTACGGCCTACGCCGCCTGCTGAACGTGCTCCTATGGCAATTGATTCGCGTCATCCGGAGATGTATGGTCGCTGCGGTGGGAGGCGGCAGCGCCAAGTCGAGCGAGTGACTATACAGCAAGATCGCGCTCGCAACGAGGATAGCGTCCGGATGCCCAGTTGTGGCTGCTGCATCACTTGGGGGCCACTACGTCGCATAAAGCCTGGGGCGATGACCCTCCGTTAGCTAGGGTTTGGGGAAACTAAAGGGAGATGGTTGCACAGTTGACTACCTTGCGCGGTGTGCTGCGTCATAAATTGAAAAAGATTCTTCCAGCTACGTGCGATCCGGCTGCCCTCACCGCATGGGCCGATTCGTATAGGCGAGTC
>SRR500738
CTCCCAGAACGTGACAAATCCCCGGGTAGGAAGATTTTTCAACGCTCGTCGCCGCGAACCCATATTTAAGGGGCACCAACCTACGTTACGGCCCGCAGGGCGGGGGCGGTTGAACGTAACAGCGGGTGAGATGGGCATCGCCGAGCGACGCGCGATACAGAGGCGCGACCTCGTGGACTGCGAGAAAGCGAGACACGGGCATCCTACTATCACCATTGTCGGTTACTGACACATCCTTAAGCCTTGGGGGGCGAGGTCCAGCCTCACCCATGATAGTAAAAACGCCCTGCGCAGTTCGTTAGCAGGGGCAGTAACTCACGTTTGCACGTCGACAGAGCTCGGTGCGAAGTGTTTAGCGCCCATTTGTAGACGCGAGTAGTAGTACGGCCTACGCCGCCTGCTGAACGTGCTCCTATGGCAATTGATTCGCGTCATCCGGAGATGTATGGTCGCTGCGGTGGGAGGCGGCAGCGCCAAGTCGAGCGAGTGACTATACAGCAAGATCGCGCTCGCAACGAGGATAGCGTCCGGATGCCCAGTTGTGGCTGCTGCATCACTTGGGGGCCACTACGTCGCATAAAGCCTGGGGCGATGACCCTCCGTTAGCTAGGGTTTGGGGAAACTAAAGGGAGATGGTTGCACAGTTGACTACCTTGCGCGGTGTGCTGCGTCATAAATTGAAAAAGATTCTTCCAGCTACGTGCGATCCGGCTGCCCTCACCGCATGGGCCGATTCGTATAGGCGAGTC
>SRR500739
CTCCCAGAACGTGACAAATCCCCGGGTAGGAAGATTTTTCAACGCTCGTCGCCGCGAACCCATATTTAAGGGGCACCAACCTACGTTACGGCCCGCAGGGCGGGGGCGGTTGAACGTAACAGCGGGTGAGATGGGCATCGCCGAGCGACGCGCGATACAGAGGCGCGACCTCGTGGACTGCGAGAAAGCGAGACACGGGCATCCTACTATCACCATTGTCGGTTACTGACACATCCTTAAGCCTTGGGGGGCGAGGTCCAGCCTCACCCATGATAGTAAAAACGCCCTGCGCAGTTCGTTAGCAGGGGCAGTAACTCACGTTTGCACGTCGACAGAGCTCGGTGCGAAGTGTTTAGCGCCCATTTGTAGACGCGAGTAGTAGTACGGCCTACGCCGCCTGCTGAACGTGCTCCTATGGCAATTGATTCGCGTCATCCGGAGATGTATGGTCGCTGCGGTGGGAGGCGGCAGCGCCAAGTCGAGCGAGTGACTATACAGCAAGATCGCGCTCGCAACGAGGATAGCGTCCGGATGCCCAGTTGTGGCTGCTGCATCACTTGGGGGCCACTACGTCGCATAAAGCCTGGGGCGATGACCCTCCGTTAGCTAGGGTTTGGGGAAACTAAAGGGAGATGGTTGCACAGTTGACTACCTTGCGCGGTGTGCTGCGTCATAAATTGAAAAAGATTCTTCCAGCTACGTGCGATCCGGCTGCCCTCACCGCATGGGCCGATTCGTATAGGCGAGTC
>SRR500740
CTCCCAGAACGTGACAAATCCCCGGGTAGGAAGATTTTTCAACGCTCGTCGCCGCGAACCCATATTTAAGGGGCACCAACCTACGTTACGGCCCGCAGGGCGGGGGCGGTTGAACGTAACAGCGGGTGAGATGGGCATCGCCGAGCGACGCGCGATACAGAGGCGCGACCTCGTGGACTGCGAGAAAGCGAGACACGGGCATCCTACTATCACCATTGTCGGTTACTGACACATCCTTAAGCCTTGGGGGGCGAGGTCCAGCCTCACCCATGATAGTAAAAACGCCCTGCGCAGTTCGTTAGCAGGGGCAGTAACTCACGTTTGCACGTCGACAGAGCTCGGTGCGAAGTGTTTAGCGCCCATTTGTAGACGCGAGTAGTAGTACGGCCTACGCCGCCTGCTGAACGTGCTCCTATGGCAATTGATTCGCGTCATCCGGAGATGTATGGTCGCTGCGGTGGGAGGCGGCAGCGCCAAGTCGAGCGAGTGACTATACAGCAAGATCGCGCTCGCAACGAGGATAGCGTCCGGATGCCCAGTTGTGGCTGCTGCATCACTTGGGGGCCACTACGTCGCATAAAGCCTGGGGCGATGACCCTCCGTTAGCTAGGGTTTGGGGAAACTAAAGGGAGATGGTTGCACAGTTGACTACCTTGCGCGGTGTGCTGCGTCATAAATTGAAAAAGATTCTTCCAGCTACGTGCGATCCGGCTGCCCTCACCGCATGGGCCGATTCGTATAGGCGAGTC
>SRR500741
CTCCCAGAACGTGACAAATCCCCGGGTAGGAAGATTTTTCAACGCTCGTCGCCGCGAACCCATATTTAAGGGGCACCAACCTACGTTACGGCCCGCAGGGCGGGGGCGGTTGAACGTAACAGCGGGTGAGATGGGCATCGCCGAGCGACGCGCGATACAGAGGCGCGACCTCGTGGACTGCGAGAAAGCGAGACACGGGCATCCTACTATCACCATTGTCGGTTACTGACACATCCTTAAGCCTTGGGGGGCGAGGTCCAGCCTCACCCATGATAGTAAAAACGCCCTGCGCAGTTCGTTAGCAGGGGCAGTAACTCACGTTTGCACGTCGACAGAGCTCGGTGCGAAGTGTTTAGCGCCCATTTGTAGACGCGAGTAGTAGTACGGCCTACGCCGCCTGCTGAACGTGCTCCTATGGCAATTGATTCGCGTCATCCGGAGATGTATGGTCGCTGCGGTGGGAGGCGGCAGCGCCAAGTCGAGCGAGTGACTATACAGCAAGATCGCGCTCGCAACGAGGATAGCGTCCGGATGCCCAGTTGTGGCTGCTGCATCACTTGGGGGCCACTACGTCGCATAAAGCCTGGGGCGATGACCCTCCGTTAGCTAGGGTTTGGGGAAACTAAAGGGAGATGGTTGCACAGTTGACTACCTTGCGCGGTGTGCTGCGTCATAAATTGAAAAAGATTCTTCCAGCTACGTGCGATCCGGCTGCCCTCACCGCATGGGCCGATTCGTATAGGCGAGTC
>SRR500742
CTCCCAGAACGTGACAAATCCCCGGGTAGGAAGATTTTTCAACGCTCGTCGCCGCGAACCCATATTTAAGGGGCACCAACCTACGTTACGGCCCGCAGGGCGGGGGCGGTTGAACGTAACAGCGGGTGAGATGGGCATCGCCGAGCGACGCGCGATACAGAGGCGCGACCTCGTGGACTGCGAGAAAGCGAGACACGGGCATCCTACTATCACCATTGTCGGTTACTGACACATCCTTAAGCCTTGGGGGGCGAGGTCCAGCCTCACCCATGATAGTAAAAACGCCCTGCGCAGTTCGTTAGCAGGGGCAGTAACTCACGTTTGCACGTCGACAGAGCTCGGTGCGAAGTGTTTAGCGCCCATTTGTAGACGCGAGTAGTAGTACGGCCTACGCCGCCTGCTGAACGTGCTCCTATGGCAATTGATTCGCGTCATCCGGAGATGTATGGTCGCTGCGGTGGGAGGCGGCAGCGCCAAGTCGAGCGAGTGACTATACAGCAAGATCGCGCTCGCAACGAGGATAGCGTCCGGATGCCCAGTTGTGGCTGCTGCATCACTTGGGGGCCACTACGTCGCATAAAGCCTGGGGCGATGACCCTCCGTTAGCTAGGGTTTGGGGAAACTAAAGGGAGATGGTTGCACAGTTGACTACCTTGCGCGGTGTGCTGCGTCATAAATTGAAAAAGATTCTTCCAGCTACGTGCGATCCGGCTGCCCTCACCGCATGGGCCGATTCGTATAGGCGAGTC
>SRR500743
CTCCCAGAACGTGACAAATCCCCGGGTAGGAAGATTTTTCAACGCTCGTCGCCGCGAACCCATATTTAAGGGGCACCAACCTACGTTACGGCCCGCAGGGCGGGGGCGGTTGAACGTAACAGCGGGTGAGATGGGCATCGCCGAGCGACGCGCGATACAGAGGCGCGACCTCGTGGACTGCGAGAAAGCGAGACACGGGCATCCTACTATCACCATTGTCGGTTACTGACACATCCTTAAGCCTTGGGGGGCGAGGTCCAGCCTCACCCATGATAGTAAAAACGCCCTGCGCAGTTCGTTAGCAGGGGCAGTAACTCACGTTTGCACGTCGACAGAGCTCGGTGCGAAGTGTTTAGCGCCCATTTGTAGACGCGAGTAGTAGTACGGCCTACGCCGCCTGCTGAACGTGCTCCTATGGCAATTGATTCGCGTCATCCGGAGATGTATGGTCGCTGCGGTGGGAGGCGGCAGCGCCAAGTCGAGCGAGTGACTATACAGCAAGATCGCGCTCGCAACGAGGATAGCGTCCGGATGCCCAGTTGTGGCTGCTGCATCACTTGGGGGCCACTACGTCGCATAAAGCCTGGGGCGATGACCCTCCGTTAGCTAGGGTTTGGGGAAACTAAAGGGAGATGGTTGCACAGTTGACTACCTTGCGCGGTGTGCTGCGTCATAAATTGAAAAAGATTCTTCCAGCTACGTGCGATCCGGCTGCCCTCACCGCATGGGCCGATTCGTATAGGCGAGTC
>SRR500744
CTCCCAGAACGTGACAAATCCCCGGGTAGGAAGATTTTTCAACGCTCGTCGCCGCGAACCCATATTTAAGGGGCACCAACCTACGTTACGGCCCGCAGGGCGGGGGCGGTTGAACGTAACAGCGGGTGAGATGGGCATCGCCGAGCGACGCGCGATACAGAGGCGCGACCTCGTGGACTGCGAGAAAGCGAGACACGGGCATCCTACTATCACCATTGTCGGTTACTGACACATCCTTAAGCCTTGGGGGGCGAGGTCCAGCCTCACCCATGATAGTAAAAACGCCCTGCGCAGTTCGTTAGCAGGGGCAGTAACTCACGTTTGCACGTCGACAGAGCTCGGTGCGAAGTGTTTAGCGCCCATTTGTAGACGCGAGTAGTAGTACGGCCTACGCCGCCTGCTGAACGTGCTCCTATGGCAATTGATTCGCGTCATCCGGAGATGTATGGTCGCTGCGGTGGGAGGCGGCAGCGCCAAGTCGAGCGAGTGACTATACAGCAAGATCGCGCTCGCAACGAGGATAGCGTCCGGATGCCCAGTTGTGGCTGCTGCATCACTTGGGGGCCACTACGTCGCATAAAGCCTGGGGCGATGACCCTCCGTTAGCTAGGGTTTGGGGAAACTAAAGGGAGATGGTTGCACAGTTGACTACCTTGCGCGGTGTGCTGCGTCATAAATTGAAAAAGATTCTTCCAGCTACGTGCGATCCGGCTGCCCTCACCGCATGGGCCGATTCGTATAGGCGAGTC
>SRR500745
CTCCCAGAACGTGACAAATCCCCGGGTAGGAAGATTTTTCAACGCTCGTCGCCGCGAACCCATATTTAAGGGGCACCAACCTACGTTACGGCCCGCAGGGCGGGGGCGGTTGAACGTAACAGCGGGTGAGATGGGCATCGCCGAGCGACGCGCGATACAGAGGCGCGACCTCGTGGACTGCGAGAAAGCGAGACACGGGCATCCTACTATCACCATTGTCGGTTACTGACACATCCTTAAGCCTTGGGGGGCGAGGTCCAGCCTCACCCATGATAGTAAAAACGCCCTGCGCAGTTCGTTAGCAGGGGCAGTAACTCACGTTTGCACGTCGACAGAGCTCGGTGCGAAGTGTTTAGCGCCCATTTGTAGACGCGAGTAGTAGTACGGCCTACGCCGCCTGCTGAACGTGCTCCTATGGCAATTGATTCGCGTCATCCGGAGATGTATGGTCGCTGCGGTGGGAGGCGGCAGCGCCAAGTCGAGCGAGTGACTATACAGCAAGATCGCGCTCGCAACGAGGATAGCGTCCGGATGCCCAGTTGTGGCTGCTGCATCACTTGGGGGCCACTACGTCGCATAAAGCCTGGGGCGATGACCCTCCGTTAGCTAGGGTTTGGGGAAACTAAAGGGAGATGGTTGCACAGTTGACTACCTTGCGCGGTGTGCTGCGTCATAAATTGAAAAAGATTCTTCCAGCTACGTGCGATCCGGCTGCCCTCACCGCATGGGCCGATTCGTATAGGCGAGTC
>SRR500746
CTCCCAGAACGTGACAAATCCCCGGGTAGGAAGATTTTTCAACGCTCGTCGCCGCGAACCCATATTTAAGGGGCACCAACCTACGTTACGGCCCGCAGGGCGGGGGCGGTTGAACGTAACAGCGGGTGAGATGGGCATCGCCGAGCGACGCGCGATACAGAGGCGCGACCTCGTGGACTGCGAGAAAGCGAGACACGGGCATCCTACTATCACCATTGTCGGTTACTGACACATCCTTAAGCCTTGGGGGGCGAGGTCCAGCCTCACCCATGATAGTAAAAACGCCCTGCGCAGTTCGTTAGCAGGGGCAGTAACTCACGTTTGCACGTCGACAGAGCTCGGTGCGAAGTGTTTAGCGCCCATTTGTAGACGCGAGTAGTAGTACGGCCTACGCCGCCTGCTGAACGTGCTCCTATGGCAATTGATTCGCGTCATCCGGAGATGTATGGTCGCTGCGGTGGGAGGCGGCAGCGCCAAGTCGAGCGAGTGACTATACAGCAAGATCGCGCTCGCAACGAGGATAGCGTCCGGATGCCCAGTTGTGGCTGCTGCATCACTTGGGGGCCACTACGTCGCATAAAGCCTGGGGCGATGACCCTCCGTTAGCTAGGGTTTGGGGAAACTAAAGGGAGATGGTTGCACAGTTGACTACCTTGCGCGGTGTGCTGCGTCATAAATTGAAAAAGATTCTTCCAGCTACGTGCGATCCGGCTGCCCTCACCGCATGGGCCGATTCGTATAGGCGAGTC
>SRR500747
CTCCCAGAACGTGACAAATCCCCGGGTAGGAAGATTTTTCAACGCTCGTCGCCGCGAACCCATATTTAAGGGGCACCAACCTACGTTACGGCCCGCAGGGCGGGGGCGGTTGAACGTAACAGCGGGTGAGATGGGCATCGCCGAGCGACGCGCGATACAGAGGCGCGACCTCGTGGACTGCGAGAAAGCGAGACACGGGCATCCTACTATCACCATTGTCGGTTACTGACACATCCTTAAGCCTTGGGGGGCGAGGTCCAGCCTCACCCATGATAGTAAAAACGCCCTGCGCAGTTCGTTAGCAGGGGCAGTAACTCACGTTTGCACGTCGACAGAGCTCGGTGCGAAGTGTTTAGCGCCCATTTGTAGACGCGAGTAGTAGTACGGCCTACGCCGCCTGCTGAACGTGCTCCTATGGCAATTGATTCGCGTCATCCGGAGATGTATGGTCGCTGCGGTGGGAGGCGGCAGCGCCAAGTCGAGCGAGTGACTATACAGCAAGATCGCGCTCGCAACGAGGATAGCGTCCGGATGCCCAGTTGTGGCTGCTGCATCACTTGGGGGCCACTACGTCGCATAAAGCCTGGGGCGATGACCCTCCGTTAGCTAGGGTTTGGGGAAACTAAAGGGAGATGGTTGCACAGTTGACTACCTTGCGCGGTGTGCTGCGTCATAAATTGAAAAAGATTCTTCCAGCTACGTGCGATCCGGCTGCCCTCACCGCATGGGCCGATTCGTATAGGCGAGTC
>SRR500748
CTCCCAGAACGTGACAAATCCCCGGGTAGGAAGATTTTTCAACGCTCGTCGCCGCGAACCCATATTTAAGGGGCACCAACCTACGTTACGGCCCGCAGGGCGGGGGCGGTTGAACGTAACAGCGGGTGAGATGGGCATCGCCGAGCGACGCGCGATACAGAGGCGCGACCTCGTGGACTGCGAGAAAGCGAGACACGGGCATCCTACTATCACCATTGTCGGTTACTGACACATCCTTAAGCCTTGGGGGGCGAGGTCCAGCCTCACCCATGATAGTAAAAACGCCCTGCGCAGTTCGTTAGCAGGGGCAGTAACTCACGTTTGCACGTCGACAGAGCTCGGTGCGAAGTGTTTAGCGCCCATTTGTAGACGCGAGTAGTAGTACGGCCTACGCCGCCTGCTGAACGTGCTCCTATGGCAATTGATTCGCGTCATCCGGAGATGTATGGTCGCTGCGGTGGGAGGCGGCAGCGCCAAGTCGAGCGAGTGACTATACAGCAAGATCGCGCTCGCAACGAGGATAGCGTCCGGATGCCCAGTTGTGGCTGCTGCATCACTTGGGGGCCACTACGTCGCATAAAGCCTGGGGCGATGACCCTCCGTTAGCTAGGGTTTGGGGAAACTAAAGGGAGATGGTTGCACAGTTGACTACCTTGCGCGGTGTGCTGCGTCATAAATTGAAAAAGATTCTTCCAGCTACGTGCGATCCGGCTGCCCTCACCGCATGGGCCGATTCGTATAGGCGAGTC
>SRR500749
CTCCCAGAACGTGACAAATCCCCGGGTAGGAAGATTTTTCAACGCTCGTCGCCGCGAACCCATATTTAAGGGGCACCAACCTACGTTACGGCCCGCAGGGCGGGGGCGGTTGAACGTAACAGCGGGTGAGATGGGCATCGCCGAGCGACGCGCGATACAGAGGCGCGACCTCGTGGACTGCGAGAAAGCGAGACACGGGCATCCTACTATCACCATTGTCGGTTACTGACACATCCTTAAGCCTTGGGGGGCGAGGTCCAGCCTCACCCATGATAGTAAAAACGCCCTGCGCAGTTCGTTAGCAGGGGCAGTAACTCACGTTTGCACGTCGACAGAGCTCGGTGCGAAGTGTTTAGCGCCCATTTGTAGACGCGAGTAGTAGTACGGCCTACGCCGCCTGCTGAACGTGCTCCTATGGCAATTGATTCGCGTCATCCGGAGATGTATGGTCGCTGCGGTGGGAGGCGGCAGCGCCAAGTCGAGCGAGTGACTATACAGCAAGATCGCGCTCGCAACGAGGATAGCGTCCGGATGCCCAGTTGTGGCTGCTGCATCACTTGGGGGCCACTACGTCGCATAAAGCCTGGGGCGATGACCCTCCGTTAGCTAGGGTTTGGGGAAACTAAAGGGAGATGGTTGCACAGTTGACTACCTTGCGCGGTGTGCTGCGTCATAAATTGAAAAAGATTCTTCCAGCTACGTGCGATCCGGCTGCCCTCACCGCATGGGCCGATTCGTATAGGCGAGTC
>SRR500750
CTCCCAGAACGTGACAAATCCCCGGGTAGGAAGATTTTTCAACGCTCGTCGCCGCGAACCCATATTTAAGGGGCACCAACCTACGTTACGGCCCGCAGGGCGGGGGCGGTTGAACGTAACAGCGGGTGAGATGGGCATCGCCGAGCGACGCGCGATACAGAGGCGCGACCTCGTGGACTGCGAGAAAGCGAGACACGGGCATCCTACTATCACCATTGTCGGTTACTGACACATCCTTAAGCCTTGGGGGGCGAGGTCCAGCCTCACCCATGATAGTAAAAACGCCCTGCGCAGTTCGTTAGCAGGGGCAGTAACTCACGTTTGCACGTCGACAGAGCTCGGTGCGAAGTGTTTAGCGCCCATTTGTAGACGCGAGTAGTAGTACGGCCTACGCCGCCTGCTGAACGTGCTCCTATGGCAATTGATTCGCGTCATCCGGAGATGTATGGTCGCTGCGGTGGGAGGCGGCAGCGCCAAGTCGAGCGAGTGACTATACAGCAAGATCGCGCTCGCAACGAGGATAGCGTCCGGATGCCCAGTTGTGGCTGCTGCATCACTTGGGGGCCACTACGTCGCATAAAGCCTGGGGCGATGACCCTCCGTTAGCTAGGGTTTGGGGAAACTAAAGGGAGATGGTTGCACAGTTGACTACCTTGCGCGGTGTGCTGCGTCATAAATTGAAAAAGATTCTTCCAGCTACGTGCGATCCGGCTGCCCTCACCGCATGGGCCGATTCGTATAGGCGAGTC
>SRR535824
CTCCCAGAACGTGACAAATCCCCGGGTAGGAAGATTTTTCAACGCTCGTCGCCGCGAACCCATATTTAAGGGGCACCAACCTACGTTACGGCCCGCAGGGCGGGGGCGGTTGAACGTAACAGCGGGTGAGATGGGCATCGCCGAGCGACGCGCGATACAGAGGCGCGACCTCGTGGACTGCGAGAAAGCGAGACACGGGCATCCTACTATCACCATTGTCGGTTACTGACACATCCTTAAGCCTTGGGGGGCGAGGTCCAGCCTCACCCATGATAGTAAAAACGCCCTGCGCAGTTCGTTAGCAGGGGCAGTAACTCACGTTTGCACGTCGACAGAGCTCGGTGCGAAGTGTTTAGCGCCCATTTGTAGACGCGAGTAGTAGTACGGCCTACGCCGCCTGCTGAACGTGCTCCTATGGCAATTGATTCGCGTCATCCGGAGATGTATGGTCGCTGCGGTGGGAGGCGGCAGCGCCAAGTCGAGCGAGTGACTATACAGCAAGATCGCGCTCGCAACGAGGATAGCGTCCGGATGCCCAGTTGTGGCTGCTGCATCACTTGGGGGCCACTACGTCGCATAAAGCCTGGGGCGATGACCCTCCGTTAGCTAGGGTTTGGGGAAACTAAAGGGAGATGGTTGCACAGTTGACTACCTTGCGCGGTGTGCTGCGTCATAAATTGAAAAAGATTCTTCCAGCTACGTGCGATCCGGCTGCCCTCACCGCATGGGCCGATTCGTATAGGCGAGTC
>SRR535825
CTCCCAGAACGTGACAAATCCCCGGGTAGGAAGATTTTTCAACGCTCGTCGCCGCGAACCCATATTTAAGGGGCACCAACCTACGTTACGGTCCGCAGGGCGGGGGCGGTTGAACGTAACAGCGGGTGAGATGGGCATCGCCGAGCGACGCGCGATACAGAGGCGCGACCTCGTGGACTGCGAGAAAGCGAGACACGGGCATCCTACTATCACCATTGTCGGTTACTGACACATCCTTAAGCCTTGGGGGGCGAGGTCCAGCCTCACCCATGATAGTAAAAACGCCCTGCGCAGTTCGTTAGCAGGGGCAGTAACTCACGTTTGCACGTCGACAGAGCTCGGTGCGAAGTGTTTAGCGCCCATTTGTAGACGCGAGTAGAAGTACGGCCTACGCCGCCTGCTGAACGTGCTCCTATGGCAATTGATTCGCGTCATCCGGAGATGTATGGTCGCTGCGGTGGGAGGCGGCAGCGCCAAGTCGAGCGAGTGACTATACAGCAAGATCGCGCTCGCAACGAGGATAGCGTCCGGATGCCCAGTTGTGGCTGCTGCATCACTTGGGGGCCACTACGTCGCATAAAGCCTGGGGCGATGACCCTCCGTTAGCTAGGGTTTGGGGAAACTAAAGGGAGATGGTTGCACAGTTGACTACCTTGCGCGGTGTGCTGCGTCATAAATTGAAAAAGATTCTTCCAGCTACGTGCGATCCGGCTGCCCTCACCGCATGGGCCGATTCGTATAGGCGAGTC
>SRR863396
CCCCTGGAACGTAATAAATCCCCGCGCTGGAAGATTTTTTAACGCTCGTCGTCACGAGTCCGTGTTTGAGGGACACCGACCCGCGCTACGCCCTGCAAGGCTAGGGCATGTGGGCATATCAGCGGATAATACCAGCATCGTCAAACGACGTTCGATGCAGAGGCGTGATCTCGGAGATCACGGGGAAGCGAGGCGGCGGCGCCCTACTATCACCACTGTCGGTTAGTGCCACATCCTGTAGTCTTGGGGGGCGGGATCCATCCTCACCCACGATAGTAAAAGTGCCTCGTGCCGTTCGTTGGTGGCGACAGTAAGTCACGCGTGTACGTCAACAGAACTCGACACGAAGTATCGGACGTCTGTTTGCAGGCGTAAGTAGTGGTACGGCCCACGCCGCTCGTTGAGTGTGCTCCTGTGACGCTTGGTTAGCATTATCCAGAGAGGTATGATCGATGCTACTGAGTACAGCGGTACCAAGTCGAGCGAGTTATCAGAAGGCAAGACTGCGGGCATGACGAGGATAGCGTCCGGATGCCCGGTTGGAACTACTGTATCATTTGGGGGCCACCACTTCGCATAAGGTTTGGGGTAATGACCTTCTGTTAGCCAAGGTCTGGGGAGGCCAAAGAAATATAACTGCATAGTTAGCTGCCCTATGAGGTGCGCTGCGTCACCGGTGGGAGTAGATTTTTCCAGCTACGTGCGGACCGAATATCACCACCGCACGGGTCGGCCCACATAAGCGAATC
