# Supplementary material for: An evaluation of alternative methods for constructing phylogenies from whole genome sequence data: a case study with Salmonella
Source: PeerJ. 2014 Oct 14;2:e620. doi: 10.7717/peerj.620 (PMC4201946; doi:10.7717/peerj.620)
Supplement: Supplemental Information 5 — See README file for further details. [file peerj-02-620-s005.zip › sol116cor.fasta]

>SRR353666_unknown_description_
CGAGAGCTCAGCCAATGCGAGCTCATGCCCTGCGGTAACTATTTTCTCAATCCTGAGGTCACACACTCAGTATGGGGGCA
CCAATAATCTCACATACAGCTTTCGAAGCCCATCTTGTGGGCACGCCGGTGACCTAGCCCCCGGCTTGTCTCGTGGAGCC
GAAGACACTTTTTCGTTTTACCTGATCCGCACGTTCCCCTCCATGGGGACACCGCAAATATGTCTCCGTCTTAGTGGCAA
ATTTCAAGTTACGGTCGAATGAGCGATGGCTGATTCGCCAATTTCGCCTGACCCAGGTAACAAGAGACACGCACCGAAGT
CAGCCTACGTCGGTAGCTCTCACACATTCAAGGACACTGGAACGGACTCGGTGCCTATTTGCAAACTAACAATACCGCAA
ATCAAGGATGCACACGCTGCGTTCAAGATTGAAGCACACCACTTAACGTCTCCCATCGGTTACCTCTGCCCCACGAAGCG
ACCGCGGCTTGCTACGGACGGAGCAGGTGTGGGCAGGAAGAGAAATCATGGTAAAAATAGTATTCTATTGGTGCCAAATC
TGTCAGCTCGGTTATCCCAATCACGTTTTGTGTACGTTGGCGCTAAGCCCACTGACAAAATTAGACGAGCATCCCATTAT
TTGCGTCGCCGGGTGTTCCACGAATTCGATCTGCCGTAATGGGGCAGCGAGTCTATCCTATTAACATAACACAGCCTCTC
ATCACAATCGTCCGGGAATGGCGAGGGGATAAGATTCTGGCCGAGATCTCAGGTTTTGCAATTTAGACCTAGGATAATCC
TCCTTCCGTCACTCCGTTTGGAGACGCAGAACCAGCCCGCGGCTGCCACACTCACATGCGCTGCCGTCGCCCTACTGCGT
ATAGTTTAGGGAATGATCCACTTGATTTATATCGAGGAGCCGAAAGATCAGTGCTAATGCGCGCTTGGGGCAAGCGGAAT
ATGACAAGGAGAGAGGCGAACGGTCGAAAAGGTCCGAGTCTGGCGCAATGACGCTGGAATCAGCACCAGCAGGCATCCTA
CACAGTCAAGTTTGCTAATGCCCGGTTTTGACCGCACGGGTCTCTGACTGTACGACGTCACGCCTCGTCTTGTGTGCGGT
CGGGTGCTATCTCATTGGCGGAGAGGGGAAGAACCAAACAAAGACAACATCACAGGACGCCACTCTAAGCTGCCCAGTTC
CAGAATATGAGCAATTGTCAAGAAATGTCGGCTTAGGAAGACCTGACCACAAATGTATGAACCATTACCTACCAGAGAGT
CCGGAAGTTCCGTCAAATGAGGCACCGATAGGGCAGATATTGATGACGCTACTCGAATGCGGTTGTGCCATCCCAAGAGC
ATGAGCAAACACGTTCCGGCAAATCCTACAGGTTAGGGTCACGCGCACGTGCCCGCACCAATTAGCGGGGTCGCAGAATA
CTGGGGAAATCACCGCTCTGACGATTCGCAGGAGTTTGTTCGCAGTCCCAGAGAGTACGCAGTTCTTACGAGACCCGGGG
ACTGAGAGTTCTCCGTGGTAAACCCCCCTGGAAGCTCCCAGCACTCTGGTCCGCTGGGTTCTTACGCGACGCCCTTTTAG
CCGACCTATCTGGCCGGCCCATCATCCTATGGGTGAGTTGCGCGTGGATGGGGTGATAACAAGAGGCAGGCACCCTGTTC
TCACCCGTACGAACACCACGGCATTCCACAGATGAGTAGGTACAGTGAAGACGCGTAATCATTCCTAAGGTGCGAAAGTG
CCGCAGCAAGGGGAGGTCGGATGCCACGGACACCTCGGTTGCGTCGTAAGCGATAACCTTAATAGTCAGAATCGATAATA
TGTAGCTAAACAGTGCGCTCAAGGTCGACGGCACAAGGACTTAGTGCATATGACGGCTCTAGTTCTAAACATGCTGCGCC
CGCCCCCGGGCCAACCGTCCAGTCGCAGCTCGATAGCAATCTCGTAGAGACGCCCCCCTAACAGTCCGGAGACGAAGCTC
GCGGACATAGGGGTCTGGATCATATTGCCATACGTCACTGGTGTGAGTCGTTATGGAGGTGCCCAGCTGGAGAACTGCAG
CCTATGGACTACGGGGGTAGATTTACACCTTACACGCCCGCTGCTCGCCACGTTCCCTATACTAGGTATCGGTCAAGACC
TGGGCTATTACCCACTGGAGCGAGAGCCGCACGCTCTTATCGTAGGGGAGCAGATAAGATCGTCACGACCCGGAGAGCCT
AAACAACTATTCGCATCCTCAGGCCAACCTTGGCAGTGGCAGGCCATAACAAGTATTATGGTGGAACGTCTTCTTGGTGG
TAGGCCAATAGTACTTTTCTTGCTTTTGGGCAGTCTGCACATATCAGAACGGGCCCCACTCGTTTCGAGAAACCAGAGGA
CACTAGAAGATCAATCGCCGTACGAAATCTAGCCACCTCTCTTCGGGATTGCGGGGGTGCACACCGTCCCCCCGTGCCTA
GCATGAGGGGCTACAGAGTGGTGATCGGCGCAACGAAAAGCTTACGCAAGGGGAAGTGTGGCTTGAATGTTCATATTTCC
CGCGAAAGCTTTGTGGAGGAGCAGAGAGTACGCCGGGTATGGGGTTGTATGTAAATCAGACGATCTCCATATGTTGTTCA
AGCTCGCACAGCTGTCGGCACATCACCGTCTAAAAAGACAGCGCTAGGTATTCATGGAGGCAGTAAAAACTCAGCTGAGA
AGCGGTAGATGCTCCGGAGGAGCGTAAAACTGGACTTAGACCGAACGTTTCTCAGACTAGACTTGGGGGCGCGAACGAGG
AACGTAAAAGAGGTCTTGAGCGCCGCATAGAATCAGCACAATCTGGCCAGTCGGATTACTAAGCCCAGGCGCCATGGAGC
GGCAGGTACAAGAAACGAAGTGCGAGAAGTTACGAAGAGTCAAGATAAACGTTGGGGGGCAGCGGCGTGGGAGCCTAACA
TGGACCTCACTGCCCCCGATACGCGGGGGCGGCGGGACACGACTTCGCTAGGCTCGAGGTAAACCAGGCTAGGAAAATAG
TTCGGATCGGCACTCGCGCACAGTTCAACAGCCGGGAGGGCGCAAGTAGTTGACTGTTTCTGACGCCAGGCTTCAGAGTC
TCACATCCATCTGGAACACGCTACTGCATGCCTGCGGCGTCACCAGGAACCTGCGTGGGCGCACAATGTCTGAGGTATCC
ATTTGACTTAGCGGCGATGACTTCTTTCCCAGAATGGGAGGAAAGGCGGTCGATTTCAAGCACCAAAGCCCTTCCCGACC
AGCACGAGGATCCTAAGCACTTTCGCGTAAATATACTGGGACAATGAGCAGAGACGGCTTTACTAGGACAGACCCCGCAA
CAATCCACAGCAGGGGTATGTACCTTTCAATTTCAGGGCCACGTGTAGTGAACGCGTACCTCGCTGCTCAGGCGTTGAGA
GTAGAAACCGGCCACGCGCGCTAGTATTAAGGATTGAGACGGAAGCCGACATAGTGAAGGCGGGTGGGGGAGACTAGACT
GGTGGTCCACGCAGGAGAGGGAGGTTGAATGTGAACGGGAGCCCTTGTTTACGATTGGGCTACTGGCACTCTCAATAAGC
CAGTGCGGTGAGTTGTTTCTCAAACTTTCTAGAAGTTTTTCTTTCTGGATGTTTTTGTTCTCCTTACTGTAGAACTCTCA
ATGACGGTCGCTTCGAGCCCATCGATCGGTGGTTGCGTCATATACGATTCTCAGCCGATACCACTCGGCCCGTTACTCCC
CCGATTTTATGGGCACAGCCTGTGGCCGACGGCACCGCCGTAATGGTTTGACATTCGTGAGTCCGACCCAAAGCCTGAAG
CATGTCTACGCGGAGCCCCAATTTGCGCGGACCACCCTCCCACCGCATCCCTAACCCTTACGCCTGCTGCCGACTGCTGT
AGTCGAGTATTGTGTCAGGCCATTGTATCTCAATAGTTTTTGAGCTGGTCCCCCAGGCGCGCGGGCCCGGGGACTGCTAG
GCTTCCTTAAACGGAGTGTTGCATTTAGGTTGACGATGGAGGGGGACCGGTGAATGCTTCGGGCTTCTTTCCTGTTTTAT
ACGGGTCACTAAATCCTTGTCCTGGTGCCCGTCGTAGCGGCTTGTAGTAATTCTTCTTGAGGCGGTGCATCTCGTGACCG
GATCAGGCCCCCTCTTGTCTCATGCTGTCCTCATAACACAAACGGCGGAATGAACTCCAGTCCGCCGGGTAAATCAGTCC
TTAAGCAGTGTTAGAGTGGTGCTATCCATAACTAGATACGGCGAATTTGGGCAACAACTCGTACTTGTGTGGGTTCGCCA
TCGCGTTAGCCTTCCCGTAAATGAACCAGCGCTAAATAGAGTTATGCTTATGCGCGCACGGATGATTTGGGGTCGCTCTC
GTGGTTGCTCCAGTGCGATGTGCCCCGACGGTGAGAGCTGTTGGGACCAAATGGGCGGCATGGCGACTCAGCGTACGAGA
TGGGATCCGATACACCCTTACGGGATAACCCGCTTAGTAGCTCTTCCATCGTGCCTTGCTCAGTCTGCTAATCCCGCCCC
TCATTTCGCGCTCGGCCTCCGTCATCGCTTCCTCGAGGGGGACTCAAGATTTTAAATCGTTTTCAGTCGGAAACAGCTGT
TCGGAGTTTACCGTGCCTCCACCCGCTGTATCGGCAACGGACTCGCTGTCCACTTGGTACCCTGAAAGGAGTTGACCAAT
GGACCAATGTTGGAAGGGTTCTCGACGAATCGCCTCTAACGTAGCGCAGCGGTGGGAAGCACTTCTTCGCTGTGCCTACG
CATGGAGCTGAGTCTATGTCGTTGAGATAGGTCCGTCTCTAGCTTAACCGGTAATATAGGCTCCTGGGTCTACGAACGAC
CAGGCTTCCCTGGGACCCCGGTTAGCGTCTCGCCAGGCCTCGACTGAAATCGACGTAACCCGGAAACCGCGTGTCGTATA
CCCCGAAAGACGCAAGTGCCTAGGCCGCTTCCTGCCTGAATACCACCGTGTCACATACGTTATTAGTGGTGTGTAGACAA
CCGAAACAGACTTACCACCCATACCCAAAAATCCTCAGGTACGCCGAGGTACGGACCTACTCGATCCTTCTCTCTGCTCC
GTTGCTCGTAAGTCGTCGCACCAACACCCGGAGTCGACTGGCGGTGGTGCCACAAGCGACGCTCTCCGAAACGGTGTAAG
TCATTCGTCTGTCACCAAAGGTCCTTCAGTCTCGAAAAGAACTCTCTACGACTAGTGTTAGACACGCGTCTCCGCCGTCC
TGGCCTTCAACACGCCGCCACTGGCACGTCGAGCCGCAGTGCAGCTCAGACTGTGCGCTCATAGTCGAGCAACTTACTTC
CCGTCGTCTCCGCGGCCGTCGTAGAGCACACTAAGCACACCTTGACATACAATCGAGCTCAGGTTTTGCACCCACGTCTG
GGACACGCTCTCAGTGGAAGCTGCGAGACACAACGACAAGGCATAAATGGTGAGAACTCCTTACGTCCATCCCTATCGCA
TCTTCGGCAAAGCCGGCAAGGGGGCGTGCGTTGTCATGGGCCTATTATGGGAAGGGGTCGGCGTTCGGGGATTTGTGTCT
CTCGCAATTCCCTCTTCCCAAACTCGCACAGCTCCTGCGTCTAAAACGGGTTCGATGGGCTCACTCTGCTGTAATGTTGA
AGCTTCCAGCAGTCTAGCGCTAGGAGGTGAACTGGGCTACGCGAAATTATACTGCCACGTAACTGTTCTGATCCTTTCGC
TAGAGTACTCCGAGCAATCGCCTTCAGCGATGCCCATGTGGACGCATGTGAAGGGTCTGCATCTAGATACGACATTTCCG
GTCGCCCTGGTGTACGGTACTTTCGATTGGTCTCTTCACGCTCAGACCTCGAATACTGGGTACATAAAGATGAAAAC
>SRR353668_unknown_description_
CGAGAGCTCAGCCAATGCGAGCTCATGCCCTGCGGTAACTATTTTCTCAATCCTGAGGTCACACACTCAGTATGGGGGCA
CCAATAATCTCACATACAGCTTTCGAAGCCCATCTTGTGGGCACGCCGGTGACCTAGCCCCCGGCTTGTCTCGTGGAGCC
GAAGACACTTTTTCGTTTTACCTGATCCGCACGTTCCCCTCCATGGGGACACCGCAAATATGTCTCCGTCTTAGTGGCAA
ATTTCAAGTTACGGTCGAATGAGCGATGGCTGATTCGCCAATTTCGCCTGACCCAGGTAACAAGAGACACGCACCGAAGT
CAGCCTACGTCGGTAGCTCTCACACATTCAAGGACACTGGAACGGACTCGGTGCCTATTTGCAAACTAACAATACCGCAA
ATCAAGGATGCACACGCTGCGTTCAAGATTGAAGCACACCACTTAACGTCTCCCATCGGTTACCTCTGCCCCACGAAGCG
ACCGCGGCTTGCTACGGACGGAGCAGGTGTGGGCAGGAAGAGAAATCATGGTAAAAATAGTATTCTATTGGTGCCAAATC
TGTCAGCTCGGTTATCCCAATCACGTTTTGTGTACGTTGGCGCTAAGCCCACTGACAAAATTAGACGAGCATCCCATTAT
TTGCGTCGCCGGGTGTTCCACGAATTCGATCTGCCGTAATGGGGCAGCGAGTCTATCCTATTAACATAACACAGCCTCTC
ATCACAATCGTCCGGGAATGGCGAGGGGATAAGATTCTGGCCGAGATCTCAGGTTTTGCAATTTAGACCTAGGATAATCC
TCCTTCCGTCACTCCGTTTGGAGACGCAGAACCAGCCCGCGGCTGCCACACTCACATGCGCTGCCGTCGCCCTACTGCGT
ATAGTTTAGGGAATGATCCACTTGATTTATATCGAGGAGCCGAAAGATCAGTGCTAATGCGCGCTTGGGGCAAGCGGAAT
ATGACAAGGAGAGAGGCGAACGGTCGAAAAGGTCCGAGTCTGGCGCAATGACGCTGGAATCAGCACCAGCAGGCATCCTA
CACAGTCAAGTTTGCTAATGCCCGGTTTTGACCGCACGGGTCTCTGACTTTACGACGTCACGCCTCGTCTTGTGTGCGGT
CGGGTGCTATCTCATTGGCGGAGAGGGGAAGAACCAAACAAAGACAACATCACAGGACGCCACTCTAAGCTGCCCAGTTC
CAGAATATGAGCAATTGTCAAGAAATGTCGGCTTAGGAAGACCTGACCACAAATGTATGAACCATTACCTACCAGAGAGT
CCGGAAGTTCCGTCAAATGAGGCACCGATAGGGCAGATATTGATGACGCTACTCGAATGCGGTTGTGCCATCCCAAGAGC
ATGAGCAAACACGTTCCGGCAAATCCTACAGGTTAGGGTCACGCGCACGTGCCCGCACCAATTAGCGGGGTCGCAGAATA
CTGGGGAAATCACCGCTCTGACGATTCGCAGGAGTTTGTTCGCAGTCCCAGAGAGTACGCAGTTCTTACGAGACCCGGGG
ACTGAGAGTTCTCCGTGGTAAACCCCCCTGGAAGCTCCCAGCACTCTGGTCCGCTGGGTTCTTACGCGACGCCCTTTTAG
CCGACCTATCTGGCCGGCCCATCATCCTATGGGTGAGTTGCGCGTGGATGGGGTGATAACAAGAGGCAGGCACCCTGTTC
TCACCCGTACGAACACCACGGCATTCCACAGATGAGTAGGTACAGTGAAGACGCGTAATCATTCCTAAGGTGCGAAAGTG
CCGCAGCAAGGGGAGGTCGGATGCCACGGACACCTCGGTTGCGTCGTAAGCGATAACCTTAATAGTCAGAATCGATAATA
TGTAGCTAAACAGTGCGCTCAAGGTCGACGGCACAAGGACTTAGTGCATATGACGGCTCTAGTTCTAAACATGCTGCGCC
CGCCCCCGGGCCAACCGTCCAGTCGCAGCTCGATAGCAATCTCGTAGAGACGCCCCCCTAACAGTCCGGAGACGAAGCTC
GCGGACATAGGGGTCTGGATCATATTGCCATACGTCACTGGTGTGAGTCGTTATGGAGGTGCCCAGCTGGAGAACTGCAG
CCTATGGACTACGGGGGTAGATTTACACCTTACACGCCCGCTGCTCGCCACGTTCCCTATACTAGGTATCGGTCAAGACC
TGGGCTATTACCCACTGGAGCGAGAGCCGCACGCTCTTATCGTAGGGGAGCAGATAAGATCGTCACGACCCGGAGAGCCT
AAACAACTATTCGCATCCTCAGGCCAACCTTGGCAGTGGCAGGCCATAACAAGTATTATGGTGGAACGTCTTCTTGGTAG
TAGGCCAATAGTACTTTTCTTGCTTTTGGGCAGTCTGCACATATCAGAACGGGCCCCACTCGTTTCGAGAAACCAGAGGA
CACTAGAAGATCAATCGCCGTACGAAATCTAGCCACCTCTCTTCGGGATTGCGGGGGTGCACACCGTCCCCCCGTGCCTA
GCATGAGGGGCTACAGAGTGGTGATCGGCGCAACGAAAAGCTTACGCAAGGGGAAGTGTGGCTTGAATGTTCATATTTCC
CGCGAAAGCTTTGTGGAGGAGCAGAGAGTACGCCGGGTATGGGGTTGTATGTAAATCAGACGATCTCCATATGTTGTTCA
AGCTCGCACAGCTGTCGGCACATCACCGTCTAAAAAGACAGCGCTAGGTATTCATGGAGGCAGTAAAAACTCAGCTGAGA
AGCGGTAGATGCTCCGGAGGAGCGTAAAACTGGACTTAGACCGAACGTTTCTCAGACTAGACTTGGGGGCGCGAACGAGG
AACGTAAAAGAGGTCTTGAGCGCCGCATAGAATCAGCACAATCTGGCCAGTCGGATTACTAAGCCCAGGCGCCATGGAGC
GGCAGGTACAAGAAACGAAGTGCGAGAAGTTACGAAGAGTCAAGATAAACGTTGGGGGGCAGCGGCGTGGGAGCCTAACA
TGGACCTCACTGCCCCCGATACGCGGGGGCGGCGGGACACGACTTCGCTAGGCTCGAGGTAAACCAGGCTAGGAAAATAG
TTCGGATCGGCACTCGCGCACAGTTCAACAGCCGGGAGGGCGCAAGTAGTTGACTGTTTCTGACGCCAGGCTTCAGAGTC
TCACATCCATCTGGAACACGCTACTGCATGCCTGCGGCGTCACCAGGAACCTGCGTGGGCGCACAATGTCTGAGGTATCC
ATTTGACTTAGCGGCGATGACTTCTTTCCCAGAATGGGAGGAAAGGCGGTCGATTTCAAGCACCAAAGCCCTTCCCGACC
AGCACGAGGATCCTAAGCACTTTCGCGTAAATATACTGGGACAATGAGCAGAGACGGCTTTACTAGGACAGACCCCGCAA
CAATCCACAGCAGGGGTATGTACCTTTCAATTTCAGGGCCACGTGTAGTGAACGCGTACCTCGCTGCTCAGGCGTTGAGA
GTAGAAACCGGCCACGCGCGCTAGTATTAAGGATTGAGACGGAAGCCGACATAGTGAAGGCGGGTGGGGGAGACTAGACT
GGTGGTCCACGCAGGAGAGGGAGGTTGAATGTGAACGGGAGCCCTTGTTTACGATTGGGCTACTGGCACTCTCAATAAGC
CAGTGCGGTGAGTTGTTTCTCAAACTTTCTAGAAGTTTTTCTTTCTGGATGTTTTTGTTCTCCTTACTGTAGAACTCTCA
ATGACGGTCGCTTCGAGCCCATCGATCGGTGGTTGCGTCATATACGATTCTCAGCCGATACCACTCGGCCCGTTACTCCC
CCGATTTTATGGGCACAGCCTGTGGCCGACGGCACCGCCGTAATGGTTTGACATTCGTGAGTCCGACCCAAAGCCTGAAG
CATGTCTACGCGGAGCCCCAATTTGCGCGGACCACCCTCCCACCGCATCCCTAACCCTTACGCCTGCTGCCGACTGCTGT
AGTCGAGTATTGTGTCAGGCCATTGTATCTCAATAGTTTTTGAGCTGGTCCCCCAGGCGCGCGGGCCCGGGGACTGCTAG
GCTTCCTTAAACGGAGTGTTGCATTTAGGTTGACGATGGAGGGGGACCGGTGAATGCTTCGGGCTTCTTTCCTGTTTTAT
ACGGGTCACTAAATCCTTGTCCTGGTGCCCGTCGTAGCGGCTTGTAGTAATTCTTCTTGAGGCGGTGCATCTCGTGACCG
GATCAGGCCCCCTCTTGTCTCATGCTGTCCTCATAACACAAACGGCGGAATGAACTCCAGTCCGCCGGGTAAATCAGTCC
TTAAGCAGTGTTAGAGTGGTGCTATCCATAACTAGATACGGCGAATTTGGGCAACAACTCGTACTTGTGTGGGTTCGCCA
TCGCGTTAGCCTTCCCGTAAATGAACCAGCGCTAAATAGAGTTATGCTTATGCGCGCACGGATGATTTGGGGTCGCTCTC
GTGGTTGCTCCAGTGCGATGTGCCCCGACGGTGAGAGCTGTTGGGACCAAATGGGCGGCATGGCGACTCAGCGTACGAGA
TGGGATCCGATACACCCTTACGGGATAACCCGCTTAGTAGCTCTTCCATCGTGCCTTGCTCAGTCTGCTAATCCCGCCCC
TCATTTCGCGCTCGGCCTCCGTCATCGCTTCCTCGAGGGGGACTCAAGATTTTAAATCGTTTTCAGTCGGAAACAGCTGT
TCGGAGTTTACCGTGCCTCCACCCGCTGTATCGGCAACGGACTCGCTGTCCACTTGGTACCCTGAAAGGAGTTGACCAAT
GGACCAATGTTGGAAGGGTTCTCGACGAATCGCCTCTAACGTAGCGCAGCGGTGGGAAGCACTTCTTCGCTGTGCCTACG
CATGGAGCTGAGTCTATGTCGTTGAGATAGGTCCGTCTCTAGCTTAACCGGTAATATAGGCTCCTGGGTCTACGAACGAC
CAGGCTTCCCTGGGACCCCGGTTAGCGTCTCGCCAGGCCTCGACTGAAATCGACGTAACCCGGAAACCGCGTGTCGTATA
CCCCGAAAGACGCAAGTGCCTAGGCCGCTTCCTGCCTGAATACCACCGTGTCACATACGTTATTAGTGGTGTGTAGACAA
CCGAAACAGACTTACCACCCATACCCAAAAATCCTCAGGTACGCCGAGGTACGGACCTACTCGATCCTTCTCTCTGCTCC
GTTGCTCGTAAGTCGTCGCACCAACACCCGGAGTCGACTGGCGGTGGTGCCACAAGCGACGCTCTCCGAAACGGTGTAAG
TCATTCGTCTGTCACCAAAGGTCCTTCAGTCTCGAAAAGAACTCTCTACGACTAGTGTTAGACACGCGTCTCCGCCGTCC
TGGCCTTCAACACGCCGCCACTGGCACGTCGAGCCGCAGTGCAGCTCAGACTGTGCGCTCATAGTCGAGCAACTTACTTC
CCGTCGTCTCCGCGGCCGTCGTAGAGCACACTAAGCACACCTTGACATACAATCGAGCTCAGGTTTTGCACCCACGTCTG
GGACACGCTCTCAGTGGAAGCTGCGAGACACAACGACAAGGCATAAATGGTGAGAACTCCTTACGTCCATCCCTATCGCA
TCTTCGGCAAAGCCGGCAAGGGGGCGTGCGTTGTCATGGGCCTATTATGGGAAGGGGTCGGCGTTCGGGGATTTGTGTCT
CTCGCAATTCCCTCTTCCCAAACTCGCACAGCTCCTGCGTCTAAAACGGGTTCGATGGGCTCACTCTGCTGTAATGTTGA
AGCTTCCAGCAGTCTAGCGCTAGGAGGTGAACTGGGCTACGCGAAATTATACTGCCACGTAACTGTTCTGATCCTTTCGC
TAGAGTACTCCGAGCAATCGCCTTCAGCGATGCCCATGTGGACGCATGTGAAGGGTCTGCATCTAGATACGACATTTCCG
GTCGCCCTGGTGTACGGTACTTTCGATTGGTCTCTTCACGCTCAGACCTCGAATACTGGGTACATAAAGATGAAAAC
>SRR354008_unknown_description_
CGAGAGCTCAGCCAATGCGAGCTCATGCCCTGCGGTAACTATTTTCTCAATCCTGAGGTCACACACTCAGTATGGGGGCA
CCAATAATCTCACATACAGCTTTCGAAGCCCATCTTGTGGGCACGCCGGTGACCTAGCCCCCGGCTTGTCTCGTGGAGCC
GAAGACACTTTTTCGTTTTACCTGATCCGCACGTTCCCCTCCATGGGGACACCGCAAATATGTCTCCGTCTTAGTGGCAA
ATTTCAAGTTACGGTCGAATGAGCGATGGCTGATTCGCCAATTTCGCCTGACCCAGGTAACAAGAGACACGCACCGAAGT
CAGCCTACGTCGGTAGCTCTCACACATTCAAGGACACTGGAACGGACTCGGTGCCTATTTGCAAACTAACAATACCGCAA
ATCAAGGATGCACACGCTGCGTTCAAGATTGAAGCACACCACTTAACGTCTCCCATCGGTTACCTCTGCCCCACGAAGCG
ACCGCGGCTTGCTACGGACGGAGCAGGTGTGGGCAGGAAGAGAAATCATGGTAAAAATAGTATTCTATTGGTGCCAAATC
TGTCAGCTCGGTTATCCCAATCACGTTTTGTGTACGTTGGCGCTAAGCCCACTGACAAAATTAGACGAGCATCCCATTAT
TTGCGTCGCCGGGTGTTCCACGAATTCGATCTGCCGTAATGGGGCAGCGAGTCTATCCTATTAACATAACACAGCCTCTC
ATCACAATCGTCCGGGAATGGCGAGGGGATAAGATTCTGGCCGAGATCTCAGGTTTTGCAATTTAGACCTAGGATAATCC
TCCTTCCGTCACTCCGTTTGGAGACGCAGAACCAGCCCGCGGCTGCCACACTCACATGCGCTGCCGTCGCCCTACTGCGT
ATAGTTTAGGGAATGATCCACTTGATTTATATCGAGGAGCCGAAAGATCAGTGCTAATGCGCGCTTGGGGCAAGCGGAAT
ATGACAAGGAGAGAGGCGAACGGTCGAAAAGGTCCGAGTCTGGCGCAATGACGCTGGAATCAGCACCAGCAGGCATCCTA
CACAGTCAAGTTTGCTAATGCCCGGTTTTGACCGCACGGGTCTCTGACTTTACGACGTCACGCCTCGTCTTGTGTGCGGT
CGGGTGCTATCTCATTGGCGGAGAGGGGAAGAACCAAACAAAGACAACATCACAGGACGCCACTCTAAGCTGCCCAGTTC
CAGAATATGAGCAATTGTCAAGAAATGTCGGCTTAGGAAGACCTGACCACAAATGTATGAACCATTACCTACCAGAGAGT
CCGGAAGTTCCGTCAAATGAGGCACCGATAGGGCAGATATTGATGACGCTACTCGAATGCGGTTGTGCCATCCCAAGAGC
ATGAGCAAACACGTTCCGGCAAATCCTACAGGTTAGGGTCACGCGCACGTGCCCGCACCAATTAGCGGGGTCGCAGAATA
CTGGGGAAATCACCGCTCTGACGATTCGCAGGAGTTTGTTCGCAGTCCCAGAGAGTACGCAGTTCTTACGAGACCCGGGG
ACTGAGAGTTCTCCGTGGTAAACCCCCCTGGAAGCTCCCAGCACTCTGGTCCGCTGGGTTCTTACGCGACGCCCTTTTAG
CCGACCTATCTGGCCGGCCCATCATCCTATGGGTGAGTTGCGCGTGGATGGGGTGATAACAAGAGGCAGGCACCCTGTTC
TCACCCGTACGAACACCACGGCATTCCACAGATGAGTAGGTACAGTGAAGACGCGTAATCATTCCTAAGGTGCGAAAGTG
CCGCAGCAAGGGGAGGTCGGATGCCACGGACACCTCGGTTGCGTCGTAAGCGATAACCTTAATAGTCAGAATCGATAATA
TGTAGCTAAACAGTGCGCTCAAGGTCGACGGCACAAGGACTTAGTGCATATGACGGCTCTAGTTCTAAACATGCTGCGCC
CGCCCCCGGGCCAACCGTCCAGTCGCAGCTCGATAGCAATCTCGTAGAGACGCCCCCCTAACAGTCCGGAGACGAAGCTC
GCGGACATAGGGGTCTGGATCATATTGCCATACGTCACTGGTGTGAGTCGTTATGGAGGTGCCCAGCTGGAGAACTGCAG
CCTATGGACTACGGGGGTAGATTTACACCTTACACGCCCGCTGCTCGCCACGTTCCCTATACTAGGTATCGGTCAAGACC
TGGGCTATTACCCACTGGAGCGAGAGCCGCACGCTCTTATCGTAGGGGAGCAGATAAGATCGTCACGACCCGGAGAGCCT
AAACAACTATTCGCATCCTCAGGCCAACCTTGGCAGTGGCAGGCCATAACAAGTATTATGGTGGAACGTCTTCTTGGTAG
TAGGCCAATAGTACTTTTCTTGCTTTTGGGCAGTCTGCACATATCAGAACGGGCCCCACTCGTTTCGAGAAACCAGAGGA
CACTAGAAGATCAATCGCCGTACGAAATCTAGCCACCTCTCTTCGGGATTGCGGGGGTGCACACCGTCCCCCCGTGCCTA
GCATGAGGGGCTACAGAGTGGTGATCGGCGCAACGAAAAGCTTACGCAAGGGGAAGTGTGGCTTGAATGTTCATATTTCC
CGCGAAAGCTTTGTGGAGGAGCAGAGAGTACGCCGGGTATGGGGTTGTATGTAAATCAGACGATCTCCATATGTTGTTCA
AGCTCGCACAGCTGTCGGCACATCACCGTCTAAAAAGACAGCGCTAGGTATTCATGGAGGCAGTAAAAACTCAGCTGAGA
AGCGGTAGATGCTCCGGAGGAGCGTAAAACTGGACTTAGACCGAACGTTTCTCAGACTAGACTTGGGGGCGCGAACGAGG
AACGTAAAAGAGGTCTTGAGCGCCGCATAGAATCAGCACAATCTGGCCAGTCGGATTACTAAGCCCAGGCGCCATGGAGC
GGCAGGTACAAGAAACGAAGTGCGAGAAGTTACGAAGAGTCAAGATAAACGTTGGGGGGCAGCGGCGTGGGAGCCTAACA
TGGACCTCACTGCCCCCGATACGCGGGGGCGGCGGGACACGACTTCGCTAGGCTCGAGGTAAACCAGGCTAGGAAAATAG
TTCGGATCGGCACTCGCGCACAGTTCAACAGCCGGGAGGGCGCAAGTAGTTGACTGTTTCTGACGCCAGGCTTCAGAGTC
TCACATCCATCTGGAACACGCTACTGCATGCCTGCGGCGTCACCAGGAACCTGCGTGGGCGCACAATGTCTGAGGTATCC
ATTTGACTTAGCGGCGATGACTTCTTTCCCAGAATGGGAGGAAAGGCGGTCGATTTCAAGCACCAAAGCCCTTCCCGACC
AGCACGAGGATCCTAAGCACTTTCGCGTAAATATACTGGGACAATGAGCAGAGACGGCTTTACTAGGACAGACCCCGCAA
CAATCCACAGCAGGGGTATGTACCTTTCAATTTCAGGGCCACGTGTAGTGAACGCGTACCTCGCTGCTCAGGCGTTGAGA
GTAGAAACCGGCCACGCGCGCTAGTATTAAGGATTGAGACGGAAGCCGACATAGTGAAGGCGGGTGGGGGAGACTAGACT
GGTGGTCCACGCAGGAGAGGGAGGTTGAATGTGAACGGGAGCCCTTGTTTACGATTGGGCTACTGGCACTCTCAATAAGC
CAGTGCGGTGAGTTGTTTCTCAAACTTTCTAGAAGTTTTTCTTTCTGGATGTTTTTGTTCTCCTTACTGTAGAACTCTCA
ATGACGGTCGCTTCGAGCCCATCGATCGGTGGTTGCGTCATATACGATTCTCAGCCGATACCACTCGGCCCGTTACTCCC
CCGATTTTATGGGCACAGCCTGTGGCCGACGGCACCGCCGTAATGGTTTGACATTCGTGAGTCCGACCCAAAGCCTGAAG
CATGTCTACGCGGAGCCCCAATTTGCGCGGACCACCCTCCCACCGCATCCCTAACCCTTACGCCTGCTGCCGACTGCTGT
AGTCGAGTATTGTGTCAGGCCATTGTATCTCAATAGTTTTTGAGCTGGTCCCCCAGGCGCGCGGGCCCGGGGACTGCTAG
GCTTCCTTAAACGGAGTGTTGCATTTAGGTTGACGATGGAGGGGGACCGGTGAATGCTTCGGGCTTCTTTCCTGTTTTAT
ACGGGTCACTAAATCCTTGTCCTGGTGCCCGTCGTAGCGGCTTGTAGTAATTCTTCTTGAGGCGGTGCATCTCGTGACCG
GATCAGGCCCCCTCTTGTCTCATGCTGTCCTCATAACACAAACGGCGGAATGAACTCCAGTCCGCCGGGTAAATCAGTCC
TTAAGCAGTGTTAGAGTGGTGCTATCCATAACTAGATACGGCGAATTTGGGCAACAACTCGTACTTGTGTGGGTTCGCCA
TCGCGTTAGCCTTCCCGTAAATGAACCAGCGCTAAATAGAGTTATGCTTATGCGCGCACGGATGATTTGGGGTCGCTCTC
GTGGTTGCTCCAGTGCGATGTGCCCCGACGGTGAGAGCTGTTGGGACCAAATGGGCGGCATGGCGACTCAGCGTACGAGA
TGGGATCCGATACACCCTTACGGGATAACCCGCTTAGTAGCTCTTCCATCGTGCCTTGCTCAGTCTGCTAATCCCGCCCC
TCATTTCGCGCTCGGCCTCCGTCATCGCTTCCTCGAGGGGGACTCAAGATTTTAAATCGTTTTCAGTCGGAAACAGCTGT
TCGGAGTTTACCGTGCCTCCACCCGCTGTATCGGCAACGGACTCGCTGTCCACTTGGTACCCTGAAAGGAGTTGACCAAT
GGACCAATGTTGGAAGGGTTCTCGACGAATCGCCTCTAACGTAGCGCAGCGGTGGGAAGCACTTCTTCGCTGTGCCTACG
CATGGAGCTGAGTCTATGTCGTTGAGATAGGTCCGTCTCTAGCTTAACCGGTAATATAGGCTCCTGGGTCTACGAACGAC
CAGGCTTCCCTGGGACCCCGGTTAGCGTCTCGCCAGGCCTCGACTGAAATCGACGTAACCCGGAAACCGCGTGTCGTATA
CCCCGAAAGACGCAAGTGCCTAGGCCGCTTCCTGCCTGAATACCACCGTGTCACATACGTTATTAGTGGTGTGTAGACAA
CCGAAACAGACTTACCACCCATACCCAAAAATCCTCAGGTACGCCGAGGTACGGACCTACTCGATCCTTCTCTCTGCTCC
GTTGCTCGTAAGTCGTCGCACCAACACCCGGAGTCGACTGGCGGTGGTGCCACAAGCGACGCTCTCCGAAACGGTGTAAG
TCATTCGTCTGTCACCAAAGGTCCTTCAGTCTCGAAAAGAACTCTCTACGACTAGTGTTAGACACGCGTCTCCGCCGTCC
TGGCCTTCAACACGCCGCCACTGGCACGTCGAGCCGCAGTGCAGCTCAGACTGTGCGCTCATAGTCGAGCAACTTACTTC
CCGTCGTCTCCGCGGCCGTCGTAGAGCACACTAAGCACACCTTGACATACAATCGAGCTCAGGTTTTGCACCCACGTCTG
GGACACGCTCTCAGTGGAAGCTGCGAGACACAACGACAAGGCATAAATGGTGAGAACTCCTTACGTCCATCCCTATCGCA
TCTTCGGCAAAGCCGGCAAGGGGGCGTGCGTTGTCATGGGCCTATTATGGGAAGGGGTCGGCGTTCGGGGATTTGTGTCT
CTCGCAATTCCCTCTTCCCAAACTCGCACAGCTCCTGCGTCTAAAACGGGTTCGATGGGCTCACTCTGCTGTAATGTTGA
AGCTTCCAGCAGTCTAGCGCTAGGAGGTGAACTGGGCTACGCGAAATTATACTGCCACGTAACTGTTCTGATCCTTTCGC
TAGAGTACTCCGAGCAATCGCCTTCAGCGATGCCCATGTGGACGCATGTGAAGGGTCTGCATCTAGATACGACATTTCCG
GCCGCCCTGGTGTACGGTACTTTCGATTGGTCTCTTCACGCTCAGACCTCGAATACTGGGTACATAAAGATGAAAAC
>SRR354010_unknown_description_
CGAGAGCTCAGCCAATGCGAGCTCATGCCCTGCGGTAACTATTTTCTCAATCCTGAGGTCACACACTCAGTATGGGGGCA
CCAATAATCTCACATACAGCTTTCGAAGCCCATCTTGTGGGCACGCCGGTGACCTAGCCCCCGGCTTCTCTCGTGGAGCC
GAAGACACTTTTTCGTTTTACCTGATCCGCACGTTCCCCTCCATGGGGACACCGCAAATATGTCTCCGTCTTAGTGGCAA
ATTTCAAGTTACGGTCGAATGAGCGATGGCTGATTCGCCAATTTCGCCTGACCCAGGTAACAAGAGACACGCACCGAAGT
CAGCCTACGTCGGTAGCTCTCACACATTCAAGGACACTGGAACGGACTCGGTGCCTATTTGCAAACTAACAATACCGCAA
ATCAAGGATGCACACGCTGCGTTCAAGATTGAAGCACACCACTTAACGTCTCCCATCGGTTACCTCTGCCCCACGAAGCG
ACCGCGGCTTGCTACGGACGGAGCAGGTGTGGGCAGGAAGAGAAATCATGGTAAAAATAGTATTCTATTGGTGCCAAATC
TGTCAGCTCGGTTATCCCAATCACGTTTTGTGTACGTTGGCGCTAAGCCCACTGACAAAATTAGACGAGCATCCCATTAT
TTGCGTCGCCGGGTGTTCCACGAATTCGATCTGCCGTAATGGGGCAGCGAGTCTATCCTATTAACATAACACAGCCTCTC
ATCACAATCGTCCGGGAATGGCGAGGGGATAAGATTCTGGCCGAGATCTCAGGTTTTGCAATTTAGACCTAGGATAATCC
TCCTTCCGTCACTCCGTTTGGAGACGCAGAACCAGCCCGCGGCTGCCACACTCACATGCGCTGCCGTCGCCCTACTGCGT
ATAGTTTAGGGAATGATCCACTTGATTTATATCGAGGAGCCGAAAGATCAGTGCTAATGCGCGCTTGGGGCAAGCGGAAT
ATGACAAGGAGAGAGGCGAACGGTCGAAAAGGTCCGAGTCTGGCGCAATGACGCTGGAATCAGCACCAGCAGGCATCCTA
CACAGTCAAGTTTGCTAATGCCCGGTTTTGACCGCACGGGTCTCTGACTGTACGACGTCACGCCTCGTCTTGTGTGCGGT
CGGGTGCTATCTCATTGGCGGAGAGGGGAAGAACCAAACAAAGACAACATCACAGGACGCCACTCTAAGCTGCCCAGTTC
CAGAATATGAGCAATTGTCAAGAAATGTCGGCTTAGGAAGACCTGACCACAAATGTATGAACCATTACCTACCAGAGAGT
CCGGAAGTTCCGTCAAATGAGGCACCGATAGGGCAGATATTGATGACGCTACTCGAATGCGGTTGTGCCATCCCAAGAGC
ATGAGCAAACACGTTCCGGCAAATCCTACAGGTTAGGGTCACGCGCACGTGCCCGCACCAATTAGCGGGGTCGCAGAATA
CTGGGGAAATCACCGCTCTGACGATTCGCAGGAGTTTGTTCGCAGTCCCAGAGAGTACGCAGTTCTTACGAGACCCGGGG
ACTGAGAGTTCTCCGTGGTAAACCCCCCTGGAAGCTCCCAGCACTCTGGTCCGCTGGGTTCTTACGCGACGCCCTTTTAG
CCGACCTATCTGGCCGGCCCATCATCCTATGGGTGAGTTGCGCGTGGATGGGGTGATAACAAGAGGCAGGCACCCTGTTC
TCACCCGTACGAACACCACGGCATTCCACAGATGAGTAGGTACAGTGAAGACGCGTAATCATTCCTAAGGTGCGAAAGTG
CCGCAGCAAGGGGAGGTCGGATGCCACGGACACCTCGGTTGCGTCGTAAGCGATAACCTTAATAGTCAGAATCGATAATA
TGTAGCTAAACAGTGCGCTCAAGGTCGACGGCACAAGGACTTAGTGCATATGACGGCTCTAGTTCTAAACATGCTGCGCC
CGCCCCCGGGCCAACCGTCCAGTCGCAGCTCGATAGCAATCTCGTAGAGACGCCCCCCTAACAGTCCGGAGACGAAGCTC
GCGGACATAGGGGTCTGGATCATATTGCCATACGTCACTGGTGTGAGTCGTTATGGAGGTGCCCAGCTGGAGAACTGCAG
CCTATGGACTACGGGGGTAGATTTACACCTTACACGCCCGCTGCTCGCCACGTTCCCTATACTAGGTATCGGTCAAGACC
TGGGCTATTACCCACTGGAGCGAGAGCCGCACGCTCTTATCGTAGGGGAGCAGATAAGATCGTCACGACCCGGAGAGCCT
AAACAACTATTCGCATCCTCAGGCCAACCTTGGCAGTGGCAGGCCATAACAAGTATTATGGTGGAACGTCTTCTTGGTGG
TAGGCCAATAGTACTTTTCTTGCTTTTGGGCAGTCTGCACATATCAGAACGGGCCCCACTCGTTTCGAGAAACCAGAGGA
CACTAGAAGATCAATCGCCGTACGAAATCTAGCCACCTCTCTTCGGGATTGCGGGGGTGCACACCGTCCCCCCGTGCCTA
GCATGAGGGGCTACAGAGTGGTGATCGGCGCAACGAAAAGCTTACGCAAGGGGAAGTGTGGCTTGAATGTTCATATTTCC
CGCGAAAGCTTTGTGGAGGAGCAGAGAGTACGCCGGGTATGGGGTTGTATGTAAATCAGACGATCTCCATATGTTGTTCA
AGCTCGCACAGCTGTCGGCACATCACCGTCTAAAAAGACAGCGCTAGGTATTCATGGAGGCAGTAAAAACTCAGCTGAGA
AGCGGTAGATGCTCCGGAGGAGCGTAAAACTGGACTTAGACCGAACGTTTCTCAGACTAGACTTGGGGGCGCGAACGAGG
AACGTAAAAGAGGTCTTGAGCGCCGCATAGAATCAGCACAATCTGGCCAGTCGGATTACTAAGCCCAGGCGCCATGGAGC
GGCAGGTACAAGAAACGAAGTGCGAGAAGTTACGAAGAGTCAAGATAAACGTTGGGGGGCAGCGGCGTGGGAGCCTAACA
TGGACCTCACTGCCCCCGATACGCGGGGGCGGCGGGACACGACTTCGCTAGGCTCGAGGTAAACCAGGCTAGGAAAATAG
TTCGGATCGGCACTCGCGCACAGTTCAACAGCCGGGAGGGCGCAAGTAGTTGACTGTTTCTGACGCCAGGCTTCAGAGTC
TCACATCCATCTGGAACACGCTACTGCATGCCTGCGGCGTCACCAGGAACCTGCGTGGGCGCACAATGTCTGAGGTATCC
ATTTGACTTAGCGGCGATGACTTCTTTCCCAGAATGGGAGGAAAGGCGGTCGATTTCAAGCACCAAAGCCCTTCCCGACC
AGCACGAGGATCCTAAGCACTTTCGCGTAAATATACTGGGACAATGAGCAGAGACGGCTTTACTAGGACAGACCCCGCAA
CAATCCACAGCAGGGGTATGTACCTTTCAATTTCAGGGCCACGTGTAGTGAACGCGTACCTCGCTGCTCAGGCGTTGAGA
GTAGAAACCGGCCACGCGCGCTAGTATTAAGGATTGAGACGGAAGCCGACATAGTGAAGGCGGGTGGGGGAGACTAGACT
GGTGGTCCACGCAGGAGAGGGAGGTTGAATGTGAACGGGAGCCCTTGTTTACGATTGGGCTACTGGCACTCTCAATAAGC
CAGTGCGGTGAGTTGTTTCTCAAACTTTCTAGAAGTTTTTCTTTCTGGATGTTTTTGTTCTCCTTACTGTAGAACTCTCA
ATGACGGTCGCTTCGAGCCCATCGATCGGTGGTTGCGTCATATACGATTCTCAGCCGATACCACTCGGCCCGTTACTCCC
CCGATTTTATGGGCACAGCCTGTGGCCGACGGCACCGCCGTAATGGTTTGACATTCGTGAGTCCGACCCAAAGCCTGAAG
CATGTCTACGCGGAGCCCCAATTTGCGCGGACCACCCTCCCACCGCATCCCTAACCCTTACGCCTGCTGCCGACTGTTGT
AGTCGAGTATTGTGTCAGGCCATTGTATCTCAATAGTTTTTGAGCTGGTCCCCCAGGCGCGCGGGCCCGGGGACTGCTAG
GCTTCCTTAAACGGAGTGTTGCATTTAGGTTGACGATGGAGGGGGACCGGTGAATGCTTCGGGCTTCTTTCCTGTTTTAT
ACGGGTCACTAAATCCTTGTCCTGGTGCCCGTCGTAGCGGCTTGTAGTAATTCTTCTTGAGGCGGTGCATCTCGTGACCG
GATCAGGCCCCCTCTTGTCTCATGCTGTCCTCATAACACAAACGGCGGAATGAACTCCAGTCCGCCGGGTAAATCAGTCC
TTAAGCAGTGTTAGAGTGGTGCTATCCATAACTAGATACGGCGAATTTGGGCAACAACTCGTACTTGTGTGGGTTCGCCA
TCGCGTTAGCCTTCCCGTAAATGAACCAGCGCTAAATAGAGTTATGCTTATGCGCGCACGGATGATTTGGGGTCGCTCTC
GTGGTTGCTCCAGTGCGATGTGCCCCGACGGTGAGAGCTGTTGGGACCAAATGGGCGGCATGGCGACTCAGCGTACGAGA
TGGGATCCGATACACCCTTACGGGATAACCCGCTTAGTAGCTCTTCCATCGTGCCTTGCTCAGTCTGCTAATCCCGCCCC
TCATTTCGCGCTCGGCCTCCGTCATCGCTTCCTCGAGGGGGACTCAAGATTTTAAATCGTTTTCAGTCGGAAACAGCTGT
TCGGAGTTTACCGTGCCTCCACCCGCTGTATCGGCAACGGACTCGCTGTCCACTTGGTACCCTGAAAGGAGTTGACCAAT
GGACCAATGTTGGAAGGGTTCTCGACGAATCGCCTCTAACGTAGCGCAGCGGTGGGAAGCACTTCTTCGCTGTGCCTACG
CATGGAGCTGAGTCTATGTCGTTGAGATAGGTCCGTCTCTAGCTTAACCGGTAATATAGGCTCCTGGGTCTACGAACGAC
CAGGCTTCCCTGGGACCCCGGTTAGCGTCTCGCCAGGCCTCGACTGAAATCGACGTAACCCGGAAACCGCGTGTCGTATA
CCCCGAAAGACGCAAGTGCCTAGGCCGCTTCCTGCCTGAATACCACCGTGTCACATACGTTATTAGTGGTGTGTAGACAA
CCGAAACAGACTTACCACCCATACCCAAAAATCCTCAGGTACGCCGAGGTACGGACCTACTCGATCCTTCTCTCTGCTCC
GTTGCTCGTAAGTCGTCGCACCAACACCCGGAGTCGACTGGCGGTGGTGCCACAAGCGACGCTCTCCGAAACGGTGTAAG
TCATTCGTCTGTCACCAAAGGTCCTTCAGTCTCGAAAAGAACTCTCTACGACTAGTGTTAGACACGCGTCTCCGCCGTCC
TGGCCTTCAACACGCCGCCACTGGCACGTCGAGCCGCAGTGCAGCTCAGACTGTGCGCTCATAGTCGAGCAACTTACTTC
CCGTCGTCTCCGCGGCCGTCGTAGAGCACACTAAGCACACCTTGACATACAATCGAGCTCAGGTTTTGCACCCACGTCTG
GGACACGCTCTCAGTGGAAGCTGCGAGACACAACGACAAGGCATAAATGGTGAGAACTCCTTACGTCCATCCCTATCGCA
TCTTCGGCAAAGCCGGCAAGGGGGCGTGCGTTGTCATGGGCCTATTATGGGAAGGGGTCGGCGTTCGGGGATTTGTGTCT
CTCGCAATTCCCTCTTCCCAAACTCGCACAGCTCCTGCGTCTAAAACGGGTTCGATGGGCTCACTCTGCTGTAATGTTGA
AGCTTCCAGCAGTCTAGCGCTAGGAGGTGAACTGGGCTACGCGAAATTATACTGCCACGTAACTGTTCTGATCCTTTCGC
TAGAGTACTCCGAGCAATCGCCTTCAGCGATGCCCATGTGGACGCATGTGAAGGGTCTGCATCTAGATACGACATTTCCG
GTCGCCCTGGTGTACGGTACTTTCGATTGGTCTCTTCACGCTCAGACCTCGAATACTGGGTACATAAAGATGAAAAC
>SRR354016_unknown_description_
CGAGAGCTCAGCCAATGCGAGCTCATGCCCTGCGGTAACTATTTTCTCAATCCTGAGGTCACACACTCAGTATGGGGGCA
CCAATAATCTCACATACAGCTTTCGAAGCCCATCTTGTGGGCACGCCGGTGACCTAGCCCCCGGCTTGTCTCGTGGAGCC
GAAGACACTTTTTCGTTTTACCTGATCCGCACGTTCCCCTCCATGGGGACACCGCAAATATGTCTCCGTCTTAGTGGCAA
ATTTCAAGTTACGGTCGAATGAGCGATGGCTGATTCGCCAATTTCGCCTGACCCAGGTAACAAGAGACACGCACCGAAGT
CAGCCTACGTCGGTAGCTCTCACACATTCAAGGACACTGGAACGGACTCGGTGCCTATTTGCAAACTAACAATACCGCAA
ATCAAGGATGCACACGCTGCGTTCAAGATTGAAGCACACCACTTAACGTCTCCCATCGGTTACCTCTGCCCCACGAAGCG
ACCGCGGCTTGCTACGGACGGAGCAGGTGTGGGCAGGAAGAGAAATCATGGTAAAAATAGTATTCTATTGGTGCCAAATC
TGTCAGCTCGGTTATCCCAATCACGTTTTGTGTACGTTGGCGCTAAGCCCACTGACAAAATTAGACGAGCATCCCATTAT
TTGCGTCGCCGGGTGTTCCACGAATTCGATCTGCCGTAATGGGGCAGCGAGTCTATCCTATTAACATAACACAGCCTCTC
ATCACAATCGTCCGGGAATGGCGAGGGGATAAGATTCTGGCCGAGATCTCAGGTTTTGCAATTTAGACCTAGGATAATCC
TCCTTCCGTCACTCCGTTTGGAGACGCAGAACCAGCCCGCGGCTGCCACACTCACATGCGCTGCCGTCGCCCTACTGCGT
ATAGTTTAGGGAATGATCCACTTGATTTATATCGAGGAGCCGAAAGATCAGTGCTAATGCGCGCTTGGGGCAAGCGGAAT
ATGACAAGGAGAGAGGCGAACGGTCGAAAAGGTCCGAGTCTGGCGCAATGACGCTGGAATCAGCACCAGCAGGCATCCTA
CACAGTCAAGTTTGCTAATGCCCGGTTTTGACCGCACGGGTCTCTGACTGTACGACGTCACGCCTCGTCTTGTGTGCGGT
CGGGTGCTATCTCATTGGCGGAGAGGGGAAGAACCAAACAAAGACAACATCACAGGACGCCACTCTAAGCTGCCCAGTTC
CAGAATATGAGCAATTGTCAAGAAATGTCGGCTTAGGAAGACCTGACCACAAATGTATGAACCATTACCTACCAGAGAGT
CCGGAAGTTCCGTCAAATGAGGCACCGATAGGGCAGATATTGATGACGCTACTCGAATGCGGTTGTGCCATCCCAAGAGC
ATGAGCAAACACGTTCCGGCAAATCCTACAGGTTAGGGTCACGCGCACGTGCCCGCACCAATTAGCGGGGTCGCAGAATA
CTGGGGAAATCACCGCTCTGACGATTCGCAGGAGTTTGTTCGCAGTCCCAGAGAGTACGCAGTTCTTACGAGACCCGGGG
ACTGAGAGTTCTCCGTGGTAAACCCCCCTGGAAGCTCCCAGCACTCTGGTCCGCTGGGTTCTTACGCGACGCCCTTTTAG
CCGACCTATCTGGCCGGCCCATCATCCTATGGGTGAGTTGCGCGTGGATGGGGTGATAACAAGAGGCAGGCACCCTGTTC
TCACCCGTACGAACACCACGGCATTCCACAGATGAGTAGGTACAGTGAAGACGCGTAATCATTCCTAAGGTGCGAAAGTG
CCGCAGCAAGGGGAGGTCGGATGCCACGGACACCTCGGTTGCGTCGTAAGCGATAACCTTAATAGTCAGAATCGATAATA
TGTAGCTAAACAGTGCGCTCAAGGTCGACGGCACAAGGACTTAGTGCATATGACGGCTCTAGTTCTAAACATGCTGCGCC
CGCCCCCGGGCCAACCGTCCAGTCGCAGCTCGATAGCAATCTCGTAGAGACGCCCCCCTAACAGTCCGGAGACGAAGCTC
GCGGACATAGGGGTCTGGATCATATTGCCATACGTCACTGGTGTGAGTCGTTATGGAGGTGCCCAGCTGGAGAACTGCAG
CCTATGGACTACGGGGGTAGATTTACACCTTACACGCCCGCTGCTCGCCACGTTCCCTATACTAGGTATCGGTCAAGACC
TGGGCTATTACCCACTGGAGCGAGAGCCGCACGCTCTTATCGTAGGGGAGCAGATAAGATCGTCACGACCCGGAGAGCCT
AAACAACTATTCGCATCCTCAGGCCAACCTTGGCAGTGGCAGGCCATAACAAGTATTATGGTGGAACGTCTTCTTGGTGG
TAGGCCAATAGTACTTTTCTTGCTTTTGGGCAGTCTGCACATATCAGAACGGGCCCCACTCGTTTCGAGAAACCAGAGGA
CACTAGAAGATCAATCGCCGTACGAAATCTAGCCACCTCTCTTCGGGATTGCGGGGGTGCACACCGTCCCCCCGTGCCTA
GCATGAGGGGCTACAGAGTGGTGATCGGCGCAACGAAAAGCTTACGCAAGGGGAAGTGTGGCTTGAATGTTCATATTTCC
CGCGAAAGCTTTGTGGAGGAGCAGAGAGTACGCCGGGTATGGGGTTGTATGTAAATCAGACGATCTCCATATGTTGTTCA
AGCTCGCACAGCTGTCGGCACATCACCGTCTAAAAAGACAGCGCTAGGTATTCATGGAGGCAGTAAAAACTCAGCTGAGA
AGCGGTAGATGCTCCGGAGGAGCGTAAAACTGGACTTAGACCGAACGTTTCTCAGACTAGACTTGGGGGCGCGAACGAGG
AACGTAAAAGAGGTCTTGAGCGCCGCATAGAATCAGCACAATCTGGCCAGTCGGATTACTAAGCCCAGGCGCCATGGAGC
GGCAGGTACAAGAAACGAAGTGCGAGAAGTTACGAAGAGTCAAGATAAACGTTGGGGGGCAGCGGCGTGGGAGCCTAACA
TGGACCTCACTGCCCCCGATACGCGGGGGCGGCGGGACACGACTTCGCTAGGCTCGAGGTAAACCAGGCTAGGAAAATAG
TTCGGATCGGCACTCGCGCACAGTTCAACAGCCGGGAGGGCGCAAGTAGTTGACTGTTTCTGACGCCAGGCTTCAGAGTC
TCACATCCATCTGGAACACGCTACTGCATGCCTGCGGCGTCACCAGGAACCTGCGTGGGCGCACAATGTCTGAGGTATCC
ATTTGACTTAGCGGCGATGACTTCTTTCCCAGAATGGGAGGAAAGGCGGTCGATTTCAAGCACCAAAGCCCTTCCCGACC
AGCACGAGGATCCTAAGCACTTTCGCGTAAATATACTGGGACAATGAGCAGAGACGGCTTTACTAGGACAGACCCCGCAA
CAATCCACAGCAGGGGTATGTACCTTTCAATTTCAGGGCCACGTGTAGTGAACGCGTACCTCGCTGCTCAGGCGTTGAGA
GTAGAAACCGGCCACGCGCGCTAGTATTAAGGATTGAGACGGAAGCCGACATAGTGAAGGCGGGTGGGGGAGACTAGACT
GGTGGTCCACGCAGGAGAGGGAGGTTGAATGTGAACGGGAGCCCTTGTTTACGATTGGGCTACTGGCACTCTCAATAAGC
CAGTGCGGTGAGTTGTTTCTCAAACTTTCTAGAAGTTTTTCTTTCTGGATGTTTTTGTTCTCCTTACTGTAGAACTCTCA
ATGACGGTCGCTTCGAGCCCATCGATCGGTGGTTGCGTCATATACGATTCTCAGCCGATACCACTCGGCCCGTTACTCCC
CCGATTTTATGGGCACAGCCTGTGGCCGACGGCACCGCCGTAATGGTTTGACATTCGTGAGTCCGACCCAAAGCCTGAAG
CATGTCTACGCGGAGCCCCAATTTGCGCGGACCACCCTCCCACCGCATCCCTAACCCTTACGCCTGCTGCCGACTGTTGT
AGTCGAGTATTGTGTCAGGCCATTGTATCTCAATAGTTTTTGAGCTGGTCCCCCAGGCGCGCGGGCCCGGGGACTGCTAG
GCTTCCTTAAACGGAGTGTTGCATTTAGGTTGACGATGGAGGGGGACCGGTGAATGCTTCGGGCTTCTTTCCTGTTTTAT
ACGGGTCACTAAATCCTTGTCCTGGTGCCCGTCGTAGCGGCTTGTAGTAATTCTTCTTGAGGCGGTGCATCTCGTGACCG
GATCAGGCCCCCTCTTGTCTCATGCTGTCCTCATAACACAAACGGCGGAATGAACTCCAGTCCGCCGGGTAAATCAGTCC
TTAAGCAGTGTTAGAGTGGTGCTATCCATAACTAGATACGGCGAATTTGGGCAACAACTCGTACTTGTGTGGGTTCGCCA
TCGCGTTAGCCTTCCCGTAAATGAACCAGCGCTAAATAGAGTTATGCTTATGCGCGCACGGATGATTTGGGGTCGCTCTC
GTGGTTGCTCCAGTGCGATGTGCCCCGACGGTGAGAGCTGTTGGGACCAAATGGGCGGCATGGCGACTCAGCGTACGAGA
TGGGATCCGATACACCCTTACGGGATAACCCGCTTAGTAGCTCTTCCATCGTGCCTTGCTCAGTCTGCTAATCCCGCCCC
TCATTTCGCGCTCGGCCTCCGTCATCGCTTCCTCGAGGGGGACTCAAGATTTTAAATCGTTTTCAGTCGGAAACAGCTGT
TCGGAGTTTACCGTGCCTCCACCCGCTGTATCGGCAACGGACTCGCTGTCCACTTGGTACCCTGAAAGGAGTTGACCAAT
GGACCAATGTTGGAAGGGTTCTCGACGAATCGCCTCTAACGTAGCGCAGCGGTGGGAAGCACTTCTTCGCTGTGCCTACG
CATGGAGCTGAGTCTATGTCGTTGAGATAGGTCCGTCTCTAGCTTAACCGGTAATATAGGCTCCTGGGTCTACGAACGAC
CAGGCTTCCCTGGGACCCCGGTTAGCGTCTCGCCAGGCCTCGACTGAAATCGACGTAACCCGGAAACCGCGTGTCGTATA
CCCCGAAAGACGCAAGTGCCTAGGCCGCTTCCTGCCTGAATACCACCGTGTCACATACGTTATTAGTGGTGTGTAGACAA
CCGAAACAGACTTACCACCCATACCCAAAAATCCTCAGGTACGCCGAGGTACGGACCTACTCGATCCTTCTCTCTGCTCC
GTTGCTCGTAAGTCGTCGCACCAACACCCGGAGTCGACTGGCGGTGGTGCCACAAGCGACGCTCTCCGAAACGGTGTAAG
TCATTCGTCTGTCACCAAAGGTCCTTCAGTCTCGAAAAGAACTCTCTACGACTAGTGTTAGACACGCGTCTCCGCCGTCC
TGGCCTTCAACACGCCGCCACTGGCACGTCGAGCCGCAGTGCAGCTCAGACTGTGCGCTCATAGTCGAGCAACTTACTTC
CCGTCGTCTCCGCGGCCGTCGTAGAGCACACTAAGCACACCTTGACATACAATCGAGCTCAGGTTTTGCACCCACGTCTG
GGACACGCTCTCAGTGGAAGCTGCGAGACACAACGACAAGGCATAAATGGTGAGAACTCCTTACGTCCATCCCTATCGCA
TCTTCGGCAAAGCCGGCAAGGGGGCGTGCGTTGTCATGGGCCTATTATGGGAAGGGGTCGGCGTTCGGGGATTTGTGTCT
CTCGCAATTCCCTCTTCCCAAACTCGCACAGCTCCTGCGTCTAAAACGGGTTCGATGGGCTCACTCTGCTGTAATGTTGA
AGCTTCCAGCAGTCTAGCGCTAGGAGGTGAACTGGGCTACGCGAAATTATACTGCCACGTAACTGTTCTGATCCTTTCGC
TAGAGTACTCCGAGCAATCGCCTTCAGCGATGCCCATGTGGACGCATGTGAAGGGTCTGCATCTAGATACGACATTTCCG
GTCGCCCTGGTGTACGGTACTTTCGATTGGTCTCTTCACGCTCAGACCTCGAATACTGGGTACATAAAGATGAAAAC
>SRR354017_unknown_description_
CGAGAGCTCAGCCAATGCGAGCTCATGCCCTGCGGTAACTATTTTCTCAATCCTGAGGTCACACACTCAGTATGGGGGCA
CCAATAATCTCACATACAGCTTTCGAAGCCCATCTTGTGGGCACGCCGGTGACCTAGCCCCCGGCTTGTCTCGTGGAGCC
GAAGACACTTTTTCGTTTTACCTGATCCGCACGTTCCCCTCCATGGGGACACCGCAAATATGTCTCCGTCTTAGTGGCAA
ATTTCAAGTTACGGTCGAATGAGCGATGGCTGATTCGCCAATTTCGCCTGACCCAGGTAACAAGAGACACGCACCGAAGT
CAGCCTACGTCGGTAGCTCTCACACATTCAAGGACACTGGAACGGACTCGGTGCCTATTTGCAAACTAACAATACCGCAA
ATCAAGGATGCACACGCTGCGTTCAAGATTGAAGCACACCACTTAACGTCTCCCATCGGTTACCTCTGCCCCACGAAGCG
ACCGCGGCTTGCTACGGACGGAGCAGGTGTGGGCAGGAAGAGAAATCATGGTAAAAATAGTATTCTATTGGTGCCAAATC
TGTCAGCTCGGTTATCCCAATCACGTTTTGTGTACGTTGGCGCTAAGCCCACTGACAAAATTAGACGAGCATCCCATTAT
TTGCGTCGCCGGGTGTTCCACGAATTCGATCTGCCGTAATGGGGCAGCGAGTCTATCCTATTAACATAACACAGCCTCTC
ATCACAATCGTCCGGGAATGGCGAGGGGATAAGATTCTGGCCGAGATCTCAGGTTTTGCAATTTAGACCTAGGATAATCC
TCCTTCCGTCACTCCGTTTGGAGACGCAGAACCAGCCCGCGGCTGCCACACTCACATGCGCTGCCGTCGCCCTACTGCGT
ATAGTTTAGGGAATGATCCACTTGATTTATATCGAGGAGCCGAAAGATCAGTGCTAATGCGCGCTTGGGGCAAGCGGAAT
ATGACAAGGAGAGAGGCGAACGGTCGAAAAGGTCCGAGTCTGGCGCAATGACGCTGGAATCAGCACCAGCAGGCATCCTA
CACAGTCAAGTTTGCTAATGCCCGGTTTTGACCGCACGGGTCTCTGACTGTACGACGTCACGCCTCGTCTTGTGTGCGGT
CGGGTGCTATCTCATTGGCGGAGAGGGGAAGAACCAAACAAAGACAACATCACAGGACGCCACTCTAAGCTGCCCAGTTC
CAGAATATGAGCAATTGTCAAGAAATGTCGGCTTAGGAAGACCTGACCACAAATGTATGAACCATTACCTACCAGAGAGT
CCGGAAGTTCCGTCAAATGAGGCACCGATAGGGCAGATATTGATGACGCTACTCGAATGCGGTTGTGCCATCCCAAGAGC
ATGAGCAAACACGTTCCGGCAAATCCTACAGGTTAGGGTCACGCGCACGTGCCCGCACCAATTAGCGGGGTCGCAGAATA
CTGGGGAAATCACCGCTCTGACGATTCGCAGGAGTTTGTTCGCAGTCCCAGAGAGTACGCAGTTCTTACGAGACCCGGGG
ACTGAGAGTTCTCCGTGGTAAACCCCCCTGGAAGCTCCCAGCACTCTGGTCCGCTGGGTTCTTACGCGACGCCCTTTTAG
CCGACCTATCTGGCCGGCCCATCATCCTATGGGTGAGTTGCGCGTGGATGGGGTGATAACAAGAGGCAGGCACCCTGTTC
TCACCCGTACGAACACCACGGCATTCCACAGATGAGTAGGTACAGTGAAGACGCGTAATCATTCCTAAGGTGCGAAAGTG
CCGCAGCAAGGGGAGGTCGGATGCCACGGACACCTCGGTTGCGTCGTAAGCGATAACCTTAATAGTCAGAATCGATAATA
TGTAGCTAAACAGTGCGCTCAAGGTCGACGGCACAAGGACTTAGTGCATATGACGGCTCTAGTTCTAAACATGCTGCGCC
CGCCCCCGGGCCAACCGTCCAGTCGCAGCTCGATAGCAATCTCGTAGAGACGCCCCCCTAACAGTCCGGAGACGAAGCTC
GCGGACATAGGGGTCTGGATCATATTGCCATACGTCACTGGTGTGAGTCGTTATGGAGGTGCCCAGCTGGAGAACTGCAG
CCTATGGACTACGGGGGTAGATTTACACCTTACACGCCCGCTGCTCGCCACGTTCCCTATACTAGGTATCGGTCAAGACC
TGGGCTATTACCCACTGGAGCGAGAGCCGCACGCTCTTATCGTAGGGGAGCAGATAAGATCGTCACGACCCGGAGAGCCT
AAACAACTATTCGCATCCTCAGGCCAACCTTGGCAGTGGCAGGCCATAACAAGTATTATGGTGGAACGTCTTCTTGGTGG
TAGGCCAATAGTACTTTTCTTGCTTTTGGGCAGTCTGCACATATCAGAACGGGCCCCACTCGTTTCGAGAAACCAGAGGA
CACTAGAAGATCAATCGCCGTACGAAATCTAGCCACCTCTCTTCGGGATTGCGGGGGTGCACACCGTCCCCCCGTGCCTA
GCATGAGGGGCTACAGAGTGGTGATCGGCGCAACGAAAAGCTTACGCAAGGGGAAGTGTGGCTTGAATGTTCATATTTCC
CGCGAAAGCTTTGTGGAGGAGCAGAGAGTACGCCGGGTATGGGGTTGTATGTAAATCAGACGATCTCCATATGTTGTTCA
AGCTCGCACAGCTGTCGGCACATCACCGTCTAAAAAGACAGCGCTAGGTATTCATGGAGGCAGTAAAAACTCAGCTGAGA
AGCGGTAGATGCTCCGGAGGAGCGTAAAACTGGACTTAGACCGAACGTTTCTCAGACTAGACTTGGGGGCGCGAACGAGG
AACGTAAAAGAGGTCTTGAGCGCCGCATAGAATCAGCACAATCTGGCCAGTCGGATTACTAAGCCCAGGCGCCATGGAGC
GGCAGGTACAAGAAACGAAGTGCGAGAAGTTACGAAGAGTCAAGATAAACGTTGGGGGGCAGCGGCGTGGGAGCCTAACA
TGGACCTCACTGCCCCCGATACGCGGGGGCGGCGGGACACGACTTCGCTAGGCTCGAGGTAAACCAGGCTAGGAAAATAG
TTCGGATCGGCACTCGCGCACAGTTCAACAGCCGGGAGGGCGCAAGTAGTTGACTGTTTCTGACGCCAGGCTTCAGAGTC
TCACATCCATCTGGAACACGCTACTGCATGCCTGCGGCGTCACCAGGAACCTGCGTGGGCGCACAATGTCTGAGGTATCC
ATTTGACTTAGCGGCGATGACTTCTTTCCCAGAATGGGAGGAAAGGCGGTCGATTTCAAGCACCAAAGCCCTTCCCGACC
AGCACGAGGATCCTAAGCACTTTCGCGTAAATATACTGGGACAATGAGCAGAGACGGCTTTACTAGGACAGACCCCGCAA
CAATCCACAGCAGGGGTATGTACCTTTCAATTTCAGGGCCACGTGTAGTGAACGCGTACCTCGCTGCTCAGGCGTTGAGA
GTAGAAACCGGCCACGCGCGCTAGTATTAAGGATTGAGACGGAAGCCGACATAGTGAAGGCGGGTGGGGGAGACTAGACT
GGTGGTCCACGCAGGAGAGGGAGGTTGAATGTGAACGGGAGCCCTTGTTTACGATTGGGCTACTGGCACTCTCAATAAGC
CAGTGCGGTGAGTTGTTTCTCAAACTTTCTAGAAGTTTTTCTTTCTGGATGTTTTTGTTCTCCTTACTGTAGAACTCTCA
ATGACGGTCGCTTCGAGCCCATCGATCGGTGGTTGCGTCATATACGATTCTCAGCCGATACCACTCGGCCCGTTACTCCC
CCGATTTTATGGGCACAGCCTGTGGCCGACGGCACCGCCGTAATGGTTTGACATTCGTGAGTCCGACCCAAAGCCTGAAG
CATGTCTACGCGGAGCCCCAATTTGCGCGGACCACCCTCCCACCGCATCCCTAACCCTTACGCCTGCTGCCGACTGTTGT
AGTCGAGTATTGTGTCAGGCCATTGTATCTCAATAGTTTTTGAGCTGGTCCCCCAGGCGCGCGGGCCCGGGGACTGCTAG
GCTTCCTTAAACGGAGTGTTGCATTTAGGTTGACGATGGAGGGGGACCGGTGAATGCTTCGGGCTTCTTTCCTGTTTTAT
ACGGGTCACTAAATCCTTGTCCTGGTGCCCGTCGTAGCGGCTTGTAGTAATTCTTCTTGAGGCGGTGCATCTCGTGACCG
GATCAGGCCCCCTCTTGTCTCATGCTGTCCTCATAACACAAACGGCGGAATGAACTCCAGTCCGCCGGGTAAATCAGTCC
TTAAGCAGTGTTAGAGTGGTGCTATCCATAACTAGATACGGCGAATTTGGGCAACAACTCGTACTTGTGTGGGTTCGCCA
TCGCGTTAGCCTTCCCGTAAATGAACCAGCGCTAAATAGAGTTATGCTTATGCGCGCACGGATGATTTGGGGTCGCTCTC
GTGGTTGCTCCAGTGCGATGTGCCCCGACGGTGAGAGCTGTTGGGACCAAATGGGCGGCATGGCGACTCAGCGTACGAGA
TGGGATCCGATACACCCTTACGGGATAACCCGCTTAGTAGCTCTTCCATCGTGCCTTGCTCAGTCTGCTAATCCCGCCCC
TCATTTCGCGCTCGGCCTCCGTCATCGCTTCCTCGAGGGGGACTCAAGATTTTAAATCGTTTTCAGTCGGAAACAGCTGT
TCGGAGTTTACCGTGCCTCCACCCGCTGTATCGGCAACGGACTCGCTGTCCACTTGGTACCCTGAAAGGAGTTGACCAAT
GGACCAATGTTGGAAGGGTTCTCGACGAATCGCCTCTAACGTAGCGCAGCGGTGGGAAGCACTTCTTCGCTGTGCCTACG
CATGGAGCTGAGTCTATGTCGTTGAGATAGGTCCGTCTCTAGCTTAACCGGTAATATAGGCTCCTGGGTCTACGAACGAC
CAGGCTTCCCTGGGACCCCGGTTAGCGTCTCGCCAGGCCTCGACTGAAATCGACGTAACCCGGAAACCGCGTGTCGTATA
CCCCGAAAGACGCAAGTGCCTAGGCCGCTTCCTGCCTGAATACCACCGTGTCACATACGTTATTAGTGGTGTGTAGACAA
CCGAAACAGACTTACCACCCATACCCAAAAATCCTCAGGTACGCCGAGGTACGGACCTACTCGATCCTTCTCTCTGCTCC
GTTGCTCGTAAGTCGTCGCACCAACACCCGGAGTCGACTGGCGGTGGTGCCACAAGCGACGCTCTCCGAAACGGTGTAAG
TCATTCGTCTGTCACCAAAGGTCCTTCAGTCTCGAAAAGAACTCTCTACGACTAGTGTTAGACACGCGTCTCCGCCGTCC
TGGCCTTCAACACGCCGCCACTGGCACGTCGAGCCGCAGTGCAGCTCAGACTGTGCGCTCATAGTCGAGCAACTTACTTC
CCGTCGTCTCCGCGGCCGTCGTAGAGCACACTAAGCACACCTTGACATACAATCGAGCTCAGGTTTTGCACCCACGTCTG
GGACACGCTCTCAGTGGAAGCTGCGAGACACAACGACAAGGCATAAATGGTGAGAACTCCTTACGTCCATCCCTATCGCA
TCTTCGGCAAAGCCGGCAAGGGGGCGTGCGTTGTCATGGGCCTATTATGGGAAGGGGTCGGCGTTCGGGGATTTGTGTCT
CTCGCAATTCCCTCTTCCCAAACTCGCACAGCTCCTGCGTCTAAAACGGGTTCGATGGGCTCACTCTGCTGTAATGTTGA
AGCTTCCAGCAGTCTAGCGCTAGGAGGTGAACTGGGCTACGCGAAATTATACTGCCACGTAACTGTTCTGATCCTTTCGC
TAGAGTACTCCGAGCAATCGCCTTCAGCGATGCCCATGTGGACGCATGTGAAGGGTCTGCATCTAGATACGACATTTCCG
GTCGCCCTGGTGTACGGTACTTTCGATTGGTCTCTTCACGCTCAGACCTCGAATACTGGGTACATAAAGATGAAAAC
>SRR354018_unknown_description_
CGAGAGCTCAGCCAATGCGAGCTCATGCCCTGCGGTAACTATTTTCTCAATCCTGAGGTCACACACTCAGTATGGGGGCA
CCAATAATCTCACATACAGCTTTCGAAGCCCATCTTGTGGGCACGCCGGTGACCTAGCCCCCGGCTTGTCTCGTGGAGCC
GAAGACACTTTTTCGTTTTACCTGATCCGCACGTTCCCCTCCATGGGGACACCGCAAATATGTCTCCGTCTTAGTGGCAA
ATTTCAAGTTACGGTCGAATGAGCGATGGCTGATTCGCCAATTTCGCCTGACCCAGGTAACAAGAGACACGCACCGAAGT
CAGCCTACGTCGGTAGCTCTCACACATTCAAGGACACTGGAACGGACTCGGTGCCTATTTGCAAACTAACAATACCGCAA
ATCAAGGATGCACACGCTGCGTTCAAGATTGAAGCACACCACTTAACGTCTCCCATCGGTTACCTCTGCCCCACGAAGCG
ACCGCGGCTTGCTACGGACGGAGCAGGTGTGGGCAGGAAGAGAAATCATGGTAAAAATAGTATTCTATTGGTGCCAAATC
TGTCAGCTCGGTTATCCCAATCACGTTTTGTGTACGTTGGCGCTAAGCCCACTGACAAAATTAGACGAGCATCCCATTAT
TTGCGTCGCCGGGTGTTCCACGAATTCGATCTGCCGTAATGGGGCAGCGAGTCTATCCTATTAACATAACACAGCCTCTC
ATCACAATCGTCCGGGAATGGCGAGGGGATAAGATTCTGGCCGAGATCTCAGGTTTTGCAATTTAGACCTAGGATAATCC
TCCTTCCGTCACTCCGTTTGGAGACGCAGAACCAGCCCGCGGCTGCCACACTCACATGCGCTGCCGTCGCCCTACTGCGT
ATAGTTTAGGGAATGATCCACTTGATTTATATCGAGGAGCCGAAAGATCAGTGCTAATGCGCGCTTGGGGCAAGCGGAAT
ATGACAAGGAGAGAGGCGAACGGTCGAAAAGGTCCGAGTCTGGCGCAATGACGCTGGAATCAGCACCAGCAGGCATCCTA
CACAGTCAAGTTTGCTAATGCCCGGTTTTGACCGCACGGGTCTCTGACTGTACGACGTCACGCCTCGTCTTGTGTGCGGT
CGGGTGCTATCTCATTGGCGGAGAGGGGAAGAACCAAACAAAGACAACATCACAGGACGCCACTCTAAGCTGCCCAGTTC
CAGAATATGAGCAATTGTCAAGAAATGTCGGCTTAGGAAGACCTGACCACAAATGTATGAACCATTACCTACCAGAGAGT
CCGGAAGTTCCGTCAAATGAGGCACCGATAGGGCAGATATTGATGACGCTACTCGAATGCGGTTGTGCCATCCCAAGAGC
ATGAGCAAACACGTTCCGGCAAATCCTACAGGTTAGGGTCACGCGCACGTGCCCGCACCAATTAGCGGGGTCGCAGAATA
CTGGGGAAATCACCGCTCTGACGATTCGCAGGAGTTTGTTCGCAGTCCCAGAGAGTACGCAGTTCTTACGAGACCCGGGG
ACTGAGAGTTCTCCGTGGTAAACCCCCCTGGAAGCTCCCAGCACTCTGGTCCGCTGGGTTCTTACGCGACGCCCTTTTAG
CCGACCTATCTGGCCGGCCCATCATCCTATGGGTGAGTTGCGCGTGGATGGGGTGATAACAAGAGGCAGGCACCCTGTTC
TCACCCGTACGAACACCACGGCATTCCACAGATGAGTAGGTACAGTGAAGACGCGTAATCATTCCTAAGGTGCGAAAGTG
CCGCAGCAAGGGGAGGTCGGATGCCACGGACACCTCGGTTGCGTCGTAAGCGATAACCTTAATAGTCAGAATCGATAATA
TGTAGCTAAACAGTGCGCTCAAGGTCGACGGCACAAGGACTTAGTGCATATGACGGCTCTAGTTCTAAACATGCTGCGCC
CGCCCCCGGGCCAACCGTCCAGTCGCAGCTCGATAGCAATCTCGTAGAGACGCCCCCCTAACAGTCCGGAGACGAAGCTC
GCGGACATAGGGGTCTGGATCATATTGCCATACGTCACTGGTGTGAGTCGTTATGGAGGTGCCCAGCTGGAGAACTGCAG
CCTATGGACTACGGGGGTAGATTTACACCTTACACGCCCGCTGCTCGCCACGTTCCCTATACTAGGTATCGGTCAAGACC
TGGGCTATTACCCACTGGAGCGAGAGCCGCACGCTCTTATCGTAGGGGAGCAGATAAGATCGTCACGACCCGGAGAGCCT
AAACAACTATTCGCATCCTCAGGCCAACCTTGGCAGTGGCAGGCCATAACAAGTATTATGGTGGAACGTCTTCTTGGTGG
TAGGCCAATAGTACTTTTCTTGCTTTTGGGCAGTCTGCACATATCAGAACGGGCCCCACTCGTTTCGAGAAACCAGAGGA
CACTAGAAGATCAATCGCCGTACGAAATCTAGCCACCTCTCTTCGGGATTGCGGGGGTGCACACCGTCCCCCCGTGCCTA
GCATGAGGGGCTACAGAGTGGTGATCGGCGCAACGAAAAGCTTACGCAAGGGGAAGTGTGGCTTGAATGTTCATATTTCC
CGCGAAAGCTTTGTGGAGGAGCAGAGAGTACGCCGGGTATGGGGTTGTATGTAAATCAGACGATCTCCATATGTTGTTCA
AGCTCGCACAGCTGTCGGCACATCACCGTCTAAAAAGACAGCGCTAGGTATTCATGGAGGCAGTAAAAACTCAGCTGAGA
AGCGGTAGATGCTCCGGAGGAGCGTAAAACTGGACTTAGACCGAACGTTTCTCAGACTAGACTTGGGGGCGCGAACGAGG
AACGTAAAAGAGGTCTTGAGCGCCGCATAGAATCAGCACAATCTGGCCAGTCGGATTACTAAGCCCAGGCGCCATGGAGC
GGCAGGTACAAGAAACGAAGTGCGAGAAGTTACGAAGAGTCAAGATAAACGTTGGGGGGCAGCGGCGTGGGAGCCTAACA
TGGACCTCACTGCCCCCGATACGCGGGGGCGGCGGGACACGACTTCGCTAGGCTCGAGGTAAACCAGGCTAGGAAAATAG
TTCGGATCGGCACTCGCGCACAGTTCAACAGCCGGGAGGGCGCAAGTAGTTGACTGTTTCTGACGCCAGGCTTCAGAGTC
TCACATCCATCTGGAACACGCTACTGCATGCCTGCGGCGTCACCAGGAACCTGCGTGGGCGCACAATGTCTGAGGTATCC
ATTTGACTTAGCGGCGATGACTTCTTTCCCAGAATGGGAGGAAAGGCGGTCGATTTCAAGCACCAAAGCCCTTCCCGACC
AGCACGAGGATCCTAAGCACTTTCGCGTAAATATACTGGGACAATGAGCAGAGACGGCTTTACTAGGACAGACCCCGCAA
CAATCCACAGCAGGGGTATGTACCTTTCAATTTCAGGGCCACGTGTAGTGAACGCGTACCTCGCTGCTCAGGCGTTGAGA
GTAGAAACCGGCCACGCGCGCTAGTATTAAGGATTGAGACGGAAGCCGACATAGTGAAGGCGGGTGGGGGAGACTAGACT
GGTGGTCCACGCAGGAGAGGGAGGTTGAATGTGAACGGGAGCCCTTGTTTACGATTGGGCTACTGGCACTCTCAATAAGC
CAGTGCGGTGAGTTGTTTCTCAAACTTTCTAGAAGTTTTTCTTTCTGGATGTTTTTGTTCTCCTTACTGTAGAACTCTCA
ATGACGGTCGCTTCGAGCCCATCGATCGGTGGTTGCGTCATATACGATTCTCAGCCGATACCACTCGGCCCGTTACTCCC
CCGATTTTATGGGCACAGCCTGTGGCCGACGGCACCGCCGTAATGGTTTGACATTCGTGAGTCCGACCCAAAGCCTGAAG
CATGTCTACGCGGAGCCCCAATTTGCGCGGACCACCCTCCCACCGCATCCCTAACCCTTACGCCTGCTGCCGACTGTTGT
AGTCGAGTATTGTGTCAGGCCATTGTATCTCAATAGTTTTTGAGCTGGTCCCCCAGGCGCGCGGGCCCGGGGACTGCTAG
GCTTCCTTAAACGGAGTGTTGCATTTAGGTTGACGATGGAGGGGGACCGGTGAATGCTTCGGGCTTCTTTCCTGTTTTAT
ACGGGTCACTAAATCCTTGTCCTGGTGCCCGTCGTAGCGGCTTGTAGTAATTCTTCTTGAGGCGGTGCATCTCGTGACCG
GATCAGGCCCCCTCTTGTCTCATGCTGTCCTCATAAGACAAACGGCGGAATGAACTCCAGTCCGCCGGGTAAATCAGTCC
TTAAGCAGTGTTAGAGTGGTGCTATCCATAACTAGATACGGCGAATTTGGGCAACAACTCGTACTTGTGTGGGTTCGCCA
TCGCGTTAGCCTTCCCGTAAATGAACCAGCGCTAAATAGAGTTATGCTTATGCGCGCACGGATGATTTGGGGTCGCTCTC
GTGGTTGCTCCAGTGCGATGTGCCCCGACGGTGAGAGCTGTTGGGACCAAATGGGCGGCATGGCGACTCAGCGTACGAGA
TGGGATCCGATACACCCTTACGGGATAACCCGCTTAGTAGCTCTTCCATCGTGCCTTGCTCAGTCTGCTAATCCCGCCCC
TCATTTCGCGCTCGGCCTCCGTCATCGCTTCCTCGAGGGGGACTCAAGATTTTAAATCGTTTTCAGTCGGAAACAGCTGT
TCGGAGTTTACCGTGCCTCCACCCGCTGTATCGGCAACGGACTCGCTGTCCACTTGGTACCCTGAAAGGAGTTGACCAAT
GGACCAATGTTGGAAGGGTTCTCGACGAATCGCCTCTAACGTAGCGCAGCGGTGGGAAGCACTTCTTCGCTGTGCCTACG
CATGGAGCTGAGTCTATGTCGTTGAGATAGGTCCGTCTCTAGCTTAACCGGTAATATAGGCTCCTGGGTCTACGAACGAC
CAGGCTTCCCTGGGACCCCGGTTAGCGTCTCGCCAGGCCTCGACTGAAATCGACGTAACCCGGAAACCGCGTGTCGTATA
CCCCGAAAGACGCAAGTGCCTAGGCCGCTTCCTGCCTGAATACCACCGTGTCACATACGTTATTAGTGGTGTGTAGACAA
CCGAAACAGACTTACCACCCATACCCAAAAATCCTCAGGTACGCCGAGGTACGGACCTACTCGATCCTTCTCTCTGCTCC
GTTGCTCGTAAGTCGTCGCACCAACACCCGGAGTCGACTGGCGGTGGTGCCACAAGCGACGCTCTCCGAAACGGTGTAAG
TCATTCGTCTGTCACCAAAGGTCCTTCAGTCTCGAAAAGAACTCTCTACGACTAGTGTTAGACACGCGTCTCCGCCGTCC
TGGCCTTCAACACGCCGCCACTGGCACGTCGAGCCGCAGTGCAGCTCAGACTGTGCGCTCATAGTCGAGCAACTTACTTC
CCGTCGTCTCCGCGGCCGTCGTAGAGCACACTAAGCACACCTTGACATACAATCGAGCTCAGGTTTTGCACCCACGTCTG
GGACACGCTCTCAGTGGAAGCTGCGAGACACAACGACAAGGCATAAATGGTGAGAACTCCTTACGTCCATCCCTATCGCA
TCTTCGGCAAAGCCGGCAAGGGGGCGTGCGTTGTCATGGGCCTATTATGGGAAGGGGTCGGCGTTCGGGGATTTGTGTCT
CTCGCAATTCCCTCTTCCCAAACTCGCACAGCTCCTGCGTCTAAAACGGGTTCGATGGGCTCACTCTGCTGTAATGTTGA
AGCTTCCAGCAGTCTAGCGCTAGGAGGTGAACTGGGCTACGCGAAATTATACTGCCACGTAACTGTTCTGATCCTTTCGC
TAGAGTACTCCGAGCAATCGCCTTCAGCGATGCCCATGTGGACGCATGTGAAGGGTCTGCATCTAGATACGACATTTCCG
GTCGCCCTGGTGTACGGTACTTTCGATTGGTCTCTTCACGCTCAGACCTCGAATACTGGGTACATAAAGATGAAAAC
>SRR354019_unknown_description_
CGAGAGCTCAGCCAATGCGAGCTCATGCCCTGCGGTAACTATTTTCTCAATCCTGAGGTCACACACTCAGTATGGGGGCA
CCAATAATCTCACATACAGCTTTCGAAGCCCATCTTGTGGGCACGCCGGTGACCTAGCCCCCGGCTTGTCTCGTGGAGCC
GAAGACACTTTTTCGTTTTACCTGATCCGCACGTTCCCCTCCATGGGGACACCGCAAATATGTCTCCGTCTTAGTGGCAA
ATTTCAAGTTACGGTCGAATGAGCGATGGCTGATTCGCCAATTTCGCCTGACCCAGGTAACAAGAGACACGCACCGAAGT
CAGCCTACGTCGGTAGCTCTCACACATTCAAGGACACTGGAACGGACTCGGTGCCTATTTGCAAACTAACAATACCGCAA
ATCAAGGATGCACACGCTGCGTTCAAGATTGAAGCACACCACTTAACGTCTCCCATCGGTTACCTCTGCCCCACGAAGCG
ACCGCGGCTTGCTACGGACGGAGCAGGTGTGGGCAGGAAGAGAAATCATGGTAAAAATAGTATTCTATTGGTGCCAAATC
TGTCAGCTCGGTTATCCCAATCACGTTTTGTGTACGTTGGCGCTAAGCCCACTGACAAAATTAGACGAGCATCCCATTAT
TTGCGTCGCCGGGTGTTCCACGAATTCGATCTGCCGTAATGGGGCAGCGAGTCTATCCTATTAACATAACACAGCCTCTC
ATCACAATCGTCCGGGAATGGCGAGGGGATAAGATTCTGGCCGAGATCTCAGGTTTTGCAATTTAGACCTAGGATAATCC
TCCTTCCGTCACTCCGTTTGGAGACGCAGAACCAGCCCGCGGCTGCCACACTCACATGCGCTGCCGTCGCCCTACTGCGT
ATAGTTTAGGGAATGATCCACTTGATTTATATCGAGGAGCCGAAAGATCAGTGCTAATGCGCGCTTGGGGCAAGCGGAAT
ATGACAAGGAGAGAGGCGAACGGTCGAAAAGGTCCGAGTCTGGCGCAATGACGCTGGAATCAGCACCAGCAGGCATCCTA
CACAGTCAAGTTTGCTAATGCCCGGTTTTGACCGCACGGGTCTCTGACTGTACGACGTCACGCCTCGTCTTGTGTGCGGT
CGGGTGCTATCTCATTGGCGGAGAGGGGAAGAACCAAACAAAGACAACATCACAGGACGCCACTCTAAGCTGCCCAGTTC
CAGAATATGAGCAATTGTCAAGAAATGTCGGCTTAGGAAGACCTGACCACAAATGTATGAACCATTACCTACCAGAGAGT
CCGGAAGTTCCGTCAAATGAGGCACCGATAGGGCAGATATTGATGACGCTACTCGAATGCGGTTGTGCCATCCCAAGAGC
ATGAGCAAACACGTTCCGGCAAATCCTACAGGTTAGGGTCACGCGCACGTGCCCGCACCAATTAGCGGGGTCGCAGAATA
CTGGGGAAATCACCGCTCTGACGATTCGCAGGAGTTTGTTCGCAGTCCCAGAGAGTACGCAGTTCTTACGAGACCCGGGG
ACTGAGAGTTCTCCGTGGTAAACCCCCCTGGAAGCTCCCAGCACTCTGGTCCGCTGGGTTCTTACGCGACGCCCTTTTAG
CCGACCTATCTGGCCGGCCCATCATCCTATGGGTGAGTTGCGCGTGGATGGGGTGATAACAAGAGGCAGGCACCCTGTTC
TCACCCGTACGAACACCACGGCATTCCACAGATGAGTAGGTACAGTGAAGACGCGTAATCATTCCTAAGGTGCGAAAGTG
CCGCAGCAAGGGGAGGTCGGATGCCACGGACACCTCGGTTGCGTCGTAAGCGATAACCTTAATAGTCAGAATCGATAATA
TGTAGCTAAACAGTGCGCTCAAGGTCGACGGCACAAGGACTTAGTGCATATGACGGCTCTAGTTCTAAACATGCTGCGCC
CGCCCCCGGGCCAACCGTCCAGTCGCAGCTCGATAGCAATCTCGTAGAGACGCCCCCCTAACAGTCCGGAGACGAAGCTC
GCGGACATAGGGGTCTGGATCATATTGCCATACGTCACTGGTGTGAGTCGTTATGGAGGTGCCCAGCTGGAGAACTGCAG
CCTATGGACTACGGGGGTAGATTTACACCTTACACGCCCGCTGCTCGCCACGTTCCCTATACTAGGTATCGGTCAAGACC
TGGGCTATTACCCACTGGAGCGAGAGCCGCACGCTCTTATCGTAGGGGAGCAGATAAGATCGTCACGACCCGGAGAGCCT
AAACAACTATTCGCATCCTCAGGCCAACCTTGGCAGTGGCAGGCCATAACAAGTATTATGGTGGAACGTCTTCTTGGTGG
TAGGCCAATAGTACTTTTCTTGCTTTTGGGCAGTCTGCACATATCAGAACGGGCCCCACTCGTTTCGAGAAACCAGAGGA
CACTAGAAGATCAATCGCCGTACGAAATCTAGCCACCTCTCTTCGGGATTGCGGGGGTGCACACCGTCCCCCCGTGCCTA
GCATGAGGGGCTACAGAGTGGTGATCGGCGCAACGAAAAGCTTACGCAAGGGGAAGTGTGGCTTGAATGTTCATATTTCC
CGCGAAAGCTTTGTGGAGGAGCAGAGAGTACGCCGGGTATGGGGTTGTATGTAAATCAGACGATCTCCATATGTTGTTCA
AGCTCGCACAGCTGTCGGCACATCACCGTCTAAAAAGACAGCGCTAGGTATTCATGGAGGCAGTAAAAACTCAGCTGAGA
AGCGGTAGATGCTCCGGAGGAGCGTAAAACTGGACTTAGACCGAACGTTTCTCAGACTAGACTTGGGGGCGCGAACGAGG
AACGTAAAAGAGGTCTTGAGCGCCGCATAGAATCAGCACAATCTGGCCAGTCGGATTACTAAGCCCAGGCGCCATGGAGC
GGCAGGTACAAGAAACGAAGTGCGAGAAGTTACGAAGAGTCAAGATAAACGTTGGGGGGCAGCGGCGTGGGAGCCTAACA
TGGACCTCACTGCCCCCGATACGCGGGGGCGGCGGGACACGACTTCGCTAGGCTCGAGGTAAACCAGGCTAGGAAAATAG
TTCGGATCGGCACTCGCGCACAGTTCAACAGCCGGGAGGGCGCAAGTAGTTGACTGTTTCTGACGCCAGGCTTCAGAGTC
TCACATCCATCTGGAACACGCTACTGCATGCCTGCGGCGTCACCAGGAACCTGCGTGGGCGCACAATGTCTGAGGTATCC
ATTTGACTTAGCGGCGATGACTTCTTTCCCAGAATGGGAGGAAAGGCGGTCGATTTCAAGCACCAAAGCCCTTCCCGACC
AGCACGAGGATCCTAAGCACTTTCGCGTAAATATACTGGGACAATGAGCAGAGACGGCTTTACTAGGACAGACCCCGCAA
CAATCCACAGCAGGGGTATGTACCTTTCAATTTCAGGGCCACGTGTAGTGAACGCGTACCTCGCTGCTCAGGCGTTGAGA
GTAGAAACCGGCCACGCGCGCTAGTATTAAGGATTGAGACGGAAGCCGACATAGTGAAGGCGGGTGGGGGAGACTAGACT
GGTGGTCCACGCAGGAGAGGGAGGTTGAATGTGAACGGGAGCCCTTGTTTACGATTGGGCTACTGGCACTCTCAATAAGC
CAGTGCGGTGAGTTGTTTCTCAAACTTTCTAGAAGTTTTTCTTTCTGGATGTTTTTGTTCTCCTTACTGTAGAACTCTCA
ATGACGGTCGCTTCGAGCCCATCGATCGGTGGTTGCGTCATATACGATTCTCAGCCGATACCACTCGGCCCGTTACTCCC
CCGATTTTATGGGCACAGCCTGTGGCCGACGGCACCGCCGTAATGGTTTGACATTCGTGAGTCCGACCCAAAGCCTGAAG
CATGTCTACGCGGAGCCCCAATTTGCGCGGACCACCCTCCCACCGCATCCCTAACCCTTACGCCTGCTGCCGACTGTTGT
AGTCGAGTATTGTGTCAGGCCATTGTATCTCAATAGTTTTTGAGCTGGTCCCCCAGGCGCGCGGGCCCGGGGACTGCTAG
GCTTCCTTAAACGGAGTGTTGCATTTAGGTTGACGATGGAGGGGGACCGGTGAATGCTTCGGGCTTCTTTCCTGTTTTAT
ACGGGTCACTAAATCCTTGTCCTGGTGCCCGTCGTAGCGGCTTGTAGTAATTCTTCTTGAGGCGGTGCATCTCGTGACCG
GATCAGGCCCCCTCTTGTCTCATGCTGTCCTCATAACACAAACGGCGGAATGAACTCCAGTCCGCCGGGTAAATCAGTCC
TTAAGCAGTGTTAGAGTGGTGCTATCCATAACTAGATACGGCGAATTTGGGCAACAACTCGTACTTGTGTGGGTTCGCCA
TCGCGTTAGCCTTCCCGTAAATGAACCAGCGCTAAATAGAGTTATGCTTATGCGCGCACGGATGATTTGGGGTCGCTCTC
GTGGTTGCTCCAGTGCGATGTGCCCCGACGGTGAGAGCTGTTGGGACCAAATGGGCGGCATGGCGACTCAGCGTACGAGA
TGGGATCCGATACACCCTTACGGGATAACCCGCTTAGTAGCTCTTCCATCGTGCCTTGCTCAGTCTGCTAATCCCGCCCC
TCATTTCGCGCTCGGCCTCCGTCATCGCTTCCTCGAGGGGGACTCAAGATTTTAAATCGTTTTCAGTCGGAAACAGCTGT
TCGGAGTTTACCGTGCCTCCACCCGCTGTATCGGCAACGGACTCGCTGTCCACTTGGTACCCTGAAAGGAGTTGACCAAT
GGACCAATGTTGGAAGGGTTCTCGACGAATCGCCTCTAACGTAGCGCAGCGGTGGGAAGCACTTCTTCGCTGTGCCTACG
CATGGAGCTGAGTCTATGTCGTTGAGATAGGTCCGTCTCTAGCTTAACCGGTAATATAGGCTCCTGGGTCTACGAACGAC
CAGGCTTCCCTGGGACCCCGGTTAGCGTCTCGCCAGGCCTCGACTGAAATCGACGTAACCCGGAAACCGCGTGTCGTATA
CCCCGAAAGACGCAAGTGCCTAGGCCGCTTCCTGCCTGAATACCACCGTGTCACATACGTTATTAGTGGTGTGTAGACAA
CCGAAACAGACTTACCACCCATACCCAAAAATCCTCAGGTACGCCGAGGTACGGACCTACTCGATCCTTCTCTCTGCTCC
GTTGCTCGTAAGTCGTCGCACCAACACCCGGAGTCGACTGGCGGTGGTGCCACAAGCGACGCTCTCCGAAACGGTGTAAG
TCATTCGTCTGTCACCAAAGGTCCTTCAGTCTCGAAAAGAACTCTCTACGACTAGTGTTAGACACGCGTCTCCGCCGTCC
TGGCCTTCAACACGCCGCCACTGGCACGTCGAGCCGCAGTGCAGCTCAGACTGTGCGCTCATAGTCGAGCAACTTACTTC
CCGTCGTCTCCGCGGCCGTCGTAGAGCACACTAAGCACACCTTGACATACAATCGAGCTCAGGTTTTGCACCCACGTCTG
GGACACGCTCTCAGTGGAAGCTGCGAGACACAACGACAAGGCATAAATGGTGAGAACTCCTTACGTCCATCCCTATCGCA
TCTTCGGCAAAGCCGGCAAGGGGGCGTGCGTTGTCATGGGCCTATTATGGGAAGGGGTCGGCGTTCGGGGATTTGTGTCT
CTCGCAATTCCCTCTTCCCAAACTCGCACAGCTCCTGCGTCTAAAACGGGTTCGATGGGCTCACTCTGCTGTAATGTTGA
AGCTTCCAGCAGTCTAGCGCTAGGAGGTGAACTGGGCTACGCGAAATTATACTGCCACGTAACTGTTCTGATCCTTTCGC
TAGAGTACTCCGAGCAATCGCCTTCAGCGATGCCCATGTGGACGCATGTGAAGGGTCTGCATCTAGATACGACATTTCCG
GTCGCCCTGGTGTACGGTACTTTCGATTGGTCTCTTCACGCTCAGACCTCGAATACTGGGTACATAAAGATGAAAAC
>SRR354021_unknown_description_
CGAGAGCTCAGCCAATGCGAGCTCATGCCCTGCGGTAACTATTTTCTCAATCCTGAGGTCACACACTCAGTATGGGGGCA
CCAATAATCTCACATACAGCTTTCGAAGCCCATCTTGTGGGCACGCCGGTGACCTAGCCCCCGGCTTGTCTCGTGGAGCC
GAAGACACTTTTTCGTTTTACCTGATCCGCACGTTCCCCTCCATGGGGACACCGCAAATATGTCTCCGTCTTAGTGGCAA
ATTTCAAGTTACGGTCGAATGAGCGATGGCTGATTCGCCAATTTCGCCTGACCCAGGTAACAAGAGACACGCACCGAAGT
CAGCCTACGTCGGTAGCTCTCACACATTCAAGGACACTGGAACGGACTCGGTGCCTATTTGCAAACTAACAATACCGCAA
ATCAAGGATGCACACGCTGCGTTCAAGATTGAAGCACACCACTTAACGTCTCCCATCGGTTACCTCTGCCCCACGAAGCG
ACCGCGGCTTGCTACGGACGGAGCAGGTGTGGGCAGGAAGAGAAATCATGGTAAAAATAGTATTCTATTGGTGCCAAATC
TGTCAGCTCGGTTATCCCAATCACGTTTTGTGTACGTTGGCGCTAAGCCCACTGACAAAATTAGACGAGCATCCCATTAT
TTGCGTCGCCGGGTGTTCCACGAATTCGATCTGCCGTAATGGGGCAGCGAGTCTATCCTATTAACATAACACAGCCTCTC
ATCACAATCGTCCGGGAATGGCGAGGGGATAAGATTCTGGCCGAGATCTCAGGTTTTGCAATTTAGACCTAGGATAATCC
TCCTTCCGTCACTCCGTTTGGAGACGCAGAACCAGCCCGCGGCTGCCACACTCACATGCGCTGCCGTCGCCCTACTGCGT
ATAGTTTAGGGAATGATCCACTTGATTTATATCGAGGAGCCGAAAGATCAGTGCTAATGCGCGCTTGGGGCAAGCGGAAT
ATGACAAAGAGAGAGGCGAACGGTCGAAAAGGTCCGAGTCTGGCGCAATGACGCTGGAATCAGCACCAGCAGGCATCCTA
CACAGTCAAGTTTGCTAATGCCCGGTTTTGACCGCACGGGTCTCTGACTGTACGACGTCACGCCTCGTCTTGTGTGCGGT
CGGGTGCTATCTCATTGGCGGAGAGGGGAAGAACCAAACAAAGACAACATCACAGGACGCCACTCTAAGCTGCCCAGTTC
CAGAATATGAGCAATTGTCAAGAAATGTCGGCTTAGGAAGACCTGACCACAAATGTATGAACCATTACCTACCAGAGAGT
CCGGAAGTTCCGTCAAATGAGGCACCGATAGGGCAGATATTGATGACGCTACTCGAATGCGGTTGTGCCATCCCAAGAGC
ATGAGCAAACACGTTCCGGCAAATCCTACAGGTTAGGGTCACGCGCACGTGCCCGCACCAATTAGCGGGGTCGCAGAATA
CTGGGGAAATCACCGCTCTGACGATTCGCAGGAGTTTGTTCGCAGTCCCAGAGAGTACGCAGTTCTTACGAGACCCGGGG
ACTGAGAGTTCTCCGTGGTAAACCCCCCTGGAAGCTCCCAGCACTCTGGTCCGCTGGGTTCTTACGCGACGCCCTTTTAG
CCGACCTATCTGGCCGGCCCATCATCCTATGGGTGAGTTGCGCGTGGATGGGGTGATAACAAGAGGCAGGCACCCTGTTC
TCACCCGTACGAACACCACGGCATTCCACAGATGAGTAGGTACAGTGAAGACGCGTAATCATTCCTAAGGTGCGAAAGTG
CCGCAGCAAGGGGAGGTCGGATGCCACGGACACCTCGGTTGCGTCGTAAGCGATAACCTTAATAGTCAGAATCGATAATA
TGTAGCTAAACAGTGCGCTCAAGGTCGACGGCACAAGGACTTAGTGCATATGACGGCTCTAGTTCTAAACATGCTGCGCC
CGCCCCCGGGCCAACCGTCCAGTCGCAGCTCGATAGCAATCTCGTAGAGACGCCCCCCTAACAGTCCGGAGACGAAGCTC
GCGGACATAGGGGTCTGGATCATATTGCCATACGTCACTGGTGTGAGTCGTTATGGAGGTGCCCAGCTGGAGAACTGCAG
CCTATGGACTACGGGGGTAGATTTACACCTTACACGCCCGCTGCTCGCCACGTTCCCTATACTAGGTATCGGTCAAGACC
TGGGCTATTACCCACTGGAGCGAGAGCCGCACGCTCTTATCGTAGGGGAGCAGATAAGATCGTCACGACCCGGAGAGCCT
AAACAACTATTCGCATCCTCAGGCCAACCTTGGCAGTGGCAGGCCATAACAAGTATTATGGTGGAACGTCTTCTTGGTGG
TAGGCCAATAGTACTTTTCTTGCTTTTGGGCAGTCTGCACATATCAGAACGGGCCCCACTCGTTTCGAGAAACCAGAGGA
CACTAGAAGATCAATCGCCGTACGAAATCTAGCCACCTCTCTTCGGGATTGCGGGGGTGCACACCGTCCCCCCGTGCCTA
GCATGAGGGGCTACAGAGTGGTGATCGGCGCAACGAAAAGCTTACGCAAGGGGAAGTGTGGCTTGAATGTTCATATTTCC
CGCGAAAGCTTTGTGGAGGAGCAGAGAGTACGCCGGGTATGGGGTTGTATGTAAATCAGACGATCTCCATATGTTGTTCA
AGCTCGCACAGCTGTCGGCACATCACCGTCTAAAAAGACAGCGCTAGGTATTCATGGAGGCAGTAAAAACTCAGCTGAGA
AGCGGTAGATGCTCCGGAGGAGCGTAAAACTGGACTTAGACCGAACGTTTCTCAGACTAGACTTGGGGGCGCGAACGAGG
AACGTAAAAGAGGTCTTGAGCGCCGCATAGAATCAGCACAATCTGGCCAGTCGGATTACTAAGCCCAGGCGCCATGGAGC
GGCAGGTACAAGAAACGAAGTGCGAGAAGTTACGAAGAGTCAAGATAAACGTTGGGGGGCAGCGGCGTGGGAGCCTAACA
TGGACCTCACTGCCCCCGATACGCGGGGGCGGCGGGACACGACTTCGCTAGGCTCGAGGTAAACCAGGCTAGGAAAATAG
TTCGGATCGGCACTCGCGCACAGTTCAACAGCCGGGAGGGCGCAAGTAGTTGACTGTTTCTGACGCCAGGCTTCAGAGTC
TCACATCCATCTGGAACACGCTACTGCATGCCTGCGGCGTCACCAGGAACCTGCGTGGGCGCACAATGTCTGAGGTATCC
ATTTGACTTAGCGGCGATGACTTCTTTCCCAGAATGGGAGGAAAGGCGGTCGATTTCAAGCACCAAAGCCCTTCCCGACC
AGCACGAGGATCCTAAGCACTTTCGCGTAAATATACTGGGACAATGAGCAGAGACGGCTTTACTAGGACAGACCCCGCAA
CAATCCACAGCAGGGGTATGTACCTTTCAATTTCAGGGCCACGTGTAGTGAACGCGTACCTCGCTGCTCAGGCGTTGAGA
GTAGAAACCGGCCACGCGCGCTAGTATTAAGGATTGAGACGGAAGCCGACATAGTGAAGGCGGGTGGGGGAGACTAGACT
GGTGGTCCACGCAGGAGAGGGAGGTTGAATGTGAACGGGAGCCCTTGTTTACGATTGGGCTACTGGCACTCTCAATAAGC
CAGTGCGGTGAGTTGTTTCTCAAACTTTCTAGAAGTTTTTCTTTCTGGATGTTTTTGTTCTCCTTACTGTAGAACTCTCA
ATGACGGTCGCTTCGAGCCCATCGATCGGTGGTTGCGTCATATACGATTCTCAGCCGATACCACTCGGCCCGTTACTCCC
CCGATTTTATGGGCACAGCCTGTGGCCGACGGCACCGCCGTAATGGTTTGACATTCGTGAGTCCGACCCAAAGCCTGAAG
CATGTCTACGCGGAGCCCCAATTTGCGCGGACCACCCTCCCACCGCATCCCTAACCCTTACGCCTGCTGCCGACTGTTGT
AGTCGAGTATTGTGTCAGGCCATTGTATCTCAATAGTTTTTGAGCTGGTCCCCCAGGCGCGCGGGCCCGGGGACTGCTAG
GCTTCCTTAAACGGAGTGTTGCATTTAGGTTGACGATGGAGGGGGACCGGTGAATGCTTCGGGCTTCTTTCCTGTTTTAT
ACGGGTCACTAAATCCTTGTCCTGGTGCCCGTCGTAGCGGCTTGTAGTAATTCTTCTTGAGGCGGTGCATCTCGTGACCG
GATCAGGCCCCCTCTTGTCTCATGCTGTCCTCATAACACAAACGGCGGAATGAACTCCAGTCCGCCGGGTAAATCAGTCC
TTAAGCAGTGTTAGAGTGGTGCTATCCATAACTAGATACGGCGAATTTGGGCAACAACTCGTACTTGTGTGGGTTCGCCA
TCGCGTTAGCCTTCCCGTAAATGAACCAGCGCTAAATAGAGTTATGCTTATGCGCGCACGGATGATTTGGGGTCGCTCTC
GTGGTTGCTCCAGTGCGATGTGCCCCGACGGTGAGAGCTGTTGGGACCAAATGGGCGGCATGGCGACTCAGCGTACGAGA
TGGGATCCGATACACCCTTACGGGATAACCCGCTTAGTAGCTCTTCCATCGTGCCTTGCTCAGTCTGCTAATCCCGCCCC
TCATTTCGCGCTCGGCCTCCGTCATCGCTTCCTCGAGGGGGACTCAAGATTTTAAATCGTTTTCAGTCGGAAACAGCTGT
TCGGAGTTTACCGTGCCTCCACCCGCTGTATCGGCAACGGACTCGCTGTCCACTTGGTACCCTGAAAGGAGTTGACCAAT
GGACCAATGTTGGAAGGGTTCTCGACGAATCGCCTCTAACGTAGCGCAGCGGTGGGAAGCACTTCTTCGCTGTGCCTACG
CATGGAGCTGAGTCTATGTCGTTGAGATAGGTCCGTCTCTAGCTTAACCGGTAATATAGGCTCCTGGGTCTACGAACGAC
CAGGCTTCCCTGGGACCCCGGTTAGCGTCTCGCCAGGCCTCGACTGAAATCGACGTAACCCGGAAACCGCGTGTCGTATA
CCCCGAAAGACGCAAGTGCCTAGGCCGCTTCCTGCCTGAATACCACCGTGTCACATACGTTATTAGTGGTGTGTAGACAA
CCGAAACAGACTTACCACCCATACCCAAAAATCCTCAGGTACGCCGAGGTACGGACCTACTCGATCCTTCTCTCTGCTCC
GTTGCTCGTAAGTCGTCGCACCAACACCCGGAGTCGACTGGCGGTGGTGCCACAAGCGACGCTCTCCGAAACGGTGTAAG
TCATTCGTCTGTCACCAAAGGTCCTTCAGTCTCGAAAAGAACTCTCTACGACTAGTGTTAGACACGCGTCTCCGCCGTCC
TGGCCTTCAACACGCCGCCACTGGCACGTCGAGCCGCAGTGCAGCTCAGACTGTGCGCTCATAGTCGAGCAACTTACTTC
CCGTCGTCTCCGCGGCCGTCGTAGAGCACACTAAGCACACCTTGACATACAATCGAGCTCAGGTTTTGCACCCACGTCTG
GGACACGCTCTCAGTGGAAGCTGCGAGACACAACGACAAGGCATAAATGGTGAGAACTCCTTACGTCCATCCCTATCGCA
TCTTCGGCAAAGCCGGCAAGGGGGCGTGCGTTGTCATGGGCCTATTATGGGAAGGGGTCGGCGTTCGGGGATTTGTGTCT
CTCGCAATTCCCTCTTCCCAAACTCGCACAGCTCCTGCGTCTAAAACGGGTTCGATGGGCTCACTCTGCTGTAATGTTGA
AGCTTCCAGCAGTCTAGCGCTAGGAGGTGAACTGGGCTACGCGAAATTATACTGCCACGTAACTGTTCTGATCCTTTCGC
TAGAGTACTCCGAGCAATCGCCTTCAGCGATGCCCATGTGGACGCATGTGAAGGGTCTGCATCTAGATACGACATTTCCG
GTCGCCCTGGTGTACGGTACTTTCGATTGGTCTCTTCACGCTCAGACCTCGAATACTGGGTACATAAAGATGAAAAC
>SRR354022_unknown_description_
CGAGAGCTCAGCCAATGCGAGCTCATGCCCTGCGGTAACTATTTTCTCAATCCTGAGGTCACACACTCAGTATGGGGGCA
CCAATAATCTCACATACAGCTTTCGAAGCCCATCTTGTGGGCACGCCGGTGACCTAGCCCCCGGCTTGTCTCGTGGAGCC
GAAGACACTTTTTCGTTTTACCTGATCCGCACGTTCCCCTCCATGGGGACACCGCAAATATGTCTCCGTCTTAGTGGCAA
ATTTCAAGTTACGGTCGAATGAGCGATGGCTGATTCGCCAATTTCGCCTGACCCAGGTAACAAGAGACACGCACCGAAGT
CAGCCTACGTCGGTAGCTCTCACACATTCAAGGACACTGGAACGGACTCGGTGCCTATTTGCAAACTAACAATACCGCAA
ATCAAGGATGCACACGCTGCGTTCAAGATTGAAGCACACCACTTAACGTCTCCCATCGGTTACCTCTGCCCCACGAAGCG
ACCGCGGCTTGCTACGGACGGAGCAGGTGTGGGCAGGAAGAGAAATCATGGTAAAAATAGTATTCTATTGGTGCCAAATC
TGTCAGCTCGGTTATCCCAATCACGTTTTGTGTACGTTGGCGCTAAGCCCACTGACAAAATTAGACGAGCATCCCATTAT
TTGCGTCGCCGGGTGTTCCACGAATTCGATCTGCCGTAATGGGGCAGCGAGTCTATCCTATTAACATAACACAGCCTCTC
ATCACAATCGTCCGGGAATGGCGAGGGGATAAGATTCTGGCCGAGATCTCAGGTTTTGCAATTTAGACCTAGGATAATCC
TCCTTCCGTCACTCCGTTTGGAGACGCAGAACCAGCCCGCGGCTGCCACACTCACATGCGCTGCCGTCGCCCTACTGCGT
ATAGTTTAGGGAATGATCCACTTGATTTATATCGAGGAGCCGAAAGATCAGTGCTAATGCGCGCTTGGGGCAAGCGGAAT
ATGACAAGGAGAGAGGCGAACGGTCGAAAAGGTCCGAGTCTGGCGCAATGACGCTGGAATCAGCACCAGCAGGCATCCTA
CACAGTCAAGTTTGCTAATGCCCGGTTTTGACCGCACGGGTCTCTGACTGTACGACGTCACGCCTCGTCTTGTGTGCGGT
CGGGTGCTATCTCATTGGCGGAGAGGGGAAGAACCAAACAAAGACAACATCACAGGACGCCACTCTAAGCTGCCCAGTTC
CAGAATATGAGCAATTGTCAAGAAATGTCGGCTTAGGAAGACCTGACCACAAATGTATGAACCATTACCTACCAGAGAGT
CCGGAAGTTCCGTCAAATGAGGCACCGATAGGGCAGATATTGATGACGCTACTCGAATGCGGTTGTGCCATCCCAAGAGC
ATGAGCAAACACGTTCCGGCAAATCCTACAGGTTAGGGTCACGCGCACGTGCCCGCACCAATTAGCGGGGTCGCAGAATA
CTGGGGAAATCACCGCTCTGACGATTCGCAGGAGTTTGTTCGCAGTCCCAGAGAGTACGCAGTTCTTACGAGACCCGGGG
ACTGAGAGTTCTCCGTGGTAAACCCCCCTGGAAGCTCCCAGCACTCTGGTCCGCTGGGTTCTTACGCGACGCCCTTTTAG
CCGACCTATCTGGCCGGCCCATCATCCTATGGGTGAGTTGCGCGTGGATGGGGTGATAACAAGAGGCAGGCACCCTGTTC
TCACCCGTACGAACACCACGGCATTCCACAGATGAGTAGGTACAGTGAAGACGCGTAATCATTCCTAAGGTGCGAAAGTG
CCGCAGCAAGGGGAGGTCGGATGCCACGGACACCTCGGTTGCGTCGTAAGCGATAACCTTAATAGTCAGAATCGATAATA
TGTAGCTAAACAGTGCGCTCAAGGTCGACGGCACAAGGACTTAGTGCATATGACGGCTCTAGTTCTAAACATGCTGCGCC
CGCCCCCGGGCCAACCGTCCAGTCGCAGCTCGATAGCAATCTCGTAGAGACGCCCCCCTAACAGTCCGGAGACGAAGCTC
GCGGACATAGGGGTCTGGATCATATTGCCATACGTCACTGGTGTGAGTCGTTATGGAGGTGCCCAGCTGGAGAACTGCAG
CCTATGGACTACGGGGGTAGATTTACACCTTACACGCCCGCTGCTCGCCACGTTCCCTATACTAGGTATCGGTCAAGACC
TGGGCTATTACCCACTGGAGCGAGAGCCGCACGCTCTTATCGTAGGGGAGCAGATAAGATCGTCACGACCCGGAGAGCCT
AAACAACTATTCGCATCCTCAGGCCAACCTTGGCAGTGGCAGGCCATAACAAGTATTATGGTGGAACGTCTTCTTGGTGG
TAGGCCAATAGTACTTTTCTTGCTTTTGGGCAGTCTGCACATATCAGAACGGGCCCCACTCGTTTCGAGAAACCAGAGGA
CACTAGAAGATCAATCGCCGTACGAAATCTAGCCACCTCTCTTCGGGATTGCGGGGGTGCACACCGTCCCCCCGTGCCTA
GCATGAGGGGCTACAGAGTGGTGATCGGCGCAACGAAAAGCTTACGCAAGGGGAAGTGTGGCTTGAATGTTCATATTTCC
CGCGAAAGCTTTGTGGAGGAGCAGAGAGTACGCCGGGTATGGGGTTGTATGTAAATCAGACGATCTCCATATGTTGTTCA
AGCTCGCACAGCTGTCGGCACATCACCGTCTAAAAAGACAGCGCTAGGTATTCATGGAGGCAGTAAAAACTCAGCTGAGA
AGCGGTAGATGCTCCGGAGGAGCGTAAAACTGGACTTAGACCGAACGTTTCTCAGACTAGACTTGGGGGCGCGAACGAGG
AACGTAAAAGAGGTCTTGAGCGCCGCATAGAATCAGCACAATCTGGCCAGTCGGATTACTAAGCCCAGGCGCCATGGAGC
GGCAGGTACAAGAAACGAAGTGCGAGAAGTTACGAAGAGTCAAGATAAACGTTGGGGGGCAGCGGCGTGGGAGCCTAACA
TGGACCTCACTGCCCCCGATACGCGGGGGCGGCGGGACACGACTTCGCTAGGCTCGAGGTAAACCAGGCTAGGAAAATAG
TTCGGATCGGCACTCGCGCACAGTTCAACAGCCGGGAGGGCGCAAGTAGTTGACTGTTTCTGACGCCAGGCTTCAGAGTC
TCACATCCATCTGGAACACGCTACTGCATGCCTGCGGCGTCACCAGGAACCTGCGTGGGCGCACAATGTCTGAGGTATCC
ATTTGACTTAGCGGCGATGACTTCTTTCCCAGAATGGGAGGAAAGGCGGTCGATTTCAAGCACCAAAGCCCTTCCCGACC
AGCACGAGGATCCTAAGCACTTTCGCGTAAATATACTGGGACAATGAGCAGAGACGGCTTTACTAGGACAGACCCCGCAA
CAATCCACAGCAGGGGTATGTACCTTTCAATTTCAGGGCCACGTGTAGTGAACGCGTACCTCGCTGCTCAGGCGTTGAGA
GTAGAAACCGGCCACGCGCGCTAGTATTAAGGATTGAGACGGAAGCCGACATAGTGAAGGCGGGTGGGGGAGACTAGACT
GGTGGTCCACGCAGGAGAGGGAGGTTGAATGTGAACGGGAGCCCTTGTTTACGATTGGGCTACTGGCACTCTCAATAAGC
CAGTGCGGTGAGTTGTTTCTCAAACTTTCTAGAAGTTTTTCTTTCTGGATGTTTTTGTTCTCCTTACTGTAGAACTCTCA
ATGACGGTCGCTTCGAGCCCATCGATCGGTGGTTGCGTCATATACGATTCTCAGCCGATACCACTCGGCCCGTTACTCCC
CCGATTTTATGGGCACAGCCTGTGGCCGACGGCACCGCCGTAATGGTTTGACATTCGTGAGTCCGACCCAAAGCCTGAAG
CATGTCTACGCGGAGCCCCAATTTGCGCGGACCACCCTCCCACCGCATCCCTAACCCTTACGCCTGCTGCCGACTGTTGT
AGTCGAGTATTGTGTCAGGCCATTGTATCTCAATAGTTTTTGAGCTGGTCCCCCAGGCGCGCGGGCCCGGGGACTGCTAG
GCTTCCTTAAACGGAGTGTTGCATTTAGGTTGACGATGGAGGGGGACCGGTGAATGCTTCGGGCTTCTTTCCTGTTTTAT
ACGGGTCACTAAATCCTTGTCCTGGTGCCCGTCGTAGCGGCTTGTAGTAATTCTTCTTGAGGCGGTGCATCTCGTGACCG
GATCAGGCCCCCTCTTGTCTCATGCTGTCCTCATAACACAAACGGCGGAATGAACTCCAGTCCGCCGGGTAAATCAGTCC
TTAAGCAGTGTTAGAGTGGTGCTATCCATAACTAGATACGGCGAATTTGGGCAACAACTCGTACTTGTGTGGGTTCGCCA
TCGCGTTAGCCTTCCCGTAAATGAACCAGCGCTAAATAGAGTTATGCTTATGCGCGCACGGATGATTTGGGGTCGCTCTC
GTGGTTGCTCCAGTGCGATGTGCCCCGACGGTGAGAGCTGTTGGGACCAAATGGGCGGCATGGCGACTCAGCGTACGAGA
TGGGATCCGATACACCCTTACGGGATAACCCGCTTAGTAGCTCTTCCATCGTGCCTTGCTCAGTCTGCTAATCCCGCCCC
TCATTTCGCGCTCGGCCTCCGTCATCGCTTCCTCGAGGGGGACTCAAGATTTTAAATCGTTTTCAGTCGGAAACAGCTGT
TCGGAGTTTACCGTGCCTCCACCCGCTGTATCGGCAACGGACTCGCTGTCCACTTGGTACCCTGAAAGGAGTTGACCAAT
GGACCAATGTTGGAAGGGTTCTCGACGAATCGCCTCTAACGTAGCGCAGCGGTGGGAAGCACTTCTTCGCTGTGCCTACG
CATGGAGCTGAGTCTATGTCGTTGAGATAGGTCCGTCTCTAGCTTAACCGGTAATATAGGCTCCTGGGTCTACGAACGAC
CAGGCTTCCCTGGGACCCCGGTTAGCGTCTCGCCAGGCCTCGACTGAAATCGACGTAACCCGGAAACCGCGTGTCGTATA
CCCCGAAAGACGCAAGTGCCTAGGCCGCTTCCTGCCTGAATACCACCGTGTCACATACGTTATTAGTGGTGTGTAGACAA
CCGAAACAGACTTACCACCCATACCCAAAAATCCTCAGGTACGCCGAGGTACGGACCTACTCGATCCTTCTCTCTGCTCC
GTTGCTCGTAAGTCGTCGCACCAACACCCGGAGTCGACTGGCGGTGGTGCCACAAGCGACGCTCTCCGAAACGGTGTAAG
TCATTCGTCTGTCACCAAAGGTCCTTCAGTCTCGAAAAGAACTCTCTACGACTAGTGTTAGACACGCGTCTCCGCCGTCC
TGGCCTTCAACACGCCGCCACTGGCACGTCGAGCCGCAGTGCAGCTCAGACTGTGCGCTCATAGTCGAGCAACTTACTTC
CCGTCGTCTCCGCGGCCGTCGTAGAGCACACTAAGCACACCTTGACATACAATCGAGCTCAGGTTTTGCACCCACGTCTG
GGACACGCTCTCAGTGGAAGCTGCGAGACACAACGACAAGGCATAAATGGTGAGAACTCCTTACGTCCATCCCTATCGCA
TCTTCGGCAAAGCCGGCAAGGGGGCGTGCGTTGTCATGGGCCTATTATGGGAAGGGGTCGGCGTTCGGGGATTTGTGTCT
CTCGCAATTCCCTCTTCCCAAACTCGCACAGCTCCTGCGTCTAAAACGGGTTCGATGGGCTCACTCTGCTGTAATGTTGA
AGCTTCCAGCAGTCTAGCGCTAGGAGGTGAACTGGGCTACGCGAAATTATACTGCCACGTAACTGTTCTGATCCTTTCGC
TAGAGTACTCCGAGCAATCGCCTTCAGCGATGCCCATGTGGACGCATGTGAAGGGTCTGCATCTAGATACGACATTTCCG
GTCGCCCTGGTGTACGGTACTTTCGATTGGTCTCTTCACGCTCAGACCTCGAATACTGGGTACATAAAGATGAAAAC
>SRR354023_unknown_description_
CGAGAGCTCAGCCAATGCGAGCTCATGCCCTGCGGTAACTATTTTCTCAATCCTGAGGTCACACACTCAGTATGGGGGCA
CCAATAATCTCACATACAGCTTTCGAAGCCCATCTTGTGGGCACGCCGGTGACCTAGCCCCCGGCTTGTCTCGTGGAGCC
GAAGACACTTTTTCGTTTTACCTGATCCGCACGTTCCCCTCCATGGGGACACCGCAAATATGTCTCCGTCTTAGTGGCAA
ATTTCAAGTTACGGTCGAATGAGCGATGGCTGATTCGCCAATTTCGCCTGACCCAGGTAACAAGAGACACGCACCGAAGT
CAGCCTACGTCGGTAGCTCTCACACATTCAAGGACACTGGAACGGACTCGGTGCCTATTTGCAAACTAACAATACCGCAA
ATCAAGGATGCACACGCTGCGTTCAAGATTGAAGCACACCACTTAACGTCTCCCATCGGTTACCTCTGCCCCACGAAGCG
ACCGCGGCTTGCTACGGACGGAGCAGGTGTGGGCAGGAAGAGAAATCATGGTAAAAATAGTATTCTATTGGTGCCAAATC
TGTCAGCTCGGTTATCCCAATCACGTTTTGTGTACGTTGGCGCTAAGCCCACTGACAAAATTAGACGAGCATCCCATTAT
TTGCGTCGCCGGGTGTTCCACGAATTCGATCTGCCGTAATGGGGCAGCGAGTCTATCCTATTAACATAACACAGCCTCTA
ATCACAATCGTCCGGGAATGGCGAGGGGATAAGATTCTGGCCGAGATCTCAGGTTTTGCAATTTAGACCTAGGATAATCC
TCCTTCCGTCACTCCGTTTGGAGACGCAGAACCAGCCCGCGGCTGCCACACTCACATGCGCTGCCGTCGCCCTACTGCGT
ATAGTTTAGGGAATGATCCACTTGATTTATATCGAGGAGCCGAAAGATCAGTGCTAATGCGCGCTTGGGGCAAGCGGAAT
ATGACAAGGAGAGAGGCGAACGGTCGAAAAGGTCCGAGTCTGGCGCAATGACGCTGGAATCAGCACCAGCAGGCATCCTA
CACAGTCAAGTTTGCTAATGCCCGGTTTTGACCGCACGGGTCTCTGACTGTACGACGTCACGCCTCGTCTTGTGTGCGGT
CGGGTGCTATCTCATTGGCGGAGAGGGGAAGAACCAAACAAAGACAACATCACAGGACGCCACTCTAAGCTGCCCAGTTC
CAGAATATGAGCAATTGTCAAGAAATGTCGGCTTAGGAAGACCTGACCACAAATGTATGAACCATTACCTACCAGAGAGT
CCGGAAGTTCCGTCAAATGAGGCACCGATAGGGCAGATATTGATGACGCTACTCGAATGCGGTTGTGCCATCCCAAGAGC
ATGAGCAAACACGTTCCGGCAAATCCTACAGGTTAGGGTCACGCGCACGTGCCCGCACCAATTAGCGGGGTCGCAGAATA
CTGGGGAAATCACCGCTCTGACGATTCGCAGGAGTTTGTTCGCAGTCCCAGAGAGTACGCAGTTCTTACGAGACCCGGGG
ACTGAGAGTTCTCCGTGGTAAACCCCCCTGGAAGCTCCCAGCACTCTGGTCCGCTGGGTTCTTACGCGACGCCCTTTTAG
CCGACCTATCTGGCCGGCCCATCATCCTATGGGTGAGTTGCGCGTGGATGGGGTGATAACAAGAGGCAGGCACCCTGTTC
TCACCCGTACGAACACCACGGCATTCCACAGATGAGTAGGTACAGTGAAGACGCGTAATCATTCCTAAGGTGCGAAAGTG
CCGCAGCAAGGGGAGGTCGGATGCCACGGACACCTCGGTTGCGTCGTAAGCGATAACCTTAATAGTCAGAATCGATAATA
TGTAGCTAAACAGTGCGCTCAAGGTCGACGGCACAAGGACTTAGTGCATATGACGGCTCTAGTTCTAAACATGCTGCGCC
CGCCCCCGGGCCAACCGTCCAGTCGCAGCTCGATAGCAATCTCGTAGAGACGCCCCCCTAACAGTCCGGAGACGAAGCTC
GCGGACATAGGGGTCTGGATCATATTGCCATACGTCACTGGTGTGAGTCGTTATGGAGGTGCCCAGCTGGAGAACTGCAG
CCTATGGACTACGGGGGTAGATTTACACCTTACACGCCCGCTGCTCGCCACGTTCCCTATACTAGGTATCGGTCAAGACC
TGGGCTATTACCCACTGGAGCGAGAGCCGCACGCTCTTATCGTAGGGGAGCAGATAAGATCGTCACGACCCGGAGAGCCT
AAACAACTATTCGCATCCTCAGGCCAACCTTGGCAGTGGCAGGCCATAACAAGTATTATGGTGGAACGTCTTCTTGGTGG
TAGGCCAATAGTACTTTTCTTGCTTTTGGGCAGTCTGCACATATCAGAACGGGCCCCACTCGTTTCGAGAAACCAGAGGA
CACTAGAAGATCAATCGCCGTACGAAATCTAGCCACCTCTCTTCGGGATTGCGGGGGTGCACACCGTCCCCCCGTGCCTA
GCATGAGGGGCTACAGAGTGGTGATCGGCGCAACGAAAAGCTTACGCAAGGGGAAGTGTGGCTTGAATGTTCATATTTCC
CGCGAAAGCTTTGTGGAGGAGCAGAGAGTACGCCGGGTATGGGGTTGTATGTAAATCAGACGATCTCCATATGTTGTTCA
AGCTCGCACAGCTGTCGGCACATCACCGTCTAAAAAGACAGCGCTAGGTATTCATGGAGGCAGTAAAAACTCAGCTGAGA
AGCGGTAGATGCTCCGGAGGAGCGTAAAACTGGACTTAGACCGAACGTTTCTCAGACTAGACTTGGGGGCGCGAACGAGG
AACGTAAAAGAGGTCTTGAGCGCCGCATAGAATCAGCACAATCTGGCCAGTCGGATTACTAAGCCCAGGCGCCATGGAGC
GGCAGGTACAAGAAACGAAGTGCGAGAAGTTACGAAGAGTCAAGATAAACGTTGGGGGGCAGCGGCGTGGGAGCCTAACA
TGGACCTCACTGCCCCCGATACGCGGGGGCGGCGGGACACGACTTCGCTAGGCTCGAGGTAAACCAGGCTAGGAAAATAG
TTCGGATCGGCACTCGCGCACAGTTCAACAGCCGGGAGGGCGCAAGTAGTTGACTGTTTCTGACGCCAGGCTTCAGAGTC
TCACATCCATCTGGAACACGCTACTGCATGCCTGCGGCGTCACCAGGAACCTGCGTGGGCGCACAATGTCTGAGGTATCC
ATTTGACTTAGCGGCGATGACTTCTTTCCCAGAATGGGAGGAAAGGCGGTCGATTTCAAGCACCAAAGCCCTTCCCGACC
AGCACGAGGATCCTAAGCACTTTCGCGTAAATATACTGGGACAATGAGCAGAGACGGCTTTACTAGGACAGACCCCGCAA
CAATCCACAGCAGGGGTATGTACCTTTCAATTTCAGGGCCACGTGTAGTGAACGCGTACCTCGCTGCTCAGGCGTTGAGA
GTAGAAACCGGCCACGCGCGCTAGTATTAAGGATTGAGACGGAAGCCGACATAGTGAAGGCGGGTGGGGGAGACTAGACT
GGTGGTCCACGCAGGAGAGGGAGGTTGAATGTGAACGGGAGCCCTTGTTTACGATTGGGCTACTGGCACTCTCAATAAGC
CAGTGCGGTGAGTTGTTTCTCAAACTTTCTAGAAGTTTTTCTTTCTGGATGTTTTTGTTCTCCTTACTGTAGAACTCTCA
ATGACGGTCGCTTCGAGCCCATCGATCGGTGGTTGCGTCATATACGATTCTCAGCCGATACCACTCGGCCCGTTACTCCC
CCGATTTTATGGGCACAGCCTGTGGCCGACGGCACCGCCGTAATGGTTTGACATTCGTGAGTCCGACCCAAAGCCTGAAG
CATGTCTACGCGGAGCCCCAATTTGCGCGGACCACCCTCCCACCGCATCCCTAACCCTTACGCCTGCTGCCGACTGCTGT
AGTCGAGTATTGTGTCAGGCCATTGTATCTCAATAGTTTTTGAGCTGGTCCCCCAGGCGCGCGGGCCCGGGGACTGCTAG
GCTTCCTTAAACGGAGTGTTGCATTTAGGTTGACGATGGAGGGGGACCGGTGAATGCTTCGGGCTTCTTTCCTGTTTTAT
ACGGGTCACTAAATCCTTGTCCTGGTGCCCGTCGTAGCGGCTTGTAGTAATTCTTCTTGAGGCGGTGCATCTCGTGACCG
GATCAGGCCCCCTCTTGTCTCATGCTGTCCTCATAACACAAACGGCGGAATGAACTCCAGTCCGCCGGGTAAATCAGTCC
TTAAGCAGTGTTAGAGTGGTGCTATCCATAACTAGATACGGCGAATTTGGGCAACAACTCGTACTTGTGTGGGTTCGCCA
TCGCGTTAGCCTTCCCGTAAATGAACCAGCGCTAAATAGAGTTATGCTTATGCGCGCACGGATGATTTGGGGTCGCTCTC
GTGGTTGCTCCAGTGCGATGTGCCCCGACGGTGAGAGCTGTTGGGACCAAATGGGCGGCATGGCGACTCAGCGTACGAGA
TGGGATCCGATACACCCTTACGGGATAACCCGCTTAGTAGCTCTTCCATCGTGCCTTGCTCAGTCTGCTAATCCCGCCCC
TCATTTCGCGCTCGGCCTCCGTCATCGCTTCCTCGAGGGGGACTCAAGATTTTAAATCGTTTTCAGTCGGAAACAGCTGT
TCGGAGTTTACCGTGCCTCCACCCGCTGTATCGGCAACGGACTCGCTGTCCACTTGGTACCCTGAAAGGAGTTGACCAAT
GGACCAATGTTGGAAGGGTTCTCGACGAATCGCCTCTAACGTAGCGCAGCGGTGGGAAGCACTTCTTCGCTGTGCCTACG
CATGGAGCTGAGTCTATGTCGTTGAGATAGGTCCGTCTCTAGCTTAACCGGTAATATAGGCTCCTGGGTCTACGAACGAC
CAGGCTTCCCTGGGACCCCGGTTAGCGTCTCGCCAGGCCTCGACTGAAATCGACGTAACCCGGAAACCGCGTGTCGTATA
CCCCGAAAGACGCAAGTGCCTAGGCCGCTTCCTGCCTGAATACCACCGTGTCACATACGTTATTAGTGGTGTGTAGACAA
CCGAAACAGACTTACCACCCATACCCAAAAATCCTCAGGTACGCCGAGGTACGGACCTACTCGATCCTTCTCTCTGCTCC
GTTGCTCGTAAGTCGTCGCACCAACACCCGGAGTCGACTGGCGGTGGTGCCACAAGCGACGCTCTCCGAAACGGTGTAAG
TCATTCGTCTGTCACCAAAGGTCCTTCAGTCTCGAAAAGAACTCTCTACGACTAGTGTTAGACACGCGTCTCCGCCGTCC
TGGCCTTCAACACGCCGCCACTGGCACGTCGAGCCGCAGTGCAGCTCAGACTGTGCGCTCATAGTCGAGCAACTTACTTC
CCGTCGTCTCCGCGGCCGTCGTAGAGCACACTAAGCACACCTTGACATACAATCGAGCTCAGGTTTTGCACCCACGTCTG
GGACACGCTCTCAGTGGAAGCTGCGAGACACAACGACAAGGCATAAATGGTGAGAACTCCTTACGTCCATCCCTATCGCA
TCTTCGGCAAAGCCGGCAAGGGGGCGTGCGTTGTCATGGGCCTATTATGGGAAGGGGTCGGCGTTCGGGGATTTGTGTCT
CTCGCAATTCCCTCTTCCCAAACTCGCACAGCTCCTGCGTCTAAAACGGGTTCGATGGGCTCACTCTGCTGTAATGTTGA
AGCTTCCAGCAGTCTAGCGCTAGGAGGTGAACTGGGCTACGCGAAATTATACTGCCACGTAACTGTTCTGATCCTTTCGC
TAGAGTACTCCGAGCAATCGCCTTCAGCGATGCCCATGTGGACGCATGTGAAGGGTCTGCATCTAGATACGACATTTCCG
GTCGCCCTGGTGTACGGTACTTTCGATTGGTCTCTTCACGCTCAGACCTCGAATACTGGGTACATAAAGATGAAAAC
>SRR354024_unknown_description_
CGAGAGCTCAGCCAATGCGAGCTCATGCCCTGCGGTAACTATTTTCTCAATCCTGAGGTCACACACTCAGTATGGGGGCA
CCAATAATCTCACATACAGCTTTCGAAGCCCATCTTGTGGGCACGCCGGTGACCTAGCCCCCGGCTTGTCTCGTGGAGCC
GAAGACACTTTTTCGTTTTACCTGATCCGCACGTTCCCCTCCATGGGGACACCGCAAATATGTCTCCGTCTTAGTGGCAA
ATTTCAAGTTACGGTCGAATGAGCGATGGCTGATTCGCCAATTTCGCCTGACCCAGGTAACAAGAGACACGCACCGAAGT
CAGCCTACGTCGGTAGCTCTCACACATTCAAGGACACTGGAACGGACTCGGTGCCTATTTGCAAACTAACAATACCGCAA
ATCAAGGATGCACACGCTGCGTTCAAGATTGAAGCACACCACTTAACGTCTCCCATCGGTTACCTCTGCCCCACGAAGCG
ACCGCGGCTTGCTACGGACGGAGCAGGTGTGGGCAGGAAGAGAAATCATGGTAAAAATAGTATTCTATTGGTGCCAAATC
TGTCAGCTCGGTTATCCCAATCACGTTTTGTGTACGTTGGCGCTAAGCCCACTGACAAAATTAGACGAGCATCCCATTAT
TTGCGTCGCCGGGTGTTCCACGAATTCGATCTGCCGTAATGGGGCAGCGAGTCTATCCTATTAACATAACACAGCCTCTC
ATCACAATCGTCCGGGAATGGCGAGGGGATAAGATTCTGGCCGAGATCTCAGGTTTTGCAATTTAGACCTAGGATAATCC
TCCTTCCGTCACTCCGTTTGGAGACGCAGAACCAGCCCGCGGCTGCCACACTCACATGCGCTGCCGTCGCCCTACTGCGT
ATAGTTTAGGGAATGATCCACTTGATTTATATCGAGGAGCCGAAAGATCAGTGCTAATGCGCGCTTGGGGCAAGCGGAAT
ATGACAAGGAGAGAGGCGAACGGTCGAAAAGGTCCGAGTCTGGCGCAATGACGCTGGAATCAGCACCAGCAGGCATCCTA
CACAGTCAAGTTTGCTAATGCCCGGTTTTGACCGCACGGGTCTCTGACTGTACGACGTCACGCCTCGTCTTGTGTGCGGT
CGGGTGCTATCTCATTGGCGGAGAGGGGAAGAACCAAACAAAGACAACATCACAGGACGCCACTCTAAGCTGCCCAGTTC
CAGAATATGAGCAATTGTCAAGAAATGTCGGCTTAGGAAGACCTGACCACAAATGTATGAACCATTACCTACCAGAGAGT
CCGGAAGTTCCGTCAAATGAGGCACCGATAGGGCAGATATTGATGACGCTACTCGAATGCGGTTGTGCCATCCCAAGAGC
ATGAGCAAACACGTTCCGGCAAATCCTACAGGTTAGGGTCACGCGCACGTGCCCGCACCAATTAGCGGGGTCGCAGAATA
CTGGGGAAATCACCGCTCTGACGATTCGCAGGAGTTTGTTCGCAGTCCCAGAGAGTACGCAGTTCTTACGAGACCCGGGG
ACTGAGAGTTCTCCGTGGTAAACCCCCCTGGAAGCTCCCAGCACTCTGGTCCGCTGGGTTCTTACGCGACGCCCTTTTAG
CCGACCTATCTGGCCGGCCCATCATCCTATGGGTGAGTTGCGCGTGGATGGGGTGATAACAAGAGGCAGGCACCCTGTTC
TCACCCGTACGAACACCACGGCATTCCACAGATGAGTAGGTACAGTGAAGACGCGTAATCATTCCTAAGGTGCGAAAGTG
CCGCAGCAAGGGGAGGTCGGATGCCACGGACACCTCGGTTGCGTCGTAAGCGATAACCTTAATAGTCAGAATCGATAATA
TGTAGCTAAACAGTGCGCTCAAGGTCGACGGCACAAGGACTTAGTGCATATGACGGCTCTAGTTCTAAACATGCTGCGCC
CGCCCCCGGGCCAACCGTCCAGTCGCAGCTCGATAGCAATCTCGTAGAGACGCCCCCCTAACAGTCCGGAGACGAAGCTC
GCGGACATAGGGGTCTGGATCATATTGCCATACGTCACTGGTGTGAGTCGTTATGGAGGTGCCCAGCTGGAGAACTGCAG
CCTATGGACTACGGGGGTAGATTTACACCTTACACGCCCGCTGCTCGCCACGTTCCCTATACTAGGTATCGGTCAAGACC
TGGGCTATTACCCACTGGAGCGAGAGCCGCACGCTCTTATCGTAGGGGAGCAGATAAGATCGTCACGACCCGGAGAGCCT
AAACAACTATTCGCATCCTCAGGCCAACCTTGGCAGTGGCAGGCCATAACAAGTATTATGGTGGAACGTCTTCTTGGTGG
TAGGCCAATAGTACTTTTCTTGCTTTTGGGCAGTCTGCACATATCAGAACGGGCCCCACTCGTTTCGAGAAACCAGAGGA
CACTAGAAGATCAATCGCCGTACGAAATCTAGCCACCTCTCTTCGGGATTGCGGGGGTGCACACCGTCCCCCCGTGCCTA
GCATGAGGGGCTACAGAGTGGTGATCGGCGCAACGAAAAGCTTACGCAAGGGGAAGTGTGGCTTGAATGTTCATATTTCC
CGCGAAAGCTTTGTGGAGGAGCAGAGAGTACGCCGGGTATGGGGTTGTATGTAAATCAGACGATCTCCATATGTTGTTCA
AGCTCGCACAGCTGTCGGCACATCACCGTCTAAAAAGACAGCGCTAGGTATTCATGGAGGCAGTAAAAACTCAGCTGAGA
AGCGGTAGATGCTCCGGAGGAGCGTAAAACTGGACTTAGACCGAACGTTTCTCAGACTAGACTTGGGGGCGCGAACGAGG
AACGTAAAAGAGGTCTTGAGCGCCGCATAGAATCAGCACAATCTGGCCAGTCGGATTACTAAGCCCAGGCGCCATGGAGC
GGCAGGTACAAGAAACGAAGTGCGAGAAGTTACGAAGAGTCAAGATAAACGTTGGGGGGCAGCGGCGTGGGAGCCTAACA
TGGACCTCACTGCCCCCGATACGCGGGGGCGGCGGGACACGACTTCGCTAGGCTCGAGGTAAACCAGGCTAGGAAAATAG
TTCGGATCGGCACTCGCGCACAGTTCAACAGCCGGGAGGGCGCAAGTAGTTGACTGTTTCTGACGCCAGGCTTCAGAGTC
TCACATCCATCTGGAACACGCTACTGCATGCCTGCGGCGTCACCAGGAACCTGCGTGGGCGCACAATGTCTGAGGTATCC
ATTTGACTTAGCGGCGATGACTTCTTTCCCAGAATGGGAGGAAAGGCGGTCGATTTCAAGCACCAAAGCCCTTCCCGACC
AGCACGAGGATCCTAAGCACTTTCGCGTAAATATACTGGGACAATGAGCAGAGACGGCTTTACTAGGACAGACCCCGCAA
CAATCCACAGCAGGGGTATGTACCTTTCAATTTCAGGGCCACGTGTAGTGAACGCGTACCTCGCTGCTCAGGCGTTGAGA
GTAGAAACCGGCCACGCGCGCTAGTATTAAGGATTGAGACGGAAGCCGACATAGTGAAGGCGGGTGGGGGAGACTAGACT
GGTGGTCCACGCAGGAGAGGGAGGTTGAATGTGAACGGGAGCCCTTGTTTACGATTGGGCTACTGGCACTCTCAATAAGC
CAGTGCGGTGAGTTGTTTCTCAAACTTTCTAGAAGTTTTTCTTTCTGGATGTTTTTGTTCTCCTTACTGTAGAACTCTCA
ATGACGGTCGCTTCGAGCCCATCGATCGGTGGTTGCGTCATATACGATTCTCAGCCGATACCACTCGGCCCGTTACTCCC
CCGATTTTATGGGCACAGCCTGTGGCCGACGGCACCGCCGTAATGGTTTGACATTCGTGAGTCCGACCCAAAGCCTGAAG
CATGTCTACGCGGAGCCCCAATTTGCGCGGACCACCCTCCCACCGCATCCCTAACCCTTACGCCTGCTGCCGACTGTTGT
AGTCGAGTATTGTGTCAGGCCATTGTATCTCAATAGTTTTTGAGCTGGTCCCCCAGGCGCGCGGGCCCGGGGACTGCTAG
GCTTCCTTAAACGGAGTGTTGCATTTAGGTTGACGATGGAGGGGGACCGGTGAATGCTTCGGGCTTCTTTCCTGTTTTAT
ACGGGTCACTAAATCCTTGTCCTGGTGCCCGTCGTAGCGGCTTGTAGTAATTCTTCTTGAGGCGGTGCATCTCGTGACCG
GATCAGGCCCCCTCTTGTCTCATGCTGTCCTCATAACACAAACGGCGGAATGAACTCCAGTCCGCCGGGTAAATCAGTCC
TTAAGCAGTGTTAGAGTGGTGCTATCCATAACTAGATACGGCGAATTTGGGCAACAACTCGTACTTGTGTGGGTTCGCCA
TCGCGTTAGCCTTCCCGTAAATGAACCAGCGCTAAATAGAGTTATGCTTATGCGCGCACGGATGATTTGGGGTCGCTCTC
GTGGTTGCTCCAGTGCGATGTGCCCCGACGGTGAGAGCTGTTGGGACCAAATGGGCGGCATGGCGACTCAGCGTACGAGA
TGGGATCCGATACACCCTTACGGGATAACCCGCTTAGTAGCTCTTCCATCGTGCCTTGCTCAGTCTGCTAATCCCGCCCC
TCATTTCGCGCTCGGCCTCCGTCATCGCTTCCTCGAGGGGGACTCAAGATTTTAAATCGTTTTCAGTCGGAAACAGCTGT
TCGGAGTTTACCGTGCCTCCACCCGCTGTATCGGCAACGGACTCGCTGTCCACTTGGTACCCTGAAAGGAGTTGACCAAT
GGACCAATGTTGGAAGGGTTCTCGACGAATCGCCTCTAACGTAGCGCAGCGGTGGGAAGCACTTCTTCGCTGTGCCTACG
CATGGAGCTGAGTCTATGTCGTTGAGATAGGTCCGTCTCTAGCTTAACCGGTAATATAGGCTCCTGGGTCTACGAACGAC
CAGGCTTCCCTGGGACCCCGGTTAGCGTCTCGCCAGGCCTCGACTGAAATCGACGTAACCCGGAAACCGCGTGTCGTATA
CCCCGAAAGACGCAAGTGCCTAGGCCGCTTCCTGCCTGAATACCACCGTGTCACATACGTTATTAGTGGTGTGTAGACAA
CCGAAACAGACTTACCACCCATACCCAAAAATCCTCAGGTACGCCGAGGTACGGACCTACTCGATCCTTCTCTCTGCTCC
GTTGCTCGTAAGTCGTCGCACCAACACCCGGAGTCGACTGGCGGTGGTGCCACAAGCGACGCTCTCCGAAACGGTGTAAG
TCATTCGTCTGTCACCAAAGGTCCTTCAGTCTCGAAAAGAACTCTCTACGACTAGTGTTAGACACGCGTCTCCGCCGTCC
TGGCCTTCAACACGCCGCCACTGGCACGTCGAGCCGCAGTGCAGCTCAGACTGTGCGCTCATAGTCGAGCAACTTACTTC
CCGTCGTCTCCGCGGCCGTCGTAGAGCACACTAAGCACACCTTGACATACAATCGAGCTCAGGTTTTGCACCCACGTCTG
GGACACGCTCTCAGTGGAAGCTGCGAGACACAACGACAAGGCATAAATGGTGAGAACTCCTTACGTCCATCCCTATCGCA
TCTTCGGCAAAGCCGGCAAGGGGGCGTGCGTTGTCATGGGCCTATTATGGGAAGGGGTCGGCGTTCGGGGATTTGTGTCT
CTCGCAATTCCCTCTTCCCAAACTCGCACAGCTCCTGCGTCTAAAACGGGTTCGATGGGCTCACTCTGCTGTAATGTTGA
AGCTTCCAGCAGTCTAGCGCTAGGAGGTGAACTGGGCTACGCGAAATTATACTGCCACGTAACTGTTCTGATCCTTTCGC
TAGAGTACTCCGAGCAATCGCCTTCAGCGATGCCCATGTGGACGCATGTGAAGGGTCTGCATCTAGATACGACATTTCCG
GTCGCCCTGGTGTACGGTACTTTCGATTGGTCTCTTCACGCTCAGACCTCGAATACTGGGTACATAAAGATGAAAAC
>SRR354025_unknown_description_
CGAGAGCTCAGCCAATGCGAGCTCATGCCCTGCGGTAACTATTTTCTCAATCCTGAGGTCACACACTCAGTATGGGGGCA
CCAATAATCTCACATACAGCTTTCGAAGCCCATCTTGTGGGCACGCCGGTGACCTAGCCCCCGGCTTGTCTCGTGGAGCC
GAAGACACTTTTTCGTTTTACCTGATCCGCACGTTCCCCTCCATGGGGACACCGCAAATATGTCTCCGTCTTAGTGGCAA
ATTTCAAGTTACGGTCGAATGAGCGATGGCTGATTCGCCAATTTCGCCTGACCCAGGTAACAAGAGACACGCACCGAAGT
CAGCCTACGTCGGTAGCTCTCACACATTCAAGGACACTGGAACGGACTCGGTGCCTATTTGCAAACTAACAATACCGCAA
ATCAAGGATGCACACGCTGCGTTCAAGATTGAAGCACACCACTTAACGTCTCCCATCGGTTACCTCTGCCCCACGAAGCG
ACCGCGGCTTGCTACGGACGGAGCAGGTGTGGGCAGGAAGAGAAATCATGGTAAAAATAGTATTCTATTGGTGCCAAATC
TGTCAGCTCGGTTATCCCAATCACGTTTTGTGTACGTTGGCGCTAAGCCCACTGACAAAATTAGACGAGCATCCCATTAT
TTGCGTCGCCGGGTGTTCCACGAATTCGATCTGCCGTAATGGGGCAGCGAGTCTATCCTATTAACATAACACAGCCTCTC
ATCACAATCGTCCGGGAATGGCGAGGGGATAAGATTCTGGCCGAGATCTCAGGTTTTGCAATTTAGACCTAGGATAATCC
TCCTTCCGTCACTCCGTTTGGAGACGCAGAACCAGCCCGCGGCTGCCACACTCACATGCGCTGCCGTCGCCCTACTGCGT
ATAGTTTAGGGAATGATCCACTTGATTTATATCGAGGAGCCGAAAGATCAGTGCTAATGCGCGCTTGGGGCAAGCGGAAT
ATGACAAGGAGAGAGGCGAACGGTCGAAAAGGTCCGAGTCTGGCGCAATGACGCTGGAATCAGCACCAGCAGGCATCCTA
CACAGTCAAGTTTGCTAATGCCCGGTTTTGACCGCACGGGTCTCTGACTGTACGACGTCACGCCTCGTCTTGTGTGCGGT
CGGGTGCTATCTCATTGGCGGAGAGGGGAAGAACCAAACAAAGACAACATCACAGGACGCCACTCTAAGCTGCCCAGTTC
CAGAATATGAGCAATTGTCAAGAAATGTCGGCTTAGGAAGACCTGACCACAAATGTATGAACCATTACCTACCAGAGAGT
CCGGAAGTTCCGTCAAATGAGGCACCGATAGGGCAGATATTGATGACGCTACTCGAATGCGGTTGTGCCATCCCAAGAGC
ATGAGCAAACACGTTCCGGCAAATCCTACAGGTTAGGGTCACGCGCACGTGCCCGCACCAATTAGCGGGGTCGCAGAATA
CTGGGGAAATCACCGCTCTGACGATTCGCAGGAGTTTGTTCGCAGTCCCAGAGAGTACGCAGTTCTTACGAGACCCGGGG
ACTGAGAGTTCTCCGTGGTAAACCCCCCTGGAAGCTCCCAGCACTCTGGTCCGCTGGGTTCTTACGCGACGCCCTTTTAG
CCGACCTATCTGGCCGGCCCATCATCCTATGGGTGAGTTGCGCGTGGATGGGGTGATAACAAGAGGCAGGCACCCTGTTC
TCACCCGTACGAACACCACGGCATTCCACAGATGAGTAGGTACAGTGAAGACGCGTAATCATTCCTAAGGTGCGAAAGTG
CCGCAGCAAGGGGAGGTCGGATGCCACGGACACCTCGGTTGCGTCGTAAGCGATAACCTTAATAGTCAGAATCGATAATA
TGTAGCTAAACAGTGCGCTCAAGGTCGACGGCACAAGGACTTAGTGCATATGACGGCTCTAGTTCTAAACATGCTGCGCC
CGCCCCCGGGCCAACCGTCCAGTCGCAGCTCGATAGCAATCTCGTAGAGACGCCCCCCTAACAGTCCGGAGACGAAGCTC
GCGGACATAGGGGTCTGGATCATATTGCCATACGTCACTGGTGTGAGTCGTTATGGAGGTGCCCAGCTGGAGAACTGCAG
CCTATGGACTACGGGGGTAGATTTACACCTTACACGCCCGCTGCTCGCCACGTTCCCTATACTAGGTATCGGTCAAGACC
TGGGCTATTACCCACTGGAGCGAGAGCCGCACGCTCTTATCGTAGGGGAGCAGATAAGATCGTCACGACCCGGAGAGCCT
AAACAACTATTCGCATCCTCAGGCCAACCTTGGCAGTGGCAGGCCATAACAAGTATTATGGTGGAACGTCTTCTTGGTGG
TAGGCCAATAGTACTTTTCTTGCTTTTGGGCAGTCTGCACATATCAGAACGGGCCCCACTCGTTTCGAGAAACCAGAGGA
CACTAGAAGATCAATCGCCGTACGAAATCTAGCCACCTCTCTTCGGGATTGCGGGGGTGCACACCGTCCCCCCGTGCCTA
GCATGAGGGGCTACAGAGTGGTGATCGGCGCAACGAAAAGCTTACGCAAGGGGAAGTGTGGCTTGAATGTTCATATTTCC
CGCGAAAGCTTTGTGGAGGAGCAGAGAGTACGCCGGGTATGGGGTTGTGTGTAAATCAGACGATCTCCATATGTTGTTCA
AGCTCGCACAGCTGTCGGCACATCACCGTCTAAAAAGACAGCGCTAGGTATTCATGGAGGCAGTAAAAACTCAGCTGAGA
AGCGGTAGATGTTCCGGAGGAGCGTAAAACTGGACTTAGACCGAACGTTTCTCAGACTAGACTTGGGGGCGCGAACGAGG
AACGTAAAAGAGGTCTTGAGCGCCGCATAGAATCAGCACAATCTGGCCAGTCGGATTACTAAGCCCAGGCGCCATGGAGC
GGCAGGTACAAGAAACGAAGTGCGAGAAGTTACGAAGAGTCAAGATAAACGTTGGGGGGCAGCGGCGTGGGAGCCTAACA
TGGACCTCACTGCCCCCGATACGCGGGGGCGGCGGGACACGACTTCGCTAGGCTCGAGGTAAACCAGGCTAGGAAAATAG
TTCGGATCGGCACTCGCGCACAGTTCAACAGCCGGGAGGGCGCAAGTAGTTGACTGTTTCTGACGCCAGGCTTCAGAGTC
TCACATCCATCTGGAACACGCTACTGCATGCCTGCGGCGTCACCAGGAACCTGCGTGGGCGCACAATGTCTGAGGTATCC
ATTTGACTTAGCGGCGATGACTTCTTTCCCAGAATGGGAGGAAAGGCGGTCGATTTCAAGCACCAAAGCCCTTCCCGACC
AGCACGAGGATCCTAAGCACTTTCGCGTAAATATACTGGGACAATGAGCAGAGACGGCTTTACTAGGACAGACCCCGCAA
CAATCCACAGCAGGGGTATGTACCTTTCAATTTCAGGGCCACGTGTAGTGAACGCGTACCTCGCTGCTCAGGCGTTGAGA
GTAGAAACCGGCCACGCGCGCTAGTATTAAGGATTGAGACGGAAGCCGACATAGTGAAGGCGGGTGGGGGAGACTAGACT
GGTGGTCCACGCAGGAGAGGGAGGTTGAATGTGAACGGGAGCCCTTGTTTACGATTGGGCTACTGGCACTCTCAATAAGC
CAGTGCGGTGAGTTGTTTCTCAAACTTTCTAGAAGTTTTTCTTTCTGGATGTTTTTGTTCTCCTTACTGTAGAACTCTCA
ATGACGGTCGCTTCGAGCCCATCGATCGGTGGTTGCGTCATATACGATTCTCAGCCGATACCACTCGGCCCGTTACTCCC
CCGATTTTATGGGCACAGCCTGTGGCCGACGGCACCGCCGTAATGGTTTGACATTCGTGAGTCCGACCCAAAGCCTGAAG
CATGTCTACGCGGAGCCCCAATTTGCGCGGACCACCCTCCCACCGCATCCCTAACCCTTACGCCTGCTGCCGACTGCTGT
AGTCGAGTATTGTGTCAGGCCATTGTATCTCAATAGTTTTTGAGCTGGTCCCCCAGGCGCGCGGGCCCGGGGACTGCTAG
GCTTCCTTAAACGGAGTGTTGCATTTAGGTTGACGATGGAGGGGGACCGGTGAATGCTTCGGGCTTCTTTCCTGTTTTAT
ACGGGTCACTAAATCCTTGTCCTGGTGCCCGTCGTAGCGGCTTGTAGTAATTCTTCTTGAGGCGGTGCATCTCGTGACCG
GATCAGGCCCCCTCTTGTCTCATGCTGTCCTCATAACACAAACGGCGGAATGAACTCCAGTCCGCCGGGTAAATCAGTCC
TTAAGCAGTGTTAGAGTGGTGCTATCCATAACTAGATACGGCGAATTTGGGCAACAACTCGTACTTGTGTGGGTTCGCCA
TCGCGTTAGCCTTCCCGTAAATGAACCAGCGCTAAATAGAGTTATGCTTATGCGCGCACGGATGATTTGGGGTCGCTCTC
GTGGTTGCTCCAGTGCGATGTGCCCCGACGGTGAGAGCTGTTGGGACCAAATGGGCGGCATGGCGACTCAGCGTACGAGA
TGGGATCCGATACACCCTTACGGGATAACCCGCTTAGTAGCTCTTCCATCGTGCCTTGCTCAGTCTGCTAATCCCGCCCC
TCATTTCGCGCTCGGCCTCCGTCATCGCTTCCTCGAGGGGGACTCAAGATTTTAAATCGTTTTCAGTCGGAAACAGCTGT
TCGGAGTTTACCGTGCCTCCACCCGCTGTATCGGCAACGGACTCGCTGTCCACTTGGTACCCTGAAAGGAGTTGACCAAT
GGACCAATGTTGGAAGGGTTCTCGACGAATCGCCTCTAACGTAGCGCAGCGGTGGGAAGCACTTCTTCGCTGTGCCTACG
CATGGAGCTGAGTCTATGTCGTTGAGATAGGTCCGTCTCTAGCTTAACCGGTAATATAGGCTCCTGGGTCTACGAACGAC
CAGGCTTCCCTGGGACCCCGGTTAGCGTCTCGCCAGGCCTCGACTGAAATCGACGTAACCCGGAAACCGCGTGTCGTATA
CCCCGAAAGACGCAAGTGCCTAGGCCGCTTCCTGCCTGAATACCACCGTGTCACATACGTTATTAGTGGTGTGTAGACAA
CCGAAACAGACTTACCACCCATACCCAAAAATCCTCAGGTACGCCGAGGTACGGACCTACTCGATCCTTCTCTCTGCTCC
GTTGCTCGTAAGTCGTCGCACCAACACCCGGAGTCGACTGGCGGTGGTGCCACAAGCGACGCTCTCCGAAACGGTGTAAG
TCATTCGTCTGTCACCAAAGGTCCTTCAGTCTCGAAAAGAACTCTCTACGACTAGTGTTAGACACGCGTCTCCGCCGTCC
TGGCCTTCAACACGCCGCCACTGGCACGTCGAGCCGCAGTGCAGCTCAGACTGTGCGCTCATAGTCGAGCAACTTACTTC
CCGTCGTCTCCGCGGCCGTCGTAGAGCACACTAAGCACACCTTGACATACAATCGAGCTCAGGTTTTGCACCCACGTCTG
GGACACGCTCTCAGTGGAAGCTGCGAGACACAACGACAAGGCATAAATGGTGAGAACTCCTTACGTCCATCCCTATCGCA
TCTTCGGCAAAGCCGGCAAGGGGGCGTGCGTTGTCATGGGCCTATTATGGGAAGGGGTCGGCGTTCGGGGATTTGTGTCT
CTCGCAATTCCCTCTTCCCAAACTCGCACAGCTCCTGCGTCTAAAACGGGTTCGATGGGCTCACTCTGCTGTAATGTTGA
AGCTTCCAGCAGTCTAGCGCTAGGAGGTGAACTGGGCTACGCGAAATTATACTGCCACGTAACTGTTCTGATCCTTTCGC
TAGAGTACTCCGAGCAATCGCCTTCAGCGATGCCCATGTGGACGCATGTGAAGGGTCTGCATCTAGATACGACATTTCCG
GTCGCCCTGGTGTACGGTACTTTCGATTGGTCTCTTCACGCTCAGACCTCGAATACTGGGTACATAAAGATGAAAAC
>SRR354026_unknown_description_
CGAGAGCTCAGCCAATGCGAGCTCATGCCCTGCGGTAACTATTTTCTCAATCCTGAGGTCACACACTCAGTATGGGGGCA
CCAATAATCTCACATACAGCTTTCGAAGCCCATCTTGTGGGCACGCCGGTGACCTAGCCCCCGGCTTGTCTCGTGGAGCC
GAAGACACTTTTTCGTTTTACCTGATCCGCACGTTCCCCTCCATGGGGACACCGCAAATATGTCTCCGTCTTAGTGGCAA
ATTTCAAGTTACGGTCGAATGAGCGATGGCTGATTCGCCAATTTCGCCTGACCCAGGTAACAAGAGACACGCACCGAAGT
CAGCCTACGTCGGTAGCTCTCACACATTCAAGGACACTGGAACGGACTCGGTGCCTATTTGCAAACTAACAATACCGCAA
ATCAAGGATGCACACGCTGCGTTCAAGATTGAAGCACACCACTTAACGTCTCCCATCGGTTACCTCTGCCCCACGAAGCG
ACCGCGGCTTGCTACGGACGGAGCAGGTGTGGGCAGGAAGAGAAATCATGGTAAAAATAGTATTCTATTGGTGCCAAATC
TGTCAGCTCGGTTATCCCAATCACGTTTTGTGTACGTTGGCGCTAAGCCCACTGACAAAATTAGACGAGCATCCCATTAT
TTGCGTCGCCGGGTGTTCCACGAATTCGATCTGCCGTAATGGGGCAGCGAGTCTATCCTATTAACATAACACAGCCTCTC
ATCACAATCGTCCGGGAATGGCGAGGGGATAAGATTCTGGCCGAGATCTCAGGTTTTGCAATTTAGACCTAGGATAATCC
TCCTTCCGTCACTCCGTTTGGAGACGCAGAACCAGCCCGCGGCTGCCACACTCACATGCGCTGCCGTCGCCCTACTGCGT
ATAGTTTAGGGAATGATCCACTTGATTTATATCGAGGAGCCGAAAGATCAGTGCTAATGCGCGCTTGGGGCAAGCGGAAT
ATGACAAGGAGAGAGGCGAACGGTCGAAAAGGTCCGAGTCTGGCGCAATGACGCTGGAATCAGCACCAGCAGGCATCCTA
CACAGTCAAGTTTGCTAATGCCCGGTTTTGACCGCACGGGTCTCTGACTGTACGACGTCACGCCTCGTCTTGTGTGCGGT
CGGGTGCTATCTCATTGGCGGAGAGGGGAAGAACCAAACAAAGACAACATCACAGGACGCCACTCTAAGCTGCCCAGTTC
CAGAATATGAGCAATTGTCAAGAAATGTCGGCTTAGGAAGACCTGACCACAAATGTATGAACCATTACCTACCAGAGAGT
CCGGAAGTTCCGTCAAATGAGGCACCGATAGGGCAGATATTGATGACGCTACTCGAATGCGGTTGTGCCATCCCAAGAGC
ATGAGCAAACACGTTCCGGCAAATCCTACAGGTTAGGGTCACGCGCACGTGCCCGCACCAATTAGCGGGGTCGCAGAATA
CTGGGGAAATCACCGCTCTGACGATTCGCAGGAGTTTGTTCGCAGTCCTAGAGAGTACGCAGTTCTTACGAGACCCGGGG
ACTGAGAGTTCTCCGTGGTAAACCCCCCTGGAAGCTCCCAGCACTCTGGTCCGCTGGGTTCTTACGCGACGCCCTTTTAG
CCGACCTATCTGGCCGGCCCATCATCCTATGGGTGAGTTGCGCGTGGATGGGGTGATAACAAGAGGCAGGCACCCTGTTC
TCACCCGTACGAACACCACGGCATTCCACAGATGAGTAGGTACAGTGAAGACGCGTAATCATTCCTAAGGTGCGAAAGTG
CCGCAGCAAGGGGAGGTCGGATGCCACGGACACCTCGGTTGCGTCGTAAGCGATAACCTTAATAGTCAGAATCGATAATA
TGTAGCTAAACAGTGCGCTCAAGGTCGACGGCACAAGGACTTAGTGCATATGACGGCTCTAGTTCTAAACATGCTGCGCC
CGCCCCCGGGCCAACCGTCCAGTCGCAGCTCGATAGCAATCTCGTAGAGACGCCCCCCTAACAGTCCGGAGACGAAGCTC
GCGGACATAGGGGTCTGGATCATATTGCCATACGTCACTGGTGTGAGTCGTTATGGAGGTACCCAGCTGGAGAACTGCAG
CCTATGGACTACGGGGGTAGATTTACACCTTACACGCCCGCTGCTCGCCACGTTCCCTATACTAGGTATCGGTCAAGACC
TGGGCTATTACCCACTGGAGCGAGAGCCGCACGCTCTTATCGTAGGGGAGCAGATAAGATCGTCACGACCCGGAGAGCCT
AAACAACTATTCGCATCCTCAGGCCAACCTTGGCAGTGGCAGGCCATAACAAGTATTATGGTGGAACGTCTTCTTGGTGG
TAGGCCAATAGTACTTTTCTTGCTTTTGGGCAGTCTGCACATATCAGAACGGGCCCCACTCGTTTCGAGAAACCAGAGGA
CACTAGAAGATCAATCGCCGTACGAAATCTAGCCACCTCTCTTCGGGATTGCGGGGGTGCACACCGTCCCCCCGTGCCTA
GCATGAGGGGCTACAGAGTGGTGATCGGCGCAACGAAAAGCTTACGCAAGGGGAAGTGTGGCTTGAATGTTCATATTTCC
CGCGAAAGCTTTGTGGAGGAGCAGAGAGTACGCCGGGTATGGGGTTGTGTGTAAATCAGACGATCTCCATATGTTGTTCA
AGCTCGCACAGCTGTCGGCACATCACCGTCTAAAAAGACAGCGCTAGGTATTCATGGAGGCAGTAAAAACTCAGCTGAGA
AGCGGTAGATGCTCCGGAGGAGCGTAAAACTGGACTTAGACCGAACGTTTCTCAGACTAGACTTGGGGGCGCGAACGAGG
AACGTAAAAGAGGTCTTGAGCGCCGCATAGAATCAGCACAATCTGGCCAGTCGGATTACTAAGCCCAGGCGCCATGGAGC
GGCAGGTACAAGAAACGAAGTGCGAGAAGTTACGAAGAGTCAAGATAAACGTTGGGGGGCAGCGGCGTGGGAGCCTAACA
TGGACCTCACTGCCCCCGATACGCGGGGGCGGCGGGACACGACTTCGCTAGGCTCGAGGTAAACCAGGCTAGGAAAATAG
TTCGGATCGGCACTCGCGCACAGTTCAACAGCCGGGAGGGCGCAAGTAGTTGACTGTTTCTGACGCCAGGCTTCAGAGTC
TCACATCCATCTTGAACACGCTACTGCATGCCTGCGGCGTCACCAGGAACCTGCGTGGGCGCACAATGTCTGAGGTATCC
ATTTGACTTAGCGGCGATGACTTCTTTCCCAGAATGGGAGGAAAGGCGGTCGATTTCAAGCACCAAAGCCCTTCCCGACC
AGCACGAGGATCCTAAGCACTTTCGCGTAAATATACTGGGACAATGAGCAGAGACGGCTTTACTAGGACAGACCCCGCAA
CAATCCACAGCAGGGGTATGTACCTTTCAATTTCAGGGCCACGTGTAGTGAACGCGTACCTCGCTGCTCAGGCGTTGAGA
GTAGAAACCGGCCACGCGCGCTAGTATTAAGGATTGAGACGGAAGCCGACATAGTGAAGGCGGGTGGGGGAGACTAGACT
GGTGGTCCACGCAGGAGAGGGAGGTTGAATGTGAACGGGAGCCCTTGTTTACGATTGGGCTACTGGCACTCTCAATAAGC
CAGTGCGGTGAGTTGTTTCTCAAACTTTCTAGAAGTTTTTCTTTCTGGATGTTTTTGTTCTCCTTACTGTAGAACTCTCA
ATGACGGTCGCTTCGAGCCCATCGATCGGTGGTTGCGTCATATACGATTCCCAGCCGATACCACTCGGCCCGTTACTCCC
CCGATTTTATGGGCACAGCCTGTGGCCGACGGCACCGCCGTAATGGTTTGACATTCGTGAGTCCGACCCAAAGCCTGAAG
CATGTCTACGCGGAGCCCCAATTTGCGCGGACCACCCTCCCACCGCATCCCTAACCCTTACGCCTGCTGCCGACTGCTGT
AGTCGAGTATTGTGTCAGGCCATTGTATCTCAATAGTTTTTGAGCTGGTCCCCCAGGCGCGCGGGCCCGGGGACTGCTAG
GCTTCCTTAAACGGAGTGTTGCATTTAGGTTGACGATGGAGGGGGACCGGTGAATGCTTCGGGCTTCTTTCCTGTTTTAT
ACGGGTCACTAAATCCTTGTCCTGGTGCCCGTCGTAGCGGCTTGTAGTAATTCTTCTTGAGGCGGTGCATCTCGTGACCG
GATCAGGCCCCCTCTTGTCTCATGCTGTCCTCATAACACAAACGGCGGAATGAACTCCAGTCCGCCGGGTAAATCAGTCC
TTAAGCAGTGTTAGAGTGGTGCTATCCATAACTAGATACGGCGAATTTGGGCAACAACTCGTACTTGTGTGGGTTCGCCA
TCGCGTTAGCCTTCCCGTAAATGAACCAGCGCTAAATAGAGTTATGCTTATGCGCGCACGGATGATTTGGGGTCGCTCTC
GTGGTTGCTCCAGTGCGATGTGCCCCGACGGTGAGAGCTGTTGGGACCAAATGGGCGGCATGGCGACTCAGCGTACGAGA
TGGGATCCGATACACCCTTACGGGATAACCCGCTTAGTAGCTCTTCCATCGTGCCTTGCTCAGTCTGCTAATCCCGCCCC
TCATTTCGCGCTCGGCCTCCGTCATCGCTTCCTCGAGGGGGACTCAAGATTTTAAATCGTTTTCAGTCGGAAACAGCTGT
TCGGAGTTTACCGTGCCTCCACCCGCTGTATCGGCAACGGACTCGCTGTCCACTTGGTACCCTGAAAGGAGTTGACCAAT
GGACCAATGTTGGAAGGGTTCTCGACGAATCGCCTCTAACGTAGCGCAGCGGTGGGAAGCACTTCTTCGCTGTGCCTACG
CATGGAGCTGAGTCTATGTCGTTGAGATAGGTCCGTCTCTAGCTTAACCGGTAATATAGGCTCCTGGGTCTACGAACGAC
CAGGCTTCCCTGGGACCCCGGTTAGCGTCTCGCCAGGCCTCGACTGAAATCGACGTAACCCGGAAACCGCGTGTCGTATA
CCCCGAAAGACGCAAGTGCCTAGGCCGCTTCCTGCCTGAATACCACCGTGTCACATACGTTATTAGTGGTGTGTAGACAA
CCGAAACAGACTTACCACCCATACCCAAAAATCCTCAGGTACGCCGAGGTACGGACCTACTCGATCCTTCTCTCTGCTCC
GTTGCTCGTAAGTCGTCGCACCAACACCCGGAGTCGACTGGCGGTGGTGCCACAAGCGACGCTCTCCGAAACGGTGTAAG
TCATTCGTCTGTCACCAAAGGTCCTTCAGTCTCGAAAAGAACTCTCTACGACTAGTGTTAGACACGCGTCTCCGCCGTCC
TGGCCTTCAACACGCCGCCACTGGCACGTCGAGCCGCAGTGCAGCTCAGACTGTGCGCTCATAGTCGAGCAACTTACTTC
CCGTCGTCTCCGCGGCCGTCGTAGAGCACACTAAGCACACCTTGACATACAATCGAGCTCAGGTTTTGCACCCACGTCTG
GGACACGCTCTCAGTGGAAGCTGCGAGACACAACGACAAGGCATAAATGGTGAGAACTCCTTACGTCCATCCCTATCGCA
TCTTCGGCAAAGCCGGCAAGGGGGCGTGCGTTGTCATGGGCCTATTATGGGAAGGGGTCGGCGTTCGGGGATTTGTGTCT
CTCGCAATTCCCTCTTCCCAAACTCGCACAGCTCCTGCGTCTAAAACGGGTTCGATGGGCTCACTCTGCTGTAATGTTGA
AGCTTCCAGCAGTCTAGCGCTAGGAGGTGAACTGGGCTACGCGAAATTATACTGCCACGTAACTGTTCTGATCCTTTCGC
TAGAGTACTCCGAGCAATCGCCTTCAGCGATGCCCATGTGGACGCATGTGAAGGGTCTGCATCTAGATACGACATTTCCG
GTCGCCCTGGTGTACGGTACTTTCGATTGGTCTCTTCACGCTCAGACCTCGAATACTGGGTACATAAAGATGAAAAC
>SRR354027_unknown_description_
CGAGAGCTCAGCCAATGCGAGCTCATGCCCTGCGGTAACTATTTTCTCAATCCTGAGGTCACACACTCAGTATGGGGGCA
CCAATAATCTCACATACAGCTTTCGAAGCCCATCTTGTGGGCACGCCGGTGACCTAGCCCCCGGCTTGTCTCGTGGAGCC
GAAGACACTTTTTCGTTTTACCTGATCCGCACGTTCCCCTCCATGGGGACACCGCAAATATGTCTCCGTCTTAGTGGCAA
ATTTCAAGTTACGGTCGAATGAGCGATGGCTGATTCGCCAATTTCGCCTGACCCAGGTAACAAGAGACACGCACCGAAGT
CAGCCTACGTCGGTAGCTCTCACACATTCAAGGACACTGGAACGGACTCGGTGCCTATTTGCAAACTAACAATACCGCAA
ATCAAGGATGCACACGCTGCGTTCAAGATTGAAGCACACCACTTAACGTCTCCCATCGGTTACCTCTGCCCCACGAAGCG
ACCGCGGCTTGCTACGGACGGAGCAGGTGTGGGCAGGAAGAGAAATCATGGTAAAAATAGTATTCTATTGGTGCCAAATC
TGTCAGCTCGGTTATCCCAATCACGTTTTGTGTACGTTGGCGCTAAGCCCACTGACAAAATTAGACGAGCATCCCATTAT
TTGCGTCGCCGGGTGTTCCACGAATTCGATCTGCCGTAATGGGGCAGCGAGTCTATCCTATTAACATAACACAGCCTCTC
ATCACAATCGTCCGGGAATGGCGAGGGGATAAGATTCTGGCCGAGATCTCAGGTTTTGCAATTTAGACCTAGGATAATCC
TCCTTCCGTCACTCCGTTTGGAGACGCAGAACCAGCCCGCGGCTGCCACACTCACATGCGCTGCCGTCGCCCTACTGCGT
ATAGTTTAGGGAATGATCCACTTGATTTATATCGAGGAGCCGAAAGATCAGTGCTAATGCGCGCTTGGGGCAAGCGGAAT
ATGACAAGGAGAGAGGCGAACGGTCGAAAAGGTCCGAGTCTGGCGCAATGACGCTGGAATCAGCACCAGCAGGCATCCTA
CACAGTCAAGTTTGCTAATGCCCGGTTTTGACCGCACGGGTCTCTGACTGTACGACGTCACGCCTCGTCTTGTGTGCGGT
CGGGTGCTATCTCATTGGCGGAGAGGGGAAGAACCAAACAAAGACAACATCACAGGACGCCACTCTAAGCTGCCCAGTTC
CAGAATATGAGCAATTGTCAAGAAATGTCGGCTTAGGAAGACCTGACCACAAATGTATGAACCATTACCTACCAGAGAGT
CCGGAAGTTCCGTCAAATGAGGCACCGATAGGGCAGATATTGATGACGCTACTCGAATGCGGTTGTGCCATCCCAAGAGC
ATGAGCAAACACGTTCCGGCAAATCCTACAGGTTAGGGTCACGCGCACGTGCCCGCACCAATTAGCGGGGTCGCAGAATA
CTGGGGAAATCACCGCTCTGACGATTCGCAGGAGTTTGTTCGCAGTCCCAGAGAGTACGCAGTTCTTACGAGACCCGGGG
ACTGAGAGTTCTCCGTGGTAAACCCCCCTGGAAGCTCCCAGCACTCTGGTCCGCTGGGTTCTTACGCGACGCCCTTTTAG
CCGACCTATCTGGCCGGCCCATCATCCTATGGGTGAGTTGCGCGTGGATGGGGTGATAACAAGAGGCAGGCACCCTGTTC
TCACCCGTACGAACACCACGGCATTCCACAGATGAGTAGGTACAGTGAAGACGCGTAATCATTCCTAAGGTGCGAAAGTG
CCGCAGCAAGGGGAGGTCGGATGCCACGGACACCTCGGTTGCGTCGTAAGCGATAACCTTAATAGTCAGAATCGATAATA
TGTAGCTAAACAGTGCGCTCAAGGTCGACGGCACAAGGACTTAGTGCATATGACGGCTCTAGTTCTAAACATGCTGCGCC
CGCCCCCGGGCCAACCGTCCAGTCGCAGCTCGATAGCAATCTCGTAGAGACGCCCCCCTAACAGTCCGGAGACGAAGCTC
GCGGACATAGGGGTCTGGATCATATTGCCATACGTCACTGGTGTGAGTCGTTATGGAGGTGCCCAGCTGGAGAACTGCAG
CCTATGGACTACGGGGGTAGATTTACACCTTACACGCCCGCTGCTCGCCACGTTCCCTATACTAGGTATCGGTCAAGACC
TGGGCTATTACCCACTGGAGCGAGAGCCGCACGCTCTTATCGTAGGGGAGCAGATAAGATCGTCACGACCCGGAGAGCCT
AAACAACTATTCGCATCCTCAGGCCAACCTTGGCAGTGGCAGGCCATAACAAGTATTATGGTGGAACGTCTTCTTGGTGG
TAGGCCAATAGTACTTTTCTTGCTTTTGGGCAGTCTGCACATATCAGAACGGGCCCCACTCGTTTCGAGAAACCAGAGGA
CACTAGAAGATCAATCGCCGTACGAAATCTAGCCACCTCTCTTCGGGATTGCGGGGGTGCACACCGTCCCCCCGTGCCTA
GCATGAGGGGCTACAGAGTGGTGATCGGCGCAACGAAAAGCTTACGCAAGGGGAAGTGTGGCTTGAATGTTCATATTTCC
CGCGAAAGCTTTGTGGAGGAGCAGAGAGTACGCCGGGTATGGGGTTGTGTGTAAATCAGACGATCTCCATATGTTGTTCA
AGCTCGCACAGCTGTCGGCACATCACCGTCTAAAAAGACAGCGCTAGGTATTCATGGAGGCAGTAAAAACTCAGCTGAGA
AGCGGTAGATGTTCCGGAGGAGCGTAAAACTGGACTTAGACCGAACGTTTCTCAGACTAGACTTGGGGGCGCGAACGAGG
AACGTAAAAGAGGTCTTGAGCGCCGCATAGAATCAGCACAATCTGGCCAGTCGGATTACTAAGCCCAGGCGCCATGGAGC
GGCAGGTACAAGAAACGAAGTGCGAGAAGTTACGAAGAGTCAAGATAAACGTTGGGGGGCAGCGGCGTGGGAGCCTAACA
TGGACCTCACTGCCCCCGATACGCGGGGGCGGCGGGACACGACTTCGCTAGGCTCGAGGTAAACCAGGCTAGGAAAATAG
TTCGGATCGGCACTCGCGCACAGTTCAACAGCCGGGAGGGCGCAAGTAGTTGACTGTTTCTGACGCCAGGCTTCAGAGTC
TCACATCCATCTGGAACACGCTACTGCATGCCTGCGGCGTCACCAGGAACCTGCGTGGGCGCACAATGTCTGAGGTATCC
ATTTGACTTAGCGGCGATGACTTCTTTCCCAGAATGGGAGGAAAGGCGGTCGATTTCAAGCACCAAAGCCCTTCCCGACC
AGCACGAGGATCCTAAGCACTTTCGCGTAAATATACTGGGACAATGAGCAGAGACGGCTTTACTAGGACAGACCCCGCAA
CAATCCACAGCAGGGGTATGTACCTTTCAATTTCAGGGCCACGTGTAGTGAACGCGTACCTCGCTGCTCAGGCGTTGAGA
GTAGAAACCGGCCACGCGCGCTAGTATTAAGGATTGAGACGGAAGCCGACATAGTGAAGGCGGGTGGGGGAGACTAGACT
GGTGGTCCACGCAGGAGAGGGAGGTTGAATGTGAACGGGAGCCCTTGTTTACGATTGGGCTACTGGCACTCTCAATAAGC
CAGTGCGGTGAGTTGTTTCTCAAACTTTCTAGAAGTTTTTCTTTCTGGATGTTTTTGTTCTCCTTACTGTAGAACTCTCA
ATGACGGTCGCTTCGAGCCCATCGATCGGTGGTTGCGTCATATACGATTCTCAGCCGATACCACTCGGCCCGTTACTCCC
CCGATTTTATGGGCACAGCCTGTGGCCGACGGCACCGCCGTAATGGTTTGACATTCGTGAGTCCGACCCAAAGCCTGAAG
CATGTCTACGCGGAGCCCCAATTTGCGCGGACCACCCTCCCACCGCATCCCTAACCCTTACGCCTGCTGCCGACTGCTGT
AGTCGAGTATTGTGTCAGGCCATTGTATCTCAATAGTTTTTGAGCTGGTCCCCCAGGCGCGCGGGCCCGGGGACTGCTAG
GCTTCCTTAAACGGAGTGTTGCATTTAGGTTGACGATGGAGGGGGACCGGTGAATGCTTCGGGCTTCTTTCCTGTTTTAT
ACGGGTCACTAAATCCTTGTCCTGGTGCCCGTCGTAGCGGCTTGTAGTAATTCTTCTTGAGGCGGTGCATCTCGTGACCG
GATCAGGCCCCCTCTTGTCTCATGCTGTCCTCATAACACAAACGGCGGAATGAACTCCAGTCCGCCGGGTAAATCAGTCC
TTAAGCAGTGTTAGAGTGGTGCTATCCATAACTAGATACGGCGAATTTGGGCAACAACTCGTACTTGTGTGGGTTCGCCA
TCGCGTTAGCCTTCCCGTAAATGAACCAGCGCTAAATAGAGTTATGCTTATGCGCGCACGGATGATTTGGGGTCGCTCTC
GTGGTTGCTCCAGTGCGATGTGCCCCGACGGTGAGAGCTGTTGGGACCAAATGGGCGGCATGGCGACTCAGCGTACGAGA
TGGGATCCGATACACCCTTACGGGATAACCCGCTTAGTAGCTCTTCCATCGTGCCTTGCTCAGTCTGCTAATCCCGCCCC
TCATTTCGCGCTCGGCCTCCGTCATCGCTTCCTCGAGGGGGACTCAAGATTTTAAATCGTTTTCAGTCGGAAACAGCTGT
TCGGAGTTTACCGTGCCTCCACCCGCTGTATCGGCAACGGACTCGCTGTCCACTTGGTACCCTGAAAGGAGTTGACCAAT
GGACCAATGTTGGAAGGGTTCTCGACGAATCGCCTCTAACGTAGCGCAGCGGTGGGAAGCACTTCTTCGCTGTGCCTACG
CATGGAGCTGAGTCTATGTCGTTGAGATAGGTCCGTCTCTAGCTTAACCGGTAATATAGGCTCCTGGGTCTACGAACGAC
CAGGCTTCCCTGGGACCCCGGTTAGCGTCTCGCCAGGCCTCGACTGAAATCGACGTAACCCGGAAACCGCGTGTCGTATA
CCCCGAAAGACGCAAGTGCCTAGGCCGCTTCCTGCCTGAATACCACCGTGTCACATACGTTATTAGTGGTGTGTAGACAA
CCGAAACAGACTTACCACCCATACCCAAAAATCCTCAGGTACGCCGAGGTACGGACCTACTCGATCCTTCTCTCTGCTCC
GTTGCTCGTAAGTCGTCGCACCAACACCCGGAGTCGACTGGCGGTGGTGCCACAAGCGACGCTCTCCGAAACGGTGTAAG
TCATTCGTCTGTCACCAAAGGTCCTTCAGTCTCGAAAAGAACTCTCTACGACTAGTGTTAGACACGCGTCTCCGCCGTCC
TGGCCTTCAACACGCCGCCACTGGCACGTCGAGCCGCAGTGCAGCTCAGACTGTGCGCTCATAGTCGAGCAACTTACTTC
CCGTCGTCTCCGCGGCCGTCGTAGAGCACACTAAGCACACCTTGACATACAATCGAGCTCAGGTTTTGCACCCACGTCTG
GGACACGCTCTCAGTGGAAGCTGCGAGACACAACGACAAGGCATAAATGGTGAGAACTCCTTACGTCCATCCCTATCGCA
TCTTCGGCAAAGCCGGCAAGGGGGCGTGCGTTGTCATGGGCCTATTATGGGAAGGGGTCGGCGTTCGGGGATTTGTGTCT
CTCGCAATTCCCTCTTCCCAAACTCGCACAGCTCCTGCGTCTAAAACGGGTTCGATGGGCTCACTCTGCTGTAATGTTGA
AGCTTCCAGCAGTCTAGCGCTAGGAGGTGAACTGGGCTACGCGAAATTATACTGCCACGTAACTGTTCTGATCCTTTCGC
TAGAGTACTCCGAGCAATCGCCTTCAGCGATGCCCATGTGGACGCATGTGAAGGGTCTGCATCTAGATACGACATTTCCG
GTCGCCCTGGTGTACGGTACTTTCGATTGGTCTCTTCACGCTCAGACCTCGAATACTGGGTACATAAAGATGAAAAC
>SRR354037_unknown_description_
CGAGAGCTCAGCCAATGCGAGCTCATGCCCTGCGGTAACTATTTTCTCAATCCTGAGGTCACACACTCAGTATGGGGGCA
CCAATAATCTCACATACAGCTTTCGAAGCCCATCTTGTGGGCACGCCGGTGACCTAGCCCCCGGCTTGTCTCGTGGAGCC
GAAGACACTTTTTCGTTTTACCTGATCCGCACGTTCCCCTCCATGGGGACACCGCAAATATGTCTCCGTCTTAGTGGCAA
ATTTCAAGTTACGGTCGAATGAGCGATGGCTGATTCGCCAATTTCGCCTGACCCAGGTAACAAGAGACACGCACCGAAGT
CAGCCTACGTCGGTAGCTCTCACACATTCAAGGACACTGGAACGGACTCGGTGCCTATTTGCAAACTAACAATACCGCAA
ATCAAGGATGCACACGCTGCGTTCAAGATTGAAGCACACCACTTAACGTCTCCCATCGGTTACCTCTGCCCCACGAAGCG
ACCGCGGCTTGCTACGGACGGAGCAGGTGTGGGCAGGAAGAGAAATCATGGTAAAAATAGTATTCTATTGGTGCCAAATC
TGTCAGCTCGGTTATCCCAATCACGTTTTGTGTACGTTGGCGCTAAGCCCACTGACAAAATTAGACGAGCATCCCATTAT
TTGCGTCGCCGGGTGTTCCACGAATTCGATCTGCCGTAATGGGGCAGCGAGTCTATCCTATTAACATAACACAGCCTCTC
ATCACAATCGTCCGGGAATGGCGAGGGGATAAGATTCTGGCCGAGATCTCAGGTTTTGCAATTTAGACCTAGGATAATCC
TCCTTCCGTCACTCCGTTTGGAGACGCAGAACCAGCCCGCGGCTGCCACACTCACATGCGCTGCCGTCGCCCTACTGCGT
ATAGTTTAGGGAATGATCCACTTGATTTATATCGAGGAGCCGAAAGATCAGTGCTAATGCGCGCTTGGGGCAAGCGGAAT
ATGACAAGGAGAGAGGCGAACGGTCGAAAAGGTCCGAGTCTGGCGCAATGACGCTGGAATCAGCACCAGCAGGCATCCTA
CACAGTCAAGTTTGCTAATGCCCGGTTTTGACCGCACGGGTCTCTGACTGTACGACGTCACGCCTCGTCTTGTGTGCGGT
CGGGTGCTATCTCATTGGCGGAGAGGGGAAGAACCAAACAAAGACAACATCACAGGACGCCACTCTAAGCTGCCCAGTTC
CAGAATATGAGCAATTGTCAAGAAATGTCGGCTTAGGAAGACCTGACCACAAATGTATGAACCATTACCTACCAGAGAGT
CCGGAAGTTCCGTCAAATGAGGCACCGATAGGGCAGATATTGATGACGCTACTCGAATGCGGTTGTGCCATCCCAAGAGC
ATGAGCAAACACGTTCCGGCAAATCCTACAGGTTAGGGTCACGCGCACGTGCCCGCACCAATTAGCGGGGTCGCAGAATA
CTGGGGAAATCACCGCTCTGACGATTCGCAGGAGTTTGTTCGCAGTCCCAGAGAGTACGCAGTTCTTACGAGACCCGGGG
ACTGAGAGTTCTCCGTGGTAAACCCCCCTGGAAGCTCCCAGCACTCTGGTCCGCTGGGTTCTTACGCGACGCCCTTTTAG
CCGACCTATCTGGCCGGCCCATCATCCTATGGGTGAGTTGCGCGTGGATGGGGTGATAACAAGAGGCAGGCACCCTGTTC
TCACCCGTACGAACACCACGGCATTCCACAGATGAGTAGGTACAGTGAAGACGCGTAATCATTCCTAAGGTGCGAAAGTG
CCGCAGCAAGGGGAGGTCGGATGCCACGGACACCTCGGTTGCGTCGTAAGCGATAACCTTAATAGTCAGAATCGATAATA
TGTAGCTAAACAGTGCGCTCAAGGTCGACGGCACAAGGACTTAGTGCATATGACGGCTCTAGTTCTAAACATGCTGCGCC
CGCCCCCGGGCCAACCGTCCAGTCGCAGCTCGATAGCAATCTCGTAGAGACGCCCCCCTAACAGTCCGGAGACGAAGCTC
GCGGACATAGGGGTCTGGATCATATTGCCATACGTCACTGGTGTGAGTCGTTATGGAGGTGCCCAGCTGGAGAACTGCAG
CCTATGGACTACGGGGGTAGATTTACACCTTACACGCCCGCTGCTCGCCACGTTCCCTATACTAGGTATCGGTCAAGACC
TGGGCTATTACCCACTGGAGCGAGAGCCGCACGCTCTTATCGTAGGGGAGCAGATAAGATCGTCACGACCCGGAGAGCCT
AAACAACTATTCGCATCCTCAGGCCAACCTTGGCAGTGGCAGGCCATAACAAGTATTATGGTGGAACGTCTTCTTGGTGG
TAGGCCAATAGTACTTTTCTTGCTTTTGGGCAGTCTGCACATATCAGAACGGGCCCCACTCGTTTCGAGAAACCAGAGGA
CACTAGAAGATCAATCGCCGTACGAAATCTAGCCACCTCTCTTCGGGATTGCGGGGGTGCACACCGTCCCCCCGTGCCTA
GCATGAGGGGCTACAGAGTGGTGATCGGCGCAACGAAAAGCTTACGCAAGGGGAAGTGTGGCTTGAATGTTCATATTTCC
CGCGAAAGCTTTGTGGAGGAGCAGAGAGTACGCCGGGTATGGGGTTGTGTGTAAATCAGACGATCTCCATATGTTGTTCA
AGCTCGCACAGCTGTCGGCACATCACCGTCTAAAAAGACAGCGCTAGGTATTCATGGAGGCAGTAAAAACTCAGCTGAGA
AGCGGTAGATGTTCCGGAGGAGCGTAAAACTGGACTTAGACCGAACGTTTCTCAGACTAGACTTGGGGGCGCGAACGAGG
AACGTAAAAGAGGTCTTGAGCGCCGCATAGAATCAGCACAATCTGGCCAGTCGGATTACTAAGCCCAGGCGCCATGGAGC
GGCAGGTACAAGAAACGAAGTGCGAGAAGTTACGAAGAGTCAAGATAAACGTTGGGGGGCAGCGGCGTGGGAGCCTAACA
TGGACCTCACTGCCCCCGATACGCGGGGGCGGCGGGACACGACTTCGCTAGGCTCGAGGTAAACCAGGCTAGGAAAATAG
TTCGGATCGGCACTCGCGCACAGTTCAACAGCCGGGAGGGCGCAAGTAGTTGACTGTTTCTGACGCCAGGCTTCAGAGTC
TCACATCCATCTGGAACACGCTACTGCATGCCTGCGGCGTCACCAGGAACCTGCGTGGGCGCACAATGTCTGAGGTATCC
ATTTGACTTAGCGGCGATGACTTCTTTCCCAGAATGGGAGGAAAGGCGGTCGATTTCAAGCACCAAAGCCCTTCCCGACC
AGCACGAGGATCCTAAGCACTTTCGCGTAAATATACTGGGACAATGAGCAGAGACGGCTTTACTAGGACAGACCCCGCAA
CAATCCACAGCAGGGGTATGTACCTTTCAATTTCAGGGCCACGTGTAGTGAACGCGTACCTCGCTGCTCAGGCGTTGAGA
GTAGAAACCGGCCACGCGCGCTAGTATTAAGGATTGAGACGGAAGCCGACATAGTGAAGGCGGGTGGGGGAGACTAGACT
GGTGGTCCACGCAGGAGAGGGAGGTTGAATGTGAACGGGAGCCCTTGTTTACGATTGGGCTACTGGCACTCTCAATAAGC
CAGTGCGGTGAGTTGTTTCTCAAACTTTCTAGAAGTTTTTCTTTCTGGATGTTTTTGTTCTCCTTACTGTAGAACTCTCA
ATGACGGTCGCTTCGAGCCCATCGATCGGTGGTTGCGTCATATACGATTCTCAGCCGATACCACTCGGCCCGTTACTCCC
CCGATTTTATGGGCACAGCCTGTGGCCGACGGCACCGCCGTAATGGTTTGACATTCGTGAGTCCGACCCAAAGCCTGAAG
CATGTCTACGCGGAGCCCCAATTTGCGCGGACCACCCTCCCACCGCATCCCTAACCCTTACGCCTGCTGCCGACTGCTGT
AGTCGAGTATTGTGTCAGGCCATTGTATCTCAATAGTTTTTGAGCTGGTCCCCCAGGCGCGCGGGCCCGGGGACTGCTAG
GCTTCCTTAAACGGAGTGTTGCATTTAGGTTGACGATGGAGGGGGACCGGTGAATGCTTCGGGCTTCTTTCCTGTTTTAT
ACGGGTCACTAAATCCTTGTCCTGGTGCCCGTCGTAGCGGCTTGTAGTAATTCTTCTTGAGGCGGTGCATCTCGTGACCG
GATCAGGCCCCCTCTTGTCTCATGCTGTCCTCATAACACAAACGGCGGAATGAACTCCAGTCCGCCGGGTAAATCAGTCC
TTAAGCAGTGTTAGAGTGGTGCTATCCATAACTAGATACGGCGAATTTGGGCAACAACTCGTACTTGTGTGGGTTCGCCA
TCGCGTTAGCCTTCCCGTAAATGAACCAGCGCTAAATAGAGTTATGCTTATGCGCGCACGGATGATTTGGGGTCGCTCTC
GTGGTTGCTCCAGTGCGATGTGCCCCGACGGTGAGAGCTGTTGGGACCAAATGGGCGGCATGGCGACTCAGCGTACGAGA
TGGGATCCGATACACCCTTACGGGATAACCCGCTTAGTAGCTCTTCCATCGTGCCTTGCTCAGTCTGCTAATCCCGCCCC
TCATTTCGCGCTCGGCCTCCGTCATCGCTTCCTCGAGGGGGACTCAAGATTTTAAATCGTTTTCAGTCGGAAACAGCTGT
TCGGAGTTTACCGTGCCTCCACCCGCTGTATCGGCAACGGACTCGCTGTCCACTTGGTACCCTGAAAGGAGTTGACCAAT
GGACCAATGTTGGAAGGGTTCTCGACGAATCGCCTCTAACGTAGCGCAGCGGTGGGAAGCACTTCTTCGCTGTGCCTACG
CATGGAGCTGAGTCTATGTCGTTGAGATAGGTCCGTCTCTAGCTTAACCGGTAATATAGGCTCCTGGGTCTACGAACGAC
CAGGCTTCCCTGGGACCCCGGTTAGCGTCTCGCCAGGCCTCGACTGAAATCGACGTAACCCGGAAACCGCGTGTCGTATA
CCCCGAAAGACGCAAGTGCCTAGGCCGCTTCCTGCCTGAATACCACCGTGTCACATACGTTATTAGTGGTGTGTAGACAA
CCGAAACAGACTTACCACCCATACCCAAAAATCCTCAGGTACGCCGAGGTACGGACCTACTCGATCCTTCTCTCTGCTCC
GTTGCTCGTAAGTCGTCGCACCAACACCCGGAGTCGACTGGCGGTGGTGCCACAAGCGACGCTCTCCGAAACGGTGTAAG
TCATTCGTCTGTCACCAAAGGTCCTTCAGTCTCGAAAAGAACTCTCTACGACTAGTGTTAGACACGCGTCTCCGCCGTCC
TGGCCTTCAACACGCCGCCACTGGCACGTCGAGCCGCAGTGCAGCTCAGACTGTGCGCTCATAGTCGAGCAACTTACTTC
CCGTCGTCTCCGCGGCCGTCGTAGAGCACACTAAGCACACCTTGACATACAATCGAGCTCAGGTTTTGCACCCACGTCTG
GGACACGCTCTCAGTGGAAGCTGCGAGACACAACGACAAGGCATAAATGGTGAGAACTCCTTACGTCCATCCCTATCGCA
TCTTCGGCAAAGCCGGCAAGGGGGCGTGCGTTGTCATGGGCCTATTATGGGAAGGGGTCGGCGTTCGGGGATTTGTGTCT
CTCGCAATTCCCTCTTCCCAAACTCGCACAGCTCCTGCGTCTAAAACGGGTTCGATGGGCTCACTCTGCTGTAATGTTGA
AGCTTCCAGCAGTCTAGCGCTAGGAGGTGAACTGGGCTACGCGAAATTATACTGCCACGTAACTGTTCTGATCCTTTCGC
TAGAGTACTCCGAGCAATCGCCTTCAGCGATGCCCATGTGGACGCATGTGAAGGGTCTGCATCTAGATACGACATTTCCG
GTCGCCCTGGTGTACGGTACTTTCGATTGGTCTCTTCACGCTCAGACCTCGAATACTGGGTACATAAAGATGAAAAC
>SRR354038_unknown_description_
CGAGAGCTCAGCCAATGCGAGCTCATGCCCTGCGGTAACTATTTTCTCAATCCTGAGGTCACACACTCAGTATGGGGGCA
CCAATAATCTCACATACAGCTTTCGAAGCCCATCTTGTGGGCACGCCGGTGACCTAGCCCCCGGCTTGTCTCGTGGAGCC
GAAGACACTTTTTCGTTTTACCTGATCCGCACGTTCCCCTCCATGGGGACACCGCAAATATGTCTCCGTCTTAGTGGCAA
ATTTCAAGTTACGGTCGAATGAGCGATGGCTGATTCGCCAATTTCGCCTGACCCAGGTAACAAGAGACACGCACCGAAGT
CAGCCTACGTCGGTAGCTCTCACACATTCAAGGACACTGGAACGGACTCGGTGCCTATTTGCAAACTAACAATACCGCAA
ATCAAGGATGCACACGCTGCGTTCAAGATTGAAGCACACCACTTAACGTCTCCCATCGGTTACCTCTGCCCCACGAAGCG
ACCGCGGCTTGCTACGGACGGAGCAGGTGTGGGCAGGAAGAGAAATCATGGTAAAAATAGTATTCTATTGGTGCCAAATC
TGTCAGCTCGGTTATCCCAATCACGTTTTGTGTACGTTGGCGCTAAGCCCACTGACAAAATTAGACGAGCATCCCATTAT
TTGCGTCGCCGGGTGTTCCACGAATTCGATCTGCCGTAATGGGGCAGCGAGTCTATCCTATTAACATAACACAGCCTCTC
ATCACAATCGTCCGGGAATGGCGAGGGGATAAGATTCTGGCCGAGATCTCAGGTTTTGCAATTTAGACCTAGGATAATCC
TCCTTCCGTCACTCCGTTTGGAGACGCAGAACCAGCCCGCGGCTGCCACACTCACATGCGCTGCCGTCGCCCTACTGCGT
ATAGTTTAGGGAATGATCCACTTGATTTATATCGAGGAGCCGAAAGATCAGTGCTAATGCGCGCTTGGGGCAAGCGGAAT
ATGACAAGGAGAGAGGCGAACGGTCGAAAAGGTCCGAGTCTGGCGCAATGACGCTGGAATCAGCACCAGCAGGCATCCTA
CACAGTCAAGTTTGCTAATGCCCGGTTTTGACCGCACGGGTCTCTGACTGTACGACGTCACGCCTCGTCTTGTGTGCGGT
CGGGTGCTATCTCATTGGCGGAGAGGGGAAGAACCAAACAAAGACAACATCACAGGACGCCACTCTAAGCTGCCCAGTTC
CAGAATATGAGCAATTGTCAAGAAATGTCGGCTTAGGAAGACCTGACCACAAATGTATGAACCATTACCTACCAGAGAGT
CCGGAAGTTCCGTCAAATGAGGCACCGATAGGGCAGATATTGATGACGCTACTCGAATGCGGTTGTGCCATCCCAAGAGC
ATGAGCAAACACGTTCCGGCAAATCCTACAGGTTAGGGTCACGCGCACGTGCCCGCACCAATTAGCGGGGTCGCAGAATA
CTGGGGAAATCACCGCTCTGACGATTCGCAGGAGTTTGTTCGCAGTCCCAGAGAGTACGCAGTTCTTACGAGACCCGGGG
ACTGAGAGTTCTCCGTGGTAAACCCCCCTGGAAGCTCCCAGCACTCTGGTCCGCTGGGTTCTTACGCGACGCCCTTTTAG
CCGACCTATCTGGCCGGCCCATCATCCTATGGGTGAGTTGCGCGTGGATGGGGTGATAACAAGAGGCAGGCACCCTGTTC
TCACCCGTACGAACACCACGGCATTCCACAGATGAGTAGGTACAGTGAAGACGCGTAATCATTCCTAAGGTGCGAAAGTG
CCGCAGCAAGGGGAGGTCGGATGCCACGGACACCTCGGTTGCGTCGTAAGCGATAACCTTAATAGTCAGAATCGATAATA
TGTAGCTAAACAGTGCGCTCAAGGTCGACGGCACAAGGACTTAGTGCATATGACGGCTCTAGTTCTAAACATGCTGCGCC
CGCCCCCGGGCCAACCGTCCAGTCGCAGCTCGATAGCAATCTCGTAGAGACGCCCCCCTAACAGTCCGGAGACGAAGCTC
GCGGACATAGGGGTCTGGATCATATTGCCATACGTCACTGGTGTGAGTCGTTATGGAGGTGCCCAGCTGGAGAACTGCAG
CCTATGGACTACGGGGGTAGATTTACACCTTACACGCCCGCTGCTCGCCACGTTCCCTATACTAGGTATCGGTCAAGACC
TGGGCTATTACCCACTGGAGCGAGAGCCGCACGCTCTTATCGTAGGGGAGCAGATAAGATCGTCACGACCCGGAGAGCCT
AAACAACTATTCGCATCCTCAGGCCAACCTTGGCAGTGGCAGGCCATAACAAGTATTATGGTGGAACGTCTTCTTGGTGG
TAGGCCAATAGTACTTTTCTTGCTTTTGGGCAGTCTGCACATATCAGAACGGGCCCCACTCGTTTCGAGAAACCAGAGGA
CACTAGAAGATCAATCGCCGTACGAAATCTAGCCACCTCTCTTCGGGATTGCGGGGGTGCACACCGTCCCCCCGTGCCTA
GCATGAGGGGCTACAGAGTGGTGATCGGCGCAACGAAAAGCTTACGCAAGGGGAAGTGTGGCTTGAATGTTCATATTTCC
CGCGAAAGCTTTGTGGAGGAGCAGAGAGTACGCCGGGTATGGGGTTGTATGTAAATCAGACGATCTCCATATGTTGTTCA
AGCTCGCACAGCTGTCGGCACATCACCGTCTAAAAAGACAGCGCTAGGTATTCATGGAGGCAGTAAAAACTCAGCTGAGA
AGCGGTAGATGCTCCGGAGGAGCGTAAAACTGGACTTAGACCGAACGTTTCTCAGACTAGACTTGGGGGCGCGAACGAGG
AACGTAAAAGAGGTCTTGAGCGCCGCATAGAATCAGCACAATCTGGCCAGTCGGATTACTAAGCCCAGGCGCCATGGAGC
GGCAGGTACAAGAAACGAAGTGCGAGAAGTTACGAAGAGTCAAGATAAACGTTGGGGGGCAGCGGCGTGGGAGCCTAACA
TGGACCTCACTGCCCCCGATACGCGGGGGCGGCGGGACACGACTTCGCTAGGCTCGAGGTAAACCAGGCTAGGAAAATAG
TTCGGATCGGCACTCGCGCACAGTTCAACAGCCGGGAGGGCGCAAGTAGTTGACTGTTTCTGACGCCAGGCTTCAGAGTC
TCACATCCATCTGGAACACGCTACTGCATGCCTGCGGCGTCACCAGGAACCTGCGTGGGCGCACAATGTCTGAGGTATCC
ATTTGACTTAGCGGCGATGACTTCTTTCCCAGAATGGGAGGAAAGGCGGTCGATTTCAAGCACCAAAGCCCTTCCCGACC
AGCACGAGGATCCTAAGCACTTTCGCGTAAATATACTGGGACAATGAGCAGAGACGGCTTTACTAGGACAGACCCCGCAA
CAATCCACAGCAGGGGTATGTACCTTTCAATTTCAGGGCCACGTGTAGTGAACGCGTACCTCGCTGCTCAGGCGTTGAGA
GTAGAAACCGGCCACGCGCGCTAGTATTAAGGATTGAGACGGAAGCCGACATAGTGAAGGCGGGTGGGGGAGACTAGACT
GGTGGTCCACGCAGGAGAGGGAGGTTGAATGTGAACGGGAGCCCTTGTTTACGATTGGGCTACTGGCACTCTCAATAAGC
CAGTGCGGTGAGTTGTTTCTCAAACTTTCTAGAAGTTTTTCTTTCTGGATGTTTTTGTTCTCCTTACTGTAGAACTCTCA
ATGACGGTCGCTTCGAGCCCATCGATCGGTGGTTGCGTCATATACGATTCTCAGCCGATACCACTCGGCCCGTTACTCCC
CCGATTTTATGGGCACAGCCTGTGGCCGACGGCACCGCCGTAATGGTTTGACATTCGTGAGTCCGACCCAAAGCCTGAAG
CATGTCTACGCGGAGCCCCAATTTGCGCGGACCACCCTCCCACCGCATCCCTAACCCTTACGCCTGCTGCCGACTGTTGT
AGTCGAGTATTGTGTCAGGCCATTGTATCTCAATAGTTTTTGAGCTGGTCCCCCAGGCGCGCGGGCCCGGGGACTGCTAG
GCTTCCTTAAACGGAGTGTTGCATTTAGGTTGACGATGGAGGGGGACCGGTGAATGCTTCGGGCTTCTTTCCTGTTTTAT
ACGGGTCACTAAATCCTTGTCCTGGTGCCCGTCGTAGCGGCTTGTAGTAATTCTTCTTGAGGCGGTGCATCTCGTGACCG
GATCAGGCCCCCTCTTGTCTCATGCTGTCCTCATAACACAAACGGCGGAATGAACTCCAGTCCGCCGGGTAAATCAGTCC
TTAAGCAGTGTTAGAGTGGTGCTATCCATAACTAGATACGGCGAATTTGGGCAACAACTCGTACTTGTGTGGGTTCGCCA
TCGCGTTAGCCTTCCCGTAAATGAACCAGCGCTAAATAGAGTTATGCTTATGCGCGCACGGATGATTTGGGGTCGCTCTC
GTGGTTGCTCCAGTGCGATGTGCCCCGACGGTGAGAGCTGTTGGGACCAAATGGGCGGCATGGCGACTCAGCGTACGAGA
TGGGATCCGATACACCCTTACGGGATAACCCGCTTAGTAGCTCTTCCATCGTGCCTTGCTCAGTCTGCTAATCCCGCCCC
TCATTTCGCGCTCGGCCTCCGTCATCGCTTCCTCGAGGGGGACTCAAGATTTTAAATCGTTTTCAGTCGGAAACAGCTGT
TCGGAGTTTACCGTGCCTCCACCCGCTGTATCGGCAACGGACTCGCTGTCCACTTGGTACCCTGAAAGGAGTTGACCAAT
GGACCAATGTTGGAAGGGTTCTCGACGAATCGCCTCTAACGTAGCGCAGCGGTGGGAAGCACTTCTTCGCTGTGCCTACG
CATGGAGCTGAGTCTATGTCGTTGAGATAGGTCCGTCTCTAGCTTAACCGGTAATATAGGCTCCTGGGTCTACGAACGAC
CAGGCTTCCCTGGGACCCCGGTTAGCGTCTCGCCAGGCCTCGACTGAAATCGACGTAACCCGGAAACCGCGTGTCGTATA
CCCCGAAAGACGCAAGTGCCTAGGCCGCTTCCTGCCTGAATACCACCGTGTCACATACGTTATTAGTGGTGTGTAGACAA
CCGAAACAGACTTACCACCCATACCCAAAAATCCTCAGGTACGCCGAGGTACGGACCTACTCGATCCTTCTCTCTGCTCC
GTTGCTCGTAAGTCGTCGCACCAACACCCGGAGTCGACTGGCGGTGGTGCCACAAGCGACGCTCTCCGAAACGGTGTAAG
TCATTCGTCTGTCACCAAAGGTCCTTCAGTCTCGAAAAGAACTCTCTACGACTAGTGTTAGACACGCGTCTCCGCCGTCC
TGGCCTTCAACACGCCGCCACTGGCACGTCGAGCCGCAGTGCAGCTCAGACTGTGCGCTCATAGTCGAGCAACTTACTTC
CCGTCGTCTCCGCGGCCGTCGTAGAGCACACTAAGCACACCTTGACATACAATCGAGCTCAGGTTTTGCACCCACGTCTG
GGACACGCTCTCAGTGGAAGCTGCGAGACACAACGACAAGGCATAAATGGTGAGAACTCCTTACGTCCATCCCTATCGCA
TCTTCGGCAAAGCCGGCAAGGGGGCGTGCGTTGTCATGGGCCTATTATGGGAAGGGGTCGGCGTTCGGGGATTTGTGTCT
CTCGCAATTCCCTCTTCCCAAACTCGCACAGCTCCTGCGTCTAAAACGGGTTCGATGGGCTCACTCTGCTGTAATGTTGA
AGCTTCCAGCAGTCTAGCGCTAGGAGGTGAACTGGGCTACGCGAAATTATACTGCCACGTAACTGTTCTGATCCTTTCGC
TAGAGTACTCCGAGCAATCGCCTTCAGCGATGCCCATGTGGACGCATGTGAAGGGTCTGCATCTAGATACGACATTTCCG
GTCGCCCTGGTGTACGGTACTTTCGATTGGTCTCTTCACGCTCAGACCTCGAATACTGGGTACATAAAGATGAAAAC
>SRR354039_unknown_description_
CGAGAGCTCAGCCAATGCGAGCTCATGCCCTGCGGTAACTATTTTCTCAATCCTGAGGTCACACACTCAGTATGGGGGCA
CCAATAATCTCACATACAGCTTTCGAAGCCCATCTTGTGGGCACGCCGGTGACCTAGCCCCCGGCTTGTCTCGTGGAGCC
GAAGACACTTTTTCGTTTTACCTGATCCGCACGTTCCCCTCCATGGGGACACCGCAAATATGTCTCCGTCTTAGTGGCAA
ATTTCAAGTTACGGTCGAATGAGCGATGGCTGATTCGCCAATTTCGCCTGACCCAGGTAACAAGAGACACGCACCGAAGT
CAGCCTACGTCGGTAGCTCTCACACATTCAAGGACACTGGAACGGACTCGGTGCCTATTTGCAAACTAACAATACCGCAA
ATCAAGGATGCACACGCTGCGTTCAAGATTGAAGCACACCACTTAACGTCTCCCATCGGTTACCTCTGCCCCACGAAGCG
ACCGCGGCTTGCTACGGACGGAGCAGGTGTGGGCAGGAAGAGAAATCATGGTAAAAATAGTATTCTATTGGTGCCAAATC
TGTCAGCTCGGTTATCCCAATCACGTTTTGTGTACGTTGGCGCTAAGCCCACTGACAAAATTAGACGAGCATCCCATTAT
TTGCGTCGCCGGGTGTTCCACGAATTCGATCTGCCGTAATGGGGCAGCGAGTCTATCCTATTAACATAACACAGCCTCTC
ATCACAATCGTCCGGGAATGGCGAGGGGATAAGATTCTGGCCGAGATCTCAGGTTTTGCAATTTAGACCTAGGATAATCC
TCCTTCCGTCACTCCGTTTGGAGACGCAGAACCAGCCCGCGGCTGCCACACTCACATGCGCTGCCGTCGCCCTACTGCGT
ATAGTTTAGGGAATGATCCACTTGATTTATATCGAGGAGCCGAAAGATCAGTGCTAATGCGCGCTTGGGGCAAGCGGAAT
ATGACAAGGAGAGAGGCGAACGGTCGAAAAGGTCCGAGTCTGGCGCAATGACGCTGGAATCAGCACCAGCAGGCATCCTA
CACAGTCAAGTTTGCTAATGCCCGGTTTTGACCGCACGGGTCTCTGACTGTACGACGTCACGCCTCGTCTTGTGTGCGGT
CGGGTGCTATCTCATTGGCGGAGAGGGGAAGAACCAAACAAAGACAACATCACAGGACGCCACTCTAAGCTGCCCAGTTC
CAGAATATGAGCAATTGTCAAGAAATGTCGGCTTAGGAAGACCTGACCACAAATGTATGAACCATTACCTACCAGAGAGT
CCGGAAGTTCCGTCAAATGAGGCACCGATAGGGCAGATATTGATGACGCTACTCGAATGCGGTTGTGCCATCCCAAGAGC
ATGAGCAAACACGTTCCGGCAAATCCTACAGGTTAGGGTCACGCGCACGTGCCCGCACCAATTAGCGGGGTCGCAGAATA
CTGGGGAAATCACCGCTCTGACGATTCGCAGGAGTTTGTTCGCAGTCCCAGAGAGTACGCAGTTCTTACGAGACCCGGGG
ACTGAGAGTTCTCCGTGGTAAACCCCCCTGGAAGCTCCCAGCACTCTGGTCCGCTGGGTTCTTACGCGACGCCCTTTTAG
CCGACCTATCTGGCCGGCCCATCATCCTATGGGTGAGTTGCGCGTGGATGGGGTGATAACAAGAGGCAGGCACCCTGTTC
TCACCCGTACGAACACCACGGCATTCCACAGATGAGTAGGTACAGTGAAGACGCGTAATCATTCCTAAGGTGCGAAAGTG
CCGCAGCAAGGGGAGGTCGGATGCCACGGACACCTCGGTTGCGTCGTAAGCGATAACCTTAATAGTCAGAATCGATAATA
TGTAGCTAAACAGTGCGCTCAAGGTCGACGGCACAAGGACTTAGTGCATATGACGGCTCTAGTTCTAAACATGCTGCGCC
CGCCCCCGGGCCAACCGTCCAGTCGCAGCTCGATAGCAATCTCGTAGAGACGCCCCCCTAACAGTCCGGAGACGAAGCTC
GCGGACATAGGGGTCTGGATCATATTGCCATACGTCACTGGTGTGAGTCGTTATGGAGGTGCCCAGCTGGAGAACTGCAG
CCTATGGACTACGGGGGTAGATTTACACCTTACACGCCCGCTGCTCGCCACGTTCCCTATACTAGGTATCGGTCAAGACC
TGGGCTATTACCCACTGGAGCGAGAGCCGCACGCTCTTATCGTAGGGGAGCAGATAAGATCGTCACGACCCGGAGAGCCT
AAACAACTATTCGCATCCTCAGGCCAACCTTGGCAGTGGCAGGCCATAACAAGTATTATGGTGGAACGTCTTCTTGGTGG
TAGGCCAATAGTACTTTTCTTGCTTTTGGGCAGTCTGCACATATCAGAACGGGCCCCACTCGTTTCGAGAAACCAGAGGA
CACTAGAAGATCAATCGCCGTACGAAATCTAGCCACCTCTCTTCGGGATTGCGGGGGTGCACACCGTCCCCCCGTGCCTA
GCATGAGGGGCTACAGAGTGGTGATCGGCGCAACGAAAAGCTTACGCAAGGGGAAGTGTGGCTTGAATGTTCATATTTCC
CGCGAAAGCTTTGTGGAGGAGCAGAGAGTACGCCGGGTATGGGGTTGTATGTAAATCAGACGATCTCCATATGTTGTTCA
AGCTCGCACAGCTGTCGGCACATCACCGTCTAAAAAGACAGCGCTAGGTATTCATGGAGGCAGTAAAAACTCAGCTGAGA
AGCGGTAGATGCTCCGGAGGAGCGTAAAACTGGACTTAGACCGAACGTTTCTCAGACTAGACTTGGGGGCGCGAACGAGG
AACGTAAAAGAGGTCTTGAGCGCCGCATAGAATCAGCACAATCTGGCCAGTCGGATTACTAAGCCCAGGCGCCATGGAGC
GGCAGGTACAAGAAACGAAGTGCGAGAAGTTACGAAGAGTCAAGATAAACGTTGGGGGGCAGCGGCGTGGGAGCCTAACA
TGGACCTCACTGCCCCCGATACGCGGGGGCGGCGGGACACGACTTCGCTAGGCTCGAGGTAAACCAGGCTAGGAAAATAG
TTCGGATCGGCACTCGCGCACAGTTCAACAGCCGGGAGGGCGCAAGTAGTTGACTGTTTCTGACGCCAGGCTTCAGAGTC
TCACATCCATCTGGAACACGCTACTGCATGCCTGCGGCGTCACCAGGAACCTGCGTGGGCGCACAATGTCTGAGGTATCC
ATTTGACTTAGCGGCGATGACTTCTTTCCCAGAATGGGAGGAAAGGCGGTCGATTTCAAGCACCAAAGCCCTTCCCGACC
AGCACGAGGATCCTAAGCACTTTCGCGTAAATATACTGGGACAATGAGCAGAGACGGCTTTACTAGGACAGACCCCGCAA
CAATCCACAGCAGGGGTATGTACCTTTCAATTTCAGGGCCACGTGTAGTGAACGCGTACCTCGCTGCTCAGGCGTTGAGA
GTAGAAACCGGCCACGCGCGCTAGTATTAAGGATTGAGACGGAAGCCGACATAGTGAAGGCGGGTGGGGGAGACTAGACT
GGTGGTCCACGCAGGAGAGGGAGGTTGAATGTGAACGGGAGCCCTTGTTTACGATTGGGCTACTGGCACTCTCAATAAGC
CAGTGCGGTGAGTTGTTTCTCAAACTTTCTAGAAGTTTTTCTTTCTGGATGTTTTTGTTCTCCTTACTGTAGAACTCTCA
ATGACGGTCGCTTCGAGCCCATCGATCGGTGGTTGCGTCATATACGATTCTCAGCCGATACCACTCGGCCCGTTACTCCC
CCGATTTTATGGGCACAGCCTGTGGCCGACGGCACCGCCGTAATGGTTTGACATTCGTGAGTCCGACCCAAAGCCTGAAG
CATGTCTACGCGGAGCCCCAATTTGCGCGGACCACCCTCCCACCGCATCCCTAACCCTTACGCCTGCTGCCGACTGTTGT
AGTCGAGTATTGTGTCAGGCCATTGTATCTCAATAGTTTTTGAGCTGGTCCCCCAGGCGCGCGGGCCCGGGGACTGCTAG
GCTTCCTTAAACGGAGTGTTGCATTTAGGTTGACGATGGAGGGGGACCGGTGAATGCTTCGGGCTTCTTTCCTGTTTTAT
ACGGGTCACTAAATCCTTGTCCTGGTGCCCGTCGTAGCGGCTTGTAGTAATTCTTCTTGAGGCGGTGCATCTCGTGACCG
GATCAGGCCCCCTCTTGTCTCATGCTGTCCTCATAACACAAACGGCGGAATGAACTCCAGTCCGCCGGGTAAATCAGTCC
TTAAGCAGTGTTAGAGTGGTGCTATCCATAACTAGATACGGCGAATTTGGGCAACAACTCGTACTTGTGTGGGTTCGCCA
TCGCGTTAGCCTTCCCGTAAATGAACCAGCGCTAAATAGAGTTATGCTTATGCGCGCACGGATGATTTGGGGTCGCTCTC
GTGGTTGCTCCAGTGCGATGTGCCCCGACGGTGAGAGCTGTTGGGACCAAATGGGCGGCATGGCGACTCAGCGTACGAGA
TGGGATCCGATACACCCTTACGGGATAACCCGCTTAGTAGCTCTTCCATCGTGCCTTGCTCAGTCTGCTAATCCCGCCCC
TCATTTCGCGCTCGGCCTCCGTCATCGCTTCCTCGAGGGGGACTCAAGATTTTAAATCGTTTTCAGTCGGAAACAGCTGT
TCGGAGTTTACCGTGCCTCCACCCGCTGTATCGGCAACGGACTCGCTGTCCACTTGGTACCCTGAAAGGAGTTGACCAAT
GGACCAATGTTGGAAGGGTTCTCGACGAATCGCCTCTAACGTAGCGCAGCGGTGGGAAGCACTTCTTCGCTGTGCCTACG
CATGGAGCTGAGTCTATGTCGTTGAGATAGGTCCGTCTCTAGCTTAACCGGTAATATAGGCTCCTGGGTCTACGAACGAC
CAGGCTTCCCTGGGACCCCGGTTAGCGTCTCGCCAGGCCTCGACTGAAATCGACGTAACCCGGAAACCGCGTGTCGTATA
CCCCGAAAGACGCAAGTGCCTAGGCCGCTTCCTGCCTGAATACCACCGTGTCACATACGTTATTAGTGGTGTGTAGACAA
CCGAAACAGACTTACCACCCATACCCAAAAATCCTCAGGTACGCCGAGGTACGGACCTACTCGATCCTTCTCTCTGCTCC
GTTGCTCGTAAGTCGTCGCACCAACACCCGGAGTCGACTGGCGGTGGTGCCACAAGCGACGCTCTCCGAAACGGTGTAAG
TCATTCGTCTGTCACCAAAGGTCCTTCAGTCTCGAAAAGAACTCTCTACGACTAGTGTTAGACACGCGTCTCCGCCGTCC
TGGCCTTCAACACGCCGCCACTGGCACGTCGAGCCGCAGTGCAGCTCAGACTGTGCGCTCATAGTCGAGCAACTTACTTC
CCGTCGTCTCCGCGGCCGTCGTAGAGCACACTAAGCACACCTTGACATACAATCGAGCTCAGGTTTTGCACCCACGTCTG
GGACACGCTCTCAGTGGAAGCTGCGAGACACAACGACAAGGCATAAATGGTGAGAACTCCTTACGTCCATCCCTATCGCA
TCTTCGGCAAAGCCGGCAAGGGGGCGTGCGTTGTCATGGGCCTATTATGGGAAGGGGTCGGCGTTCGGGGATTTGTGTCT
CTCGCAATTCCCTCTTCCCAAACTCGCACAGCTCCTGCGTCTAAAACGGGTTCGATGGGCTCACTCTGCTGTAATGTTGA
AGCTTCCAGCAGTCTAGCGCTAGGAGGTGAACTGGGCTACGCGAAATTATACTGCCACGTAACTGTTCTGATCCTTTCGC
TAGAGTACTCCGAGCAATCGCCTTCAGCGATGCCCATGTGGACGCATGTGAAGGGTCTGCATCTAGATACGACATTTCCG
GTCGCCCTGGTGTACGGTACTTTCGATTGGTCTCTTCACGCTCAGACCTCGAATACTGGGTACATAAAGATGAAAAC
>SRR354044_unknown_description_
CGAGAGCTCAGCCAATGCGAGCTCATGCCCTGCGGTAACTATTTTCTCAATCCTGAGGTCACACACTCAGTATGGGGGCA
CCAATAATCTCACATACAGCTTTCGAAGCCCATCTTGTGGGCACGCCGGTGACCTAGCCCCCGGCTTGTCTCGTGGAGCC
GAAGACACTTTTTCGTTTTACCTGATCCGCACGTTCCCCTCCATGGGGACACCGCAAATATGTCTCCGTCTTAGTGGCAA
ATTTCAAGTTACGGTCGAATGAGCGATGGCTGATTCGCCAATTTCGCCTGACCCAGGTAACAAGAGACACGCACCGAAGT
CAGCCTACGTCGGTAGCTCTCACACATTCAAGGACACTGGAACGGACTCGGTGCCTATTTGCAAACTAACAATACCGCAA
ATCAAGGATGCACACGCTGCGTTCAAGATTGAAGCACACCACTTAACGTCTCCCATCGGTTACCTCTGCCCCACGAAGCG
ACCGCGGCTTGCTACGGACGGAGCAGGTGTGGGCAGGAAGAGAAATCATGGTAAAAATAGTATTCTATTGGTGCCAAATC
TGTCAGCTCGGTTATCCCAATCACGTTTTGTGTACGTTGGCGCTAAGCCCACTGACAAAATTAGACGAGCATCCCATTAT
TTGCGTCGCCGGGTGTTCCACGAATTCGATCTGCCGTAATGGGGCAGCGAGTCTATCCTATTAACATAACACAGCCTCTC
ATCACAATCGTCCGGGAATGGCGAGGGGATAAGATTCTGGCCGAGATCTCAGGTTTTGCAATTTAGACCTAGGATAATCC
TCCTTCCGTCACTCCGTTTGGAGACGCAGAACCAGCCCGCGGCTGCCACACTCACATGCGCTGCCGTCGCCCTACTGCGT
ATAGTTTAGGGAATGATCCACTTGATTTATATCGAGGAGCCGAAAGATCAGTGCTAATGCGCGCTTGGGGCAAGCGGAAT
ATGACAAGGAGAGAGGCGAACGGTCGAAAAGGTCCGAGTCTGGCGCAATGACGCTGGAATCAGCACCAGCAGGCATCCTA
CACAGTCAAGTTTGCTAATGCCCGGTTTTGACCGCACGGGTCTCTGACTGTACGACGTCACGCCTCGTCTTGTGTGCGGT
CGGGTGCTATCTCATTGGCGGAGAGGGGAAGAACCAAACAAAGACAACATCACAGGACGCCACTCTAAGCTGCCCAGTTC
CAGAATATGAGCAATTGTCAAGAAATGTCGGCTTAGGAAGACCTGACCACAAATGTATGAACCATTACCTACCAGAGAGT
CCGGAAGTTCCGTCAAATGAGGCACCGATAGGGCAGATATTGATGACGCTACTCGAATGCGGTTGTGCCATCCCAAGAGC
ATGAGCAAACACGTTCCGGCAAATCCTACAGGTTAGGGTCACGCGCACGTGCCCGCACCAATTAGCGGGGTCGCAGAATA
CTGGGGAAATCACCGCTCTGACGATTCGCAGGAGTTTGTTCGCAGTCCCAGAGAGTACGCAGTTCTTACGAGACCCGGGG
ACTGAGAGTTCTCCGTGGTAAACCCCCCTGGAAGCTCCCAGCACTCTGGTCCGCTGGGTTCTTACGCGACGCCCTTTTAG
CCGACCTATCTGGCCGGCCCATCATCCTATGGGTGAGTTGCGCGTGGATGGGGTGATAACAAGAGGCAGGCACCCTGTTC
TCACCCGTACGAACACCACGGCATTCCACAGATGAGTAGGTACAGTGAAGACGCGTAATCATTCCTAAGGTGCGAAAGTG
CCGCAGCAAGGGGAGGTCGGATGCCACGGACACCTCGGTTGCGTCGTAAGCGATAACCTTAATAGTCAGAATCGATAATA
TGTAGCTAAACAGTGCGCTCAAGGTCGACGGCACAAGGACTTAGTGCATATGACGGCTCTAGTTCTAAACATGCTGCGCC
CGCCCCCGGGCCAACCGTCCAGTCGCAGCTCGATAGCAATCTCGTAGAGACGCCCCCCTAACAGTCCGGAGACGAAGCTC
GCGGACATAGGGGTCTGGATCATATTGCCATACGTCACTGGTGTGAGTCGTTATGGAGGTGCCCAGCTGGAGAACTGCAG
CCTATGGACTACGGGGGTAGATTTACACCTTACACGCCCGCTGCTCGCCACGTTCCCTATACTAGGTATCGGTCAAGACC
TGGGCTATTACCCACTGGAGCGAGAGCCGCACGCTCTTATCGTAGGGGAGCAGATAAGATCGTCACGACCCGGAGAGCCT
AAACAACTATTCGCATCCTCAGGCCAACCTTGGCAGTGGCAGGCCATAACAAGTATTATGGTGGAACGTCTTCTTGGTGG
TAGGCCAATAGTACTTTTCTTGCTTTTGGGCAGTCTGCACATATCAGAACGGGCCCCACTCGTTTCGAGAAACCAGAGGA
CACTAGAAGATCAATCGCCGTACGAAATCTAGCCACCTCTCTTCGGGATTGCGGGGGTGCACACCGTCCCCCCGTGCCTA
GCATGAGGGGCTACAGAGTGGTGATCGGCGCAACGAAAAGCTTACGCAAGGGGAAGTGTGGCTTGAATGTTCATATTTCC
CGCGAAAGCTTTGTGGAGGAGCAGAGAGTACGCCGGGTATGGGGTTGTATGTAAATCAGACGATCTCCATATGTTGTTCA
AGCTCGCACAGCTGTCGGCACATCACCGTCTAAAAAGACAGCGCTAGGTATTCATGGAGGCAGTAAAAACTCAGCTGAGA
AGCGGTAGATGCTCCGGAGGAGCGTAAAACTGGACTTAGACCGAACGTTTCTCAGACTAGACTTGGGGGCGCGAACGAGG
AACGTAAAAGAGGTCTTGAGCGCCGCATAGAATCAGCACAATCTGGCCAGTCGGATTACTAAGCCCAGGCGCCATGGAGC
GGCAGGTACAAGAAACGAAGTGCGAGAAGTTACGAAGAGTCAAGATAAACGTTGGGGGGCAGCGGCGTGGGAGCCTAACA
TGGACCTCACTGCCCCCGATACGCGGGGGCGGCGGGACACGACTTCGCTAGGCTCGAGGTAAACCAGGCTAGGAAAATAG
TTCGGATCGGCACTCGCGCACAGTTCAACAGCCGGGAGGGCGCAAGTAGTTGACTGTTTCTGACGCCAGGCTTCAGAGTC
TCACATCCATCTGGAACACGCTACTGCATGCCTGCGGCGTCACCAGGAACCTGCGTGGGCGCACAATGTCTGAGGTATCC
ATTTGACTTAGCGGCGATGACTTCTTTCCCAGAATGGGAGGAAAGGCGGTCGATTTCAAGCACCAAAGCCCTTCCCGACC
AGCACGAGGATCCTAAGCACTTTCGCGTAAATATACTGGGACAATGAGCAGAGACGGCTTTACTAGGACAGACCCCGCAA
CAATCCACAGCAGGGGTATGTACCTTTCAATTTCAGGGCCACGTGTAGTGAACGCGTACCTCGCTGCTCAGGCGTTGAGA
GTAGAAACCGGCCACGCGCGCTAGTATTAAGGATTGAGACGGAAGCCGACATAGTGAAGGCGGGTGGGGGAGACTAGACT
GGTGGTCCACGCAGGAGAGGGAGGTTGAATGTGAACGGGAGCCCTTGTTTACGATTGGGCTACTGGCACTCTCAATAAGC
CAGTGCGGTGAGTTGTTTCTCAAACTTTCTAGAAGTTTTTCTTTCTGGATGTTTTTGTTCTCCTTACTGTAGAACTCTCA
ATGACGGTCGCTTCGAGCCCATCGATCGGTGGTTGCGTCATATACGATTCTCAGCCGATACCACTCGGCCCGTTACTCCC
CCGATTTTATGGGCACAGCCTGTGGCCGACGGCACCGCCGTAATGGTTTGACATTCGTGAGTCCGACCCAAAGCCTGAAG
CATGTCTACGCGGAGCCCCAATTTGCGCGGACCACCCTCCCACCGCATCCCTAACCCTTACGCCTGCTGCCGACTGTTGT
AGTCGAGTATTGTGTCAGGCCATTGTATCTCAATAGTTTTTGAGCTGGTCCCCCAGGCGCGCGGGCCCGGGGACTGCTAG
GCTTCCTTAAACGGAGTGTTGCATTTAGGTTGACGATGGAGGGGGACCGGTGAATGCTTCGGGCTTCTTTCCTGTTTTAT
ACGGGTCACTAAATCCTTGTCCTGGTGCCCGTCGTAGCGGCTTGTAGTAATTCTTCTTGAGGCGGTGCATCTCGTGACCG
GATCAGGCCCCCTCTTGTCTCATGCTGTCCTCATAACACAAACGGCGGAATGAACTCCAGTCCGCCGGGTAAATCAGTCC
TTAAGCAGTGTTAGAGTGGTGCTATCCATAACTAGATACGGCGAATTTGGGCAACAACTCGTACTTGTGTGGGTTCGCCA
TCGCGTTAGCCTTCCCGTAAATGAACCAGCGCTAAATAGAGTTATGCTTATGCGCGCACGGATGATTTGGGGTCGCTCTC
GTGGTTGCTCCAGTGCGATGTGCCCCGACGGTGAGAGCTGTTGGGACCAAATGGGCGGCATGGCGACTCAGCGTACGAGA
TGGGATCCGATACACCCTTACGGGATAACCCGCTTAGTAGCTCTTCCATCGTGCCTTGCTCAGTCTGCTAATCCCGCCCC
TCATTTCGCGCTCGGCCTCCGTCATCGCTTCCTCGAGGGGGACTCAAGATTTTAAATCGTTTTCAGTCGGAAACAGCTGT
TCGGAGTTTACCGTGCCTCCACCCGCTGTATCGGCAACGGACTCGCTGTCCACTTGGTACCCTGAAAGGAGTTGACCAAT
GGACCAATGTTGGAAGGGTTCTCGACGAATCGCCTCTAACGTAGCGCAGCGGTGGGAAGCACTTCTTCGCTGTGCCTACG
CATGGAGCTGAGTCTATGTCGTTGAGATAGGTCCGTCTCTAGCTTAACCGGTAATATAGGCTCCTGGGTCTACGAACGAC
CAGGCTTCCCTGGGACCCCGGTTAGCGTCTCGCCAGGCCTCGACTGAAATCGACGTAACCCGGAAACCGCGTGTCGTATA
CCCCGAAAGACGCAAGTGCCTAGGCCGCTTCCTGCCTGAATACCACCGTGTCACATACGTTATTAGTGGTGTGTAGACAA
CCGAAACAGACTTACCACCCATACCCAAAAATCCTCAGGTACGCCGAGGTACGGACCTACTCGATCCTTCTCTCTGCTCC
GTTGCTCGTAAGTCGTCGCACCAACACCCGGAGTCGACTGGCGGTGGTGCCACAAGCGACGCTCTCCGAAACGGTGTAAG
TCATTCGTCTGTCACCAAAGGTCCTTCAGTCTCGAAAAGAACTCTCTACGACTAGTGTTAGACACGCGTCTCCGCCGTCC
TGGCCTTCAACACGCCGCCACTGGCACGTCGAGCCGCAGTGCAGCTCAGACTGTGCGCTCATAGTCGAGCAACTTACTTC
CCGTCGTCTCCGCGGCCGTCGTAGAGCACACTAAGCACACCTTGACATACAATCGAGCTCAGGTTTTGCACCCACGTCTG
GGACACGCTCTCAGTGGAAGCTGCGAGACACAACGACAAGGCATAAATGGTGAGAACTCCTTACGTCCATCCCTATCGCA
TCTTCGGCAAAGCCGGCAAGGGGGCGTGCGTTGTCATGGGCCTATTATGGGAAGGGGTCGGCGTTCGGGGATTTGTGTCT
CTCGCAATTCCCTCTTCCCAAACTCGCACAGCTCCTGCGTCTAAAACGGGTTCGATGGGCTCACTCTGCTGTAATGTTGA
AGCTTCCAGCAGTCTAGCGCTAGGAGGTGAACTGGGCTACGCGAAATTATACTGCCACGTAACTGTTCTGATCCTTTCGC
TAGAGTACTCCGAGCAATCGCCTTCAGCGATGCCCATGTGGACGCATGTGAAGGGTCTGCATCTAGATACGACATTTCCG
GTCGCCCTGGTGTACGGTACTTTCGATTGGTCTCTTCACGCTCAGACCTCGAATACTGGGTACATAAAGATGAAAAC
>SRR359076_unknown_description_
CGAGAGCTCAGCCAATGCGAGCTCATGCCCTGCGGTAACTATTTTCTCAATCCTGAGGTCACACACTCAGTATGGGGGCA
CCAATAATCTCACATACAGCTTTCGAAGCCCATCTTGTGGGCACGCCGGTGACCTAGCCCCCGGCTTGTCTCGTGGAGCC
GAAGACACTTTTTCGTTTTACCTGATCCGCACGTTCCCCTCCATGGGGACACCGCAAATATGTCTCCGTCTTAGTGGCAA
ATTTCAAGTTACGGTCGAATGAGCGATGGCTGATTCGCCAATTTCGCCTGACCCAGGTAACAAGAGACACGCACCGAAGT
CAGCCTACGTCGGTAGCTCTCACACATTCAAGGACACTGGAACGGACTCGGTGCCTATTTGCAAACTAACAATACCGCAA
ATCAAGGATGCACACGCTGCGTTCAAGATTGAAGCACACCACTTAACGTCTCCCATCGGTTACCTCTGCCCCACGAAGCG
ACCGCGGCTTGCTACGGACGGAGCAGGTGTGGGCAGGAAGAGAAATCATGGTAAAAATAGTATTCTATTGGTGCCAAATC
TGTCAGCTCGGTTATCCCAATCACGTTTTGTGTACGTTGGCGCTAAGCCCACTGACAAAATTAGACGAGCATCCCATTAT
TTGCGTCGCCGGGTGTTCCACGAATTCGATCTGCCGTAATGGGGCAGCGAGTCTATCCTATTAACATAACACAGCCTCTC
ATCACAATCGTCCGGGAATGGCGAGGGGATAAGATTCTGGCCGAGATCTCAGGTTTTGCAATTTAGACCTAGGATAATCC
TCCTTCCGTCACTCCGTTTGGAGACGCAGAACCAGCCCGCGGCTGCCACACTCACATGCGCTGCCGTCGCCCTACTGCGT
ATAGTTTAGGGAATGATCCACTTGATTTATATCGAGGAGCCGAAAGATCAGTGCTAATGCGCGCTTGGGGCAAGCGGAAT
ATGACAAGGAGAGAGGCGAACGGTCGAAAAGGTCCGAGTCTGGCGCAATGACGCTGGAATCAGCACCAGCAGGCATCCTA
CACAGTCAAGTTTGCTAATGCCCGGTTTTGACCGCACGGGTCTCTGACTGTACGACGTCACGCCTCGTCTTGTGTGCGGT
CGGGTGCTATCTCATTGGCGGAGAGGGGAAGAACCAAACAAAGACAACATCACAGGACGCCACTCTAAGCTGCCCAGTTC
CAGAATATGAGCAATTGTCAAGAAATGTCGGCTTAGGAAGACCTGACCACAAATGTATGAACCATTACCTACCAGAGAGT
CCGGAAGTTCCGTCAAATGAGGCACCGATAGGGCAGATATTGATGACGCTACTCGAATGCGGTTGTGCCATCCCAAGAGC
ATGAGCAAACACGTTCCGGCAAATCCTACAGGTTAGGGTCACGCGCACGTGCCCGCACCAATTAGCGGGGTCGCAGAATA
CTGGGGAAATCACCGCTCTGACGATTCGCAGGAGTTTGTTCGCAGTCCCAGAGAGTACGCAGTTCTTACGAGACCCGGGG
ACTGAGAGTTCTCCGTGGTAAACCCCCCTGGAAGCTCCCAGCACTCTGGTCCGCTGGGTTCTTACGCGACGCCCTTTTAG
CCGACCTATCTGGCCGGCCCATCATCCTATGGGTGAGTTGCGCGTGGATGGGGTGATAACAAGAGGCAGGCACCCTGTTC
TCACCCGTACGAACACCACGGCATTCCACAGATGAGTAGGTACAGTGAAGACGCGTAATCATTCCTAAGGTGCGAAAGTG
CCGCAGCAAGGGGAGGTCGGATGCCACGGACACCTCGGTTGCGTCGTAAGCGATAACCTTAATAGTCAGAATCGATAATA
TGTAGCTAAACAGTGCGCTCAAGGTCGACGGCACAAGGACTTAGTGCATATGACGGCTCTAGTTCTAAACATGCTGCGCC
CGCCCCCGGGCCAACCGTCCAGTCGCAGCTCGATAGCAATCTCGTAGAGACGCCCCCCTAACAGTCCGGAGACGAAGCTC
GCGGACATAGGGGTCTGGATCATATTGCCATACGTCACTGGTGTGAGTCGTTATGGAGGTGCCCAGCTGGAGAACTGCAG
CCTATGGACTACGGGGGTAGATTTACACCTTACACGCCCGCTGCTCGCCACGTTCCCTATACTAGGTATCGGTCAAGACC
TGGGCTATTACCCACTGGAGCGAGAGCCGCACGCTCTTATCGTAGGGGAGCAGATAAGATCGTCACGACCCGGAGAGCCT
AAACAACTATTCGCATCCTCAGGCCAACCTTGGCAGTGGCAGGCCATAACAAGTATTATGGTGGAACGTCTTCTTGGTGG
TAGGCCAATAGTACTTTTCTTGCTTTTGGGCAGTCTGCACATATCAGAACGGGCCCCACTCGTTTCGAGAAACCAGAGGA
CACTAGAAGATCAATCGCCGTACGAAATCTAGCCACCTCTCTTCGGGATTGCGGGGGTGCACACCGTCCCCCCGTGCCTA
GCATGAGGGGCTACAGAGTGGTGATCGGCGCAACGAAAAGCTTACGCAAGGGGAAGTGTGGCTTGAATGTTCATATTTCC
CGCGAAAGCTTTGTGGAGGAGCAGAGAGTACGCCGGGTATGGGGTTGTATGTAAATCAGACGATCTCCATATGTTGTTCA
AGCTCGCACAGCTGTCGGCACATCACCGTCTAAAAAGACAGCGCTAGGTATTCATGGAGGCAGTAAAAACTCAGCTGAGA
AGCGGTAGATGCTCCGGAGGAGCGTAAAACTGGACTTAGACCGAACGTTTCTCAGACTAGACTTGGGGGCGCGAACGAGG
AACGTAAAAGAGGTCTTGAGCGCCGCATAGAATCAGCACAATCTGGCCAGTCGGATTACTAAGCCCAGGCGCCATGGAGC
GGCAGGTACAAGAAACGAAGTGCGAGAAGTTACGAAGAGTCAAGATAAACGTTGGGGGGCAGCGGCGTGGGAGCCTAACA
TGGACCTCACTGCCCCCGATACGCGGGGGCGGCGGGACACGACTTCGCTAGGCTCGAGGTAAACCAGGCTAGGAAAATAG
TTCGGATCGGCACTCGCGCACAGTTCAACAGCCGGGAGGGCGCAAGTAGTTGACTGTTTCTGACGCCAGGCTTCAGAGTC
TCACATCCATCTGGAACACGCTACTGCATGCCTGCGGCGTCACCAGGAACCTGCGTGGGCGCACAATGTCTGAGGTATCC
ATTTGACTTAGCGGCGATGACTTCTTTCCCAGAATGGGAGGAAAGGCGGTCGATTTCAAGCACCAAAGCCCTTCCCGACC
AGCACGAGGATCCTAAGCACTTTCGCGTAAATATACTGGGACAATGAGCAGAGACGGCTTTACTAGGACAGACCCCGCAA
CAATCCACAGCAGGGGTATGTACCTTTCAATTTCAGGGCCACGTGTAGTGAACGCGTACCTCGCTGCTCAGGCGTTGAGA
GTAGAAACCGGCCACGCGCGCTAGTATTAAGGATTGAGACGGAAGCCGACATAGTGAAGGCGGGTGGGGGAGACTAGACT
GGTGGTCCACGCAGGAGAGGGAGGTTGAATGTGAACGGGAGCCCTTGTTTACGATTGGGCTACTGGCACTCTCAATAAGC
CAGTGCGGTGAGTTGTTTCTCAAACTTTCTAGAAGTTTTTCTTTCTGGATGTTTTTGTTCTCCTTACTGTAGAACTCTCA
ATGACGGTCGCTTCGAGCCCATCGATCGGTGGTTGCGTCATATACGATTCTCAGCCGATACCACTCGGCCCGTTACTCCC
CCGATTTTATGGGCACAGCCTGTGGCCGACGGCACCGCCGTAATGGTTTGACATTCGTGAGTCCGACCCAAAGCCTGAAG
CATGTCTACGCGGAGCCCCAATTTGCGCGGACCACCCTCCCACCGCATCCCTAACCCTTACGCCTGCTGCCGACTGTTGT
AGTCGAGTATTGTGTCAGGCCATTGTATCTCAATAGTTTTTGAGCTGGTCCCCCAGGCGCGCGGGCCCGGGGACTGCTAG
GCTTCCTTAAACGGAGTGTTGCATTTAGGTTGACGATGGAGGGGGACCGGTGAATGCTTCGGGCTTCTTTCCTGTTTTAT
ACGGGTCACTAAATCCTTGTCCTGGTGCCCGTCGTAGCGGCTTGTAGTAATTCTTCTTGAGGCGGTGCATCTCGTGACCG
GATCAGGCCCCCTCTTGTCTCATGCTGTCCTCATAACACAAACGGCGGAATGAACTCCAGTCCGCCGGGTAAATCAGTCC
TTAAGCAGTGTTAGAGTGGTGCTATCCATAACTAGATACGGCGAATTTGGGCAACAACTCGTACTTGTGTGGGTTCGCCA
TCGCGTTAGCCTTCCCGTAAATGAACCAGCGCTAAATAGAGTTATGCTTATGCGCGCACGGATGATTTGGGGTCGCTCTC
GTGGTTGCTCCAGTGCGATGTGCCCCGACGGTGAGAGCTGTTGGGACCAAATGGGCGGCATGGCGACTCAGCGTACGAGA
TGGGATCCGATACACCCTTACGGGATAACCCGCTTAGTAGCTCTTCCATCGTGCCTTGCTCAGTCTGCTAATCCCGCCCC
TCATTTCGCGCTCGGCCTCCGTCATCGCTTCCTCGAGGGGGACTCAAGATTTTAAATCGTTTTCAGTCGGAAACAGCTGT
TCGGAGTTTACCGTGCCTCCACCCGCTGTATCGGCAACGGACTCGCTGTCCACTTGGTACCCTGAAAGGAGTTGACCAAT
GGACCAATGTTGGAAGGGTTCTCGACGAATCGCCTCTAACGTAGCGCAGCGGTGGGAAGCACTTCTTCGCTGTGCCTACG
CATGGAGCTGAGTCTATGTCGTTGAGATAGGTCCGTCTCTAGCTTAACCGGTAATATAGGCTCCTGGGTCTACGAACGAC
CAGGCTTCCCTGGGACCCCGGTTAGCGTCTCGCCAGGCCTCGACTGAAATCGACGTAACCCGGAAACCGCGTGTCGTATA
CCCCGAAAGACGCAAGTGCCTAGGCCGCTTCCTGCCTGAATACCACCGTGTCACATACGTTATTAGTGGTGTGTAGACAA
CCGAAACAGACTTACCACCCATACCCAAAAATCCTCAGGTACGCCGAGGTACGGACCTACTCGATCCTTCTCTCTGCTCC
GTTGCTCGTAAGTCGTCGCACCAACACCCGGAGTCGACTGGCGGTGGTGCCACAAGCGACGCTCTCCGAAACGGTGTAAG
TCATTCGTCTGTCACCAAAGGTCCTTCAGTCTCGAAAAGAACTCTCTACGACTAGTGTTAGACACGCGTCTCCGCCGTCC
TGGCCTTCAACACGCCGCCACTGGCACGTCGAGCCGCAGTGCAGCTCAGACTGTGCGCTCATAGTCGAGCAACTTACTTC
CCGTCGTCTCCGCGGCCGTCGTAGAGCACACTAAGCACACCTTGACATACAATCGAGCTCAGGTTTTGCACCCACGTCTG
GGACACGCTCTCAGTGGAAGCTGCGAGACACAACGACAAGGCATAAATGGTGAGAACTCCTTACGTCCATCCCTATCGCA
TCTTCGGCAAAGCCGGCAAGGGGGCGTGCGTTGTCATGGGCCTATTATGGGAAGGGGTCGGCGTTCGGGGATTTGTGTCT
CTCGCAATTCCCTCTTCCCAAACTCGCACAGCTCCTGCGTCTAAAACGGGTTCGATGGGCTCACTCTGCTGTAATGTTGA
AGCTTCCAGCAGTCTAGCGCTAGGAGGTGAACTGGGCTACGCGAAATTATACTGCCACGTAACTGTTCTGATCCTTTCGC
TAGAGTACTCCGAGCAATCGCCTTCAGCGATGCCCATGTGGACGCATGTGAAGGGTCTGCATCTAGATACGACATTTCCG
GTCGCCCTGGTGTACGGTACTTTCGATTGGTCTCTTCACGCTCAGACCTCGAATACTGGGTACATAAAGATGAAAAC
>SRR359773_unknown_description_
CGAGAGCTCAGCCAATGCGAGCTCATGCCCTGCGGTAACTATTTTCTCAATCCTGAGGTCACACACTCAGTATGGGGGCA
CCAATAATCTCACATACAGCTTTCGAAGCCCATCTTGTGGGCACGCCGGTGACCTAGCCCCCGGCTTGTCTCGTGGAGCC
GAAGACACTTTTTCGTTTTACCTGATCCGCACGTTCCCCTCCATGGGGACACCGCAAATATGTCTCCGTCTTAGTGGCAA
ATTTCAAGTTACGGTCGAATGAGCGATGGCTGATTCGCCAATTTCGCCTGACCCAGGTAACAAGAGACACGCACCGAAGT
CAGCCTACGTCGGTAGCTCTCACACATTCAAGGACACTGGAACGGACTCGGTGCCTATTTGCAAACTAACAATACCGCAA
ATCAAGGATGCACACGCTGCGTTCAAGATTGAAGCACACCACTTAACGTCTCCCATCGGTTACCTCTGCCCCACGAAGCG
ACCGCGGCTTGCTACGGACGGAGCAGGTGTGGGCAGGAAGAGAAATCATGGTAAAAATAGTATTCTATTGGTGCCAAATC
TGTCAGCTCGGTTATCCCAATCACGTTTTGTGTACGTTGGCGCTAAGCCCACTGACAAAATTAGACGAGCATCCCATTAT
TTGCGTCGCCGGGTGTTCCACGAATTCGATCTGCCGTAATGGGGCAGCGAGTCTATCCTATTAACATAACACAGCCTCTC
ATCACAATCGTCCGGGAATGGCGAGGGGATAAGATTCTGGCCGAGATCTCAGGTTTTGCAATTTAGACCTAGGATAATCC
TCCTTCCGTCACTCCGTTTGGAGACGCAGAACCAGCCCGCGGCTGCCACACTCACATGCGCTGCCGTCGCCCTACTGCGT
ATAGTTTAGGGAATGATCCACTTGATTTATATCGAGGAGCCGAAAGATCAGTGCTAATGCGCGCTTGGGGCAAGCGGAAT
ATGACAAGGAGAGAGGCGAACGGTCGAAAAGGTCCGAGTCTGGCGCAATGACGCTGGAATCAGCACCAGCAGGCATCCTA
CACAGTCAAGTTTGCTAATGCCCGGTTTTGACCGCACGGGTCTCTGACTGTACGACGTCACGCCTCGTCTTGTGTGCGGT
CGGGTGCTATCTCATTGGCGGAGAGGGGAAGAACCAAACAAAGACAACATCACAGGACGCCACTCTAAGCTGCCCAGTTC
CAGAATATGAGCAATTGTCAAGAAATGTCGGCTTAGGAAGACCTGACCACAAATGTATGAACCATTACCTACCAGAGAGT
CCGGAAGTTCCGTCAAATGAGGCACCGATAGGGCAGATATTGATGACGCTACTCGAATGCGGTTGTGCCATCCCAAGAGC
ATGAGCAAACACGTTCCGGCAAATCCTACAGGTTAGGGTCACGCGCACGTGCCCGCACCAATTAGCGGGGTCGCAGAATA
CTGGGGAAATCACCGCTCTGACGATTCGCAGGAGTTTGTTCGCAGTCCCAGAGAGTACGCAGTTCTTACGAGACCCGGGG
ACTGAGAGTTCTCCGTGGTAAACCCCCCTGGAAGCTCCCAGCACTCTGGTCCGCTGGGTTCTTACGCGACGCCCTTTTAG
CCGACCTATCTGGCCGGCCCATCATCCTATGGGTGAGTTGCGCGTGGATGGGGTGATAACAAGAGGCAGGCACCCTGTTC
TCACCCGTACGAACACCACGGCATTCCACAGATGAGTAGGTACAGTGAAGACGCGTAATCATTCCTAAGGTGCGAAAGTG
CCGCAGCAAGGGGAGGTCGGATGCCACGGACACCTCGGTTGCGTCGTAAGCGATAACCTTAATAGTCAGAATCGATAATA
TGTAGCTAAACAGTGCGCTCAAGGTCGACGGCACAAGGACTTAGTGCATATGACGGCTCTAGTTCTAAACATGCTGCGCC
CGCCCCCGGGCCAACCGTCCAGTCGCAGCTCGATAGCAATCTCGTAGAGACGCCCCCCTAACAGTCCGGAGACGAAGCTC
GCGGACATAGGGGTCTGGATCATATTGCCATACGTCACTGGTGTGAGTCGTTATGGAGGTGCCCAGCTGGAGAACTGCAG
CCTATGGACTACGGGGGTAGATTTACACCTTACACGCCCGCTGCTCGCCACGTTCCCTATACTAGGTATCGGTCAAGACC
TGGGCTATTACCCACTGGAGCGAGAGCCGCACGCTCTTATCGTAGGGGAGCAGATAAGATCGTCACGACCCGGAGAGCCT
AAACAACTATTCGCATCCTCAGGCCAACCTTGGCAGTGGCAGGCCATAACAAGTATTATGGTGGAACGTCTTCTTGGTGG
TAGGCCAATAGTACTTTTCTTGCTTTTGGGCAGTCTGCACATATCAGAACGGGCCCCACTCGTTTCGAGAAACCAGAGGA
CACTAGAAGATCAATCGCCGTACGAAATCTAGCCACCTCTCTTCGGGATTGCGGGGGTGCACACCGTCCCCCCGTGCCTA
GCATGAGGGGCTACAGAGTGGTGATCGGCGCAACGAAAAGCTTACGCAAGGGGAAGTGTGGCTTGAATGTTCATATTTCC
CGCGAAAGCTTTGTGGAGGAGCAGAGAGTACGCCGGGTATGGGGTTGTATGTAAATCAGACGATCTCCATATGTTGTTCA
AGCTCGCACAGCTGTCGGCACATCACCGTCTAAAAAGACAGCGCTAGGTATTCATGGAGGCAGTAAAAACTCAGCTGAGA
AGCGGTAGATGCTCCGGAGGAGCGTAAAACTGGACTTAGACCGAACGTTTCTCAGACTAGACTTGGGGGCGCGAACGAGG
AACGTAAAAGAGGTCTTGAGCGCCGCATAGAATCAGCACAATCTGGCCAGTCGGATTACTAAGCCCAGGCGCCATGGAGC
GGCAGGTACAAGAAACGAAGTGCGAGAAGTTACGAAGAGTCAAGATAAACGTTGGGGGGCAGCGGCGTGGGAGCCTAACA
TGGACCTCACTGCCCCCGATACGCGGGGGCGGCGGGACACGACTTCGCTAGGCTCGAGGTAAACCAGGCTAGGAAAATAG
TTCGGATCGGCACTCGCGCACAGTTCAACAGCCGGGAGGGCGCAAGTAGTTGACTGTTTCTGACGCCAGGCTTCAGAGTC
TCACATCCATCTGGAACACGCTACTGCATGCCTGCGGCGTCACCAGGAACCTGCGTGGGCGCACAATGTCTGAGGTATCC
ATTTGACTTAGCGGCGATGACTTCTTTCCCAGAATGGGAGGAAAGGCGGTCGATTTCAAGCACCAAAGCCCTTCCCGACC
AGCACGAGGATCCTAAGCACTTTCGCGTAAATATACTGGGACAATGAGCAGAGACGGCTTTACTAGGACAGACCCCGCAA
CAATCCACAGCAGGGGTATGTACCTTTCAATTTCAGGGCCACGTGTAGTGAACGCGTACCTCGCTGCTCAGGCGTTGAGA
GTAGAAACCGGCCACGCGCGCTAGTATTAAGGATTGAGACGGAAGCCGACATAGTGAAGGCGGGTGGGGGAGACTAGACT
GGTGGTCCACGCAGGAGAGGGAGGTTGAATGTGAACGGGAGCCCTTGTTTACGATTGGGCTACTGGCACTCTCAATAAGC
CAGTGCGGTGAGTTGTTTCTCAAACTTTCTAGAAGTTTTTCTTTCTGGATGTTTTTGTTCTCCTTACTGTAGAACTCTCA
ATGACGGTCGCTTCGAGCCCATCGATCGGTGGTTGCGTCATATACGATTCTCAGCCGATACCACTCGGCCCGTTACTCCC
CCGATTTTATGGGCACAGCCTGTGGCCGACGGCACCGCCGTAATGGTTTGACATTCGTGAGTCCGACCCAAAGCCTGAAG
CATGTCTACGCGGAGCCCCAATTTGCGCGGACCACCCTCCCACCGCATCCCTAACCCTTACGCCTGCTGCCGACTGCTGT
AGTCGAGTATTGTGTCAGGCCATTGTATCTCAATAGTTTTTGAGCTGGTCCCCCAGGCGCGCGGGCCCGGGGACTGCTAG
GCTTCCTTAAACGGAGTGTTGCATTTAGGTTGACGATGGAGGGGGACCGGTGAATGCTTCGGGCTTCTTTCCTGTTTTAT
ACGGGTCACTAAATCCTTGTCCTGGTGCCCGTCGTAGCGGCTTGTAGTAATTCTTCTTGAGGCGGTGCATCTCGTGACCG
GATCAGGCCCCCTCTTGTCTCATGCTGTCCTCATAACACAAACGGCGGAATGAACTCCAGTCCGCCGGGTAAATCAGTCC
TTAAGCAGTGTTAGAGTGGTGCTATCCATAACTAGATACGGCGAATTTGGGCAACAACTCGTACTTGTGTGGGTTCGCCA
TCGCGTTAGCCTTCCCGTAAATGAACCAGCGCTAAATAGAGTTATGCTTATGCGCGCACGGATGATTTGGGGTCGCTCTC
GTGGTTGCTCCAGTGCGATGTGCCCCGACGGTGAGAGCTGTTGGGACCAAATGGGCGGCATGGCGACTCAGCGTACGAGA
TGGGATCCGATACACCCTTACGGGATAACCCGCTTAGTAGCTCTTCCATCGTGCCTTGCTCAGTCTGCTAATCCCGCCCC
TCATTTCGCGCTCGGCCTCCGTCATCGCTTCCTCGAGGGGGACTCAAGATTTTAAATCGTTTTCAGTCGGAAACAGCTGT
TCGGAGTTTACCGTGCCTCCACCCGCTGTATCGGCAACGGACTCGCTGTCCACTTGGTACCCTGAAAGGAGTTGACCAAT
GGACCAATGTTGGAAGGGTTCTCGACGAATCGCCTCTAACGTAGCGCAGCGGTGGGAAGCACTTCTTCGCTGTGCCTACG
CATGGAGCTGAGTCTATGTCGTTGAGATAGGTCCGTCTCTAGCTTAACCGGTAATATAGGCTCCTGGGTCTACGAACGAC
CAGGCTTCCCTGGGACCCCGGTTAGCGTCTCGCCAGGCCTCGACTGAAATCGACGTAACCCGGAAACCGCGTGTCGTATA
CCCCGAAAGACGCAAGTGCCTAGGCCGCTTCCTGCCTGAATACCACCGTGTCACATACGTTATTAGTGGTGTGTAGACAA
CCGAAACAGACTTACCACCCATACCCAAAAATCCTCAGGTACGCCGAGGTACGGACCTACTCGATCCTTCTCTCTGCTCC
GTTGCTCGTAAGTCGTCGCACCAACACCCGGAGTCGACTGGCGGTGGTGCCACAAGCGACGCTCTCCGAAACGGTGTAAG
TCATTCGTCTGTCACCAAAGGTCCTTCAGTCTCGAAAAGAACTCTCTACGACTAGTGTTAGACACGCGTCTCCGCCGTCC
TGGCCTTCAACACGCCGCCACTGGCACGTCGAGCCGCAGTGCAGCTCAGACTGTGCGCTCATAGTCGAGCAACTTACTTC
CCGTCGTCTCCGCGGCCGTCGTAGAGCACACTAAGCACACCTTGACATACAATCGAGCTCAGGTTTTGCACCCACGTCTG
GGACACGCTCTCAGTGGAAGCTGCGAGACACAACGACAAGGCATAAATGGTGAGAACTCCTTACGTCCATCCCTATCGCA
TCTTCGGCAAAGCCGGCAAGGGGGCGTGCGTTGTCATGGGCCTATTATGGGAAGGGGTCGGCGTTCGGGGATTTGTGTCT
CTCGCAATTCCCTCTTCCCAAACTCGCACAGCTCCTGCGTCTAAAACGGGTTCGATGGGCTCACTCTGCTGTAATGTTGA
AGCTTCCAGCAGTCTAGCGCTAGGAGGTGAACTGGGCTACGCGAAATTATACTGCCACGTAACTGTTCTGATCCTTTCGC
TAGAGTACTCCGAGCAATCGCCTTCAGCGATGCCCATGTGGACGCATGTGAAGGGTCTGCATCTAGATACGACATTTCCG
GTCGCCCTGGTGTACGGTACTTTCGATTGGTCTCTTCACGCTCAGACCTCGAATACTGGGTACATAAAGATGAAAAC
>SRR359775_unknown_description_
CGAGAGCTCAGCCAATGCGAGCTCATGCCCTGCGGTAACTATTTTCTCAATCCTGAGGTCACACACTCAGTATGGGGGCA
CCAATAATCTCACATACAGCTTTCGAAGCCCATCTTGTGGGCACGCCGGTGACCTAGCCCCCGGCTTGTCTCGTGGAGCC
GAAGACACTTTTTCGTTTTACCTGATCCGCACGTTCCCCTCCATGGGGACACCGCAAATATGTCTCCGTCTTAGTGGCAA
ATTTCAAGTTACGGTCGAATGAGCGATGGCTGATTCGCCAATTTCGCCTGACCCAGGTAACAAGAGACACGCACCGAAGT
CAGCCTACGTCGGTAGCTCTCACACATTCAAGGACACTGGAACGGACTCGGTGCCTATTTGCAAACTAACAATACCGCAA
ATCAAGGATGCACACGCTGCGTTCAAGATTGAAGCACACCACTTAACGTCTCCCATCGGTTACCTCTGCCCCACGAAGCG
ACCGCGGCTTGCTACGGACGGAGCAGGTGTGGGCAGGAAGAGAAATCATGGTAAAAATAGTATTCTATTGGTGCCAAATC
TGTCAGCTCGGTTATCCCAATCACGTTTTGTGTACGTTGGCGCTAAGCCCACTGACAAAATTAGACGAGCATCCCATTAT
TTGCGTCGCCGGGTGTTCCACGAATTCGATCTGCCGTAATGGGGCAGCGAGTCTATCCTATTAACATAACACAGCCTCTC
ATCACAATCGTCCGGGAATGGCGAGGGGATAAGATTCTGGCCGAGATCTCAGGTTTTGCAATTTAGACCTAGGATAATCC
TCCTTCCGTCACTCCGTTTGGAGACGCAGAACCAGCCCGCGGCTGCCACACTCACATGCGCTGCCGTCGCCCTACTGCGT
ATAGTTTAGGGAATGATCCACTTGATTTATATCGAGGAGCCGAAAGATCAGTGCTAATGCGCGCTTGGGGCAAGCGGAAT
ATGACAAGGAGAGAGGCGAACGGTCGAAAAGGTCCGAGTCTGGCGCAATGACGCTGGAATCAGCACCAGCAGGCATCCTA
CACAGTCAAGTTTGCTAATGCCCGGTTTTGACCGCACGGGTCTCTGACTGTACGACGTCACGCCTCGTCTTGTGTGCGGT
CGGGTGCTATCTCATTGGCGGAGAGGGGAAGAACCAAACAAAGACAACATCACAGGACGCCACTCTAAGCTGCCCAGTTC
CAGAATATGAGCAATTGTCAAGAAATGTCGGCTTAGGAAGACCTGACCACAAATGTATGAACCATTACCTACCAGAGAGT
CCGGAAGTTCCGTCAAATGAGGCACCGATAGGGCAGATATTGATGACGCTACTCGAATGCGGTTGTGCCATCCCAAGAGC
ATGAGCAAACACGTTCCGGCAAATCCTACAGGTTAGGGTCACGCGCACGTGCCCGCACCAATTAGCGGGGTCGCAGAATA
CTGGGGAAATCACCGCTCTGACGATTCGCAGGAGTTTGTTCGCAGTCCCAGAGAGTACGCAGTTCTTACGAGACCCGGGG
ACTGAGAGTTCTCCGTGGTAAACCCCCCTGGAAGCTCCCAGCACTCTGGTCCGCTGGGTTCTTACGCGACGCCCTTTTAG
CCGACCTATCTGGCCGGCCCATCATCCTATGGGTGAGTTGCGCGTGGATGGGGTGATAACAAGAGGCAGGCACCCTGTTC
TCACCCGTACGAACACCACGGCATTCCACAGATGAGTAGGTACAGTGAAGACGCGTAATCATTCCTAAGGTGCGAAAGTG
CCGCAGCAAGGGGAGGTCGGATGCCACGGACACCTCGGTTGCGTCGTAAGCGATAACCTTAATAGTCAGAATCGATAATA
TGTAGCTAAACAGTGCGCTCAAGGTCGACGGCACAAGGACTTAGTGCATATGACGGCTCTAGTTCTAAACATGCTGCGCC
CGCCCCCGGGCCAACCGTCCAGTCGCAGCTCGATAGCAATCTCGTAGAGACGCCCCCCTAACAGTCCGGAGACGAAGCTC
GCGGACATAGGGGTCTGGATCATATTGCCATACGTCACTGGTGTGAGTCGTTATGGAGGTGCCCAGCTGGAGAACTGCAG
CCTATGGACTACGGGGGTAGATTTACACCTTACACGCCCGCTGCTCGCCACGTTCCCTATACTAGGTATCGGTCAAGACC
TGGGCTATTACCCACTGGAGCGAGAGCCGCACGCTCTTATCGTAGGGGAGCAGATAAGATCGTCACGACCCGGAGAGCCT
AAACAACTATTCGCATCCTCAGGCCAACCTTGGCAGTGGCAGGCCATAACAAGTATTATGGTGGAACGTCTTCTTGGTGG
TAGGCCAATAGTACTTTTCTTGCTTTTGGGCAGTCTGCACATATCAGAACGGGCCCCACTCGTTTCGAGAAACCAGAGGA
CACTAGAAGATCAATCGCCGTACGAAATCTAGCCACCTCTCTTCGGGATTGCGGGGGTGCACACCGTCCCCCCGTGCCTA
GCATGAGGGGCTACAGAGTGGTGATCGGCGCAACGAAAAGCTTACGCAAGGGGAAGTGTGGCTTGAATGTTCATATTTCC
CGCGAAAGCTTTGTGGAGGAGCAGAGAGTACGCCGGGTATGGGGTTGTATGTAAATCAGACGATCTCCATATGTTGTTCA
AGCTCGCACAGCTGTCGGCACATCACCGTCTAAAAAGACAGCGCTAGGTATTCATGGAGGCAGTAAAAACTCAGCTGAGA
AGCGGTAGATGCTCCGGAGGAGCGTAAAACTGGACTTAGACCGAACGTTTCTCAGACTAGACTTGGGGGCGCGAACGAGG
AACGTAAAAGAGGTCTTGAGCGCCGCATAGAATCAGCACAATCTGGCCAGTCGGATTACTAAGCCCAGGCGCCATGGAGC
GGCAGGTACAAGAAACGAAGTGCGAGAAGTTACGAAGAGTCAAGATAAACGTTGGGGGGCAGCGGCGTGGGAGCCTAACA
TGGACCTCACTGCCCCCGATACGCGGGGGCGGCGGGACACGACTTCGCTAGGCTCGAGGTAAACCAGGCTAGGAAAATAG
TTCGGATCGGCACTCGCGCACAGTTCAACAGCCGGGAGGGCGCAAGTAGTTGACTGTTTCTGACGCCAGGCTTCAGAGTC
TCACATCCATCTGGAACACGCTACTGCATGCCTGCGGCGTCACCAGGAACCTGCGTGGGCGCACAATGTCTGAGGTATCC
ATTTGACTTAGCGGCGATGACTTCTTTCCCAGAATGGGAGGAAAGGCGGTCGATTTCAAGCACCAAAGCCCTTCCCGACC
AGCACGAGGATCCTAAGCACTTTCGCGTAAATATACTGGGACAATGAGCAGAGACGGCTTTACTAGGACAGACCCCGCAA
CAATCCACAGCAGGGGTATGTACCTTTCAATTTCAGGGCCACGTGTAGTGAACGCGTACCTCGCTGCTCAGGCGTTGAGA
GTAGAAACCGGCCACGCGCGCTAGTATTAAGGATTGAGACGGAAGCCGACATAGTGAAGGCGGGTGGGGGAGACTAGACT
GGTGGTCCACGCAGGAGAGGGAGGTTGAATGTGAACGGGAGCCCTTGTTTACGATTGGGCTACTGGCACTCTCAATAAGC
CAGTGCGGTGAGTTGTTTCTCAAACTTTCTAGAAGTTTTTCTTTCTGGATGTTTTTGTTCTCCTTACTGTAGAACTCTCA
ATGACGGTCGCTTCGAGCCCATCGATCGGTGGTTGCGTCATATACGATTCTCAGCCGATACCACTCGGCCCGTTACTCCC
CCGATTTTATGGGCACAGCCTGTGGCCGACGGCACCGCCGTAATGGTTTGACATTCGTGAGTCCGACCCAAAGCCTGAAG
CATGTCTACGCGGAGCCCCAATTTGCGCGGACCACCCTCCCACCGCATCCCTAACCCTTACGCCTGCTGCCGACTGTTGT
AGTCGAGTATTGTGTCAGGCCATTGTATCTCAATAGTTTTTGAGCTGGTCCCCCAGGCGCGCGGGCCCGGGGACTGCTAG
GCTTCCTTAAACGGAGTGTTGCATTTAGGTTGACGATGGAGGGGGACCGGTGAATGCTTCGGGCTTCTTTCCTGTTTTAT
ACGGGTCACTAAATCCTTGTCCTGGTGCCCGTCGTAGCGGCTTGTAGTAATTCTTCTTGAGGCGGTGCATCTCGTGACCG
GATCAGGCCCCCTCTTGTCTCATGCTGTCCTCATAACACAAACGGCGGAATGAACTCCAGTCCGCCGGGTAAATCAGTCC
TTAAGCAGTGTTAGAGTGGTGCTATCCATAACTAGATACGGCGAATTTGGGCAACAACTCGTACTTGTGTGGGTTCGCCA
TCGCGTTAGCCTTCCCGTAAATGAACCAGCGCTAAATAGAGTTATGCTTATGCGCGCACGGATGATTTGGGGTCGCTCTC
GTGGTTGCTCCAGTGCGATGTGCCCCGACGGTGAGAGCTGTTGGGACCAAATGGGCGGCATGGCGACTCAGCGTACGAGA
TGGGATCCGATACACCCTTACGGGATAACCCGCTTAGTAGCTCTTCCATCGTGCCTTGCTCAGTCTGCTAATCCCGCCCC
TCATTTCGCGCTCGGCCTCCGTCATCGCTTCCTCGAGGGGGACTCAAGATTTTAAATCGTTTTCAGTCGGAAACAGCTGT
TCGGAGTTTACCGTGCCTCCACCCGCTGTATCGGCAACGGACTCGCTGTCCACTTGGTACCCTGAAAGGAGTTGACCAAT
GGACCAATGTTGGAAGGGTTCTCGACGAATCGCCTCTAACGTAGCGCAGCGGTGGGAAGCACTTCTTCGCTGTGCCTACG
CATGGAGCTGAGTCTATGTCGTTGAGATAGGTCCGTCTCTAGCTTAACCGGTAATATAGGCTCCTGGGTCTACGAACGAC
CAGGCTTCCCTGGGACCCCGGTTAGCGTCTCGCCAGGCCTCGACTGAAATCGACGTAACCCGGAAACCGCGTGTCGTATA
CCCCGAAAGACGCAAGTGCCTAGGCCGCTTCCTGCCTGAATACCACCGTGTCACATACGTTATTAGTGGTGTGTAGACAA
CCGAAACAGACTTACCACCCATACCCAAAAATCCTCAGGTACGCCGAGGTACGGACCTACTCGATCCTTCTCTCTGCTCC
GTTGCTCGTAAGTCGTCGCACCAACACCCGGAGTCGACTGGCGGTGGTGCCACAAGCGACGCTCTCCGAAACGGTGTAAG
TCATTCGTCTGTCACCAAAGGTCCTTCAGTCTCGAAAAGAACTCTCTACGACTAGTGTTAGACACGCGTCTCCGCCGTCC
TGGCCTTCAACACGCCGCCACTGGCACGTCGAGCCGCAGTGCAGCTCAGACTGTGCGCTCATAGTCGAGCAACTTACTTC
CCGTCGTCTCCGCGGCCGTCGTAGAGCACACTAAGCACACCTTGACATACAATCGAGCTCAGGTTTTGCACCCACGTCTG
GGACACGCTCTCAGTGGAAGCTGCGAGACACAACGACAAGGCATAAATGGTGAGAACTCCTTACGTCCATCCCTATCGCA
TCTTCGGCAAAGCCGGCAAGGGGGCGTGCGTTGTCATGGGCCTATTATGGGAAGGGGTCGGCGTTCGGGGATTTGTGTCT
CTCGCAATTCCCTCTTCCCAAACTCGCACAGCTCCTGCGTCTAAAACGGGTTCGATGGGCTCACTCTGCTGTAATGTTGA
AGCTTCCAGCAGTCTAGCGCTAGGAGGTGAACTGGGCTACGCGAAATTATACTGCCACGTAACTGTTCTGATCCTTTCGC
TAGAGTACTCCGAGCAATCGCCTTCAGCGATGCCCATGTGGACGCATGTGAAGGGTCTGCATCTAGATACGACATTTCCG
GTCGCCCTGGTGTACGGTACTTTCGATTGGTCTCTTCACGCTCAGACCTCGAATACTGGGTACATAAAGATGAAAAC
>SRR359776_unknown_description_
CGAGAGCTCAGCCAATGCGAGCTCATGCCCTGCGGTAACTATTTTCTCAATCCTGAGGTCACACACTCAGTATGGGGGCA
CCAATAATCTCACATACAGCTTTCGAAGCCCATCTTGTGGGCACGCCGGTGACCTAGCCCCCGGCTTGTCTCGTGGAGCC
GAAGACACTTTTTCGTTTTACCTGATCCGCACGTTCCCCTCCATGGGGACACCGCAAATATGTCTCCGTCTTAGTGGCAA
ATTTCAAGTTACGGTCGAATGAGCGATGGCTGATTCGCCAATTTCGCCTGACCCAGGTAACAAGAGACACGCACCGAAGT
CAGCCTACGTCGGTAGCTCTCACACATTCAAGGACACTGGAACGGACTCGGTGCCTATTTGCAAACTAACAATACCGCAA
ATCAAGGATGCACACGCTGCGTTCAAGATTGAAGCACACCACTTAACGTCTCCCATCGGTTACCTCTGCCCCACGAAGCG
ACCGCGGCTTGCTACGGACGGAGCAGGTGTGGGCAGGAAGAGAAATCATGGTAAAAATAGTATTCTATTGGTGCCAAATC
TGTCAGCTCGGTTATCCCAATCACGTTTTGTGTACGTTGGCGCTAAGCCCACTGACAAAATTAGACGAGCATCCCATTAT
TTGCGTCGCCGGGTGTTCCACGAATTCGATCTGCCGTAATGGGGCAGCGAGTCTATCCTATTAACATAACACAGCCTCTC
ATCACAATCGTCCGGGAATGGCGAGGGGATAAGATTCTGGCCGAGATCTCAGGTTTTGCAATTTAGACCTAGGATAATCC
TCCTTCCGTCACTCCGTTTGGAGACGCAGAACCAGCCCGCGGCTGCCACACTCACATGCGCTGCCGTCGCCCTACTGCGT
ATAGTTTAGGGAATGATCCACTTGATTTATATCGAGGAGCCGAAAGATCAGTGCTAATGCGCGCTTGGGGCAAGCGGAAT
ATGACAAGGAGAGAGGCGAACGGTCGAAAAGGTCCGAGTCTGGCGCAATGACGCTGGAATCAGCACCAGCAGGCATCCTA
CACAGTCAAGTTTGCTAATGCCCGGTTTTGACCGCACGGGTCTCTGACTGTACGACGTCACGCCTCGTCTTGTGTGCGGT
CGGGTGCTATCTCATTGGCGGAGAGGGGAAGAACCAAACAAAGACAACATCACAGGACGCCACTCTAAGCTGCCCAGTTC
CAGAATATGAGCAATTGTCAAGAAATGTCGGCTTAGGAAGACCTGACCACAAATGTATGAACCATTACCTACCAGAGAGT
CCGGAAGTTCCGTCAAATGAGGCACCGATAGGGCAGATATTGATGACGCTACTCGAATGCGGTTGTGCCATCCCAAGAGC
ATGAGCAAACACGTTCCGGCAAATCCTACAGGTTAGGGTCACGCGCACGTGCCCGCACCAATTAGCGGGGTCGCAGAATA
CTGGGGAAATCACCGCTCTGACGATTCGCAGGAGTTTGTTCGCAGTCCCAGAGAGTACGCAGTTCTTACGAGACCCGGGG
ACTGAGAGTTCTCCGTGGTAAACCCCCCTGGAAGCTCCCAGCACTCTGGTCCGCTGGGTTCTTACGCGACGCCCTTTTAG
CCGACCTATCTGGCCGGCCCATCATCCTATGGGTGAGTTGCGCGTGGATGGGGTGATAACAAGAGGCAGGCACCCTGTTC
TCACCCGTACGAACACCACGGCATTCCACAGATGAGTAGGTACAGTGAAGACGCGTAATCATTCCTAAGGTGCGAAAGTG
CCGCAGCAAGGGGAGGTCGGATGCCACGGACACCTCGGTTGCGTCGTAAGCGATAACCTTAATAGTCAGAATCGATAATA
TGTAGCTAAACAGTGCGCTCAAGGTCGACGGCACAAGGACTTAGTGCATATGACGGCTCTAGTTCTAAACATGCTGCGCC
CGCCCCCGGGCCAACCGTCCAGTCGCAGCTCGATAGCAATCTCGTAGAGACGCCCCCCTAACAGTCCGGAGACGAAGCTC
GCGGACATAGGGGTCTGGATCATATTGCCATACGTCACTGGTGTGAGTCGTTATGGAGGTGCCCAGCTGGAGAACTGCAG
CCTATGGACTACGGGGGTAGATTTACACCTTACACGCCCGCTGCTCGCCACGTTCCCTATACTAGGTATCGGTCAAGACC
TGGGCTATTACCCACTGGAGCGAGAGCCGCACGCTCTTATCGTAGGGGAGCAGATAAGATCGTCACGACCCGGAGAGCCT
AAACAACTATTCGCATCCTCAGGCCAACCTTGGCAGTGGCAGGCCATAACAAGTATTATGGTGGAACGTCTTCTTGGTGG
TAGGCCAATAGTACTTTTCTTGCTTTTGGGCAGTCTGCACATATCAGAACGGGCCCCACTCGTTTCGAGAAACCAGAGGA
CACTAGAAGATCAATCGCCGTACGAAATCTAGCCACCTCTCTTCGGGATTGCGGGGGTGCACACCGTCCCCCCGTGCCTA
GCATGAGGGGCTACAGAGTGGTGATCGGCGCAACGAAAAGCTTACGCAAGGGGAAGTGTGGCTTGAATGTTCATATTTCC
CGCGAAAGCTTTGTGGAGGAGCAGAGAGTACGCCGGGTATGGGGTTGTATGTAAATCAGACGATCTCCATATGTTGTTCA
AGCTCGCACAGCTGTCGGCACATCACCGTCTAAAAAGACAGCGCTAGGTATTCATGGAGGCAGTAAAAACTCAGCTGAGA
AGCGGTAGATGCTCCGGAGGAGCGTAAAACTGGACTTAGACCGAACGTTTCTCAGACTAGACTTGGGGGCGCGAACGAGG
AACGTAAAAGAGGTCTTGAGCGCCGCATAGAATCAGCACAATCTGGCCAGTCGGATTACTAAGCCCAGGCGCCATGGAGC
GGCAGGTACAAGAAACGAAGTGCGAGAAGTTACGAAGAGTCAAGATAAACGTTGGGGGGCAGCGGCGTGGGAGCCTAACA
TGGACCTCACTGCCCCCGATACGCGGGGGCGGCGGGACACGACTTCGCTAGGCTCGAGGTAAACCAGGCTAGGAAAATAG
TTCGGATCGGCACTCGCGCACAGTTCAACAGCCGGGAGGGCGCAAGTAGTTGACTGTTTCTGACGCCAGGCTTCAGAGTC
TCACATCCATCTGGAACACGCTACTGCATGCCTGCGGCGTCACCAGGAACCTGCGTGGGCGCACAATGTCTGAGGTATCC
ATTTGACTTAGCGGCGATGACTTCTTTCCCAGAATGGGAGGAAAGGCGGTCGATTTCAAGCACCAAAGCCCTTCCCGACC
AGCACGAGGATCCTAAGCACTTTCGCGTAAATATACTGGGACAATGAGCAGAGACGGCTTTACTAGGACAGACCCCGCAA
CAATCCACAGCAGGGGTATGTACCTTTCAATTTCAGGGCCACGTGTAGTGAACGCGTACCTCGCTGCTCAGGCGTTGAGA
GTAGAAACCGGCCACGCGCGCTAGTATTAAGGATTGAGACGGAAGCCGACATAGTGAAGGCGGGTGGGGGAGACTAGACT
GGTGGTCCACGCAGGAGAGGGAGGTTGAATGTGAACGGGAGCCCTTGTTTACGATTGGGCTACTGGCACTCTCAATAAGC
CAGTGCGGTGAGTTGTTTCTCAAACTTTCTAGAAGTTTTTCTTTCTGGATGTTTTTGTTCTCCTTACTGTAGAACTCTCA
ATGACGGTCGCTTCGAGCCCATCGATCGGTGGTTGCGTCATATACGATTCTCAGCCGATACCACTCGGCCCGTTACTCCC
CCGATTTTATGGGCACAGCCTGTGGCCGACGGCACCGCCGTAATGGTTTGACATTCGTGAGTCCGACCCAAAGCCTGAAG
CATGTCTACGCGGAGCCCCAATTTGCGCGGACCACCCTCCCACCGCATCCCTAACCCTTACGCCTGCTGCCGACTGTTGT
AGTCGAGTATTGTGTCAGGCCATTGTATCTCAATAGTTTTTGAGCTGGTCCCCCAGGCGCGCGGGCCCGGGGACTGCTAG
GCTTCCTTAAACGGAGTGTTGCATTTAGGTTGACGATGGAGGGGGACCGGTGAATGCTTCGGGCTTCTTTCCTGTTTTAT
ACGGGTCACTAAATCCTTGTCCTGGTGCCCGTCGTAGCGGCTTGTAGTAATTCTTCTTGAGGCGGTGCATCTCGTGACCG
GATCAGGCCCCCTCTTGTCTCATGCTGTCCTCATAACACAAACGGCGGAATGAACTCCAGTCCGCCGGGTAAATCAGTCC
TTAAGCAGTGTTAGAGTGGTGCTATCCATAACTAGATACGGCGAATTTGGGCAACAACTCGTACTTGTGTGGGTTCGCCA
TCGCGTTAGCCTTCCCGTAAATGAACCAGCGCTAAATAGAGTTATGCTTATGCGCGCACGGATGATTTGGGGTCGCTCTC
GTGGTTGCTCCAGTGCGATGTGCCCCGACGGTGAGAGCTGTTGGGACCAAATGGGCGGCATGGCGACTCAGCGTACGAGA
TGGGATCCGATACACCCTTACGGGATAACCCGCTTAGTAGCTCTTCCATCGTGCCTTGCTCAGTCTGCTAATCCCGCCCC
TCATTTCGCGCTCGGCCTCCGTCATCGCTTCCTCGAGGGGGACTCAAGATTTTAAATCGTTTTCAGTCGGAAACAGCTGT
TCGGAGTTTACCGTGCCTCCACCCGCTGTATCGGCAACGGACTCGCTGTCCACTTGGTACCCTGAAAGGAGTTGACCAAT
GGACCAATGTTGGAAGGGTTCTCGACGAATCGCCTCTAACGTAGCGCAGCGGTGGGAAGCACTTCTTCGCTGTGCCTACG
CATGGAGCTGAGTCTATGTCGTTGAGATAGGTCCGTCTCTAGCTTAACCGGTAATATAGGCTCCTGGGTCTACGAACGAC
CAGGCTTCCCTGGGACCCCGGTTAGCGTCTCGCCAGGCCTCGACTGAAATCGACGTAACCCGGAAACCGCGTGTCGTATA
CCCCGAAAGACGCAAGTGCCTAGGCCGCTTCCTGCCTGAATACCACCGTGTCACATACGTTATTAGTGGTGTGTAGACAA
CCGAAACAGACTTACCACCCATACCCAAAAATCCTCAGGTACGCCGAGGTACGGACCTACTCGATCCTTCTCTCTGCTCC
GTTGCTCGTAAGTCGTCGCACCAACACCCGGAGTCGACTGGCGGTGGTGCCACAAGCGACGCTCTCCGAAACGGTGTAAG
TCATTCGTCTGTCACCAAAGGTCCTTCAGTCTCGAAAAGAACTCTCTACGACTAGTGTTAGACACGCGTCTCCGCCGTCC
TGGCCTTCAACACGCCGCCACTGGCACGTCGAGCCGCAGTGCAGCTCAGACTGTGCGCTCATAGTCGAGCAACTTACTTC
CCGTCGTCTCCGCGGCCGTCGTAGAGCACACTAAGCACACCTTGACATACAATCGAGCTCAGGTTTTGCACCCACGTCTG
GGACACGCTCTCAGTGGAAGCTGCGAGACACAACGACAAGGCATAAATGGTGAGAACTCCTTACGTCCATCCCTATCGCA
TCTTCGGCAAAGCCGGCAAGGGGGCGTGCGTTGTCATGGGCCTATTATGGGAAGGGGTCGGCGTTCGGGGATTTGTGTCT
CTCGCAATTCCCTCTTCCCAAACTCGCACAGCTCCTGCGTCTAAAACGGGTTCGATGGGCTCACTCTGCTGTAATGTTGA
AGCTTCCAGCAGTCTAGCGCTAGGAGGTGAACTGGGCTACGCGAAATTATACTGCCACGTAACTGTTCTGATCCTTTCGC
TAGAGTACTCCGAGCAATCGCCTTCAGCGATGCCCATGTGGACGCATGTGAAGGGTCTGCATCTAGATACGACATTTCCG
GTCGCCCTGGTGTACGGTACTTTCGATTGGTCTCTTCACGCTCAGACCTCGAATACTGGGTACATAAAGATGAAAAC
>SRR359777_unknown_description_
CGAGAGCTCAGCCAATGCGAGCTCATGCCCTGCGGTAACTATTTTCTCAATCCTGAGGTCACACACTCAGTATGGGGGCA
CCAATAATCTCACATACAGCTTTCGAAGCCCATCTTGTGGGCACGCCGGTGACCTAGCCCCCGGCTTGTCTCGTGGAGCC
GAAGACACTTTTTCGTTTTACCTGATCCGCACGTTCCCCTCCATGGGGACACCGCAAATATGTCTCCGTCTTAGTGGCAA
ATTTCAAGTTACGGTCGAATGAGCGATGGCTGATTCGCCAATTTCGCCTGACCCAGGTAACAAGAGACACGCACCGAAGT
CAGCCTACGTCGGTAGCTCTCACACATTCAAGGACACTGGAACGGACTCGGTGCCTATTTGCAAACTAACAATACCGCAA
ATCAAGGATGCACACGCTGCGTTCAAGATTGAAGCACACCACTTAACGTCTCCCATCGGTTACCTCTGCCCCACGAAGCG
ACCGCGGCTTGCTACGGACGGAGCAGGTGTGGGCAGGAAGAGAAATCATGGTAAAAATAGTATTCTATTGGTGCCAAATC
TGTCAGCTCGGTTATCCCAATCACGTTTTGTGTACGTTGGCGCTAAGCCCACTGACAAAATTAGACGAGCATCCCATTAT
TTGCGTCGCCGGGTGTTCCACGAATTCGATCTGCCGTAATGGGGCAGCGAGTCTATCCTATTAACATAACACAGCCTCTC
ATCACAATCGTCCGGGAATGGCGAGGGGATAAGATTCTGGCCGAGATCTCAGGTTTTGCAATTTAGACCTAGGATAATCC
TCCTTCCGTCACTCCGTTTGGAGACGCAGAACCAGCCCGCGGCTGCCACACTCACATGCGCTGCCGTCGCCCTACTGCGT
ATAGTTTAGGGAATGATCCACTTGATTTATATCGAGGAGCCGAAAGATCAGTGCTAATGCGCGCTTGGGGCAAGCGGAAT
ATGACAAGGAGAGAGGCGAACGGTCGAAAAGGTCCGAGTCTGGCGCAATGACGCTGGAATCAGCACCAGCAGGCATCCTA
CACAGTCAAGTTTGCTAATGCCCGGTTTTGACCGCACGGGTCTCTGACTGTACGACGTCACGCCTCGTCTTGTGTGCGGT
CGGGTGCTATCTCATTGGCGGAGAGGGGAAGAACCAAACAAAGACAACATCACAGGACGCCACTCTAAGCTGCCCAGTTC
CAGAATATGAGCAATTGTCAAGAAATGTCGGCTTAGGAAGACCTGACCACAAATGTATGAACCATTACCTACCAGAGAGT
CCGGAAGTTCCGTCAAATGAGGCACCGATAGGGCAGATATTGATGACGCTACTCGAATGCGGTTGTGCCATCCCAAGAGC
ATGAGCAAACACGTTCCGGCAAATCCTACAGGTTAGGGTCACGCGCACGTGCCCGCACCAATTAGCGGGGTCGCAGAATA
CTGGGGAAATCACCGCTCTGACGATTCGCAGGAGTTTGTTCGCAGTCCCAGAGAGTACGCAGTTCTTACGAGACCCGGGG
ACTGAGAGTTCTCCGTGGTAAACCCCCCTGGAAGCTCCCAGCACTCTGGTCCGCTGGGTTCTTACGCGACGCCCTTTTAG
CCGACCTATCTGGCCGGCCCATCATCCTATGGGTGAGTTGCGCGTGGATGGGGTGATAACAAGAGGCAGGCACCCTGTTC
TCACCCGTACGAACACCACGGCATTCCACAGATGAGTAGGTACAGTGAAGACGCGTAATCATTCCTAAGGTGCGAAAGTG
CCGCAGCAAGGGGAGGTCGGATGCCACGGACACCTCGGTTGCGTCGTAAGCGATAACCTTAATAGTCAGAATCGATAATA
TGTAGCTAAACAGTGCGCTCAAGGTCGACGGCACAAGGACTTAGTGCATATGACGGCTCTAGTTCTAAACATGCTGCGCC
CGCCCCCGGGCCAACCGTCCAGTCGCAGCTCGATAGCAATCTCGTAGAGACGCCCCCCTAACAGTCCGGAGACGAAGCTC
GCGGACATAGGGGTCTGGATCATATTGCCATACGTCACTGGTGTGAGTCGTTATGGAGGTGCCCAGCTGGAGAACTGCAG
CCTATGGACTACGGGGGTAGATTTACACCTTACACGCCCGCTGCTCGCCACGTTCCCTATACTAGGTATCGGTCAAGACC
TGGGCTATTACCCACTGGAGCGAGAGCCGCACGCTCTTATCGTAGGGGAGCAGATAAGATCGTCACGACCCGGAGAGCCT
AAACAACTATTCGCATCCTCAGGCCAACCTTGGCAGTGGCAGGCCATAACAAGTATTATGGTGGAACGTCTTCTTGGTGG
TAGGCCAATAGTACTTTTCTTGCTTTTGGGCAGTCTGCACATATCAGAACGGGCCCCACTCGTTTCGAGAAACCAGAGGA
CACTAGAAGATCAATCGCCGTACGAAATCTAGCCACCTCTCTTCGGGATTGCGGGGGTGCACACCGTCCCCCCGTGCCTA
GCATGAGGGGCTACAGAGTGGTGATCGGCGCAACGAAAAGCTTACGCAAGGGGAAGTGTGGCTTGAATGTTCATATTTCC
CGCGAAAGCTTTGTGGAGGAGCAGAGAGTACGCCGGGTATGGGGTTGTATGTAAATCAGACGATCTCCATATGTTGTTCA
AGCTCGCACAGCTGTCGGCACATCACCGTCTAAAAAGACAGCGCTAGGTATTCATGGAGGCAGTAAAAACTCAGCTGAGA
AGCGGTAGATGCTCCGGAGGAGCGTAAAACTGGACTTAGACCGAACGTTTCTCAGACTAGACTTGGGGGCGCGAACGAGG
AACGTAAAAGAGGTCTTGAGCGCCGCATAGAATCAGCACAATCTGGCCAGTCGGATTACTAAGCCCAGGCGCCATGGAGC
GGCAGGTACAAGAAACGAAGTGCGAGAAGTTACGAAGAGTCAAGATAAACGTTGGGGGGCAGCGGCGTGGGAGCCTAACA
TGGACCTCACTGCCCCCGATACGCGGGGGCGGCGGGACACGACTTCGCTAGGCTCGAGGTAAACCAGGCTAGGAAAATAG
TTCGGATCGGCACTCGCGCACAGTTCAACAGCCGGGAGGGCGCAAGTAGTTGACTGTTTCTGACGCCAGGCTTCAGAGTC
TCACATCCATCTGGAACACGCTACTGCATGCCTGCGGCGTCACCAGGAACCTGCGTGGGCGCACAATGTCTGAGGTATCC
ATTTGACTTAGCGGCGATGACTTCTTTCCCAGAATGGGAGGAAAGGCGGTCGATTTCAAGCACCAAAGCCCTTCCCGACC
AGCACGAGGATCCTAAGCACTTTCGCGTAAATATACTGGGACAATGAGCAGAGACGGCTTTACTAGGACAGACCCCGCAA
CAATCCACAGCAGGGGTATGTACCTTTCAATTTCAGGGCCACGTGTAGTGAACGCGTACCTCGCTGCTCAGGCGTTGAGA
GTAGAAACCGGCCACGCGCGCTAGTATTAAGGATTGAGACGGAAGCCGACATAGTGAAGGCGGGTGGGGGAGACTAGACT
GGTGGTCCACGCAGGAGAGGGAGGTTGAATGTGAACGGGAGCCCTTGTTTACGATTGGGCTACTGGCACTCTCAATAAGC
CAGTGCGGTGAGTTGTTTCTCAAACTTTCTAGAAGTTTTTCTTTCTGGATGTTTTTGTTCTCCTTACTGTAGAACTCTCA
ATGACGGTCGCTTCGAGCCCATCGATCGGTGGTTGCGTCATATACGATTCTCAGCCGATACCACTCGGCCCGTTACTCCC
CCGATTTTATGGGCACAGCCTGTGGCCGACGGCACCGCCGTAATGGTTTGACATTCGTGAGTCCGACCCAAAGCCTGAAG
CATGTCTACGCGGAGCCCCAATTTGCGCGGACCACCCTCCCACCGCATCCCTAACCCTTACGCCTGCTGCCGACTGTTGT
AGTCGAGTATTGTGTCAGGCCATTGTATCTCAATAGTTTTTGAGCTGGTCCCCCAGGCGCGCGGGCCCGGGGACTGCTAG
GCTTCCTTAAACGGAGTGTTGCATTTAGGTTGACGATGGAGGGGGACCGGTGAATGCTTCGGGCTTCTTTCCTGTTTTAT
ACGGGTCACTAAATCCTTGTCCTGGTGCCCGTCGTAGCGGCTTGTAGTAATTCTTCTTGAGGCGGTGCATCTCGTGACCG
GATCAGGCCCCCTCTTGTCTCATGCTGTCCTCATAACACAAACGGCGGAATGAACTCCAGTCCGCCGGGTAAATCAGTCC
TTAAGCAGTGTTAGAGTGGTGCTATCCATAACTAGATACGGCGAATTTGGGCAACAACTCGTACTTGTGTGGGTTCGCCA
TCGCGTTAGCCTTCCCGTAAATGAACCAGCGCTAAATAGAGTTATGCTTATGCGCGCACGGATGATTTGGGGTCGCTCTC
GTGGTTGCTCCAGTGCGATGTGCCCCGACGGTGAGAGCTGTTGGGACCAAATGGGCGGCATGGCGACTCAGCGTACGAGA
TGGGATCCGATACACCCTTACGGGATAACCCGCTTAGTAGCTCTTCCATCGTGCCTTGCTCAGTCTGCTAATCCCGCCCC
TCATTTCGCGCTCGGCCTCCGTCATCGCTTCCTCGAGGGGGACTCAAGATTTTAAATCGTTTTCAGTCGGAAACAGCTGT
TCGGAGTTTACCGTGCCTCCACCCGCTGTATCGGCAACGGACTCGCTGTCCACTTGGTACCCTGAAAGGAGTTGACCAAT
GGACCAATGTTGGAAGGGTTCTCGACGAATCGCCTCTAACGTAGCGCAGCGGTGGGAAGCACTTCTTCGCTGTGCCTACG
CATGGAGCTGAGTCTATGTCGTTGAGATAGGTCCGTCTCTAGCTTAACCGGTAATATAGGCTCCTGGGTCTACGAACGAC
CAGGCTTCCCTGGGACCCCGGTTAGCGTCTCGCCAGGCCTCGACTGAAATCGACGTAACCCGGAAACCGCGTGTCGTATA
CCCCGAAAGACGCAAGTGCCTAGGCCGCTTCCTGCCTGAATACCACCGTGTCACATACGTTATTAGTGGTGTGTAGACAA
CCGAAACAGACTTACCACCCATACCCAAAAATCCTCAGGTACGCCGAGGTACGGACCTACTCGATCCTTCTCTCTGCTCC
GTTGCTCGTAAGTCGTCGCACCAACACCCGGAGTCGACTGGCGGTGGTGCCACAAGCGACGCTCTCCGAAACGGTGTAAG
TCATTCGTCTGTCACCAAAGGTCCTTCAGTCTCGAAAAGAACTCTCTACGACTAGTGTTAGACACGCGTCTCCGCCGTCC
TGGCCTTCAACACGCCGCCACTGGCACGTCGAGCCGCAGTGCAGCTCAGACTGTGCGCTCATAGTCGAGCAACTTACTTC
CCGTCGTCTCCGCGGCCGTCGTAGAGCACACTAAGCACACCTTGACATACAATCGAGCTCAGGTTTTGCACCCACGTCTG
GGACACGCTCTCAGTGGAAGCTGCGAGACACAACGACAAGGCATAAATGGTGAGAACTCCTTACGTCCATCCCTATCGCA
TCTTCGGCAAAGCCGGCAAGGGGGCGTGCGTTGTCATGGGCCTATTATGGGAAGGGGTCGGCGTTCGGGGATTTGTGTCT
CTCGCAATTCCCTCTTCCCAAACTCGCACAGCTCCTGCGTCTAAAACGGGTTCGATGGGCTCACTCTGCTGTAATGTTGA
AGCTTCCAGCAGTCTAGCGCTAGGAGGTGAACTGGGCTACGCGAAATTATACTGCCACGTAACTGTTCTGATCCTTTCGC
TAGAGTACTCCGAGCAATCGCCTTCAGCGATGCCCATGTGGACGCATGTGAAGGGTCTGCATCTAGATACGACATTTCCG
GTCGCCCTGGTGTACGGTACTTTCGATTGGTCTCTTCACGCTCAGACCTCGAATACTGGGTACATAAAGATGAAAAC
>SRR359782_unknown_description_
CGAGAGCTCAGCCAATGCGAGCTCATGCCCTGCGGTAACTATTTTCTCAATCCTGAGGTCACACACTCAGTATGGGGGCA
CCAATAATCTCACATACAGCTTTCGAAGCCCATCTTGTGGGCACGCCGGTGACCTAGCCCCCGGCTTGTCTCGTGGAGCC
GAAGACACTTTTTCGTTTTACCTGATCCGCACGTTCCCCTCCATGGGGACACCGCAAATATGTCTCCGTCTTAGTGGCAA
ATTTCAAGTTACGGTCGAATGAGCGATGGCTGATTCGCCAATTTCGCCTGACCCAGGTAACAAGAGACACGCACCGAAGT
CAGCCTACGTCGGTAGCTCTCACACATTCAAGGACACTGGAACGGACTCGGTGCCTATTTGCAAACTAACAATACCGCAA
ATCAAGGATGCACACGCTGCGTTCAAGATTGAAGCACACCACTTAACGTCTCCCATCGGTTACCTCTGCCCCACGAAGCG
ACCGCGGCTTGCTACGGACGGAGCAGGTGTGGGCAGGAAGAGAAATCATGGTAAAAATAGTATTCTATTGGTGCCAAATC
TGTCAGCTCGGTTATCCCAATCACGTTTTGTGTACGTTGGCGCTAAGCCCACTGACAAAATTAGACGAGCATCCCATTAT
TTGCGTCGCCGGGTGTTCCACGAATTCGATCTGCCGTAATGGGGCAGCGAGTCTATCCTATTAACATAACACAGCCTCTC
ATCACAATCGTCCGGGAATGGCGAGGGGATAAGATTCTGGCCGAGATCTCAGGTTTTGCAATTTAGACCTAGGATAATCC
TCCTTCCGTCACTCCGTTTGGAGACGCAGAACCAGCCCGCGGCTGCCACACTCACATGCGCTGCCGTCGCCCTACTGCGT
ATAGTTTAGGGAATGATCCACTTGATTTATATCGAGGAGCCGAAAGATCAGTGCTAATGCGCGCTTGGGGCAAGCGGAAT
ATGACAAAGAGAGAGGCGAACGGTCGAAAAGGTCCGAGTCTGGCGCAATGACGCTGGAATCAGCACCAGCAGGCATCCTA
CACAGTCAAGTTTGCTAATGCCCGGTTTTGACCGCACGGGTCTCTGACTGTACGACGTCACGCCTCGTCTTGTGTGCGGT
CGGGTGCTATCTCATTGGCGGAGAGGGGAAGAACCAAACAAAGACAACATCACAGGACGCCACTCTAAGCTGCCCAGTTC
CAGAATATGAGCAATTGTCAAGAAATGTCGGCTTAGGAAGACCTGACCACAAATGTATGAACCATTACCTACCAGAGAGT
CCGGAAGTTCCGTCAAATGAGGCACCGATAGGGCAGATATTGATGACGCTACTCGAATGCGGTTGTGCCATCCCAAGAGC
ATGAGCAAACACGTTCCGGCAAATCCTACAGGTTAGGGTCACGCGCACGTGCCCGCACCAATTAGCGGGGTCGCAGAATA
CTGGGGAAATCACCGCTCTGACGATTCGCAGGAGTTTGTTCGCAGTCCCAGAGAGTACGCAGTTCTTACGAGACCCGGGG
ACTGAGAGTTCTCCGTGGTAAACCCCCCTGGAAGCTCCCAGCACTCTGGTCCGCTGGGTTCTTACGCGACGCCCTTTTAG
CCGACCTATCTGGCCGGCCCATCATCCTATGGGTGAGTTGCGCGTGGATGGGGTGATAACAAGAGGCAGGCACCCTGTTC
TCACCCGTACGAACACCACGGCATTCCACAGATGAGTAGGTACAGTGAAGACGCGTAATCATTCCTAAGGTGCGAAAGTG
CCGCAGCAAGGGGAGGTCGGATGCCACGGACACCTCGGTTGCGTCGTAAGCGATAACCTTAATAGTCAGAATCGATAATA
TGTAGCTAAACAGTGCGCTCAAGGTCGACGGCACAAGGACTTAGTGCATATGACGGCTCTAGTTCTAAACATGCTGCGCC
CGCCCCCGGGCCAACCGTCCAGTCGCAGCTCGATAGCAATCTCGTAGAGACGCCCCCCTAACAGTCCGGAGACGAAGCTC
GCGGACATAGGGGTCTGGATCATATTGCCATACGTCACTGGTGTGAGTCGTTATGGAGGTGCCCAGCTGGAGAACTGCAG
CCTATGGACTACGGGGGTAGATTTACACCTTACACGCCCGCTGCTCGCCACGTTCCCTATACTAGGTATCGGTCAAGACC
TGGGCTATTACCCACTGGAGCGAGAGCCGCACGCTCTTATCGTAGGGGAGCAGATAAGATCGTCACGACCCGGAGAGCCT
AAACAACTATTCGCATCCTCAGGCCAACCTTGGCAGTGGCAGGCCATAACAAGTATTATGGTGGAACGTCTTCTTGGTGG
TAGGCCAATAGTACTTTTCTTGCTTTTGGGCAGTCTGCACATATCAGAACGGGCCCCACTCGTTTCGAGAAACCAGAGGA
CACTAGAAGATCAATCGCCGTACGAAATCTAGCCACCTCTCTTCGGGATTGCGGGGGTGCACACCGTCCCCCCGTGCCTA
GCATGAGGGGCTACAGAGTGGTGATCGGCGCAACGAAAAGCTTACGCAAGGGGAAGTGTGGCTTGAATGTTCATATTTCC
CGCGAAAGCTTTGTGGAGGAGCAGAGAGTACGCCGGGTATGGGGTTGTATGTAAATCAGACGATCTCCATATGTTGTTCA
AGCTCGCACAGCTGTCGGCACATCACCGTCTAAAAAGACAGCGCTAGGTATTCATGGAGGCAGTAAAAACTCAGCTGAGA
AGCGGTAGATGCTCCGGAGGAGCGTAAAACTGGACTTAGACCGAACGTTTCTCAGACTAGACTTGGGGGCGCGAACGAGG
AACGTAAAAGAGGTCTTGAGCGCCGCATAGAATCAGCACAATCTGGCCAGTCGGATTACTAAGCCCAGGCGCCATGGAGC
GGCAGGTACAAGAAACGAAGTGCGAGAAGTTACGAAGAGTCAAGATAAACGTTGGGGGGCAGCGGCGTGGGAGCCTAACA
TGGACCTCACTGCCCCCGATACGCGGGGGCGGCGGGACACGACTTCGCTAGGCTCGAGGTAAACCAGGCTAGGAAAATAG
TTCGGATCGGCACTCGCGCACAGTTCAACAGCCGGGAGGGCGCAAGTAGTTGACTGTTTCTGACGCCAGGCTTCAGAGTC
TCACATCCATCTGGAACACGCTACTGCATGCCTGCGGCGTCACCAGGAACCTGCGTGGGCGCACAATGTCTGAGGTATCC
ATTTGACTTAGCGGCGATGACTTCTTTCCCAGAATGGGAGGAAAGGCGGTCGATTTCAAGCACCAAAGCCCTTCCCGACC
AGCACGAGGATCCTAAGCACTTTCGCGTAAATATACTGGGACAATGAGCAGAGACGGCTTTACTAGGACAGACCCCGCAA
CAATCCACAGCAGGGGTATGTACCTTTCAATTTCAGGGCCACGTGTAGTGAACGCGTACCTCGCTGCTCAGGCGTTGAGA
GTAGAAACCGGCCACGCGCGCTAGTATTAAGGATTGAGACGGAAGCCGACATAGTGAAGGCGGGTGGGGGAGACTAGACT
GGTGGTCCACGCAGGAGAGGGAGGTTGAATGTGAACGGGAGCCCTTGTTTACGATTGGGCTACTGGCACTCTCAATAAGC
CAGTGCGGTGAGTTGTTTCTCAAACTTTCTAGAAGTTTTTCTTTCTGGATGTTTTTGTTCTCCTTACTGTAGAACTCTCA
ATGACGGTCGCTTCGAGCCCATCGATCGGTGGTTGCGTCATATACGATTCTCAGCCGATACCACTCGGCCCGTTACTCCC
CCGATTTTATGGGCACAGCCTGTGGCCGACGGCACCGCCGTAATGGTTTGACATTCGTGAGTCCGACCCAAAGCCTGAAG
CATGTCTACGCGGAGCCCCAATTTGCGCGGACCACCCTCCCACCGCATCCCTAACCCTTACGCCTGCTGCCGACTGTTGT
AGTCGAGTATTGTGTCAGGCCATTGTATCTCAATAGTTTTTGAGCTGGTCCCCCAGGCGCGCGGGCCCGGGGACTGCTAG
GCTTCCTTAAACGGAGTGTTGCATTTAGGTTGACGATGGAGGGGGACCGGTGAATGCTTCGGGCTTCTTTCCTGTTTTAT
ACGGGTCACTAAATCCTTGTCCTGGTGCCCGTCGTAGCGGCTTGTAGTAATTCTTCTTGAGGCGGTGCATCTCGTGACCG
GATCAGGCCCCCTCTTGTCTCATGCTGTCCTCATAACACAAACGGCGGAATGAACTCCAGTCCGCCGGGTAAATCAGTCC
TTAAGCAGTGTTAGAGTGGTGCTATCCATAACTAGATACGGCGAATTTGGGCAACAACTCGTACTTGTGTGGGTTCGCCA
TCGCGTTAGCCTTCCCGTAAATGAACCAGCGCTAAATAGAGTTATGCTTATGCGCGCACGGATGATTTGGGGTCGCTCTC
GTGGTTGCTCCAGTGCGATGTGCCCCGACGGTGAGAGCTGTTGGGACCAAATGGGCGGCATGGCGACTCAGCGTACGAGA
TGGGATCCGATACACCCTTACGGGATAACCCGCTTAGTAGCTCTTCCATCGTGCCTTGCTCAGTCTGCTAATCCCGCCCC
TCATTTCGCGCTCGGCCTCCGTCATCGCTTCCTCGAGGGGGACTCAAGATTTTAAATCGTTTTCAGTCGGAAACAGCTGT
TCGGAGTTTACCGTGCCTCCACCCGCTGTATCGGCAACGGACTCGCTGTCCACTTGGTACCCTGAAAGGAGTTGACCAAT
GGACCAATGTTGGAAGGGTTCTCGACGAATCGCCTCTAACGTAGCGCAGCGGTGGGAAGCACTTCTTCGCTGTGCCTACG
CATGGAGCTGAGTCTATGTCGTTGAGATAGGTCCGTCTCTAGCTTAACCGGTAATATAGGCTCCTGGGTCTACGAACGAC
CAGGCTTCCCTGGGACCCCGGTTAGCGTCTCGCCAGGCCTCGACTGAAATCGACGTAACCCGGAAACCGCGTGTCGTATA
CCCCGAAAGACGCAAGTGCCTAGGCCGCTTCCTGCCTGAATACCACCGTGTCACATACGTTATTAGTGGTGTGTAGACAA
CCGAAACAGACTTACCACCCATACCCAAAAATCCTCAGGTACGCCGAGGTACGGACCTACTCGATCCTTCTCTCTGCTCC
GTTGCTCGTAAGTCGTCGCACCAACACCCGGAGTCGACTGGCGGTGGTGCCACAAGCGACGCTCTCCGAAACGGTGTAAG
TCATTCGTCTGTCACCAAAGGTCCTTCAGTCTCGAAAAGAACTCTCTACGACTAGTGTTAGACACGCGTCTCCGCCGTCC
TGGCCTTCAACACGCCGCCACTGGCACGTCGAGCCGCAGTGCAGCTCAGACTGTGCGCTCATAGTCGAGCAACTTACTTC
CCGTCGTCTCCGCGGCCGTCGTAGAGCACACTAAGCACACCTTGACATACAATCGAGCTCAGGTTTTGCACCCACGTCTG
GGACACGCTCTCAGTGGAAGCTGCGAGACACAACGACAAGGCATAAATGGTGAGAACTCCTTACGTCCATCCCTATCGCA
TCTTCGGCAAAGCCGGCAAGGGGGCGTGCGTTGTCATGGGCCTATTATGGGAAGGGGTCGGCGTTCGGGGATTTGTGTCT
CTCGCAATTCCCTCTTCCCAAACTCGCACAGCTCCTGCGTCTAAAACGGGTTCGATGGGCTCACTCTGCTGTAATGTTGA
AGCTTCCAGCAGTCTAGCGCTAGGAGGTGAACTGGGCTACGCGAAATTATACTGCCACGTAACTGTTCTGATCCTTTCGC
TAGAGTACTCCGAGCAATCGCCTTCAGCGATGCCCATGTGGACGCATGTGAAGGGTCTGCATCTAGATACGACATTTCCG
GTCGCCCTGGTGTACGGTACTTTCGATTGGTCTCTTCACGCTCAGACCTCGAATACTGGGTACATAAAGATGAAAAC
>SRR359783_unknown_description_
CGAGAGCTCAGCCAATGCGAGCTCATGCCCTGCGGTAACTATTTTCTCAATCCTGAGGTCACACACTCAGTATGGGGGCA
CCAATAATCTCACATACAGCTTTCGAAGCCCATCTTGTGGGCACGCCGGTGACCTAGCCCCCGGCTTGTCTCGTGGAGCC
GAAGACACTTTTTCGTTTTACCTGATCCGCACGTTCCCCTCCATGGGGACACCGCAAATATGTCTCCGTCTTAGTGGCAA
ATTTCAAGTTACGGTCGAATGAGCGATGGCTGATTCGCCAATTTCGCCTGACCCAGGTAACAAGAGACACGCACCGAAGT
CAGCCTACGTCGGTAGCTCTCACACATTCAAGGACACTGGAACGGACTCGGTGCCTATTTGCAAACTAACAATACCGCAA
ATCAAGGATGCACACGCTGCGTTCAAGATTGAAGCACACCACTTAACGTCTCCCATCGGTTACCTCTGCCCCACGAAGCG
ACCGCGGCTTGCTACGGACGGAGCAGGTGTGGGCAGGAAGAGAAATCATGGTAAAAATAGTATTCTATTGGTGCCAAATC
TGTCAGCTCGGTTATCCCAATCACGTTTTGTGTACGTTGGCGCTAAGCCCACTGACAAAATTAGACGAGCATCCCATTAT
TTGCGTCGCCGGGTGTTCCACGAATTCGATCTGCCGTAATGGGGCAGCGAGTCTATCCTATTAACATAACACAGCCTCTC
ATCACAATCGTCCGGGAATGGCGAGGGGATAAGATTCTGGCCGAGATCTCAGGTTTTGCAATTTAGACCTAGGATAATCC
TCCTTCCGTCACTCCGTTTGGAGACGCAGAACCAGCCCGCGGCTGCCACACTCACATGCGCTGCCGTCGCCCTACTGCGT
ATAGTTTAGGGAATGATCCACTTGATTTATATCGAGGAGCCGAAAGATCAGTGCTAATGCGCGCTTGGGGCAAGCGGAAT
ATGACAAGGAGAGAGGCGAACGGTCGAAAAGGTCCGAGTCTGGCGCAATGACGCTGGAATCAGCACCAGCAGGCATCCTA
CACAGTCAAGTTTGCTAATGCCCGGTTTTGACCGCACGGGTCTCTGACTGTACGACGTCACGCCTCGTCTTGTGTGCGGT
CGGGTGCTATCTCATTGGCGGAGAGGGGAAGAACCAAACAAAGACAACATCACAGGACGCCACTCTAAGCTGCCCAGTTC
CAGAATATGAGCAATTGTCAAGAAATGTCGGCTTAGGAAGACCTGACCACAAATGTATGAACCATTACCTACCAGAGAGT
CCGGAAGTTCCGTCAAATGAGGCACCGATAGGGCAGATATTGATGACGCTACTCGAATGCGGTTGTGCCATCCCAAGAGC
ATGAGCAAACACGTTCCGGCAAATCCTACAGGTTAGGGTCACGCGCACGTGCCCGCACCAATTAGCGGGGTCGCAGAATA
CTGGGGAAATCACCGCTCTGACGATTCGCAGGAGTTTGTTCGCAGTCCCAGAGAGTACGCAGTTCTTACGAGACCCGGGG
ACTGAGAGTTCTCCGTGGTAAACCCCCCTGGAAGCTCCCAGCACTCTGGTCCGCTGGGTTCTTACGCGACGCCCTTTTAG
CCGACCTATCTGGCCGGCCCATCATCCTATGGGTGAGTTGCGCGTGGATGGGGTGATAACAAGAGGCAGGCACCCTGTTC
TCACCCGTACGAACACCACGGCATTCCACAGATGAGTAGGTACAGTGAAGACGCGTAATCATTCCTAAGGTGCGAAAGTG
CCGCAGCAAGGGGAGGTCGGATGCCACGGACACCTCGGTTGCGTCGTAAGCGATAACCTTAATAGTCAGAATCGATAATA
TGTAGCTAAACAGTGCGCTCAAGGTCGACGGCACAAGGACTTAGTGCATATGACGGCTCTAGTTCTAAACATGCTGCGCC
CGCCCCCGGGCCAACCGTCCAGTCGCAGCTCGATAGCAATCTCGTAGAGACGCCCCCCTAACAGTCCGGAGACGAAGCTC
GCGGACATAGGGGTCTGGATCATATTGCCATACGTCACTGGTGTGAGTCGTTATGGAGGTGCCCAGCTGGAGAACTGCAG
CCTATGGACTACGGGGGTAGATTTACACCTTACACGCCCGCTGCTCGCCACGTTCCCTATACTAGGTATCGGTCAAGACC
TGGGCTATTACCCACTGGAGCGAGAGCCGCACGCTCTTATCGTAGGGGAGCAGATAAGATCGTCACGACCCGGAGAGCCT
AAACAACTATTCGCATCCTCAGGCCAACCTTGGCAGTGGCAGGCCATAACAAGTATTATGGTGGAACGTCTTCTTGGTGG
TAGGCCAATAGTACTTTTCTTGCTTTTGGGCAGTCTGCACATATCAGAACGGGCCCCACTCGTTTCGAGAAACCAGAGGA
CACTAGAAGATCAATCGCCGTACGAAATCTAGCCACCTCTCTTCGGGATTGCGGGGGTGCACACCGTCCCCCCGTGCCTA
GCATGAGGGGCTACAGAGTGGTGATCGGCGCAACGAAAAGCTTACGCAAGGGGAAGTGTGGCTTGAATGTTCATATTTCC
CGCGAAAGCTTTGTGGAGGAGCAGAGAGTACGCCGGGTATGGGGTTGTATGTAAATCAGACGATCTCCATATGTTGTTCA
AGCTCGCACAGCTGTCGGCACATCACCGTCTAAAAAGACAGCGCTAGGTATTCATGGAGGCAGTAAAAACTCAGCTGAGA
AGCGGTAGATGCTCCGGAGGAGCGTAAAACTGGACTTAGACCGAACGTTTCTCAGACTAGACTTGGGGGCGCGAACGAGG
AACGTAAAAGAGGTCTTGAGCGCCGCATAGAATCAGCACAATCTGGCCAGTCGGATTACTAAGCCCAGGCGCCATGGAGC
GGCAGGTACAAGAAACGAAGTGCGAGAAGTTACGAAGAGTCAAGATAAACGTTGGGGGGCAGCGGCGTGGGAGCCTAACA
TGGACCTCACTGCCCCCGATACGCGGGGGCGGCGGGACACGACTTCGCTAGGCTCGAGGTAAACCAGGCTAGGAAAATAG
TTCGGATCGGCACTCGCGCACAGTTCAACAGCCGGGAGGGCGCAAGTAGTTGACTGTTTCTGACGCCAGGCTTCAGAGTC
TCACATCCATCTGGAACACGCTACTGCATGCCTGCGGCGTCACCAGGAACCTGCGTGGGCGCACAATGTCTGAGGTATCC
ATTTGACTTAGCGGCGATGACTTCTTTCCCAGAATGGGAGGAAAGGCGGTCGATTTCAAGCACCAAAGCCCTTCCCGACC
AGCACGAGGATCCTAAGCACTTTCGCGTAAATATACTGGGACAATGAGCAGAGACGGCTTTACTAGGACAGACCCCGCAA
CAATCCACAGCAGGGGTATGTACCTTTCAATTTCAGGGCCACGTGTAGTGAACGCGTACCTCGCTGCTCAGGCGTTGAGA
GTAGAAACCGGCCACGCGCGCTAGTATTAAGGATTGAGACGGAAGCCGACATAGTGAAGGCGGGTGGGGGAGACTAGACT
GGTGGTCCACGCAGGAGAGGGAGGTTGAATGTGAACGGGAGCCCTTGTTTACGATTGGGCTACTGGCACTCTCAATAAGC
CAGTGCGGTGAGTTGTTTCTCAAACTTTCTAGAAGTTTTTCTTTCTGGATGTTTTTGTTCTCCTTACTGTAGAACTCTCA
ATGACGGTCGCTTCGAGCCCATCGATCGGTGGTTGCGTCATATACGATTCTCAGCCGATACCACTCGGCCCGTTACTCCC
CCGATTTTATGGGCACAGCCTGTGGCCGACGGCACCGCCGTAATGGTTTGACATTCGTGAGTCCGACCCAAAGCCTGAAG
CATGTCTACGCGGAGCCCCAATTTGCGCGGACCACCCTCCCACCGCATCCCTAACCCTTACGCCTGCTGCCGACTGTTGT
AGTCGAGTATTGTGTCAGGCCATTGTATCTCAATAGTTTTTGAGCTGGTCCCCCAGGCGCGCGGGCCCGGGGACTGCTAG
GCTTCCTTAAACGGAGTGTTGCATTTAGGTTGACGATGGAGGGGGACCGGTGAATGCTTCGGGCTTCTTTCCTGTTTTAT
ACGGGTCACTAAATCCTTGTCCTGGTGCCCGTCGTAGCGGCTTGTAGTAATTCTTCTTGAGGCGGTGCATCTCGTGACCG
GATCAGGCCCCCTCTTGTCTCATGCTGTCCTCATAACACAAACGGCGGAATGAACTCCAGTCCGCCGGGTAAATCAGTCC
TTAAGCAGTGTTAGAGTGGTGCTATCCATAACTAGATACGGCGAATTTGGGCAACAACTCGTACTTGTGTGGGTTCGCCA
TCGCGTTAGCCTTCCCGTAAATGAACCAGCGCTAAATAGAGTTATGCTTATGCGCGCACGGATGATTTGGGGTCGCTCTC
GTGGTTGCTCCAGTGCGATGTGCCCCGACGGTGAGAGCTGTTGGGACCAAATGGGCGGCATGGCGACTCAGCGTACGAGA
TGGGATCCGATACACCCTTACGGGATAACCCGCTTAGTAGCTCTTCCATCGTGCCTTGCTCAGTCTGCTAATCCCGCCCC
TCATTTCGCGCTCGGCCTCCGTCATCGCTTCCTCGAGGGGGACTCAAGATTTTAAATCGTTTTCAGTCGGAAACAGCTGT
TCGGAGTTTACCGTGCCTCCACCCGCTGTATCGGCAACGGACTCGCTGTCCACTTGGTACCCTGAAAGGAGTTGACCAAT
GGACCAATGTTGGAAGGGTTCTCGACGAATCGCCTCTAACGTAGCGCAGCGGTGGGAAGCACTTCTTCGCTGTGCCTACG
CATGGAGCTGAGTCTATGTCGTTGAGATAGGTCCGTCTCTAGCTTAACCGGTAATATAGGCTCCTGGGTCTACGAACGAC
CAGGCTTCCCTGGGACCCCGGTTAGCGTCTCGCCAGGCCTCGACTGAAATCGACGTAACCCGGAAACCGCGTGTCGTATA
CCCCGAAAGACGCAAGTGCCTAGGCCGCTTCCTGCCTGAATACCACCGTGTCACATACGTTATTAGTGGTGTGTAGACAA
CCGAAACAGACTTACCACCCATACCCAAAAATCCTCAGGTACGCCGAGGTACGGACCTACTCGATCCTTCTCTCTGCTCC
GTTGCTCGTAAGTCGTCGCACCAACACCCGGAGTCGACTGGCGGTGGTGCCACAAGCGACGCTCTCCGAAACGGTGTAAG
TCATTCGTCTGTCACCAAAGGTCCTTCAGTCTCGAAAAGAACTCTCTACGACTAGTGTTAGACACGCGTCTCCGCCGTCC
TGGCCTTCAACACGCCGCCACTGGCACGTCGAGCCGCAGTGCAGCTCAGACTGTGCGCTCATAGTCGAGCAACTTACTTC
CCGTCGTCTCCGCGGCCGTCGTAGAGCACACTAAGCACACCTTGACATACAATCGAGCTCAGGTTTTGCACCCACGTCTG
GGACACGCTCTCAGTGGAAGCTGCGAGACACAACGACAAGGCATAAATGGTGAGAACTCCTTACGTCCATCCCTATCGCA
TCTTCGGCAAAGCCGGCAAGGGGGCGTGCGTTGTCATGGGCCTATTATGGGAAGGGGTCGGCGTTCGGGGATTTGTGTCT
CTCGCAATTCCCTCTTCCCAAACTCGCACAGCTCCTGCGTCTAAAACGGGTTCGATGGGCTCACTCTGCTGTAATGTTGA
AGCTTCCAGCAGTCTAGCGCTAGGAGGTGAACTGGGCTACGCGAAATTATACTGCCACGTAACTGTTCTGATCCTTTCGC
TAGAGTACTCCGAGCAATCGCCTTCAGCGATGCCCATGTGGACGCATGTGAAGGGTCTGCATCTAGATACGACATTTCCG
GTCGCCCTGGTGTACGGTACTTTCGATTGGTCTCTTCACGCTCAGACCTCGAATACTGGGTACATAAAGATGAAAAC
>SRR359784_unknown_description_
CGAGAGCTCAGCCAATGCGAGCTCATGCCCTGCGGTAACTATTTTCTCAATCCTGAGGTCACACACTCAGTATGGGGGCA
CCAATAATCTCACATACAGCTTTCGAAGCCCATCTTGTGGGCACGCCGGTGACCTAGCCCCCGGCTTGTCTCGTGGAGCC
GAAGACACTTTTTCGTTTTACCTGATCCGCACGTTCCCCTCCATGGGGACACCGCAAATATGTCTCCGTCTTAGTGGCAA
ATTTCAAGTTACGGTCGAATGAGCGATGGCTGATTCGCCAATTTCGCCTGACCCAGGTAACAAGAGACACGCACCGAAGT
CAGCCTACGTCGGTAGCTCTCACACATTCAAGGACACTGGAACGGACTCGGTGCCTATTTGCAAACTAACAATACCGCAA
ATCAAGGATGCACACGCTGCGTTCAAGATTGAAGCACACCACTTAACGTCTCCCATCGGTTACCTCTGCCCCACGAAGCG
ACCGCGGCTTGCTACGGACGGAGCAGGTGTGGGCAGGAAGAGAAATCATGGTAAAAATAGTATTCTATTGGTGCCAAATC
TGTCAGCTCGGTTATCCCAATCACGTTTTGTGTACGTTGGCGCTAAGCCCACTGACAAAATTAGACGAGCATCCCATTAT
TTGCGTCGCCGGGTGTTCCACGAATTCGATCTGCCGTAATGGGGCAGCGAGTCTATCCTATTAACATAACACAGCCTCTC
ATCACAATCGTCCGGGAATGGCGAGGGGATAAGATTCTGGCCGAGATCTCAGGTTTTGCAATTTAGACCTAGGATAATCC
TCCTTCCGTCACTCCGTTTGGAGACGCAGAACCAGCCCGCGGCTGCCACACTCACATGCGCTGCCGTCGCCCTACTGCGT
ATAGTTTAGGGAATGATCCACTTGATTTATATCGAGGAGCCGAAAGATCAGTGCTAATGCGCGCTTGGGGCAAGCGGAAT
ATGACAAGGAGAGAGGCGAACGGTCGAAAAGGTCCGAGTCTGGCGCAATGACGCTGGAATCAGCACCAGCAGGCATCCTA
CACAGTCAAGTTTGCTAATGCCCGGTTTTGACCGCACGGGTCTCTGACTGTACGACGTCACGCCTCGTCTTGTGTGCGGT
CGGGTGCTATCTCATTGGCGGAGAGGGGAAGAACCAAACAAAGACAACATCACAGGACGCCACTCTAAGCTGCCCAGTTC
CAGAATATGAGCAATTGTCAAGAAATGTCGGCTTAGGAAGACCTGACCACAAATGTATGAACCATTACCTACCAGAGAGT
CCGGAAGTTCCGTCAAATGAGGCACCGATAGGGCAGATATTGATGACGCTACTCGAATGCGGTTGTGCCATCCCAAGAGC
ATGAGCAAACACGTTCCGGCAAATCCTACAGGTTAGGGTCACGCGCACGTGCCCGCACCAATTAGCGGGGTCGCAGAATA
CTGGGGAAATCACCGCTCTGACGATTCGCAGGAGTTTGTTCGCAGTCCCAGAGAGTACGCAGTTCTTACGAGACCCGGGG
ACTGAGAGTTCTCCGTGGTAAACCCCCCTGGAAGCTCCCAGCACTCTGGTCCGCTGGGTTCTTACGCGACGCCCTTTTAG
CCGACCTATCTGGCCGGCCCATCATCCTATGGGTGAGTTGCGCGTGGATGGGGTGATAACAAGAGGCAGGCACCCTGTTC
TCACCCGTACGAACACCACGGCATTCCACAGATGAGTAGGTACAGTGAAGACGCGTAATCATTCCTAAGGTGCGAAAGTG
CCGCAGCAAGGGGAGGTCGGATGCCACGGACACCTCGGTTGCGTCGTAAGCGATAACCTTAATAGTCAGAATCGATAATA
TGTAGCTAAACAGTGCGCTCAAGGTCGACGGCACAAGGACTTAGTGCATATGACGGCTCTAGTTCTAAACATGCTGCGCC
CGCCCCCGGGCCAACCGTCCAGTCGCAGCTCGATAGCAATCTCGTAGAGACGCCCCCCTAACAGTCCGGAGACGAAGCTC
GCGGACATAGGGGTCTGGATCATATTGCCATACGTCACTGGTGTGAGTCGTTATGGAGGTGCCCAGCTGGAGAACTGCAG
CCTATGGACTACGGGGGTAGATTTACACCTTACACGCCCGCTGCTCGCCACGTTCCCTATACTAGGTATCGGTCAAGACC
TGGGCTATTACCCACTGGAGCGAGAGCCGCACGCTCTTATCGTAGGGGAGCAGATAAGATCGTCACGACCCGGAGAGCCT
AAACAACTATTCGCATCCTCAGGCCAACCTTGGCAGTGGCAGGCCATAACAAGTATTATGGTGGAACGTCTTCTTGGTGG
TAGGCCAATAGTACTTTTCTTGCTTTTGGGCAGTCTGCACATATCAGAACGGGCCCCACTCGTTTCGAGAAACCAGAGGA
CACTAGAAGATCAATCGCCGTACGAAATCTAGCCACCTCTCTTCGGGATTGCGGGGGTGCACACCGTCCCCCCGTGCCTA
GCATGAGGGGCTACAGAGTGGTGATCGGCGCAACGAAAAGCTTACGCAAGGGGAAGTGTGGCTTGAATGTTCATATTTCC
CGCGAAAGCTTTGTGGAGGAGCAGAGAGTACGCCGGGTATGGGGTTGTATGTAAATCAGACGATCTCCATATGTTGTTCA
AGCTCGCACAGCTGTCGGCACATCACCGTCTAAAAAGACAGCGCTAGGTATTCATGGAGGCAGTAAAAACTCAGCTGAGA
AGCGGTAGATGCTCCGGAGGAGCGTAAAACTGGACTTAGACCGAACGTTTCTCAGACTAGACTTGGGGGCGCGAACGAGG
AACGTAAAAGAGGTCTTGAGCGCCGCATAGAATCAGCACAATCTGGCCAGTCGGATTACTAAGCCCAGGCGCCATGGAGC
GGCAGGTACAAGAAACGAAGTGCGAGAAGTTACGAAGAGTCAAGATAAACGTTGGGGGGCAGCGGCGTGGGAGCCTAACA
TGGACCTCACTGCCCCCGATACGCGGGGGCGGCGGGACACGACTTCGCTAGGCTCGAGGTAAACCAGGCTAGGAAAATAG
TTCGGATCGGCACTCGCGCACAGTTCAACAGCCGGGAGGGCGCAAGTAGTTGACTGTTTCTGACGCCAGGCTTCAGAGTC
TCACATCCATCTGGAACACGCTACTGCATGCCTGCGGCGTCACCAGGAACCTGCGTGGGCGCACAATGTCTGAGGTATCC
ATTTGACTTAGCGGCGATGACTTCTTTCCCAGAATGGGAGGAAAGGCGGTCGATTTCAAGCACCAAAGCCCTTCCCGACC
AGCACGAGGATCCTAAGCACTTTCGCGTAAATATACTGGGACAATGAGCAGAGACGGCTTTACTAGGACAGACCCCGCAA
CAATCCACAGCAGGGGTATGTACCTTTCAATTTCAGGGCCACGTGTAGTGAACGCGTACCTCGCTGCTCAGGCGTTGAGA
GTAGAAACCGGCCACGCGCGCTAGTATTAAGGATTGAGACGGAAGCCGACATAGTGAAGGCGGGTGGGGGAGACTAGACT
GGTGGTCCACGCAGGAGAGGGAGGTTGAATGTGAACGGGAGCCCTTGTTTACGATTGGGCTACTGGCACTCTCAATAAGC
CAGTGCGGTGAGTTGTTTCTCAAACTTTCTAGAAGTTTTTCTTTCTGGATGTTTTTGTTCTCCTTACTGTAGAACTCTCA
ATGACGGTCGCTTCGAGCCCATCGATCGGTGGTTGCGTCATATACGATTCTCAGCCGATACCACTCGGCCCGTTACTCCC
CCGATTTTATGGGCACAGCCTGTGGCCGACGGCACCGCCGTAATGGTTTGACATTCGTGAGTCCGACCCAAAGCCTGAAG
CATGTCTACGCGGAGCCCCAATTTGCGCGGACCACCCTCCCACCGCATCCCTAACCCTTACGCCTGCTGCCGACTGTTGT
AGTCGAGTATTGTGTCAGGCCATTGTATCTCAATAGTTTTTGAGCTGGTCCCCCAGGCGCGCGGGCCCGGGGACTGCTAG
GCTTCCTTAAACGGAGTGTTGCATTTAGGTTGACGATGGAGGGGGACCGGTGAATGCTTCGGGCTTCTTTCCTGTTTTAT
ACGGGTCACTAAATCCTTGTCCTGGTGCCCGTCGTAGCGGCTTGTAGTAATTCTTCTTGAGGCGGTGCATCTCGTGACCG
GATCAGGCCCCCTCTTGTCTCATGCTGTCCTCATAACACAAACGGCGGAATGAACTCCAGTCCGCCGGGTAAATCAGTCC
TTAAGCAGTGTTAGAGTGGTGCTATCCATAACTAGATACGGCGAATTTGGGCAACAACTCGTACTTGTGTGGGTTCGCCA
TCGCGTTAGCCTTCCCGTAAATGAACCAGCGCTAAATAGAGTTATGCTTATGCGCGCACGGATGATTTGGGGTCGCTCTC
GTGGTTGCTCCAGTGCGATGTGCCCCGACGGTGAGAGCTGTTGGGACCAAATGGGCGGCATGGCGACTCAGCGTACGAGA
TGGGATCCGATACACCCTTACGGGATAACCCGCTTAGTAGCTCTTCCATCGTGCCTTGCTCAGTCTGCTAATCCCGCCCC
TCATTTCGCGCTCGGCCTCCGTCATCGCTTCCTCGAGGGGGACTCAAGATTTTAAATCGTTTTCAGTCGGAAACAGCTGT
TCGGAGTTTACCGTGCCTCCACCCGCTGTATCGGCAACGGACTCGCTGTCCACTTGGTACCCTGAAAGGAGTTGACCAAT
GGACCAATGTTGGAAGGGTTCTCGACGAATCGCCTCTAACGTAGCGCAGCGGTGGGAAGCACTTCTTCGCTGTGCCTACG
CATGGAGCTGAGTCTATGTCGTTGAGATAGGTCCGTCTCTAGCTTAACCGGTAATATAGGCTCCTGGGTCTACGAACGAC
CAGGCTTCCCTGGGACCCCGGTTAGCGTCTCGCCAGGCCTCGACTGAAATCGACGTAACCCGGAAACCGCGTGTCGTATA
CCCCGAAAGACGCAAGTGCCTAGGCCGCTTCCTGCCTGAATACCACCGTGTCACATACGTTATTAGTGGTGTGTAGACAA
CCGAAACAGACTTACCACCCATACCCAAAAATCCTCAGGTACGCCGAGGTACGGACCTACTCGATCCTTCTCTCTGCTCC
GTTGCTCGTAAGTCGTCGCACCAACACCCGGAGTCGACTGGCGGTGGTGCCACAAGCGACGCTCTCCGAAACGGTGTAAG
TCATTCGTCTGTCACCAAAGGTCCTTCAGTCTCGAAAAGAACTCTCTACGACTAGTGTTAGACACGCGTCTCCGCCGTCC
TGGCCTTCAACACGCCGCCACTGGCACGTCGAGCCGCAGTGCAGCTCAGACTGTGCGCTCATAGTCGAGCAACTTACTTC
CCGTCGTCTCCGCGGCCGTCGTAGAGCACACTAAGCACACCTTGACATACAATCGAGCTCAGGTTTTGCACCCACGTCTG
GGACACGCTCTCAGTGGAAGCTGCGAGACACAACGACAAGGCATAAATGGTGAGAACTCCTTACGTCCATCCCTATCGCA
TCTTCGGCAAAGCCGGCAAGGGGGCGTGCGTTGTCATGGGCCTATTATGGGAAGGGGTCGGCGTTCGGGGATTTGTGTCT
CTCGCAATTCCCTCTTCCCAAACTCGCACAGCTCCTGCGTCTAAAACGGGTTCGATGGGCTCACTCTGCTGTAATGTTGA
AGCTTCCAGCAGTCTAGCGCTAGGAGGTGAACTGGGCTACGCGAAATTATACTGCCACGTAACTGTTCTGATCCTTTCGC
TAGAGTACTCCGAGCAATCGCCTTCAGCGATGCCCATGTGGACGCATGTGAAGGGTCTGCATCTAGATACGACATTTCCG
GTCGCCCTGGTGTACGGTACTTTCGATTGGTCTCTTCACGCTCAGACCTCGAATACTGGGTACATAAAGATGAAAAC
>SRR359785_unknown_description_
CGAGAGCTCAGCCAATGCGAGCTCATGCCCTGCGGTAACTATTTTCTCAATCCTGAGGTCACACACTCAGTATGGGGGCA
CCAATAATCTCACATACAGCTTTCGAAGCCCATCTTGTGGGCACGCCGGTGACCTAGCCCCCGGCTTGTCTCGTGGAGCC
GAAGACACTTTTTCGTTTTACCTGATCCGCACGTTCCCCTCCATGGGGACACCGCAAATATGTCTCCGTCTTAGTGGCAA
ATTTCAAGTTACGGTCGAATGAGCGATGGCTGATTCGCCAATTTCGCCTGACCCAGGTAACAAGAGACACGCACCGAAGT
CAGCCTACGTCGGTAGCTCTCACACATTCAAGGACACTGGAACGGACTCGGTGCCTATTTGCAAACTAACAATACCGCAA
ATCAAGGATGCACACGCTGCGTTCAAGATTGAAGCACACCACTTAACGTCTCCCATCGGTTACCTCTGCCCCACGAAGCG
ACCGCGGCTTGCTACGGACGGAGCAGGTGTGGGCAGGAAGAGAAATCATGGTAAAAATAGTATTCTATTGGTGCCAAATC
TGTCAGCTCGGTTATCCCAATCACGTTTTGTGTACGTTGGCGCTAAGCCCACTGACAAAATTAGACGAGCATCCCATTAT
TTGCGTCGCCGGGTGTTCCACGAATTCGATCTGCCGTAATGGGGCAGCGAGTCTATCCTATTAACATAACACAGCCTCTC
ATCACAATCGTCCGGGAATGGCGAGGGGATAAGATTCTGGCCGAGATCTCAGGTTTTGCAATTTAGACCTAGGATAATCC
TCCTTCCGTCACTCCGTTTGGAGACGCAGAACCAGCCCGCGGCTGCCACACTCACATGCGCTGCCGTCGCCCTACTGCGT
ATAGTTTAGGGAATGATCCACTTGATTTATATCGAGGAGCCGAAAGATCAGTGCTAATGCGCGCTTGGGGCAAGCGGAAT
ATGACAAGGAGAGAGGCGAACGGTCGAAAAGGTCCGAGTCTGGCGCAATGACGCTGGAATCAGCACCAGCAGGCATCCTA
CACAGTCAAGTTTGCTAATGCCCGGTTTTGACCGCACGGGTCTCTGACTGTACGACGTCACGCCTCGTCTTGTGTGCGGT
CGGGTGCTATCTCATTGGCGGAGAGGGGAAGAACCAAACAAAGACAACATCACAGGACGCCACTCTAAGCTGCCCAGTTC
CAGAATATGAGCAATTGTCAAGAAATGTCGGCTTAGGAAGACCTGACCACAAATGTATGAACCATTACCTACCAGAGAGT
CCGGAAGTTCCGTCAAATGAGGCACCGATAGGGCAGATATTGATGACGCTACTCGAATGCGGTTGTGCCATCCCAAGAGC
ATGAGCAAACACGTTCCGGCAAATCCTACAGGTTAGGGTCACGCGCACGTGCCCGCACCAATTAGCGGGGTCGCAGAATA
CTGGGGAAATCACCGCTCTGACGATTCGCAGGAGTTTGTTCGCAGTCCCAGAGAGTACGCAGTTCTTACGAGACCCGGGG
ACTGAGAGTTCTCCGTGGTAAACCCCCCTGGAAGCTCCCAGCACTCTGGTCCGCTGGGTTCTTACGCGACGCCCTTTTAG
CCGACCTATCTGGCCGGCCCATCATCCTATGGGTGAGTTGCGCGTGGATGGGGTGATAACAAGAGGCAGGCACCCTGTTC
TCACCCGTACGAACACCACGGCATTCCACAGATGAGTAGGTACAGTGAAGACGCGTAATCATTCCTAAGGTGCGAAAGTG
CCGCAGCAAGGGGAGGTCGGATGCCACGGACACCTCGGTTGCGTCGTAAGCGATAACCTTAATAGTCAGAATCGATAATA
TGTAGCTAAACAGTGCGCTCAAGGTCGACGGCACAAGGACTTAGTGCATATGACGGCTCTAGTTCTAAACATGCTGCGCC
CGCCCCCGGGCCAACCGTCCAGTCGCAGCTCGATAGCAATCTCGTAGAGACGCCCCCCTAACAGTCCGGAGACGAAGCTC
GCGGACATAGGGGTCTGGATCATATTGCCATACGTCACTGGTGTGAGTCGTTATGGAGGTGCCCAGCTGGAGAACTGCAG
CCTATGGACTACGGGGGTAGATTTACACCTTACACGCCCGCTGCTCGCCACGTTCCCTATACTAGGTATCGGTCAAGACC
TGGGCTATTACCCACTGGAGCGAGAGCCGCACGCTCTTATCGTAGGGGAGCAGATAAGATCGTCACGACCCGGAGAGCCT
AAACAACTATTCGCATCCTCAGGCCAACCTTGGCAGTGGCAGGCCATAACAAGTATTATGGTGGAACGTCTTCTTGGTGG
TAGGCCAATAGTACTTTTCTTGCTTTTGGGCAGTCTGCACATATCAGAACGGGCCCCACTCGTTTCGAGAAACCAGAGGA
CACTAGAAGATCAATCGCCGTACGAAATCTAGCCACCTCTCTTCGGGATTGCGGGGGTGCACACCGTCCCCCCGTGCCTA
GCATGAGGGGCTACAGAGTGGTGATCGGCGCAACGAAAAGCTTACGCAAGGGGAAGTGTGGCTTGAATGTTCATATTTCC
CGCGAAAGCTTTGTGGAGGAGCAGAGAGTACGCCGGGTATGGGGTTGTATGTAAATCAGACGATCTCCATATGTTGTTCA
AGCTCGCACAGCTGTCGGCACATCACCGTCTAAAAAGACAGCGCTAGGTATTCATGGAGGCAGTAAAAACTCAGCTGAGA
AGCGGTAGATGCTCCGGAGGAGCGTAAAACTGGACTTAGACCGAACGTTTCTCAGACTAGACTTGGGGGCGCGAACGAGG
AACGTAAAAGAGGTCTTGAGCGCCGCATAGAATCAGCACAATCTGGCCAGTCGGATTACTAAGCCCAGGCGCCATGGAGC
GGCAGGTACAAGAAACGAAGTGCGAGAAGTTACGAAGAGTCAAGATAAACGTTGGGGGGCAGCGGCGTGGGAGCCTAACA
TGGACCTCACTGCCCCCGATACGCGGGGGCGGCGGGACACGACTTCGCTAGGCTCGAGGTAAACCAGGCTAGGAAAATAG
TTCGGATCGGCACTCGCGCACAGTTCAACAGCCGGGAGGGCGCAAGTAGTTGACTGTTTCTGACGCCAGGCTTCAGAGTC
TCACATCCATCTGGAACACGCTACTGCATGCCTGCGGCGTCACCAGGAACCTGCGTGGGCGCACAATGTCTGAGGTATCC
ATTTGACTTAGCGGCGATGACTTCTTTCCCAGAATGGGAGGAAAGGCGGTCGATTTCAAGCACCAAAGCCCTTCCCGACC
AGCACGAGGATCCTAAGCACTTTCGCGTAAATATACTGGGACAATGAGCAGAGACGGCTTTACTAGGACAGACCCCGCAA
CAATCCACAGCAGGGGTATGTACCTTTCAATTTCAGGGCCACGTGTAGTGAACGCGTACCTCGCTGCTCAGGCGTTGAGA
GTAGAAACCGGCCACGCGCGCTAGTATTAAGGATTGAGACGGAAGCCGACATAGTGAAGGCGGGTGGGGGAGACTAGACT
GGTGGTCCACGCAGGAGAGGGAGGTTGAATGTGAACGGGAGCCCTTGTTTACGATTGGGCTACTGGCACTCTCAATAAGC
CAGTGCGGTGAGTTGTTTCTCAAACTTTCTAGAAGTTTTTCTTTCTGGATGTTTTTGTTCTCCTTACTGTAGAACTCTCA
ATGACGGTCGCTTCGAGCCCATCGATCGGTGGTTGCGTCATATACGATTCTCAGCCGATACCACTCGGCCCGTTACTCCC
CCGATTTTATGGGCACAGCCTGTGGCCGACGGCACCGCCGTAATGGTTTGACATTCGTGAGTCCGACCCAAAGCCTGAAG
CATGTCTACGCGGAGCCCCAATTTGCGCGGACCACCCTCCCACCGCATCCCTAACCCTTACGCCTGCTGCCGACTGTTGT
AGTCGAGTATTGTGTCAGGCCATTGTATCTCAATAGTTTTTGAGCTGGTCCCCCAGGCGCGCGGGCCCGGGGACTGCTAG
GCTTCCTTAAACGGAGTGTTGCATTTAGGTTGACGATGGAGGGGGACCGGTGAATGCTTCGGGCTTCTTTCCTGTTTTAT
ACGGGTCACTAAATCCTTGTCCTGGTGCCCGTCGTAGCGGCTTGTAGTAATTCTTCTTGAGGCGGTGCATCTCGTGACCG
GATCAGGCCCCCTCTTGTCTCATGCTGTCCTCATAACACAAACGGCGGAATGAACTCCAGTCCGCCGGGTAAATCAGTCC
TTAAGCAGTGTTAGAGTGGTGCTATCCATAACTAGATACGGCGAATTTGGGCAACAACTCGTACTTGTGTGGGTTCGCCA
TCGCGTTAGCCTTCCCGTAAATGAACCAGCGCTAAATAGAGTTATGCTTATGCGCGCACGGATGATTTGGGGTCGCTCTC
GTGGTTGCTCCAGTGCGATGTGCCCCGACGGTGAGAGCTGTTGGGACCAAATGGGCGGCATGGCGACTCAGCGTACGAGA
TGGGATCCGATACACCCTTACGGGATAACCCGCTTAGTAGCTCTTCCATCGTGCCTTGCTCAGTCTGCTAATCCCGCCCC
TCATTTCGCGCTCGGCCTCCGTCATCGCTTCCTCGAGGGGGACTCAAGATTTTAAATCGTTTTCAGTCGGAAACAGCTGT
TCGGAGTTTACCGTGCCTCCACCCGCTGTATCGGCAACGGACTCGCTGTCCACTTGGTACCCTGAAAGGAGTTGACCAAT
GGACCAATGTTGGAAGGGTTCTCGACGAATCGCCTCTAACGTAGCGCAGCGGTGGGAAGCACTTCTTCGCTGTGCCTACG
CATGGAGCTGAGTCTATGTCGTTGAGATAGGTCCGTCTCTAGCTTAACCGGTAATATAGGCTCCTGGGTCTACGAACGAC
CAGGCTTCCCTGGGACCCCGGTTAGCGTCTCGCCAGGCCTCGACTGAAATCGACGTAACCCGGAAACCGCGTGTCGTATA
CCCCGAAAGACGCAAGTGCCTAGGCCGCTTCCTGCCTGAATACCACCGTGTCACATACGTTATTAGTGGTGTGTAGACAA
CCGAAACAGACTTACCACCCATACCCAAAAATCCTCAGGTACGCCGAGGTACGGACCTACTCGATCCTTCTCTCTGCTCC
GTTGCTCGTAAGTCGTCGCACCAACACCCGGAGTCGACTGGCGGTGGTGCCACAAGCGACGCTCTCCGAAACGGTGTAAG
TCATTCGTCTGTCACCAAAGGTCCTTCAGTCTCGAAAAGAACTCTCTACGACTAGTGTTAGACACGCGTCTCCGCCGTCC
TGGCCTTCAACACGCCGCCACTGGCACGTCGAGCCGCAGTGCAGCTCAGACTGTGCGCTCATAGTCGAGCAACTTACTTC
CCGTCGTCTCCGCGGCCGTCGTAGAGCACACTAAGCACACCTTGACATACAATCGAGCTCAGGTTTTGCACCCACGTCTG
GGACACGCTCTCAGTGGAAGCTGCGAGACACAACGACAAGGCATAAATGGTGAGAACTCCTTACGTCCATCCCTATCGCA
TCTTCGGCAAAGCCGGCAAGGGGGCGTGCGTTGTCATGGGCCTATTATGGGAAGGGGTCGGCGTTCGGGGATTTGTGTCT
CTCGCAATTCCCTCTTCCCAAACTCGCACAGCTCCTGCGTCTAAAACGGGTTCGATGGGCTCACTCTGCTGTAATGTTGA
AGCTTCCAGCAGTCTAGCGCTAGGAGGTGAACTGGGCTACGCGAAATTATACTGCCACGTAACTGTTCTGATCCTTTCGC
TAGAGTACTCCGAGCAATCGCCTTCAGCGATGCCCATGTGGACGCATGTGAAGGGTCTGCATCTAGATACGACATTTCCG
GTCGCCCTGGTGTACGGTACTTTCGATTGGTCTCTTCACGCTCAGACCTCGAATACTGGGTACATAAAGATGAAAAC
>SRR359788_unknown_description_
CGAGAGCTCAGCCAATGCGAGCTCATGCCCTGCGGTAACTATTTTCTCAATCCTGAGGTCACACACTCAGTATGGGGGCA
CCAATAATCTCACATACAGCTTTCGAAGCCCATCTTGTGGGCACGCCGGTGACCTAGCCCCCGGCTTGTCTCGTGGAGCC
GAAGACACTTTTTCGTTTTACCTGATCCGCACGTTCCCCTCCATGGGGACACCGCAAATATGTCTCCGTCTTAGTGGCAA
ATTTCAAGTTACGGTCGAATGAGCGATGGCTGATTCGCCAATTTCGCCTGACCCAGGTAACAAGAGACACGCACCGAAGT
CAGCCTACGTCGGTAGCTCTCACACATTCAAGGACACTGGAACGGACTCGGTGCCTATTTGCAAACTAACAATACCGCAA
ATCAAGGATGCACACGCTGCGTTCAAGATTGAAGCACACCACTTAACGTCTCCCATCGGTTACCTCTGCCCCACGAAGCG
ACCGCGGCTTGCTACGGACGGAGCAGGTGTGGGCAGGAAGAGAAATCATGGTAAAAATAGTATTCTATTGGTGCCAAATC
TGTCAGCTCGGTTATCCCAATCACGTTTTGTGTACGTTGGCGCTAAGCCCACTGACAAAATTAGACGAGCATCCCATTAT
TTGCGTCGCCGGGTGTTCCACGAATTCGATCTGCCGTAATGGGGCAGCGAGTCTATCCTATTAACATAACACAGCCTCTC
ATCACAATCGTCCGGGAATGGCGAGGGGATAAGATTCTGGCCGAGATCTCAGGTTTTGCAATTTAGACCTAGGATAATCC
TCCTTCCGTCACTCCGTTTGGAGACGCAGAACCAGCCCGCGGCTGCCACACTCACATGCGCTGCCGTCGCCCTACTGCGT
ATAGTTTAGGGAATGATCCACTTGATTTATATCGAGGAGCCGAAAGATCAGTGCTAATGCGCGCTTGGGGCAAGCGGAAT
ATGACAAGGAGAGAGGCGAACGGTCGAAAAGGTCCGAGTCTGGCGCAATGACGCTGGAATCAGCACCAGCAGGCATCCTA
CACAGTCAAGTTTGCTAATGCCCGGTTTTGACCGCACGGGTCTCTGACTTTACGACGTCACGCCTCGTCTTGTGTGCGGT
CGGGTGCTATCTCATTGGCGGAGAGGGGAAGAACCAAACAAAGACAACATCACAGGACGCCACTCTAAGCTGCCCAGTTC
CAGAATATGAGCAATTGTCAAGAAATGTCGGCTTAGGAAGACCTGACCACAAATGTATGAACCATTACCTACCAGAGAGT
CCGGAAGTTCCGTCAAATGAGGCACCGATAGGGCAGATATTGATGACGCTACTCGAATGCGGTTGTGCCATCCCAAGAGC
ATGAGCAAACACGTTCCGGCAAATCCTACAGGTTAGGGTCACGCGCACGTGCCCGCACCAATTAGCGGGGTCGCAGAATA
CTGGGGAAATCACCGCTCTGACGATTCGCAGGAGTTTGTTCGCAGTCCCAGAGAGTACGCAGTTCTTACGAGACCCGGGG
ACTGAGAGTTCTCCGTGGTAAACCCCCCTGGAAGCTCCCAGCACTCTGGTCCGCTGGGTTCTTACGCGACGCCCTTTTAG
CCGACCTATCTGGCCGGCCCATCATCCTATGGGTGAGTTGCGCGTGGATGGGGTGATAACAAGAGGCAGGCACCCTGTTC
TCACCCGTACGAACACCACGGCATTCCACAGATGAGTAGGTACAGTGAAGACGCGTAATCATTCCTAAGGTGCGAAAGTG
CCGCAGCAAGGGGAGGTCGGATGCCACGGACACCTCGGTTGCGTCGTAAGCGATAACCTTAATAGTCAGAATCGATAATA
TGTAGCTAAACAGTGCGCTCAAGGTCGACGGCACAAGGACTTAGTGCATATGACGGCTCTAGTTCTAAACATGCTGCGCC
CGCCCCCGGGCCAACCGTCCAGTCGCAGCTCGATAGCAATCTCGTAGAGACGCCCCCCTAACAGTCCGGAGACGAAGCTC
GCGGACATAGGGGTCTGGATCATATTGCCATACGTCACTGGTGTGAGTCGTTATGGAGGTGCCCAGCTGGAGAACTGCAG
CCTATGGACTACGGGGGTAGATTTACACCTTACACGCCCGCTGCTCGCCACGTTCCCTATACTAGGTATCGGTCAAGACC
TGGGCTATTACCCACTGGAGCGAGAGCCGCACGCTCTTATCGTAGGGGAGCAGATAAGATCGTCACGACCCGGAGAGCCT
AAACAACTATTCGCATCCTCAGGCCAACCTTGGCAGTGGCAGGCCATAACAAGTATTATGGTGGAACGTCTTCTTGGTAG
TAGGCCAATAGTACTTTTCTTGCTTTTGGGCAGTCTGCACATATCAGAACGGGCCCCACTCGTTTCGAGAAACCAGAGGA
CACTAGAAGATCAATCGCCGTACGAAATCTAGCCACCTCTCTTCGGGATTGCGGGGGTGCACACCGTCCCCCCGTGCCTA
GCATGAGGGGCTACAGAGTGGTGATCGGCGCAACGAAAAGCTTACGCAAGGGGAAGTGTGGCTTGAATGTTCATATTTCC
CGCGAAAGCTTTGTGGAGGAGCAGAGAGTACGCCGGGTATGGGGTTGTATGTAAATCAGACGATCTCCATATGTTGTTCA
AGCTCGCACAGCTGTCGGCACATCACCGTCTAAAAAGACAGCGCTAGGTATTCATGGAGGCAGTAAAAACTCAGCTGAGA
AGCGGTAGATGCTCCGGAGGAGCGTAAAACTGGACTTAGACCGAACGTTTCTCAGACTAGACTTGGGGGCGCGAACGAGG
AACGTAAAAGAGGTCTTGAGCGCCGCATAGAATCAGCACAATCTGGCCAGTCGGATTACTAAGCCCAGGCGCCATGGAGC
GGCAGGTACAAGAAACGAAGTGCGAGAAGTTACGAAGAGTCAAGATAAACGTTGGGGGGCAGCGGCGTGGGAGCCTAACA
TGGACCTCACTGCCCCCGATACGCGGGGGCGGCGGGACACGACTTCGCTAGGCTCGAGGTAAACCAGGCTAGGAAAATAG
TTCGGATCGGCACTCGCGCACAGTTCAACAGCCGGGAGGGCGCAAGTAGTTGACTGTTTCTGACGCCAGGCTTCAGAGTC
TCACATCCATCTGGAACACGCTACTGCATGCCTGCGGCGTCACCAGGAACCTGCGTGGGCGCACAATGTCTGAGGTATCC
ATTTGACTTAGCGGCGATGACTTCTTTCCCAGAATGGGAGGAAAGGCGGTCGATTTCAAGCACCAAAGCCCTTCCCGACC
AGCACGAGGATCCTAAGCACTTTCGCGTAAATATACTGGGACAATGAGCAGAGACGGCTTTACTAGGACAGACCCCGCAA
CAATCCACAGCAGGGGTATGTACCTTTCAATTTCAGGGCCACGTGTAGTGAACGCGTACCTCGCTGCTCAGGCGTTGAGA
GTAGAAACCGGCCACGCGCGCTAGTATTAAGGATTGAGACGGAAGCCGACATAGTGAAGGCGGGTGGGGGAGACTAGACT
GGTGGTCCACGCAGGAGAGGGAGGTTGAATGTGAACGGGAGCCCTTGTTTACGATTGGGCTACTGGCACTCTCAATAAGC
CAGTGCGGTGAGTTGTTTCTCAAACTTTCTAGAAGTTTTTCTTTCTGGATGTTTTTGTTCTCCTTACTGTAGAACTCTCA
ATGACGGTCGCTTCGAGCCCATCGATCGGTGGTTGCGTCATATACGATTCTCAGCCGATACCACTCGGCCCGTTACTCCC
CCGATTTTATGGGCACAGCCTGTGGCCGACGGCACCGCCGTAATGGTTTGACATTCGTGAGTCCGACCCAAAGCCTGAAG
CATGTCTACGCGGAGCCCCAATTTGCGCGGACCACCCTCCCACCGCATCCCTAACCCTTACGCCTGCTGCCGACTGCTGT
AGTCGAGTATTGTGTCAGGCCATTGTATCTCAATAGTTTTTGAGCTGGTCCCCCAGGCGCGCGGGCCCGGGGACTGCTAG
GCTTCCTTAAACGGAGTGTTGCATTTAGGTTGACGATGGAGGGGGACCGGTGAATGCTTCGGGCTTCTTTCCTGTTTTAT
ACGGGTCACTAAATCCTTGTCCTGGTGCCCGTCGTAGCGGCTTGTAGTAATTCTTCTTGAGGCGGTGCATCTCGTGACCG
GATCAGGCCCCCTCTTGTCTCATGCTGTCCTCATAACACAAACGGCGGAATGAACTCCAGTCCGCCGGGTAAATCAGTCC
TTAAGCAGTGTTAGAGTGGTGCTATCCATAACTAGATACGGCGAATTTGGGCAACAACTCGTACTTGTGTGGGTTCGCCA
TCGCGTTAGCCTTCCCGTAAATGAACCAGCGCTAAATAGAGTTATGCTTATGCGCGCACGGATGATTTGGGGTCGCTCTC
GTGGTTGCTCCAGTGCGATGTGCCCCGACGGTGAGAGCTGTTGGGACCAAATGGGCGGCATGGCGACTCAGCGTACGAGA
TGGGATCCGATACACCCTTACGGGATAACCCGCTTAGTAGCTCTTCCATCGTGCCTTGCTCAGTCTGCTAATCCCGCCCC
TCATTTCGCGCTCGGCCTCCGTCATCGCTTCCTCGAGGGGGACTCAAGATTTTAAATCGTTTTCAGTCGGAAACAGCTGT
TCGGAGTTTACCGTGCCTCCACCCGCTGTATCGGCAACGGACTCGCTGTCCACTTGGTACCCTGAAAGGAGTTGACCAAT
GGACCAATGTTGGAAGGGTTCTCGACGAATCGCCTCTAACGTAGCGCAGCGGTGGGAAGCACTTCTTCGCTGTGCCTACG
CATGGAGCTGAGTCTATGTCGTTGAGATAGGTCCGTCTCTAGCTTAACCGGTAATATAGGCTCCTGGGTCTACGAACGAC
CAGGCTTCCCTGGGACCCCGGTTAGCGTCTCGCCAGGCCTCGACTGAAATCGACGTAACCCGGAAACCGCGTGTCGTATA
CCCCGAAAGACGCAAGTGCCTAGGCCGCTTCCTGCCTGAATACCACCGTGTCACATACGTTATTAGTGGTGTGTAGACAA
CCGAAACAGACTTACCACCCATACCCAAAAATCCTCAGGTACGCCGAGGTACGGACCTACTCGATCCTTCTCTCTGCTCC
GTTGCTCGTAAGTCGTCGCACCAACACCCGGAGTCGACTGGCGGTGGTGCCACAAGCGACGCTCTCCGAAACGGTGTAAG
TCATTCGTCTGTCACCAAAGGTCCTTCAGTCTCGAAAAGAACTCTCTACGACTAGTGTTAGACACGCGTCTCCGCCGTCC
TGGCCTTCAACACGCCGCCACTGGCACGTCGAGCCGCAGTGCAGCTCAGACTGTGCGCTCATAGTCGAGCAACTTACTTC
CCGTCGTCTCCGCGGCCGTCGTAGAGCACACTAAGCACACCTTGACATACAATCGAGCTCAGGTTTTGCACCCACGTCTG
GGACACGCTCTCAGTGGAAGCTGCGAGACACAACGACAAGGCATAAATGGTGAGAACTCCTTACGTCCATCCCTATCGCA
TCTTCGGCAAAGCCGGCAAGGGGGCGTGCGTTGTCATGGGCCTATTATGGGAAGGGGTCGGCGTTCGGGGATTTGTGTCT
CTCGCAATTCCCTCTTCCCAAACTCGCACAGCTCCTGCGTCTAAAACGGGTTCGATGGGCTCACTCTGCTGTAATGTTGA
AGCTTCCAGCAGTCTAGCGCTAGGAGGTGAACTGGGCTACGCGAAATTATACTGCCACGTAACTGTTCTGATCCTTTCGC
TAGAGTACTCCGAGCAATCGCCTTCAGCGATGCCCATGTGGACGCATGTGAAGGGTCTGCATCTAGATACGACATTTCCG
GTCGCCCTGGTGTACGGTACTTTCGATTGGTCTCTTCACGCTCAGACCTCGAATACTGGGTACATAAAGATGAAAAC
>SRR359789_unknown_description_
CGAGAGCTCAGCCAATGCGAGCTCATGCCCTGCGGTAACTATTTTCTCAATCCTGAGGTCACACACTCAGTATGGGGGCA
CCAATAATCTCACATACAGCTTTCGAAGCCCATCTTGTGGGCACGCCGGTGACCTAGCCCCCGGCTTGTCTCGTGGAGCC
GAAGACACTTTTTCGTTTTACCTGATCCGCACGTTCCCCTCCATGGGGACACCGCAAATATGTCTCCGTCTTAGTGGCAA
ATTTCAAGTTACGGTCGAATGAGCGATGGCTGATTCGCCAATTTCGCCTGACCCAGGTAACAAGAGACACGCACCGAAGT
CAGCCTACGTCGGTAGCTCTCACACATTCAAGGACACTGGAACGGACTCGGTGCCTATTTGCAAACTAACAATACCGCAA
ATCAAGGATGCACACGCTGCGTTCAAGATTGAAGCACACCACTTAACGTCTCCCATCGGTTACCTCTGCCCCACGAAGCG
ACCGCGGCTTGCTACGGACGGAGCAGGTGTGGGCAGGAAGAGAAATCATGGTAAAAATAGTATTCTATTGGTGCCAAATC
TGTCAGCTCGGTTATCCCAATCACGTTTTGTGTACGTTGGCGCTAAGCCCACTGACAAAATTAGACGAGCATCCCATTAT
TTGCGTCGCCGGGTGTTCCACGAATTCGATCTGCCGTAATGGGGCAGCGAGTCTATCCTATTAACATAACACAGCCTCTC
ATCACAATCGTCCGGGAATGGCGAGGGGATAAGATTCTGGCCGAGATCTCAGGTTTTGCAATTTAGACCTAGGATAATCC
TCCTTCCGTCACTCCGTTTGGAGACGCAGAACCAGCCCGCGGCTGCCACACTCACATGCGCTGCCGTCGCCCTACTGCGT
ATAGTTTAGGGAATGATCCACTTGATTTATATCGAGGAGCCGAAAGATCAGTGCTAATGCGCGCTTGGGGCAAGCGGAAT
ATGACAAGGAGAGAGGCGAACGGTCGAAAAGGTCCGAGTCTGGCGCAATGACGCTGGAATCAGCACCAGCAGGCATCCTA
CACAGTCAAGTTTGCTAATGCCCGGTTTTGACCGCACGGGTCTCTGACTGTACGACGTCACGCCTCGTCTTGTGTGCGGT
CGGGTGCTATCTCATTGGCGGAGAGGGGAAGAACCAAACAAAGACAACATCACAGGACGCCACTCTAAGCTGCCCAGTTC
CAGAATATGAGCAATTGTCAAGAAATGTCGGCTTAGGAAGACCTGACCACAAATGTATGAACCATTACCTACCAGAGAGT
CCGGAAGTTCCGTCAAATGAGGCACCGATAGGGCAGATATTGATGACGCTACTCGAATGCGGTTGTGCCATCCCAAGAGC
ATGAGCAAACACGTTCCGGCAAATCCTACAGGTTAGGGTCACGCGCACGTGCCCGCACCAATTAGCGGGGTCGCAGAATA
CTGGGGAAATCACCGCTCTGACGATTCGCAGGAGTTTGTTCGCAGTCCCAGAGAGTACGCAGTTCTTACGAGACCCGGGG
ACTGAGAGTTCTCCGTGGTAAACCCCCCTGGAAGCTCCCAGCACTCTGGTCCGCTGGGTTCTTACGCGACGCCCTTTTAG
CCGACCTATCTGGCCGGCCCATCATCCTATGGGTGAGTTGCGCGTGGATGGGGTGATAACAAGAGGCAGGCACCCTGTTC
TCACCCGTACGAACACCACGGCATTCCACAGATGAGTAGGTACAGTGAAGACGCGTAATCATTCCTAAGGTGCGAAAGTG
CCGCAGCAAGGGGAGGTCGGATGCCACGGACACCTCGGTTGCGTCGTAAGCGATAACCTTAATAGTCAGAATCGATAATA
TGTAGCTAAACAGTGCGCTCAAGGTCGACGGCACAAGGACTTAGTGCATATGACGGCTCTAGTTCTAAACATGCTGCGCC
CGCCCCCGGGCCAACCGTCCAGTCGCAGCTCGATAGCAATCTCGTAGAGACGCCCCCCTAACAGTCCGGAGACGAAGCTC
GCGGACATAGGGGTCTGGATCATATTGCCATACGTCACTGGTGTGAGTCGTTATGGAGGTGCCCAGCTGGAGAACTGCAG
CCTATGGACTACGGGGGTAGATTTACACCTTACACGCCCGCTGCTCGCCACGTTCCCTATACTAGGTATCGGTCAAGACC
TGGGCTATTACCCACTGGAGCGAGAGCCGCACGCTCTTATCGTAGGGGAGCAGATAAGATCGTCACGACCCGGAGAGCCT
AAACAACTATTCGCATCCTCAGGCCAACCTTGGCAGTGGCAGGCCATAACAAGTATTATGGTGGAACGTCTTCTTGGTGG
TAGGCCAATAGTACTTTTCTTGCTTTTGGGCAGTCTGCACATATCAGAACGGGCCCCACTCGTTTCGAGAAACCAGAGGA
CACTAGAAGATCAATCGCCGTACGAAATCTAGCCACCTCTCTTCGGGATTGCGGGGGTGCACACCGTCCCCCCGTGCCTA
GCATGAGGGGCTACAGAGTGGTGATCGGCGCAACGAAAAGCTTACGCAAGGGGAAGTGTGGCTTGAATGTTCATATTTCC
CGCGAAAGCTTTGTGGAGGAGCAGAGAGTACGCCGGGTATGGGGTTGTATGTAAATCAGACGATCTCCATATGTTGTTCA
AGCTCGCACAGCTGTCGGCACATCACCGTCTAAAAAGACAGCGCTAGGTATTCATGGAGGCAGTAAAAACTCAGCTGAGA
AGCGGTAGATGCTCCGGAGGAGCGTAAAACTGGACTTAGACCGAACGTTTCTCAGACTAGACTTGGGGGCGCGAACGAGG
AACGTAAAAGAGGTCTTGAGCGCCGCATAGAATCAGCACAATCTGGCCAGTCGGATTACTAAGCCCAGGCGCCATGGAGC
GGCAGGTACAAGAAACGAAGTGCGAGAAGTTACGAAGAGTCAAGATAAACGTTGGGGGGCAGCGGCGTGGGAGCCTAACA
TGGACCTCACTGCCCCCGATACGCGGGGGCGGCGGGACACGACTTCGCTAGGCTCGAGGTAAACCAGGCTAGGAAAATAG
TTCGGATCGGCACTCGCGCACAGTTCAACAGCCGGGAGGGCGCAAGTAGTTGACTGTTTCTGACGCCAGGCTTCAGAGTC
TCACATCCATCTGGAACACGCTACTGCATGCCTGCGGCGTCACCAGGAACCTGCGTGGGCGCACAATGTCTGAGGTATCC
ATTTGACTTAGCGGCGATGACTTCTTTCCCAGAATGGGAGGAAAGGCGGTCGATTTCAAGCACCAAAGCCCTTCCCGACC
AGCACGAGGATCCTAAGCACTTTCGCGTAAATATACTGGGACAATGAGCAGAGACGGCTTTACTAGGACAGACCCCGCAA
CAATCCACAGCAGGGGTATGTACCTTTCAATTTCAGGGCCACGTGTAGTGAACGCGTACCTCGCTGCTCAGGCGTTGAGA
GTAGAAACCGGCCACGCGCGCTAGTATTAAGGATTGAGACGGAAGCCGACATAGTGAAGGCGGGTGGGGGAGACTAGACT
GGTGGTCCACGCAGGAGAGGGAGGTTGAATGTGAACGGGAGCCCTTGTTTACGATTGGGCTACTGGCACTCTCAATAAGC
CAGTGCGGTGAGTTGTTTCTCAAACTTTCTAGAAGTTTTTCTTTCTGGATGTTTTTGTTCTCCTTACTGTAGAACTCTCA
ATGACGGTCGCTTCGAGCCCATCGATCGGTGGTTGCGTCATATACGATTCTCAGCCGATACCACTCGGCCCGTTACTCCC
CCGATTTTATGGGCACAGCCTGTGGCCGACGGCACCGCCGTAATGGTTTGACATTCGTGAGTCCGACCCAAAGCCTGAAG
CATGTCTACGCGGAGCCCCAATTTGCGCGGACCACCCTCCCACCGCATCCCTAACCCTTACGCCTGCTGCCGACTGTTGT
AGTCGAGTATTGTGTCAGGCCATTGTATCTCAATAGTTTTTGAGCTGGTCCCCCAGGCGCGCGGGCCCGGGGACTGCTAG
GCTTCCTTAAACGGAGTGTTGCATTTAGGTTGACGATGGAGGGGGACCGGTGAATGCTTCGGGCTTCTTTCCTGTTTTAT
ACGGGTCACTAAATCCTTGTCCTGGTGCCCGTCGTAGCGGCTTGTAGTAATTCTTCTTGAGGCGGTGCATCTCGTGACCG
GATCAGGCCCCCTCTTGTCTCATGCTGTCCTCATAACACAAACGGCGGAATGAACTCCAGTCCGCCGGGTAAATCAGTCC
TTAAGCAGTGTTAGAGTGGTGCTATCCATAACTAGATACGGCGAATTTGGGCAACAACTCGTACTTGTGTGGGTTCGCCA
TCGCGTTAGCCTTCCCGTAAATGAACCAGCGCTAAATAGAGTTATGCTTATGCGCGCACGGATGATTTGGGGTCGCTCTC
GTGGTTGCTCCAGTGCGATGTGCCCCGACGGTGAGAGCTGTTGGGACCAAATGGGCGGCATGGCGACTCAGCGTACGAGA
TGGGATCCGATACACCCTTACGGGATAACCCGCTTAGTAGCTCTTCCATCGTGCCTTGCTCAGTCTGCTAATCCCGCCCC
TCATTTCGCGCTCGGCCTCCGTCATCGCTTCCTCGAGGGGGACTCAAGATTTTAAATCGTTTTCAGTCGGAAACAGCTGT
TCGGAGTTTACCGTGCCTCCACCCGCTGTATCGGCAACGGACTCGCTGTCCACTTGGTACCCTGAAAGGAGTTGACCAAT
GGACCAATGTTGGAAGGGTTCTCGACGAATCGCCTCTAACGTAGCGCAGCGGTGGGAAGCACTTCTTCGCTGTGCCTACG
CATGGAGCTGAGTCTATGTCGTTGAGATAGGTCCGTCTCTAGCTTAACCGGTAATATAGGCTCCTGGGTCTACGAACGAC
CAGGCTTCCCTGGGACCCCGGTTAGCGTCTCGCCAGGCCTCGACTGAAATCGACGTAACCCGGAAACCGCGTGTCGTATA
CCCCGAAAGACGCAAGTGCCTAGGCCGCTTCCTGCCTGAATACCACCGTGTCACATACGTTATTAGTGGTGTGTAGACAA
CCGAAACAGACTTACCACCCATACCCAAAAATCCTCAGGTACGCCGAGGTACGGACCTACTCGATCCTTCTCTCTGCTCC
GTTGCTCGTAAGTCGTCGCACCAACACCCGGAGTCGACTGGCGGTGGTGCCACAAGCGACGCTCTCCGAAACGGTGTAAG
TCATTCGTCTGTCACCAAAGGTCCTTCAGTCTCGAAAAGAACTCTCTACGACTAGTGTTAGACACGCGTCTCCGCCGTCC
TGGCCTTCAACACGCCGCCACTGGCACGTCGAGCCGCAGTGCAGCTCAGACTGTGCGCTCATAGTCGAGCAACTTACTTC
CCGTCGTCTCCGCGGCCGTCGTAGAGCACACTAAGCACACCTTGACATACAATCGAGCTCAGGTTTTGCACCCACGTCTG
GGACACGCTCTCAGTGGAAGCTGCGAGACACAACGACAAGGCATAAATGGTGAGAACTCCTTACGTCCATCCCTATCGCA
TCTTCGGCAAAGCCGGCAAGGGGGCGTGCGTTGTCATGGGCCTATTATGGGAAGGGGTCGGCGTTCGGGGATTTGTGTCT
CTCGCAATTCCCTCTTCCCAAACTCGCACAGCTCCTGCGTCTAAAACGGGTTCGATGGGCTCACTCTGCTGTAATGTTGA
AGCTTCCAGCAGTCTAGCGCTAGGAGGTGAACTGGGCTACGCGAAATTATACTGCCACGTAACTGTTCTGATCCTTTCGC
TAGAGTACTCCGAGCAATCGCCTTCAGCGATGCCCATGTGGACGCATGTGAAGGGTCTGCATCTAGATACGACATTTCCG
GTCGCCCTGGTGTACGGTACTTTCGATTGGTCTCTTCACGCTCAGACCTCGAATACTGGGTACATAAAGATGAAAAC
>SRR359790_unknown_description_
CGAGAGCTCAGCCAATGCGAGCTCATGCCCTGCGGTAACTATTTTCTCAATCCTGAGGTCACACACTCAGTATGGGGGCA
CCAATAATCTCACATACAGCTTTCGAAGCCCATCTTGTGGGCACGCCGGTGACCTAGCCCCCGGCTTGTCTCGTGGAGCC
GAAGACACTTTTTCGTTTTACCTGATCCGCACGTTCCCCTCCATGGGGACACCGCAAATATGTCTCCGTCTTAGTGGCAA
ATTTCAAGTTACGGTCGAATGAGCGATGGCTGATTCGCCAATTTCGCCTGACCCAGGTAACAAGAGACACGCACCGAAGT
CAGCCTACGTCGGTAGCTCTCACACATTCAAGGACACTGGAACGGACTCGGTGCCTATTTGCAAACTAACAATACCGCAA
ATCAAGGATGCACACGCTGCGTTCAAGATTGAAGCACACCACTTAACGTCTCCCATCGGTTACCTCTGCCCCACGAAGCG
ACCGCGGCTTGCTACGGACGGAGCAGGTGTGGGCAGGAAGAGAAATCATGGTAAAAATAGTATTCTATTGGTGCCAAATC
TGTCAGCTCGGTTATCCCAATCACGTTTTGTGTACGTTGGCGCTAAGCCCACTGACAAAATTAGACGAGCATCCCATTAT
TTGCGTCGCCGGGTGTTCCACGAATTCGATCTGCCGTAATGGGGCAGCGAGTCTATCCTATTAACATAACACAGCCTCTC
ATCACAATCGTCCGGGAATGGCGAGGGGATAAGATTCTGGCCGAGATCTCAGGTTTTGCAATTTAGACCTAGGATAATCC
TCCTTCCGTCACTCCGTTTGGAGACGCAGAACCAGCCCGCGGCTGCCACACTCACATGCGCTGCCGTCGCCCTACTGCGT
ATAGTTTAGGGAATGATCCACTTGATTTATATCGAGGAGCCGAAAGATCAGTGCTAATGCGCGCTTGGGGCAAGCGGAAT
ATGACAAGGAGAGAGGCGAACGGTCGAAAAGGTCCGAGTCTGGCGCAATGACGCTGGAATCAGCACCAGCAGGCATCCTA
CACAGTCAAGTTTGCTAATGCCCGGTTTTGACCGCACGGGTCTCTGACTGTACGACGTCACGCCTCGTCTTGTGTGCGGT
CGGGTGCTATCTCATTGGCGGAGAGGGGAAGAACCAAACAAAGACAACATCACAGGACGCCACTCTAAGCTGCCCAGTTC
CAGAATATGAGCAATTGTCAAGAAATGTCGGCTTAGGAAGACCTGACCACAAATGTATGAACCATTACCTACCAGAGAGT
CCGGAAGTTCCGTCAAATGAGGCACCGATAGGGCAGATATTGATGACGCTACTCGAATGCGGTTGTGCCATCCCAAGAGC
ATGAGCAAACACGTTCCGGCAAATCCTACAGGTTAGGGTCACGCGCACGTGCCCGCACCAATTAGCGGGGTCGCAGAATA
CTGGGGAAATCACCGCTCTGACGATTCGCAGGAGTTTGTTCGCAGTCCCAGAGAGTACGCAGTTCTTACGAGACCCGGGG
ACTGAGAGTTCTCCGTGGTAAACCCCCCTGGAAGCTCCCAGCACTCTGGTCCGCTGGGTTCTTACGCGACGCCCTTTTAG
CCGACCTATCTGGCCGGCCCATCATCCTATGGGTGAGTTGCGCGTGGATGGGGTGATAACAAGAGGCAGGCACCCTGTTC
TCACCCGTACGAACACCACGGCATTCCACAGATGAGTAGGTACAGTGAAGACGCGTAATCATTCCTAAGGTGCGAAAGTG
CCGCAGCAAGGGGAGGTCGGATGCCACGGACACCTCGGTTGCGTCGTAAGCGATAACCTTAATAGTCAGAATCGATAATA
TGTAGCTAAACAGTGCGCTCAAGGTCGACGGCACAAGGACTTAGTGCATATGACGGCTCTAGTTCTAAACATGCTGCGCC
CGCCCCCGGGCCAACCGTCCAGTCGCAGCTCGATAGCAATCTCGTAGAGACGCCCCCCTAACAGTCCGGAGACGAAGCTC
GCGGACATAGGGGTCTGGATCATATTGCCATACGTCACTGGTGTGAGTCGTTATGGAGGTGCCCAGATGGAGAACTGCAG
CCTATGGACTACGGGGGTAGATTTACACCTTACACGCCCGCTGCTCGCCACGTTCCCTATACTAGGTATCGGTCAAGACC
TGGGCTATTACCCACTGGAGCGAGAGCCGCACGCTCTTATCGTAGGGGAGCAGATAAGATCGTCACGACCCGGAGAGCCT
AAACAACTATTCGCATCCTCAGGCCAACCTTGGCAGTGGCAGGCCATAACAAGTATTATGGTGGAACGTCTTCTTGGTGG
TAGGCCAATAGTACTTTTCTTGCTTTTGGGCAGTCTGCACATATCAGAACGGGCCCCACTCGTTTCGAGAAACCAGAGGA
CACTAGAAGATCAATCGCCGTACGAAATCTAGCCACCTCTCTTCGGGATTGCGGGGGTGCACACCGTCCCCCCGTGCCTA
GCATGAGGGGCTACAGAGTGGTGATCGGCGCAACGAAAAGCTTACGCAAGGGGAAGTGTGGCTTGAATGTTCATATTTCC
CGCGAAAGCTTTGTGGAGGAGCAGAGAGTACGCCGGGTATGGGGTTGTATGTAAATCAGACGATCTCCATATGTTGTTCA
AGCTCGCACAGCTGTCGGCACATCACCGTCTAAAAAGACAGCGCTAGGTATTCATGGAGGCAGTAAAAACTCAGCTGAGA
AGCGGTAGATGCTCCGGAGGAGCGTAAAACTGGACTTAGACCGAACGTTTCTCAGACTAGACTTGGGGGCGCGAACGAGG
AACGTAAAAGAGGTCTTGAGCGCCGCATAGAATCAGCACAATCTGGCCAGTCGGATTACTAAGCCCAGGCGCCATGGAGC
GGCAGGTACAAGAAACGAAGTGCGAGAAGTTACGAAGAGTCAAGATAAACGTTGGGGGGCAGCGGCGTGGGAGCCTAACA
TGGACCTCACTGCCCCCGATACGCGGGGGCGGCGGGACACGACTTCGCTAGGCTCGAGGTAAACCAGGCTAGGAAAATAG
TTCGGATCGGCACTCGCGCACAGTTCAACAGCCGGGAGGGCGCAAGTAGTTGACTGTTTCTGACGCCAGGCTTCAGAGTC
TCACATCCATCTGGAACACGCTACTGCATGCCTGCGGCGTCACCAGGAACCTGCGTGGGCGCACAATGTCTGAGGTATCC
ATTTGACTTAGCGGCGATGACTTCTTTCCCAGAATGGGAGGAAAGGCGGTCGATTTCAAGCACCAAAGCCCTTCCCGACC
AGCACGAGGATCCTAAGCACTTTCGCGTAAATATACTGGGACAATGAGCAGAGACGGCTTTACTAGGACAGACCCCGCAA
CAATCCACAGCAGGGGTATGTACCTTTCAATTTCAGGGCCACGTGTAGTGAACGCGTACCTCGCTGCTCAGGCGTTGAGA
GTAGAAACCGGCCACGCGCGCTAGTATTAAGGATTGAGACGGAAGCCGACATAGTGAAGGCGGGTGGGGGAGACTAGACT
GGTGGTCCACGCAGGAGAGGGAGGTTGAATGTGAACGGGAGCCCTTGTTTACGATTGGGCTACTGGCACTCTCAATAAGC
CAGTGCGGTGAGTTGTTTCTCAAACTTTCTAGAAGTTTTTCTTTCTGGATGTTTTTGTTCTCCTTACTGTAGAACTCTCA
ATGACGGTCGCTTCGAGCCCATCGATCGGTGGTTGCGTCATATACGATTCTCAGCCGATACCACTCGGCCCGTTACTCCC
CCGATTTTATGGGCACAGCCTGTGGCCGACGGCACCGCCGTAATGGTTTGACATTCGTGAGTCCGACCCAAAGCCTGAAG
CATGTCTACGCGGAGCCCCAATTTGCGCGGACCACCCTCCCACCGCATCCCTAACCCTTACGCCTGCTGCCGACTGTTGT
AGTCGAGTATTGTGTCAGGCCATTGTATCTCAATAGTTTTTGAGCTGGTCCCCCAGGCGCGCGGGCCCGGGGACTGCTAG
GCTTCCTTAAACGGAGTGTTGCATTTAGGTTGACGATGGAGGGGGACCGGTGAATGCTTCGGGCTTCTTTCCTGTTTTAT
ACGGGTCACTAAATCCTTGTCCTGGTGCCCGTCGTAGCGGCTTGTAGTAATTCTTCTTGAGGCGGTGCATCTCGTGACCG
GATCAGGCCCCCTCTTGTCTCATGCTGTCCTCATAACACAAACGGCGGAATGAACTCCAGTCCGCCGGGTAAATCAGTCC
TTAAGCAGTGTTAGAGTGGTGCTATCCATAACTAGATACGGCGAATTTGGGCAACAACTCGTACTTGTGTGGGTTCGCCA
TCGCGTTAGCCTTCCCGTAAATGAACCAGCGCTAAATAGAGTTATGCTTATGCGCGCACGGATGATTTGGGGTCGCTCTC
GTGGTTGCTCCAGTGCGATGTGCCCCGACGGTGAGAGCTGTTGGGACCAAATGGGCGGCATGGCGACTCAGCGTACGAGA
TGGGATCCGATACACCCTTACGGGATAACCCGCTTAGTAGCTCTTCCATCGTGCCTTGCTCAGTCTGCTAATCCCGCCCC
TCATTTCGCGCTCGGCCTCCGTCATCGCTTCCTCGAGGGGGACTCAAGATTTTAAATCGTTTTCAGTCGGAAACAGCTGT
TCGGAGTTTACCGTGCCTCCACCCGCTGTATCGGCAACGGACTCGCTGTCCACTTGGTACCCTGAAAGGAGTTGACCAAT
GGACCAATGTTGGAAGGGTTCTCGACGAATCGCCTCTAACGTAGCGCAGCGGTGGGAAGCACTTCTTCGCTGTGCCTACG
CATGGAGCTGAGTCTATGTCGTTGAGATAGGTCCGTCTCTAGCTTAACCGGTAATATAGGCTCCTGGGTCTACGAACGAC
CAGGCTTCCCTGGGACCCCGGTTAGCGTCTCGCCAGGCCTCGACTGAAATCGACGTAACCCGGAAACCGCGTGTCGTATA
CCCCGAAAGACGCAAGTGCCTAGGCCGCTTCCTGCCTGAATACCACCGTGTCACATACGTTATTAGTGGTGTGTAGACAA
CCGAAACAGACTTACCACCCATACCCAAAAATCCTCAGGTACGCCGAGGTACGGACCTACTCGATCCTTCTCTCTGCTCC
GTTGCTCGTAAGTCGTCGCACCAACACCCGGAGTCGACTGGCGGTGGTGCCACAAGCGACGCTCTCCGAAACGGTGTAAG
TCATTCGTCTGTCACCAAAGGTCCTTCAGTCTCGAAAAGAACTCTCTACGACTAGTGTTAGACACGCGTCTCCGCCGTCC
TGGCCTTCAACACGCCGCCACTGGCACGTCGAGCCGCAGTGCAGCTCAGACTGTGCGCTCATAGTCGAGCAACTTACTTC
CCGTCGTCTCCGCGGCCGTCGTAGAGCACACTAAGCACACCTTGACATACAATCGAGCTCAGGTTTTGCACCCACGTCTG
GGACACGCTCTCAGTGGAAGCTGCGAGACACAACGACAAGGCATAAATGGTGAGAACTCCTTACGTCCATCCCTATCGCA
TCTTCGGCAAAGCCGGCAAGGGGGCGTGCGTTGTCATGGGCCTATTATGGGAAGGGGTCGGCGTTCGGGGATTTGTGTCT
CTCGCAATTCCCTCTTCCCAAACTCGCACAGCTCCTGCGTCTAAAACGGGTTCGATGGGCTCACTCTGCTGTAATGTTGA
AGCTTCCAGCAGTCTAGCGCTAGGAGGTGAACTGGGCTACGCGAAATTATACTGCCACGTAACTGTTCTGATCCTTTCGC
TAGAGTACTCCGAGCAATCGCCTTCAGCGATGCCCATGTGGACGCATGTGAAGGGTCTGCATCTAGATACGACATTTCCG
GTCGCCCTGGTGTACGGTACTTTCGATTGGTCTCTTCACGCTCAGACCTCGAATACTGGGTACATAAAGATGAAAAC
>SRR359791_unknown_description_
CGAGAGCTCAGCCAATGCGAGCTCATGCCCTGCGGTAACTATTTTCTCAATCCTGAGGTCACACACTCAGTATGGGGGCA
CCAATAATCTCACATACAGCTTTCGAAGCCCATCTTGTGGGCACGCCGGTGACCTAGCCCCCGGCTTGTCTCGTGGAGCC
GAAGACACTTTTTCGTTTTACCTGATCCGCACGTTCCCCTCCATGGGGACACCGCAAATATGTCTCCGTCTTAGTGGCAA
ATTTCAAGTTACGGTCGAATGAGCGATGGCTGATTCGCCAATTTCGCCTGACCCAGGTAACAAGAGACACGCACCGAAGT
CAGCCTACGTCGGTAGCTCTCACACATTCAAGGACACTGGAACGGACTCGGTGCCTATTTGCAAACTAACAATACCGCAA
ATCAAGGATGCACACGCTGCGTTCAAGATTGAAGCACACCACTTAACGTCTCCCATCGGTTACCTCTGCCCCACGAAGCG
ACCGCGGCTTGCTACGGACGGAGCAGGTGTGGGCAGGAAGAGAAATCATGGTAAAAATAGTATTCTATTGGTGCCAAATC
TGTCAGCTCGGTTATCCCAATCACGTTTTGTGTACGTTGGCGCTAAGCCCACTGACAAAATTAGACGAGCATCCCATTAT
TTGCGTCGCCGGGTGTTCCACGAATTCGATCTGCCGTAATGGGGCAGCGAGTCTATCCTATTAACATAACACAGCCTCTC
ATCACAATCGTCCGGGAATGGCGAGGGGATAAGATTCTGGCCGAGATCTCAGGTTTTGCAATTTAGACCTAGGATAATCC
TCCTTCCGTCACTCCGTTTGGAGACGCAGAACCAGCCCGCGGCTGCCACACTCACATGCGCTGCCGTCGCCCTACTGCGT
ATAGTTTAGGGAATGATCCACTTGATTTATATCGAGGAGCCGAAAGATCAGTGCTAATGCGCGCTTGGGGCAAGCGGAAT
ATGACAAGGAGAGAGGCGAACGGTCGAAAAGGTCCGAGTCTGGCGCAATGACGCTGGAATCAGCACCAGCAGGCATCCTA
CACAGTCAAGTTTGCTAATGCCCGGTTTTGACCGCACGGGTCTCTGACTGTACGACGTCACGCCTCGTCTTGTGTGCGGT
CGGGTGCTATCTCATTGGCGGAGAGGGGAAGAACCAAACAAAGACAACATCACAGGACGCCACTCTAAGCTGCCCAGTTC
CAGAATATGAGCAATTGTCAAGAAATGTCGGCTTAGGAAGACCTGACCACAAATGTATGAACCATTACCTACCAGAGAGT
CCGGAAGTTCCGTCAAATGAGGCACCGATAGGGCAGATATTGATGACGCTACTCGAATGCGGTTGTGCCATCCCAAGAGC
ATGAGCAAACACGTTCCGGCAAATCCTACAGGTTAGGGTCACGCGCACGTGCCCGCACCAATTAGCGGGGTCGCAGAATA
CTGGGGAAATCACCGCTCTGACGATTCGCAGGAGTTTGTTCGCAGTCCCAGAGAGTACGCAGTTCTTACGAGACCCGGGG
ACTGAGAGTTCTCCGTGGTAAACCCCCCTGGAAGCTCCCAGCACTCTGGTCCGCTGGGTTCTTACGCGACGCCCTTTTAG
CCGACCTATCTGGCCGGCCCATCATCCTATGGGTGAGTTGCGCGTGGATGGGGTGATAACAAGAGGCAGGCACCCTGTTC
TCACCCGTACGAACACCACGGCATTCCACAGATGAGTAGGTACAGTGAAGACGCGTAATCATTCCTAAGGTGCGAAAGTG
CCGCAGCAAGGGGAGGTCGGATGCCACGGACACCTCGGTTGCGTCGTAAGCGATAACCTTAATAGTCAGAATCGATAATA
TGTAGCTAAACAGTGCGCTCAAGGTCGACGGCACAAGGACTTAGTGCATATGACGGCTCTAGTTCTAAACATGCTGCGCC
CGCCCCCGGGCCAACCGTCCAGTCGCAGCTCGATAGCAATCTCGTAGAGACGCCCCCCTAACAGTCCGGAGACGAAGCTC
GCGGACATAGGGGTCTGGATCATATTGCCATACGTCACTGGTGTGAGTCGTTATGGAGGTGCCCAGCTGGAGAACTGCAG
CCTATGGACTACGGGGGTAGATTTACACCTTACACGCCCGCTGCTCGCCACGTTCCCTATACTAGGTATCGGTCAAGACC
TGGGCTATTACCCACTGGAGCGAGAGCCGCACGCTCTTATCGTAGGGGAGCAGATAAGATCGTCACGACCCGGAGAGCCT
AAACAACTATTCGCATCCTCAGGCCAACCTTGGCAGTGGCAGGCCATAACAAGTATTATGGTGGAACGTCTTCTTGGTGG
TAGGCCAATAGTACTTTTCTTGCTTTTGGGCAGTCTGCACATATCAGAACGGGCCCCACTCGTTTCGAGAAACCAGAGGA
CACTAGAAGATCAATCGCCGTACGAAATCTAGCCACCTCTCTTCGGGATTGCGGGGGTGCACACCGTCCCCCCGTGCCTA
GCATGAGGGGCTACAGAGTGGTGATCGGCGCAACGAAAAGCTTACGCAAGGGGAAGTGTGGCTTGAATGTTCATATTTCC
CGCGAAAGCTTTGTGGAGGAGCAGAGAGTACGCCGGGTATGGGGTTGTATGTAAATCAGACGATCTCCATATGTTGTTCA
AGCTCGCACAGCTGTCGGCACATCACCGTCTAAAAAGACAGCGCTAGGTATTCATGGAGGCAGTAAAAACTCAGCTGAGA
AGCGGTAGATGCTCCGGAGGAGCGTAAAACTGGACTTAGACCGAACGTTTCTCAGACTAGACTTGGGGGCGCGAACGAGG
AACGTAAAAGAGGTCTTGAGCGCCGCATAGAATCAGCACAATCTGGCCAGTCGGATTACTAAGCCCAGGCGCCATGGAGC
GGCAGGTACAAGAAACGAAGTGCGAGAAGTTACGAAGAGTCAAGATAAACGTTGGGGGGCAGCGGCGTGGGAGCCTAACA
TGGACCTCACTGCCCCCGATACGCGGGGGCGGCGGGACACGACTTCGCTAGGCTCGAGGTAAACCAGGCTAGGAAAATAG
TTCGGATCGGCACTCGCGCACAGTTCAACAGCCGGGAGGGCGCAAGTAGTTGACTGTTTCTGACGCCAGGCTTCAGAGTC
TCACATCCATCTGGAACACGCTACTGCATGCCTGCGGCGTCACCAGGAACCTGCGTGGGCGCACAATGTCTGAGGTATCC
ATTTGACTTAGCGGCGATGACTTCTTTCCCAGAATGGGAGGAAAGGCGGTCGATTTCAAGCACCAAAGCCCTTCCCGACC
AGCACGAGGATCCTAAGCACTTTCGCGTAAATATACTGGGACAATGAGCAGAGACGGCTTTACTAGGACAGACCCCGCAA
CAATCCACAGCAGGGGTATGTACCTTTCAATTTCAGGGCCACGTGTAGTGAACGCGTACCTCGCTGCTCAGGCGTTGAGA
GTAGAAACCGGCCACGCGCGCTAGTATTAAGGATTGAGACGGAAGCCGACATAGTGAAGGCGGGTGGGGGAGACTAGACT
GGTGGTCCACGCAGGAGAGGGAGGTTGAATGTGAACGGGAGCCCTTGTTTACGATTGGGCTACTGGCACTCTCAATAAGC
CAGTGCGGTGAGTTGTTTCTCAAACTTTCTAGAAGTTTTTCTTTCTGGATGTTTTTGTTCTCCTTACTGTAGAACTCTCA
ATGACGGTCGCTTCGAGCCCATCGATCGGTGGTTGCGTCATATACGATTCTCAGCCGATACCACTCGGCCCGTTACTCCC
CCGATTTTATGGGCACAGCCTGTGGCCGACGGCACCGCCGTAATGGTTTGACATTCGTGAGTCCGACCCAAAGCCTGAAG
CATGTCTACGCGGAGCCCCAATTTGCGCGGACCACCCTCCCACCGCATCCCTAACCCTTACGCCTGCTGCCGACTGTTGT
AGTCGAGTATTGTGTCAGGCCATTGTATCTCAATAGTTTTTGAGCTGGTCCCCCAGGCGCGCGGGCCCGGGGACTGCTAG
GCTTCCTTAAACGGAGTGTTGCATTTAGGTTGACGATGGAGGGGGACCGGTGAATGCTTCGGGCTTCTTTCCTGTTTTAT
ACGGGTCACTAAATCCTTGTCCTGGTGCCCGTCGTAGCGGCTTGTAGTAATTCTTCTTGAGGCGGTGCATCTCGTGACCG
GATCAGGCCCCCTCTTGTCTCATGCTGTCCTCATAACACAAACGGCGGAATGAACTCCAGTCCGCCGGGTAAATCAGTCC
TTAAGCAGTGTTAGAGTGGTGCTATCCATAACTAGATACGGCGAATTTGGGCAACAACTCGTACTTGTGTGGGTTCGCCA
TCGCGTTAGCCTTCCCGTAAATGAACCAGCGCTAAATAGAGTTATGCTTATGCGCGCACGGATGATTTGGGGTCGCTCTC
GTGGTTGCTCCAGTGCGATGTGCCCCGACGGTGAGAGCTGTTGGGACCAAATGGGCGGCATGGCGACTCAGCGTACGAGA
TGGGATCCGATACACCCTTACGGGATAACCCGCTTAGTAGCTCTTCCATCGTGCCTTGCTCAGTCTGCTAATCCCGCCCC
TCATTTCGCGCTCGGCCTCCGTCATCGCTTCCTCGAGGGGGACTCAAGATTTTAAATCGTTTTCAGTCGGAAACAGCTGT
TCGGAGTTTACCGTGCCTCCACCCGCTGTATCGGCAACGGACTCGCTGTCCACTTGGTACCCTGAAAGGAGTTGACCAAT
GGACCAATGTTGGAAGGGTTCTCGACGAATCGCCTCTAACGTAGCGCAGCGGTGGGAAGCACTTCTTCGCTGTGCCTACG
CATGGAGCTGAGTCTATGTCGTTGAGATAGGTCCGTCTCTAGCTTAACCGGTAATATAGGCTCCTGGGTCTACGAACGAC
CAGGCTTCCCTGGGACCCCGGTTAGCGTCTCGCCAGGCCTCGACTGAAATCGACGTAACCCGGAAACCGCGTGTCGTATA
CCCCGAAAGACGCAAGTGCCTAGGCCGCTTCCTGCCTGAATACCACCGTGTCACATACGTTATTAGTGGTGTGTAGACAA
CCGAAACAGACTTACCACCCATACCCAAAAATCCTCAGGTACGCCGAGGTACGGACCTACTCGATCCTTCTCTCTGCTCC
GTTGCTCGTAAGTCGTCGCACCAACACCCGGAGTCGACTGGCGGTGGTGCCACAAGCGACGCTCTCCGAAACGGTGTAAG
TCATTCGTCTGTCACCAAAGGTCCTTCAGTCTCGAAAAGAACTCTCTACGACTAGTGTTAGACACGCGTCTCCGCCGTCC
TGGCCTTCAACACGCCGCCACTGGCACGTCGAGCCGCAGTGCAGCTCAGACTGTGCGCTCATAGTCGAGCAACTTACTTC
CCGTCGTCTCCGCGGCCGTCGTAGAGCACACTAAGCACACCTTGACATACAATCGAGCTCAGGTTTTGCACCCACGTCTG
GGACACGCTCTCAGTGGAAGCTGCGAGACACAACGACAAGGCATAAATGGTGAGAACTCCTTACGTCCATCCCTATCGCA
TCTTCGGCAAAGCCGGCAAGGGGGCGTGCGTTGTCATGGGCCTATTATGGGAAGGGGTCGGCGTTCGGGGATTTGTGTCT
CTCGCAATTCCCTCTTCCCAAACTCGCACAGCTCCTGCGTCTAAAACGGGTTCGATGGGCTCACTCTGCTGTAATGTTGA
AGCTTCCAGCAGTCTAGCGCTAGGAGGTGAACTGGGCTACGCGAAATTATACTGCCACGTAACTGTTCTGATCCTTTCGC
TAGAGTACTCCGAGCAATCGCCTTCAGCGATGCCCATGTGGACGCATGTGAAGGGTCTGCATCTAGATACGACATTTCCG
GTCGCCCTGGTGTACGGTACTTTCGATTGGTCTCTTCACGCTCAGACCTCGAATACTGGGTACATAAAGATGAAAAC
>SRR359792_unknown_description_
CGAGAGCTCAGCCAATGCGAGCTCATGCCCTGCGGTAACTATTTTCTCAATCCTGAGGTCACACACTCAGTATGGGGGCA
CCAATAATCTCACATACAGCTTTCGAAGCCCATCTTGTGGGCACGCCGGTGACCTAGCCCCCGGCTTGTCTCGTGGAGCC
GAAGACACTTTTTCGTTTTACCTGATCCGCACGTTCCCCTCCATGGGGACACCGCAAATATGTCTCCGTCTTAGTGGCAA
ATTTCAAGTTACGGTCGAATGAGCGATGGCTGATTCGCCAATTTCGCCTGACCCAGGTAACAAGAGACACGCACCGAAGT
CAGCCTACGTCGGTAGCTCTCACACATTCAAGGACACTGGAACGGACTCGGTGCCTATTTGCAAACTAACAATACCGCAA
ATCAAGGATGCACACGCTGCGTTCAAGATTGAAGCACACCACTTAACGTCTCCCATCGGTTACCTCTGCCCCACGAAGCG
ACCGCGGCTTGCTACGGACGGAGCAGGTGTGGGCAGGAAGAGAAATCATGGTAAAAATAGTATTCTATTGGTGCCAAATC
TGTCAGCTCGGTTATCCCAATCACGTTTTGTGTACGTTGGCGCTAAGCCCACTGACAAAATTAGACGAGCATCCCATTAT
TTGCGTCGCCGGGTGTTCCACGAATTCGATCTGCCGTAATGGGGCAGCGAGTCTATCCTATTAACATAACACAGCCTCTC
ATCACAATCGTCCGGGAATGGCGAGGGGATAAGATTCTGGCCGAGATCTCAGGTTTTGCAATTTAGACCTAGGATAATCC
TCCTTCCGTCACTCCGTTTGGAGACGCAGAACCAGCCCGCGGCTGCCACACTCACATGCGCTGCCGTCGCCCTACTGCGT
ATAGTTTAGGGAATGATCCACTTGATTTATATCGAGGAGCCGAAAGATCAGTGCTAATGCGCGCTTGGGGCAAGCGGAAT
ATGACAAGGAGAGAGGCGAACGGTCGAAAAGGTCCGAGTCTGGCGCAATGACGCTGGAATCAGCACCAGCAGGCATCCTA
CACAGTCAAGTTTGCTAATGCCCGGTTTTGACCGCACGGGTCTCTGACTGTACGACGTCACGCCTCGTCTTGTGTGCGGT
CGGGTGCTATCTCATTGGCGGAGAGGGGAAGAACCAAACAAAGACAACATCACAGGACGCCACTCTAAGCTGCCCAGTTC
CAGAATATGAGCAATTGTCAAGAAATGTCGGCTTAGGAAGACCTGACCACAAATGTATGAACCATTACCTACCAGAGAGT
CCGGAAGTTCCGTCAAATGAGGCACCGATAGGGCAGATATTGATGACGCTACTCGAATGCGGTTGTGCCATCCCAAGAGC
ATGAGCAAACACGTTCCGGCAAATCCTACAGGTTAGGGTCACGCGCACGTGCCCGCACCAATTAGCGGGGTCGCAGAATA
CTGGGGAAATCACCGCTCTGACGATTCGCAGGAGTTTGTTCGCAGTCCCAGAGAGTACGCAGTTCTTACGAGACCCGGGG
ACTGAGAGTTCTCCGTGGTAAACCCCCCTGGAAGCTCCCAGCACTCTGGTCCGCTGGGTTCTTACGCGACGCCCTTTTAG
CCGACCTATCTGGCCGGCCCATCATCCTATGGGTGAGTTGCGCGTGGATGGGGTGATAACAAGAGGCAGGCACCCTGTTC
TCACCCGTACGAACACCACGGCATTCCACAGATGAGTAGGTACAGTGAAGACGCGTAATCATTCCTAAGGTGCGAAAGTG
CCGCAGCAAGGGGAGGTCGGATGCCACGGACACCTCGGTTGCGTCGTAAGCGATAACCTTAATAGTCAGAATCGATAATA
TGTAGCTAAACAGTGCGCTCAAGGTCGACGGCACAAGGACTTAGTGCATATGACGGCTCTAGTTCTAAACATGCTGCGCC
CGCCCCCGGGCCAACCGTCCAGTCGCAGCTCGATAGCAATCTCGTAGAGACGCCCCCCTAACAGTCCGGAGACGAAGCTC
GCGGACATAGGGGTCTGGATCATATTGCCATACGTCACTGGTGTGAGTCGTTATGGAGGTGCCCAGCTGGAGAACTGCAG
CCTATGGACTACGGGGGTAGATTTACACCTTACACGCCCGCTGCTCGCCACGTTCCCTATACTAGGTATCGGTCAAGACC
TGGGCTATTACCCACTGGAGCGAGAGCCGCACGCTCTTATCGTAGGGGAGCAGATAAGATCGTCACGACCCGGAGAGCCT
AAACAACTATTCGCATCCTCAGGCCAACCTTGGCAGTGGCAGGCCATAACAAGTATTATGGTGGAACGTCTTCTTGGTGG
TAGGCCAATAGTACTTTTCTTGCTTTTGGGCAGTCTGCACATATCAGAACGGGCCCCACTCGTTTCGAGAAACCAGAGGA
CACTAGAAGATCAATCGCCGTACGAAATCTAGCCACCTCTCTTCGGGATTGCGGGGGTGCACACCGTCCCCCCGTGCCTA
GCATGAGGGGCTACAGAGTGGTGATCGGCGCAACGAAAAGCTTACGCAAGGGGAAGTGTGGCTTGAATGTTCATATTTCC
CGCGAAAGCTTTGTGGAGGAGCAGAGAGTACGCCGGGTATGGGGTTGTATGTAAATCAGACGATCTCCATATGTTGTTCA
AGCTCGCACAGCTGTCGGCACATCACCGTCTAAAAAGACAGCGCTAGGTATTCATGGAGGCAGTAAAAACTCAGCTGAGA
AGCGGTAGATGCTCCGGAGGAGCGTAAAACTGGACTTAGACCGAACGTTTCTCAGACTAGACTTGGGGGCGCGAACGAGG
AACGTAAAAGAGGTCTTGAGCGCCGCATAGAATCAGCACAATCTGGCCAGTCGGATTACTAAGCCCAGGCGCCATGGAGC
GGCAGGTACAAGAAACGAAGTGCGAGAAGTTACGAAGAGTCAAGATAAACGTTGGGGGGCAGCGGCGTGGGAGCCTAACA
TGGACCTCACTGCCCCCGATACGCGGGGGCGGCGGGACACGACTTCGCTAGGCTCGAGGTAAACCAGGCTAGGAAAATAG
TTCGGATCGGCACTCGCGCACAGTTCAACAGCCGGGAGGGCGCAAGTAGTTGACTGTTTCTGACGCCAGGCTTCAGAGTC
TCACATCCATCTGGAACACGCTACTGCATGCCTGCGGCGTCACCAGGAACCTGCGTGGGCGCACAATGTCTGAGGTATCC
ATTTGACTTAGCGGCGATGACTTCTTTCCCAGAATGGGAGGAAAGGCGGTCGATTTCAAGCACCAAAGCCCTTCCCGACC
AGCACGAGGATCCTAAGCACTTTCGCGTAAATATACTGGGACAATGAGCAGAGACGGCTTTACTAGGACAGACCCCGCAA
CAATCCACAGCAGGGGTATGTACCTTTCAATTTCAGGGCCACGTGTAGTGAACGCGTACCTCGCTGCTCAGGCGTTGAGA
GTAGAAACCGGCCACGCGCGCTAGTATTAAGGATTGAGACGGAAGCCGACATAGTGAAGGCGGGTGGGGGAGACTAGACT
GGTGGTCCACGCAGGAGAGGGAGGTTGAATGTGAACGGGAGCCCTTGTTTACGATTGGGCTACTGGCACTCTCAATAAGC
CAGTGCGGTGAGTTGTTTCTCAAACTTTCTAGAAGTTTTTCTTTCTGGATGTTTTTGTTCTCCTTACTGTAGAACTCTCA
ATGACGGTCGCTTCGAGCCCATCGATCGGTGGTTGCGTCATATACGATTCTCAGCCGATACCACTCGGCCCGTTACTCCC
CCGATTTTATGGGCACAGCCTGTGGCCGACGGCACCGCCGTAATGGTTTGACATTCGTGAGTCCGACCCAAAGCCTGAAG
CATGTCTACGCGGAGCCCCAATTTGCGCGGACCACCCTCCCACCGCATCCCTAACCCTTACGCCTGCTGCCGACTGTTGT
AGTCGAGTATTGTGTCAGGCCATTGTATCTCAATAGTTTTTGAGCTGGTCCCCCAGGCGCGCGGGCCCGGGGACTGCTAG
GCTTCCTTAAACGGAGTGTTGCATTTAGGTTGACGATGGAGGGGGACCGGTGAATGCTTCGGGCTTCTTTCCTGTTTTAT
ACGGGTCACTAAATCCTTGTCCTGGTGCCCGTCGTAGCGGCTTGTAGTAATTCTTCTTGAGGCGGTGCATCTCGTGACCG
GATCAGGCCCCCTCTTGTCTCATGCTGTCCTCATAACACAAACGGCGGAATGAACTCCAGTCCGCCGGGTAAATCAGTCC
TTAAGCAGTGTTAGAGTGGTGCTATCCATAACTAGATACGGCGAATTTGGGCAACAACTCGTACTTGTGTGGGTTCGCCA
TCGCGTTAGCCTTCCCGTAAATGAACCAGCGCTAAATAGAGTTATGCTTATGCGCGCACGGATGATTTGGGGTCGCTCTC
GTGGTTGCTCCAGTGCGATGTGCCCCGACGGTGAGAGCTGTTGGGACCAAATGGGCGGCATGGCGACTCAGCGTACGAGA
TGGGATCCGATACACCCTTACGGGATAACCCGCTTAGTAGCTCTTCCATCGTGCCTTGCTCAGTCTGCTAATCCCGCCCC
TCATTTCGCGCTCGGCCTCCGTCATCGCTTCCTCGAGGGGGACTCAAGATTTTAAATCGTTTTCAGTCGGAAACAGCTGT
TCGGAGTTTACCGTGCCTCCACCCGCTGTATCGGCAACGGACTCGCTGTCCACTTGGTACCCTGAAAGGAGTTGACCAAT
GGACCAATGTTGGAAGGGTTCTCGACGAATCGCCTCTAACGTAGCGCAGCGGTGGGAAGCACTTCTTCGCTGTGCCTACG
CATGGAGCTGAGTCTATGTCGTTGAGATAGGTCCGTCTCTAGCTTAACCGGTAATATAGGCTCCTGGGTCTACGAACGAC
CAGGCTTCCCTGGGACCCCGGTTAGCGTCTCGCCAGGCCTCGACTGAAATCGACGTAACCCGGAAACCGCGTGTCGTATA
CCCCGAAAGACGCAAGTGCCTAGGCCGCTTCCTGCCTGAATACCACCGTGTCACATACGTTATTAGTGGTGTGTAGACAA
CCGAAACAGACTTACCACCCATACCCAAAAATCCTCAGGTACGCCGAGGTACGGACCTACTCGATCCTTCTCTCTGCTCC
GTTGCTCGTAAGTCGTCGCACCAACACCCGGAGTCGACTGGCGGTGGTGCCACAAGCGACGCTCTCCGAAACGGTGTAAG
TCATTCGTCTGTCACCAAAGGTCCTTCAGTCTCGAAAAGAACTCTCTACGACTAGTGTTAGACACGCGTCTCCGCCGTCC
TGGCCTTCAACACGCCGCCACTGGCACGTCGAGCCGCAGTGCAGCTCAGACTGTGCGCTCATAGTCGAGCAACTTACTTC
CCGTCGTCTCCGCGGCCGTCGTAGAGCACACTAAGCACACCTTGACATACAATCGAGCTCAGGTTTTGCACCCACGTCTG
GGACACGCTCTCAGTGGAAGCTGCGAGACACAACGACAAGGCATAAATGGTGAGAACTCCTTACGTCCATCCCTATCGCA
TCTTCGGCAAAGCCGGCAAGGGGGCGTGCGTTGTCATGGGCCTATTATGGGAAGGGGTCGGCGTTCGGGGATTTGTGTCT
CTCGCAATTCCCTCTTCCCAAACTCGCACAGCTCCTGCGTCTAAAACGGGTTCGATGGGCTCACTCTGCTGTAATGTTGA
AGCTTCCAGCAGTCTAGCGCTAGGAGGTGAACTGGGCTACGCGAAATTATACTGCCACGTAACTGTTCTGATCCTTTCGC
TAGAGTACTCCGAGCAATCGCCTTCAGCGATGCCCATGTGGACGCATGTGAAGGGTCTGCATCTAGATACGACATTTCCG
GTCGCCCTGGTGTACGGTACTTTCGATTGGTCTCTTCACGCTCAGACCTCGAATACTGGGTACATAAAGATGAAAAC
>SRR359793_unknown_description_
CGAGAGCTCAGCCAATGCGAGCTCATGCCCTGCGGTAACTATTTTCTCAATCCTGAGGTCACACACTCAGTATGGGGGCA
CCAATAATCTCACATACAGCTTTCGAAGCCCATCTTGTGGGCACGCCGGTGACCTAGCCCCCGGCTTGTCTCGTGGAGCC
GAAGACACTTTTTCGTTTTACCTGATCCGCACGTTCCCCTCCATGGGGACACCGCAAATATGTCTCCGTCTTAGTGGCAA
ATTTCAAGTTACGGTCGAATGAGCGATGGCTGATTCGCCAATTTCGCCTGACCCAGGTAACAAGAGACACGCACCGAAGT
CAGCCTACGTCGGTAGCTCTCACACATTCAAGGACACTGGAACGGACTCGGTGCCTATTTGCAAACTAACAATACCGCAA
ATCAAGGATGCACACGCTGCGTTCAAGATTGAAGCACACCACTTAACGTCTCCCATCGGTTACCTCTGCCCCACGAAGCG
ACCGCGGCTTGCTACGGACGGAGCAGGTGTGGGCAGGAAGAGAAATCATGGTAAAAATAGTATTCTATTGGTGCCAAATC
TGTCAGCTCGGTTATCCCAATCACGTTTTGTGTACGTTGGCGCTAAGCCCACTGACAAAATTAGACGAGCATCCCATTAT
TTGCGTCGCCGGGTGTTCCACGAATTCGATCTGCCGTAATGGGGCAGCGAGTCTATCCTATTAACATAACACAGCCTCTC
ATCACAATCGTCCGGGAATGGCGAGGGGATAAGATTCTGGCCGAGATCTCAGGTTTTGCAATTTAGACCTAGGATAATCC
TCCTTCCGTCACTCCGTTTGGAGACGCAGAACCAGCCCGCGGCTGCCACACTCACATGCGCTGCCGTCGCCCTACTGCGT
ATAGTTTAGGGAATGATCCACTTGATTTATATCGAGGAGCCGAAAGATCAGTGCTAATGCGCGCTTGGGGCAAGCGGAAT
ATGACAAGGAGAGAGGCGAACGGTCGAAAAGGTCCGAGTCTGGCGCAATGACGCTGGAATCAGCACCAGCAGGCATCCTA
CACAGTCAAGTTTGCTAATGCCCGGTTTTGACCGCACGGGTCTCTGACTGTACGACGTCACGCCTCGTCTTGTGTGCGGT
CGGGTGCTATCTCATTGGCGGAGAGGGGAAGAACCAAACAAAGACAACATCACAGGACGCCACTCTAAGCTGCCCAGTTC
CAGAATATGAGCAATTGTCAAGAAATGTCGGCTTAGGAAGACCTGACCACAAATGTATGAACCATTACCTACCAGAGAGT
CCGGAAGTTCCGTCAAATGAGGCACCGATAGGGCAGATATTGATGACGCTACTCGAATGCGGTTGTGCCATCCCAAGAGC
ATGAGCAAACACGTTCCGGCAAATCCTACAGGTTAGGGTCACGCGCACGTGCCCGCACCAATTAGCGGGGTCGCAGAATA
CTGGGGAAATCACCGCTCTGACGATTCGCAGGAGTTTGTTCGCAGTCCCAGAGAGTACGCAGTTCTTACGAGACCCGGGG
ACTGAGAGTTCTCCGTGGTAAACCCCCCTGGAAGCTCCCAGCACTCTGGTCCGCTGGGTTCTTACGCGACGCCCTTTTAG
CCGACCTATCTGGCCGGCCCATCATCCTATGGGTGAGTTGCGCGTGGATGGGGTGATAACAAGAGGCAGGCACCCTGTTC
TCACCCGTACGAACACCACGGCATTCCACAGATGAGTAGGTACAGTGAAGACGCGTAATCATTCCTAAGGTGCGAAAGTG
CCGCAGCAAGGGGAGGTCGGATGCCACGGACACCTCGGTTGCGTCGTAAGCGATAACCTTAATAGTCAGAATCGATAATA
TGTAGCTAAACAGTGCGCTCAAGGTCGACGGCACAAGGACTTAGTGCATATGACGGCTCTAGTTCTAAACATGCTGCGCC
CGCCCCCGGGCCAACCGTCCAGTCGCAGCTCGATAGCAATCTCGTAGAGACGCCCCCCTAACAGTCCGGAGACGAAGCTC
GCGGACATAGGGGTCTGGATCATATTGCCATACGTCACTGGTGTGAGTCGTTATGGAGGTGCCCAGCTGGAGAACTGCAG
CCTATGGACTACGGGGGTAGATTTACACCTTACACGCCCGCTGCTCGCCACGTTCCCTATACTAGGTATCGGTCAAGACC
TGGGCTATTACCCACTGGAGCGAGAGCCGCACGCTCTTATCGTAGGGGAGCAGATAAGATCGTCACGACCCGGAGAGCCT
AAACAACTATTCGCATCCTCAGGCCAACCTTGGCAGTGGCAGGCCATAACAAGTATTATGGTGGAACGTCTTCTTGGTGG
TAGGCCAATAGTACTTTTCTTGCTTTTGGGCAGTCTGCACATATCAGAACGGGCCCCACTCGTTTCGAGAAACCAGAGGA
CACTAGAAGATCAATCGCCGTACGAAATCTAGCCACCTCTCTTCGGGATTGCGGGGGTGCACACCGTCCCCCCGTGCCTA
GCATGAGGGGCTACAGAGTGGTGATCGGCGCAACGAAAAGCTTACGCAAGGGGAAGTGTGGCTTGAATGTTCATATTTCC
CGCGAAAGCTTTGTGGAGGAGCAGAGAGTACGCCGGGTATGGGGTTGTATGTAAATCAGACGATCTCCATATGTTGTTCA
AGCTCGCACAGCTGTCGGCACATCACCGTCTAAAAAGACAGCGCTAGGTATTCATGGAGGCAGTAAAAACTCAGCTGAGA
AGCGGTAGATGCTCCGGAGGAGCGTAAAACTGGACTTAGACCGAACGTTTCTCAGACTAGACTTGGGGGCGCGAACGAGG
AACGTAAAAGAGGTCTTGAGCGCCGCATAGAATCAGCACAATCTGGCCAGTCGGATTACTAAGCCCAGGCGCCATGGAGC
GGCAGGTACAAGAAACGAAGTGCGAGAAGTTACGAAGAGTCAAGATAAACGTTGGGGGGCAGCGGCGTGGGAGCCTAACA
TGGACCTCACTGCCCCCGATACGCGGGGGCGGCGGGACACGACTTCGCTAGGCTCGAGGTAAACCAGGCTAGGAAAATAG
TTCGGATCGGCACTCGCGCACAGTTCAACAGCCGGGAGGGCGCAAGTAGTTGACTGTTTCTGACGCCAGGCTTCAGAGTC
TCACATCCATCTGGAACACGCTACTGCATGCCTGCGGCGTCACCAGGAACCTGCGTGGGCGCACAATGTCTGAGGTATCC
ATTTGACTTAGCGGCGATGACTTCTTTCCCAGAATGGGAGGAAAGGCGGTCGATTTCAAGCACCAAAGCCCTTCCCGACC
AGCACGAGGATCCTAAGCACTTTCGCGTAAATATACTGGGACAATGAGCAGAGACGGCTTTACTAGGACAGACCCCGCAA
CAATCCACAGCAGGGGTATGTACCTTTCAATTTCAGGGCCACGTGTAGTGAACGCGTACCTCGCTGCTCAGGCGTTGAGA
GTAGAAACCGGCCACGCGCGCTAGTATTAAGGATTGAGACGGAAGCCGACATAGTGAAGGCGGGTGGGGGAGACTAGACT
GGTGGTCCACGCAGGAGAGGGAGGTTGAATGTGAACGGGAGCCCTTGTTTACGATTGGGCTACTGGCACTCTCAATAAGC
CAGTGCGGTGAGTTGTTTCTCAAACTTTCTAGAAGTTTTTCTTTCTGGATGTTTTTGTTCTCCTTACTGTAGAACTCTCA
ATGACGGTCGCTTCGAGCCCATCGATCGGTGGTTGCGTCATATACGATTCTCAGCCGATACCACTCGGCCCGTTACTCCC
CCGATTTTATGGGCACAGCCTGTGGCCGACGGCACCGCCGTAATGGTTTGACATTCGTGAGTCCGACCCAAAGCCTGAAG
CATGTCTACGCGGAGCCCCAATTTGCGCGGACCACCCTCCCACCGCATCCCTAACCCTTACGCCTGCTGCCGACTGTTGT
AGTCGAGTATTGTGTCAGGCCATTGTATCTCAATAGTTTTTGAGCTGGTCCCCCAGGCGCGCGGGCCCGGGGACTGCTAG
GCTTCCTTAAACGGAGTGTTGCATTTAGGTTGACGATGGAGGGGGACCGGTGAATGCTTCGGGCTTCTTTCCTGTTTTAT
ACGGGTCACTAAATCCTTGTCCTGGTGCCCGTCGTAGCGGCTTGTAGTAATTCTTCTTGAGGCGGTGCATCTCGTGACCG
GATCAGGCCCCCTCTTGTCTCATGCTGTCCTCATAACACAAACGGCGGAATGAACTCCAGTCCGCCGGGTAAATCAGTCC
TTAAGCAGTGTTAGAGTGGTGCTATCCATAACTAGATACGGCGAATTTGGGCAACAACTCGTACTTGTGTGGGTTCGCCA
TCGCGTTAGCCTTCCCGTAAATGAACCAGCGCTAAATAGAGTTATGCTTATGCGCGCACGGATGATTTGGGGTCGCTCTC
GTGGTTGCTCCAGTGCGATGTGCCCCGACGGTGAGAGCTGTTGGGACCAAATGGGCGGCATGGCGACTCAGCGTACGAGA
TGGGATCCGATACACCCTTACGGGATAACCCGCTTAGTAGCTCTTCCATCGTGCCTTGCTCAGTCTGCTAATCCCGCCCC
TCATTTCGCGCTCGGCCTCCGTCATCGCTTCCTCGAGGGGGACTCAAGATTTTAAATCGTTTTCAGTCGGAAACAGCTGT
TCGGAGTTTACCGTGCCTCCACCCGCTGTATCGGCAACGGACTCGCTGTCCACTTGGTACCCTGAAAGGAGTTGACCAAT
GGACCAATGTTGGAAGGGTTCTCGACGAATCGCCTCTAACGTAGCGCAGCGGTGGGAAGCACTTCTTCGCTGTGCCTACG
CATGGAGCTGAGTCTATGTCGTTGAGATAGGTCCGTCTCTAGCTTAACCGGTAATATAGGCTCCTGGGTCTACGAACGAC
CAGGCTTCCCTGGGACCCCGGTTAGCGTCTCGCCAGGCCTCGACTGAAATCGACGTAACCCGGAAACCGCGTGTCGTATA
CCCCGAAAGACGCAAGTGCCTAGGCCGCTTCCTGCCTGAATACCACCGTGTCACATACGTTATTAGTGGTGTGTAGACAA
CCGAAACAGACTTACCACCCATACCCAAAAATCCTCAGGTACGCCGAGGTACGGACCTACTCGATCCTTCTCTCTGCTCC
GTTGCTCGTAAGTCGTCGCACCAACACCCGGAGTCGACTGGCGGTGGTGCCACAAGCGACGCTCTCCGAAACGGTGTAAG
TCATTCGTCTGTCACCAAAGGTCCTTCAGTCTCGAAAAGAACTCTCTACGACTAGTGTTAGACACGCGTCTCCGCCGTCC
TGGCCTTCAACACGCCGCCACTGGCACGTCGAGCCGCAGTGCAGCTCAGACTGTGCGCTCATAGTCGAGCAACTTACTTC
CCGTCGTCTCCGCGGCCGTCGTAGAGCACACTAAGCACACCTTGACATACAATCGAGCTCAGGTTTTGCACCCACGTCTG
GGACACGCTCTCAGTGGAAGCTGCGAGACACAACGACAAGGCATAAATGGTGAGAACTCCTTACGTCCATCCCTATCGCA
TCTTCGGCAAAGCCGGCAAGGGGGCGTGCGTTGTCATGGGCCTATTATGGGAAGGGGTCGGCGTTCGGGGATTTGTGTCT
CTCGCAATTCCCTCTTCCCAAACTCGCACAGCTCCTGCGTCTAAAACGGGTTCGATGGGCTCACTCTGCTGTAATGTTGA
AGCTTCCAGCAGTCTAGCGCTAGGAGGTGAACTGGGCTACGCGAAATTATACTGCCACGTAACTGTTCTGATCCTTTCGC
TAGAGTACTCCGAGCAATCGCCTTCAGCGATGCCCATGTGGACGCATGTGAAGGGTCTGCATCTAGATACGACATTTCCG
GTCGCCCTGGTGTACGGTACTTTCGATTGGTCTCTTCACGCTCAGACCTCGAATACTGGGTACATAAAGATGAAAAC
>SRR364475_unknown_description_
TAGATATCTGATCGACGCGAGCTCATGCCCCTCACCTGTCGCGTTCCTGTGATCAGGACTATGGACTCAGTATGGGGGCA
CCAATAATCTCACATACAGCTTTCGAGGCCCATCTTGTGGGAGCATCTGTAACCCCATCACCGGTTTACCTCGTGTAACC
TTAGACTCTCCCCCGTTTTACCTGATCCGCACGTTCCCCCCCACAGGGACACCGCAAATATGTCTCCGTCTTAGTCATCG
CCTTCAAATTACGTCCAAAGAAGCGTCGACTGGTACATCCGCCCTACCAATTTTATAAGGATGGGATTGTGCATCGCGAT
AAACCCGCCTTAGTAGTTCCCACGTGCTTTAGGACACTGAAGCGAGTCCGGTGCCTATTTGCAAACTAACAATACCGCAA
ATCAAGGATGCACACGCTGCGTTCAAGGTTAAGGCACACCACTTAACGTCTCCCATCGGTTACCTCTGCCCCACGAAGCC
ACTGTGGCTTGCTACGGACGGAGCAAACACAAATAGAGGAGAGGGCTGCAATCAAAATAGTATTCTATTGGTGCCAAATC
TGTCAGCTCGGTTATCCCAATCACGTTTTGTGTACAGAGGCACTCCGCCTACTGATGGGGCCGAGTAGATACCTCGCCGT
TTGCGCTGCTAGAGACCTCGCGAATTCGATCTGCCATTATGGGGCAGCGAGTCTGTCCCGCCAACATGGTGCGGCCTTTC
ATCACGGTGGTTCGGGGCCGATAAAGGGGCGGAGTCTCGGTTAGAGTCCCAGGTTTTGCAATTTAGGCCCGATTCACCCC
CTCTTCCGTCACTCCGGATAGGGTTATAAGGCCGACCTGCGGTGGTTGCCCTCACATGTGTCCTTATTATTTCTTCACAC
GTATTCCGAGGGATGACTTGCCCAGCTTATATAAGTAGGCTACCGCGCAGTCACCGGTGCGCACTTGGGGAAGCTAAAGC
GCGATAAGGCAAGAATTAGGTCGGTAGGGGTGCCCGAGCTCGATGCAACAGCGACTGAGGTGATGCCAATGGGCATCTTA
CGCAGTCAAGTTTGCCAATGCCCGACCTTAATTCTGAAAACTTCTGACTGTACGGCGCCATACCGTGTCTTGTTCGCGGT
GGGGTTTAGCCTAGTCGGTAAGGAGGGGGAGAATCAAGGGGAAAGGACGCTGTAGTGTGCCGCCCTAGGTCGCCCAGTTC
TGAGGTGTGAGCAATTGTCAAGAAATGCTGGCTTAGGAAGACCTGACCACAAATGTATGAACCATTACCTACCAGAGAGT
CCGGAGACCCCGCCAAATGAGGCACCGATAGGGCAGATATTGATCACGCTACTCGAGTATAATTGCATTGTTCCAAGAGC
ATGAGCAAACACGTTCAGGCAAATCCTACAGGTTAGGGTCACGCGCATGTATTCGCACCAATTAGCGGAACCGTAGAACT
TTTGAATGGCAATCGTCTCAGTGGCCAATTAGCACACGCTCAAGGTCCCGACGGACGTGCAACTCGTATAGGACCTAAGA
GTCAGGAGCCCCTAACATCGGACATCGGCATAAACTCTTGGCGTACCTTTCTATCACGGGACCGCAGGGTGTTTGTCTGA
CCGCCTCGTCCCGCCGGCCTAACACTCTGTATACGAGGCTAATATGGAGGGCATAACGGGGATGATTGGGTCCCCTGTTC
TCACCCGTACGAACACCACGGCATTCCACAGATGAGTAGGTACAGTGAAGACGCGTAATCATTCCTAAGGTGCGAAAGTG
TCGTAATGGAGAACAGCTAGGTGCCGCAAGTGTTGTGACTGTGCTGCAGGCGATAACCTTAATAGTCAGAATCGATAATA
TGGAGCTAGCTAGTGTGACTGGGGTCGACGGCACAGGGACTTAGTGCATATGACGGCTCTGGTTCTAAACATGCTGTACT
CGCCTTCGGATCGGACGTTCAGTCGGGACCTAATAATGGCCATACGAGCATATCTCCCGGGTGATTTAAGAATGAAGCGC
GCGGATGTAATGGTCTCGGGTCTATTGACGGCCGTCACTGGTGTGGGTCGCTATGGAAGTGCCCAGCTGGGAGGCCATGG
CGTATCGGCCCCGGGGGTAGATTTACACCTTACACGCATGTCTTTTACAGCACTCCTCGCATGGACCGTCGGTCAAGACC
TGGGCTATTACCCACTGAAGCAGAAGCCGCATATGTACTCGGTAGGGGAGCAGATAGTGAAATCACAGTCTGGAAAGCTT
ACACGATCCTTCGTAGCCCTGGGACGACCTTTACAGTGGCGAGCTGCGGTGAGTGCCGCTACGGAACGTCTTCTTGGTGG
TAGGCCAATAGTACTTTTCTTGCTTTTGGGCAGTCTGCACATATCAGAACAGGCCCCACTCGTTTCGAGAAACCAGAGGA
AACTAGAAGACCAAGTACCGTACGAAATCTAGCCACCTCTCTTCGGGATTGCGGGGGTGCACACCGTCCCCCCGTGCCTA
GCATGAGGGGTTACAGAGTGGTGATCGGCGCAACGAAAAGCTTACGCAAGGGGAAGTGTGGCTTGAATGTTCATATTTCC
CGCGAAAGCTTTGTGGAGGAGCAGAAGTGACGCCGGGTATAGGGTTGTGTACAAATCAGGCGGCTCTTCCGCGTACACTG
GTTCCATGCGATTGTCGGCACATCACCGTCTAAAAAGACAGCGCTAGGTATTCATGGAGGCAGTAAAGACTCAGCTGAGA
AGCGGTAGATGCTCCGGAGGAGCGTAAAACTGGACTTAGACCGAACGTTTCTCAGACTAGACTTGGGGGCGCGAACGAGA
AGCATAAAAGAGGCTCCAGGCGTCGAGAGAGAGCGGCGCGGCCCAATTAGCTGGGCCGATGAGCCCAGGCGCCATGGAGC
GGCAGGTACAAGAAACGAATTGCGAGAAGTTACGAAGAGTCAAGATAAACGTCAAAAGGCGGGGGTAGAGGAGCCTGGCA
TGGATTCCGTTGCCCCCGATTCGTGAGGTATGCAGGATGCAGTCCCATTGGACTCAAGACCGACCCGGCGAGGAAAACGA
CCTCGGTTGATACCTATATGTAACCTAGTAACTAAAGAATCTTCAATAGTTGACCGTTTCAAACGCCAAATCCTGGAGCT
TGAACTCCATCTGGAACACGCTACTGCATGCCTGCGGCGTCACCAGGAACCTGCGTGGGCGCACAACGTCTGAGGTATCC
ATTTGACTTAGCGGCGGCGGCTTCCCTTTTTGAATGGGAGGAAAGGCGGCTGGTTTCAAGCGCCGTACCCCCTCCCGACC
AGCTCAAGGATCCTAAGCACTTTCGCGTAAATATACTGGGACAATGAGCAGAGACGGCTTTACTAGGACAGACTCCGTAA
CAATTCGTGAAGAAAACACACCTTCCCTGGGTTCAGGGCCACGTGTAGTGAACGCGTATCCAGCCGCCTAGGAGTTGAGG
GTAGAAACCGGCCACGCGCATTAGCATTAAGGATTGAGACGGAAACGTACGTGGGAGGAGAGAAAAGAAAGGACCAGGCT
GGTGGTCCCCGCAACCAACAACAATCAAACGCGAACGGGGATCTTCAGTCACGATTGGATTACTAGCGCCTCCGGTAAGC
CAGTGCGGTGAGTTGTTTCTCAAACTTTTCTCGGAGGTCCCGCCTCTCTCACCCCCACCTCCTCCGTCGCGACGCCCTCA
GTGACGGTCGCTTCGAGTTCATCGATCGGTGGCCAAACTGCGCGTCGTTCTCAGCCGATACCACTCGGCCCGTTACTCCC
CCGATTTTATGGGCACAGCCCCCTATGAACAGTACCGCTACAACTGCTCTGTCGGCACCGGCACTGCCTGGGGGTCAAAA
AGTGCTTGTGGAAGGCATCGGCAAAGATAAGTTCTCATCTCATTCGTCTCCTAACCTCTGTTCCTGCCGCCGGCTGCTGT
AGTCGAACACTGTACCAGGCCATTGTATCTCAATAGTTTTTGAGCTGGTCCCCTGTCTTTATGGGCCCGGGGACTGCTAG
GCTTCCTTACACAAAGTGTTGGTTTTAGGTTGATAGCAAAAAGGAAGAGACGAACGCTTCGAACTTTTTTCCTGTTTTAT
ACGGGTCACTAAATCCTTGTCCTAGTGCCCGTCATGGCGGCTTAAAGCGGCTTGCTTTGAGGCGGTGCATCTCGTGACTG
AGCTGGACTCTTGGCCACCCAGCAACGCTCCTCCAAAACAGACGGCAGAGCGGCTCTCTATTTATTGGGTAAATCAGTCC
TTAAGTGGTGTTAGAGTGGTGCTATCCATAACTAGATACGTCGTATTCGAGTGACGCCTTTTCTCCATGTGGATCCATCA
TCGCGCTTACCTCCCCGCTGGCAGGTTGAAAGCGGGCGAGACCATATTCATACATACAGAAAAGGCCCGAAAACGCTCCT
ACAGCCATGTTGACTTCACTCCCTCCAGTGGCAAACCTCAGCAAAGATCGGCAGTCGGCATGTTTGCACAATGCCGAGAG
CAATATCCAATACACCCTCGTGAAGCAACCTGCCTAGCAGCCCCCCCAGTACGCTCCAACTGACTGACCTCTTTTGCCTC
CTATCTTGCGCTTAGCTCTGAGCGGATCCTCCCTGAGGGGGACTCAAGGTTTTAAATCGTTTCCAGTCGAAAACAGATGT
GCGTTACCCCTTGCGCCTCCACCCGCTGTATCGGCAACGAGTCCAATGTCCAGCCAGTAACCGGAAGAAGACCTATGGAC
CAGCTGGCGACAGGAAGGGCCCCGGCAGGCCGTTCCCGGGGTAGAGCGTCGAGAGAAAGCACTTCTTCGCTATATTAATA
TGCCATACTGAGTCTATGTAGTTGAGATAGGTCCATCTCTAGCTTAACCGGTAAAGCCACTACTGGGACCTATGAACGAC
CAAATGCTTTTGGGGCTCTGCCCGCTATCCCGTAAGTCCCCAATCGGGGTTAATACGGTCAGAGGGTTGCACACTACGCG
ATCCGAAAGGGGCAAATGATCGTACTGCTCCTCGCCCAATCGTTACTGCGTTTCGCATACTGCCGAAAGTGCACGAATGG
ATCGAGCAAACCTGCCTTTTGGCTTAGGAAGGTTTCAGGTGTGGCGAGGTACGGGTACCCCTATCTTTCGCCGCTGCTCC
GTTGCTCGTAAATCGTCGCACCAACGCCCGGAGTCGACTGGCGGTGGTGCCACAAGCGACGCTCTCCGAAACGGTGCAGG
TTACTCACTCGTCACCAAAGGTCCCCCAGCCCCCGATGAGACTCTCTACGACTAACACCCACCGTGAGCTTCCGTAACCC
TGGATTCCGTCAGTCTATTGAGGATATACGAAGTTGCGTCCTGACTCAGACTGTGCGCTCATAGTCGAGCAACTCGTTTT
ACGTTGTTCTCAGGGCATCTGTAGAGCATACTAAGCACACCTTGACATACGGCAGAGCTCAGGTCCCGCGCCTATGTCTG
GAGTATATCTCCATCAGAAACCACAGAGCTTTGGAGTAGGATGCGGTCATCATAAATCCTGTGCATGTACCGCCCCCACG
TCTTCGGCAAGAGGGGCAAGTAAACACACATCACTGTGAGTCCATTATGGGAAGAAGACGGCGCTTAATGAGGCACGGCT
CCCGCGTTGTTCGCGCGGCGGGCTCGCACGGCCCCCTCACTCGAAAAGAGTTCGACAAATCAGTTCTATAGTAGTACTGA
AGCTTCCAGCAGTCTAGCGCTAGGAGGTGAACTGGGCTACGCGAAATTATACTGCCACGTAACTGTTCTGATCCTTTCGC
TAGAGTACTCCGAGCAGCCGCCTTTATCTATGCACGTGTAACTATGCGCCGCACATTTGCCTCTAGATACGACATTTCTG
ATCGCCCTGGTGTGCGTCGTAGCTTCCCCACTCTACTTTGTCAGTGCCCCAAGTACCAGGTACATAAAAATGAAGGT
>SRR364517_unknown_description_
TAGATATCTGATCGACGCGAGCTCATGCCCCTCACCTGTCGCGTTCCTGTGATCAGGACTATGGACTCAGTATGGGGGCA
CCAATAATCTCACATACAGCTTTCGAGGCCCATCTTGTGGGAGCATCTGTAACCCCATCACCGGTTTACCTCGTGTAACC
TTAGACTCTCCCCCGTTTTACCTGATCCGCACGTTCCCCCCCACAGGGACACCGCAAATATGTCTCCGTCTTAGTCATCG
CCTTAAAATTACGTCCAAAGAAGCGTCGACTGGTACATCCGCCCTACCAATTTTATAAGGATGGGATTGTGCATCGCGAT
AAACCCGCCTTAGTAGTTCCCACGTGCTTTAGGACACTGAAGCGAGTCCGGTGCCTATTTGCAAACTAACAATACCGCAA
ATCAAGGATGCACACGCTGCGTTCAAGGTTAAGGCACACCACTTAACGTCTCCCATTGGTTACCTCTGCCCCACGAAGCC
ACTGTGGCTTGCTACGGACGGAGCAAACACAAATAGAGGAGAGGGCTGCAATCAAAATAGTATTCTATTGGTGCCAAATC
TGTCAGCTCGGTTATCCCAATCACGTTTTGTGTATAGAGGCACTCCGCCTACTGATGGGGCCGAGCGGATACCTCGCCGT
TTGCGCTGCTAGAGGCCTCGCGAATTCGATCTGCCATTATGGGGCAGCGAGTCTGTCCCGCCAACATGGTGCGGCCTTTC
ATCACGGTGGTTCGGGGCCGATAAAGGGGCGGAGTCTCGGTTAGAGTCCCAGGTTTTGCAATTTAGGCCCGATTCACCCC
CTCTTCCGTCACTCCGGCTAGGGTTATAAGGCCGACCTGCGGTGGTTGCCCTCACATGTGTCCTTATTATTTCTTCACAC
GTATTCCGAGGGATGACTTGCCCAGCTTATATAAGTAGGCTACCGCGCAGTCACCGGTGCGCACTTGGGGAAGCTAAAGC
GCGATAAGGCAAGAATTAGGTCGGTAGGGGTGCCCGAGCTCGATGCAACAGCGACTGAGGTGATGCCAATGGGCATCTTA
CGCAGTCAAGTTTGCCAATGCCCGACCTTAATTCTGAAAACTTCTGACTGTACGGCGCCATACCGTGTCTTGTTCGCGGT
GGGGTTTAGCCTAGTCGGTAAGGAGGGGGAGAATCAAGGGGAAAGGACGCTGTAGTGTGCCGCCCTAGGTCGCCCAGTTC
TGAGGTGTGAGCAATTGTCAAGAAATGCTGGCTTAGGAAGACCTGACCACAAATGTATGAACCATTACCTACCAGAGAGT
CCGGAGACCCCGCCAAATGAGGCACCGATAGGGCAGATATTGATCACGCTACTCGAGTATAATTGCATTGTTCCAAGAGC
ATGAGCAAACACGTTCAGGCAAATCCTACAGGTTAGGGTCACGCGCATGTATTCGCACCAATTAGCGGAACCGTAGAACT
TTTGAATGGCAATCGTCTCAGTGGCCAATTAGCACACGCTCAAGGTCCCGACGGACGTGCAACTCGTATAGGACCTAAGA
GTCAGGAGCCCCTAACATCGGACATCGGCATAAACTCTTGGCGTACCTTTCTATCACGGGACCGCAGGGTGTTTGTCTGA
CCGCCTCGTCCCGCCGGCCTAACACTCTGTATACGAGGCTAATATGGAGGGCATAACGGGGATGATTGGGTCCCCTGTTC
TCACCCGTACGAACACCACGGCATTCCACAGATGAGTAGGTACAGTGAAGACGCGTGATCATTCCTAAGGTGCGAAAGTG
TCGTAATGGAGAACAGCTAGGTGCCGCAAGTGTTGTGACTGTGCTGCAGGCGATAACCTTAATAGTCAGAATCGATAATA
TGGAGCTAGCTAGTGTGACTGGGGTCGACGGCACAGGGACTTAGTGCATATGACGGCTCTGGTTCTAAACATGCTGTACT
CGCCTTCGGATCGGACGTTCAGTCGGGACCTAATAATGGCCATACGAGCATATCTCCCGGGTGATTTAAGAATGAAGCGC
GCGGATGTAATGGTCTCGGGTCTATTGACGGCCGTCACTGGTGTGGGTCGCTATGGAAGTGCCCAGCTGGGAGGCCATGG
CGTATCGGCCCCGGGGGTAGATTTACACCTTACACGCATGTCTTTTACAGCACTCCTCGCATGGACCGTCGGTCAAGACC
TGGGCTATTACCCACTGAAGCAGAAGCCGCATATGTACTCGGTAGGGGAGCAGATAGTGAAATCACAGTCTGGAAAGCTT
ACACGATCCTTCGTAGCCCTGGGACGACCTTTACAGTGGCGAGCTGCGGTGAGTGCCGCTACGGAACGTCTTCTTGGTGG
TAGGCCAATAGTACTTTTCTTGCTTTTGGGCAGTCTGCACATATCAGAACAGGGCCCACTCGTTTCGAGAAACCAGAGGA
AACTAGAAGACCAATCGCTGTACGAAATCTAGCCACCTCTCTTCGGGATTGCGGGGGTGCACACCGTCCCCCCGTGCCTA
GCATGAGGGGTTACAGAGTGGTGATCGGCGCAACGAAAAGCTTACGCAAGGGGAAGTGTGGCTTGAATGTTCATATTTCC
CGCGAAAGCTTTGTGGAGGAGCAGAAGTGACGCCGGGTATAGGGTTGTGTACAAATCAGGCGGCTCTTCCGCGTACACTG
GTTCCATGCGATTGTCGGCACATCACCGTCTAAAAAGACAGCGCTAGGTATTCATGGAGGCAGTAAAGACTCAGCTGAGA
AGCGGTAGATGCTCCGGAGGAGCGTAAAACTGGACTTAGACCGAACGTTTCTCAGACTAGACTTGGGGGCGCGAACGAGA
AGCATAAAAGAGGCTCCAGGCGTCGAGAGAGAGCGGCGCGGCCCAATTGGCTGGGCCGATGAGCCCAGGCGCCATGGAGC
GGCAGGTACAAGAAACGAAGTGCGAGAAGTTACGAAGAGTCAAGATAAACGTCAAAAGGCGGGGGTAGAGGAGCCTGGCA
TGGATTCCGTTGCCCCCGATTCGTGAGGTATGCAGGATGCAGTCCCATTGGACTCAAGACCGACCCGGCGAGGAAAACGA
CCTCAGTTGATACCTATATGTAACCTAGTAACTAAAGAATCTTCAATAGTTGACCGTTTCAAACGCCAAATCCTGGAGCT
TGAACTCCATCTGGAACACGCTACTGCATGCCTGCGGCGTCACCAGGAACCTGCGTGGGCGCACAACGTCTGAGGTATCC
ATTTGACTTAGCGGCGGCGGCTTCCCTTTTTGAATGGGAGGAAAGGCGGCTGGTTTCAAGCGCCGTACCCCCTCCCGACC
AGCTCAAGGATCCTAAGCACTTTCGCGTAAATATACTGGGACAATGAGCAGAGACGGCTTTACTAGGACAGACTCCGTAA
CAATTCGTGAAGAAAACACACCTTCCCTGGGTTCAGGGCCACGTGTAGTGAACGCGTATCCAGCCGCCTAGGAGTTGAGG
GTAAAAACCGGCCACGCGCATTAGCATTAAGGATTGAGACGGAAACGTACGTGGGAGGAGAGAAAAGAAAGGACCAGGCT
GGTGGTCCCCGCAACCAACAACAATCAAACGCGAACGGGGATCTTCAGTCACGATTGGATTACTAGCGCCTCCGATAAGC
CAGTGCGGTGAGTTGTTTCTCAAACTTTTCTCGGAGGTCCCGCCTCTCTCACCCCCACCTCCTCCGTCGCGACGCCCTCA
GTGACGGTCGCTTCGAGTTCATCGATCGGTGGCCAAACTGCGCGTCGTTCTCAGCCGATACCACTCGGCCCGTTACTCCC
CCGATTTTATGGGCACAGCCCCCTATGAACAGTACCGCTACAACTGCTCTGTCGGCACCGGCACTGCCTGGGGGTCAAAA
AGTGCTTGTGGAAGGCATCGGCAAAGATAAGTTCTCATCTCATTCGTCTCCTAACCTCTGTTCCTGCCGCCGGCTGCTGT
AGTCGAACACTGTACCAGGCCATTGTATCTCAATAGTTTTTGAGCTGGTCCCCTGTCTTTATGGGCCCGGGGACTGCTAG
GCTTCCTTAAACAAAGTGTTGGTTTTAGGTTGATAGCAAAAAGGAAGAGACGAACGCTTCGAACTTTTTTCCTGTTTTAT
ACGGGTCACTAAATCCTTGTCCTAGTGCCCGTCATGGCGGCTTAAAGCGGCTTGCTTTGAGGCGGTGCATCTCGTGACTG
AGCTGGACTCTTGGCCACCCAGCAACGCTCCTCCAAAACAGACGGCAGAGCGGCTCTCTATTTATTGGGTAAATCAGTCC
TTAAGTGGTGTTAGAGTGGTTCTATCCATAACTAGATACGTCGTATTCGAGTGACGCCTTTTCTCCATGTGGATCCATCA
TCGCGCTTACCTCCCCGCTGGCAGGTTGAAAGCGGGCGAGACCATATTCATACATACAGAAAAGGCCCGAAAACGCTCCT
ACAGCCATGTTGACTTCACTCCCTCCAGTGGCAAACCTCAGCAAAGATCGGCAGTCGGCATGTTTGCACAATGCCGAGAG
CAATATCCAATACACCCTCGTGAAGCAACCTGCCTAGCAGCCCCCCCAGTACGCTCCAACTGACTGACCTCTTTTGCCTC
CTATCTTGCGCTTAGCTCTGAGCGGATCCTCCCTGAGGGGGACTCAAGGTTTTAAATCGTTTCCAGTCGAAAACAGATGT
GCGTTACCCCTTGCGCCTCCACCCGCTGTATCGGCAACGAGTCCAATGTCCAGCCAGTAACCGGAAGAAGACCTATGGAC
CAGCTGGCGACAGGAAGGGCCCCGGCAGGCCGTTCCCGGGGTAGAGCGTCGAGAGAAAGCACTTCTTCGCTATATTAATA
TGCCATACTGAGTCTATGTTGTTGAGATAGGTCCATCTCTAGCTTAACCGGTAAAGCCACTACTGGGACCTATGAACGAC
CAAATGCTTTTGGGGCTCTGCCCGCTATCCCGTAAGTCCCCAATCGGGGTTAATACGGTCAGAGGGTTGCACACTACGCG
ATCCGAAAGGGGCAAATGACCGTACTGCTCCTCGCCCAATCGTTACTGCGTTTCGCATACTGCCGAAAGTGCACGAATGG
ATCGAGCAAACCTGCCTTTTGGCTTAGGAAGGTTTCAGGTGTGGCGAGGTACGGGTACCCCTATCTTTCGCCGCTGCTCC
GTTGCTCGTAAATCGTCGCACCAACGCCCGGAGTCGACTGGCGGTGGTGCCACAAGCGACGCTCTCCGAAACGGTGCAGG
TTACTCACTCGTCACCAAAGGTCCCCCAGCCCCCGATGAGACTCTCTACGACTAACACCCACCGTGAGCTTCCGTAACCC
TGGATTCCGTCAGTCTATTGAGGATATACGAAGTTGCGTCCTGACTCAGACTGTGCGCTCATAGTCGAGCAACTCGTTTT
ACGTTGTTCTCAGGGTATCTGTAGAGCACACTAAGCACACCTTGACATACGGCAGAGCTCAGGTCCCGCGCCTATGTCTG
GAGTATATCTCCATCAGAAACCACAGAGCTTTGGAGTAGGATGCGGTCATCATAAATCCTGTGCATGTACCGCCCCCACG
TCTTCGGCAAGAGGGGCAAGTAAACACACATCACTGTGAGTCCATTATGGGAAGAAGACGGCGCTTAATGAGGCACGGCT
CCCGCGTTGTTCGCGCGGCGGGCTCGCACGGCCCCCTCACTCGAAAAGAGTTCGACAAATCAGTTCTATAGTAGTACTGA
AGCTTCCAGCAGTCTAGCGCTAGGAGGTGAACTGGGCTACGCGAAATTATACTGCCACGTAACTGTTCTGATCCTTTCGC
TAGAGTACTCCGAGCAGCCGCCTTTAGCTATGCACGTGTAACTATGCGCCGCACATTTGCCTCTAGATACGACATTTCTG
ATCGCCCTGGTGTGCGTCGTAGCTTCCCCACTCTACTTTGTCAGTGCCCCAAGTACCAGGTACATAAAAATGAAGGT
>SRR364518_unknown_description_
CGAGAGCCTGACTGGCGTTAGCCTGCGATCCTCACCTGTCGCGCGCCTGTGACTAAAGCCATAGACCTTATGAGAAAGCA
ACATCAGCTCCACGCGTGACGCCCAGGTCCCATCCGATGGGAAGGCTGGGGCCCCCGTTACCGGTTTACTACATTCGAAC
GAGGACACTCTTTCGCCCCGTCCAATCTGTGTACTTTCCTCCATGATACCACCTCAGAAACGTCCCCGCCCTGACCATCG
CTCTCGGGCGATAGCTAGCGAAGCGTCAGCTGATTCGTCAATTTCGCCAGACCCATAAGGAAAGAGACATGCGTTGCGAC
AGACGCGCGTCAACGGTTCTCGTACGTCCTGAGATGTGGGAGCGAATCCCACGCTCATTTGCAAATTACAAGCGATATGG
TCTGGAGACATACGCGCTGCGTTCCAGGTTGGGGCACCTCGCCCGGACCTCTTAACCAACTATTTTCATTATGCGAAATC
GTTGCAGCTCGTCACGGACGGAGCAAACACAAATAGAGGAGAGGGCTGCAATCAAAATAGCATTCTATTGGTGCCAAATC
TGTCAGCTCGGTTATCTTGCCTGGGTTTTGTGTGCGTTGGCGCTACGCCTACTGTCAGGGCCGGGTAGGCATCTCGCCGT
TTGTACTGACGAGTGTCCCGCGCGACTAGCTCGCTGTAATGGGGCGACAAGTCTATCCTATTAACATGGTGCGGCCTTTC
ATCACAATCGTTCGGGAATGGTGAGGGGATGGAGCTTCGACCGGGGATCTGTTCCCCAACCCCTAGACATAAGTTGATTT
CCCCTCGACTGATCTGGTGGAGCACGCGGGATTGACCCGTGGCTGTTACACTCACATGCGCCCTTATCATTTCTTCGTAC
GTATGTCGAGGAGTGACCCACCTGGTCTATACCGAGGGGCCGAAAGATCAGTGCTAATGCGCGATTGGGGCAAGCGGAAT
ATAGCAGGGCGGGGAGCGAACGGTCGAAAAGGCTAAGACCTAATACGACGGTACCGTGGGCAGTGTCGACAGAGGCTCTA
CGCAGTCAAGTTTGCCAATGCCCGACCTTAGTTCCGAAAGCCATCTGATGCGTAACGTTGTGATGTGCCTTGTGTGCAAC
CAGGTGCTATTTCATTAATGGGGGGAGAGGAGATGAAGGGAAAAGGACATCATGAGATGCCGCCCTAGGTCGCTTGATCC
CAAAACGTGAGCAGCCTCCAAGAGTCGCCAATTCGATGGAGTCCAGCCACAAGCGCGCAGACTGTTATTCCATGTGGCAC
TTAGAGGCTTCGCTGAACAAAATGTCAGCGAAACAGATATGAGCCACATTACCTGAAGATAATTGCATTGCCGCAATTAT
ATGAGCAAACATGTTCCGGGAGACTTCCCCCAAAGGAACTACGTATGCTGGCCTGCGTTGGTTGATAAGACCGCAGAACT
TTTGAATGGCAATCGTCTCAGTGGCCAATTAGCACACGCTCAAGGTCCCGACGGACGTGCAACTCGTATAGGACCTAAGA
GTCAAAGGTTACTCACGTCGGGTACCGCTGGAAGCTCTTAGCACTCTGGTCCGCTGCGGGGCCGCGCGATACCCGCTCAG
CCGCCTCGCCTGGCCGACTCGTGCCTCCATGGGCGAGTCTAATATGGAGGGCATAACGGGGGTGATTGGGTCCCCCGTCG
TTGCTTGCGCAGCTTCTGTAGCGACTTGTGGGTAGGCCGTTGCAGTGAAGACGCGTAATCATTCCTAAGGTGCGAAAGTG
TCGTAATGGAGAACAGCTAGGTGTCGTAAGTGTTGTGACTGTGCTGCAGGTATCGGACTCGGCGACTGAGGTTGATAATA
CGGCGTTGACTGTAGCGCTCAAACCCGACGGCGTAGGGACTTAGTGCATATGACGGCTCTGGTTCTAAACATGCCGCGCC
TACCTTCGAGTCGGACGTTCAGTTAGGGACTAATAACAATGTCGCAGGCGCGCCCTTTTAACAGCTTAAGAATAAAATTT
CCAAGTGCAGTAACTCGGATTCGAAGGATGTCTACTCTCCACACGGACTACCGCAAGAACGCCCAGCTGGGAGGCCATGG
CGTATAAACCATAGAGGCGGGCCCGTCTCCCGCACGTCCGCCTCTCGGCATGCCTCCTGTATGGACCGTCGGTCAAGACC
TGGGCTATTATTCACTGAAGCGGAAACCGCACATGTACTCGGCGAAGAGAAGGGTAGTGAAATCACAGTTTGGGAAGCTT
ACATGGTCCCCAACTTTCCTGAGCCGACCTTTACAGTGGCGAGCTGCGGTGAGTGCCGCTACAAGGAGTCTCTCCAACGA
TGGATTAGCGATACTCCCTCCGTCCCCCAATGACTCATACATATCAGAACAGGCTCCACTCGTTTCGAGAAACTGGAGGA
CACTAGAAGATCAATCGCCGTGCGAAATTCAACCGTCCTTCTTCAATGCCCTAATAGTGCACACTATCCCCCCGTGCCTA
GCATGAGGGGTTACAAAGTGGTGGCTAACGTGGTAAAAAACTCGCGCAAGGGGAGATGTGGCTCGGGTATTTATATTTCC
CGCGAAAGCTTTGTGGAGGAGCAGAAGTGACGCCGGAGGCGGCGCCGGGCGCAAATCAGACGATCTCCATATGTTGTTCA
AGCTCGCACAGCTGTCGGCACATCACCGTCTAAAAAGACAGCATTAGGTGGCTGCAAGCAGGTCCGGGACTCAGCTGAGA
AGCGGTAGATGACCCGGAGGGTTATAACGCTGCGTCAGGGCTAAGTGCCGCTCAGATGGAAACGATAAATACCCGTAGAA
GGTGCGGGGAGAATCTTGAACGTTAAGAGAGAGCGGCGCGGCCCAATCAGTCGGATTACTAAGGCCAGGCGCTGCAAGAT
AAGGACCGCGGACGGTACGGTGCGAGAAGTTACGAAGAGTTCAGGCGCATATTGGGGGACAGCGGCGTGACGTCCTAATT
TAAGCCTTATCATCCTCGATACACAGGGGCGGCAGGATGCAGTCCCATTGGATCCAAGACCGACCCGGCGAGGAATGCGA
CCTGGATTGATGCCTATACGTAACCTAGTAACTAAAGAAGATCAAGCTACCTGTCACCCTTGGTTTTGGGCTCCAAGACC
CCCCCCTTGTTCGGAACAAAGCGTTGTACATTTATATTACGGCAAAAGGTTCATCCGAACACACAACGTCTGAGGTACTT
GGCCGTACCAGTGATCGTAGCTTCCCTTCCAGAGAGCAGTGAAAGGCGGCTGGTTTCAAGCGCCGAAGCCCCTCCCGACC
AGCATGAGAATCCTGGACATCCTTAAACGCGCTGGTGAGGGAAATGAGCAGAGACGGCTTTACTGGGACAGACTCCGCAA
CAATTCGTGAAGAAAACACACCTTCCCTGGGTTCAGGGCCACGTGTAGTGAACGCGTACCTCGCTGCTCGGGCACAGAGG
GTAGAAATAAATTGTGCGCATTAGCATTAAGGATTGAGACGAAAACGTATACAGGAGGGGAAAAAAGAAAGGGTCGAGTT
AATGGTCTCCGCAGGAGAGGGCGGTTGGGCATAGCTGGGGATCTTCAGTCGAAGTCGAGCCGCCGATGTTCTAGATGGTG
AGACGCGGTGAGTTGTTTCTCAAACTTTCTACAAGTTTTTCTTTCTGGATGTTCCTGTTCTCCCCACCACGACGCCTCAA
GTGGTGATAGCTTCGAGTTCATCGATCGGTGGCCAAACTACGCGTCGTTCTCAGCCATCATCGTCCAGGTTATCACCCTC
CTAATCTTGTGGACTTGGCCTGTGGCCGGCGACGTCATTACAATTTCTCTGTCGGCACCGGCACTGCCTGGGGGTCAGCA
CGTGCCAACACGGAGCCCGAATTTGCGCGGACCACCCTCTCATTCGTCTCCCGGCTTCCACGTTCAATGCCGGCTGCCAT
AGTCGGGTATTGGGTCAGGCCATTGTATCTCAGTAGTTTTTGAGCTGGTCCCCTGTCTTTATGGGCCCAGGGACTGCTAG
ATCCTACCGAATGGGTCCGCACTGCTAGTCCGGCGGTGGCGGGCGGCCCGTAGGTTCCCTTGGCCCCCCCATCATCCCAT
ACGGGTCACTAAATCCTTGTCCTAGTGCCCGTCGTAGCGGCTTGAAGCGGCTTGCTTTGATGTCATACGTGCTCCAGTCA
GACTGAACTACTGGCCACTCAGCACCGCCCTCCCGGAGCAGGCCATAAGGCAGACCTCTGTTTATCGAACATGGCACTCC
TTACACGACTCCGAAGCGGTGCCGTCCGCAATCCAGTATTGCGAAGCTAAGCAATAACTCGCCTCTGTGTGGACCTGTCA
TCGCGCTTATCTCGTTATTGGCAGGTTGAAAGCGGGCGAAGTTGCGCCCGCGTATATGGGAAAGGCCCAAAGACATCTTC
GTGGTAGCTCCAGTGCGATGTGCCCCGACGGTGAGAGCTGTTGGGACCAAATGGGCGGCATGGCGACTCAGCGCCCGAGG
TGGGGCTTAATACACCCTTACAAGATAACTTGCCTAGCGATCCCCTCGTTACGCTTCAACTGACTTGCTACTCCCCCCCC
ATGTCTCAGCTCCGATCTCCGTTGTCGCTCTCTCACGGGACGCACAGAACCGCGGACTACTCCCAATCGGACGTAGCCAT
GCGGAGTTTACCACGTTCCTGCTTATCGCATCGGCAGTAGGTTTGCTACTAGGTCAACCATAGGAGGAAGACTTGCGACT
GGGCCAGCAATGAGTGAGGCCCGGATGAGCTACCTTCGGGTTAGAAAGGTTAGAAAAGGTGTTCTCGAATCGAGCCTGCG
TGCCATATCTGAATATACGCGTCAGGATAGGTCTGTCTCTAGCTTAACCGGTAATATAGCTACCTATGCCCGCACCTACT
TCGGCTCTTCCGGTGTTCTGCTTAGTGTCTAATCGAGTTCCGATCGGGGTTAGCGCGGTTCTGAAACCGCACACTACGCA
CCTGTTCGGGGGCAAATGACCGGATTGTCTTCTATTCAATTGTTACTGCGCCTCGCGTACTATCGGTACCGCGTAGACAA
CCGAGGCAGACCTGCCTTTTGGCTTAGGGAGGCCTCAGGTGTGGCGAGGTACGGGTACCCTCGATCCCCGCTTTCGCCTT
ACCATTCGCAGGCTACCATGTTGATGTTTAAGGTCAGTCATTGGTGGTTGTGAAAATACCGCCTCCAGGGGCGATGCAGG
TTACTCACTCATCGCCAGGGACCCCTAAGCCTCGAGAGAGACTCTTCCTAACTAACACCCACCGTGAGCTTCCGCCGTCT
TGCCCGTCAACACGCCGCCACTGGCACGTCGATCCACAGTGCAGTGACTGTCACGTATTCATAGTCGAGCAACTCGTTTT
ACGTCGTCTCCGCGGCCTCTGTTGAACGCATCAAACACACCTTGACATACGGCAGAGCTCAAGCTTCACGCTTGCTTCTG
GAGTATATCTCCGGCGATAGTCACTAAATACAACGACAGGGCATAAATATCGTATGTCCTGCGTGCCTATGCTTCCTGTA
ACCTTAATGGAGCCGGCAAAGGGGTGTGCGATGCCGTGGACTCTCCATAGGAAAGGGATGTCACCCAGTAGGTTGCCTCC
TCTATGTGGCTCGTTTCCTAAAGCCGCACAATTTTCTGGTCCGCTGAAAATTCATTAGGCTCACTTTATAGTAGTACTGG
CGCTTACTAGCCTTCGACTCTAGAAGGTGAGTAATGCTGCAGGAGCTCCCTTCATCGCGTAACGACCCCTCCTTTCCTAT
GCAGAGATTCCGAATGGCCACTCGCGGTTTCATCCAGATAACTATGCGCCGCACATTTGCCTCTAGGCGAAGTGCACTTG
ATCGCCCGGGTGGACAGCGTAGCTTCCCCACTTCTCCACACCCGGGCCCCAGACGTTGAGCGCGCCGGGGCACTGAT
>SRR364519_unknown_description_
CGAGAGCCTGACTGGCGTTAGCCTGCGATCCTCACCTGTCGCGCGCCTGTGACTAAAGCCATAGACCTTATGAGAAAGCA
ACATCAGCTCCACGCGTGACGCCCAGGTCCCATCCGATGGGAAGGCTGGGGCCCCCGTTACCGGTTTACTACATTCGAAC
GAGGACACTCTTTCGCCCCGTCCAATCTGTGTACTTTCCTCCATGATACCACCTCAGAAACGTCCCCGCCCTGACCATCG
CTCTCGGGCGATAGCTAGCGAAGCGTCAGCTGATTCGTCAATTTCGCCAGACCCATAAGGAAAGAGACATGCGTTGCGAC
AGACGCGCGTCAACGGTTCTCGTACGTCCTGAGATGTGGGAGCGAATCCCACGCTCATTTGCAAATTACAAGCGATATGG
TCTGGAGACATACGCGCTGCGTTCCAGGTTGGGGCACCTCGCCCGGACCTCTTAACCAACTATTTTCATTATGCGAAATC
GTTGCAGCTCGTCACGGACGGAGCAAACACAAATAGAGGAGAGGGCTGCAATCAAAATAGCATTCTATTGGTGCCAAATC
TGTCAGCTCGGTTATCTTGCCTGGGTTTTGTGTGCGTTGGCGCTACGCCTACTGTCAGGGCCGGGTAGGCATCTCGCCGT
TTGTACTGACGAGTGTCCCGCGCGACTAGCTCGCTGTAATGGGGCGACAAGTCTATCCTATTAACATGGTGCGGCCTTTC
ATCACAATCGTTCGGGAATGGTGAGGGGATGGAGCTTCGACCGGGGATCTGTTCCCCAACCCCTAGACATAAGTTGATTT
CCCCTCTACTGATCTGGTGGAGCACGCGGGATTGACCCGTGGCTGTTACACTCACATGCGCCCTTATCATTTCTTCGTAC
GTATGTCGAGGAGTGACCCACCTGGTCTATACCGAGGGGCCGAAAGATCAGTGCTAATGCGCGATTGGGGCAAGCGGAAT
ATAGCAGGGCGGGGAGCGAACGGTCGAAAAGGCTAAGACCTAATACGACGGTACCGTGGGCAGTGTCGACAGAGGCTCTA
CGCAGTCAAGCTTGCCAATGCCCGACCTTAGTTCCGAAAGCCATCTGATGCGTAACGTTGTGATGTGCCTTGTGTGCGAC
CAGGTGCTATTTCATTAATGGGGGGAGAGGAGATGAAGGGAAAAGGACATCATGAGATGCCGCCCTAGGTCGCTTGATCC
CAAAACGTGAGCAGCCTCCAAGAGTCGCCAATGCGATGGAGTCCAGCCACAAGCGCGCAGACTGTTATTCCATGTGGCAC
TTAGAGGCTTCGCTGAACAAAATGTCAGCGAAACAGATATGAGCCACATTACCTGAAGATAATTGCATTGCCGCAATTAT
ATGAGCAAACATGTTCCGGGAGACTTCCCCCAAAGGAACTACGTATGCTGGCCTGCGTTGGTTGATAAGACCGCAGAACT
TTTGAATGGCAATCGTCTCAGTGGCCAATTAGCACACGCTCAAGGTCCCGACGGACGTGCAACTCGTATAGGACCTAAGA
GTCAAAGGTTACTCACGTCGGGTACCGCTGGAAGCTCTTAGCACTCTGGTCCGCTGCGGGACCGCGCGATACCCGCTCAG
CCGCCTCGCCTGGCCGACTCGTGCCTCCATGGGCGAGTCTAATATGGAGGGCATAACGGGGGTGATTGGGTCCCCCGTCG
TTGCTTGCGCAGCTTCTGTAGCGACTTGTGGGTAGGCCGTTGCAGTGAAGACGCGTAATCATTCCTAAGGTGCGAAAGTG
TCGTAATGGAGAACAGCTAGGTGTCGTAAGTGTTGTGACTGTGCTGCAGGTATCGGACTCGGCGACTGAGGTTGATAATA
CGGCGTTGACTGTAGCGCTCAAACCCGACGGCGTAGGGACTTAGTGCATATGACGGCTCTGGTTCTAAACATGCCGCGCC
TACCTTCGAGTCGGACGTTCAGTTAGGGACTAATAACAATGTCGCAGGCGCGCCCTTTTAACAGCTTAAGAATAAAATTT
CCAAGTGCAGTAACTCGGATTCGAAGGATGTCTACTCTCCACACGGACTACCGCAAGAACGCCCAGCTGGGAGGCCATGG
CGTATAAACCATAGAGGCGGGCCCGTCTCCCGCACGTCCGCCTCTCGGCATGCCTCCTGTATGGACCGTCGGTCAAGACC
TGGGCTATTATTCACTGAAGCGGAAACCGCACATGTACTCGGCGAAGAGAAGGGTAGTGAAATCACAGTTTGGGAAGCTT
ACATGGTCCCCAACTTTCCTGAGCCGACCTTTACAGTGGCGAGCTGCGGTGAGTGCCGCTACAAGGAGTCTCTCCAACGA
TGGATTAGCGATACTCCCTCCGTCCCCCAATGACTCATACATATCAGAACAGGCTCCACTCGTTTCGAGAAACTGGAGGA
CACTAGAAGATCAATCGCCGTGCGAAATTCAACCGTCCTTCTTCAATGCCCTAATAGTGCACACTATCCCCCCGTGCCTA
GCATGAGGGGTTACAAAGTGGTGGCTAACGTGGTAAAAAACTCGCGCAAGGGGAGATGTGGCTCGGGTATTTATATTTCC
CGCGAAAGCTTTGTGGAGGAGCAGAAGTGACGCCGGAGGCGGCGCCGGGCGCAAATCAGACGATCTCCATATGTTGTTCA
AGCTCGCACAGCTGTCGGCACATCACCGTCTAAAAAGACAGCATTAGGTGGCTGCAAGCAGGTCCGGGACTCAGCTGAGA
AGCGGTAGATGACCCGGAGGGTTATAACGCTGCGTCAGGGCTAAGTGCCGCTCAGATGGAAACGATAAATACCCGTAGAA
GGTGCGGGGAGAATCTTGAACGTTAAGAGAGAGCGGCGCGGCCCAATCAGTCGGATTACTAAGGCCAGGCGCTGCAAGAT
AAGGACCGCGGACGGTACGGTGCGAGAAGTTACGAAGAGTTCAGGCGCATATTGGGGGACAGCGGCGTGACGTCCTAATT
TAAGCCTTATCATCCTCGATACACAGGGGCGGCAGGATGCAGTCCCATTGGATCCAAGACCGACCCGGCGAGGAATGCGA
CCTGGATGGATGCCTATACGTAACCTAGTAACTAAAGAAGATCAAGCTACCTGTCACCCTTGGTTTTGGGCTCCAAGACC
CCCCCCTTGTTCGGAACAAAGCGTTGTACATTTATATTACGGCAAAAGGTTCATCCGAACACACAACGTCTGAGGTACTT
GGCCGTACCAGTGATCGTAGCTTCCCTTCCAGAGAGCAGTGAAAGGCGGCTGGTTTCAAGCGCCGAAGCCCCTCCCGACC
AGCATGAGAATCCTGGACATCCTTAAACGCGCTGGTGAGGGAAATGAGCAGAGACGGCTTTACTGGGACAGACTCCGCAA
CAATTCGTGAAGAAAACACACCTTCCCTGGGTTCAGGGCCACGTGTAGTGAACGCGTACCTCGCTGCTCGGGCACAGAGG
GTAGAAATAAATTGTGCGCATTAGCATTAAGGATTGAGACGAAAACGTATACAGGAGGGGAAAAAAGAAAGGGTCGAGTT
AATGGTCTCCGCAGGAGAGGGCGGTTGGGCATAGCTGGGGATCTTCAGTCGAAGTCGAGCCGCCGATGTTCTAGATGGTG
AGACGCGGTGAGTTGTTTCTCAAACTTTCTACAAGTTTTTCTTTCTGGATGTTCCTGTTCTCCCCACCACGACGCCTCAA
GTGGTGATAGCTTCGAGTTCATCGATCGGTGGCCAAACTACGCGTCGTTCTCAGCCATCATCGTCCAGGTTATCACCCTC
CTAATCTTGTGGACTTGGCCTGTGGCCGGCGACGTCATTACAATTTCTCTGTCGGCACCGGCACTGCCTGGGGGTCAGCA
CGTGCCAACACGGAGCCCGAATTTGCGCGGACCACCCTCTCATTCGTCTCCCGGCTTCCACGTTCAATGCCGGCTGCCAT
AGTCGGGTATTGGGTCAGGCCATTGTATCTCAGTAGTTTTTGAGCTGGTCCCCTGTCTTTATGGGCCCAGGGACTGCTAG
ATCCTACCGAATGGGTCCGCACTGCTAGTCCGGCGGTGGCGGGCGGCCCGTAGGTTCCCTTGGCCCCCCCATCATCCCAT
ACGGGTCACTAAATCCTTGTCCTAGTGCCCGTCGTAGCGGCTTGAAGCGGCTTGCTTTGATGTCATACGTGCTCCAGTCA
GACTGAACTACTGGCCACTCAGCACCGCCCTCCCGGAGCAGGCCATAAGGCAGACCTCTGTTTATCGAACATGGCACTCC
TTACACGACTCCGAAGCGGTGCCGTCCGCAATCCAGTATTGCGAAGCTAAGCAATAACTCGCCTCTGTGTGGACCTGTCA
TCGCGCTTATCTCGTTATTGGCAGGTTGAAAGCGGGCGAAGTTGCGCCCGCGTATATGGGAAAGGCCCAAAGACATCTTC
GTGGTAGCTCCAGTGCGATGTGCCCCGACGGTGAGAGCTGTTGGGACCAAATGGGCGGCATGGCGACTCAGCGCCCGAGG
TGGGGCTTAATACACCCTTACAAGATAACTTGCCTAGCGATCCCCTCGTTACGCTTCAACTGACTTGCTACTCCCCCCCC
ATGTCTCAGCTCCGATCTCCGTTGTCGCTCTCTCACGGGACGCACAGAACGGCGGACTACTCCCAATCGGACGTAGCCAT
GCGGAGTTTACCACGTTCCTGCTTATCGCATCGGCAGTAGGTTTGCTACTAGGTCAACCATAGGAGGAAGACTTGCGACT
GGGCCAGCAATGAGTGAGGCCCGGATGAGCTACCTTCGGGTTAGAAAGGTTAGAAAAGGTGTTCTCGAATCGAGCCTGCG
TGCCATATCTGAATATACGCGTCAGGATAGGTCTGTCTCTAGCTTAACCGGTAATATAGCTACCTATGCCCGCACCTACT
TCGGCTCTTCCGGTGTTCTGCTTAGTGTCTAATCGAGTTCCGATCGGGGTTAGCGCGGTTCTGAAACCGCACACTACGCA
CCTGTTCGGGGGCAAATGACCGGATTGTCTTCTATTCAATTGTTACTGCGCCTCGCGTACTATCGGTACCGCGTAGACAA
CCGAGGCAGACCTGCCTTTTGGCTTAGGGAGGCCTCAGGTGTGGCGAGGTACGGGTACCCTCGATCCCCGCTTTCGCCTT
ACCATTCGCAGGCTACCATGTTGATGTTTAAGGTCAGTCATTGGTGGTTGTGAAAATACCGCCTCCAGGGGCGATGCAGG
TTACTCACTCATCGCCAGGGACCCCTAAGCCTCGAGAGAGACTCTTCCTAACTAACACCCACCGTGAGCTTCCGCCGTCT
TGCCCGTCAACACGCCGCCACTGGCACGTCGATCCACAGTGCAGTGACTGTCACGTATTCATAGTCGAGCAACTCGTTTT
ACGTCGTCTCCGCGGCCTCTGTTGAACGCATCAAACACACCTTGACATACGGCAGAGCTCAAGCTTCACGCTTGCTTCTG
GAGTATATCTCCGGCGATAGTCACTAAATACAACGACAGGGCATAAATATCGTATGTCCTGCGTGCCTATGCTTCCTGTA
ACCTTAATGGAGCCGGCAAAGGGGTGTGCGATGCCGTGGACTCTCCATAGGAAAGGGATGTCACCCAGTAGGTTGCCTCC
TCTATGTGGCTCGTTTCCTAAAGCCGCACAATTTTCTGGTCCGCTGAAAATTCATTAGGCTCACTTTATAGTAGTACTGG
CGCTTACTAGCCTTCGACTCTAGAAGGTGAGTAATGCTGCAGGAGCTCCCTTCATCGCGTAACGACCCCTCCTTTCCTAT
GCAGAGATTCCGAATGGCCACTCGCGGTTTCATCCAGATAACTATGCGCCGCACATTTGCCTCTAGGCGAAGTGCACTTG
ATCGCCCGGGTGGACAGCGTAGCTTCCCCACTTCTCCACACCCGGGACCCAGACGTTGAGCGCGCCGGGGCACTGAT
>SRR364520_unknown_description_
CGAGAGCCTGACTGGCGTTAGCCTGCGATCCTCACCTGTCGCGCGCCTGTGACTAAAGCCATAGACCTTATGAGAAAGCA
ACATCAGCTCCACGCGTGACGCCCAGGTCCCATCCGACGGGAAGGCTGGGGCCCCCGTTACCGGTTTACTACATTCGAAC
GAGGACACTCTTTCGCCCCGTCCAATCTGTGTACTTTCCTCCATGATACCACCTCAGAAACGTCCCCGCCCTGACCATCG
CTCTCGGGCGATAGCTAGCGAAGCGTCAGCTGATTCGTCAATTTCGCCAGACCCATAAGGAAAGAGACATGCGTTGCGAC
AGACGCGCGGCAACGGTTCTCGTACGTCCTGAGATGTGGGAGCGAATCCCACGCTCATTTGCAAATTACAAGCGATATGG
TCTGGAGACATACGCGCTGCGTTCCAGGTTGGGGCACCTCGCCCGGACCTCTTAACCAACTATTTTCATTATGCGAAATC
GTTGCAGCTCGTCACGGACGGAGCAAACACAAATAGAGGAGAGGGCTGCAATCAAAATAGCACTCTATTGGTGCCAAATC
TGTCAGCTCGGTTATCTTGCCTGGGTTTTGTGTGCGTTGGCGCTACGCCTACTGTCAGGGCCGGGTAGGCATCTCGCCGT
TTGTACTGACGAGTGTCCCGCGCGACTAGCTCGCTGTAATGGGGCGACAAGTCTATCCTATTAACATGGTGCGGCCTTTC
ATCACAATCGTTCGGGAATGGTGAGGGGATGGAGCTTCGACCGGGGATCTGTTCCCCAACCCCTAGACATAAGTTGATTT
CCCCTCTACTGATCTGGTGGAGCACGCGGGATTGACCCGTGGCTGTTACACTCACATGCGCCCTTATCATTTCTTCGTAC
GTATGTCGAGGAGTGACCCACCTGGTCTATACCGAGGGGCCGAAAGATCAGTGCTAATGCGCGATTGGGGCAAGCGGAAT
ATAGCAGGGCGGGGAGCGAACGGTCGAAAAGGCTAAGACCTAATACGACGGTACCGTGGGCAGTGTCGACAGAGGCTCTA
CGCAGGAGGGTTTGCCAATGCCCGACCTTAGTTCCGAAAGCCATCTGATGCGTAACGTTGTGATGTGCCTTGTGTGCGAC
CAGGTGCTATTTCATTAATGGGGGGAGAGGAGATGAAGGGAAAAGGACATCATGAGATGCCGCCCTAGGTCGATTGATCC
CAAAACGTGAGCAGCCTCCAAGAGTCGCCAATTCGATGGAGTCCAGCCACAAGCGCGCAGACTGTTATCCCATGTGGCAC
TTAGAGGCTTCGCTGAACAAAATGTCAGCGAAACAGATATGAGCCACATTACCTGAAGATAATTGCATTGCCGCAATTAT
ATGAGCAAACACGTTCCGGGAGACTTCCCCCAAAGGAACTACGTATGCTGGCCTGCGTTGGTTGATAAGACCGCAGAACT
TTTGAATGGCAATCGTCTCAGTGGCCAATTAGCACACGCTCAAGGTCCCGGCAAGCGTGCAACTCGTATAGGACCTAAGA
GTCAAAGGTTACTCACGTCGGGTACCGCTGGAAGCTCTTAGCACTCTGGTCCGCTGCGGGACCGCGCGATACCCGCTCAG
CCGCCTCGCCTGGCCGACTCGTGCCTCCATGGGCGAGTCTAATATGGAGGGCATAACGGGGGTGATTGGGTCCCCCGTCG
TTGCTTGCGCAGCTTCTGTAGCGACTTGTGGGTAGGCCGTTGCAGTGAAGACGCGTAATCATTCCTAAGGTGCGAAAGTG
TCGTAATGGAGAACAGCTAGGTGTCGTAAGTGTTGTGACTGTGCTGCAGGTATCGGACTCGGCGACTGAGGTTGATAATA
CGGCGTTGACTGTAGCGCTCAAACCCGGCGGCGTAGGGACTTAGTGCATATGACGGCTCTGGTTCTAAACATGCCGCGCC
TACCTTCGAGTCGGACGTTCAGTTAGGGACTAATAACAATGTCGCAGGCGCGCCCTTTTAACAGCTTAAGAATGAAATTT
CCAAGCGCAGTAACTCGGATTCGAAGGATGTCTACTCTCCACACGGACTATCGCAAGGACGCCCAGCTGGGGAACCATGG
CGTATAAACTACGGAGGCGGGCTCGTCTCCCGCACGTCCGCCTCTCGGCATGCCTCCTGTATGGACCGTCGGTCAAGACC
TGGGCTATTATTCACTGAAGCGGAAGCAGCACATGTACTCGGCGAAGAGAAGGGTAGTGAAATCACAGTCTGGGAAGCTT
ACATGGTCCCCAACAGTCCTGAGCCGACCTTTACAGTGGCGAGCTGCGGTGAACGCCGCTACAAGGAGTCTCTCCAACGA
TGGATTAGCGATACTCCCTCCGTCCCCCAATGACTCATACATATCAGAACAGGCCCCACTCGTTTCGAGAAACTGGAGGA
CACTAGAAGATCAATCGCCGTGCGAAATTCAACCGTCCTTCTTCAATGCCCTAATAGTGCACACTATCCCCCCGTGCCTA
GCATGAGGGGTTACAAAGTGGTGGCTAACGTGGTAAAAAACTCGCGCAAGGGGAGATGTGGCTCGGGTATTTATATTTCC
CGCGAAAGCTTTGTGGAGGAGCAGAAGTGACGCCGGGGGCGGCGCCGGGCGCAAATCAGACGATCTCCATATGTTGTTCA
AGCTCGCACAGCTGTCGGCACATCACCGTCTAAAAAGACAGCATTAGGTGGCTGCAAGCAGGTCCGGGACTCAGCTGAGA
AGCGGTAGATGACCCGGAGGGTTATAACGCTGCGTCAGGGCTAAGTGCCGCTCAGATGGAAACGATAAATACCCGTAGAA
GGTGCGGGGAGAATCTTGAACGTTAAGAGAGAGCGGCGCGGCCCAATCAGTCGGATTACTAAGGCCAGGCGCTGCAAGAT
AAGGACCGCGGACGGTACGGTGCGAGAAGTTACGAAGAGTTCAGGCGCATATTGGGGGACAGCGGCGTGACGTCCTAATT
TAAGCCTTATCATCCTCGATACACAGGGGCGGCAGGATGCAGTCCCATTGGATCAAAGACCGACCCGGCGAGGAAAGCGA
CCTGGATTGATGCCTATACGTAACCTAGTAACTAAAGAAGATCAAGCTACCTGTCACCCTTGGTTTTGGGCTCCAAGACC
CCCCCCTTGTTCGGAACAAAGCGTTGTACATTTATATTACGGCAAAAGGTTCATCCGAACACACAACGTCTGAGGTACTT
GGCCGTTCCAGTGATCGCGGTCCTTCCTTTTGAATGGGAGGAAAGGCGGCTGGTTTCAAGCGCCGAAGCCCCTCCCGACC
AGCATGAGAATCCTGGACATCCTTAAACGCGCTGGTGAGGGCAATGAGCAGAGACGGCTTTACTGGGACAGACTCCGCAA
CAATTCGTGAAGAAAACACACCTTCCCTGGGTTCAGGGCCACGTATAGTGAACGCGTACCTCGCTGCTCGGGCACAGAGG
GTAGAAATAAATTGTGCGCATTAGCATTAAGGATTGAGACGGAAACGTATACAGGAGGGGAAAAAAGAAAGGGTCGAGTT
AATGGTCTCCGCAGGAGAGGGCGGTTGGGCATAGCTGGGGATCTTCAGTCGAAGTCGAGCCGCCGATGTTCTAGATGGTG
AGACGCGGTGAGTTGTTTCTCAAACTTTCTACAAGTTTTTCTTTCTGGATGTTCCTGTTCTCCCCACCACGACGCCTCAA
GTGGTGATAGCTTCGAGTTCATCGATCGGTGGCCAAACTACGCGTCGTTCTCAGCCATCATCGTCCAGGTTATCACCCTC
CTAATATTGTGGACTTGGCCTGTGGCCGGCGACGTCATTACAATTTCTCTGTCGGCACCGGCACTGCCTGGGGGTCAGCA
CGTGCCAACACGGAGCCCGAATTTGCGCGGACCACCCTCTCATTCGTCTCCCGGCTTCCACGTTCAATGCCGGCTGCCAT
AGTCGGGTATTGGGTCAGGCCATTGTATCTCAGTAGTTTTTGAGCTGGTCCCCTGTCTTTATGGGCCCAGGGACTGCTAG
ATCCTACCGAATGGGTCCGCACTGCTAGTCCGGCGGTGGCGGGCGGCCCGTAGGTTCCCTTGGCCCCCCCATCATCCCGT
ACGGGTCACTAAATCCTTGTCCTAGTGCCCGTCATGGCGGCTTAAAACGGCTTGCTTTGATGTCATACGTGCTCCAGTCA
GACTGAACTACTGGCCACTCAGCACCGCCCTCCCGGAGCAGGCCATAAGGCAGACCTCTGTTTATCGAACATGGTTCTCC
TTACACGACTCCGAAGCGTTGTCGTTCGCAATCCAGTATTGCATAGCTAAGCAATAACTCGCCTCTGTGTGGACCTGTCA
TCGCGCTTATCTCGTTATTGGCAGGTTGAAAGCGGGCGAGGTCGCGCCCGCGTATATGGGAAAGGCCCGAAAACATCTTC
GCGGTAGCGCCAGTGCGATGTGCCCCGACGGTGAACCTTGTTGGGACCAAACGGGTGGCATGGCGACTCAGCGCCCGAGG
TGGGGCTTAATACACCCTTACAAGATAACTCGCCTAGCGATCCCCTCGTTACGCTTCAACTGACTTGCTACTCCCCCCCC
TTGTCTCAGCTCCGATCTCCGTTGTCGCTCTCTCACGGGACGCACAGAACCGCGGGCTACTCCCAATCGGACGTAGCCAT
GCGGAGTTTACCACGTTCCTGCTTATCGCATCGGCAGTAGGTTTGCTACTAGGTCAACCATAGGAGGAAGACTTGCGACT
GGGCCAGCAATGAGTGAGGCCCGGATGAGCTACCTTCGGGTTAGAAAGGTTAGAAAAGGTGTTCTCGAATCGAGCCTGCG
TGCCATATCTGAATATACGCGTCAGGATAGGTCTGTCTCTAGCTTAACCGGTAATATAGCTACCTATGCCCGCACCTACT
TCGGCTCTTCCGGTGTTCTGCTTAGTGTCTAATCGAGTTCCGATCGGGGTTAGCGCGGTTCTGAAACCGCACACTACGCA
CCTGTTCGGGGGCAAATGACCGGATTGTCTTCTATTCAATTGTTACTGCGCCTCGCGTACTATCGGTACCGCGTAGACAA
CCGAGGCAGACCTGCCTTTTGGCTTAGGGAGGCCTCAGGTGTGGCGAGGTACGGGTACCCTCGATCCCCGCTTTCGCCTT
ACCATTCGCAGGCTACCATGTTGATGTTTAAGGTCAGTCAGTGGTGGTTGTGAAAATACCGCCTCCAGGGGCGATGCAGG
TTACTCACTCATCGCCAGGGACCTCTAAGCCTCGAGAGAGACTCTTCCTAACTAACACCCACCGTGAGCTTCCGCCGTCT
TGCCCGTCAACACGCCGCCACTGGCACGTCGATCCACAGTGCAGTGACTGTCACGTACTCATAGTCGAGCAACTCGTTTT
ACGTCGTCTCCGCGGCCTCTGTTGAACGCATCAAACACACCTTGACATACGGCAGAGCTCAGGCTTCACGCTTGCTTCTG
GAGTATATCTCCGGCGATAGTCACTAAATACAACGACAGGGCATAAATATCGTATGTCCTGCGTGCCTATGCTTCCTGTA
ACCTTAATGGAGCCGGCAAAGGGGTGTGCGATGCCGTGGACTCTCCATAGGAAAGGGATGTCACCCAGTAGGTTGCCTCC
TCTATGTGGCTTTCGCGCCGAGGCCGCGCGATTTTCTGGTCCGCTGAAAATTCATTAGGCTCACTCTATAGTAGTACTGG
CGCTTACTAGCCTTCGACTCTAGGAGGTGAGTAATGCTGCAGGAGCTCCCTTCATCGCGTAACGACCCCTCCTTTCCTAT
GCAGAGATTCCGAATGGCCACTCGCGGTTTCATCCAGATAACTATGCGCCGCACATTTGCCTCTAGGCGAAGTGCACTTG
ATCGCCCGGGTGGACAGCGTAGCTTCCCCACTTCTCCACACCCGGGCCCCAGACGTTGAGCGCGCCGGGGCACTGAT
>SRR364521_unknown_description_
TAGATATCTGATCGACGCGAGCTCATGCCCCTCACCTGTCGCGTTCCTGTGATCAGGACTATGGACTCAGTATGGGGGCA
CCAATAATCTCACATACAGCTTTCGAGGCCCATCTTGTGGGAGCATCTGTAACCCCATCACCGGTTTACCTCGTGTAACC
TTAGACTCTCCCCCGTTTTACCTGATCCGCACGTTCCCCCCCACAGGGACACCGCAAATATGTCTCCGTCTTAGTCATCG
CCTTAAAATTACGTCCAAAGAAGCGTCGACTGGTACATCCGCCCTACCAATTTTATAAGGATGGGATTGTGCATCGCGAT
AAACCCGCCTTAGTAGTTCCCACGTGCTTTAGGACACTGAAGCGAGTCCGGTGCCTATTTGCAAACTAACAATACCGCAA
ATCAAGGATGCACACGCTGCGTTCAAGGTTAAGGCACACCACTTAACGTCTCCCATTGGTTACCTCTGCCCCACGAAGCC
ACTGTGGCTTGCTACGGACGGAGCAAACACAAATAGAGGAGAGGGCTGCAATCAAAATAGTATTCTATTGGTGCCAAATC
TGTCAGCTCGGTTATCCCAATCACGTTTTGTGTATAGAGGCACTCCGCCTACTGATGGGGCCGAGTAGATACCTCGCCGT
TTGCGCTGCTAGAGGCCTCGCGAATTCGATCTGCCATTATGGGGCAGCGAGTCTGTCCCGCCAACATGGTGCGGCCTTTC
ATCACGGTGGTTCGGGGCCGATAAAGGGGCGGAGTCTCGGTTAGAGTCCCAGGTTTTGCAATTTAGGCCCGATTCACCCC
CTCTTCCGTCACTCCGGCTAGGGTTATAAGGCCGACCTGCGGTGGTTGCCCTCACATGTGTCCTTATTATTTCTTCACAC
GTATTCCGAGGGATGACTTGCCCAGCTTATATAAGTAGGCTACCGCGCAGTCACCGGTGCGCACTTGGGGAAGCTAAAGC
GCGATAAGGCAAGAATTAGGTCGGTAGGGGTGCCCGAGCTCGATGCAACAGCGACTGAGGTGATGCCAATGGGCATCTTA
CGCAGTCAAGTTTGCCAATGCCCGACCTTAATTCTGAAAACTTCTGACTGTACGGCGCCATACCGTGTCTTGTTCGCGGT
GGGGTTTAGCCTAGTCGGTAAGGAGGGGGAGAATCAAGGGGAAAGGACGCTGTAGTGTGCCGCCCTAGGTCGCCCAGTTC
TGAGGTGTGAGCAATTGTCAAGAAATGCTGGCTTAGGAAGACCTGACCACAAATGTATGAACCATTACCTACCAGAGAGT
CCGGAGACCCCGCCAAATGAGGCACCGATAGGGCAGATATTGATCACGCTACTCGAGTATAATTGCATTGTTCCAAGAGC
ATGAGCAAACACGTTCAGGCAAATCCTACAGGTTAGGGTCACGCGCATGTATTCGCACCAATTAGCGGAACCGTAGAACT
TTTGAATGGCAATCGTCTCAGTGGCCAATTAGCACACGCTCAAGGTCCCGACGGACGTGCAACTCGTATAGGACCTAAGA
GTCAGGAGCCCCTAACATAGGACATCGGCATAAACTCTTGGCGTACCTTTCTATCACGGGACCGCAGGGTGTTTGTCTGA
CCGCCTCGTCCCGCCGGCCTAACACTCTGTATACGAGGCTAATATGGAGGGCATAACGGGGATGATTGGGTCCCCTGTTC
TCACCCGTACGAACACCACGGCATTCCACAGATGAGTAGGTACAGTGAAGACGCGTGATCATTCCTAAGGTGCGAAAGTG
TCGTAATGGAGAACAGCTAGGTGCCGCAAGTGTTGTGACTGTGCTGCAGGCGATAACCTTAATAGTCAGAATCGATAATA
TGGAGCTAGCTAGTGTGACTGGGGTCGACGGCACAGGGACTTAGTGCATATGACGGCTCTGGTTCTAAACATGCTGTACT
CGCCTTCGGATCGGACGTTCAGTCGGGACCTAATAATGGCCATACGAGCATATCTCCCGGGTGATTTAAGAATGAAGCGC
GCGGATGTAATGGTCTCGGGTCTATTGACGGCCGTCACTGGTGTGGGTCGCTATGGAAGTGCCCAGCTGGGAGGCCATGG
CGTATCGGCCCCGGGGGTAGATTTACACCTTACACGCATGTCTTTTACAGCACTCCTCGCATGGACCGTCGGTCAAGACC
TGGGCTATTACCCACTGAAGCAGAAGCCGCATATGTACTCGGTAGGGGAGCAGATAGTGAAATCACAGTCTGGAAAGCTT
ACACGATCCTTCGTAGCCCTGGGACGACCTTTACAGTGGCGAGCTGCGGTGAGTGCCGCTACGGAACGTCTTCTTGGTGG
TAGGCCAATAGTACTTTTCTTGCTTTTGGGCAGTCTGCACATATCAGAACAGGGCCCACTCGTTTCGAGAAACCAGAGGA
AACTAGAAGACCAATCGCTGTACGAAATCTAGCCACCTCTCTTCGGGATTGCGGGGGTGCACACCGTCCCCCCGTGCCTA
GCATGAGGGGTTACAGAGTGGTGATCGGCGCAACGAAAAGCTTACGCAAGGGGAAGTGTGGCTTGAATGTTCATATTTCC
CGCGAAAGCTTTGTGGAGGAGCAGAAGTGACGCCGGGTATAGGGTTGTGTACAAATCAGGCGGCTCTTCCGCGTACACTG
GTTCCATGCGATTGTCGGCACATCACCGTCTAAAAAGACAGCGCTAGGTATTCATGGAGGCAGTAAAGACTCAGCTGAGA
AGCGGTAGATGCTCCGGAGGAGCGTAAAACTGGACTTAGACCGAACGTTTCTCAGACTAGACTTGGGGGCGCGAACGAGA
AGCATAAAAGAGGCTCCAGGCGTCGAGAGAGAGCGGCGCGGCCCAATTGGCTGGGCCGATGAGCCCAGGCGCCATGGAGC
GGCAGGTACAAGAAACGAAGTGCGAGAAGTTACGAAGAGTCAAGATAAACGTCAAAAGGCGGGGGTAGAGGAGCCTGGCA
TGGATTCCGTTGCCCCCGATTCGTGAGGTATGCAGGATGCAGTCCCATTGGACTCAAGACCGACCCGGCGAGGAAAACGA
CGTCAGTTGATACCTATATGTAACCTAGTAACTAAAGAATCTTCAATAGTTGACCGTTTCAAACGCCAAATCCTGGAGCT
TGAACTCCATCTGGAACACGCTACTGCATGCCTGCGGCGTCACCAGGAACCTGCGTGGGCGCACAACGTCTGAGGTATCC
ATTTGACTTAGCGGCGGCGGCTTCCCTTTTTGAATGGGAGGAAAGGCGGCTGGTTTCAAGCGCCGTACCCCCTCCCGACC
AGCTCAAGGATCCTAAGCACTTTCGCGTAAATATACTGGGACAATGAGCAGAGACGGCTTTACTAGGACAGACTCCGTAA
CAATTCGTGAAGAAAACACACCTTCCCTGGGTTCAGGGCCACGTGTAGTGAACGCGTATCCAGCCGCCTAGGAGTTGAGG
GTAAAAACCGGCCACGCGCATTAGCATTAAGGATTGAGACGGAAACGTACGTGGGAGGAGAGAAAAGAAAGGACCAGGCT
GGTGGTCCCCGCAACCAACAACAATCAAACGCGAACGGGGATCTTCAGTCACGATTGGATTACTAGCGCCTCCGATAAGC
CAGTGCGGTGAGTTGTTTCTCAAACTTTTCTCGGAGGTCCCGCCTCTCTCACCCCCACCTCCTCCGTCGCGACGCCCTCA
GTGACGGTCGCTTCGAGTTCATCGATCGGTGGCCAAACTGCGCGTCGTTCTCAGCCGATACCACTCGGCCCGTTACTCCC
CCGATTTTATGGGCACAGCCCCCTATGAACAGTACCGCTACAACTGCTCTGTCGGCACCGGCACTGCCTGGGGGTCAAAA
AGTGCTTGTGGAAGGCATCGGCAAAGATAAGTTCTCATCTCATTCGTCTCCTAACCTCTGTTCCTGCCGCCGGCTGCTGT
AGTCGAACACTGTACCAGGCCATTGTATCTCAATAGTTTTTGAGCTGGTCCCCTGTCTTTATGGGCCCGGGGACTGCTAG
GCTTCCTTAAACAAAGTGTTGGTTTTAGGTTGATAGCAAAAAGGAAGAGACGAACGCTTCGAACTTTTTTCCTGTTTTAT
ACGGGTCACTAAATCCTTGTCCTAGTGCCCGTCATGGCGGCTTAAAGCGGCTTGCTTTGAGGCGGTGCATCTCGTGACTG
AGCTGGACTCTTGGCCACCCAGCAACGCTCCTCCAAAACAGACGGCAGAGCGGCTCTCTATTTATTGGGTAAATCAGTCC
TTAAGTGGTGTTAGAGTGGTTCTATCCATAACTAGATACGTCGTATTCGAGTGACGCCTTTTCTCCATGTGGATCCATCA
TCGCGCTTACCTCCCCGCTGGCAGGTTGAAAGCGGGCGAGACCATATTCATACATACAGAAAAGGCCCGAAAACGCTCCT
ACAGCCATGTTGACTTCACTCCCTCCAGTGGCAAACCTCAGCAAAGATCGGCAGTCGGCATGTTTGCACAATGCCGAGAG
CAATATCCAATACACCCTCGTGAAGCAACCTGCCTAGCAGCCCCCCCAGTACGCTCCAACTGACTGACCTCTTTTGCCTC
CTATCTTGCGCTTAGCTCTGAGCGGATCCTCCCTGAGGGGGACTCAAGGTTTTAAATCGTTTCCAGTCGAAAACAGATGT
GCGTTACCCCTTGCGCCTCCACCCGCTGTATCGGCAACGAGTCCAATGTCCAGCCAGTAACCGGAAGAAGACCTATGGAC
CAGCTGGCGACAGGAAGGGCCCCGGCAGGCCGTTCCCGGGGTAGAGCGTCGAGAGAAAGCACTTCTTCGCTATATTAATA
TGCCATACTGAGTCTATGTAGTTGAGATAGGTCCATCTCTAGCTTAACCGGTAAAGCCACTACTGGGACCTATGAACGAC
CAAATGCTTTTGGGGCTCTGCCCGCTATCCCGTAAGTCCCCAATCGGGGTTAATACGGTCAGAGGGTTGCACACTACGCG
ATCCGAAAGGGGCAAATGACCGTACTGCTCCTCGCCCAATCGTTACTGCGTTTCGCATACTGCCGAAAGTGCACGAATGG
ATCGAGCAAACCTGCCTTTTGGCTTAGGAAGGTTTCAGGTGTGGCGAGGTACGGGTACCCCTATCTTTCGCCGCTGCTCC
GTTGCTCGTAAATCGTCGCACCAACGCCCGGAGTCGACTGGCGGTGGTGCCACAAGCGACGCTCTCCGAAACGGTGCAGG
TTACTCACTCGTCACCAAAGGTCCCCCAGCCCCCGATGAGACTCTCTACGACTAACACCCACCGTGAGCTTCCGTAACCC
TGGATTCCGTCAGTCTATTGAGGATATACGAAGTTGCGTCCTGACTCAGACTGTGCGCTCATAGTCGAGCAACTCGTTTT
ACGTTGTTCTCAGGGTATCTGTAGAGCACACTAAGCACACCTTGACATACGGCAGAGCTCAGGTCCCGCGCCTATGTCTG
GAGTATATCTCCATCAGAAACCACAGAGCTTTGGAGTAGGATGCGGTCATCATAAATCCTGTGCATGTACCGCCCCCACG
TCTTCGGCAAGAGGGGCAAGTAAACACACATCACTGTGAGTCCATTATGGGAAGAAGACGGCGCTTAATGAGGCACGGCT
CCCGCGTTGTTCGCGCGGCGGGCTCGCACGGCCCCCTCACTCGAAAAGAGTTCGACAAATCAGTTCTATAGTAGTACTGA
AGCTTCCAGCAGTCTAGCGCTAGGAGGTGAACTGGGCTACGCGAAATTATACTGCCACGTAACTGTTCTGATCCTTTCGC
TAGAGTACTCCGAGCAGCCGCCTTTAGCTATGCACGTGTAACTATGCGCCGCACATTTGCCTCTAGATACGACATTTCTG
ATCGCCCTGGTGTGCGTCGTAGCTTCCCCACTCTACTTTGTCAGTGCCCCAAGTACCAGGTACATAAAAATGAAGGT
>SRR364522_unknown_description_
CGAGAGCCTGATCGACGCGGATTCATACCTCTCACCTGTCGCGTTCCTGTGATCAGGACTATGGACTCAGTATGGGGATG
CTATCAACCTTACATACAGCTTTCGAGGCCCATCCGATAAACGCATCGCGGCAGCCGCCATTAATTTGTCTCGTGGAGCT
GAAGCCACTCCCCTATCTCGCCTGACTCTCACGTCCCTTCCCATGAGGATACCGCAGATGCAGTTTTGTTTCGGTGATAA
CTCCCAAGTTGCAGCCAAATGGGCTTTGGGACGCAGACTAACCTCATTAGTCCCGGGTAACTGAAGACATGTGCCACAAT
AGATCCGACTCAACAGTTCCCACGCGTTCTGAGATGTGGGAGCGAACTCCGTATTTCCGTGCTTGCCCAATACGCTATAG
TTCAAATCTGCGTATATCAAGTTCCAGGTTGGGGCACCCTGCCCGGACCCCCCCATCAGTTACCTCCGCCCCACGAAGCC
ACTGCGGCTTGCTACGGACGGAGCAAACACAAATAGAGGAGAGGGCTGCAACCAAAATAGCATTCTATTAACTCCAGCTC
TGGTGCTGGGAGCGTCCCGCCTGGGCCTCGCGCACGTTGGCGTCACGCTTGTCGTCAGGGCCGAGTAGGCGTCTTGCCGT
TTGCGCTGCTAGAGGCCTCGCGAATTCGATCTGCCGTTACGGGGCGACGAGTCTGTCTCGCCGTTCGGGCATGTCGCTCC
ATTGTAATCGTTCGGGAATGGTGAGGGAATGGAGTTTCGGCTGGAGTCCCAGGTTCCAACCCTCCAATATAAGTTAACCC
TCCCTCTACTGATCTGGTGGAGCACGCGGGATTGATATATAACTGTCACACTCACATGCGCCCTTATCATTTCTTCGTAC
GTATGTTAAGGAGTGACTCACCTGGTCTATACCGAGGAAGCGAAAGATCAGTGCTAATGCGCGATTGGGGCAAGCGGAAT
ATGACGAGACGGGGAGCGAACGGTCGAAAAGCCCCGAGTCTGGCGCAATGACGCTGGAATCAGCACCAGCAGGCATTCAA
CGCAGGAGGGTCCATTGGTATCCGACCTTAACCGCGAAGGCTTCTGACTGTACGACGTCACGCCTCGTTCAAGGTGCGGT
CGGGTGCTATCTCATTAATGGAAGTGAAGGAAATGAAGGGGGGGCAGAATCACAGGACGCCGCCCTAGGTCGCTCAGTTC
CAAGGTGTGAGCAACTGCCAAGAAACGCCGGCTTAGGAAGACTTGATCACAAATGTATGAACCATTACCTACCAGAGAGT
CCGGAGACCCCGCCAAATGAGACACCGATAGGGCAGATATGAGCCATGCTGCTCAAGTATAGCTACATTGTCCCACTAGT
ATGAGCAAACACGTTCCGGCAAATCCTACAGGTTAGGGTCACGCGCATGTATTCGCACCAATTAGCGGAACCGCAGAACT
TTTGAATGGCAGCTACTCTAGTGGCCAGCTAACACTCCCCTGCAACTTCGGAGAGTATGTGACTCTTATAGTGTACGGAA
GCTAAGAATTACTCGTGTCGGGTACTCCCATAAACTCTTGGTGCATTGTCCTATCACGGGACCGCAGGGTGTTTGTCTGA
CCGCTTCGTCCCCCCGGCCTAACACCTCAGATACGGGGCTAGTATGGGGGGCATAACGGGGGTGATTGGGTCTATTACCG
CCACCCGTACGAACACCACGGCATTCCACAGATGAGTAATTGAAACGGGGATGTACAGCTCCTCCTAGAACGTTAGGAAA
CTGCGACGAGAGACGATCGTAGACCATGGACACTGCAGCAGTGTTACCGACATCGGCTCTGGCGATCAGAACCGATAGGC
TAGAGCTAAACAGTACACCCGGACCTGGTGAAACGGAAAAAACACTTGTACACTGATATTGATCAGGGGTGCATTATACT
TACCTTCGGATCAACCGTCCAGTTAGGGACTAATAACAATGTCGCAGGCGCGCCCTTTTAACAGCTTAAGAATAAAATTT
CCAAGTGCAGTAACTCGGATTCGGAGGATGTCTACTCTCCACACGGACTATCACAAGGACGCTTAGCTAGGAGGACGTAA
TGCATAAGTCATAGGTGTAGATTTACACCTTACACACATGTCTTTTGCAGCACTCCTCGCATGGACCGTCGGTCAAGACC
TGGGCTATTATTCAACAGAGCGAGAACCGCACATGTACTCGGCGAGGAGACGAACGAGGTCGCTGCGGCTCAAAGGATCC
GCTCAACCCTTCGTTTCACCAGACCGACCCCTACAACAGCAGACCATAATGAGTACCGCTACGGGGCGTCTCCCCGGCGA
CACGTCTACGGCACCCCCTCCGTCCTTGGGCAGTCTGCACATATCAGAACAGGCCCCACTCGTTTCGAGAAACCAGAGGA
CACTAGAAGATCAATCGACGTACGAGTTTTGGACGCCCTCTCCTAGGATTGCGGGGTCTTACACCGCTTTTCTACACCCC
ACGCTGAGGATCCTGGGATGGTGACCGGTGCGACGACGGGCTCGTGCGTCAAGAAGTGTGGCTTGAATGTTCATATTTCC
CGATGAAGACCCACGCAGGAGCAGAAGTGACGCCGGGTATGAGCTTGTGTGTAGGTCGAATGATCTCCATATGTTGTTCA
AGCTCGCACAGCTACTGGCACATCACCGTCTAAAAAGACAATATTAGGTGGCTGCAACCAGGTCCGGGGTGCGATCAAGG
GACAACGACTGCCTAACGAGATTATAAAACCGCGTCAGGGCTAAGTGCCGCTCAGATGGAAACTGGGGGCGCGAACGAGG
AACGTAAAAGAGGCTCCAGGTGTTGCAAAAGATCGACACAATCTGGCCAATTGGGCCGATGGGCTTGAAGGCCATGGAGC
GGCAGGTACAAGAAACGAAGTGCGAGAAGTTACGAAGAGTCCAAGTAAGCGCCAAAAAGTGCCTTTGTGAGAGCCTAATT
CGGATTCCGTTGCCCCCGATACGCGGAGGCGACAGGATGCAGTTCTATTGGATTCAGGGCCGGTTAAGCTGAGGGAGCGA
CCTCGGGCAACATTTGCGCGTGGTTCGGCAATTAAGGAATCTTCAATAGTTGACCGTTTCAAACGCCAAATCCTGGAGCT
TGAACCCCACCTGGAACACGCTACTGCATGCCTGCGGCGTCACCAGGAACCTGCGTGGGCGCACAACGTCTGAAGTACTT
GGCTGACCTGATGATCGCGGCTTCCCTTTTTGAATGGAGTGAAAGGCGGCTGGTTTCAAGCGCCGAAGCCCCTCCCGACC
AGCACGAGGATCCTGAGCACCCTTAAACGCGCTGGTGAGGTCAATGAGCAGAGACGGCTTTACTGGGACAGACTCCGCAA
CAATTCGTGAAGAAAACACACCTTCCCTGGGTTCAGGGCCACGTGTAGTGAACGCGTACTCAGCCGCTCAGGAGTAAGAG
GTAGAAACCGGCCACGTGCATTAGCACCCTAGATTGAGACGGAAACGTACGTAGGAGGGGAAAAAAGAAAGAGCCAGACT
GGTAGTCTCTATTGGAGGCAACAATCAAACGCGAATGGGGATCTTCAGTCACGGCTTGACTAACGATGTTCTAGATGGTG
AGACGCGGTGAGTTGTTTCTCAAACTTTCTAGAAGTTTTTCTTTCTGGATGTTTTTGTTCTCCCCACCACGACGCCTCAA
ATGACTGCCCCCCTAGATCCATCGATCGGTGGTTGCGTCACATGTCACCTTTGAGGGTCACCGTTCAGCCCGTTACTCCC
CCGATCTTGCGAACTTAGCTTGTGGCCGGGGGCGTCACTACGGTGGTCCTGTCGGCGTGATTCGTACTTGAGACTCGAAG
CATACCTACGTGGAATCCCAATTTGCGCGGACCACGCTTTTACCGGTTCGTCAGTCCCCACGCCTGCTATTAGGGACTGG
GAGCAGGTATTTGGTCATATTGCCTCGCCCCAGTAAGCCCCAGATCTTGTTTTCAGGCGCGCAAGTTTAGGGACTGCTAG
GCTTCCTTAAACAAAGTGTCAGTTTTAGGTTGATAGCAAAAAGGGACCGGTGAATGCTTCGGGCTTCTTTCCTGTTTTAT
ACGGGTCACTAAATCCTTGTCCTAGTGCCCGTCGTAGCAGCTTGAAGCGGCTTGCTTTGAGGCGGTGCATCTCGTGACTG
AGCTGGACTCTTGGCCACCCCGCAACGCTTCTCCAAAACAGACGGCAGAGCGGCTCTTAGTCCGCCAGGTAAATCAGTCC
TTAAGCGGCGTCGAGACAGGGCTACCCATAGCTAGATACGGCGAATTCGAGCAACAACTTTTACCCACACGAATTTGCTA
TCGCGCTTATCTCGTTATTGGCAGGTTGAAAGCGGGCGAAGTTGCGCCCGCGTATATGGGACAGGCCCGAAGATACCTTC
GTAGCCGCTCCAGTGCGGTGCCCTCCGACGGTGAGAGCTGTTGGGACCAAATGGGCGATCTATTGGTATAGCGTACGAGA
TGGGATCCGATATGGTTGTACGAGATAACCTGCTTAGTAGCTTCTTTGGTACATCTCAACTGACTGACCTCGCCCCCTCA
TCAGCCAGCGCTTAGCTCTGAGCGTCGCTTCCCCGCGGAACGTAAAAGATTTTAAATCGTTTCCAGTCGGAAACCCACAT
GCGGAGTTTATTACGCCTCCACTCGCTGTATCGGCAACGGGCCCGCTGTCCAGCCAGTAACCGGAAGAAGACCTATGGAC
CAGCTGGCGACAGGAAGGGCCCCGGCAGGCCGCCTCCGGGGTAGAGCGTCGAGAGAAAGCACTTCTTCGCTATACTAATA
TGCCATACTGAGTCTATGTCGTTGATACGGAGTCGCTCGTAGCTTATTCAACAGTACAGGTATCTGTGCTCGCACCTACC
CAAACTTCTCCGGGGCTCTGCTTGCTGACTAGCCAGGCCTCGATCAGGATCGACGCGGTCAGAAAACCGCGTGTCGTATA
CCCCGAAAGGGATGGGTGACCGTACTACTCCTCGCCTGAATACCACCACATTTTACGCGCAATCGAAAGTACGCGAATGA
CCGAAGCAGGTCCGCCACCCATATTAGGAAGGCCTCAGGTGTGGCGAGGTACGGGTACCCCTATCTTTCGCCGCTGCTCC
GTTGCTCGTAAGTCGTCGTACCAACGCCCGGAGTCAACTGGTGGTGGTTCCACAAGCGATATCTCTAAAAACAATGCAGG
TTACTCACTCGCGGTTGGGAGCTCCTCTGCGCTCGATAGGGTCCTCTACGACTAACACCCACCGTGAGCTTTCACCGTCT
CACACGCAGTCACGCCGCCACTGGCACGTCGATCCAGAGTGCAGTGCCTGTCACGTACTCATGATCGAGCAATTCGCATC
CTTCTGCCTTCACAACAGTCGCAAGGTACGCCGAATGTGCCCTGACATACGGCAGAGCCCTGGTCTCACGTTTGCTCTCA
AAACACGCCTCTGGCGATAGTCACGAGACACAACGACAAGGCATAAATGTCGTATATCCTGTGTGCCTACCGCCCCCACA
TTTTTGGCAAAACGGATGGGGAAACGTGTGTTGCCGCAGGTCTACTGCGGGAGGGGGTCGGTGTTTAATGAGGCGCGTTC
TCTGCAATGCCTTCGCCCCGAGGTTGTACAACTCCTTGGTCCGCTGAAAGCCTGTCAAATCCACCCCGCTACGGCGCTAG
CATCCAAAGGCAACTAGCGCTAGGAGGAGAGCTGGACTAAGCGAAATTATTCTGCTGCATAACTGTTCTTCCCTGTTCGC
TAGAGTGCCTCAGGCAGCTGCCCGCGGTTATGCCCATGTAACTATGCGCCGCACATTTGCCTCTGGATACGACATTTCTT
ACTATCTGTCCATGAGGCGTATTCGCTTGATTTCTCCACACCCGGACCCTGAACGCTGAGCGCGCCGGGGCACTGAT
>SRR364523_unknown_description_
CGAGAGCCCGATCGACGCGAATTCATACCCCTCATTAGTCGCGTTCATGTGGTCAGGACTATGGACTCAGTATGGGGATG
CTATCAACCTTACATACAGCTTTCGAGGCCCATCCGATAAACGCATCGCGGCAGCCGCCATTGATTTGTCTCGTGGAGCT
GAAGACACTCCCATATCTCGCCTGACTCGCACGTCCCTTCCCATGAGGATACCGCAGATGCAGCTTTGTTTCGGTGGCAA
ATCCCAAGTTGCAGCCAAATGGGCTTTGGATGGCAGACTAACCTCATTTGTCCCGGGTAACTGAAGACATGTGCCACAAT
AGATCTGACTCAATAGATCCCACACTTTCTGGGATGTGGGAACGAAGTCCGTGTTTCCGTGCTTGCCCAATACGCTATAG
TTCAACTCTGCCTATATCAAGTTCCAGTTTGGGGCACCCTGCCCGGACCCCCCCATAAGTTACCTCCGCCCCACGAAGCC
ACTGCGGCTTGCTACGGACGGACCAAACACAAATAGAGGAGAGGGCTACAACCAAAAGAGTATTCTATTAACTCGAGCTC
TGGTGCTGGCAGCGTCCCGCCTGGGCCTCGCGCACGTTGGCGCCACGCTTGTCGTCAGGGCCGTGTAAGCGTCTCGGCGT
TTTCGCTGCTAGAGGGCTCGCAAATTCGATCTGCCGTTACGGGGCGACGAGTCAGTCTCGCCGTTCGAGCATGACGATCC
ATCGTAATCGTTCGGGAATGGTGAGGGAGTGGAGTTGCGGCTGGAGTCCCAGGTTCCAACATTCAGATACAAGTTAATCC
TCCCTCTACTAATCTGGTGGAGGACGCGGGATTGATAAATAACTGTCACACACACATGATCCCTTTTCGTCTCATCGTAC
GTAAGTTATGGAGTTATTCACTTGGTCTATACCGAGGAAGCGAAAGATCAGTGCTAATGCGCGATTGGGGCAAGCGGAAT
ATGACGAGACGGGGGGCGAACGGTCGAAAAGCCCCGAGTGTGGCGCAACGACGCTGGAATCAGCACCAGCAGGCATTGAG
CGCAGGAGGGTCCATTGGTATCCGACCTTAACCGCGAAGGCTTCTCACTGTACGACGTCACGCCTCGTTCAAGGTGCGGT
CGGGTGCTATCTCATTTATGGAAGTGAAGGAAAGGAAGGGAGGGCAGAATCACAGGACGCCGCCCTAGGCCGCTCAGTTC
CAAGGTGTGAGCAACTGCAAAGAAACGCCGGCTTAGGAAGACTTGATCACAAATGAATGAACCAGTACCTACAAGAGACG
CCGAAGACCCCGCCAAATGAGACACCGATAGGGCAGATATCGGCCATGCTGCTCAAGTATAGCTACATTATCCCACTAGT
ATGCGCAAACACGTTCCGCCATATCCTACAGGTTAGGGTCACGCGCATGTATTCAAACCAATTAGCGGAACCTCAGAACT
TTTGAATGGCAGCTGCTCTGGTGGCCAGCAAACACTCCCCGGCAACTTCGCAGAGGATGTGACTCTGATGGTGTACGGAA
GCTAAGAAATACTCGTTATGGGTACTCCCATAAACTCCTTGTGCATTGTCCTATCACGGGACCGCACTATGTTTGGTTGA
CCGCTTCGTCCCCCCGGCCTAACACCTCAGATATGGGGCTAGCATGGGGGGCGTAACGAGGGTGTTTGGGTCTATTACCG
CCACCCGTACGAACACCACGGCATTCAACAGATGAGTAATTGACGTAGGGATGTACAGCTCCTCCTAGAACGTTAGGAAG
CTGCGACGAGAGAAGATCGTAAACCATGGACACTGCAGCAGTGTTACCGACGTCGGCTCTGGCGATCAGAACCGATAGTC
TAGAGCTAAACAGTACACCCGGTAGTGATGACACGGAAAAAACACTTGTACACTGATATTGATCAGGAGTGCGCTATACT
TACCTTCAGATCAACCGTCCAGTTAGGGACTAATAACAATGTCGCAGGCGCGCCCTTTCAACAGCTTAAGAATCAAATTT
CCAAACCCAGTAACTCGGATTATGAGGATGTCTACTCTCCACACGAACTATTATCAGGAGGCTCAGCTAGGAGGACGTAA
TCCATAAGTTATAGATGTAGATTTACACGTTACACTCATGGCTTTTGCAGCACTCCTCGCATGGACCGTCGGTCAAGACC
TGGGCTATTATTCAACAGAGCGATAACCGTACATGTACTCGGCGAGGATGCGAACGAGGTCGCTGCGGCTCAAAGGATCC
GCTCAACCCTTCGTTTCACCAGACCGACCCCTACAACAGCAGACCATAATGAGGATCGCTACGGGGCGTCTCCCCGGCGA
CACGTCTATGGCACCCCCTCCGTCCTTGGGCAGTCTGCACATATCAGAATAGGCCCCACTCGTTTTGAGAAACCAGAGGA
CACTAGAAGATCAATCGACGTACCAATTTTGGACGCGTCCTCCTAGGATTGCTGGGCTGTACACCGCTTTTGTACACCCC
ACACTGAGGATCCGAGGATTGTGACCGGTGCAACGACGGGCTCGTGGGTCAAGAAGTGTGGCTTGAATGTTCATATTTCC
CGCAAAAGACCCACGCAGGAGCAGAGGTGACGCCGGGTATGCGCTTGTGTGTAGGTCGAATGATCTCCATATGTTGTTCA
AGCTCATACAGCTTCTTGCACAGCACCGTCTAAAAAGACAATATTAGGTGGCTGCAAGCAGGTTTGGGGTGCAATCAACG
GACAACGACTGCTTAACGAGATTATAAAACCGCGTCAGGGCTAACAGCCGCTCAGATGGAAACTGGGGGCGCGAACGAGG
AACGTAAAAGAGGTTCCAAGTGTTGCAAAAGATCGGCACAATCTGGCCAATTGGGCCGATGGGCTTAAAGGCCATGGAGC
GGCAGGTACAAGAAACGAAGTGCGAGAAGTTACGAAGAGTCCAAGTAAGCGCCAAAGAGTGCCTTCGGGACCGTCTAATT
AGGATTCCGTTGCCCCCGATACGCGGAGGCGACAGGATGCAGTTCTATTGGAGTCAGGGCCGATTAAGCTGAGGATGCGA
TGTCGGGCAACATTGGCGCGTGGTTCGGCAATTAAGGAATCTTCAAGAGTTGACCGTTTCTGACGCCAAATCCTGGAGCT
TGAACTCCACCTGGAACACGCTACTGCATGCCTGCGGTGTCACCAGGAACCTGCGTGGGCACACAACGTCTCAAGTATTT
GGCTGACCTGATGATCGCGGCTTCCCTCTTTGAATGGAGTGATAGGCGGCTGTTTTCAAGCACCGAAGCCCCTCCCGACC
AGCACGAGGAGCCTAAGCACCCTTAAACATGCAGGTGAGGGCAATGAGCAGAGACGGCTTTACTGGGACAGACTCCCCAA
CAATTCGCAAAGAAAATACACCTTCCCTGGGTTCAGGGCCACGTGTAGTGAACGCGTACTCAGCCGCTCCGGAGTAAGAG
GTAGAAACCCGCCAAGTGCATTAGCACTAAAGATTGAGACGGAAGCTTACGTAGGAGGGGAAAGAAGAAAGAACTAGACT
GGTGGACTCTACGGGAGGCAACAATTGAACGCGAATGGGAATCCTCATTCACGGCTTGGCTAACGATGTTCTATATGGTG
GGACCCGGTGAGTTGTTTCTCAAACGTTCTAGGAGTTTTTCTTTCTGGATGTTTTTGTTCTCCCCACCACTACGCCTTAA
ATGACTGCCCCCCTAGATCCATCGATCGGTGGTTGCGTCACATCTCACCTTTGGCGGTCACCGTTCAGCCCGTTACTCCC
CCGATCTTCGGAGCTCAGCTTGTGGCCGGAGGCGTCGCTACGGTGGTCCTACAGGCGTGATTCGTACTTGAGACCTGAAG
CATACCTACGTGGAATCCCTATATGCGCGGACCACGCTTTTACCGGTTCGTTAGTCCCCACGCCTGCTATTAAGGACTGG
GAGCATTTATTTGGTCTGGTTGCCTCGACCCAGTAAGCCCCAGATCTTGTTTCCAGGCGCGCGAGCTTAGGGACTGCTAG
GCTTCCTTAAACGAAGTGTCAGATTTAGGTTGATAGCAAAAAGGGACCGGTGAATGCTTCGGGCTTCTTTCCTGTTTTAT
ACGGGTCACTAAATCCTGGTCCCAGTGCCCGTCATAGCAGCTTGAAGCGGCTTGCTTTGAGGCGGTGCATCTCGTGACTG
AGCTTGACTCTTGGCCACCCCGCAACGCTTCTCCAAAAAAGACGGCAGAGCGGCTATTAGTCCGCCAGGTAAATCATTCC
TTAAGCGGCGTCGGGACAGGGCTATCCATAGCTAGATACGGCGAATTCGAGCAACAACTTTTACTCCCACGAATTTGCTA
TCGCGCTTATCTCGTTATTGTCAGGTTGGAAGCGGGCGAAGTTGCGCCCGCGTATATGGGACGGGCCCGAAGATACCGTC
GTAGTGGCTCCAGTGCGATGCCCCCCGAGGGTGAGAGCTGTTGGGACCAAATGGGCGATCTGTTGCTATAGCGTACGAGA
TGGGATCCGATATGGTTTTACGAGATAACCTGCTTAGTAGCTTCTTTGGTACATCTCAACTGACTTACCTCGCCTCCTCA
TCAGCTAGCGCTTAGCTCTGAGCGTCGCTTCCCCGCGGAACGTAAAAGATTATAAATCGTTTCCAGTCGGAAACACACAT
GCGGAGTTTATTATGCCTCCACTCGCTGTATCGGCAACGGGCACGCTGTCCAGCCAGTAACCGGAAGAAGACCTTGGGAC
CATCTGGCGACAGAAAGGGCAACGGCAGGCCGCCTCTGGGGTAGAGCGGCGATAGGAAGCACTTCTTCGCTATACTAACA
TGCCATACTGATTCTATGTCGTTGAGACGGAGTCGCTCCTAGCTTATTCAACAGTACAGGTATCTGTGCTCGCACCTACC
CAGGCATGTCCGGGGCTCTGCTTGCCTACTAGCCAAGCCTCGATCAGGATCGACGCGGTCAGAAAAAAGCGTGTTGTATA
CCCCGAAAGGGATGGGTGACCGTACTACTTCTCGCCTGAATACCACCACATTTTACGAGCAACTGAAAGTACGCGAATAA
CCGAAGCAGGTCCGCCACCCATATTAGGAAGGCCTCAGGTGGGGCGAGGTACGGGTACCCCTATCTATCGCCGCTGCTCC
GTTGCTCGTAAGTCGTCGTACCAAAGCCCGGAGTCAACTGGTGGTGGTTGCACAAGCGATATCTCTAAAAACAATGCAGG
TTACTCACTCGCGGTTAGGAGGTCCTCTGCGCTCGATAGGGTCCTCTACGACTAACACCCAACGTGAGCTTTCACCGCCT
CACACGCAGTCACGCCGCCACTGGCACGTCGATCCAGAGTGCAGTGCCTATCACGTACTCATAATCGAGCAATTTGCATC
CTTCTGCCTTCACAACAGTCGCAAGGTACGCCGAATGCCCCCTGACATACGGTAGAGCGCAGGTGTCACGTTTGCTCTCA
AAACACGCTTCTGGCGATAGTCACGAGACACAACGACAAGGCATAAAGGGCGTATATCCTGTGTGCCTACCGCCCCCACA
TTTTTGGCAAAACGGATGGGGGAACGTGTGTTGCCGCAGGCCTACTGTGGGAAGCGGTCGGTGTTTAATGAGGCAGGTTC
TCTGCAATGCCCTCGCCCCGAGGTTGTACAACTCCTTGGTCCGCTGAAAGCCTCTCAAATCCACCCCGCTACGGCGCTAG
CATCCAAAGGCAACTAGCGCTAGAAGGAGAACTGGACTAAGCGAAATTATTCTGCTACATAACTGTTCTTCCCTGTTCGC
TAGAGTGCTACAGGCAGCTGCCCGCGGTTATGCCCATGTAACTATGCGCCGCACATTTGCCTCTGGATACGACATTTCTT
ACTGTCTGTCCATGAGGCGTTTTCGCTTGATTTCTCCACACCCAGACCTCGAACGCTGAGCGCGTCGGGGCAATGAT
>SRR364525_unknown_description_
CGAGAGCTCAGCCAATGCGAGCTCATGCCCTGCGGTAACTATTTTCTCAATCCTGAGGTCACACACTCAGTATGGGGGCA
CCAATAATCTCACATACAGCTTTCGAAGCCCATCTTGTGGGCACGCCGGTGACCTAGCCCCCGGCTTGTCTCGTGGAGCC
GAAGACACTTTTTCGTTTTACCTGATCCGCACGTTCCCCTCCATGGGGACACCGCAAATATGTCTCCGTCTTAGTGGCAA
ATTTCAAGTTACGGTCGAATGAGCGATGGCTGATTCGCCAATTTCGCCTGACCCAGGTAACAAGAGACACGCACCGAAGT
CAGCCTACGTCGGTAGCTCTCACACATTCAAGGACACTGGAACGGACTCGGTGCCTATTTGCAAACTAACAATACCGCAA
ATCAAGGATGCACACGCTGCGTTCAAGATTGAAGCACACCACTTAACGTCTCCCATCGGTTACCTCTGCCCCACGAAGCG
ACCGCGGCTTGCTACGGACGGAGCAGGTGTGGGCAGGAAGAGAAATCATGGTAAAAATAGTATTCTATTGGTGCCAAATC
TGTCAGCTCGGTTATCCCAATCACGTTTTGTGTACGTTGGCGCTAAGCCCACTGACAAAATTAGACGAGCATCCCATTAT
TTGCGTCGCCGGGTGTTCCACGAATTCGATCTGCCGTAATGGGGCAGCGAGTCTATCCTATTAACATAACACAGCCTCTC
ATCACAATCGTCCGGGAATGGCGAGGGGATAAGATTCTGGCCGAGATCTCAGGTTTTGCAATTTAGACCTAGGATAATCC
TCCTTCCGTCACTCCGTTTGGAGACGCAGAACCAGCCCGCGGCTGCCACACTCACATGCGCTGCCGTCGCCCTACTGCGT
ATAGTTTAGGGAATGATCCACTTGATTTATATCGAGGAGCCGAAAGATCAGTGCTAATGCGCGCTTGGGGCAAGCGGAAT
ATGACAAGGAGAGAGGCGAACGGTCGAAAAGGTCCGAGTCTGGCGCAATGACGCTGGAATCAGCACCAGCAGGCATCCTA
CACAGTCAAGTTTGCTAATGCCCGGTTTTGACCGCACGGGTCTCTGACTGTACGACGTCACGCCTCGTCTTGTGTGCGGT
CGGGTGCTATCTCATTGGCGGAGAGGGGAAGAACCAAACAAAGACAACATCACAGGACGCCACTCTAAGCTGCCCAGTTC
CAGAATATGAGCAATTGTCAAGAAATGTCGGCTTAGGAAGACCTGACCACAAATGTATGAACCATTACCTACCAGAGAGT
CCGGAAGTTCCGTCAAATGAGGCACCGATAGGGCAGATATTGATGACGCTACTCGAATGCGGTTGTGCCATCCCAAGAGC
ATGAGCAAACACGTTCCGGCAAATCCTACAGGTTAGGGTCACGCGCACGTGCCCGCACCAATTAGCGGGGTCGCAGAATA
CTGGGGAAATCACCGCTCTGACGATTCGCAGGAGTTTGTTCGCAGTCCCAGAGAGTACGCAGTTCTTACGAGACCCGGGG
ACTGAGAGTTCTCCGTGGTAAACCCCCCTGGAAGCTCCCAGCACTCTGGTCCGCTGGGTTCTTACGCGACGCCCTTTTAG
CCGACCTATCTGGCCGGCCCATCATCCTATGGGTGAGTTGCGCGTGGATGGGGTGATAACAAGAGGCAGGCACCCTGTTC
TCACCCGTACGAACACCACGGCATTCCACAGATGAGTAGGTACAGTGAAGACGCGTAATCATTCCTAAGGTGCGAAAGTG
CCGCAGCAAGGGGAGGTCGGATGCCACGGACACCTCGGTTGCGTCGTAAGCGATAACCTTAATAGTCAGAATCGATAATA
TGTAGCTAAACAGTGCGCTCAAGGTCGACGGCACAAGGACTTAGTGCATATGACGGCTCTAGTTCTAAACATGCTGCGCC
CGCCCCCGGGCCAACCGTCCAGTCGCAGCTCGATAGCAATCTCGTAGAGACGCCCCCCTAACAGTCCGGAGACGAAGCTC
GCGGACATAGGGGTCTGGATCATATTGCCATACGTCACTGGTGTGAGTCGTTATGGAGGTGCCCAGCTGGAGAACTGCAG
CCTATGGACTACGGGGGTAGATTTACACCTTACACGCCCGCTGCTCGCCACGTTCCCTATACTAGGTATCGGTCAAGACC
TGGGCTATTACCCACTGGAGCGAGAGCCGCACGCTCTTATCGTAGGGGAGCAGATAAGATCGTCACGACCCGGAGAGCCT
AAACAACTATTCGCATCCTCAGGCCAACCTTGGCAGTGGCAGGCCATAACAAGTATTATGGTGGAACGTCTTCTTGGTGG
TAGGCCAATAGTACTTTTCTTGCTTTTGGGCAGTCTGCACATATCAGAACGGGCCCCACTCGTTTCGAGAAACCAGAGGA
CACTAGAAGATCAATCGCCGTACGAAATCTAGCCACCTCTCTTCGGGATTGCGGGGGTGCACACCGTCCCCCCGTGCCTA
GCATGAGGGGCTACAGAGTGGTGATCGGCGCAACGAAAAGCTTACGCAAGGGGAAGTGTGGCTTGAATGTTCATATTTCC
CGCGAAAGCTTTGTGGAGGAGCAGAGAGTACGCCGGGTATGGGGTTGTATGTAAATCAGACGATCTCCATATGTTGTTCA
AGCTCGCACAGCTGTCGGCACATCACCGTCTAAAAAGACAGCGCTAGGTATTCATGGAGGCAGTAAAAACTCAGCTGAGA
AGCGGTAGATGCTCCGGAGGAGCGTAAAACTGGACTTAGACCGAACGTTTCTCAGACTAGACTTGGGGGCGCGAACGAGG
AACGTAAAAGAGGTCTTGAGCGCCGCATAGAATCAGCACAATCTGGCCAGTCGGATTACTAAGCCCAGGCGCCATGGAGC
GGCAGGTACAAGAAACGAAGTGCGAGAAGTTACGAAGAGTCAAGATAAACGTTGGGGGGCAGCGGCGTGGGAGCCTAACA
TGGACCTCACTGCCCCCGATACGCGGGGGCGGCGGGACACGACTTCGCTAGGCTCGAGGTAAACCAGGCTAGGAAAATAG
TTCGGATCGGCACTCGCGCACAGTTCAACAGCCGGGAGGGCGCAAGTAGTTGACTGTTTCTGACGCCAGGCTTCAGAGTC
TCACATCCATCTGGAACACGCTACTGCATGCCTGCGGCGTCACCAGGAACCTGCGTGGGCGCACAATGTCTGAGGTATCC
ATTTGACTTAGCGGCGATGACTTCTTTCCCAGAATGGGAGGAAAGGCGGTCGATTTCAAGCACCAAAGCCCTTCCCGACC
AGCACGAGGATCCTAAGCACTTTCGCGTAAATATACTGGGACAATGAGCAGAGACGGCTTTACTAGGACAGACCCCGCAA
CAATCCACAGCAGGGGTATGTACCTTTCAATTTCAGGGCCACGTGTAGTGAACGCGTACCTCGCTGCTCAGGCGTTGAGA
GTAGAAACCGGCCACGCGCGCTAGTATTAAGGATTGAGACGGAAGCCGACATAGTGAAGGCGGGTGGGGGAGACTAGACT
GGTGGTCCACGCAGGAGAGGGAGGTTGAATGTGAACGGGAGCCCTTGTTTACGATTGGGCTACTGGCACTCTCAATAAGC
CAGTGCGGTGAGTTGTTTCTCAAACTTTCTAGAAGTTTTTCTTTCTGGATGTTTTTGTTCTCCTTACTGTAGAACTCTCA
ATGACGGTCGCTTCGAGCCCATCGATCGGTGGTTGCGTCATATACGATTCTCAGCCGATACCACTCGGCCCGTTACTCCC
CCGATTTTATGGGCACAGCCTGTGGCCGACGGCACCGCCGTAATGGTTTGACATTCGTGAGTCCGACCCAAAGCCTGAAG
CATGTCTACGCGGAGCCCCAATTTGCGCGGACCACCCTCCCACCGCATCCCTAACCCTTACGCCTGCTGCCGACTGCTGT
AGTCGAGTATTGTGTCAGGCCATTGTATCTCAATAGTTTTTGAGCTGGTCCCCCAGGCGCGCGGGCCCGGGGACTGCTAG
GCTTCCTTAAACGGAGTGTTGCATTTAGGTTGACGATGGAGGGGGACCGGTGAATGCTTCGGGCTTCTTTCCTGTTTTAT
ACGGGTCACTAAATCCTTGTCCTGGTGCCCGTCGTAGCGGCTTGTAGTAATTCTTCTTGAGGCGGTGCATCTCGTGACCG
GATCAGGCCCCCTCTTGTCTCATGCTGTCCTCATAACACAAACGGCGGAATGAACTCCAGTCCGCCGGGTAAATCAGTCC
TTAAGCAGTGTTAGAGTGGTGCTATCCATAACTAGATACGGCGAATTTGGGCAACAACTCGTACTTGTGTGGGTTCGCCA
TCGCGTTAGCCTTCCCGTAAATGAACCAGCGCTAAATAGAGTTATGCTTATGCGCGCACGGATGATTTGGGGTCGCTCTC
GTGGTTGCTCCAGTGCGATGTGCCCCGACGGTGAGAGCTGTTGGGACCAAATGGGCGGCATGGCGACTCAGCGTACGAGA
TGGGATCCGATACACCCTTACGGGATAACCCGCTTAGTAGCTCTTCCATCGTGCCTTGCTCAGTCTGCTAATCCCGCCCC
TCATTTCGCGCTCGGCCTCCGTCATCGCTTCCTCGAGGGGGACTCAAGATTTTAAATCGTTTTCAGTCGGAAACAGCTGT
TCGGAGTTTACCGTGCCTCCACCCGCTGTATCGGCAACGGACTCGCTGTCCACTTGGTACCCTGAAAGGAGTTGACCAAT
GGACCAATGTTGGAAGGGTTCTCGACGAATCGCCTCTAACGTAGCGCAGCGGTGGGAAGCACTTCTTCGCTGTGCCTACG
CATGGAGCTGAGTCTATGTCGTTGAGATAGGTCCGTCTCTAGCTTAACCGGTAATATAGGCTCCTGGGTCTACGAACGAC
CAGGCTTCCCTGGGACCCCGGTTAGCGTCTCGCCAGGCCTCGACTGAAATCGACGTAACCCGGAAACCGCGTGTCGTATA
CCCCGAAAGACGCAAGTGCCTAGGCCGCTTCCTGCCTGAATACCACCGTGTCACATACGTTATTAGTGGTGTGTAGACAA
CCGAAACAGACTTACCACCCATACCCAAAAATCCTCAGGTACGCCGAGGTACGGACCTACTCGATCCTTCTCTCTGCTCC
GTTGCTCGTAAGTCGTCGCACCAACACCCGGAGTCGACTGGCGGTGGTGCCACAAGCGACGCTCTCCGAAACGGTGTAAG
TCATTCGTCTGTCACCAAAGGTCCTTCAGTCTCGAAAAGAACTCTCTACGACTAGTGTTAGACACGCGTCTCCGCCGTCC
TGGCCTTCAACACGCCGCCACTGGCACGTCGAGCCGCAGTGCAGCTCAGACTGTGCGCTCATAGTCGAGCAACTTACTTC
CCGTCGTCTCCGCGGCCGTCGTAGAGCACACTAAGCACACCTTGACATACAATCGAGCTCAGGTTTTGCACCCACGTCTG
GGACACGCTCTCAGTGGAAGCTGCGAGACACAACGACAAGGCATAAATGGTGAGAACTCCTTACGTCCATCCCTATCGCA
TCTTCGGCAAAGCCGGCAAGGGGGCGTGCGTTGTCATGGGCCTATTATGGGAAGGGGTCGGCGTTCGGGGATTTGTGTCT
CTCGCAATTCCCTCTTCCCAAACTCGCACAGCTCCTGCGTCTAAAACGGGTTCGATGGGCTCACTCTGCTGTAATGTTGA
AGCTTCCAGCAGTCTAGCGCTAGGAGGTGAACTGGGCTACGCGAAATTATACTGCCACGTAACTGTTCTGATCCTTTCGC
TAGAGTACTCCGAGCAATCGCCTTCAGCGATGCCCATGTGGACGCATGTGAAGGGTCTGCATCTAGATACGACATTTCCG
GTCGCCCTGGTGTACGGTACTTTCGATTGGTCTCTTCACGCTCAGACCTCGAATACTGGGTACATAAAGATGAAAAC
>SRR364526_unknown_description_
CGAGAGCTCAGCCAATGCGAGCTCATGCCCTGCGGTAACTATTTTCTCAATCCTGAGGTCACACACTCAGTATGGGGGCA
CCAATAATCTCACATACAGCTTTCGAAGCCCATCTTGTGGGCACGCCGGTGACCTAGCCCCCGGCTTGTCTCGTGGAGCC
GAAGACACTTTTTCGTTTTACCTGATCCGCACGTTCCCCTCCATGGGGACACCGCAAATATGTCTCCGTCTTAGTGGCAA
ATTTCAAGTTACGGTCGAATGAGCGATGGCTGATTCGCCAATTTCGCCTGACCCAGGTAACAAGAGACACGCACCGAAGT
CAGCCTACGTCGGTAGCTCTCACACATTCAAGGACACTGGAACGGACTCGGTGCCTATTTGCAAACTAACAATACCGCAA
ATCAAGGATGCACACGCTGCGTTCAAGATTGAAGCACACCACTTAACGTCTCCCATCGGTTACCTCTGCCCCACGAAGCG
ACCGCGGCTTGCTACGGACGGAGCAGGTGTGGGCAGGAAGAGAAATCATGGTAAAAATAGTATTCTATTGGTGCCAAATC
TGTCAGCTCGGTTATCCCAATCACGTTTTGTGTACGTTGGCGCTAAGCCCACTGACAAAATTAGACGAGCATCCCATTAT
TTGCGTCGCCGGGTGTTCCACGAATTCGATCTGCCGTAATGGGGCAGCGAGTCTATCCTATTAACATAACACAGCCTCTC
ATCACAATCGTCCGGGAATGGCGAGGGGATAAGATTCTGGCCGAGATCTCAGGTTTTGCAATTTAGACCTAGGATAATCC
TCCTTCCGTCACTCCGTTTGGAGACGCAGAACCAGCCCGCGGCTGCCACACTCACATGCGCTGCCGTCGCCCTACTGCGT
ATAGTTTAGGGAATGATCCACTTGATTTATATCGAGGAGCCGAAAGATCAGTGCTAATGCGCGCTTGGGGCAAGCGGAAT
ATGACAAGGAGAGAGGCGAACGGTCGAAAAGGTCCGAGTCTGGCGCAATGACGCTGGAATCAGCACCAGCAGGCATCCTA
CACAGTCAAGTTTGCTAATGCCCGGTTTTGACCGCACGGGTCTCTGACTGTACGACGTCACGCCTCGTCTTGTGTGCGGT
CGGGTGCTATCTCATTGGCGGAGAGGGGAAGAACCAAACAAAGACAACATCACAGGACGCCACTCTAAGCTGCCCAGTTC
CAGAATATGAGCAATTGTCAAGAAATGTCGGCTTAGGAAGACCTGACCACAAATGTATGAACCATTACCTACCAGAGAGT
CCGGAAGTTCCGTCAAATGAGGCACCGATAGGGCAGATATTGATGACGCTACTCGAATGCGGTTGTGCCATCCCAAGAGC
ATGAGCAAACACGTTCCGGCAAATCCTACAGGTTAGGGTCACGCGCACGTGCCCGCACCAATTAGCGGGGTCGCAGAATA
CTGGGGAAATCACCGCTCTGACGATTCGCAGGAGTTTGTTCGCAGTCCCAGAGAGTACGCAGTTCTTACGAGACCCGGGG
ACTGAGAGTTCTCCGTGGTAAACCCCCCTGGAAGCTCCCAGCACTCTGGTCCGCTGGGTTCTTACGCGACGCCCTTTTAG
CCGACCTATCTGGCCGGCCCATCATCCTATGGGTGAGTTGCGCGTGGATGGGGTGATAACAAGAGGCAGGCACCCTGTTC
TCACCCGTACGAACACCACGGCATTCCACAGATGAGTAGGTACAGTGAAGACGCGTAATCATTCCTAAGGTGCGAAAGTG
CCGCAGCAAGGGGAGGTCGGATGCCACGGACACCTCGGTTGCGTCGTAAGCGATAACCTTAATAGTCAGAATCGATAATA
TGTAGCTAAACAGTGCGCTCAAGGTCGACGGCACAAGGACTTAGTGCATATGACGGCTCTAGTTCTAAACATGCTGCGCC
CGCCCCCGGGCCAACCGTCCAGTCGCAGCTCGATAGCAATCTCGTAGAGACGCCCCCCTAACAGTCCGGAGACGAAGCTC
GCGGACATAGGGGTCTGGATCATATTGCCATACGTCACTGGTGTGAGTCGTTATGGAGGTGCCCAGCTGGAGAACTGCAG
CCTATGGACTACGGGGGTAGATTTACACCTTACACGCCCGCTGCTCGCCACGTTCCCTATACTAGGTATCGGTCAAGACC
TGGGCTATTACCCACTGGAGCGAGAGCCGCACGCTCTTATCGTAGGGGAGCAGATAAGATCGTCACGACCCGGAGAGCCT
AAACAACTATTCGCATCCTCAGGCCAACCTTGGCAGTGGCAGGCCATAACAAGTATTATGGTGGAACGTCTTCTTGGTGG
TAGGCCAATAGTACTTTTCTTGCTTTTGGGCAGTCTGCACATATCAGAACGGGCCCCACTCGTTTCGAGAAACCAGAGGA
CACTAGAAGATCAATCGCCGTACGAAATCTAGCCACCTCTCTTCGGGATTGCGGGGGTGCACACCGTCCCCCCGTGCCTA
GCATGAGGGGCTACAGAGTGGTGATCGGCGCAACGAAAAGCTTACGCAAGGGGAAGTGTGGCTTGAATGTTCATATTTCC
CGCGAAAGCTTTGTGGAGGAGCAGAGAGTACGCCGGGTATGGGGTTGTATGTAAATCAGACGATCTCCATATGTTGTTCA
AGCTCGCACAGCTGTCGGCACATCACCGTCTAAAAAGACAGCGCTAGGTATTCATGGAGGCAGTAAAAACTCAGCTGAGA
AGCGGTAGATGCTCCGGAGGAGCGTAAAACTGGACTTAGACCGAACGTTTCTCAGACTAGACTTGGGGGCGCGAACGAGG
AACGTAAAAGAGGTCTTGAGCGCCGCATAGAATCAGCACAATCTGGCCAGTCGGATTACTAAGCCCAGGCGCCATGGAGC
GGCAGGTACAAGAAACGAAGTGCGAGAAGTTACGAAGAGTCAAGATAAACGTTGGGGGGCAGCGGCGTGGGAGCCTAACA
TGGACCTCACTGCCCCCGATACGCGGGGGCGGCGGGACACGACTTCGCTAGGCTCGAGGTAAACCAGGCTAGGAAAATAG
TTCGGATCGGCACTCGCGCACAGTTCAACAGCCGGGAGGGCGCAAGTAGTTGACTGTTTCTGACGCCAGGCTTCAGAGTC
TCACATCCATCTGGAACACGCTACTGCATGCCTGCGGCGTCACCAGGAACCTGCGTGGGCGCACAATGTCTGAGGTATCC
ATTTGACTTAGCGGCGATGACTTCTTTCCCAGAATGGGAGGAAAGGCGGTCGATTTCAAGCACCAAAGCCCTTCCCGACC
AGCACGAGGATCCTAAGCACTTTCGCGTAAATATACTGGGACAATGAGCAGAGACGGCTTTACTAGGACAGACCCCGCAA
CAATCCACAGCAGGGGTATGTACCTTTCAATTTCAGGGCCACGTGTAGTGAACGCGTACCTCGCTGCTCAGGCGTTGAGA
GTAGAAACCGGCCACGCGCGCTAGTATTAAGGATTGAGACGGAAGCCGACATAGTGAAGGCGGGTGGGGGAGACTAGACT
GGTGGTCCACGCAGGAGAGGGAGGTTGAATGTGAACGGGAGCCCTTGTTTACGATTGGGCTACTGGCACTCTCAATAAGC
CAGTGCGGTGAGTTGTTTCTCAAACTTTCTAGAAGTTTTTCTTTCTGGATGTTTTTGTTCTCCTTACTGTAGAACTCTCA
ATGACGGTCGCTTCGAGCCCATCGATCGGTGGTTGCGTCATATACGATTCTCAGCCGATACCACTCGGCCCGTTACTCCC
CCGATTTTATGGGCACAGCCTGTGGCCGACGGCACCGCCGTAATGGTTTGACATTCGTGAGTCCGACCCAAAGCCTGAAG
CATGTCTACGCGGAGCCCCAATTTGCGCGGACCACCCTCCCACCGCATCCCTAACCCTTACGCCTGCTGCCGACTGCTGT
AGTCGAGTATTGTGTCAGGCCATTGTATCTCAATAGTTTTTGAGCTGGTCCCCCAGGCGCGCGGGCCCGGGGACTGCTAG
GCTTCCTTAAACGGAGTGTTGCATTTAGGTTGACGATGGAGGGGGACCGGTGAATGCTTCGGGCTTCTTTCCTGTTTTAT
ACGGGTCACTAAATCCTTGTCCTGGTGCCCGTCGTAGCGGCTTGTAGTAATTCTTCTTGAGGCGGTGCATCTCGTGACCG
GATCAGGCCCCCTCTTGTCTCATGCTGTCCTCATAACACAAACGGCGGAATGAACTCCAGTCCGCCGGGTAAATCAGTCC
TTAAGCAGTGTTAGAGTGGTGCTATCCATAACTAGATACGGCGAATTTGGGCAACAACTCGTACTTGTGTGGGTTCGCCA
TCGCGTTAGCCTTCCCGTAAATGAACCAGCGCTAAATAGAGTTATGCTTATGCGCGCACGGATGATTTGGGGTCGCTCTC
GTGGTTGCTCCAGTGCGATGTGCCCCGACGGTGAGAGCTGTTGGGACCAAATGGGCGGCATGGCGACTCAGCGTACGAGA
TGGGATCCGATACACCCTTACGGGATAACCCGCTTAGTAGCTCTTCCATCGTGCCTTGCTCAGTCTGCTAATCCCGCCCC
TCATTTCGCGCTCGGCCTCCGTCATCGCTTCCTCGAGGGGGACTCAAGATTTTAAATCGTTTTCAGTCGGAAACAGCTGT
TCGGAGTTTACCGTGCCTCCACCCGCTGTATCGGCAACGGACTCGCTGTCCACTTGGTACCCTGAAAGGAGTTGACCAAT
GGACCAATGTTGGAAGGGTTCTCGACGAATCGCCTCTAACGTAGCGCAGCGGTGGGAAGCACTTCTTCGCTGTGCCTACG
CATGGAGCTGAGTCTATGTCGTTGAGATAGGTCCGTCTCTAGCTTAACCGGTAATATAGGCTCCTGGGTCTACGAACGAC
CAGGCTTCCCTGGGACCCCGGTTAGCGTCTCGCCAGGCCTCGACTGAAATCGACGTAACCCGGAAACCGCGTGTCGTATA
CCCCGAAAGACGCAAGTGCCTAGGCCGCTTCCTGCCTGAATACCACCGTGTCACATACGTTATTAGTGGTGTGTAGACAA
CCGAAACAGACTTACCACCCATACCCAAAAATCCTCAGGTACGCCGAGGTACGGACCTACTCGATCCTTCTCTCTGCTCC
GTTGCTCGTAAGTCGTCGCACCAACACCCGGAGTCGACTGGCGGTGGTGCCACAAGCGACGCTCTCCGAAACGGTGTAAG
TCATTCGTCTGTCACCAAAGGTCCTTCAGTCTCGAAAAGAACTCTCTACGACTAGTGTTAGACACGCGTCTCCGCCGTCC
TGGCCTTCAACACGCCGCCACTGGCACGTCGAGCCGCAGTGCAGCTCAGACTGTGCGCTCATAGTCGAGCAACTTACTTC
CCGTCGTCTCCGCGGCCGTCGTAGAGCACACTAAGCACACCTTGACATACAATCGAGCTCAGGTTTTGCACCCACGTCTG
GGACACGCTCTCAGTGGAAGCTGCGAGACACAACGACAAGGCATAAATGGTGAGAACTCCTTACGTCCATCCCTATCGCA
TCTTCGGCAAAGCCGGCAAGGGGGCGTGCGTTGTCATGGGCCTATTATGGGAAGGGGTCGGCGTTCGGGGATTTGTGTCT
CTCGCAATTCCCTCTTCCCAAACTCGCACAGCTCCTGCGTCTAAAACGGGTTCGATGGGCTCACTCTGCTGTAATGTTGA
AGCTTCCAGCAGTCTAGCGCTAGGAGGTGAACTGGGCTACGCGAAATTATACTGCCACGTAACTGTTCTGATCCTTTCGC
TAGAGTACTCCGAGCAATCGCCTTCAGCGATGCCCATGTGGACGCATGTGAAGGGTCTGCATCTAGATACGACATTTCCG
GTCGCCCTGGTGTACGGTACTTTCGATTGGTCTCTTCACGCTCAGACCTCGAATACTGGGTACATAAAGATGAAAAC
>SRR364527_unknown_description_
CGAGAGCTCAGCCAATGCGAGCTCATGCCCTGCGGTAACTATTTTCTCAATCCTGAGGTCACACACTCAGTATGGGGGCA
CCAATAATCTCACATACAGCTTTCGAAGCCCATCTTGTGGGCACGCCGGTGACCTAGCCCCCGGCTTGTCTCGTGGAGCC
GAAGACACTTTTTCGTTTTACCTGATCCGCACGTTCCCCTCCATGGGGACACCGCAAATATGTCTCCGTCTTAGTGGCAA
ATTTCAAGTTACGGTCGAATGAGCGATGGCTGATTCGCCAATTTCGCCTGACCCAGGTAACAAGAGACACGCACCGAAGT
CAGCCTACGTCGGTAGCTCTCACACATTCAAGGACACTGGAACGGACTCGGTGCCTATTTGCAAACTAACAATACCGCAA
ATCAAGGATGCACACGCTGCGTTCAAGATTGAAGCACACCACTTAACGTCTCCCATCGGTTACCTCTGCCCCACGAAGCG
ACCGCGGCTTGCTACGGACGGAGCAGGTGTGGGCAGGAAGAGAAATCATGGTAAAAATAGTATTCTATTGGTGCCAAATC
TGTCAGCTCGGTTATCCCAATCACGTTTTGTGTACGTTGGCGCTAAGCCCACTGACAAAATTAGACGAGCATCCCATTAT
TTGCGTCGCCGGGTGTTCCACGAATTCGATCTGCCGTAATGGGGCAGCGAGTCTATCCTATTAACATAACACAGCCTCTC
ATCACAATCGTCCGGGAATGGCGAGGGGATAAGATTCTGGCCGAGATCTCAGGTTTTGCAATTTAGACCTAGGATAATCC
TCCTTCCGTCACTCCGTTTGGAGACGCAGAACCAGCCCGCGGCTGCCACACTCACATGCGCTGCCGTCGCCCTACTGCGT
ATAGTTTAGGGAATGATCCACTTGATTTATATCGAGGAGCCGAAAGATCAGTGCTAATGCGCGCTTGGGGCAAGCGGAAT
ATGACAAGGAGAGAGGCGAACGGTCGAAAAGGTCCGAGTCTGGCGCAATGACGCTGGAATCAGCACCAGCAGGCATCCTA
CACAGTCAAGTTTGCTAATGCCCGGTTTTGACCGCACGGGTCTCTGACTGTACGACGTCACGCCTCGTCTTGTGTGCGGT
CGGGTGCTATCTCATTGGCGGAGAGGGGAAGAACCAAACAAAGACAACATCACAGGACGCCACTCTAAGCTGCCCAGTTC
CAGAATATGAGCAATTGTCAAGAAATGTCGGCTTAGGAAGACCTGACCACAAATGTATGAACCATTACCTACCAGAGAGT
CCGGAAGTTCCGTCAAATGAGGCACCGATAGGGCAGATATTGATGACGCTACTCGAATGCGGTTGTGCCATCCCAAGAGC
ATGAGCAAACACGTTCCGGCAAATCCTACAGGTTAGGGTCACGCGCACGTGCCCCCACCAATTAGCGGGGTCGCAGAATA
CTGGGGAAATCACCGCTCTGACGATTCGCAGGAGTTTGTTCGCAGTCCCAGAGAGTACGCAGTTCTTACGAGACCCGGGG
ACTGAGAGTTCTCCGTGGTAAACCCCCCTGGAAGCTCCCAGCACTCTGGTCCGCTGGGTTCTTACGCGACGCCCTTTTAG
CCGACCTATCTGGCCGGCCCATCATCCTATGGGTGAGTTGCGCGTGGATGGGGTGATAACAAGAGGCAGGCACCCTGTTC
TCACCCGTACGAACACCACGGCATTCCACAGATGAGTAGGTACAGTGAAGACGCGTAATCATTCCTAAGGTGCGAAAGTG
CCGCAGCAAGGGGAGGTCGGATGCCACGGACACCTCGGTTGCGTCGTAAGCGATAACCTTAATAGTCAGAATCGATAATA
TGTAGCTAAACAGTGCGCTCAAGGTCGACGGCACAAGGACTTAGTGCATATGACGGCTCTAGTTCTAAACATGCTGCGCC
CGCCCCCGGGCCAACCGTCCAGTCGCAGCTCGATAGCAATCTCGTAGAGACGCCCCCCTAACAGTCCGGAGACGAAGCTC
GCGGACATAGGGGTCTGGATCATATTGCCATACGTCACTGGTGTGAGTCGTTATGGAGGTGCCCAGCTGGAGAACTGCAG
CCTATGGACTACGGGGGTAGATTTACACCTTACACGCCCGCTGCTCGCCACGTTCCCTATACTAGGTATCGGTCAAGACC
TGGGCTATTACCCACTGGAGCGAGAGCCGCACGCTCTTATCGTAGGGGAGCAGATAAGATCGTCACGACCCGGAGAGCCT
AAACAACTATTCGCATCCTCAGGCCAACCTTGGCAGTGGCAGGCCATAACAAGTATTATGGTGGAACGTCTTCTTGGTGG
TAGGCCAATAGTACTTTTCTTGCTTTTGGGCAGTCTGCACATATCAGAACGGGCCCCACTCGTTTCGAGAAACCAGAGGA
CACTAGAAGATCAATCGCCGTACGAAATCTAGCCACCTCTCTTCGGGATTGCGGGGGTGCACACCGTCCCCCCGTGCCTA
GCATGAGGGGCTACAGAGTGGTGATCGGCGCAACGAAAAGCTTACGCAAGGGGAAGTGTGGCTTGAATGTTCATATTTCC
CGCGAAAGCTTTGTGGAGGAGCAGAGAGTACGCCGGGTATGGGGTTGTATGTAAATCAGACGATCTCCATATGTTGTTCA
AGCTCGCACAGCTGTCGGCACATCACCGTCTAAAAAGACAGCGCTAGGTATTCATGGAGGCAGTAAAAACTCAGCTGAGA
AGCGGTAGATGCTCCGGAGGAGCGTAAAACTGGACTTAGACCGAACGTTTCTCAGACTAGACTTGGGGGCGCGAACGAGG
AACGTAAAAGAGGTCTTGAGCGCCGCATAGAATCAGCACAATCTGGCCAGTCGGATTACTAAGCCCAGGCGCCATGGAGC
GGCAGGTACAAGAAACGAAGTGCGAGAAGTTACGAAGAGTCAAGATAAACGTTGGGGGGCAGCGGCGTGGGAGCCTAACA
TGGACCTCACTGCCCCCGATACGCGGGGGCGGCGGGACACGACTTCGCTAGGCTCGAGGTAAACCAGGCTAGGAAAATAG
TTCGGATCGGCACTCGCGCACAGTTCAACAGCCGGGAGGGCGCAAGTAGTTGACTGTTTCTGACGCCAGGCTTCAGAGTC
TCACATCCATCTGGAACACGCTACTGCATGCCTGCGGCGTCACCAGGAACCTGCGTGGGCGCACAATGTCTGAGGTATCC
ATTTGACTTAGCGGCGATGACTTCTTTCCCAGAATGGGAGGAAAGGCGGTCGATTTCAAGCACCAAAGCCCTTCCCGACC
AGCACGAGGATCCTAAGCACTTTCGCGTAAATATACTGGGACAATGAGCAGAGACGGCTTTACTAGGACAGACCCCGCAA
CAATCCACAGCAGGGGTATGTACCTTTCAATTTCAGGGCCACGTGTAGTGAACGCGTACCTCGCTGCTCAGGCGTTGAGA
GTAGAAACCGGCCACGCGCGCTAGTATTAAGGATTGAGACGGAAGCCGACATAGTGAAGGCGGGTGGGGGAGACTAGACT
GGTGGTCCACGCAGGAGAGGGAGGTTGAATGTGAACGGGAGCCCTTGTTTACGATTGGGCTACTGGCACTCTCAATAAGC
CAGTGCGGTGAGTTGTTTCTCAAACTTTCTAGAAGTTTTTCTTTCTGGATGTTTTTGTTCTCCTTACTGTAGAACTCTCA
ATGACGGTCGCTTCGAGCCCATCGATCGGTGGTTGCGTCATATACGATTCTCAGCCGATACCACTCGGCCCGTTACTCCC
CCGATTTTATGGGCACAGCCTGTGGCCGACGGCACCGCCGTAATGGTTTGACATTCGTGAGTCCGACCCAAAGCCTGAAG
CATGTCTACGCGGAGCCCCAATTTGCGCGGACCACCCTCCCACCGCATCCCTAACCCTTACGCCTGCTGCCGACTGCTGT
AGTCGAGTATTGTGTCAGGCCATTGTATCTCAATAGTTTTTGAGCTGGTCCCCCAGGCGCGCGGGCCCGGGGACTGCTAG
GCTTCCTTAAACGGAGTGTTGCATTTAGGTTGACGATGGAGGGGGACCGGTGAATGCTTCGGGCTTCTTTCCTGTTTTAT
ACGGGTCACTAAATCCTTGTCCTGGTGCCCGTCGTAGCGGCTTGTAGTAATTCTTCTTGAGGCGGTGCATCTCGTGACCG
GATCAGGCCCCCTCTTGTCTCATGCTGTCCTCATAACACAAACGGCGGAATGAACTCCAGTCCGCCGGGTAAATCAGTCC
TTAAGCAGTGTTAGAGTGGTGCTATCCATAACTAGATACGGCGAATTTGGGCAACAACTCGTACTTGTGTGGGTTCGCCA
TCGCGTTAGCCTTCCCGTAAATGAACCAGCGCTAAATAGAGTTATGCTTATGCGCGCACGGATGATTTGGGGTCGCTCTC
GTGGTTGCTCCAGTGCGATGTGCCCCGACGGTGAGAGCTGTTGGGACCAAATGGGCGGCATGGCGACTCAGCGTACGAGA
TGGGATCCGATACACCCTTACGGGATAACCCGCTTAGTAGCTCTTCCATCGTGCCTTGCTCAGTCTGCTAATCCCGCCCC
TCATTTCGCGCTCGGCCTCCGTCATCGCTTCCTCGAGGGGGACTCAAGATTTTAAATCGTTTTCAGTCGGAAACAGCTGT
TCGGAGTTTACCGTGCCTCCACCCGCTGTATCGGCAACGGACTCGCTGTCCACTTGGTACCCTGAAAGGAGTTGACCAAT
GGACCAATGTTGGAAGGGTTCTCGACGAATCGCCTCTAACGTAGCGCAGCGGTGGGAAGCACTTCTTCGCTGTGCCTACG
CATGGAGCTGAGTCTATGTCGTTGAGATAGGTCCGTCTCTAGCTTAACCGGTAATATAGGCTCCTGGGTCTACGAACGAC
CAGGCTTCCCTGGGACCCCGGTTAGCGTCTCGCCAGGCCTCGACTGAAATCGACGTAACCCGGAAACCGCGTGTCGTATA
CCCCGAAAGACGCAAGTGCCTAGGCCGCTTCCTGCCTGAATACCACCGTGTCACATACGTTATTAGTGGTGTGTAGACAA
CCGAAACAGACTTACCACCCATACCCAAAAATCCTCAGGTACGCCGAGGTACGGACCTACTCGATCCTTCTCTCTGCTCC
GTTGCTCGTAAGTCGTCGCACCAACACCCGGAGTCGACTGGCGGTGGTGCCACAAGCGACGCTCTCCGAAACGGTGTAAG
TCATTCGTCTGTCACCAAAGGTCCTTCAGTCTCGAAAAGAACTCTCTACGACTAGTGTTAGACACGCGTCTCCGCCGTCC
TGGCCTTCAACACGCCGCCACTGGCACGTCGAGCCGCAGTGCAGCTCAGACTGTGCGCTCATAGTCGAGCAACTTACTTC
CCGTCGTCTCCGCGGCCGTCGTAGAGCACACTAAGCACACCTTGACATACAATCGAGCTCAGGTTTTGCACCCACGTCTG
GGACACGCTCTCAGTGGAAGCTGCGAGACACAACGACAAGGCATAAATGGTGAGAACTCCTTACGTCCATCCCTATCGCA
TCTTCGGCAAAGCCGGCAAGGGGGCGTGCGTTGTCATGGGCCTATTATGGGAAGGGGTCGGCGTTCGGGGATTTGTGTCT
CTCGCAATTCCCTCTTCCCAAACTCGCACAGCTCCTGCGTCTAAAACGGGTTCGATGGGCTCACTCTGCTGTAATGTTGA
AGCTTCCAGCAGTCTAGCGCTAGGAGGTGAACTGGGCTACGCGAAATTATACTGCCACGTAACTGTTCTGATCCTTTCGC
TAGAGTACTCCGAGCAATCGCCTTCAGCGATGCCCATGTGGACGCATGTGAAGGGTCTGCATCTAGATACGACATTTCCG
GTCGCCCTGGTGTACGGTACTTTCGATTGGTCTCTTCACGCTCAGACCTCGAATACTGGGTACATAAAGATGAAAAC
>SRR364528_unknown_description_
CGAGAGCTCAGCCAATGCGAGCTCATGCCCTGCGGTAACTATTTTCTCAATCCTGAGGTCACACACTCAGTATGGGGGCA
CCAATAATCTCACATACAGCTTTCGAAGCCCATCTTGTGGGCACGCCGGTGACCTAGCCCCCGGCTTGTCTCGTGGAGCC
GAAGACACTTTTTCGTTTTACCTGATCCGCACGTTCCCCTCCATGGGGACACCGCAAATATGTCTCCGTCTTAGTGGCAA
ATTTCAAGTTACGGTCGAATGAGCGATGGCTGATTCGCCAATTTCGCCTGACCCAGGTAACAAGAGACACGCACCGAAGT
CAGCCTACGTCGGTAGCTCTCACACATTCAAGGACACTGGAACGGACTCGGTGCCTATTTGCAAACTAACAATACCGCAA
ATCAAGGATGCACACGCTGCGTTCAAGATTGAAGCACACCACTTAACGTCTCCCATCGGTTACCTCTGCCCCACGAAGCG
ACCGCGGCTTGCTACGGACGGAGCAGGTGTGGGCAGGAAGAGAAATCATGGTAAAAATAGTATTCTATTGGTGCCAAATC
TGTCAGCTCGGTTATCCCAATCACGTTTTGTGTACGTTGGCGCTAAGCCCACTGACAAAATTAGACGAGCATCCCATTAT
TTGCGTCGCCGGGTGTTCCACGAATTCGATCTGCCGTAATGGGGCAGCGAGTCTATCCTATTAACATAACACAGCCTCTC
ATCACAATCGTCCGGGAATGGCGAGGGGATAAGATTCTGGCCGAGATCTCAGGTTTTGCAATTTAGACCTAGGATAATCC
TCCTTCCGTCACTCCGTTTGGAGACGCAGAACCAGCCCGCGGCTGCCACACTCACATGCGCTGCCGTCGCCCTACTGCGT
ATAGTTTAGGGAATGATCCACTTGATTTATATCGAGGAGCCGAAAGATCAGTGCTAATGCGCGCTTGGGGCAAGCGGAAT
ATGACAAGGAGAGAGGCGAACGGTCGAAAAGGTCCGAGTCTGGCGCAATGACGCTGGAATCAGCACCAGCAGGCATCCTA
CACAGTCAAGTTTGCTAATGCCCGGTTTTGACCGCACGGGTCTCTGACTGTACGACGTCACGCCTCGTCTTGTGTGCGGT
CGGGTGCTATCTCATTGGCGGAGAGGGGAAGAACCAAACAAAGACAACATCACAGGACGCCACTCTAAGCTGCCCAGTTC
CAGAATATGAGCAATTGTCAAGAAATGTCGGCTTAGGAAGACCTGACCACAAATGTATGAACCATTACCTACCAGAGAGT
CCGGAAGTTCCGTCAAATGAGGCACCGATAGGGCAGATATTGATGACGCTACTCGAATGCGGTTGTGCCATCCCAAGAGC
ATGAGCAAACACGTTCCGGCAAATCCTACAGGTTAGGGTCACGCGCACGTGCCCGCACCAATTAGCGGGGTCGCAGAATA
CTGGGGAAATCACCGCTCTGACGATTCGCAGGAGTTTGTTCGCAGTCCCAGAGAGTACGCAGTTCTTACGAGACCCGGGG
ACTGAGAGTTCTCCGTGGTAAACCCCCCTGGAAGCTCCCAGCACTCTGGTCCGCTGGGTTCTTACGCGACGCCCTTTTAG
CCGACCTATCTGGCCGGCCCATCATCCTATGGGTGAGTTGCGCGTGGATGGGGTGATAACAAGAGGCAGGCACCCTGTTC
TCACCCGTACGAACACCACGGCATTCCACAGATGAGTAGGTACAGTGAAGACGCGTAATCATTCCTAAGGTGCGAAAGTG
CCGCAGCAAGGGGAGGTCGGATGCCACGGACACCTCGGTTGCGTCGTAAGCGATAACCTTAATAGTCAGAATCGATAATA
TGTAGCTAAACAGTGCGCTCAAGGTCGACGGCACAAGGACTTAGTGCATATGACGGCTCTAGTTCTAAACATGCTGCGCC
CGCCCCCGGGCCAACCGTCCAGTCGCAGCTCGATAGCAATCTCGTAGAGACGCCCCCCTAACAGTCCGGAGACGAAGCTC
GCGGACATAGGGGTCTGGATCATATTGCCATACGTCACTGGTGTGAGTCGTTATGGAGGTGCCCAGCTGGAGAACTGCAG
CCTATGGACTACGGGGGTAGATTTACACCTTACACGCCCGCTGCTCGCCACGTTCCCTATACTAGGTATCGGTCAAGACC
TGGGCTATTACCCACTGGAGCGAGAGCCGCACGCTCTTATCGTAGGGGAGCAGATAAGATCGTCACGACCCGGAGAGCCT
AAACAACTATTCGCATCCTCAGGCCAACCTTGGCAGTGGCAGGCCATAACAAGTATTATGGTGGAACGTCTTCTTGGTGG
TAGGCCAATAGTACTTTTCTTGCTTTTGGGCAGTCTGCACATATCAGAACGGGCCCCACTCGTTTCGAGAAACCAGAGGA
CACTAGAAGATCAATCGCCGTACGAAATCTAGCCACCTCTCTTCGGGATTGCGGGGGTGCACACCGTCCCCCCGTGCCTA
GCATGAGGGGCTACAGAGTGGTGATCGGCGCAACGAAAAGCTTACGCAAGGGGAAGTGTGGCTTGAATGTTCATATTTCC
CGCGAAAGCTTTGTGGAGGAGCAGAGAGTACGCCGGGTATGGGGTTGTATGTAAATCAGACGATCTCCATATGTTGTTCA
AGCTCGCACAGCTGTCGGCACATCACCGTCTAAAAAGACAGCGCTAGGTATTCATGGAGGCAGTAAAAACTCAGCTGAGA
AGCGGTAGATGCTCCGGAGGAGCGTAAAACTGGACTTAGACCGAACGTTTCTCAGACTAGACTTGGGGGCGCGAACGAGG
AACGTAAAAGAGGTCTTGAGCGCCGCATAGAATCAGCACAATCTGGCCAGTCGGATTACTAAGCCCAGGCGCCATGGAGC
GGCAGGTACAAGAAACGAAGTGCGAGAAGTTACGAAGAGTCAAGATAAACGTTGGGGGGCAGCGGCGTGGGAGCCTAACA
TGGACCTCACTGCCCCCGATACGCGGGGGCGGCGGGACACGACTTCGCTAGGCTCGAGGTAAACCAGGCTAGGAAAATAG
TTCGGATCGGCACTCGCGCACAGTTCAACAGCCGGGAGGGCGCAAGTAGTTGACTGTTTCTGACGCCAGGCTTCAGAGTC
TCACATCCATCTGGAACACGCTACCGCATGCCTGCGGCGTCACCAGGAACCTGCGTGGGCGCACAATGTCTGAGGTATCC
ATTTGACTTAGCGGCGATGACTTCTTTCCCAGAATGGGAGGAAAGGCGGTCGATTTCAAGCACCAAAGCCCTTCCCGACC
AGCACGAGGATCCTAAGCACTTTCGCGTAAATATACTGGGACAATGAGCAGAGACGGCTTTACTAGGACAGACCCCGCAA
CAATCCACAGCAGGGGTATGTACCTTTCAATTTCAGGGCCACGTGTAGTGAACGCGTACCTCGCTGCTCAGGCGTTGAGA
GTAGAAACCGGCCACGCGCGCTAGTATTAAGGATTGAGACGGAAGCCGACATAGTGAAGGCGGGTGGGGGAGACTAGACT
GGTGGTCCACGCAGGAGAGGGAGGTTGAATGTGAACGGGAGCCCTTGTTTACGATTGGGCTACTGGCACTCTCAATAAGC
CAGTGCGGTGAGTTGTTTCTCAAACTTTCTAGAAGTTTTTCTTTCTGGATGTTTTTGTTCTCCTTACTGTAGAACTCTCA
ATGACGGTCGCTTCGAGCCCATCGATCGGTGGTTGCGTCATATACGATTCTCAGCCGATACCACTCGGCCCGTTACTCCC
CCGATTTTATGGGCACAGCCTGTGGCCGACGGCACCGCCGTAATGGTTTGACATTCGTGAGTCCGACCCAAAGCCTGAAG
CATGTCTACGCGGAGCCCCAATTTGCGCGGACCACCCTCCCACCGCATCCCTAACCCTTACGCCTGCTGCCGACTGCTGT
AGTCGAGTATTGTGTCAGGCCATTGTATCTCAATAGTTTTTGAGCTGGTCCCCCAGGCGCGCGGGCCCGGGGACTGCTAG
GCTTCCTTAAACGGAGTGTTGCATTTAGGTTGACGATGGAGGGGGACCGGTGAATGCTTCGGGCTTCTTTCCTGTTTTAT
ACGGGTCACTAAATCCTTGTCCTGGTGCCCGTCGTAGCGGCTTGTAGTAATTCTTCTTGAGGCGGTGCATCTCGTGACCG
GATCAGGCCCCCTCTTGTCTCATGCTGTCCTCATAACACAAACGGCGGAATGAACTCCAGTCCGCCGGGTAAATCAGTCC
TTAAGCAGTGTTAGAGTGGTGCTATCCATAACTAGATACGGCGAATTTGGGCAACAACTCGTACTTGTGTGGGTTCGCCA
TCGCGTTAGCCTTCCCGTAAATGAACCAGCGCTAAATAGAGTTATGCTTATGCGCGCACGGATGATTTGGGGTCGCTCTC
GTGGTTGCTCCAGTGCGATGTGCCCCGACGGTGAGAGCTGTTGGGACCAAATGGGCGGCATGGCGACTCAGCGTACGAGA
TGGGATCCGATACACCCTTACGGGATAACCCGCTTAGTAGCTCTTCCATCGTGCCTTGCTCAGTCTGCTAATCCCGCCCC
TCATTTCGCGCTCGGCCTCCGTCATCGCTTCCTCGAGGGGGACTCAAGATTTTAAATCGTTTTCAGTCGGAAACAGCTGT
TCGGAGTTTACCGTGCCTCCACCCGCTGTATCGGCAACGGACTCGCTGTCCACTTGGTACCCTGAAAGGAGTTGACCAAT
GGACCAATGTTGGAAGGGTTCTCGACGAATCGCCTCTAACGTAGCGCAGCGGTGGGAAGCACTTCTTCGCTGTGCCTACG
CATGGAGCTGAGTCTATGTCGTTGAGATAGGTCCGTCTCTAGCTTAACCGGTAATATAGGCTCCTGGGTCTACGAACGAC
CAGGCTTCCCTGGGACCCCGGTTAGCGTCTCGCCAGGCCTCGACTGAAATCGACGTAACCCGGAAACCGCGTGTCGTATA
CCCCGAAAGACGCAAGTGCCTAGGCCGCTTCCTGCCTGAATACCACCGTGTCACATACGTTATTAGTGGTGTGTAGACAA
CCGAAACAGACTTACCACCCATACCCAAAAATCCTCAGGTACGCCGAGGTACGGACCTACTCGATCCTTCTCTCTGCTCC
GTTGCTCGTAAGTCGTCGCACCAACACCCGGAGTCGACTGGCGGTGGTGCCACAAGCGACGCTCTCCGAAACGGTGTAAG
TCATTCGTCTGTCACCAAAGGTCCTTCAGTCTCGAAAAGAACTCTCTACGACTAGTGTTAGACACGCGTCTCCGCCGTCC
TGGCCTTCAACACGCCGCCACTGGCACGTCGAGCCGCAGTGCAGCTCAGACTGTGCGCTCATAGTCGAGCAACTTACTTC
CCGTCGTCTCCGCGGCCGTCGTAGAGCACACTAAGCACACCTTGACATACAATCGAGCTCAGGTTTTGCACCCACGTCTG
GGACACGCTCTCAGTGGAAGCTGCGAGACACAACGACAAGGCATAAATGGTGAGAACTCCTTACGTCCATCCCTATCGCA
TCTTCGGCAAAGCCGGCAAGGGGGCGTGCGTTGTCATGGGCCTATTATGGGAAGGGGTCGGCGTTCGGGGATTTGTGTCT
CTCGCAATTCCCTCTTCCCAAACTCGCACAGCTCCTGCGTCTAAAACGGGTTCGATGGGCTCACTCTGCTGTAATGTTGA
AGCTTCCAGCAGTCTAGCGCTAGGAGGTGAACTGGGCTACGCGAAATTATACTGCCACGTAACTGTTCTGATCCTTTCGC
TAGAGTACTCCGAGCAATCGCCTTCAGCGATGCCCATGTGGACGCATGTGAAGGGTCTGCATCTAGATACGACATTTCCG
GTCGCCCTGGTGTACGGTACTTTCGATTGGTCTCTTCACGCTCAGACCTCGAATACTGGGTACATAAAGATGAAAAC
>SRR364529_unknown_description_
CGAGAGCTCAGCCAATGCGAGCTCATGCCCTGCGGTAACTATTTTCTCAATCCTGAGGTCACACACTCAGTATGGGGGCA
CCAATAATCTCACATACAGCTTTCGAAGCCCATCTTGTGGGCACGCCGGTGACCTAGCCCCCGGCTTGTCTCGTGGAGCC
GAAGACACTTTTTCGTTTTACCTGATCCGCACGTTCCCCTCCATGGGGACACCGCAAATATGTCTCCGTCTTAGTGGCAA
ATTTCAAGTTACGGTCGAATGAGCGATGGCTGATTCGCCAATTTCGCCTGACCCAGGTAACAAGAGACACGCACCGAAGT
CAGCCTACGTCGGTAGCTCTCACACATTCAAGGACACTGGAACGGACTCGGTGCCTATTTGCAAACTAACAATACCGCAA
ATCAAGGATGCACACGCTGCGTTCAAGATTGAAGCACACCACTTAACGTCTCCCATCGGTTACCTCTGCCCCACGAAGCG
ACCGCGGCTTGCTACGGACGGAGCAGGTGTGGGCAGGAAGAGAAATCATGGTAAAAATAGTATTCTATTGGTGCCAAATC
TGTCAGCTCGGTTATCCCAATCACGTTTTGTGTACGTTGGCGCTAAGCCCACTGACAAAATTAGACGAGCATCCCATTAT
TTGCGTCGCCGGGTGTTCCACGAATTCGATCTGCCGTAATGGGGCAGCGAGTCTATCCTATTAACATAACACAGCCTCTC
ATCACAATCGTCCGGGAATGGCGAGGGGATAAGATTCTGGCCGAGATCTCAGGTTTTGCAATTTAGACCTAGGATAATCC
TCCTTCCGTCACTCCGTTTGGAGACGCAGAACCAGCCCGCGGCTGCCACACTCACATGCGCTGCCGTCGCCCTACTGCGT
ATAGTTTAGGGAATGATCCACTTGATTTATATCGAGGAGCCGAAAGATCAGTGCTAATGCGCGCTTGGGGCAAGCGGAAT
ATGACAAGGAGAGAGGCGAACGGTCGAAAAGGTCCGAGTCTGGCGCAATGACGCTGGAATCAGCACCAGCAGGCATCCTA
CACAGTCAAGTTTGCTAATGCCCGGTTTTGACCGCACGGGTCTCTGACTGTACGACGTCACGCCTCGTCTTGTGTGCGGT
CGGGTGCTATCTCATTGGCGGAGAGGGGAAGAACCAAACAAAGACAACATCACAGGACGCCACTCTAAGCTGCCCAGTTC
CAGAATATGAGCAATTGTCAAGAAATGTCGGCTTAGGAAGACCTGACCACAAATGTATGAACCATTACCTACCAGAGAGT
CCGGAAGTTCCGTCAAATGAGGCACCGATAGGGCAGATATTGATGACGCTACTCGAATGCGGTTGTGCCATCCCAAGAGC
ATGAGCAAACACGTTCCGGCAAATCCTACAGGTTAGGGTCACGCGCACGTGCCCGCACCAATTAGCGGGGTCGCAGAATA
CTGGGGAAATCACCGCTCTGACGATTCGCAGGAGTTTGTTCGCAGTCCCAGAGAGTACGCAGTTCTTACGAGACCCGGGG
ACTGAGAGTTCTCCGTGGTAAACCCCCCTGGAAGCTCCCAGCACTCTGGTCCGCTGGGTTCTTACGCGACGCCCTTTTAG
CCGACCTATCTGGCCGGCCCATCATCCTATGGGTGAGTTGCGCGTGGATGGGGTGATAACAAGAGGCAGGCACCCTGTTC
TCACCCGTACGAACACCACGGCATTCCACAGATGAGTAGGTACAGTGAAGACGCGTAATCATTCCTAAGGTGCGAAAGTG
CCGCAGCAAGGGGAGGTCGGATGCCACGGACACCTCGGTTGCGTCGTAAGCGATAACCTTAATAGTCAGAATCGATAATA
TGTAGCTAAACAGTGCGCTCAAGGTCGACGGCACAAGGACTTAGTGCATATGACGGCTCTAGTTCTAAACATGCTGCGCC
CGCCCCCGGGCCAACCGTCCAGTCGCAGCTCGATAGCAATCTCGTAGAGACGCCCCCCTAACAGTCCGGAGACGAAGCTC
GCGGACATAGGGGTCTGGATCATATTGCCATACGTCACTGGTGTGAGTCGTTATGGAGGTGCCCAGCTGGAGAACTGCAG
CCTATGGACTACGGGGGTAGATTTACACCTTACACGCCCGCTGCTCGCCACGTTCCCTATACTAGGTATCGGTCAAGACC
TGGGCTATTACCCACTGGAGCGAGAGCCGCACGCTCTTATCGTAGGGGAGCAGATAAGATCGTCACGACCCGGAGAGCCT
AAACAACTATTCGCATCCTCAGGCCAACCTTGGCAGTGGCAGGCCATAACAAGTATTATGGTGGAACGTCTTCTTGGTGG
TAGGCCAATAGTACTTTTCTTGCTTTTGGGCAGTCTGCACATATCAGAACGGGCCCCACTCGTTTCGAGAAACCAGAGGA
CACTAGAAGATCAATCGCCGTACGAAATCTAGCCACCTCTCTTCGGGATTGCGGGGGTGCACACCGTCCCCCCGTGCCTA
GCATGAGGGGCTACAGAGTGGTGATCGGCGCAACGAAAAGCTTACGCAAGGGGAAGTGTGGCTTGAATGTTCATATTTCC
CGCGAAAGCTTTGTGGAGGAGCAGAGAGTACGCCGGGTATGGGGTTGTATGTAAATCAGACGATCTCCATATGTTGTTCA
AGCTCGCACAGCTGTCGGCACATCACCGTCTAAAAAGACAGCGCTAGGTATTCATGGAGGCAGTAAAAACTCAGCTGAGA
AGCGGTAGATGCTCCGGAGGAGCGTAAAACTGGACTTAGACCGAACGTTTCTCAGACTAGACTTGGGGGCGCGAACGAGG
AACGTAAAAGAGGTCTTGAGCGCCGCATAGAATCAGCACAATCTGGCCAGTCGGATTACTAAGCCCAGGCGCCATGGAGC
GGCAGGTACAAGAAACGAAGTGCGAGAAGTTACGAAGAGTCAAGATAAACGTTGGGGGGCAGCGGCGTGGGAGCCTAACA
TGGACCTCACTGCCCCCGATACGCGGGGGCGGCGGGACACGACTTCGCTAGGCTCGAGGTAAACCAGGCTAGGAAAATAG
TTCGGATCGGCACTCGCGCACAGTTCAACAGCCGGGAGGGCGCAAGTAGTTGACTGTTTCTGACGCCAGGCTTCAGAGTC
TCACATCCATCTGGAACACGCTACTGCATGCCTGCGGCGTCACCAGGAACCTGCGTGGGCGCACAATGTCTGAGGTATCC
ATTTGACTTAGCGGCGATGACTTCTTTCCCAGAATGGGAGGAAAGGCGGTCGATTTCAAGCACCAAAGCCCTTCCCGACC
AGCACGAGGATCCTAAGCACTTTCGCGTAAATATACTGGGACAATGAGCAGAGACGGCTTTACTAGGACAGACCCCGCAA
CAATCCACAGCAGGGGTATGTACCTTTCAATTTCAGGGCCACGTGTAGTGAACGCGTACCTCGCTGCTCAGGCGTTGAGA
GTAGAAACCGGCCACGCGCGCTAGTATTAAGGATTGAGACGGAAGCCGACATAGTGAAGGCGGGTGGGGGAGACTAGACT
GGTGGTCCACGCAGGAGAGGGAGGTTGAATGTGAACGGGAGCCCTTGTTTACGATTGGGCTACTGGCACTCTCAATAAGC
CAGTGCGGTGAGTTGTTTCTCAAACTTTCTAGAAGTTTTTCTTTCTGGATGTTTTTGTTCTCCTTACTGTAGAACTCTCA
ATGACGGTCGCTTCGAGCCCATCGATCGGTGGTTGCGTCATATACGATTCTCAGCCGATACCACTCGGCCCGTTACTCCC
CCGATTTTATGGGCACAGCCTGTGGCCGACGGCACCGCCGTAATGGTTTGACATTCGTGAGTCCGACCCAAAGCCTGAAG
CATGTCTACGCGGAGCCCCAATTTGCGCGGACCACCCTCCCACCGCATCCCTAACCCTTACGCCTGCTGCCGACTGCTGT
AGTCGAGTATTGTGTCAGGCCATTGTATCTCAATAGTTTTTGAGCTGGTCCCCCAGGCGCGCGGGCCCGGGGACTGCTAG
GCTTCCTTAAACGGAGTGTTGCATTTAGGTTGACGATGGAGGGGGACCGGTGAATGCTTCGGGCTTCTTTCCTGTTTTAT
ACGGGTCACTAAATCCTTGTCCTGGTGCCCGTCGTAGCGGCTTGTAGTAATTCTTCTTGAGGCGGTGCATCTCGTGACCG
GATCAGGCCCCCTCTTGTCTCATGCTGTCCTCATAACACAAACGGCGGAATGAACTCCAGTCCGCCGGGTAAATCAGTCC
TTAAGCAGTGTTAGAGTGGTGCTATCCATAACTAGATACGGCGAATTTGGGCAACAACTCGTACTTGTGTGGGTTCGCCA
TCGCGTTAGCCTTCCCGTAAATGAACCAGCGCTAAATAGAGTTATGCTTATGCGCGCACGGATGATTTGGGGTCGCTCTC
GTGGTTGCTCCAGTGCGATGTGCCCCGACGGTGAGAGCTGTTGGGACCAAATGGGCGGCATGGCGACTCAGCGTACGAGA
TGGGATCCGATACACCCTTACGGGATAACCCGCTTAGTAGCTCTTCCATCGTGCCTTGCTCAGTCTGCTAATCCCGCCCC
TCATTTCGCGCTCGGCCTCCGTCATCGCTTCCTCGAGGGGGACTCAAGATTTTAAATCGTTTTCAGTCGGAAACAGCTGT
TCGGAGTTTACCGTGCCTCCACCCGCTGTATCGGCAACGGACTCGCTGTCCACTTGGTACCCTGAAAGGAGTTGACCAAT
GGACCAATGTTGGAAGGGTTCTCGACGAATCGCCTCTAACGTAGCGCAGCGGTGGGAAGCACTTCTTCGCTGTGCCTACG
CATGGAGCTGAGTCTATGTCGTTGAGATAGGTCCGTCTCTAGCTTAACCGGTAATATAGGCTCCTGGGTCTACGAACGAC
CAGGCTTCCCTGGGACCCCGGTTAGCGTCTCGCCAGGCCTCGACTGAAATCGACGTAACCCGGAAACCGCGTGTCGTATA
CCCCGAAAGACGCAAGTGCCTAGGCCGCTTCCTGCCTGAATACCACCGTGTCACATACGTTATTAGTGGTGTGTAGACAA
CCGAAACAGACTTACCACCCATACCCAAAAATCCTCAGGTACGCCGAGGTACGGACCTACTCGATCCTTCTCTCTGCTCC
GTTGCTCGTAAGTCGTCGCACCAACACCCGGAGTCGACTGGCGGTGGTGCCACAAGCGACGCTCTCCGAAACGGTGTAAG
TCATTCGTCTGTCACCAAAGGTCCTTCAGTCTCGAAAAGAACTCTCTACGACTAGTGTTAGACACGCGTCTCCGCCGTCC
TGGCCTTCAACACGCCGCCACTGGCACGTCGAGCCGCAGTGCAGCTCAGACTGTGCGCTCATAGTCGAGCAACTTACTTC
CCGTCGTCTCCGCGGCCGTCGTAGAGCACACTAAGCACACCTTGACATACAATCGAGCTCAGGTTTTGCACCCACGTCTG
GGACACGCTCTCAGTGGAAGCTGCGAGACACAACGACAAGGCATAAATGGTGAGAACTCCTTACGTCCATCCCTATCGCA
TCTTCGGCAAAGCCGGCAAGGGGGCGTGCGTTGTCATGGGCCTATTATGGGAAGGGGTCGGCGTTCGGGGATTTGTGTCT
CTCGCAATTCCCTCTTCCCAAACTCGCACAGCTCCTGCGTCTAAAACGGGTTCGATGGGCTCACTCTGCTGTAATGTTGA
AGCTTCCAGCAGTCTAGCGCTAGGAGGTGAACTGGGCTACGCGAAATTATACTGCCACGTAACTGTTCTGATCCTTTCGC
TAGAGTACTCCGAGCAATCGCCTTCAGCGATGCCCATGTGGACGCATGTGAAGGGTCTGCATCTAGATACGACATTTCCG
GTCGCCCTGGTGTACGGTACTTTCGATTGGTCTCTTCACGCTCAGACCTCGAATACTGGGTACATAAAGATGAAAAC
>SRR364530_unknown_description_
CGAGAGCTCAGCCAATGCGAGCTCATGCCCTGCGGTAACTATTTTCTCAATCCTGAGGTCACACACTCAGTATGGGGGCA
CCAATAATCTCACATACAGCTTTCGAAGCCCATCTTGTGGGCACGCCGGTGACCTAGCCCCCGGCTTGTCTCGTGGAGCC
GAAGACACTTTTTCGTTTTACCTGATCCGCACGTTCCCCTCCATGGGGACACCGCAAATATGTCTCCGTCTTAGTGGCAA
ATTTCAAGTTACGGTCGAATGAGCGATGGCTGATTCGCCAATTTCGCCTGACCCAGGTAACAAGAGACACGCACCGAAGT
CAGCCTACGTCGGTAGCTCTCACACATTCAAGGACACTGGAACGGACTCGGTGCCTATTTGCAAACTAACAATACCGCAA
ATCAAGGATGCACACGCTGCGTTCAAGATTGAAGCACACCACTTAACGTCTCCCATCGGTTACCTCTGCCCCACGAAGCG
ACCGCGGCTTGCTACGGACGGAGCAGGTGTGGGCAGGAAGAGAAATCATGGTAAAAATAGTATTCTATTGGTGCCAAATC
TGTCAGCTCGGTTATCCCAATCACGTTTTGTGTACGTTGGCGCTAAGCCCACTGACAAAATTAGACGAGCATCCCATTAT
TTGCGTCGCCGGGTGTTCCACGAATTCGATCTGCCGTAATGGGGCAGCGAGTCTATCCTATTAACATAACACAGCCTCTC
ATCACAATCGTCCGGGAATGGCGAGGGGATAAGATTCTGGCCGAGATCTCAGGTTTTGCAATTTAGACCTAGGATAATCC
TCCTTCCGTCACTCCGTTTGGAGACGCAGAACCAGCCCGCGGCTGCCACACTCACATGCGCTGCCGTCGCCCTACTGCGT
ATAGTTTAGGGAATGATCCACTTGATTTATATCGAGGAGCCGAAAGATCAGTGCTAATGCGCGCTTGGGGCAAGCGGAAT
ATGACAAGGAGAGAGGCGAACGGTCGAAAAGGTCCGAGTCTGGCGCAATGACGCTGGAATCAGCACCAGCAGGCATCCTA
CACAGTCAAGTTTGCTAATGCCCGGTTTTGACCGCACGGGTCTCTGACTGTACGACGTCACGCCTCGTCTTGTGTGCGGT
CGGGTGCTATCTCATTGGCGGAGAGGGGAAGAACCAAACAAAGACAACATCACAGGACGCCACTCTAAGCTGCCCAGTTC
CAGAATATGAGCAATTGTCAAGAAATGTCGGCTTAGGAAGACCTGACCACAAATGTATGAACCATTACCTACCAGAGAGT
CCGGAAGTTCCGTCAAATGAGGCACCGATAGGGCAGATATTGATGACGCTACTCGAATGCGGTTGTGCCATCCCAAGAGC
ATGAGCAAACACGTTCCGGCAAATCCTACAGGTTAGGGTCACGCGCACGTGCCCGCACCAATTAGCGGGGTCGCAGAATA
CTGGGGAAATCACCGCTCTGACGATTCGCAGGAGTTTGTTCGCAGTCCCAGAGAGTACGCAGTTCTTACGAGACCCGGGG
ACTGAGAGTTCTCCGTGGTAAACCCCCCTGGAAGCTCCCAGCACTCTGGTCCGCTGGGTTCTTACGCGACGCCCTTTTAG
CCGACCTATCTGGCCGGCCCATCATCCTATGGGTGAGTTGCGCGTGGATGGGGTGATAACAAGAGGCAGGCACCCTGTTC
TCACCCGTACGAACACCACGGCATTCCACAGATGAGTAGGTACAGTGAAGACGCGTAATCATTCCTAAGGTGCGAAAGTG
CCGCAGCAAGGGGAGGTCGGATGCCACGGACACCTCGGTTGCGTCGTAAGCGATAACCTTAATAGTCAGAATCGATAATA
TGTAGCTAAACAGTGCGCTCAAGGTCGACGGCACAAGGACTTAGTGCATATGACGGCTCTAGTTCTAAACATGCTGCGCC
CGCCCCCGGGCCAACCGTCCAGTCGCAGCTCGATAGCAATCTCGTAGAGACGCCCCCCTAACAGTCCGGAGACGAAGCTC
GCGGACATAGGGGTCTGGATCATATTGCCATACGTCACTGGTGTGAGTCGTTATGGAGGTGCCCAGCTGGAGAACTGCAG
CCTATGGACTACGGGGGTAGATTTACACCTTACACGCCCGCTGCTCGCCACGTTCCCTATACTAGGTATCGGTCAAGACC
TGGGCTATTACCCACTGGAGCGAGAGCCGCACGCTCTTATCGTAGGGGAGCAGATAAGATCGTCACGACCCGGAGAGCCT
AAACAACTATTCGCATCCTCAGGCCAACCTTGGCAGTGGCAGGCCATAACAAGTATTATGGTGGAACGTCTTCTTGGTGG
TAGGCCAATAGTACTTTTCTTGCTTTTGGGCAGTCTGCACATATCAGAACGGGCCCCACTCGTTTCGAGAAACCAGAGGA
CACTAGAAGATCAATCGCCGTACGAAATCTAGCCACCTCTCTTCGGGATTGCGGGGGTGCACACCGTCCCCCCGTGCCTA
GCATGAGGGGCTACAGAGTGGTGATCGGCGCAACGAAAAGCTTACGCAAGGGGAAGTGTGGCTTGAATGTTCATATTTCC
CGCGAAAGCTTTGTGGAGGAGCAGAGAGTACGCCGGGTATGGGGTTGTATGTAAATCAGACGATCTCCATATGTTGTTCA
AGCTCGCACAGCTGTCGGCACATCACCGTCTAAAAAGACAGCGCTAGGTATTCATGGAGGCAGTAAAAACTCAGCTGAGA
AGCGGTAGATGCTCCGGAGGAGCGTAAAACTGGACTTAGACCGAACGTTTCTCAGACTAGACTTGGGGGCGCGAACGAGG
AACGTAAAAGAGGTCTTGAGCGCCGCATAGAATCAGCACAATCTGGCCAGTCGGATTACTAAGCCCAGGCGCCATGGAGC
GGCAGGTACAAGAAACGAAGTGCGAGAAGTTACGAAGAGTCAAGATAAACGTTGGGGGGCAGCGGCGTGGGAGCCTAACA
TGGACCTCACTGCCCCCGATACGCGGGGGCGGCGGGACACGACTTCGCTAGGCTCGAGGTAAACCAGGCTAGGAAAATAG
TTCGGATCGGCACTCGCGCACAGTTCAACAGCCGGGAGGGCGCAAGTAGTTGACTGTTTCTGACGCCAGGCTTCAGAGTC
TCACATCCATCTGGAACACGCTACTGCATGCCTGCGGCGTCACCAGGAACCTGCGTGGGCGCACAATGTCTGAGGTATCC
ATTTGACTTAGCGGCGATGACTTCTTTCCCAGAATGGGAGGAAAGGCGGTCGATTTCAAGCACCAAAGCCCTTCCCGACC
AGCACGAGGATCCTAAGCACTTTCGCGTAAATATACTGGGACAATGAGCAGAGACGGCTTTACTAGGACAGACCCCGCAA
CAATCCACAGCAGGGGTATGTACCTTTCAATTTCAGGGCCACGTGTAGTGAACGCGTACCTCGCTGCTCAGGCGTTGAGA
GTAGAAACCGGCCACGCGCGCTAGTATTAAGGATTGAGACGGAAGCCGACATAGTGAAGGCGGGTGGGGGAGACTAGACT
GGTGGTCCACGCAGGAGAGGGAGGTTGAATGTGAACGGGAGCCCTTGTTTACGATTGGGCTACTGGCACTCTCAATAAGC
CAGTGCGGTGAGTTGTTTCTCAAACTTTCTAGAAGTTTTTCTTTCTGGATGTTTTTGTTCTCCTTACTGTAGAACTCTCA
ATGACGGTCGCTTCGAGCCCATCGATCGGTGGTTGCGTCATATACGATTCTCAGCCGATACCACTCGGCCCGTTACTCCC
CCGATTTTATGGGCACAGCCTGTGGCCGACGGCACCGCCGTAATGGTTTGACATTCGTGAGTCCGACCCAAAGCCTGAAG
CATGTCTACGCGGAGCCCCAATTTGCGCGGACCACCCTCCCACCGCATCCCTAACCCTTACGCCTGCTGCCGACTGTTGT
AGTCGAGTATTGTGTCAGGCCATTGTATCTCAATAGTTTTTGAGCTGGTCCCCCAGGCGCGCGGGCCCGGGGACTGCTAG
GCTTCCTTAAACGGAGTGTTGCATTTAGGTTGACGATGGAGGGGGACCGGTGAATGCTTCGGGCTTCTTTCCTGTTTTAT
ACGGGTCACTAAATCCTTGTCCTGGTGCCCGTCGTAGCGGCTTGTAGTAATTCTTCTTGAGGCGGTGCATCTCGTGACCG
GATCAGGCCCCCTCTTGTCTCATGCTGTCCTCATAACACAAACGGCGGAATGAACTCCAGTCCGCCGGGTAAATCAGTCC
TTAAGCAGTGTTAGAGTGGTGCTATCCATAACTAGATACGGCGAATTTGGGCAACAACTCGTACTTGTGTGGGTTCGCCA
TCGCGTTAGCCTTCCCGTAAATGAACCAGCGCTAAATAGAGTTATGCTTATGCGCGCACGGATGATTTGGGGTCGCTCTC
GTGGTTGCTCCAGTGCGATGTGCCCCGACGGTGAGAGCTGTTGGGACCAAATGGGCGGCATGGCGACTCAGCGTACGAGA
TGGGATCCGATACACCCTTACGGGATAACCCGCTTAGTAGCTCTTCCATCGTGCCTTGCTCAGTCTGCTAATCCCGCCCC
TCATTTCGCGCTCGGCCTCCGTCATCGCTTCCTCGAGGGGGACTCAAGATTTTAAATCGTTTTCAGTCGGAAACAGCTGT
TCGGAGTTTACCGTGCCTCCACCCGCTGTATCGGCAACGGACTCGCTGTCCACTTGGTACCCTGAAAGGAGTTGACCAAT
GGACCAATGTTGGAAGGGTTCTCGACGAATCGCCTCTAACGTAGCGCAGCGGTGGGAAGCACTTCTTCGCTGTGCCTACG
CATGGAGCTGAGTCTATGTCGTTGAGATAGGTCCGTCTCTAGCTTAACCGGTAATATAGGCTCCTGGGTCTACGAACGAC
CAGGCTTCCCTGGGACCCCGGTTAGCGTCTCGCCAGGCCTCGACTGAAATCGACGTAACCCGGAAACCGCGTGTCGTATA
CCCCGAAAGACGCAAGTGCCTAGGCCGCTTCCTGCCTGAATACCACCGTGTCACATACGTTATTAGTGGTGTGTAGACAA
CCGAAACAGACTTACCACCCATACCCAAAAATCCTCAGGTACGCCGAGGTACGGACCTACTCGATCCTTCTCTCTGCTCC
GTTGCTCGTAAGTCGTCGCACCAACACCCGGAGTCGACTGGCGGTGGTGCCACAAGCGACGCTCTCCGAAACGGTGTAAG
TCATTCGTCTGTCACCAAAGGTCCTTCAGTCTCGAAAAGAACTCTCTACGACTAGTGTTAGACACGCGTCTCCGCCGTCC
TGGCCTTCAACACGCCGCCACTGGCACGTCGAGCCGCAGTGCAGCTCAGACTGTGCGCTCATAGTCGAGCAACTTACTTC
CCGTCGTCTCCGCGGCCGTCGTAGAGCACACTAAGCACACCTTGACATACAATCGAGCTCAGGTTTTGCACCCACGTCTG
GGACACGCTCTCAGTGGAAGCTGCGAGACACAACGACAAGGCATAAATGGTGAGAACTCCTTACGTCCATCCCTATCGCA
TCTTCGGCAAAGCCGGCAAGGGGGCGTGCGTTGTCATGGGCCTATTATGGGAAGGGGTCGGCGTTCGGGGATTTGTGTCT
CTCGCAATTCCCTCTTCCCAAACTCGCACAGCTCCTGCGTCTAAAACGGGTTCGATGGGCTCACTCTGCTGTAATGTTGA
AGCTTCCAGCAGTCTAGCGCTAGGAGGTGAACTGGGCTACGCGAAATTATACTGCCACGTAACTGTTCTGATCCTTTCGC
TAGAGTACTCCGAGCAATCGCCTTCAGCGATGCCCATGTGGACGCATGTGAAGGGTCTGCATCTAGATACGACATTTCCG
GTCGCCCTGGTGTACGGTACTTTCGATTGGTCTCTTCACGCTCAGACCTCGAATACTGGGTACATAAAGATGAAAAC
>SRR364531_unknown_description_
CGAGAGCTCAGCCAATGCGAGCTCATGCCCTGCGGTAACTATTTTCTCAATCCTGAGGTCACACACTCAGTATGGGGGCA
CCAATAATCTCACATACAGCTTTCGAAGCCCATCTTGTGGGCACGCCGGTGACCTAGCCCCCGGCTTGTCTCGTGGAGCC
GAAGACACTTTTTCGTTTTACCTGATCCGCACGTTCCCCTCCATGGGGACACCGCAAATATGTCTCCGTCTTAGTGGCAA
ATTTCAAGTTACGGTCGAATGAGCGATGGCTGATTCGCCAATTTCGCCTGACCCAGGTAACAAGAGACACGCACCGAAGT
CAGCCTACGTCGGTAGCTCTCACACATTCAAGGACACTGGAACGGACTCGGTGCCTATTTGCAAACTAACAATACCGCAA
ATCAAGGATGCACACGCTGCGTTCAAGATTGAAGCACACCACTTAACGTCTCCCATCGGTTACCTCTGCCCCACGAAGCG
ACCGCGGCTTGCTACGGACGGAGCAGGTGTGGGCAGGAAGAGAAATCATGGTAAAAATAGTATTCTATTGGTGCCAAATC
TGTCAGCTCGGTTATCCCAATCACGTTTTGTGTACGTTGGCGCTAAGCCCACTGACAAAATTAGACGAGCATCCCATTAT
TTGCGTCGCCGGGTGTTCCACGAATTCGATCTGCCGTAATGGGGCAGCGAGTCTATCCTATTAACATAACACAGCCTCTC
ATCACAATCGTCCGGGAATGGCGAGGGGATAAGATTCTGGCCGAGATCTCAGGTTTTGCAATTTAGACCTAGGATAATCC
TCCTTCCGTCACTCCGTTTGGAGACGCAGAACCAGCCCGCGGCTGCCACACTCACATGCGCTGCCGTCGCCCTACTGCGT
ATAGTTTAGGGAATGATCCACTTGATTTATATCGAGGAGCCGAAAGATCAGTGCTAATGCGCGCTTGGGGCAAGCGGAAT
ATGACAAGGAGAGAGGCGAACGGTCGAAAAGGTCCGAGTCTGGCGCAATGACGCTGGAATCAGCACCAGCAGGCATCCTA
CACAGTCAAGTTTGCTAATGCCCGGTTTTGACCGCACGAGTCTCTGACTGTACGACGTCACGCCTCGTCTTGTGTGCGGT
CGGGTGCTATCTCATTGGCGGAGATGGGAAGAACCAAACAAAGACAACATCACAGGACGCCACTCTAAGCTGCCCAGTTC
CAGAATATGAGCAATTGTCAAGAAATGTCGGCTTAGGAAGACCTGACCACAAATGTATGAACCATTACCTACCAGAGAGT
CCGGAAGTTCCGTCAAATGAGGCACCGATAGGGCAGATATTGATGACGCTACTCGAATGCGGTTGTGCCATCCCAAGAGC
ATGAGCAAACACGTTCCGGCAAATCCTACAGGTTAGGGTCACGCGCACGTGCCCGCACCAATTAGCGGGGTCGCAGAATA
CTGGGGAAATCACCGCTCTGACGATTCGCAGGAGTTTGTTCGCAGTCCCAGAGAGTACGCAGTTCTTACGAGACCCGGGG
ACTGAGAGTTCTCCGTGGTAAACCCCCCTGGAAGCTCCCAGCACTCTGGTCCGCTGGGTTCTTACGCGACGCCCTTTTAG
CCGACCTATCTGGCCGGCCCATCATCCTATGGGTGAGTTGCGCGTGGATGGGGTGATAACAAGAGGCAGGCACCCTGTTC
TCACCCGTACGAACACCACGGCATTCCACAGATGAGTAGGTACAGTGAAGACGCGTAATCATTCCTAAGGTGCGTAAGTG
CCGCAGCAAGGGGAGGTCGGATGCCACGGACACCTCGGTTGCGTCGTAAGCGATAACCTTAATAGTCAGAATCGATAATA
TGTAGCTAAACAGTGCGCTCAAGGTCGACGGCACAAGGACTTAGTGCATATGACGGCTCTAGTTCTAAACATGCTGCGCC
CGCCCCCGGGCCAACCGTCCAGTCGCAGCTCGATAGCAATCTCGTAGAGACGCCCCCCTAACAGTCCGGAGACGAAGCTC
GCGGACATAGGGGTCTGGATCATATTGCCATACGTCACTGGTGTGAGTCGTTATGGAGGTGCCCAGCTGGAGAACTGCAG
CCTATGGACTACGGGGGTAGATTTACACCTTACACGCCCGCTGCTCGCCACGTTCCCTATACTAGGTATCGGTCAAGACC
TGGGCTATTACCCACTGGAGCGAGAGCCGCACGCTCTTAACGTAGGGGAGCAGATAAGATCGTCACGACCCGGAGAGCCT
AAACAACTATTCGCATCCTCAGGCCAACCTTGGCAGTGGCAGGCCATAACAAGTATTATGGTGGAACGTCTTCTTGGTGG
TAGGCCAATAGTACTTTTCTTGCTTTTGGGCAGTCTGCACATATCAGAACGGGCCCCACTCGTTTCGAGAAACCAGAGGA
CACTAGAAGATCAATCGCCGTACGAAATCTAGCCACCTCTCTTCGGGATTGCGGGGGTGCACACCGTCCCCCCGTGCCTA
GCATGAGGGGCTACAGAGTGGTGATCGGCGCAACGAAAAGCTTACGCAAGGGGAAGTGTGGCTTGAATGTTCATATTTCC
CGCGAAAGCTTTGTGGAGGAGCAGAGAGTACGCCGGGTATGGGGTTGTATGTAAATCAGACGATCTCCATATGTTGTTCA
AGCTCGCACAGCTGTCGGCACATCACCGTCTAAAAAGACAGCGCTAGGTATTCATGGAGGCAGTAAAAACTCAGCTGAGA
AGCGGTAGATGCTCCGGAGGAGCGTAAAACTGGACTTAGACCGAACGTTTCTCAGACTAGACTTGGGGGCGCGAACGAGG
AACGTAAAAGAGGTCTTGAGCGCCGCATAGAATCAGCACAATCTGGCCAGTCGGATTACTAAGCCCAGGCGCCATGGAGC
GGCAGGTACAAGAAACGAAGTGCGAGAAGTTACGAAGAGTCAAGATAAACGTTGGGGGGCAGCGGCGTGGGAGCCTAACA
TGGACCTCACTGCCCCCGATACGCGGGGGCGGCGGGACACGACTTCGCTAGGCTCGAGGTAAACCAGGCTAGGAAAATAG
TTCGGATCGGCACTCGCGCACAGTTCAACAGCCGGGAGGGCGCAAGTAGTTGACTGTTTCTGACGCCAGGCTTCAGAGTC
TCACATCCATCTGGAACACGCTACTGCATGCCTGCGGCGTCACCAGGAACCTGCGTGGGCGCACAATGTCTGAGGTATCC
ATTTGACTTAGCGGCGATGACTTCTTTCCCAGAATGGGAGGAAAGGCGGTCGATTTCAAGCACCAAAGCCCTTCCCGACC
AGCACGAGGATCCTAAGCACTTTCGCGTAAATTTACTGGGACAATGAGCAGAGACGGCTTTACTAGGACAGACCCCGCAA
CAATCCACAGCAGGGGTATGTACCTTTCAATTTCAGGGCCACGTGTAGTGAACGCGTACCTCGCTGCTCAGGCGTTGAGA
GTAGAAACCGGCCACGCGCGCTAGTATTAAGGATTGAGACGGAAGCCGACATAGTGAAGGCGGGTGGGGGAGACTAGACT
GGTGGTCCACGCAGGAGAGGGAGGTTGAATGTGAACGGGAGCCCTTGTTTACGATTGGGCTACTGGCACTCTCAATAAGC
CAGTGCGGTGAGTTGTTTCTCAAACTTTCTAGAAGTTTTTCTTTCTGGATGTTTTTGTTCTCCTTACTGTAGAACTCTCA
ATGACGGTCGCTTCGAGCCCATCGATCGGTGGTTGCGTCATATACGATTCTCAGCCGATACCACTCGGCCCGTTACTCCC
CCGATTTTATGGGCACAGCCTGTGGCCGACGGCACCGCCGTAATGGTTTGACATTCGTGAGTCCGACCCAAAGCCTGAAG
CATGTCTACGCGGAGCCCCAATTTGCGCGGACCACCCTCCCACCGCATCCCTAACCCTTACGCCTGCTGCCGACTGTTGT
AGTCGAGTATTGTGTCAGGCCATTGTATCTCAATAGTTTTTGAGCTGGTCCCCCAGGCGCGCGGGCCCGGGGACTGCTAG
GCTTCCTTAAACGGAGTGTTGCATTTAGGTTGACGATGGAGGGGGACCGGTGAATGCTTCGGGCTTCTTTCCTGTTTTAT
ACGGGTCACTAAATCCTTGTCCTGGTGCCCGTCGTAGCGGCTTGTAGTAATTCTTCTTGAGGCGGTGCATCTCGTGACCG
GATCAGGCCCCCTCTTGTCTCATGCTGTCCTCATAACACAAACGGCGGAATGAACTCCAGTCCGCCGGGTAAATCAGTCC
TTAAGCAGTGTTAGAGTGGTGCTATCCATAACTAGATACGGCGAATTTGGGCAACAACTCGTACTTGTGTGGGTTCGCCA
TCGCGTTAGCCTTCCCGTAAATGAACCAGCGCTAAATAGAGTTATGCTTATGCGCGCACGGATGATTTGGGGTCGCTCTC
GTGGTTGCTCCAGTGCGATGTGCCCCGACGGTGAGAGCTGTTGGGACCAAATGGGCGGCATGGCGACTCAGCGTACGAGA
TGGGATCCGATACACCCTTACGGGATAACCCGCTTAGTAGCTCTTCCATCGTGCCTTGCTCAGTCTGCTAATCCCGCCCC
TCATTTCGCGCTCGGCCTCCGTCATCGCTTCCTCGAGGGGGACTCAAGATTTTAAATCGTTTTCAGTCGGAAACAGCTGT
TCGGAGTTTACCGTGCCTCCACCCGCTGTATCGGCAACGGACTCGCTGTCCACTTGGTACCCTGAAAGGAGTTGACCAAT
GGACCAATGTTGGAAGGGTTCTCGACGAATCGCCTCTAACGTAGCGCAGCGGTGGGAAGCACTTCTTCGCTGTGCCTACG
CATGGAGCTGAGTCTATGTCGTTGAGATAGGTCCGTCTCTAGCTTAACCGGTAATATAGGCTCCTGGGTCTACGAACGAC
CAGGCTTCCCTGGGACCCCGGTTAGCGTCTCGCCAGGCCTCGACTGAAATCGACGTAACCCGGAAACCGCGTGTCGTATA
CCCCGAAAGACGCAAGTGCCTAGGCCGCTTCCTGCCTGAATACCACCGTGTCACATACGTTATTAGTGGTGTGTAGACAA
CCGAAACAGACTTACCACCCATACCCAAAAATCCTCAGGTACGCCGAGGTACGGACCTACTCGATCCTTCTCTCTGCTCC
GTTGCTCGTAAGTCGTCGCACCAACACCCGGAGTCGACTGGCGGTGGTGCCACAAGCGACGCTCTCCGAAACGGTGTAAG
TCATTCGTCTGTCACCAAAGGTCCTTCAGTCTCGAAAAGAACTCTCTACGACTAGTGTTAGACACGCGTCTCCGCCGTCC
TGGCCTTCAACACGCCGCCACTGGCACGTCGAGCCGCAGTGCAGCTCAGACTGTGCGCTCATAGTCGAGCAACTTACTTC
CCGTCGTCTCCGCGGCCGTCGTAGAGCACACTAAGCACACCTTGACATACAATCGAGCTCAGGTTTTGCACCCACGTCTG
GGACACGCTCTCAGTGGAAGCTGCGAGACACAACGACAAGGCATAAATGGTGAGAACTCCTTACGTCCATCCCTATCGCA
TCTTCGGCAAAGCCGGCAAGGGGGCGTGCGTTGTCATGGGCCTATTATGGGAAGGGGTCGGCGTTCGGGGATTTGTGTCT
CTCGCAATTCCCTCTTCCCAAACTCGCACAGCTCCTGCGTCTAAAACGGGTTCGATGGGCTCACTCTGCTGTAATGTTGA
AGCTTCCAGCAGTCTAGCGCTAGGAGGTGAACTGGGCTACGCGAAATTATACTGCCACGTAACTGTTCTGATCCTTTCGC
TACAGTACTCCGAGCAATCGCCTTCAGCGATGCCCATGTGGACGCATGTGAAGGGTCTGCATCTAGATACGACATTTCCG
GTCGCCCTGGTGTACGGTACTTTCGATTGGTCTCTTCACGCTCAGACCTCGAATACTGGGTACATAAAGATGAAAAC
>SRR364532_unknown_description_
CGAGAGCTCAGCCAATGCGAGCTCATGCCCTGCGGTAATTATTTTCTCAATCCTGAGGTCACACACTCAGTATGGGGGCA
CCAATAATCTCACATACAGCTTTCGAAGCCCATCTTGTGGGCACGCCGGTGACCTAGCCCCCGGCTTGTCTCGCGGAGCC
GAAGACACTTTTTCGTTTTACCTGATCCGCACGTTCCCCTCCATGGGGACACCGCAAATATGTCTCCGTCTTAGTGGCAA
ATTTCAAGTTACGGTCGAATGAGCGATGGCTGATTCGCCAATTTCGCCTGACCCAGGTAACAAGAGACACGCACCGAAGT
CAGCCTACGTCGGTAGCTCTCACACATTCAAGGACACTGGAACGGACTCGGTGCCTATTTGCAAACTAACAATACCGCAA
ATCAAGGATGCACACGCTGCGTTCAAGATTGAAGCACACCACTTAACGTCTCCCATCGGTTACCTCTGCCCCACGAAGCG
ACCGCGGCTTGCTACGGACGGAGCAGGTGTGGGCAGGAAGAGAAATCATGGTAAAAATAGTATTCTATTGGTGCCAAATC
TGTCAGCTCGGTTATCCCAATCACGTTTTGTGTACGTTGGCGCTAAGCCCACTGACAAAATTAGACGAGCATCCCATTAT
TTGCGTCGCCGGGTGTTCCACGAATTCGATCTGCCGTAATGGGGCAGCGAGTCTATCCTATTAACATAACACAGCCTCTC
ATCACAATCGTCCGGGAATGGCGAGGGGATAAGATTCTGGCCGAGATCTCAGGTTTTGCAATTTAGACCTAGGATAATCC
TCCTTCCGTCACTCCGTTTGGAGACGCAGAACCAGCCCGCGGCTGCCACACTCACATGCGCTGCCGTCGCCCTACTGCGT
ATAGTTTAGGGAATGATCCACTTGATTTATATCGAGGAGCCGAAAGATCAGTGCTAATGCGCGCTTGGGGCAAGCGGAAT
ATGACAAGGAGAGAGGCGAACGGTCGAAAAGGTCCGAGTCTGGCGCAATGACGCTGGAATCAGCACCAGCAGGCATCCTA
CACAGTCAAGTTTGCTAATGCCCGGTTTTGACCGCACGGGTCTCTGACTGTACGACGTCACGCCTCGTCTTGTGTGCGGT
CGGGTGCTATCTCATTGGCGGAGAGGGGAAGAACCAAACAAAGACAACATCACAGGACGCCACTCTAAGCTGCCCAGTTC
CAGAATATGAGCAATTGTCAAGAAATGTCGGCTTAGGAAGACCTGACCACAAATGTATGAACCATTACCTACCAGAGAGT
CCGGAAGTTCCGTCAAATGAGGCACCGATAGGGCAGATATTGATGACGCTACTCGAATGCGGTTGTGCCATCCCAAGAGC
ATGAGCAAACACGTTCCGGCAAATCCTACAGGTTAGGGTCACGCGCACGTGCCCGCACCAATTAGCGGGGTCGCAGAATA
CTGGGGAAATCACCGCTCTGACGATTCGCAGGAGTTTGTTCGCAGTCCCAGAGAGTACGCAGTTCTTACGAGACCCGGGG
ACTGAGAGTTCTCCGTGGTAAACCCCCCTGGAAGCTCCCAGCACTCTGGTCCGCTGGGTTCTTACGCGACGCCCTTTCAG
CCGACCTATCTGGCCGGCCCATCATCCTATGGGTGAGTTGCGCGTGGATGGGGTGATAACAAGAGGCAGGCACCCTGTTC
TCACCCGTACGAACACCACGGCATTCCACAGATGAGTAGGTACAGTGAAGACGCGTAATCATTCCTAAGGTGCGAAAGTG
CCGCAGCAAGGGGAGGTCGGATGCCACGGACACCTCGGTTGCGTCGTAAGCGATAACCTTAATAGTCAGAATCGATAATA
TGTAGCTAAACAGTGCGCTCAAGGTCGACGGCACAAGGACTTAGTGCATATGACGGCTCTAGTTCTAAACATGCTGCGCC
CGCCCCCGGGCCAACCGTCCAGCCGCAGCTCGATAGCAATCTCGTAGAGACGCCCCCCTAACAGTCCGGAGACGAAGCTC
GCGGACATAGGGGTCTGGATCATATTGCCATACGTCACTGGTGTGAGTCGTTATGGAGGTGCCCAGCTGGAGAACTGCAG
CCTATGGACTACGGGGGTAGATTTACACCTTACACGCCCGCTGCTCGCCACGTTCCCTATACTAGGTATCGGTCAAGACC
TGGGCTATTACCCACTGGAGCGAGAGCCGCACGCTCTTATCGTAGGGGAGCAGATAAGATCGTCACGACCCGGAGAGCCT
AAACAACTATTCGCATCCTCAGGCCAACCTTGGCAGTGGCAGGCCATAACAAGTATTATGGTGGAACGTCTTCTTGGTGG
TAGGCCAATAGTACTTTTCTTGCTTTTGGGCAGTCTGCACATATCAGAACGGGCCCCACTCGTTTCGAGAAACCAGAGGA
CACTAGAAGATCAATCGCCGTACGAAATCTAGCCACCTCTCTTCGGGATTGCGGGGGTGCACACCGTCCCCCCGTGCCTA
GCATGAGGGGCTACAGAGTGGTGATCGGCGCAACGAAAAGCTTACGCAAGGGGAAGTGTGGCTTGAATGTTCATATTTCC
CGCGAAAGCTTTGTGGAGGAGCAGAGAGTACGCCGGGTATGGGGTTGTATGTAAATCAGACGATCTCCATATGTTGTTCA
AGCTCGCACAGCTGTCGGCACATCACCGTCTAAAAAGACAGCGCTAGGTATTCATGGAGGCAGTAAAAACTCAGCTGAGA
AGCGGTAGATGCTCCGGAGGAGCGTAAAACTGGACTTAGACCGAACGTTTCTCAGACTAGACTTGGGGGCGCGAACGAGG
AACGTAAAAGAGGTCTTGAGCGCCGCATAGAATCAGCACAATCTGGCCAGTCGGATTACTAAGCCCAGGCGCCATGGAGC
GGCAGGTACAAGAAACGAAGTGCGAGAAGTTACGAAGAGTCAAGATAAACGTTGGGGGGCAGCGGCGTGGGAGCCTAACA
TGGACCTCACTGCCCCCGATACGCGGGGGCGGCGGGACACGACTTCGCTAGGCTCGAGGTAAACCAGGCTAGGAAAATAG
TTCGGATCGGCACTCGCGCACAGTTCAACAGCCGGGAGGGCGCAAGTAGTTGACTGTTTCTGACGCCAGGCTTCAGAGTC
TCACATCCATCTGGAACACGCTACTGCATGCCTGCGGCGTCACCAGGAACCTGCGTGGGCGCACAATGTCTGAGGTATCC
ATTTGACATAGCGGCGATGACTTCTTTCCCAGAATGGGAGGAAAGGCGGTCGATTTCAAGCACCAAAGCCCTTCCCGACC
AGCACGAGGATCCTAAGCACTTTCGCGTAAATATACTGGGACAATGAGCAGAGACGGCTTTACTAGGACAGACCCCGCAA
CAATCCACAGCAGGGGTATGTACCTTTCAATTTCAGGGCCACGTGTAGTGAACGCGTACCTCGCTGCTCAGGCGTTGAGA
GTAGAAACCGGCCACGCGCGCTAGTATTAAGGATTGAGACGGAAGCCGACATAGTGAAGGCGGGTGGGGGAGACTAGACT
GGTGGTCCACGCAGGAGAGGGAGGTTGAATGTGAACGGGAGCCCTTGTTTACGATTGGGCTACTGGCACTCTCAATAAGC
CAGTGCGGTGAGTTGTTTCTCAAACTTTCTAGAAGTTTTTCTTTCTGGATGTTTTTGTTCTCCTTACTGTAGAACTCTCA
ATGACGGTCGCTTCGAGCCCATCGATCGGTGGTTGCGTCATATACGATTCTCAGCCGATACCACTCGGCCCGTTACTCCC
CCGATTTTATGGGCACAGCCTGTGGCCGACGGCACCGCCGTAATGGTTTGACATTCGTGAGTCCGACCCAAAGCCTGAAG
CATGTCTACGCGGAGCCCCAATTTGCGCGGACCACCCTCCCACCGCATCCCTAACCCTTACGCCTGCTGCCGACTGTTGT
AGTCGAGTATTGTGTCAGGCCATTGTATCTCAATAGTTTTTGAGCTGGTCCCCCAGGCGCCCGGGCCCGGGGACTGCTAG
GCTTCCTTAAACGGAGTGTTGCATTTAGGTTGACGATGGAGGGGGACCGGTGAATGCTTCGGGCTTCTTTCCTGTTTTAT
ACGGGTCACTAAATCCTTGTCCTGGTGCCCGTCGTAGCGGCTTGTAGTAATTCTTCTTGAGGCGGTGCATCTCGTGACCG
GATCAGGCCCCCTCTTGTCTCATGCTGTCCTCATAACACAAACGGCGGAATGAACTCCAGTCCGCCGGGTAAATCAGTCC
TTAAGCAGTGTTAGAGTGGTGCTATCCATAAGTAGATACGGCGAATTTGGGCAACAACTCGTACTTGTGTGGGTTCGCCA
TCGCGTTAGCCTTCCCGTAAATGAACCAGCGCTAAATAGAGTTATGCTTATGCGCGCACGGATGATTTGGGGTCGCTCTC
GTGGTTGCTCCAGTGCGATGTGCCCCGACGGTGAGAGCTGTTGGGACCAAATGGGCGGCATGGCGACTCAGCGTACGAGA
TGGGATCCGATACACCCTTACGGGATAACCCGCTTAGTAGCTCTTCCATCGTGCCTTGCTCAGTCTGCTAATCCCGCCCC
TCATTTCGCGCTCGGCCTCCGTCATCGCTTCCTCGAGGGGGACTCAAGATTTTAAATCGTTTTCAGTCGGAAACAGCTGT
TCGGAGTTTACCGTGCCTCCACCCGCTGTATCGGCAACGGACTCGCTGTCCACTTGGTACCCTGAAAGGAGTTGACCAAT
GGACCAATGTTGGAAGGGTTCTCGACGAATCGCCTCTAACGTAGCGCAGCGGTGGGAAGCACTTCTTCGCTGTGCCTACG
CATGGAGCTGAGTCTATGTCGTTGAGATAGGTCCGTCTCTAGCTTAACCGGTAATATAGGCTCCTGGGTCTACGAACGAC
CAGGCTTCCCTGGGACCCCGGTTAGCGTCTCGCCAGGCCTCGACTGAAATCGACGTAACCCGGAAACCGCGTGTCGTATA
CCCCGAAAGACGCAAGTGCCTAGGCCGCTTCCTGCCTGAATACCACCGTGTCACATACGTTATTAGTGGTGTGTAGACAA
CCGAAACAGACTTACCACCCATACCCAAAAATCCTCAGGTACGCCGAGGTACGGACCTACTCGATCCTTCTCTCTGCTCC
GTTGCTCGTAAGTCGTCGCACCAACACCCGGAGTCGACTGGCGGTGGTGCCACAAGCGACGCTCTCCGAAACGGTGTAAG
TCATTCGTCTGTCACCAAAGGTCCTTCAGTCTCGAAAAGAACTCTCTACGACTAGTGTTAGACACGCGTCTCCGCCGTCC
TGGCCTTCAACACGCCGCCACTGGCACGTCGAGCCGCAGTGCAGCTCAGACTGTGCGCTCATAGTCGAGCAACTTACTTC
CCGTCGTCTCCGCGGCCGTCGTAGAGCACACTAAGCACACCTTGACATACAATCGAGCTCAGGTTTTGCACCCACGTCTG
GGACACGCTCTCAGTGGAAGCTGCGAGACACAACGACAAGGCATAAATGGTGAGAACTCCTTACGTCCATCCCTATCGCA
TCTTCGGCAAAGCCGGCAAGGGGGCGTGCGTTGTCATGGGCCTATTATGGGAAGGGGTCGGCGTTCGGGGATTTGTGTCG
CTCGCAATTCCCTCTTCCCAAACTCGCACAGCTCCTGCGTCTAAAACGGGTTCGATGGGCTCACTCTGCTGTAATGTTGA
AGCTTCCAGCAGTCTAGCGCTAGGAGGTGAACTGGGCTACGCGAAATTATACTGCCACGTAACTGTTCTGATCCTTTCGC
TAGAGTACTCCGAGCAATCGCCTTCAGCGATGCCCATGTGGACGCATGTGAAGGGTCTGCATCTAGATACGACATTTCCG
GTCGCCCTGGTGTACGGTACTTTCGATTGGTCTCTTCACGCTCAGACCTCGAATACTGGGTACATAAAGATGAAAAC
>SRR364533_unknown_description_
CGAGAGCTCAGCCAATGCGAGCTCATGCCCTGCGGTAACTATTTTCTCAATCCTGAGGTCACACACTCAGTATGGGGGCA
CCAATAATCTCACATACAGCTTTCGAAGCCCATCTTGTGGGCACGCCGGTGACCTAGCCCCCGGCTTGTCTCGTGGAGCC
GAAGACACTTTTTCGTTTTACCTGATCCGCACGTTCCCCTCCATGGGGACACCGCAAATATGTCTCCGTCTTAGTGGCAA
ATTTCAAGTTACGGTCGAATGAGCGATGGCTGATTCGCCAATTTCGCCTGACCCAGGTAACAAGAGACACGCACCGAAGT
CAGCCTACGTCGGTAGCTCTCACACATTCAAGGACACTGGAACGGACTCGGTGCCTATTTGCAAACTAACAATACCGCAA
ATCAAGGATGCACACGCTGCGTTCAAGATTGAAGCACACCACTTAACGTCTCCCATCGGTTACCTCTGCCCCACGAAGCG
ACCGCGGCTTGCTACGGACGGAGCAGGTGTGGGCAGGAAGAGAAATCATGGTAAAAATAGTATTCTATTGGTGCCAAATC
TGTCAGCTCGGTTATCCCAATCACGTTTTGTGTACGTTGGCGCTAAGCCCACTGACAAAATTAGACGAGCATCCCATTAT
TTGCGTCGCCGGGTGTTCCACGAATTCGATCTGCCGTAATGGGGCAGCGAGTCTATCCTATTAACATAACACAGCCTCTC
ATCACAATCGTCCGGGAATGGCGAGGGGATAAGATTCTGGCCGAGATCTCAGGTTTTGCAATTTAGACCTAGGATAATCC
TCCTTCCGTCACTCCGTTTGGAGACGCAGAACCAGCCCGCGGCTGCCACACTCACATGCGCTGCCGTCGCCCTACTGCGT
ATAGTTTAGGGAATGATCCACTTGATTTATATCGAGGAGCCGAAAGATCAGTGCTAATGCGCGCTTGGGGCAAGCGGAAT
ATGACAAGGAGAGAGGCGAACGGTCGAAAAGGTCCGAGTCTGGCGCAATGACGCTGGAATCAGCACCAGCAGGCATCCTA
CACAGTCAAGTTTGCTAATGCCCGGTTTTGACCGCACGGGTCTCTGACTGTACGACGTCACGCCTCGTCTTGTGTGCGGT
CGGGTGCTATCTCATTGGCGGAGAGGGGAAGAACCAAACAAAGACAACATCACAGGACGCCACTCTAAGCTGCCCAGTTC
CAGAATATGAGCAATTGTCAAGAAATGTCGGCTTAGGAAGACCTGACCACAAATGTATGAACCATTACCTACCAGAGAGT
CCGGAAGTTCCGTCAAATGAGGCACCGATAGGGCAGATATTGATGACGCTACTCGAATGCGGTTGTGCCATCCCAAGAGC
ATGAGCAAACACGTTCCGGCAAATCCTACAGGTTAGGGTCACGCGCACGTGCCCGCACCAATTAGCGGGGTCGCAGAATA
CTGGGGAAATCACCGCTCTGACGATTCGCAGGAGTTTGTTCGCAGTCCCAGAGAGTACGCAGTTCTTACGAGACCCGGGG
ACTGAGAGTTCTCCGTGGTAAACCCCCCTGGAAGCTCCCAGCACTCTGGTCCGCTGGGTTCTTACGCGACGCCCTTTTAG
CCGACCTATCTGGCCGGCCCATCATCCTATGGGTGAGTTGCGCGTGGATGGGGTGATAACAAGAGGCAGGCACCCTGTTC
TCACCCGTACGAACACCACGGCATTCCACAGATGAGTAGGTACAGTGAAGACGCGTAATCATTCCTAAGGTGCGAAAGTG
CCGCAGCAAGGGGAGGTCGGATGCCACGGACACCTCGGTTGCGTCGTAAGCGATAACCTTAATAGTCAGAATCGATAATA
TGTAGCTAAACAGTGCGCTCAAGGTCGACGGCACAAGGACTTAGTGCATATGACGGCTCTAGTTCTAAACATGCTGCGCC
CGCCCCCGGGCCAACCGTCCAGTCGCAGCTCGATAGCAATCTCGTAGAGACGCCCCCCTAACAGTCCGGAGACGAAGCTC
GCGGACATAGGGGTCTGGATCATATTGCCATACGTCACTGGTGTGAGTCGTTATGCAGGTGCCCAGCTGGAGAACTGCAG
CCTATGGACTACGGGGGTAGATTTACACCTTACACGCCCGCTGCTCGCCACGTTCCCTATACTAGGTATCGGTCAAGACC
TGGGCTATTACCCACTGGAGCGAGAGCCGCACGCTCTTATCGTAGGGGAGCAGATAAGATCGTCACGACCCGGAGAGCCT
AAACAACTATTCGCATCCTCAGGCCAACCTTGGCAGTGGCAGGCCATAACAAGTATTATGGTGGAACGTCTTCTTGGTGG
TAGGCCAATAGTACTTTTCTTGCTTTTGGGCAGTCTGCACATATCAGAACGGGCCCCACTCGTTTCGAGAAACCAGAGGA
CACTAGAAGATCAATCGCCGTACGAAATCTAGCCACCTCTCTTCGGGATTGCGGGGGTGCACACCGTCCCCCCGTGCCTA
GCATGAGGGGCTACAGAGTGGTGATCGGCGCAACGAAAAGCTTACGCAAGGGGAAGTGTGGCTTGAATGTTCATATTTCC
CGCGAAAGCTTTGTGGAGGAGCAGAGAGTACGCCGGGTATGGGGTTGTATGTAAATCAGACGATCTCCATATGTTGTTCA
AGCTCGCACAGCTGTCGGCACATCACCGTCTAAAAAGACAGCGCTAGGTATTCATGGAGGCAGTAAAAACTCAGCTGAGA
AGCGGTAGATGCTCCGGAGGAGCGTAAAACTGGACTTAGACCGAACGTTTCTCAGACTAGACTTGGGGGCGCGAACGAGG
AACGTAAAAGAGGTCTTGAGCGCCGCATAGAATCAGCACAATCTGGCCAGTCGGATTACTAAGCCCAGGCGCCATGGAGC
GGCAGGTACAAGAAACGAAGTGCGAGAAGTTACGAAGAGTCAAGATAAACGTTGGGGGGCAGCGGCGTGGGAGCCTAACA
TGGACCTCACTGCCCCCGATACGCGGGGGCGGCGGGACACGACTTCGCTAGGCTCGAGGTAAACCAGGCTAGGAAAATAG
TTCGGATCGGCACTCGCGCACAGTTCAACAGCCGGGAGGGCGCAAGTAGTTGACTGTTTCTGACGCCAGGCTTCAGAGTC
TCACATCCATCTGGAACACGCTACTGCATGCCTGCGGCGTCACCAGGAACCTGCGTGGGCGCACAATGTCTGAGGTATCC
ATTTGACTTAGCGGCGATGACTTCTTTCCCAGAATGGGAGGAAAGGCGGTCGATTTCAAGCACCAAAGCCCTTCCCGACC
AGCACGAGGATCCTAAGCACTTTCGCGTAAATATACTGGGACAATGAGCAGAGACGGCTTTACTAGGACAGACCCCGCAA
CAATCCACAGCAGGGGTATGTACCTTTCAATTTCAGGGCCACGTGTAGTGAACGCGTACCTCGCTGCTCAGGCGTTGAGA
GTAGAAACCGGCCACGCGCGCTAGTATTAAGGATTGAGACGGAAGCCGACATAGTGAAGGCGGGTGGGGGAGACTAGACT
GGTGGTCCACGCAGGAGAGGGAGGTTGAATGTGAACGGGAGCCCTTGTTTACGATTGGGCTACTGGCACTCTCAATAAGC
CAGTGCGGTGAGTTGTTTCTCAAACTTTCTAGAAGTTTTTCTTTCTGGATGTTTTTGTTCTCCTTACTGTAGAACTCTCA
ATGACGGTCGCTTCGAGCCCATCGATCGGTGGTTGCGTCATATACGATTCTCAGCCGATACCACTCGGCCCGTTACTCCC
CCGATTTTATGGGCACAGCCTGTGGCCGACGGCACCGCCGTAATGGTTTGACATTCGTGAGTCCGACCCAAAGCCTGAAG
CATGTCTACGCGGAGCCCCAATTTGCGCGGACCACCCTCCCACCGCATCCCTAACCCTTACGCCTGCTGCCGACTGTTGT
AGTCGAGTATTGTGTCAGGCCATTGTATCTCAATAGTTTTTGAGCTGGTCCCCCAGGCGCGCGGGCCCGGGGACTGCTAG
GCTTCCTTAAACGGAGTGTTGCATTTAGGTTGACGATGGAGGGGGACCGGTGAATGCTTCGGGCTTCTTTCCTGTTTTAT
ACGGGTCACTAAATCCTTGTCCTGGTGCCCGTCGTAGCGGCTTGTAGTAATTCTTCTTGAGGCGGTGCATCTCGTGACCG
GATCAGGCCCCCTCTTGTCTCATGCTGTCCTCATAACACAAACGGCGGAATGAACTCCAGTCCGCCGGGTAAATCAGTCC
TTAAGCAGTGTTAGAGTGGTGCTATCCATAACTAGATACGGCGAATTTGGGCAACAACTCGTACTTGTGTGGGTTCGCCA
TCGCGTTAGCCTTCCCGTAAATGAACCAGCGCTAAATAGAGTTATGCTTATGCGCGCACGGATGATTTGGGGTCGCTCTC
GTGGTTGCTCCAGTGCGATGTGCCCCGACGGTGAGAGCTGTTGGGACCAAATGGGCGGCATGGCGACTCAGCGTACGAGA
TGGGATCCGATACACCCTTACGGGATAACCCGCTTAGTAGCTCTTCCATCGTGCCTTGCTCAGTCTGCTAATCCCGCCCC
TCATTTCGCGCTCGGCCTCCGTCATCGCTTCCTCGAGGGGGACTCAAGATTTTAAATCGTTTTCAGTCGGAAACAGCTGT
TCGGAGTTTACCGTGCCTCCACCCGCTGTATCGGCAACGGACTCGCTGTCCACTTGGTACCCTGAAAGGAGTTGACCAAT
GGACCAATGTTGGAAGGGTTCTCGACGAATCGCCTCTAACGTAGCGCAGCGGTGGGAAGCACTTCTTCGCTGTGCCTACG
CATGGAGCTGAGTCTATGTCGTTGAGATAGGTCCGTCTCTAGCTTAACCGGTAATATAGGCTCCTGGGTCTACGAACGAC
CAGGCTTCCCTGGGACCCCGGTTAGCGTCTCGCCAGGCCTCGACTGAAATCGACGTAACCCGGAAACCGCGTGTCGTATA
CCCCGAAAGACGCAAGTGCCTAGGCCGCTTCCTGCCTGAATACCACCGTGTCACATACGTTATTAGTGGTGTGTAGACAA
CCGAAACAGACTTACCACCCATACCCAAAAATCCTCAGGTACGCCGAGGTACGGACCTACTCGATCCTTCTCTCTGCTCC
GTTGCTCGTAAGTCGTCGCACCAACACCCGGAGTCGACTGGCGGTGGTGCCACAAGCGACGCTCTCCGAAACGGTGTAAG
TCATTCGTCTGTCACCAAAGGTCCTTCAGTCTCGAAAAGAACTCTCTACGACTAGTGTTAGACACGCGTCTCCGCCGTCC
TGGCCTTCAACACGCCGCCACTGGCACGTCGAGCCGCAGTGCAGCTCAGACTGTGCGCTCATAGTCGAGCAACTTACTTC
CCGTCGTCTCCGCGGCCGTCGTAGAGCACACTAAGCACACCTTGACATACAATCGAGCTCAGGTTTTGCACCCACGTCTG
GGACACGCTCTCAGTGGAAGCTGCGAGACACAACGACAAGGCATAAATGGTGAGAACTCCTTACGTCCATCCCTATCGCA
TCTTCGGCAAAGCCGGCAAGGGGGCGTGCGTTGTCATGGGCCTATTATGGGAAGGGGTCGGCGTTCGGGGATTTGTGTCT
CTCGCAATTCCCTCTTCCCAAACTCGCACAGCTCCTGCGTCTAAAACGGGTTCGATGGGCTCACTCTGCTGTAATGTTGA
AGCTTCCAGCAGTCTAGCGCTAGGAGGTGAACTGGGCTACGCGAAATTATACTGCCACGTAACTGTTCTGATCCTTTCGC
TAGAGTACTCCGAGCAATCGCCTTCAGCGATGCCCATGTGGACGCATGTGAAGGGTCTGCATCTAGATACGACATTTCCG
GTCGCCCTGGTGTACGGTACTTTCGATTGGTCTCTTCACGCTCAGACCTCGAATACTGGGTACATAAAGATGAAAAC
>SRR364659_unknown_description_
CGAGAGCTCAGCCAATGCGAGCTCATGCCCTGCGGTAACTATTTTCTCAATCCTGAGGTCACACACTCAGTATGGGGGCA
CCAATAATCTCACATACAGCTTTCGAAGCCCATCTTGTGGGCACGCCGGTGACCTAGCCCCCGGCTTGTCTCGTGGAGCC
GAAGACACTTTTTCGTTTTACCTGATCCGCACGTTCCCCTCCATGGGGACACCGCAAATATGTCTCCGTCTTAGTGGCAA
ATTTCAAGTTACGGTCGAATGAGCGATGGCTGATTCGCCAATTTCGCCTGACCCAGGTAACAAGAGACACGCACCGAAGT
CAGCCTACGTCGGTAGCTCTCACACATTCAAGGACACTGGAACGGACTCGGTGCCTATTTGCAAACTAACAATACCGCAA
ATCAAGGATGCACACGCTGCGTTCAAGATTGAAGCACACCACTTAACGTCTCCCATCGGTTACCTCTGCCCCACGAAGCG
ACCGCGGCTTGCTACGGACGGAGCAGGTGTGGGCAGGAAGAGAAATCATGGTAAAAATAGTATTCTATTGGTGCCAAATC
TGTCAGCTCGGTTATCCCAATCACGTTTTGTGTACGTTGGCGCTAAGCCCACTGACAAAATTAGACGAGCATCCCATTAT
TTGCGTCGCCGGGTGTTCCACGAATTCGATCTGCCGTAATGGGGCAGCGAGTCTATCCTATTAACATAACACAGCCTCTC
ATCACAATCGTCCGGGAATGGCGAGGGGATAAGATTCTGGCCGAGATCTCAGGTTTTGCAATTTAGACCTAGGATAATCC
TCCTTCCGTCACTCCGTTTGGAGACGCAGAACCAGCCCGCGGCTGCCACACTCACATGCGCTGCCGTCGCCCTACTGCGT
ATAGTTTAGGGAATGATCCACTTGATTTATATCGAGGAGCCGAAAGATCAGTGCTAATGCGCGCTTGGGGCAAGCGGAAT
ATGACAAGGAGAGAGGCGAACGGTCGAAAAGGTCCGAGTCTGGCGCAATGACGCTGGAATCAGCACCAGCAGGCATCCTA
CACAGTCAAGTTTGCTAATGCCCGGTTTTGACCGCACGGGTCTCTGACTGTACGACGTCACGCCTCGTCTTGTGTGCGGT
CGGGTGCTATCTCATTGGCGGAGAGGGGAAGAACCAAACAAAGACAACATCACAGGACGCCACTCTAAGCTGCCCAGTTC
CAGAATATGAGCAATTGTCAAGAAATGTCGGCTTAGGAAGACCTGACCACAAATGTATGAACCATTACCTACCAGAGAGT
CCGGAAGTTCCGTCAAATGAGGCACCGATAGGGCAGATATTGATGACGCTACTCGAATGCGGTTGTGCCATCCCAAGAGC
ATGAGCAAACACGTTCCGGCAAATCCTACAGGTTAGGGTCACGCGCACGTGCCCGCACCAATTAGCGGGGTCGCAGAATA
CTGGGGAAATCACCGCTCTGACGATTCGCAGGAGTTTGTTCGCAGTCCCAGAGAGTACGCAGTTCTTACGAGACCCGGGG
ACTGAGAGTTCTCCGTGGTAAACCCCCCTGGAAGCTCCCAGCACTCTGGTCCGCTGGGTTCTTACGCGACGCCCTTTTAG
CCGACCTATCTGGCCGGCCCATCATCCTATGGGTGAGTTGCGCGTGGATGGGGTGATAACAAGAGGCAGGCACCCTGTTC
TCACCCGTACGAACACCACGGCATTCCACAGATGAGTAGGTACAGTGAAGACGCGTAATCATTCCTAAGGTGCGAAAGTG
CCGCAGCAAGGGGAGGTCGGATGCCACGGACACCTCGGTTGCGTCGTAAGCGATAACCTTAATAGTCAGAATCGATAATA
TGTAGCTAAACAGTGCGCTCAAGGTCGACGGCACAAGGACTTAGTGCATATGACGGCTCTAGTTCTAAACATGCTGCGCC
CGCCCCCGGGCCAACCGTCCAGTCGCAGCTCGATAGCAATCTCGTAGAGACGCCCCCCTAACAGTCCGGAGACGAAGCTC
GCGGACATAGGGGTCTGGATCATATTGCCATACGTCACTGGTGTGAGTCGTTATGGAGGTGCCCAGCTGGAGAACTGCAG
CCTATGGACTACGGGGGTAGATTTACACCTTACACGCCCGCTGCTCGCCACGTTCCCTATACTAGGTATCGGTCAAGACC
TGGGCTATTACCCACTGGAGCGAGAGCCGCACGCTCTTATCGTAGGGGAGCAGATAAGATCGTCACGACCCGGAGAGCCT
AAACAACTATTCGCATCCTCAGGCCAACCTTGGCAGTGGCAGGCCATAACAAGTATTATGGTGGAACGTCTTCTTGGTGG
TAGGCCAATAGTACTTTTCTTGCTTTTGGGCAGTCTGCACATATCAGAACGGGCCCCACTCGTTTCGAGAAACCAGAGGA
CACTAGAAGATCAATCGCCGTACGAAATCTAGCCACCTCTCTTCGGGATTGCGGGGGTGCACACCGTCCCCCCGTGCCTA
GCATGAGGGGCTACAGAGTGGTGATCGGCGCAACGAAAAGCTTACGCAAGGGGAAGTGTGGCTTGAATGTTCATATTTCC
CGCGAAAGCTTTGTGGAGGAGCAGAGAGTACGCCGGGTATGGGGTTGTATGTAAATCAGACGATCTCCATATGTTGTTCA
AGCTCGCACAGCTGTCGGCACATCACCGTCTAAAAAGACAGCGCTAGGTATTCATGGAGGCAGTAAAAACTCAGCTGAGA
AGCGGTAGATGCTCCGGAGGAGCGTAAAACTGGACTTAGACCGAACGTTTCTCAGACTAGACTTGGGGGCGCGAACGAGG
AACGTAAAAGAGGTCTTGAGCGCCGCATAGAATCAGCACAATCTGGCCAGTCGGATTACTAAGCCCAGGCGCCATGGAGC
GGCAGGTACAAGAAACGAAGTGCGAGAAGTTACGAAGAGTCAAGATAAACGTTGGGGGGCAGCGGCGTGGGAGCCTAACA
TGGACCTCACTGCCCCCGATACGCGGGGGCGGCGGGACACGACTTCGCTAGGCTCGAGGTAAACCAGGCTAGGAAAATAG
TTCGGATCGGCACTCGCGCACAGTTCAACAGCCGGGAGGGCGCAAGTAGTTGACTGTTTCTGACGCCAGGCTTCAGAGTC
TCACATCCATCTGGAACACGCTACTGCATGCCTGCGGCGTCACCAGGAACCTGCGTGGGCGCACAATGTCTGAGGTATCC
ATTTGACTTAGCGGCGATGACTTCTTTCCCAGAATGGGAGGAAAGGCGGTCGATTTCAAGCACCAAAGCCCTTCCCGACC
AGCACGAGGATCCTAAGCACTTTCGCGTAAATATACTGGGACAATGAGCAGAGACGGCTTTACTAGGACAGACCCCGCAA
CAATCCACAGCAGGGGTATGTACCTTTCAATTTCAGGGCCACGTGTAGTGAACGCGTACCTCGCTGCTCAGGCGTTGAGA
GTAGAAACCGGCCACGCGCGCTAGTATTAAGGATTGAGACGGAAGCCGACATAGTGAAGGCGGGTGGGGGAGACTAGACT
GGTGGTCCACGCAGGAGAGGGAGGTTGAATGTGAACGGGAGCCCTTGTTTACGATTGGGCTACTGGCACTCTCAATAAGC
CAGTGCGGTGAGTTGTTTCTCAAACTTTCTAGAAGTTTTTCTTTCTGGATGTTTTTGTTCTCCTTACTGTAGAACTCTCA
ATGACGGTCGCTTCGAGCCCATCGATCGGTGGTTGCGTCATATACGATTCTCAGCCGATACCACTCGGCCCGTTACTCCC
CCGATTTTATGGGCACAGCCTGTGGCCGACGGCACCGCCGTAATGGTTTGACATTCGTGAGTCCGACCCAAAGCCTGAAG
CATGTCTACGCGGAGCCCCAATTTGCGCGGACCACCCTCCCACCGCATCCCTAACCCTTACGCCTGCTGCCGACTGTTGT
AGTCGAGTATTGTGTCAGGCCATTGTATCTCAATAGTTTTTGAGCTGGTCCCCCAGGCGCGCGGGCCCGGGGACTGCTAG
GCTTCCTTAAACGGAGTGTTGCATTTAGGTTGACGATGGAGGGGGACCGGTGAATGCTTCGGGCTTCTTTCCTGTTTTAT
ACGGGTCACTAAATCCTTGTCCTGGTGCCCGTCGTAGCGGCTTGTAGTAATTCTTCTTGAGGCGGTGCATCTCGTGACCG
GATCAGGCCCCCTCTTGTCTCATGCTGTCCTCATAACACAAACGGCGGAATGAACTCCAGTCCGCCGGGTAAATCAGTCC
TTAAGCAGTGTTAGAGTGGTGCTATCCATAACTAGATACGGCGAATTTGGGCAACAACTCGTACTTGTGTGGGTTCGCCA
TCGCGTTAGCCTTCCCGTAAATGAACCAGCGCTAAATAGAGTTATGCTTATGCGCGCACGGATGATTTGGGGTCGCTCTC
GTGGTTGCTCCAGTGCGATGTGCCCCGACGGTGAGAGCTGTTGGGACCAAATGGGCGGCATGGCGACTCAGCGTACGAGA
TGGGATCCGATACACCCTTACGGGATAACCCGCTTAGTAGCTCTTCCATCGTGCCTTGCTCAGTCTGCTAATCCCGCCCC
TCATTTCGCGCTCGGCCTCCGTCATCGCTTCCTCGAGGGGGACTCAAGATTTTAAATCGTTTTCAGTCGGAAACAGCTGT
TCGGAGTTTACCGTGCCTCCACCCGCTGTATCGGCAACGGACTCGCTGTCCACTTGGTACCCTGAAAGGAGTTGACCAAT
GGACCAATGTTGGAAGGGTTCTCGACGAATCGCCTCTAACGTAGCGCAGCGGTGGGAAGCACTTCTTCGCTGTGCCTACG
CATGGAGCTGAGTCTATGTCGTTGAGATAGGTCCGTCTCTAGCTTAACCGGTAATATAGGCTCCTGGGTCTACGAACGAC
CAGGCTTCCCTGGGACCCCGGTTAGCGTCTCGCCAGGCCTCGACTGAAATCGACGTAACCCGGAAACCGCGTGTCGTATA
CCCCGAAAGACGCAAGTGCCTAGGCCGCTTCCTGCCTGAATACCACCGTGTCACATACGTTATTAGTGGTGTGTAGACAA
CCGAAACAGACTTACCACCCATACCCAAAAATCCTCAGGTACGCCGAGGTACGGACCTACTCGATCCTTCTCTCTGCTCC
GTTGCTCGTAAGTCGTCGCACCAACACCCGGAGTCGACTGGCGGTGGTGCCACAAGCGACGCTCTCCGAAACGGTGTAAG
TCATTCGTCTGTCACCAAAGGTCCTTCAGTCTCGAAAAGAACTCTCTACGACTAGTGTTAGACACGCGTCTCCGCCGTCC
TGGCCTTCAACACGCCGCCACTGGCACGTCGAGCCGCAGTGCAGCTCAGACTGTGCGCTCATAGTCGAGCAACTTACTTC
CCGTCGTCTCCGCGGCCGTCGTAGAGCACACTAAGCACACCTTGACATACAATCGAGCTCAGGTTTTGCACCCACGTCTG
GGACACGCTCTCAGTGGAAGCTGCGAGACACAACGACAAGGCATAAATGGTGAGAACTCCTTACGTCCATCCCTATCGCA
TCTTCGGCAAAGCCGGCAAGGGGGCGTGCGTTGTCATGGGCCTATTATGGGAAGGGGTCGGCGTTCGGGGATTTGTGTCT
CTCGCAATTCCCTCTTCCCAAACTCGCACAGCTCCTGCGTCTAAAACGGGTTCGATGGGCTCACTCTGCTGTAATGTTGA
AGCTTCCAGCAGTCTAGCGCTAGGAGGTGAACTGGGCTACGCGAAATTATACTGCCACGTAACTGTTCTGATCCTTTCGC
TAGAGTACTCCGAGCAATCGCCTTCAGCGATGCCCATGTGGACGCATGTGAAGGGTCTGCATCTAGATACGACATTTCCG
GTCGCCCTGGTGTACGGTACTTTCGATTGGTCTCTTCACGCTCAGACCTCGAATACTGGGTACATAAAGATGAAAAC
>SRR364660_unknown_description_
CGAGAGCTCAGCCAATGCGAGCTCATGCCCTGCGGTAACTATTTTCTCAATCCTGAGGTCACACACTCAGTATGGGGGCA
CCAATAATCTCACATACAGCTTTCGAAGCCCATCTTGTGGGCACGCCGGTGACCTAGCCCCCGGCTTGTCTCGTGGAGCC
GAAGACACTTTTTCGTTTTACCTGATCCGCACGTTCCCCTCCATGGGGACACCGCAAATATGTCTCCGTCTTAGTGGCAA
ATTTCAAGTTACGGTCGAATGAGCGATGGCTGATTCGCCAATTTCGCCTGACCCAGGTAACAAGAGACACGCACCGAAGT
CAGCCTACGTCGGTAGCTCTCACACATTCAAGGACACTGGAACGGACTCGGTGCCTATTTGCAAACTAACAATACCGCAA
ATCAAGGATGCACACGCTGCGTTCAAGATTGAAGCACACCACTTAACGTCTCCCATCGGTTACCTCTGCCCCACGAAGCG
ACCGCGGCTTGCTACGGACGGAGCAGGTGTGGGCAGGAAGAGAAATCATGGTAAAAATAGTATTCTATTGGTGCCAAATC
TGTCAGCTCGGTTATCCCAATCACGTTTTGTGTACGTTGGCGCTAAGCCCACTGACAAAATTAGACGAGCATCCCATTAT
TTGCGTCGCCGGGTGTTCCACGAATTCGATCTGCCGTAATGGGGCAGCGAGTCTATCCTATTAACATAACACAGCCTCTC
ATCACAATCGTCCGGGAATGGCGAGGGGATAAGATTCTGGCCGAGATCTCAGGTTTTGCAATTTAGACCTAGGATAATCC
TCCTTCCGTCACTCCGTTTGGAGACGCAGAACCAGCCCGCGGCTGCCACACTCACATGCGCTGCCGTCGCCCTACTGCGT
ATAGTTTAGGGAATGATCCACTTGATTTATATCGAGGAGCCGAAAGATCAGTGCTAATGCGCGCTTGGGGCAAGCGGAAT
ATGACAAGGAGAGAGGCGAACGGTCGAAAAGGTCCGAGTCTGGCGCAATGACGCTGGAATCAGCACCAGCAGGCATCCTA
CACAGTCAAGTTTGCTAATGCCCGGTTTTGACCGCACGGGTCTCTGACTGTACGACGTCACGCCTCGTCTTGTGTGCGGT
CGGGTGCTATCTCATTGGCGGAGAGGGGAAGAACCAAACAAAGACAACATCACAGGACGCCACTCTAAGCTGCCCAGTTC
CAGAATATGAGCAATTGTCAAGAAATGTCGGCTTAGGAAGACCTGACCACAAATGTATGAACCATTACCTACCAGAGAGT
CCGGAAGTTCCGTCAAATGAGGCACCGATAGGGCAGATATTGATGACGCTACTCGAATGCGGTTGTGCCATCCCAAGAGC
ATGAGCAAACACGTTCCGGCAAATCCTACAGGTTAGGGTCACGCGCACGTGCCCGCACCAATTAGCGGGGTCGCAGAATA
CTGGGGAAATCACCGCTCTGACGATTCGCAGGAGTTTGTTCGCAGTCCCAGAGAGTACGCAGTTCTTACGAGACCCGGGG
ACTGAGAGTTCTCCGTGGTAAACCCCCCTGGAAGCTCCCAGCACTCTGGTCCGCTGGGTTCTTACGCGACGCCCTTTTAG
CCGACCTATCTGGCCGGCCCATCATCCTATGGGTGAGTTGCGCGTGGATGGGGTGATAACAAGAGGCAGGCACCCTGTTC
TCACCCGTACGAACACCACGGCATTCCACAGATGAGTAGGTACAGTGAAGACGCGTAATCATTCCTAAGGTGCGAAAGTG
CCGCAGCAAGGGGAGGTCGGATGCCACGGACACCTCGGTTGCGTCGTAAGCGATAACCTTAATAGTCAGAATCGATAATA
TGTAGCTAAACAGTGCGCTCAAGGTCGACGGCACAAGGACTTAGTGCATATGACGGCTCTAGTTCTAAACATGCTGCGCC
CGCCCCCGGGCCAACCGTCCAGTCGCAGCTCGATAGCAATCTCGTAGAGACGCCCCCCTAACAGTCCGGAGACGAAGCTC
GCGGACATAGGGGTCTGGATCATATTGCCATACGTCACTGGTGTGAGTCGTTATGGAGGTGCCCAGCTGGAGAACTGCAG
CCTATGGACTACGGGGGTAGATTTACACCTTACACGCCCGCTGCTCGCCACGTTCCCTATACTAGGTATCGGTCAAGACC
TGGGCTATTACCCACTGGAGCGAGAGCCGCACGCTCTTATCGTAGGGGAGCAGATAAGATCGTCACGACCCGGAGAGCCT
AAACAACTATTCGCATCCTCAGGCCAACCTTGGCAGTGGCAGGCCATAACAAGTATTATGGTGGAACGTCTTCTTGGTGG
TAGGCCAATAGTACTTTTCTTGCTTTTGGGCAGTCTGCACATATCAGAACGGGCCCCACTCGTTTCGAGAAACCAGAGGA
CACTAGAAGATCAATCGCCGTACGAAATCTAGCCACCTCTCTTCGGGATTGCGGGGGTGCACACCGTCCCCCCGTGCCTA
GCATGAGGGGCTACAGAGTGGTGATCGGCGCAACGAAAAGCTTACGCAAGGGGAAGTGTGGCTTGAATGTTCATATTTCC
CGCGAAAGCTTTGTGGAGGAGCAGAGAGTACGCCGGGTATGGGGTTGTATGTAAATCAGACGATCTCCATATGTTGTTCA
AGCTCGCACAGCTGTCGGCACATCACCGTCTAAAAAGACAGCGCTAGGTATTCATGGAGGCAGTAAAAACTCAGCTGAGA
AGCGGTAGATGCTCCGGAGGAGCGTAAAACTGGACTTAGACCGAACGTTTCTCAGACTAGACTTGGGGGCGCGAACGAGG
AACGTAAAAGAGGTCTTGAGCGCCGCATAGAATCAGCACAATCTGGCCAGTCGGATTACTAAGCCCAGGCGCCATGGAGC
GGCAGGTACAAGAAACGAAGTGCGAGAAGTTACGAAGAGTCAAGATAAACGTTGGGGGGCAGCGGCGTGGGAGCCTAACA
TGGACCTCACTGCCCCCGATACGCGGGGGCGGCGGGACACGACTTCGCTAGGCTCGAGGTAAACCAGGCTAGGAAAATAG
TTCGGATCGGCACTCGCGCACAGTTCAACAGCCGGGAGGGCGCAAGTAGTTGACTGTTTCTGACGCCAGGCTTCAGAGTC
TCACATCCATCTGGAACACGCTACTGCATGCCTGCGGCGTCACCAGGAACCTGCGTGGGCGCACAATGTCTGAGGTATCC
ATTTGACTTAGCGGCGATGACTTCTTTCCCAGAATGGGAGGAAAGGCGGTCGATTTCAAGCACCAAAGCCCTTCCCGACC
AGCACGAGGATCCTAAGCACTTTCGCGTAAATATACTGGGACAATGAGCAGAGACGGCTTTACTAGGACAGACCCCGCAA
CAATCCACAGCAGGGGTATGTACCTTTCAATTTCAGGGCCACGTGTAGTGAACGCGTACCTCGCTGCTCAGGCGTTGAGA
GTAGAAACCGGCCACGCGCGCTAGTATTAAGGATTGAGACGGAAGCCGACATAGTGAAGGCGGGTGGGGGAGACTAGACT
GGTGGTCCACGCAGGAGAGGGAGGTTGAATGTGAACGGGAGCCCTTGTTTACGATTGGGCTACTGGCACTCTCAATAAGC
CAGTGCGGTGAGTTGTTTCTCAAACTTTCTAGAAGTTTTTCTTTCTGGATGTTTTTGTTCTCCTTACTGTAGAACTCTCA
ATGACGGTCGCTTCGAGCCCATCGATCGGTGGTTGCGTCATATACGATTCTCAGCCGATACCACTCGGCCCGTTACTCCC
CCGATTTTATGGGCACAGCCTGTGGCCGACGGCACCGCCGTAATGGTTTGACATTCGTGAGTCCGACCCAAAGCCTGAAG
CATGTCTACGCGGAGCCCCAATTTGCGCGGACCACCCTCCCACCGCATCCCTAACCCTTACGCCTGCTGCCGACTGTTGT
AGTCGAGTATTGTGTCAGGCCATTGTATCTCAATAGTTTTTGAGCTGGTCCCCCAGGCGCGCGGGCCCGGGGACTGCTAG
GCTTCCTTAAACGGAGTGTTGCATTTAGGTTGACGATGGAGGGGGACCGGTGAATGCTTCGGGCTTCTTTCCTGTTTTAT
ACGGGTCACTAAATCCTTGTCCTGGTGCCCGTCGTAGCGGCTTGTAGTAATTCTTCTTGAGGCGGTGCATCTCGTGACCG
GATCAGGCCCCCTCTTGTCTCATGCTGTCCTCATAACACAAACGGCGGAATGAACTCCAGTCCGCCGGGTAAATCAGTCC
TTAAGCAGTGTTAGAGTGGTGCTATCCATAACTAGATACGGCGAATTTGGGCAACAACTCGTACTTGTGTGGGTTCGCCA
TCGCGTTAGCCTTCCCGTAAATGAACCAGCGCTAAATAGAGTTATGCTTATGCGCGCACGGATGATTTGGGGTCGCTCTC
GTGGTTGCTCCAGTGCGATGTGCCCCGACGGTGAGAGCTGTTGGGACCAAATGGGCGGCATGGCGACTCAGCGTACGAGA
TGGGATCCGATACACCCTTACGGGATAACCCGCTTAGTAGCTCTTCCATCGTGCCTTGCTCAGTCTGCTAATCCCGCCCC
TCATTTCGCGCTCGGCCTCCGTCATCGCTTCCTCGAGGGGGACTCAAGATTTTAAATCGTTTTCAGTCGGAAACAGCTGT
TCGGAGTTTACCGTGCCTCCACCCGCTGTATCGGCAACGGACTCGCTGTCCACTTGGTACCCTGAAAGGAGTTGACCAAT
GGACCAATGTTGGAAGGGTTCTCGACGAATCGCCTCTAACGTAGCGCAGCGGTGGGAAGCACTTCTTCGCTGTGCCTACG
CATGGAGCTGAGTCTATGTCGTTGAGATAGGTCCGTCTCTAGCTTAACCGGTAATATAGGCTCCTGGGTCTACGAACGAC
CAGGCTTCCCTGGGACCCCGGTTAGCGTCTCGCCAGGCCTCGACTGAAATCGACGTAACCCGGAAACCGCGTGTCGTATA
CCCCGAAAGACGCAAGTGCCTAGGCCGCTTCCTGCCTGAATACCACCGTGTCACATACGTTATTAGTGGTGTGTAGACAA
CCGAAACAGACTTACCACCCATACCCAAAAATCCTCAGGTACGCCGAGGTACGGACCTACTCGATCCTTCTCTCTGCTCC
GTTGCTCGTAAGTCGTCGCACCAACACCCGGAGTCGACTGGCGGTGGTGCCACAAGCGACGCTCTCCGAAACGGTGTAAG
TCATTCGTCTGTCACCAAAGGTCCTTCAGTCTCGAAAAGAACTCTCTACGACTAGTGTTAGACACGCGTCTCCGCCGTCC
TGGCCTTCAACACGCCGCCACTGGCACGTCGAGCCGCAGTGCAGCTCAGACTGTGCGCTCATAGTCGAGCAACTTACTTC
CCGTCGTCTCCGCGGCCGTCGTAGAGCACACTAAGCACACCTTGACATACAATCGAGCTCAGGTTTTGCACCCACGTCTG
GGACACGCTCTCAGTGGAAGCTGCGAGACACAACGACAAGGCATAAATGGTGAGAACTCCTTACGTCCATCCCTATCGCA
TCTTCGGCAAAGCCGGCAAGGGGGCGTGCGTTGTCATGGGCCTATTATGGGAAGGGGTCGGCGTTCGGGGATTTGTGTCT
CTCGCAATTCCCTCTTCCCAAACTCGCACAGCTCCTGCGTCTAAAACGGGTTCGATGGGCTCACTCTGCTGTAATGTTGA
AGCTTCCAGCAGTCTAGCGCTAGGAGGTGAACTGGGCTACGCGAAATTATACTGCCACGTAACTGTTCTGATCCTTTCGC
TAGAGTACTCCGAGCAATCGCCTTCAGCGATGCCCATGTGGACGCATGTGAAGGGTCTGCATCTAGATACGACATTTCCG
GTCGCCCTGGTGTACGGTACTTTCGATTGGTCTCTTCACGCTCAGACCTCGAATACTGGGTACATAAAGATGAAAAC
>SRR364661_unknown_description_
CGAGAGCTCAGCCAATGCGAGCTCATGCCCTGCGGTAACTATTTTCTCAATCCTGAGGTCACACACTCAGTATGGGGGCA
CCAATAATCTCACATACAGCTTTCGAAGCCCATCTTGTGGGCACGCCGGTGACCTAGCCCCCGGCTTGTCTCGTGGAGCC
GAAGACACTTTTTCGTTTTACCTGATCCGCACGTTCCCCTCCATGGGGACACCGCAAATATGTCTCCGTCTTAGTGGCAA
ATTTCAAGTTACGGTCGAATGAGCGATGGCTGATTCGCCAATTTCGCCTGACCCAGGTAACAAGAGACACGCACCGAAGT
CAGCCTACGTCGGTAGCTCTCACACATTCAAGGACACTGGAACGGACTCGGTGCCTATTTGCAAACTAACAATACCGCAA
ATCAAGGATGCACACGCTGCGTTCAAGATTGAAGCACACCACTTAACGTCTCCCATCGGTTACCTCTGCCCCACGAAGCG
ACCGCGGCTTGCTACGGACGGAGCAGGTGTGGGCAGGAAGAGAAATCATGGTAAAAATAGTATTCTATTGGTGCCAAATC
TGTCAGCTCGGTTATCCCAATCACGTTTTGTGTACGTTGGCGCTAAGCCCACTGACAAAATTAGACGAGCATCCCATTAT
TTGCGTCGCCGGGTGTTCCACGAATTCGATCTGCCGTAATGGGGCAGCGAGTCTATCCTATTAACATAACACAGCCTCTC
ATCACAATCGTCCGGGAATGGCGAGGGGATAAGATTCTGGCCGAGATCTCAGGTTTTGCAATTTAGACCTAGGATAATCC
TCCTTCCGTCACTCCGTTTGGAGACGCAGAACCAGCCCGCGGCTGCCACACTCACATGCGCTGCCGTCGCCCTACTGCGT
ATAGTTTAGGGAATGATCCACTTGATTTATATCGAGGAGCCGAAAGATCAGTGCTAATGCGCGCTTGGGGCAAGCGGAAT
ATGACAAGGAGAGAGGCGAACGGTCGAAAAGGTCCGAGTCTGGCGCAATGACGCTGGAATCAGCACCAGCAGGCATCCTA
CACAGTCAAGTTTGCTAATGCCCGGTTTTGACCGCACGGGTCTCTGACTGTACGACGTCACGCCTCGTCTTGTGTGCGGT
CGGGTGCTATCTCATTGGCGGAGAGGGGAAGAACCAAACAAAGACAACATCACAGGACGCCACTCTAAGCTGCCCAGTTC
CAGAATATGAGCAATTGTCAAGAAATGTCGGCTTAGGAAGACCTGACCACAAATGTATGAACCATTACCTACCAGAGAGT
CCGGAAGTTCCGTCAAATGAGGCACCGATAGGGCAGATATTGATGACGCTACTCGAATGCGGTTGTGCCATCCCAAGAGC
ATGAGCAAACACGTTCCGGCAAATCCTACAGGTTAGGGTCACGCGCACGTGCCCGCACCAATTAGCGGGGTCGCAGAATA
CTGGGGAAATCACCGCTCTGACGATTCGCAGGAGTTTGTTCGCAGTCCCAGAGAGTACGCAGTTCTTACGAGACCCGGGG
ACTGAGAGTTCTCCGTGGTAAACCCCCCTGGAAGCTCCCAGCACTCTGGTCCGCTGGGTTCTTACGCGACGCCCTTTTAG
CCGACCTATCTGGCCGGCCCATCATCCTATGGGTGAGTTGCGCGTGGATGGGGTGATAACAAGAGGCAGGCACCCTGTTC
TCACCCGTACGAACACCACGGCATTCCACAGATGAGTAGGTACAGTGAAGACGCGTAATCATTCCTAAGGTGCGAAAGTG
CCGCAGCAAGGGGAGGTCGGATGCCACGGACACCTCGGTTGCGTCGTAAGCGATAACCTTAATAGTCAGAATCGATAATA
TGTAGCTAAACAGTGCGCTCAAGGTCGACGGCACAAGGACTTAGTGCATATGACGGCTCTAGTTCTAAACATGCTGCGCC
CGCCCCCGGGCCAACCGTCCAGTCGCAGCTCGATAGCAATCTCGTAGAGACGCCCCCCTAACAGTCCGGAGACGAAGCTC
GCGGACATAGGGGTCTGGATCATATTGCCATACGTCACTGGTGTGAGTCGTTATGGAGGTGCCCAGCTGGAGAACTGCAG
CCTATGGACTACGGGGGTAGATTTACACCTTACACGCCCGCTGCTCGCCACGTTCCCTATACTAGGTATCGGTCAAGACC
TGGGCTATTACCCACTGGAGCGAGAGCCGCACGCTCTTATCGTAGGGGAGCAGATAAGATCGTCACGACCCGGAGAGCCT
AAACAACTATTCGCATCCTCAGGCCAACCTTGGCAGTGGCAGGCCATAACAAGTATTATGGTGGAACGTCTTCTTGGTGG
TAGGCCAATAGTACTTTTCTTGCTTTTGGGCAGTCTGCACATATCAGAACGGGCCCCACTCGTTTCGAGAAACCAGAGGA
CACTAGAAGATCAATCGCCGTACGAAATCTAGCCACCTCTCTTCGGGATTGCGGGGGTGCACACCGTCCCCCCGTGCCTA
GCATGAGGGGCTACAGAGTGGTGATCGGCGCAACGAAAAGCTTACGCAAGGGGAAGTGTGGCTTGAATGTTCATATTTCC
CGCGAAAGCTTTGTGGAGGAGCAGAGAGTACGCCGGGTATGGGGTTGTATGTAAATCAGACGATCTCCATATGTTGTTCA
AGCTCGCACAGCTGTCGGCACATCACCGTCTAAAAAGACAGCGCTAGGTATTCATGGAGGCAGTAAAAACTCAGCTGAGA
AGCGGTAGATGCTCCGGAGGAGCGTAAAACTGGACTTAGACCGAACGTTTCTCAGACTAGACTTGGGGGCGCGAACGAGG
AACGTAAAAGAGGTCTTGAGCGCCGCATAGAATCAGCACAATCTGGCCAGTCGGATTACTAAGCCCAGGCGCCATGGAGC
GGCAGGTACAAGAAACGAAGTGCGAGAAGTTACGAAGAGTCAAGATAAACGTTGGGGGGCAGCGGCGTGGGAGCCTAACA
TGGACCTCACTGCCCCCGATACGCGGGGGCGGCGGGACACGACTTCGCTAGGCTCGAGGTAAACCAGGCTAGGAAAATAG
TTCGGATCGGCACTCGCGCACAGTTCAACAGCCGGGAGGGCGCAAGTAGTTGACTGTTTCTGACGCCAGGCTTCAGAGTC
TCACATCCATCTGGAACACGCTACTGCATGCCTGCGGCGTCACCAGGAACCTGCGTGGGCGCACAATGTCTGAGGTATCC
ATTTGACTTAGCGGCGATGACTTCTTTCCCAGAATGGGAGGAAAGGCGGTCGATTTCAAGCACCAAAGCCCTTCCCGACC
AGCACGAGGATCCTAAGCACTTTCGCGTAAATATACTGGGACAATGAGCAGAGACGGCTTTACTAGGACAGACCCCGCAA
CAATCCACAGCAGGGGTATGTACCTTTCAATTTCAGGGCCACGTGTAGTGAACGCGTACCTCGCTGCTCAGGCGTTGAGA
GTAGAAACCGGCCACGCGCGCTAGTATTAAGGATTGAGACGGAAGCCGACATAGTGAAGGCGGGTGGGGGAGACTAGACT
GGTGGTCCACGCAGGAGAGGGAGGTTGAATGTGAACGGGAGCCCTTGTTTACGATTGGGCTACTGGCACTCTCAATAAGC
CAGTGCGGTGAGTTGTTTCTCAAACTTTCTAGAAGTTTTTCTTTCTGGATGTTTTTGTTCTCCTTACTGTAGAACTCTCA
ATGACGGTCGCTTCGAGCCCATCGATCGGTGGTTGCGTCATATACGATTCTCAGCCGATACCACTCGGCCCGTTACTCCC
CCGATTTTATGGGCACAGCCTGTGGCCGACGGCACCGCCGTAATGGTTTGACATTCGTGAGTCCGACCCAAAGCCTGAAG
CATGTCTACGCGGAGCCCCAATTTGCGCGGACCACCCTCCCACCGCATCCCTAACCCTTACGCCTGCTGCCGACTGTTGT
AGTCGAGTATTGTGTCAGGCCATTGTATCTCAATAGTTTTTGAGCTGGTCCCCCAGGCGCGCGGGCCCGGGGACTGCTAG
GCTTCCTTAAACGGAGTGTTGCATTTAGGTTGACGATGGAGGGGGACCGGTGAATGCTTCGGGCTTCTTTCCTGTTTTAT
ACGGGTCACTAAATCCTTGTCCTGGTGCCCGTCGTAGCGGCTTGTAGTAATTCTTCTTGAGGCGGTGCATCTCGTGACCG
GATCAGGCCCCCTCTTGTCTCATGCTGTCCTCATAACACAAACGGCGGAATGAACTCCAGTCCGCCGGGTAAATCAGTCC
TTAAGCAGTGTTAGAGTGGTGCTATCCATAACTAGATACGGCGAATTTGGGCAACAACTCGTACTTGTGTGGGTTCGCCA
TCGCGTTAGCCTTCCCGTAAATGAACCAGCGCTAAATAGAGTTATGCTTATGCGCGCACGGATGATTTGGGGTCGCTCTC
GTGGTTGCTCCAGTGCGATGTGCCCCGACGGTGAGAGCTGTTGGGACCAAATGGGCGGCATGGCGACTCAGCGTACGAGA
TGGGATCCGATACACCCTTACGGGATAACCCGCTTAGTAGCTCTTCCATCGTGCCTTGCTCAGTCTGCTAATCCCGCCCC
TCATTTCGCGCTCGGCCTCCGTCATCGCTTCCTCGAGGGGGACTCAAGATTTTAAATCGTTTTCAGTCGGAAACAGCTGT
TCGGAGTTTACCGTGCCTCCACCCGCTGTATCGGCAACGGACTCGCTGTCCACTTGGTACCCTGAAAGGAGTTGACCAAT
GGACCAATGTTGGAAGGGTTCTCGACGAATCGCCTCTAACGTAGCGCAGCGGTGGGAAGCACTTCTTCGCTGTGCCTACG
CATGGAGCTGAGTCTATGTCGTTGAGATAGGTCCGTCTCTAGCTTAACCGGTAATATAGGCTCCTGGGTCTACGAACGAC
CAGGCTTCCCTGGGACCCCGGTTAGCGTCTCGCCAGGCCTCGACTGAAATCGACGTAACCCGGAAACCGCGTGTCGTATA
CCCCGAAAGACGCAAGTGCCTAGGCCGCTTCCTGCCTGAATACCACCGTGTCACATACGTTATTAGTGGTGTGTAGACAA
CCGAAACAGACTTACCACCCATACCCAAAAATCCTCAGGTACGCCGAGGTACGGACCTACTCGATCCTTCTCTCTGCTCC
GTTGCTCGTAAGTCGTCGCACCAACACCCGGAGTCGACTGGCGGTGGTGCCACAAGCGACGCTCTCCGAAACGGTGTAAG
TCATTCGTCTGTCACCAAAGGTCCTTCAGTCTCGAAAAGAACTCTCTACGACTAGTGTTAGACACGCGTCTCCGCCGTCC
TGGCCTTCAACACGCCGCCACTGGCACGTCGAGCCGCAGTGCAGCTCAGACTGTGCGCTCATAGTCGAGCAACTTACTTC
CCGTCGTCTCCGCGGCCGTCGTAGAGCACACTAAGCACACCTTGACATACAATCGAGCTCAGGTTTTGCACCCACGTCTG
GGACACGCTCTCAGTGGAAGCTGCGAGACACAACGACAAGGCATAAATGGTGAGAACTCCTTACGTCCATCCCTATCGCA
TCTTCGGCAAAGCCGGCAAGGGGGCGTGCGTTGTCATGGGCCTATTATGGGAAGGGGTCGGCGTTCGGGGATTTGTGTCT
CTCGCAATTCCCTCTTCCCAAACTCGCACAGCTCCTGCGTCTAAAACGGGTTCGATGGGCTCACTCTGCTGTAATGTTGA
AGCTTCCAGCAGTCTAGCGCTAGGAGGTGAACTGGGCTACGCGAAATTATACTGCCACGTAACTGTTCTGATCCTTTCGC
TAGAGTACTCCGAGCAATCGCCTTCAGCGATGCCCATGTGGACGCATGTGAAGGGTCTGCATCTAGATACGACATTTCCG
GTCGCCCTGGTGTACGGTACTTTCGATTGGTCTCTTCACGCTCAGACCTCGAATACTGGGTACATAAAGATGAAAAC
>SRR364662_unknown_description_
CGAGAGCTCAGCCAATGCGAGCTCATGCCCTGCGGTAACTATTTTCTCAATCCTGAGGTCACACACTCAGTATGGGGGCA
CCAATAATCTCACATACAGCTTTCGAAGCCCATCTTGTGGGCACGCCGGTGACCTAGCCCCCGGCTTGTCTCGTGGAGCC
GAAGACACTTTTTCGTTTTACCTGATCCGCACGTTCCCCTCCATGGGGACACCGCAAATATGTCTCCGTCTTAGTGGCAA
ATTTCAAGTTACGGTCGAATGAGCGATGGCTGATTCGCCAATTTCGCCTGACCCAGGTAACAAGAGACACGCACCGAAGT
CAGCCTACGTCGGTAGCTCTCACACATTCAAGGACACTGGAACGGACTCGGTGCCTATTTGCAAACTAACAATACCGCAA
ATCAAGGATGCACACGCTGCGTTCAAGATTGAAGCACACCACTTAACGTCTCCCATCGGTTACCTCTGCCCCACGAAGCG
ACCGCGGCTTGCTACGGACGGAGCAGGTGTGGGCAGGAAGAGAAATCATGGTAAAAATAGTATTCTATTGGTGCCAAATC
TGTCAGCTCGGTTATCCCAATCACGTTTTGTGTACGTTGGCGCTAAGCCCACTGACAAAATTAGACGAGCATCCCATTAT
TTGCGTCGCCGGGTGTTCCACGAATTCGATCTGCCGTAATGGGGCAGCGAGTCTATCCTATTAACATAACACAGCCTCTC
ATCACAATCGTCCGGGAATGGCGAGGGGATAAGATTCTGGCCGAGATCTCAGGTTTTGCAATTTAGACCTAGGATAATCC
TCCTTCCGTCACTCCGTTTGGAGACGCAGAACCAGCCCGCGGCTGCCACACTCACATGCGCTGCCGTCGCCCTACTGCGT
ATAGTTTAGGGAATGATCCACTTGATTTATATCGAGGAGCCGAAAGATCAGTGCTAATGCGCGCTTGGGGCAAGCGGAAT
ATGACAAGGAGAGAGGCGAACGGTCGAAAAGGTCCGAGTCTGGCGCAATGACGCTGGAATCAGCACCAGCAGGCATCCTA
CACAGTCAAGTTTGCTAATGCCCGGTTTTGACCGCACGGGTCTCTGACTGTACGACGTCACGCCTCGTCTTGTGTGCGGT
CGGGTGCTATCTCATTGGCGGAGAGGGGAAGAACCAAACAAAGACAACATCACAGGACGCCACTCTAAGCTGCCCAGTTC
CAGAATATGAGCAATTGTCAAGAAATGTCGGCTTAGGAAGACCTGACCACAAATGTATGAACCATTACCTACCAGAGAGT
CCGGAAGTTCCGTCAAATGAGGCACCGATAGGGCAGATATTGATGACGCTACTCGAATGCGGTTGTGCCATCCCAAGAGC
ATGAGCAAACACGTTCCGGCAAATCCTACAGGTTAGGGTCACGCGCACGTGCCCGCACCAATTAGCGGGGTCGCAGAATA
CTGGGGAAATCACCGCTCTGACGATTCGCAGGAGTTTGTTCGCAGTCCCAGAGAGTACGCAGTTCTTACGAGACCCGGGG
ACTGAGAGTTCTCCGTGGTAAACCCCCCTGGAAGCTCCCAGCACTCTGGTCCGCTGGGTTCTTACGCGACGCCCTTTTAG
CCGACCTATCTGGCCGGCCCATCATCCTATGGGTGAGTTGCGCGTGGATGGGGTGATAACAAGAGGCAGGCACCCTGTTC
TCACCCGTACGAACACCACGGCATTCCACAGATGAGTAGGTACAGTGAAGACGCGTAATCATTCCTAAGGTGCGAAAGTG
CCGCAGCAAGGGGAGGTCGGATGCCACGGACACCTCGGTTGCGTCGTAAGCGATAACCTTAATAGTCAGAATCGATAATA
TGTAGCTAAACAGTGCGCTCAAGGTCGACGGCACAAGGACTTAGTGCATATGACGGCTCTAGTTCTAAACATGCTGCGCC
CGCCCCCGGGCCAACCGTCCAGTCGCAGCTCGATAGCAATCTCGTAGAGACGCCCCCCTAACAGTCCGGAGACGAAGCTC
GCGGACATAGGGGTCTGGATCATATTGCCATACGTCACTGGTGTGAGTCGTTATGGAGGTGCCCAGCTGGAGAACTGCAG
CCTATGGACTACGGGGGTAGATTTACACCTTACACGCCCGCTGCTCGCCACGTTCCCTATACTAGGTATCGGTCAAGACC
TGGGCTATTACCCACTGGAGCGAGAGCCGCACGCTCTTATCGTAGGGGAGCAGATAAGATCGTCACGACCCGGAGAGCCT
AAACAACTATTCGCATCCTCAGGCCAACCTTGGCAGTGGCAGGCCATAACAAGTATTATGGTGGAACGTCTTCTTGGTGG
TAGGCCAATAGTACTTTTCTTGCTTTTGGGCAGTCTGCACATATCAGAACGGGCCCCACTCGTTTCGAGAAACCAGAGGA
CACTAGAAGATCAATCGCCGTACGAAATCTAGCCACCTCTCTTCGGGATTGCGGGGGTGCACACCGTCCCCCCGTGCCTA
GCATGAGGGGCTACAGAGTGGTGATCGGCGCAACGAAAAGCTTACGCAAGGGGAAGTGTGGCTTGAATGTTCATATTTCC
CGCGAAAGCTTTGTGGAGGAGCAGAGAGTACGCCGGGTATGGGGTTGTATGTAAATCAGACGATCTCCATATGTTGTTCA
AGCTCGCACAGCTGTCGGCACATCACCGTCTAAAAAGACAGCGCTAGGTATTCATGGAGGCAGTAAAAACTCAGCTGAGA
AGCGGTAGATGCTCCGGAGGAGCGTAAAACTGGACTTAGACCGAACGTTTCTCAGACTAGACTTGGGGGCGCGAACGAGG
AACGTAAAAGAGGTCTTGAGCGCCGCATAGAATCAGCACAATCTGGCCAGTCGGATTACTAAGCCCAGGCGCCATGGAGC
GGCAGGTACAAGAAACGAAGTGCGAGAAGTTACGAAGAGTCAAGATAAACGTTGGGGGGCAGCGGCGTGGGAGCCTAACA
TGGACCTCACTGCCCCCGATACGCGGGGGCGGCGGGACACGACTTCGCTAGGCTCGAGGTAAACCAGGCTAGGAAAATAG
TTCGGATCGGCACTCGCGCACAGTTCAACAGCCGGGAGGGCGCAAGTAGTTGACTGTTTCTGACGCCAGGCTTCAGAGTC
TCACATCCATCTGGAACACGCTACTGCATGCCTGCGGCGTCACCAGGAACCTGCGTGGGCGCACAATGTCTGAGGTATCC
ATTTGACTTAGCGGCGATGACTTCTTTCCCAGAATGGGAGGAAAGGCGGTCGATTTCAAGCACCAAAGCCCTTCCCGACC
AGCACGAGGATCCTAAGCACTTTCGCGTAAATATACTGGGACAATGAGCAGAGACGGCTTTACTAGGACAGACCCCGCAA
CAATCCACAGCAGGGGTATGTACCTTTCAATTTCAGGGCCACGTGTAGTGAACGCGTACCTCGCTGCTCAGGCGTTGAGA
GTAGAAACCGGCCACGCGCGCTAGTATTAAGGATTGAGACGGAAGCCGACATAGTGAAGGCGGGTGGGGGAGACTAGACT
GGTGGTCCACGCAGGAGAGGGAGGTTGAATGTGAACGGGAGCCCTTGTTTACGATTGGGCTACTGGCACTCTCAATAAGC
CAGTGCGGTGAGTTGTTTCTCAAACTTTCTAGAAGTTTTTCTTTCTGGATGTTTTTGTTCTCCTTACTGTAGAACTCTCA
ATGACGGTCGCTTCGAGCCCATCGATCGGTGGTTGCGTCATATACGATTCTCAGCCGATACCACTCGGCCCGTTACTCCC
CCGATTTTATGGGCACAGCCTGTGGCCGACGGCACCGCCGTAATGGTTTGACATTCGTGAGTCCGACCCAAAGCCTGAAG
CATGTCTACGCGGAGCCCCAATTTGCGCGGACCACCCTCCCACCGCATCCCTAACCCTTACGCCTGCTGCCGACTGTTGT
AGTCGAGTATTGTGTCAGGCCATTGTATCTCAATAGTTTTTGAGCTGGTCCCCCAGGCGCGCGGGCCCGGGGACTGCTAG
GCTTCCTTAAACGGAGTGTTGCATTTAGGTTGACGATGGAGGGGGACCGGTGAATGCTTCGGGCTTCTTTCCTGTTTTAT
ACGGGTCACTAAATCCTTGTCCTGGTGCCCGTCGTAGCGGCTTGTAGTAATTCTTCTTGAGGCGGTGCATCTCGTGACCG
GATCAGGCCCCCTCTTGTCTCATGCTGTCCTCATAACACAAACGGCGGAATGAACTCCAGTCCGCCGGGTAAATCAGTCC
TTAAGCAGTGTTAGAGTGGTGCTATCCATAACTAGATACGGCGAATTTGGGCAACAACTCGTACTTGTGTGGGTTCGCCA
TCGCGTTAGCCTTCCCGTAAATGAACCAGCGCTAAATAGAGTTATGCTTATGCGCGCACGGATGATTTGGGGTCGCTCTC
GTGGTTGCTCCAGTGCGATGTGCCCCGACGGTGAGAGCTGTTGGGACCAAATGGGCGGCATGGCGACTCAGCGTACGAGA
TGGGATCCGATACACCCTTACGGGATAACCCGCTTAGTAGCTCTTCCATCGTGCCTTGCTCAGTCTGCTAATCCCGCCCC
TCATTTCGCGCTCGGCCTCCGTCATCGCTTCCTCGAGGGGGACTCAAGATTTTAAATCGTTTTCAGTCGGAAACAGCTGT
TCGGAGTTTACCGTGCCTCCACCCGCTGTATCGGCAACGGACTCGCTGTCCACTTGGTACCCTGAAAGGAGTTGACCAAT
GGACCAATGTTGGAAGGGTTCTCGACGAATCGCCTCTAACGTAGCGCAGCGGTGGGAAGCACTTCTTCGCTGTGCCTACG
CATGGAGCTGAGTCTATGTCGTTGAGATAGGTCCGTCTCTAGCTTAACCGGTAATATAGGCTCCTGGGTCTACGAACGAC
CAGGCTTCCCTGGGACCCCGGTTAGCGTCTCGCCAGGCCTCGACTGAAATCGACGTAACCCGGAAACCGCGTGTCGTATA
CCCCGAAAGACGCAAGTGCCTAGGCCGCTTCCTGCCTGAATACCACCGTGTCACATACGTTATTAGTGGTGTGTAGACAA
CCGAAACAGACTTACCACCCATACCCAAAAATCCTCAGGTACGCCGAGGTACGGACCTACTCGATCCTTCTCTCTGCTCC
GTTGCTCGTAAGTCGTCGCACCAACACCCGGAGTCGACTGGCGGTGGTGCCACAAGCGACGCTCTCCGAAACGGTGTAAG
TCATTCGTCTGTCACCAAAGGTCCTTCAGTCTCGAAAAGAACTCTCTACGACTAGTGTTAGACACGCGTCTCCGCCGTCC
TGGCCTTCAACACGCCGCCACTGGCACGTCGAGCCGCAGTGCAGCTCAGACTGTGCGCTCATAGTCGAGCAACTTACTTC
CCGTCGTCTCCGCGGCCGTCGTAGAGCACACTAAGCACACCTTGACATACAATCGAGCTCAGGTTTTGCACCCACGTCTG
GGACACGCTCTCAGTGGAAGCTGCGAGACACAACGACAAGGCATAAATGGTGAGAACTCCTTACGTCCATCCCTATCGCA
TCTTCGGCAAAGCCGGCAAGGGGGCGTGCGTTGTCATGGGCCTATTATGGGAAGGGGTCGGCGTTCGGGGATTTGTGTCT
CTCGCAATTCCCTCTTCCCAAACTCGCACAGCTCCTGCGTCTAAAACGGGTTCGATGGGCTCACTCTGCTGTAATGTTGA
AGCTTCCAGCAGTCTAGCGCTAGGAGGTGAACTGGGCTACGCGAAATTATACTGCCACGTAACTGTTCTGATCCTTTCGC
TAGAGTACTCCGAGCAATCGCCTTCAGCGATGCCCATGTGGACGCATGTGAAGGGTCTGCATCTAGATACGACATTTCCG
GTCGCCCTGGTGTACGGTACTTTCGATTGGTCTCTTCACGCTCAGACCTCGAATACTGGGTACATAAAGATGAAAAC
>SRR364663_unknown_description_
CGAGAGCTCAGCCAATGCGAGCTCATGCCCTGCGGTAACTATTTTCTCAATCCTGAGGTCACACACTCAGTATGGGGGCA
CCAATAATCTCACATACAGCTTTCGAAGCCCATCTTGTGGGCACGCCGGTGACCTAGCCCCCGGCTTGTCTCGTGGAGCC
GAAGACACTTTTTCGTTTTACCTGATCCGCACGTTCCCCTCCATGGGGACACCGCAAATATGTCTCCGTCTTAGTGGCAA
ATTTCAAGTTACGGTCGAATGAGCGATGGCTGATTCGCCAATTTCGCCTGACCCAGGTAACAAGAGACACGCACCGAAGT
CAGCCTACGTCGGTAGCTCTCACACATTCAAGGACACTGGAACGGACTCGGTGCCTATTTGCAAACTAACAATACCGCAA
ATCAAGGATGCACACGCTGCGTTCAAGATTGAAGCACACCACTTAACGTCTCCCATCGGTTACCTCTGCCCCACGAAGCG
ACCGCGGCTTGCTACGGACGGAGCAGGTGTGGGCAGGAAGAGAAATCATGGTAAAAATAGTATTCTATTGGTGCCAAATC
TGTCAGCTCGGTTATCCCAATCACGTTTTGTGTACGTTGGCGCTAAGCCCACTGACAAAATTAGACGAGCATCCCATTAT
TTGCGTCGCCGGGTGTTCCACGAATTCGATCTGCCGTAATGGGGCAGCGAGTCTATCCTATTAACATAACACAGCCTCTC
ATCACAATCGTCCGGGAATGGCGAGGGGATAAGATTCTGGCCGAGATCTCAGGTTTTGCAATTTAGACCTAGGATAATCC
TCCTTCCGTCACTCCGTTTGGAGACGCAGAACCAGCCCGCGGCTGCCACACTCACATGCGCTGCCGTCGCCCTACTGCGT
ATAGTTTAGGGAATGATCCACTTGATTTATATCGAGGAGCCGAAAGATCAGTGCTAATGCGCGCTTGGGGCAAGCGGAAT
ATGACAAGGAGAGAGGCGAACGGTCGAAAAGGTCCGAGTCTGGCGCAATGACGCTGGAATCAGCACCAGCAGGCATCCTA
CACAGTCAAGTTTGCTAATGCCCGGTTTTGACCGCACGGGTCTCTGACTGTACGACGTCACGCCTCGTCTTGTGTGCGGT
CGGGTGCTATCTCATTGGCGGAGAGGGGAAGAACCAAACAAAGACAACATCACAGGACGCCACTCTAAGCTGCCCAGTTC
CAGAATATGAGCAATTGTCAAGAAATGTCGGCTTAGGAAGACCTGACCACAAATGTATGAACCATTACCTACCAGAGAGT
CCGGAAGTTCCGTCAAATGAGGCACCGATAGGGCAGATATTGATGACGCTACTCGAATGCGGTTGTGCCATCCCAAGAGC
ATGAGCAAACACGTTCCGGCAAATCCTACAGGTTAGGGTCACGCGCACGTGCCCGCACCAATTAGCGGGGTCGCAGAATA
CTGGGGAAATCACCGCTCTGACGATTCGCAGGAGTTTGTTCGCAGTCCCAGAGAGTACGCAGTTCTTACGAGACCCGGGG
ACTGAGAGTTCTCCGTGGTAAACCCCCCTGGAAGCTCCCAGCACTCTGGTCCGCTGGGTTCTTACGCGACGCCCTTTTAG
CCGACCTATCTGGCCGGCCCATCATCCTATGGGTGAGTTGCGCGTGGATGGGGTGATAACAAGAGGCAGGCACCCTGTTC
TCACCCGTACGAACACCACGGCATTCCACAGATGAGTAGGTACAGTGAAGACGCGTAATCATTCCTAAGGTGCGAAAGTG
CCGCAGCAAGGGGAGGTCGGATGCCACGGACACCTCGGTTGCGTCGTAAGCGATAACCTTAATAGTCAGAATCGATAATA
TGTAGCTAAACAGTGCGCTCAAGGTCGACGGCACAAGGACTTAGTGCATATGACGGCTCTAGTTCTAAACATGCTGCGCC
CGCCCCCGGGCCAACCGTCCAGTCGCAGCTCGATAGCAATCTCGTAGAGACGCCCCCCTAACAGTCCGGAGACGAAGCTC
GCGGACATAGGGGTCTGGATCATATTGCCATACGTCACTGGTGTGAGTCGTTATGGAGGTGCCCAGCTGGAGAACTGCAG
CCTATGGACTACGGGGGTAGATTTACACCTTACACGCCCGCTGCTCGCCACGTTCCCTATACTAGGTATCGGTCAAGACC
TGGGCTATTACCCACTGGAGCGAGAGCCGCACGCTCTTATCGTAGGGGAGCAGATAAGATCGTCACGACCCGGAGAGCCT
AAACAACTATTCGCATCCTCAGGCCAACCTTGGCAGTGGCAGGCCATAACAAGTATTATGGTGGAACGTCTTCTTGGTGG
TAGGCCAATAGTACTTTTCTTGCTTTTGGGCAGTCTGCACATATCAGAACGGGCCCCACTCGTTTCGAGAAACCAGAGGA
CACTAGAAGATCAATCGCCGTACGAAATCTAGCCACCTCTCTTCGGGATTGCGGGGGTGCACACCGTCCCCCCGTGCCTA
GCATGAGGGGCTACAGAGTGGTGATCGGCGCAACGAAAAGCTTACGCAAGGGGAAGTGTGGCTTGAATGTTCATATTTCC
CGCGAAAGCTTTGTGGAGGAGCAGAGAGTACGCCGGGTATGGGGTTGTATGTAAATCAGACGATCTCCATATGTTGTTCA
AGCTCGCACAGCTGTCGGCACATCACCGTCTAAAAAGACAGCGCTAGGTATTCATGGAGGCAGTAAAAACTCAGCTGAGA
AGCGGTAGATGCTCCGGAGGAGCGTAAAACTGGACTTAGACCGAACGTTTCTCAGACTAGACTTGGGGGCGCGAACGAGG
AACGTAAAAGAGGTCTTGAGCGCCGCATAGAATCAGCACAATCTGGCCAGTCGGATTACTAAGCCCAGGCGCCATGGAGC
GGCAGGTACAAGAAACGAAGTGCGAGAAGTTACGAAGAGTCAAGATAAACGTTGGGGGGCAGCGGCGTGGGAGCCTAACA
TGGACCTCACTGCCCCCGATACGCGGGGGCGGCGGGACACGACTTCGCTAGGCTCGAGGTAAACCAGGCTAGGAAAATAG
TTCGGATCGGCACTCGCGCACAGTTCAACAGCCGGGAGGGCGCAAGTAGTTGACTGTTTCTGACGCCAGGCTTCAGAGTC
TCACATCCATCTGGAACACGCTACTGCATGCCTGCGGCGTCACCAGGAACCTGCGTGGGCGCACAATGTCTGAGGTATCC
ATTTGACTTAGCGGCGATGACTTCTTTCCCAGAATGGGAGGAAAGGCGGTCGATTTCAAGCACCAAAGCCCTTCCCGACC
AGCACGAGGATCCTAAGCACTTTCGCGTAAATATACTGGGACAATGAGCAGAGACGGCTTTACTAGGACAGACCCCGCAA
CAATCCACAGCAGGGGTATGTACCTTTCAATTTCAGGGCCACGTGTAGTGAACGCGTACCTCGCTGCTCAGGCGTTGAGA
GTAGAAACCGGCCACGCGCGCTAGTATTAAGGATTGAGACGGAAGCCGACATAGTGAAGGCGGGTGGGGGAGACTAGACT
GGTGGTCCACGCAGGAGAGGGAGGTTGAATGTGAACGGGAGCCCTTGTTTACGATTGGGCTACTGGCACTCTCAATAAGC
CAGTGCGGTGAGTTGTTTCTCAAACTTTCTAGAAGTTTTTCTTTCTGGATGTTTTTGTTCTCCTTACTGTAGAACTCTCA
ATGACGGTCGCTTCGAGCCCATCGATCGGTGGTTGCGTCATATACGATTCTCAGCCGATACCACTCGGCCCGTTACTCCC
CCGATTTTATGGGCACAGCCTGTGGCCGACGGCACCGCCGTAATGGTTTGACATTCGTGAGTCCGACCCAAAGCCTGAAG
CATGTCTACGCGGAGCCCCAATTTGCGCGGACCACCCTCCCACCGCATCCCTAACCCTTACGCCTGCTGCCGACTGTTGT
AGTCGAGTATTGTGTCAGGCCATTGTATCTCAATAGTTTTTGAGCTGGTCCCCCAGGCGCGCGGGCCCGGGGACTGCTAG
GCTTCCTTAAACGGAGTGTTGCATTTAGGTTGACGATGGAGGGGGACCGGTGAATGCTTCGGGCTTCTTTCCTGTTTTAT
ACGGGTCACTAAATCCTTGTCCTGGTGCCCGTCGTAGCGGCTTGTAGTAATTCTTCTTGAGGCGGTGCATCTCGTGACCG
GATCAGGCCCCCTCTTGTCTCATGCTGTCCTCATAACACAAACGGCGGAATGAACTCCAGTCCGCCGGGTAAATCAGTCC
TTAAGCAGTGTTAGAGTGGTGCTATCCATAACTAGATACGGCGAATTTGGGCAACAACTCGTACTTGTGTGGGTTCGCCA
TCGCGTTAGCCTTCCCGTAAATGAACCAGCGCTAAATAGAGTTATGCTTATGCGCGCACGGATGATTTGGGGTCGCTCTC
GTGGTTGCTCCAGTGCGATGTGCCCCGACGGTGAGAGCTGTTGGGACCAAATGGGCGGCATGGCGACTCAGCGTACGAGA
TGGGATCCGATACACCCTTACGGGATAACCCGCTTAGTAGCTCTTCCATCGTGCCTTGCTCAGTCTGCTAATCCCGCCCC
TCATTTCGCGCTCGGCCTCCGTCATCGCTTCCTCGAGGGGGACTCAAGATTTTAAATCGTTTTCAGTCGGAAACAGCTGT
TCGGAGTTTACCGTGCCTCCACCCGCTGTATCGGCAACGGACTCGCTGTCCACTTGGTACCCTGAAAGGAGTTGACCAAT
GGACCAATGTTGGAAGGGTTCTCGACGAATCGCCTCTAACGTAGCGCAGCGGTGGGAAGCACTTCTTCGCTGTGCCTACG
CATGGAGCTGAGTCTATGTCGTTGAGATAGGTCCGTCTCTAGCTTAACCGGTAATATAGGCTCCTGGGTCTACGAACGAC
CAGGCTTCCCTGGGACCCCGGTTAGCGTCTCGCCAGGCCTCGACTGAAATCGACGTAACCCGGAAACCGCGTGTCGTATA
CCCCGAAAGACGCAAGTGCCTAGGCCGCTTCCTGCCTGAATACCACCGTGTCACATACGTTATTAGTGGTGTGTAGACAA
CCGAAACAGACTTACCACCCATACCCAAAAATCCTCAGGTACGCCGAGGTACGGACCTACTCGATCCTTCTCTCTGCTCC
GTTGCTCGTAAGTCGTCGCACCAACACCCGGAGTCGACTGGCGGTGGTGCCACAAGCGACGCTCTCCGAAACGGTGTAAG
TCATTCGTCTGTCACCAAAGGTCCTTCAGTCTCGAAAAGAACTCTCTACGACTAGTGTTAGACACGCGTCTCCGCCGTCC
TGGCCTTCAACACGCCGCCACTGGCACGTCGAGCCGCAGTGCAGCTCAGACTGTGCGCTCATAGTCGAGCAACTTACTTC
CCGTCGTCTCCGCGGCCGTCGTAGAGCACACTAAGCACACCTTGACATACAATCGAGCTCAGGTTTTGCACCCACGTCTG
GGACACGCTCTCAGTGGAAGCTGCGAGACACAACGACAAGGCATAAATGGTGAGAACTCCTTACGTCCATCCCTATCGCA
TCTTCGGCAAAGCCGGCAAGGGGGCGTGCGTTGTCATGGGCCTATTATGGGAAGGGGTCGGCGTTCGGGGATTTGTGTCT
CTCGCAATTCCCTCTTCCCAAACTCGCACAGCTCCTGCGTCTAAAACGGGTTCGATGGGCTCACTCTGCTGTAATGTTGA
AGCTTCCAGCAGTCTAGCGCTAGGAGGTGAACTGGGCTACGCGAAATTATACTGCCACGTAACTGTTCTGATCCTTTCGC
TAGAGTACTCCGAGCAATCGCCTTCAGCGATGCCCATGTGGACGCATGTGAAGGGTCTGCATCTAGATACGACATTTCCG
GTCGCCCTGGTGTACGGTACTTTCGATTGGTCTCTTCACGCTCAGACCTCGAATACTGGGTACATAAAGATGAAAAC
>SRR364664_unknown_description_
CGAGAGCTCAGCCAATGCGAGCTCATGCCCTGCGGTAACTATTTTCTCAATCCTGAGGTCACACACTCAGTATGGGGGCA
CCAATAATCTCACATACAGCTTTCGAAGCCCATCTTGTGGGCACGCCGGTGACCTAGCCCCCGGCTTGTCTCGTGGAGCC
GAAGACACTTTTTCGTTTTACCTGATCCGCACGTTCCCCTCCATGGGGACACCGCAAATATGTCTCCGTCTTAGTGGCAA
ATTTCAAGTTACGGTCGAATGAGCGATGGCTGATTCGCCAATTTCGCCTGACCCAGGTAACAAGAGACACGCACCGAAGT
CAGCCTACGTCGGTAGCTCTCACACATTCAAGGACACTGGAACGGACTCGGTGCCTATTTGCAAACTAACAATACCGCAA
ATCAAGGATGCACACGCTGCGTTCAAGATTGAAGCACACCACTTAACGTCTCCCATCGGTTACCTCTGCCCCACGAAGCG
ACCGCGGCTTGCTACGGACGGAGCAGGTGTGGGCAGGAAGAGAAATCATGGTAAAAATAGTATTCTATTGGTGCCAAATC
TGTCAGCTCGGTTATCCCAATCACGTTTTGTGTACGTTGGCGCTAAGCCCACTGACAAAATTAGACGAGCATCCCATTAT
TTGCGTCGCCGGGTGTTCCACGAATTCGATCTGCCGTAATGGGGCAGCGAGTCTATCCTATTAACATAACACAGCCTCTC
ATCACAATCGTCCGGGAATGGCGAGGGGATAAGATTCTGGCCGAGATCTCAGGTTTTGCAATTTAGACCTAGGATAATCC
TCCTTCCGTCACTCCGTTTGGAGACGCAGAACCAGCCCGCGGCTGCCACACTCACATGCGCTGCCGTCGCCCTACTGCGT
ATAGTTTAGGGAATGATCCACTTGATTTATATCGAGGAGCCGAAAGATCAGTGCTAATGCGCGCTTGGGGCAAGCGGAAT
ATGACAAGGAGAGAGGCGAACGGTCGAAAAGGTCCGAGTCTGGCGCAATGACGCTGGAATCAGCACCAGCAGGCATCCTA
CACAGTCAAGTTTGCTAATGCCCGGTTTTGACCGCACGGGTCTCTGACTGTACGACGTCACGCCTCGTCTTGTGTGCGGT
CGGGTGCTATCTCATTGGCGGAGAGGGGAAGAACCAAACAAAGACAACATCACAGGACGCCACTCTAAGCTGCCCAGTTC
CAGAATATGAGCAATTGTCAAGAAATGTCGGCTTAGGAAGACCTGACCACAAATGTATGAACCATTACCTACCAGAGAGT
CCGGAAGTTCCGTCAAATGAGGCACCGATAGGGCAGATATTGATGACGCTACTCGAATGCGGTTGTGCCATCCCAAGAGC
ATGAGCAAACACGTTCCGGCAAATCCTACAGGTTAGGGTCACGCGCACGTGCCCGCACCAATTAGCGGGGTCGCAGAATA
CTGGGGAAATCACCGCTCTGACGATTCGCAGGAGTTTGTTCGCAGTCCCAGAGAGTACGCAGTTCTTACGAGACCCGGGG
ACTGAGAGTTCTCCGTGGTAAACCCCCCTGGAAGCTCCCAGCACTCTGGTCCGCTGGGTTCTTACGCGACGCCCTTTTAG
CCGACCTATCTGGCCGGCCCATCATCCTATGGGTGAGTTGCGCGTGGATGGGGTGATAACAAGAGGCAGGCACCCTGTTC
TCACCCGTACGAACACCACGGCATTCCACAGATGAGTAGGTACAGTGAAGACGCGTAATCATTCCTAAGGTGCGAAAGTG
CCGCAGCAAGGGGAGGTCGGATGCCACGGACACCTCGGTTGCGTCGTAAGCGATAACCTTAATAGTCAGAATCGATAATA
TGTAGCTAAACAGTGCGCTCAAGGTCGACGGCACAAGGACTTAGTGCATATGACGGCTCTAGTTCTAAACATGCTGCGCC
CGCCCCCGGGCCAACCGTCCAGTCGCAGCTCGATAGCAATCTCGTAGAGACGCCCCCCTAACAGTCCGGAGACGAAGCTC
GCGGACATAGGGGTCTGGATCATATTGCCATACGTCACTGGTGTGAGTCGTTATGGAGGTGCCCAGCTGGAGAACTGCAG
CCTATGGACTACGGGGGTAGATTTACACCTTACACGCCCGCTGCTCGCCACGTTCCCTATACTAGGTATCGGTCAAGACC
TGGGCTATTACCCACTGGAGCGAGAGCCGCACGCTCTTATCGTAGGGGAGCAGATAAGATCGTCACGACCCGGAGAGCCT
AAACAACTATTCGCATCCTCAGGCCAACCTTGGCAGTGGCAGGCCATAACAAGTATTATGGTGGAACGTCTTCTTGGTGG
TAGGCCAATAGTACTTTTCTTGCTTTTGGGCAGTCTGCACATATCAGAACGGGCCCCACTCGTTTCGAGAAACCAGAGGA
CACTAGAAGATCAATCGCCGTACGAAATCTAGCCACCTCTCTTCGGGATTGCGGGGGTGCACACCGTCCCCCCGTGCCTA
GCATGAGGGGCTACAGAGTGGTGATCGGCGCAACGAAAAGCTTACGCAAGGGGAAGTGTGGCTTGAATGTTCATATTTCC
CGCGAAAGCTTTGTGGAGGAGCAGAGAGTACGCCGGGTATGGGGTTGTATGTAAATCAGACGATCTCCATATGTTGTTCA
AGCTCGCACAGCTGTCGGCACATCACCGTCTAAAAAGACAGCGCTAGGTATTCATGGAGGCAGTAAAAACTCAGCTGAGA
AGCGGTAGATGCTCCGGAGGAGCGTAAAACTGGACTTAGACCGAACGTTTCTCAGACTAGACTTGGGGGCGCGAACGAGG
AACGTAAAAGAGGTCTTGAGCGCCGCATAGAATCAGCACAATCTGGCCAGTCGGATTACTAAGCCCAGGCGCCATGGAGC
GGCAGGTACAAGAAACGAAGTGCGAGAAGTTACGAAGAGTCAAGATAAACGTTGGGGGGCAGCGGCGTGGGAGCCTAACA
TGGACCTCACTGCCCCCGATACGCGGGGGCGGCGGGACACGACTTCGCTAGGCTCGAGGTAAACCAGGCTAGGAAAATAG
TTCGGATCGGCACTCGCGCACAGTTCAACAGCCGGGAGGGCGCAAGTAGTTGACTGTTTCTGACGCCAGGCTTCAGAGTC
TCACATCCATCTGGAACACGCTACTGCATGCCTGCGGCGTCACCAGGAACCTGCGTGGGCGCACAATGTCTGAGGTATCC
ATTTGACTTAGCGGCGATGACTTCTTTCCCAGAATGGGAGGAAAGGCGGTCGATTTCAAGCACCAAAGCCCTTCCCGACC
AGCACGAGGATCCTAAGCACTTTCGCGTAAATATACTGGGACAATGAGCAGAGACGGCTTTACTAGGACAGACCCCGCAA
CAATCCACAGCAGGGGTATGTACCTTTCAATTTCAGGGCCACGTGTAGTGAACGCGTACCTCGCTGCTCAGGCGTTGAGA
GTAGAAACCGGCCACGCGCGCTAGTATTAAGGATTGAGACGGAAGCCGACATAGTGAAGGCGGGTGGGGGAGACTAGACT
GGTGGTCCACGCAGGAGAGGGAGGTTGAATGTGAACGGGAGCCCTTGTTTACGATTGGGCTACTGGCACTCTCAATAAGC
CAGTGCGGTGAGTTGTTTCTCAAACTTTCTAGAAGTTTTTCTTTCTGGATGTTTTTGTTCTCCTTACTGTAGAACTCTCA
ATGACGGTCGCTTCGAGCCCATCGATCGGTGGTTGCGTCATATACGATTCTCAGCCGATACCACTCGGCCCGTTACTCCC
CCGATTTTATGGGCACAGCCTGTGGCCGACGGCACCGCCGTAATGGTTTGACATTCGTGAGTCCGACCCAAAGCCTGAAG
CATGTCTACGCGGAGCCCCAATTTGCGCGGACCACCCTCCCACCGCATCCCTAACCCTTACGCCTGCTGCCGACTGTTGT
AGTCGAGTATTGTGTCAGGCCATTGTATCTCAATAGTTTTTGAGCTGGTCCCCCAGGCGCGCGGGCCCGGGGACTGCTAG
GCTTCCTTAAACGGAGTGTTGCATTTAGGTTGACGATGGAGGGGGACCGGTGAATGCTTCGGGCTTCTTTCCTGTTTTAT
ACGGGTCACTAAATCCTTGTCCTGGTGCCCGTCGTAGCGGCTTGTAGTAATTCTTCTTGAGGCGGTGCATCTCGTGACCG
GATCAGGCCCCCTCTTGTCTCATGCTGTCCTCATAACACAAACGGCGGAATGAACTCCAGTCCGCCGGGTAAATCAGTCC
TTAAGCAGTGTTAGAGTGGTGCTATCCATAACTAGATACGGCGAATTTGGGCAACAACTCGTACTTGTGTGGGTTCGCCA
TCGCGTTAGCCTTCCCGTAAATGAACCAGCGCTAAATAGAGTTATGCTTATGCGCGCACGGATGATTTGGGGTCGCTCTC
GTGGTTGCTCCAGTGCGATGTGCCCCGACGGTGAGAGCTGTTGGGACCAAATGGGCGGCATGGCGACTCAGCGTACGAGA
TGGGATCCGATACACCCTTACGGGATAACCCGCTTAGTAGCTCTTCCATCGTGCCTTGCTCAGTCTGCTAATCCCGCCCC
TCATTTCGCGCTCGGCCTCCGTCATCGCTTCCTCGAGGGGGACTCAAGATTTTAAATCGTTTTCAGTCGGAAACAGCTGT
TCGGAGTTTACCGTGCCTCCACCCGCTGTATCGGCAACGGACTCGCTGTCCACTTGGTACCCTGAAAGGAGTTGACCAAT
GGACCAATGTTGGAAGGGTTCTCGACGAATCGCCTCTAACGTAGCGCAGCGGTGGGAAGCACTTCTTCGCTGTGCCTACG
CATGGAGCTGAGTCTATGTCGTTGAGATAGGTCCGTCTCTAGCTTAACCGGTAATATAGGCTCCTGGGTCTACGAACGAC
CAGGCTTCCCTGGGACCCCGGTTAGCGTCTCGCCAGGCCTCGACTGAAATCGACGTAACCCGGAAACCGCGTGTCGTATA
CCCCGAAAGACGCAAGTGCCTAGGCCGCTTCCTGCCTGAATACCACCGTGTCACATACGTTATTAGTGGTGTGTAGACAA
CCGAAACAGACTTACCACCCATACCCAAAAATCCTCAGGTACGCCGAGGTACGGACCTACTCGATCCTTCTCTCTGCTCC
GTTGCTCGTAAGTCGTCGCACCAACACCCGGAGTCGACTGGCGGTGGTGCCACAAGCGACGCTCTCCGAAACGGTGTAAG
TCATTCGTCTGTCACCAAAGGTCCTTCAGTCTCGAAAAGAACTCTCTACGACTAGTGTTAGACACGCGTCTCCGCCGTCC
TGGCCTTCAACACGCCGCCACTGGCACGTCGAGCCGCAGTGCAGCTCAGACTGTGCGCTCATAGTCGAGCAACTTACTTC
CCGTCGTCTCCGCGGCCGTCGTAGAGCACACTAAGCACACCTTGACATACAATCGAGCTCAGGTTTTGCACCCACGTCTG
GGACACGCTCTCAGTGGAAGCTGCGAGACACAACGACAAGGCATAAATGGTGAGAACTCCTTACGTCCATCCCTATCGCA
TCTTCGGCAAAGCCGGCAAGGGGGCGTGCGTTGTCATGGGCCTATTATGGGAAGGGGTCGGCGTTCGGGGATTTGTGTCT
CTCGCAATTCCCTCTTCCCAAACTCGCACAGCTCCTGCGTCTAAAACGGGTTCGATGGGCTCACTCTGCTGTAATGTTGA
AGCTTCCAGCAGTCTAGCGCTAGGAGGTGAACTGGGCTACGCGAAATTATACTGCCACGTAACTGTTCTGATCCTTTCGC
TAGAGTACTCCGAGCAATCGCCTTCAGCGATGCCCATGTGGACGCATGTGAAGGGTCTGCATCTAGATACGACATTTCCG
GTCGCCCTGGTGTACGGTACTTTCGATTGGTCTCTTCACGCTCAGACCTCGAATACTGGGTACATAAAGATGAAAAC
>SRR364665_unknown_description_
CGAGAGCTCAGCCAATGCGAGCTCATGCCCTGCGGTAACTATTTTCTCAATCCTGAGGTCACACACTCAGTATGGGGGCA
CCAATAATCTCACATACAGCTTTCGAAGCCCATCTTGTGGGCACGCCGGTGACCTAGCCCCCGGCTTGTCTCGTGGAGCC
GAAGACACTTTTTCGTTTTACCTGATCCGCACGTTCCCCTCCATGGGGACACCGCAAATATGTCTCCGTCTTAGTGGCAA
ATTTCAAGTTACGGTCGAATGAGCGATGGCTGATTCGCCAATTTCGCCTGACCCAGGTAACAAGAGACACGCACCGAAGT
CAGCCTACGTCGGTAGCTCTCACACATTCAAGGACACTGGAACGGACTCGGTGCCTATTTGCAAACTAACAATACCGCAA
ATCAAGGATGCACACGCTGCGTTCAAGATTGAAGCACACCACTTAACGTCTCCCATCGGTTACCTCTGCCCCACGAAGCG
ACCGCGGCTTGCTACGGACGGAGCAGGTGTGGGCAGGAAGAGAAATCATGGTAAAAATAGTATTCTATTGGTGCCAAATC
TGTCAGCTCGGTTATCCCAATCACGTTTTGTGTACGTTGGCGCTAAGCCCACTGACAAAATTAGACGAGCATCCCATTAT
TTGCGTCGCCGGGTGTTCCACGAATTCGATCTGCCGTAATGGGGCAGCGAGTCTATCCTATTAACATAACACAGCCTCTC
ATCACAATCGTCCGGGAATGGCGAGGGGATAAGATTCTGGCCGAGATCTCAGGTTTTGCAATTTAGACCTAGGATAATCC
TCCTTCCGTCACTCCGTTTGGAGACGCAGAACCAGCCCGCGGCTGCCACACTCACATGCGCTGCCGTCGCCCTACTGCGT
ATAGTTTAGGGAATGATCCACTTGATTTATATCGAGGAGCCGAAAGATCAGTGCTAATGCGCGCTTGGGGCAAGCGGAAT
ATGACAAGGAGAGAGGCGAACGGTCGAAAAGGTCCGAGTCTGGCGCAATGACGCTGGAATCAGCACCAGCAGGCATCCTA
CACAGTCAAGTTTGCTAATGCCCGGTTTTGACCGCACGGGTCTCTGACTGTACGACGTCACGCCTCGTCTTGTGTGCGGT
CGGGTGCTATCTCATTGGCGGAGAGGGGAAGAACCAAACAAAGACAACATCACAGGACGCCACTCTAAGCTGCCCAGTTC
CAGAATATGAGCAATTGTCAAGAAATGTCGGCTTAGGAAGACCTGACCACAAATGTATGAACCATTACCTACCAGAGAGT
CCGGAAGTTCCGTCAAATGAGGCACCGATAGGGCAGATATTGATGACGCTACTCGAATGCGGTTGTGCCATCCCAAGAGC
ATGAGCAAACACGTTCCGGCAAATCCTACAGGTTAGGGTCACGCGCACGTGCCCGCACCAATTAGCGGGGTCGCAGAATA
CTGGGGAAATCACCGCTCTGACGATTCGCAGGAGTTTGTTCGCAGTCCCAGAGAGTACGCAGTTCTTACGAGACCCGGGG
ACTGAGAGTTCTCCGTGGTAAACCCCCCTGGAAGCTCCCAGCACTCTGGTCCGCTGGGTTCTTACGCGACGCCCTTTTAG
CCGACCTATCTGGCCGGCCCATCATCCTATGGGTGAGTTGCGCGTGGATGGGGTGATAACAAGAGGCAGGCACCCTGTTC
TCACCTGTACGAACACCACGGCATTCCACAGATGAGTAGGTACAGTGAAGACGCGTAATCATTCCTAAGGTGCGAAAGTG
CCGCAGCAAGGGGAGGTCGGATGCCACGGACACCTCGGTTGCGTCGTAAGCGATAACCTTAATAGTCAGAATCGATAATA
TGTAGCTAAACAGTGCGCTCAAGGTCGACGGCACAAGGACTTAGTGCATATGACGGCTCTAGTTCTAAACATGCTGCGCC
CGCCCCCGGGCCAACCGTCCAGTCGCAGCTCGATAGCAATCTCGTAGAGACGCCCCCCTAACAGTCCGGAGACGAAGCTC
GCGGACATAGGGGTCTGGATCATATTGCCATACGTCACTGGTGTGAGTCGTTATGGAGGTGCCCAGCTGGAGAACTGCAG
CCTATGGACTACGGGGGTAGATTTACACCTTACACGCCCGCTGCTCGCCACGTTCCCTATACTAGGTATCGGTCAAGACC
TGGGCTATTACCCACTGGAGCGAGAGCCGCACGCTCTTATCGTAGGGGAGCAGATAAGATCGTCACGACCCGGAGAGCCT
AAACAACTATTCGCATCCTCAGGCCAACCTTGGCAGTGGCAGGCCATAACAAGTATTATGGTGGAACGTCTTCTTGGTGG
TAGGCCAATAGTACTTTTCTTGCTTTTGGGCAGTCTGCACATATCAGAACGGGCCCCACTCGTTTCGAGAAACCAGAGGA
CACTAGAAGATCAATCGCCGTACGAAATCTAGCCACCTCTCTTCGGGATTGCGGGGGTGCACACCGTCCCCCCGTGCCTA
GCATGAGGGGCTACAGAGTGGTGATCGGCGCAACGAAAAGCTTACGCAAGGGGAAGTGTGGCTTGAATGTTCATATTTCC
CGCGAAAGCTTTGTGGAGGAGCAGAGAGTACGCCGGGTATGGGGTTGTATGTAAATCAAACGATCTCCATATGTTGTTCA
AGCTCGCACAGCTGTCGGCACATCACCGTCTAAAAAGACAGCGCTAGGTATTCATGGAGGCAGTAAAAACTCAGCTGAGA
AGCGGTAGATGCTCCGGAGGAGCGTAAAACTGGACTTAGACCGAACGTTTCTCAGACTAGACTTGGGGGCGCGAACGAGG
AACGTAAAAGAGGTCTTGAGCGCCGCATAGAATCAGCACAATCTGGCCAGTCGGATTACTAAGCCCAGGCGCCATGGAGC
GGCAGGTACAAGAAACGAAGTGCGAGAAGTTACGAAGAGTCAAGATAAACGTTGGGGGGCAGCGGCGTGGGAGCCTAACA
TGGACCTCACTGCCCCCGATACGCGGGGGCGGCGGGACACGACTTCGCTAGGCTCGAGGTAAACCAGGCTAGGAAAATAG
TTCGGATCGGCACTCGCGCACAGTTCAACAGCCGGGAGGGCGCAAGTAGTTGACTGTTTCTGACGCCAGGCTTCAGAGTC
TCACATCCATCTGGAACACGCTACTGCATGCCTGCGGCGTCACCAGGAACCTGCGTGGGCGCACAATGTCTGAGGTATCC
ATTTGACTTAGCGGCGATGACTTCTTTCCCAGAATGGGAGGAAAGGCGGTCGATTTCAAGCACCAAAGCCCTTCCCGACC
AGCACGAGGATCCTAAGCACTTTCGCGTAAATATACTGGGACAATGAGCAGAGACGGCTTTACTAGGACAGACCCCGCAA
CAATCCACAGCAGGGGTATGTACCTTTCAATTTCAGGGCCACGTGTAGTGAACGCGTACCTCGCTGCTCAGGCGTTGAGA
GTAGAAACCGGCCACGCGCGCTAGTATTAAGGATTGAGACGGAAGCCGACATAGTGAAGGCGGGTGGGGGAGACTAGACT
GGTGGTCCACGCAGGAGAGGGAGGTTGAATGTGAACGGGAGCCCTTGTTTACGATTGGGCTACTGGCACTCTCAATAAGC
CAGTGCGGTGAGTTGTTTCTCAAACTTTCTAGAAGTTTTTCTTTCTGGATGTTTTTGTTCTCCTTACTGTAGAACTCTCA
ATGACGGTCGCTTCGAGCCCATCGATCGGTGGTTGCGTCATATACGATTCTCAGCCGATACCACTCGGCCCGTTACTCCC
CCGATTTTATGGGCACAGCCTGTGGCCGACGGCACCGCCGTAATGGTTTGACATTCGTGAGTCCGACCCAAAGCCTGAAG
CATGTCTACGCGGAGCCCCAATTTGCGCGGACCACCCTCCCACCGCATCCCTAACCCTTACGCCTGCTGCCGACTGTTGT
AGTCGAGTATTGTGTCAGGCCATTGTATCTCAATAGTTTTTGAGCTGGTCCCCCAGGCGCGCGGGCCCGGGGACTGCTAG
GCTTCCTTAAACGGAGTGTTGCATTTAGGTTGACGATGGAGGGGGACCGGTGAATGCTTCGGGCTTCTTTCCTGTTTTAT
ACGGGTCACTAAATCCTTGTCCTGGTGCCCGTCGTAGCGGCTTGTAGTAATTCTTCTTGAGGCGGTGCATCTCGTGACCG
GATCAGGCCCCCTCTTGTCTCATGCTGTCCTCATAACACAAACGGCGGAATGAACTCCAGTCCGCCGGGTAAATCAGTCC
TTAAGCAGTGTTAGAGTGGTGCTATCCATAACTAGATACGGCGAATTTGGGCAACAACTCGTACTTGTGTGGGTTCGCCA
TCGCGTTAGCCTTCCCGTAAATGAACCAGCGCTAAATAGAGTTATGCTTATGCGCGCACGGATGATTTGGGGTCGCTCTC
GTGGTTGCTCCAGTGCGATGTGCCCCGACGGTGAGAGCTGTTGGGACCAAATGGGCGGCATGGCGACTCAGCGTACGAGA
TGGGATCCGATACACCCTTACGGGATAACCCGCTTAGTAGCTCTTCCATCGTGCCTTGCTCAGTCTGCTAATCCCGCCCC
TCATTTCGCGCTCGGCCTCCGTCATCGCTTCCTCGAGGGGGACTCAAGATTTTAAATCGTTTTCAGTCGGAAACAGCTGT
TCGGAGTTTACCGTGCCTCCACCCGCTGTATCGGCAACGGACTCGCTGTCCACTTGGTACCCTGAAAGGAGTTGACCAAT
GGACCAATGTTGGAAGGGTTCTCGACGAATCGCCTCTAACGTAGCGCAGCGGTGGGAAGCACTTCTTCGCTGTGCCTACG
CATGGAGCTGAGTCTATGTCGTTGAGATAGGTCCGTCTCTAGCTTAACCGGTAATATAGGCTCCTGGGTCTACGAACGAC
CAGGCTTCCCTGGGACCCCGGTTAGCGTCTCGCCAGGCCTCGACTGAAATCGACGTAACCCGGAAACCGCGTGTCGTATA
CCCCGAAAGACGCAAGTGCCTAGGCCGCTTCCTGCCTGAATACCACCGTGTCACATACGTTATTAGTGGTGTGTAGACAA
CCGAAACAGACTTACCACCCATACCCAAAAATCCTCAGGTACGCCGAGGTACGGACCTACTCGATCCTTCTCTCTGCTCC
GTTGCTCGTAAGTCGTCGCACCAACACCCGGAGTCGACTGGCGGTGGTGCCACAAGCGACGCTCTCCGAAACGGTGTAAG
TCATTCGTCTGTCACCAAAGGTCCTTCAGTCTCGAAAAGAACTCTCTACGACTAGTGTTAGACACGCGTCTCCGCCGTCC
TGGCCTTCAACACGCCGCCACTGGCACGTCGAGCCGCAGTGCAGCTCAGACTGTGCGCTCATAGTCGAGCAACTTACTTC
CCGTCGTCTCCGCGGCCGTCGTAGAGCACACTAAGCACACCTTGACATACAATCGAGCTCAGGTTTTGCACCCACGTCTG
GGACACGCTCTCAGTGGAAGCTGCGAGACACAACGACAAGGCATAAATGGTGAGAACTCCTTACGTCCATCCCTATCGCA
TCTTCGGCAAAGCCGGCAAGGGGGCGTGCGTTGTCATGGGCCTATTATGGGAAGGGGTCGGCGTTCGGGGATTTGTGTCT
CTCGCAATTCCCTCTTCCCAAACTCGCACAGCTCCTGCGTCTAAAACGGGTTCGATGGGCTCACTCTGCTGTAATGTTGA
AGCTTCCAGCAGTCTAGCGCTAGGAGGTGAACTGGGCTACGCGAAATTATACTGCCACGTAACTGTTCTGATCCTTTCGC
TAGAGTACTCCGAGCAATCGCCTTCAGCGATGCCCATGTGGACGCATGTGAAGGGTCTGCATCTAGATACGACATTTCCG
GTCGCCCTGGTGTACGGTACTTTCGATTGGTCTCTTCACGCTCAGACCTCGAATACTGGGTACATAAAGATGAAAAC
>SRR364666_unknown_description_
CGAGAGCTCAGCCAATGCGAGCTCATGCCCTGCGGTAACTATTTTCTCAATCCTGAGGTCACACACTCAGTATGGGGGCA
CCAATAATCTCACATACAGCTTTCGAAGCCCATCTTGTGGGCACGCCGGTGACCTAGCCCCCGGCTTGTCTCGTGGAGCC
GAAGACACTTTTTCGTTTTACCTGATCCGCACGTTCCCCTCCATGGGGACACCGCAAATATGTCTCCGTCTTAGTGGCAA
ATTTCAAGTTACGGTCGAATGAGCGATGGCTGATTCGCCAATTTCGCCTGACCCAGGTAACAAGAGACACGCACCGAAGT
CAGCCTACGTCGGTAGCTCTCACACATTCAAGGACACTGGAACGGACTCGGTGCCTATTTGCAAACTAACAATACCGCAA
ATCAAGGATGCACACGCTGCGTTCAAGATTGAAGCACACCACTTAACGTCTCCCATCGGTTACCTCTGCCCCACGAAGCG
ACCGCGGCTTGCTACGGACGGAGCAGGTGTGGGCAGGAAGAGAAATCATGGTAAAAATAGTATTCTATTGGTGCCAAATC
TGTCAGCTCGGTTATCCCAATCACGTTTTGTGTACGTTGGCGCTAAGCCCACTGACAAAATTAGACGAGCATCCCATTAT
TTGCGTCGCCGGGTGTTCCACGAATTCGATCTGCCGTAATGGGGCAGCGAGTCTATCCTATTAACATAACACAGCCTCTC
ATCACAATCGTCCGGGAATGGCGAGGGGATAAGATTCTGGCCGAGATCTCAGGTTTTGCAATTTAGACCTAGGATAATCC
TCCTTCCGTCACTCCGTTTGGAGACGCAGAACCAGCCCGCGGCTGCCACACTCACATGCGCTGCCGTCGCCCTACTGCGT
ATAGTTTAGGGAATGATCCACTTGATTTATATCGAGGAGCCGAAAGATCAGTGCTAATGCGCGCTTGGGGCAAGCGGAAT
ATGACAAGGAGAGAGGCGAACGGTCGAAAAGGTCCGAGTCTGGCGCAATGACGCTGGAATCAGCACCAGCAGGCATCCTA
CACAGTCAAGTTTGCTAATGCCCGGTTTTGACCGCACGGGTCTCTGACTGTACGACGTCACGCCTCGTCTTGTGTGCGGT
CGGGTGCTATCTCATTGGCGGAGAGGGGAAGAACCAAACAAAGACAACATCACAGGACGCCACTCTAAGCTGCCCAGTTC
CAGAATATGAGCAATTGTCAAGAAATGTCGGCTTAGGAAGACCTGACCACAAATGTATGAACCATTACCTACCAGAGAGT
CCGGAAGTTCCGTCAAATGAGGCACCGATAGGGCAGATATTGATGACGCTACTCGAATGCGGTTGTGCCATCCCAAGAGC
ATGAGCAAACACGTTCCGGCAAATCCTACAGGTTAGGGTCACGCGCACGTGCCCGCACCAATTAGCGGGGTCGCAGAATA
CTGGGGAAATCACCGCTCTGACGATTCGCAGGAGTTTGTTCGCAGTCCCAGAGAGTACGCAGTTCTTACGAGACCCGGGG
ACTGAGAGTTCTCCGTGGTAAACCCCCCTGGAAGCTCCCAGCACTCTGGTCCGCTGGGTTCTTACGCGACGCCCTTTTAG
CCGACCTATCTGGCCGGCCCATCATCCTATGGGTGAGTTGCGCGTGGATGGGGTGATAACAAGAGGCAGGCACCCTGTTC
TCACCCGTACGAACACCACGGCATTCCACAGATGAGTAGGTACAGTGAAGACGCGTAATCATTCCTAAGGTGCGAAAGTG
CCGCAGCAAGGGGAGGTCGGATGCCACGGACACCTCGGTTGCGTCGTAAGCGATAACCTTAATAGTCAGAATCGATAATA
TGTAGCTAAACAGTGCGCTCAAGGTCGACGGCACAAGGACTTAGTGCATATGACGGCTCTAGTTCTAAACATGCTGCGCC
CGCCCCCGGGCCAACCGTCCAGTCGCAGCTCGATAGCAATCTCGTAGAGACGCCCCCCTAACAGTCCGGAGACGAAGCTC
ACGGACATAGGGGTCTGGATCATATTGCCATACGTCACTGGTGTGAGTCGTTATGGAGGTGCCCAGCTGGAGAACTGCAG
CCTATGGACTACGGGGGTAGATTTACACCTTACACGCCCGCTGCTCGCCACGTTCCCTATACTAGGTATCGGTCAAGACC
TGGGCTATTACCCACTGGAGCGAGAGCCGCACGCTCTTATCGTAGGGGAGCAGATAAGATCGTCACGACCCGGAGAGCCT
AAACAACTATTCGCATCCTCAGGCCAACCTTGGCAGTGGCAGGCCATAACAAGTATTATGGTGGAACGTCTTCTTGGTGG
TAGGCCAATAGTACTTTTCTTGCTTTTGGGCAGTCTGCACATATCAGAACGGGCCCCACTCGTTTCGAGAAACCAGAGGA
CACTAGAAGATCAATCGCCGTACGAAATCTAGCCACCTCTCTTCGGGATTGCGGGGGTGCACACCGTCCCCCCGTGCCTA
GCATGAGGGGCTACAGAGTGGTGATCGGCGCAACGAAAAGCTTACGCAAGGGGAAGTGTGGCTTGAATGTTCATATTTCC
CGCGAAAGCTTTGTGGAGGAGCAGAGAGTACGCCGGGTATGGGGTTGTATGTAAATCAGACGATCTCCATATGTTGTTCA
AGCTCGCACAGCTGTCGGCACATCACCGTCTAAAAAGACAGCGCTAGGTATTCATGGAGGCAGTAAAAACTCAGCTGAGA
AGCGGTAGATGCTCCGGAGGAGCGTAAAACTGGACTTAGACCGAACGTTTCTCAGACTAGACTTGGGGGCGCGAACGAGG
AACGTAAAAGAGGTCTTGAGCGCCGCATAGAATCAGCACAATCTGGCCAGTCGGATTACTAAGCCCAGGCGCCATGGAGC
GGCAGGTACAAGAAACGAAGTGCGAGAAGTTACGAAGAGTCAAGATAAACGTTGGGGGGCAGCGGCGTGGGAGCCTAACA
TGGACCTCACTGCCCCCGATACGCGGGGGCGGCGGGACACGACTTCGCTAGGCTCGAGGTAAACCAGGCTAGGAAAATAG
TTCGGATCGGCACTCGCGCACAGTTCAACAGCCGGGAGGGCGCAAGTAGTTGACTGTTTCTGACGCCAGGCTTCAGAGTC
TCACATCCATCTGGAACACGCTACTGCATGCCTGCGGCGTCACCAGGAACCTGCGTGGGCGCACAATGTCTGAGGTATCC
ATTTGACTTAGCGGCGATGACTTCTTTCCCAGAATGGGAGGAAAGGCGGTCGATTTCAAGCACCAAAGCCCTTCCCGACC
AGCACGAGGATCCTAAGCACTTTCGCGTAAATATACTGGGACAATGAGCAGAGACGGCTTTACTAGGACAGACCCCGCAA
CAATCCACAGCAGGGGTATGTACCTTTCAATTTCAGGGCCACGTGTAGTGAACGCGTACCTCGCTGCTCAGGCGTTGAGA
GTAGAAACCGGCCACGCGCGCTAGTATTAAGGATTGAGACGGAAGCCGACATAGTGAAGGCGGGTGGGGGAGACTAGACT
GGTGGTCCACGCAGGAGAGGGAGGTTGAATGTGAACGGGAGCCCTTGTTTACGATTGGGCTACTGGCACTCTCAATAAGC
CAGTGCGGTGAGTTGTTTCTCAAACTTTCTAGAAGTTTTTCTTTCTGGATGTTTTTGTTCTCCTTACTGTAGAACTCTCA
ATGACGGTCGCTTCGAGCCCATCGATCGGTGGTTGCGTCATATACGATTCTCAGCCGATACCACTCGGCCCGTTACTCCC
CCGATTTTATGGGCACAGCCTGTGGCCGACGGCACCGCCGTAATGGTTTGACATTCGTGAGTCCGACCCAAAGCCTGAAG
CATGTCTACGCGGAGCCCCAATTTGCGCGGACCACCCTCCCACCGCATCCCTAACCCTTACGCCTGCTGCCGACTGTTGT
AGTCGAGTATTGTGTCAGGCCATTGTATCTCAATAGTTTTTGAGCTGGTCCCCCAGGCGCGCGGGCCCGGGGACTGCTAG
GCTTCCTTAAACGGAGTGTTGCATTTAGGTTGACGATGGAGGGGGACCGGTGAATGCTTCGGGCTTCTTTCCTGTTTTAT
ACGGGTCACTAAATCCTTGTCCTGGTGCCCGTCGTAGCGGCTTGTAGTAATTCTTCTTGAGGCGGTGCATCTCGTGACCG
GATCAGGCCCCCTCTTGTCTCATGCTGTCCTCATAACACAAACGGCGGAATGAACTCCAGTCCGCCGGGTAAATCAGTCC
TTAAGCAGTGTTAGAGTGGTGCTATCCATAACTAGATACGGCGAATTTGGGCAACAACTCGTACTTGTGTGGGTTCGCCA
TCGCGTTAGCCTTCCCGTAAATGAACCAGCGCTAAATAGAGTTATGCTTATGCGCGCACGGATGATTTGGGGTCGCTCTC
GTGGTTGCTCCAGTGCGATGTGCCCCGACGGTGAGAGCTGTTGGGACCAAATGGGCGGCATGGCGACTCAGCGTACGAGA
TGGGATCCGATACACCCTTACGGGATAACCCGCTTAGTAGCTCTTCCATCGTGCCTTGCTCAGTCTGCTAATCCCGCCCC
TCATTTCGCGCTCGGCCTCCGTCATCGCTTCCTCGAGGGGGACTCAAGATTTTAAATCGTTTTCAGTCGGAAACAGCTGT
TCGGAGTTTACCGTGCCTCCACCCGCTGTATCGGCAACGGACTCGCTGTCCACTTGGTACCCTGAAAGGAGTTGACCAAT
GGACCAATGTTGGAAGGGTTCTCGACGAATCGCCTCTAACGTAGCGCAGCGGTGGGAAGCACTTCTTCGCTGTGCCTACG
CATGGAGCTGAGTCTATGTCGTTGAGATAGGTCCGTCTCTAGCTTAACCGGTAATATAGGCTCCTGGGTCTACGAACGAC
CAGGCTTCCCTGGGACCCCGGTTAGCGTCTCGCCAGGCCTCGACTGAAATCGACGTAACCCGGAAACCGCGTGTCGTATA
CCCCGAAAGACGCAAGTGCCTAGGCCGCTTCCTGCCTGAATACCACCGTGTCACATACGTTATTAGTGGTGTGTAGACAA
CCGAAACAGACTTACCACCCATACCCAAAAATCCTCAGGTACGCCGAGGTACGGACCTACTCGATCCTTCTCTCTGCTCC
GTTGCTCGTAAGTCGTCGCACCAACACCCGGAGTCGACTGGCGGTGGTGCCACAAGCGACGCTCTCCGAAACGGTGTAAG
TCATTCGTCTGTCACCAAAGGTCCTTCAGTCTCGAAAAGAACTCTCTACGACTAGTGTTAGACACGCGTCTCCGCCGTCC
TGGCCTTCAACACGCCGCCACTGGCACGTCGAGCCGCAGTGCAGCTCAGACTGTGCGCTCATAGTCGAGCAACTTACTTC
CCGTCGTCTCCGCGGCCGTCGTAGAGCACACTAAGCACACCTTGACATACAATCGAGCTCAGGTTTTGCACCCACGTCTG
GGACACGCTCTCAGTGGAAGCTGCGAGACACAACGACAAGGCATAAATGGTGAGAACTCCTTACGTCCATCCCTATCGCA
TCTTCGGCAAAGCCGGCAAGGGGGCGTGCGTTGTCATGGGCCTATTATGGGAAGGGGTCGGCGTTCGGGGATTTGTGTCT
CTCGCAATTCCCTCTTCCCAAACTCGCACAGCTCCTGCGTCTAAAACGGGTTCGATGGGCTCACTCTGCTGTAATGTTGA
AGCTTCCAGCAGTCTAGCGCTAGGAGGTGAACTGGGCTACGCGAAATTATACTGCCACGTAACTGTTCTGATCCTTTCGC
TAGAGTACTCCGAGCAATCGCCTTCAGCGATGCCCATGTGGACGCATGTGAAGGGTCTGCATCTAGATACGACATTTCCG
GTCGCCCTGGTGTACGGTACTTTCGATTGGTCTCTTCACGCTCAGACCTCGAATACTGGGTACATAAAGATGAAAAC
>SRR364667_unknown_description_
CGAGAGCTCAGCCAATGCGAGCTCATGCCCTGCGGTAACTATTTTCTCAATCCTGAGGTCACACACTCAGTATGGGGGCA
CCAATAATCTCACATACAGCTTTCGAAGCCCATCTTGTGGGCACGCCGGTGACCTAGCCCCCGGCTTGTCTCGTGGAGCC
GAAGACACTTTTTCGTTTTACCTGATCCGCACGTTCCCCTCCATGGGGACACCGCAAATATGTCTCCGTCTTAGTGGCAA
ATTTCAAGTTACGGTCGAATGAGCGATGGCTGATTCGCCAATTTCGCCTGACCCAGGTAACAAGAGACACGCACCGAAGT
CAGCCTACGTCGGTAGCTCTCACACATTCAAGGACACTGGAACGGACTCGGTGCCTATTTGCAAACTAACAATACCGCAA
ATCAAGGATGCACACGCTGCGTTCAAGATTGAAGCACACCACTTAACGTCTCCCATCGGTTACCTCTGCCCCACGAAGCG
ACCGCGGCTTGCTACGGACGGAGCAGGTGTGGGCAGGAAGAGAAATCATGGTAAAAATAGTATTCTATTGGTGCCAAATC
TGTCAGCTCGGTTATCCCAATCACGTTTTGTGTACGTTGGCGCTAAGCCCACTGACAAAATTAGACGAGCATCCCATTAT
TTGCGTCGCCGGGTGTTCCACGAATTCGATCTGCCGTAATGGGGCAGCGAGTCTATCCTATTAACATAACACAGCCTCTC
ATCACAATCGTCCGGGAATGGCGAGGGGATAAGATTCTGGCCGAGATCTCAGGTTTTGCAATTTAGACCTAGGATAATCC
TCCTTCCGTCACTCCGTTTGGAGACGCAGAACCAGCCCGCGGCTGCCACACTCACATGCGCTGCCGTCGCCCTACTGCGT
ATAGTTTAGGGAATGATCCACTTGATTTATATCGAGGAGCCGAAAGATCAGTGCTAATGCGCGCTTGGGGCAAGCGGAAT
ATGACAAGGAGAGAGGCGAACGGTCGAAAAGGTCCGAGTCTGGCGCAATGACGCTGGAATCAGCACCAGCAGGCATCCTA
CACAGTCAAGTTTGCTAATGCCCGGTTTTGACCGCACGGGTCTCTGACTGTACGACGTCACGCCTCGTCTTGTGTGCGGT
CGGGTGCTATCTCATTGGCGGAGAGGGGAAGAACCAAACAAAGACAACATCACAGGACGCCACTCTAAGCTGCCCAGTTC
CAGAATATGAGCAATTGTCAAGAAATGTCGGCTTAGGAAGACCTGACCACAAATGTATGAACCATTACCTACCAGAGAGT
CCGGAAGTTCCGTCAAATGAGGCACCGATAGGGCAGATATTGATGACGCTACTCGAATGCGGTTGTGCCATCCCAAGAGC
ATGAGCAAACACGTTCCGGCAAATCCTACAGGTTAGGGTCACGCGCACGTGCCCGCACCAATTAGCGGGGTCGCAGAATA
CTGGGGAAATCACCGCTCTGACGATTCGCAGGAGTTTGTTCGCAGTCCCAGAGAGTACGCAGTTCTTACGAGACCCGGGG
ACTGAGAGTTCTCCGTGGTAAACCCCCCTGGAAGCTCCCAGCACTCTGGTCCGCTGGGTTCTTACGCGACGCCCTTTTAG
CCGACCTATCTGGCCGGCCCATCATCCTATGGGTGAGTTGCGCGTGGATGGGGTGATAACAAGAGGCAGGCACCCTGTTC
TCACCCGTACGAACACCACGGCATTCCACAGATGAGTAGGTACAGTGAAGACGCGTAATCATTCCTAAGGTGCGAAAGTG
CCGCAGCAAGGGGAGGTCGGATGCCACGGACACCTCGGTTGCGTCGTAAGCGATAACCTTAATAGTCAGAATCGATAATA
TGTAGCTAAACAGTGCGCTCAAGGTCGACGGCACAAGGACTTAGTGCATATGACGGCTCTAGTTCTAAACATGCTGCGCC
CGCCCCCGGGCCAACCGTCCAGTCGCAGCTCGATAGCAATCTCGTAGAGACGCCCCCCTAACAGTCCGGAGACGAAGCTC
GCGGACATAGGGGTCTGGATCATATTGCCATACGTCACTGGTGTGAGTCGTTATGGAGGTGCCCAGCTGGAGAACTGCAG
CCTATGGACTACGGGGGTAGATTTACACCTTACACGCCCGCTGCTCGCCACGTTCCCTATACTAGGTATCGGTCAAGACC
TGGGCTATTACCCACTGGAGCGAGAGCCGCACGCTCTTATCGTAGGGGAGCAGATAAGATCGTCACGACCCGGAGAGCCT
AAACAACTATTCGCATCCTCAGGCCAACCTTGGCAGTGGCAGGCCATAACAAGTATTATGGTGGAACGTCTTCTTGGTGG
TAGGCCAATAGTACTTTTCTTGCTTTTGGGCAGTCTGCACATATCAGAACGGGCCCCACTCGTTTCGAGAAACCAGAGGA
CACTAGAAGATCAATCGCCGTACGAAATCTAGCCACCTCTCTTCGGGATTGCGGGGGTGCACACCGTCCCCCCGTGCCTA
GCATGAGGGGCTACAGAGTGGTGATCGGCGCAACGAAAAGCTTACGCAAGGGGAAGTGTGGCTTGAATGTTCATATTTCC
CGCGAAAGCTTTGTGGAGGAGCAGAGAGTACGCCGGGTATGGGGTTGTATGTAAATCAGACGATCTCCATATGTTGTTCA
AGCTCGCACAGCTGTCGGCACATCACCGTCTAAAAAGACAGCGCTAGGTATTCATGGAGGCAGTAAAAACTCAGCTGAGA
AGCGGTAGATGCTCCGGAGGAGCGTAAAACTGGACTTAGACCGAACGTTTCTCAGACTAGACTTGGGGGCGCGAACGAGG
AACGTAAAAGAGGTCTTGAGCGCCGCATAGAATCAGCACAATCTGGCCAGTCGGATTACTAAGCCCAGGCGCCATGGAGC
GGCAGGTACAAGAAACGAAGTGCGAGAAGTTACGAAGAGTCAAGATAAACGTTGGGGGGCAGCGGCGTGGGAGCCTAACA
TGGACCTCACTGCCCCCGATACGCGGGGGCGGCGGGACACGACTTCGCTAGGCTCGAGGTAAACCAGGCTAGGAAAATAG
TTCGGATCGGCACTCGCGCACAGTTCAACAGCCGGGAGGGCGCAAGTAGTTGACTGTTTCTGACGCCAGGCTTCAGAGTC
TCACATCCATCTGGAACACGCTACTGCATGCCTGCGGCGTCACCAGGAACCTGCGTGGGCGCACAATGTCTGAGGTATCC
ATTTGACTTAGCGGCGATGACTTCTTTCCCAGAATGGGAGGAAAGGCGGTCGATTTCAAGCACCAAAGCCCTTCCCGACC
AGCACGAGGATCCTAAGCACTTTCGCGTAAATATACTGGGACAATGAGCAGAGACGGCTTTACTAGGACAGACCCCGCAA
CAATCCACAGCAGGGGTATGTACCTTTCAATTTCAGGGCCACGTGTAGTGAACGCGTACCTCGCTGCTCAGGCGTTGAGA
GTAGAAACCGGCCACGCGCGCTAGTATTAAGGATTGAGACGGAAGCCGACATAGTGAAGGCGGGTGGGGGAGACTAGACT
GGTGGTCCACGCAGGAGAGGGAGGTTGAATGTGAACGGGAGCCCTTGTTTACGATTGGGCTACTGGCACTCTCAATAAGC
CAGTGCGGTGAGTTGTTTCTCAAACTTTCTAGAAGTTTTTCTTTCTGGATGTTTTTGTTCTCCTTACTGTAGAACTCTCA
ATGACGGTCGCTTCGAGCCCATCGATCGGTGGTTGCGTCATATACGATTCTCAGCCGATACCACTCGGCCCGTTACTCCC
CCGATTTTATGGGCACAGCCTGTGGCCGACGGCACCGCCGTAATGGTTTGACATTCGTGAGTCCGACCCAAAGCCTGAAG
CATGTCTACGCGGAGCCCCAATTTGCGCGGACCACCCTCCCACCGCATCCCTAACCCTTACGCCTGCTGCCGACTGTTGT
AGTCGAGTATTGTGTCAGGCCATTGTATCTCAATAGTTTTTGAGCTGGTCCCCCAGGCGCGCGGGCCCGGGGACTGCTAG
GCTTCCTTAAACGGAGTGTTGCATTTAGGTTGACGATGGAGGGGGACCGGTGAATGCTTCGGGCTTCTTTCCTGTTTTAT
ACGGGTCACTAAATCCTTGTCCTGGTGCCCGTCGTAGCGGCTTGTAGTAATTCTTCTTGAGGCGGTGCATCTCGTGACCG
GATCAGGCCCCCTCTTGTCTCATGCTGTCCTCATAACACAAACGGCGGAATGAACTCCAGTCCGCCGGGTAAATCAGTCC
TTAAGCAGTGTTAGAGTGGTGCTATCCATAACTAGATACGGCGAATTTGGGCAACAACTCGTACTTGTGTGGGTTCGCCA
TCGCGTTAGCCTTCCCGTAAATGAACCAGCGCTAAATAGAGTTATGCTTATGCGCGCACGGATGATTTGGGGTCGCTCTC
GTGGTTGCTCCAGTGCGATGTGCCCCGACGGTGAGAGCTGTTGGGACCAAATGGGCGGCATGGCGACTCAGCGTACGAGA
TGGGATCCGATACACCCTTACGGGATAACCCGCTTAGTAGCTCTTCCATCGTGCCTTGCTCAGTCTGCTAATCCCGCCCC
TCATTTCGCGCTCGGCCTCCGTCATCGCTTCCTCGAGGGGGACTCAAGATTTTAAATCGTTTTCAGTCGGAAACAGCTGT
TCGGAGTTTACCGTGCCTCCACCCGCTGTATCGGCAACGGACTCGCTGTCCACTTGGTACCCTGAAAGGAGTTGACCAAT
GGACCAATGTTGGAAGGGTTCTCGACGAATCGCCTCTAACGTAGCGCAGCGGTGGGAAGCACTTCTTCGCTGTGCCTACG
CATGGAGCTGAGTCTATGTCGTTGAGATAGGTCCGTCTCTAGCTTAACCGGTAATATAGGCTCCTGGGTCTACGAACGAC
CAGGCTTCCCTGGGACCCCGGTTAGCGTCTCGCCAGGCCTCGACTGAAATCGACGTAACCCGGAAACCGCGTGTCGTATA
CCCCGAAAGACGCAAGTGCCTAGGCCGCTTCCTGCCTGAATACCACCGTGTCACATACGTTATTAGTGGTGTGTAGACAA
CCGAAACAGACTTACCACCCATACCCAAAAATCCTCAGGTACGCCGAGGTACGGACCTACTCGATCCTTCTCTCTGCTCC
GTTGCTCGTAAGTCGTCGCACCAACACCCGGAGTCGACTGGCGGTGGTGCCACAAGCGACGCTCTCCGAAACGGTGTAAG
TCATTCGTCTGTCACCAAAGGTCCTTCAGTCTCGAAAAGAACTCTCTACGACTAGTGTTAGACACGCGTCTCCGCCGTCC
TGGCCTTCAACACGCCGCCACTGGCACGTCGAGCCGCAGTGCAGCTCAGACTGTGCGCTCATAGTCGAGCAACTTACTTC
CCGTCGTCTCCGCGGCCGTCGTAGAGCACACTAAGCACACCTTGACATACAATCGAGCTCAGGTTTTGCACCCACGTCTG
GGACACGCTCTCAGTGGAAGCTGCGAGACACAACGACAAGGCATAAATGGTGAGAACTCCTTACGTCCATCCCTATCGCA
TCTTCGGCAAAGCCGGCAAGGGGGCGTGCGTTGTCATGGGCCTATTATGGGAAGGGGTCGGCGTTCGGGGATTTGTGTCT
CTCGCAATTCCCTCTTCCCAAACTCGCACAGCTCCTGCGTCTAAAACGGGTTCGATGGGCTCACTCTGCTGTAATGTTGA
AGCTTCCAGCAGTCTAGCGCTAGGAGGTGAACTGGGCTACGCGAAATTATACTGCCACGTAACTGTTCTGATCCTTTCGC
TAGAGTACTCCGAGCAATCGCCTTCAGCGATGCCCATGTGGACGCATGTGAAGGGTCTGCATCTAGATACGACATTTCCG
GTCGCCCTGGTGTACGGTACTTTCGATTGGTCTCTTCACGCTCAGACCTCGAATACTGGGTACATAAAGATGAAAAC
>SRR364668_unknown_description_
CGAGAGCTCAGCCAATGCGAGCTCATGCCCTGCGGTAACTATTTTCGCAATCCTGAGGTCACACACTCAGTATGGGGGCA
CCAATAATCTCACATACAGCTTTCGAAGCCCATCTTGTGGTCACGCCGGTGACCTAGCCCCCGGCTTGTCTCGTGGAGCC
GAAGACACTTTTTCGTTTTACCTGATCCGCACGTTCCCCTCCATGGGGACACCGCAAATATGTCTCCGTCTTAGTGGCAA
ATTTCAAGTTACGGTCGAATGAGCGATGGCTGATTCGCCAATTTCGCCTGACCCAGGTAACAAGAGACACGCACCGAAGT
CAGCCTACGTCGGTAGCTCTCACACATTCAAGGACACTGGAACGGACTCGGTGCCTATTTGCAAACTAACAATACCGCAA
ATCAAGGATGCACACGCTGCGTTCAAGATTGAAGCACACCACTTAACGTCTCCCATCGGTTACCTCTGCCCCACGAAGCG
ACCGCGGCTTGCTACGGACGGAGCAGGTGTGGGCAGGAAGAGAAATCATGGTAAAAATAGTATTCTATTGGTGCCAAATC
TGTCAGCTCGGTTATCCCAATCACGTTTTGTGTACGTTGGCGCTAAGCCCACTGACAAGATTAGACGAGCATCCCATTAT
TTGCGTCGCCGGGTGTTCCACGAATTCGATCTGCCGTAATGGGGCAGCGAGTCTATCCTATTAACATAACACAGCCTCTC
AACACAATCGTCCGGGAATGGCGAGGGGATAAGATTCTGGCCGAGATCTCAGGTTTTGCAATTTAGACCTAGGATAATCC
TCCTTCCGTCACTCCGTTTGGAGACGCAGAACCAGCCCGCGGCTGCCACACTCACATGCGCTGCCGTCGCCCTACTGCGT
ATAGTTTAGGGAATGATCCACTTGATTTATATCGAGGAGCCGAAAGATCAGTGCTAATGCGCGCTTGGGGCAAGCGGAAT
ATGACAAGGAGAGAGGCGAACGGTCGAAAAGGTCCGAGTCTGGCGCAATGACGCTGGAATCAGCACCAGCAGGCATCCTA
CACAGTCAAGTTTGCTAATGCCCGGTTTTGACCGCACGGGTCTCTGACTGTACGACGTCACGCCTCGTCTTGTGTACGGT
CGGGTGCTATCTCATTGGCGGAGAGGGGAAGAACCAAACAAAGACAACATCACAGGACGCCACTCTAAGCTGCCCAGTTC
CAGAATATGAGCAATTGTCAAGAAATGTCGGCTTAGGAAGACCTGACCACAAATGTATGAACCATTACCTACCAGAGAGT
CCGGAAGTTCCGTCAACTGAGGCACCGATAGGGCAGATATTGATGACGCTACTCGAATGCGGTTGTGCCATCCCAAGAGC
ATGAGCAAACACGTTCCGGCAAATCCTACAGGTTAGGGTCACGCGCACGTGCCCGCACCAATTAGCGGGGTCGTAGAATA
CTGGGGAAATCACCGCTCTGACGATTCGCAGGAGTTTGTTCGCAGTCCCAGAGAGTACGCAGTTCTTACGAGACCCGGGG
ACTGAGAGTTCTCCGTGGTAAACCCCCCTGGAAGCTCCCAGCACTCTGGTCCGCTGGGTTCTTACGCGACGCCCTTTTAG
CCGACCTATCTGGCCGGCCCATCATCCTATGGGTGAGTTGCGCGTGGATGGGGTGATAACAAGAGGCAGGCACCCTGTTC
TCACCCGTACGAACACCACGGCATTCCACAGATGAGTAGGTACAGTGAAGACGCGTAATCATTCCTAAGGTGCGAAAGTG
CCGCAGCAAGGGGAGGTCGGATGCCACGGACACCTCGGTTGCGTCGTAAGCGATAACCTTAATAGTCAGAATCGATAATA
TGTAGCTAAACAGTGCGCTCAAGGTCGACGGCACAAGGACTTAGTGCATATGACGGCTCTAGTTCTAAACATGCTGCGCC
CGCCCCCGGGCCAACCGTCCAGTCGCAGCTCGATAGCAATCTCGTAGAGACGCCCCCCTAACAGTCCGGAGACGAAGCTC
GCGGACATAGGGGTCTGGATCATATTGCCATACGTCACTGGTGTGAGTCGTTATGGAGGTGCCCAGCTGGAGAACTGCAG
CCTATGGACTACGGGGGTAGATTTACACCTTACACGCGCGCTGCTCGCCACGTTCCCTATACTAGGTATCGGTCAAGACC
TGGGCTATTACCCACTGGAGCGAGAGCCGCACGCTCTTATCGTAGGGGAGCAGATAAGATCGTCACGACCCGGAGAGCCT
AAACAACTATTCGCATCCTCAGGCCAACCTTGGCAGTGGCAGGCCATAACAAGTATTATGGTGGAACGTCTTCTTGGTGG
TAGGCCAATAGTACTTTTCTTGCTTTTGGGCAGTCTGCACATATCAGAACGGGCCCCACTCGTTTCGAGAAACCAGAGGA
CACTAGAAGATCAATCGCCGTACGAAATCTAGCCACCTCTCTTCGGGATTGCGGGGGTGCACACCGTCCCCCCGTGCCTA
GCATGAGGGGCTACAGAGTGGTGATCGGCGCAACGAAAAGCTTACGCAAGGGGAAGTGTGGCTTGAATGTTCATATTTCC
CGCGAAAGCTTTGTGGAGGAGCAGAGAGTACGCCGGGTATGGGGTTGTATGTAAATCAGACGATCTCCATATGTTGTTCA
AGCTCGCACAGCTGTCGGCACATCACCGTCTAAAAAGACAGCGCTAGGTATTCATGGAGGCAGTAAAAACTCAGCTGAGA
AGCGGTAGATGCTCCGGAGGAGCGTAAAACTGGACTTAGACCGAACGTTTCTCAGACTAGACTTGGGGGCGCGAACGAGG
AACGTAAAAGAGGTCTTGAGCGCCGCATAGAATCAGCACAATCTGGCCAGTCGGATTACTAAGCCCAGGCGCCATGGAGC
GGCAGGTACAAGAAACGAAGTGCGAGAAGTTACGAAGAGTCAAGATAAACGTTGGGGGGCAGCGGCGTGGGAGCCTAACA
TGGACCTCACTGCCCCCGATACGCGGGGGCGGCGGGACACGACTTCGCTAGGCTCGAGGTAAACCAGGCTAGGAAAATAG
TTCGGATCGGCACTCGCGCACAGTTCAACAGCCGGGAGGGCGCAAGTAGTTGACTGTTTCTGACGCCAGGCTTCAGAGTC
TCACATCCATCTGGAACACGCTACTGCATGCCTGCGGCGTCACCAGGAACCTGCGTGGGCGCACAATGTCTGAGGTATCC
ATTTGACTTAGCGGCGATGACTTCTTTCCCAGAATGGGAGGAAAGGCGGTCGATTTCAAGCACCAAAGCCCTTCCCGACC
AGCACGAGGATCCTAAGCACTTTCTCGTAAATATACTGGGACAATGAGCAGAGACGGCTTTACTAGGACAGACCCCGCAA
CAATCCACAGCAGGGGTATGTACCTTTCAATTTCAGGGCCACGTGTAGTGAACGCGTACCTCGCTGCTCAGGCGTTGAGA
GTAGAAACCGGCCACGCGCGCTAGTATTAAGGATTGAGACGGAAGCCTACATAGTGAAGGCGGGTGGGGGAGACTAGACT
GGTGGTCCACGCAGGAGAGGGAGGTTGAATGTGAACGGGAGCCCTTGTTTACGATTGGGCTACTGGCACTCTCAATAAGC
CAGTGCGGTGAGTTGTTTCTCAAACTTTCTAGAAGTTTTTCTTTCTGGATGTTTTTGTTCTCCTTACTGTAGAACTCTCA
ATGACGGTCGCTTCGAGCCCATCGATCGGTGGTTGCGTCATATACGATTCTCAGCCGATACCACTCGGCCCGTTACTCCC
CCGATTTTATGGGCACAGCCTGTGGCCGACGGCACCGCCGTAATGGTTTGACATTCGTGAGTCCGACCCAAAGCCTGAAG
CATGTCTACGCGGAGCCCCAATTTGCGCGGACCACCCTCCCACCGCATCCCTAACCCTTACGCCTGCTGCCGACTGTTGT
AGTCGAGTATTGTGTCAGGCCATTGTATCTCAATAGTTTTTGAGCTGGTCCCCCAGGCGCGCGGGCCCGGGGACTGCTAG
GCTTCCTTAAACGGAGTGTTGCATTTAGGTTGACGATGGAGGGGGACCGGTGAATGCTTCGGGCTTCTTTCCTGTTTTAT
ACGGGTCACTAAATCCTTGTCCTGGTGCCCGTCGTAGCGGCTTGTAGTAATTCTTCTTGAGGCGGTGCATCTCGTGACCG
GATCAGGCCCCCTCTTGTCTCATGCTGTCCTCATAACACAAACGGCGGAATGAACTCCAGTCCGCCGGGTAAATCAGTCC
TTAAGCAGTGTTAGAGTGGTGCTATCCATAACTAGATACGGCGAATTTGGGCAACAACTCGTACTTGTGTGGGTTCGCCA
TCGCGTTAGCCTTCCCGTAAATGAACCAGCGCTAAATAGAGTTATGCTTATGCGCGCACGGATGATTTGGGGTCGCTCTC
GTGGTTGCTCCAGTGCGATGTGCCCCGACGGTGAGAGCTGTTGGGACCAAATGGGCGGCATGGCGACTCAGCGTACGAGA
TGGGATCCGATACACCCTTACGGGATAACCCGCTTAGTAGCTCTTCCATCGTGCCTTGCTCAGTCTGCTAATCCCGCCCC
TCATTTCGCGCTCGGCCTCCGTCATCGCTTCCTCGAGGGGGACTCAAGATTTTAAATCGTTTTCAGTCGGAAACAGCTGT
TCGGAGTTTACCGTGCCTCCACCCGCTGTATCGGCAACGGACTCGCTGTCCACTTGGTACCCTGAAAGGAGTTGACCAAT
GGACCAATGTTGGAAGGGTTCTCGACGAATCGCCTCTAACGTAGCGCAGCGGTGGGAAGCACTTCTTCGCTGTGCCTACG
CATGGAGCTGAGTCTATGTCGTTGAGATAGGTCCGTCTCTAGCTTAACCGGTAATATAGGCTCCTGGGTCTACGAACGAC
CAGGCTTCCCTGGGACCCCGGTTAGCGTCTCGCCAGGCCTCGACTGAAATCGACGTAACCCGGAAACCGCGTGTCGTATA
CCCCGAAAGACGCAAGTGCCTAGGCCGCTTCCTGCCTGAATACCACCGTGTCACATACGTTATTAGTGGTGTGTAGACAA
CCGAAACAGACTTACCACCCATACCCAAAAATCCTCAGGTACGCCGAGGTACGGACCTACTCGATCCTTCTCTCTGCTCC
GTTGCTCGTAAGTCGTCGCACCAACACCCGGAGTCGACTGGCGGTGGTGCCACAAGCGACGCTCTCCGAAACGGTGTAAG
TCATTCGTCTGTGACCAAAGGTCCTTCAGTCTCGAAAAGAACTCTCTACGACTAGTGTTAGACACGCGTCTCCGCCGTCC
TGGCCTTCAACACGCCGCCACTGGCACGTCGAGCCGCAGTGCAGCTCAGACTGTGCGCTCATAGTCGAGCAACTTACTTC
CCGTCGTCTCCGCGGCCGTCGTCGAGCACACTAAGCATACCGTGACATACAATCGAGCTCAGGTTTTGCACCCACGTCTG
GGACACGCTCTCAGTGGAAGCTGCGAGACACAACGACAAGGCATAAATGGTGAGAACTCCTTACGTCCATCCCTATCGCA
TCTTCGGCAAAGCCGGCAAGGGGGCGTGCGTTGTCATGGGCCTATTATGGGAAGGGGTCGGCGTTCGGGGATTTGTCTCT
CTCGCAATTCCCTCTTCCCAAACTCGCACAGCTCCTGCGTCTAAAACGGGTTCGATGGGCTCACTCTGCTGTAATGTTGA
AGCTTCCAGCAGTCTAGCGCTAGGAGGTGAACTGGGCTACGCGAAATTATACTGCCACGTAACTGTTCTGATCCTTTCGC
TAGAGTACTCCGAGCAATCGCCTTCAGCGATGCCCATGTGGACGCATGTGAAGGGTCTGCATCTAGATACGACATTTCCG
GTCGCCCTGGTGTACGGTACTTTCGATTGGTCTCTTCACGCTCAGACCTCGAATACTGGGTACATAAAGATGAAAAC
>SRR364669_unknown_description_
CGAGAGCTCAGCCAATGCGAGCTCATGCCCTGCGGTAACTATTTTCTCAATCCTGAGGTCACACACTCAGTATGGGGGCA
CCAATAATCTCACATACAGCTTTCGAAGCCCATCTTGTGGGCACGCCGGTGACCTAGCCCCCGGCTTGTCTCGTGGAGCC
GAAGACACTTTTTCGTTTTACCTGATCCGCACGTTCCCCTCCATGGGGACACCGCAAATATGTCTCCGTCTTAGTGGCAA
ATTTCAAGTTACGGTCGAATGAGCGATGGCTGATTCGCCAATTTCGCCTGACCCAGGTAACAAGAGACACGCACCGAAGT
CAGCCTACGTCGGTAGCTCTCACACATTCAAGGACACTGGAACGGACTCGGTGCCTATTTGCAAACTAACAATACCGCAA
ATCAAGGATGCACACGCTGCGTTCAAGATTGAAGCACACCACTTAACGTCTCCCATCGGTTACCTCTGCCCCACGAAGCG
ACCGCGGCTTGCTACGGACGGAGCAGGTGTGGGCAGGAAGAGAAATCATGGTAAAAATAGTATTCTATTGGTGCCAAATC
TGTCAGCTCGGTTATCCCAATCACGTTTTGTGTACGTTGGCGCTAAGCCCACTGACAAAATTAGACGAGCATCCCATTAT
TTGCGTCGCCGGGTGTTCCACGAATTCGATCTGCCGTAATGGGGCAGCGAGTCTATCCTATTAACATAACACAGCCTCTC
ATCACAATCGTCCGGGAATGGCGAGGGGATAAGATTCTGGCCGAGATCTCAGGTTTTGCAATTTAGACCTAGGATAATCC
TCCTTCCGTCACTCCGTTTGGAGACGCAGAACCAGCCCGCGGCTGCCACACTCACATGCGCTGCCGTCGCCCTACTGCGT
ATAGTTTAGGGAATGATCCACTTGATTTATATCGAGGAGCCGAAAGATCAGTGCTAATGCGCGCTTGGGGCAAGCGGAAT
ATGACAAGGAGAGAGGCGAACGGTCGAAAAGGTCCGAGTCTGGCGCAATGACGCTGGAATCAGCACCAGCAGGCATCCTA
CACAGTCAAGTTTGCTAATGCCCGGTTTTGACCGCACGGGTCTCTGACTGTACGACGTCACGCCTCGTCTTGTGTGCGGT
CGGGTGCTATCTCATTGGCGGAGAGGGGAAGAACCAAACAAAGACAACATCACAGGACGCCACTCTAAGCTGCCCAGTTC
CAGAATATGAGCAATTGTCAAGAAATGTCGGCTTAGGAAGACCTGACCACAAATGTATGAACCATTACCTACCAGAGAGT
CCGGAAGTTCCGTCAAATGAGGCACCGATAGGGCAGATATTGATGACGCTACTCGAATGCGGTTGTGCCATCCCAAGAGC
ATGAGCAAACACGTTCCGGCAAATCCTACAGGTTAGGGTCACGCGCACGTGCCCGCACCAATTAGCGGGGTCGCAGAATA
CTGGGGAAATCACCGCTCTGACGATTCGCAGGAGTTTGTTCGCAGTCCCAGAGAGTACGCAGTTCTTACGAGACCCGGGG
ACTGAGAGTTCTCCGTGGTAAACCCCCCTGGAAGCTCCCAGCACTCTGGTCCGCTGGGTTCTTACGCGACGCCCTTTTAG
CCGACCTATCTGGCCGGCCCATCATCCTATGGGTGAGTTGCGCGTGGATGGGGTGATAACAAGAGGCAGGCACCCTGTTC
TCACCCGTACGAACACCACGGCATTCCACAGATGAGTAGGTACAGTGAAGACGCGTAATCATTCCTAAGGTGCGAAAGTG
CCGCAGCAAGGGGAGGTCGGATGCCACGGACACCTCGGTTGCGTCGTAAGCGATAACCTTAATAGTCAGAATCGATAATA
TGTAGCTAAACAGTGCGCTCAAGGTCGACGGCACAAGGACTTAGTGCATATGACGGCTCTAGTTCTAAACATGCTGCGCC
CGCCCCCGGGCCAACCGTCCAGTCGCAGCTCGATAGCAATCTCGTAGAGACGCCCCCCTAACAGTCCGGAGACGAAGCTC
GCGGACATAGGGGTCTGGATCATATTGCCATACGTCACTGGTGTGAGTCGTTATGGAGGTGCCCAGCTGGAGAACTGCAG
CCTATGGACTACGGGGGTAGATTTACACCTTACACGCCCGCTGCTCGCCACGTTCCCTATACTAGGTATCGGTCAAGACC
TGGGCTATTACCCACTGGAGCGAGAGCCGCACGCTCTTATCGTAGGGGAGCAGATAAGATCGTCACGACCCGGAGAGCCT
AAACAACTATTCGCATCCTCAGGCCAACCTTGGCAGTGGCAGGCCATAACAAGTATTATGGTGGAACGTCTTCTTGGTGG
TAGGCCAATAGTACTTTTCTTGCTTTTGGGCAGTCTGCACATATCAGAACGGGCCCCACTCGTTTCGAGAAACCAGAGGA
CACTAGAAGATCAATCGCCGTACGAAATCTAGCCACCTCTCTTCGGGATTGCGGGGGTGCACACCGTCCCCCCGTGCCTA
GCATGAGGGGCTACAGAGTGGTGATCGGCGCAACGAAAAGCTTACGCAAGGGGAAGTGTGGCTTGAATGTTCATATTTCC
CGCGAAAGCTTTGTGGAGGAGCAGAGAGTACGCCGGGTATGGGGTTGTATGTAAATCAGACGATCTCCATATGTTGTTCA
AGCTCGCACAGCTGTCGGCACATCACCGTCTAAAAAGACAGCGCTAGGTATTCATGGAGGCAGTAAAAACTCAGCTGAGA
AGCGGTAGATGCTCCGGAGGAGCGTAAAACTGGACTTAGACCGAACGTTTCTCAGACTAGACTTGGGGGCGCGAACGAGG
AACGTAAAAGAGGTCTTGAGCGCCGCATAGAATCAGCACAATCTGGCCAGTCGGATTACTAAGCCCAGGCGCCATGGAGC
GGCAGGTACAAGAAACGAAGTGCGAGAAGTTACGAAGAGTCAAGATAAACGTTGGGGGGCAGCGGCGTGGGAGCCTAACA
TGGACCTCACTGCCCCCGATACGCGGGGGCGGCGGGACACGACTTCGCTAGGCTCGAGGTAAACCAGGCTAGGAAAATAG
TTCGGATCGGCACTCGCGCACAGTTCAACAGCCGGGAGGGCGCAAGTAGTTGACTGTTTCTGACGCCAGGCTTCAGAGTC
TCACATCCATCTGGAACACGCTACTGCATGCCTGCGGCGTCACCAGGAACCTGCGTGGGCGCACAATGTCTGAGGTATCC
ATTTGACTTAGCGGCGATGACTTCTTTCCCAGAATGGGAGGAAAGGCGGTCGATTTCAAGCACCAAAGCCCTTCCCGACC
AGCACGAGGATCCTAAGCACTTTCGCGTAAATATACTGGGACAATGAGCAGAGACGGCTTTACTAGGACAGACCCCGCAA
CAATCCACAGCAGGGGTATGTACCTTTCAATTTCAGGGCCACGTGTAGTGAACGCGTACCTCGCTGCTCAGGCGTTGAGA
GTAGAAACCGGCCACGCGCGCTAGTATTAAGGATTGAGACGGAAGCCGACATAGTGAAGGCGGGTGGGGGAGACTAGACT
GGTGGTCCACGCAGGAGAGGGAGGTTGAATGTGAACGGGAGCCCTTGTTTACGATTGGGCTACTGGCACTCTCAATAAGC
CAGTGCGGTGAGTTGTTTCTCAAACTTTCTAGAAGTTTTTCTTTCTGGATGTTTTTGTTCTCCTTACTGTAGAACTCTCA
ATGACGGTCGCTTCGAGCCCATCGATCGGTGGTTGCGTCATATACGATTCTCAGCCGATACCACTCGGCCCGTTACTCCC
CCGATTTTATGGGCACAGCCTGTGGCCGACGGCACCGCCGTAATGGTTTGACATTCGTGAGTCCGACCCAAAGCCTGAAG
CATGTCTACGCGGAGCCCCAATTTGCGCGGACCACCCTCCCACCGCATCCCTAACCCTTACGCCTGCTGCCGACTGTTGT
AGTCGAGTATTGTGTCAGGCCATTGTATCTCAATAGTTTTTGAGCTGGTCCCCCAGGCGCGCGGGCCCGGGGACTGCTAG
GCTTCCTTAAACGGAGTGTTGCATTTAGGTTGACGATGGAGGGGGACCGGTGAATGCTTCGGGCTTCTTTCCTGTTTTAT
ACGGGTCACTAAATCCTTGTCCTGGTGCCCGTCGTAGCGGCTTGTAGTAATTCTTCTTGAGGCGGTGCATCTCGTGACCG
GATCAGGCCCCCTCTTGTCTCATGCTGTCCTCATAACACAAACGGCGGAATGAACTCCAGTCCGCCGGGTAAATCAGTCC
TTAAGCAGTGTTAGAGTGGTGCTATCCATAACTAGATACGGCGAATTTGGGCAACAACTCGTACTTGTGTGGGTTCGCCA
TCGCGTTAGCCTTCCCGTAAATGAACCAGCGCTAAATAGAGTTATGCTTATGCGCGCACGGATGATTTGGGGTCGCTCTC
GTGGTTGCTCCAGTGCGATGTGCCCCGACGGTGAGAGCTGTTGGGACCAAATGGGCGGCATGGCGACTCAGCGTACGAGA
TGGGATCCGATACACCCTTACGGGATAACCCGCTTAGTAGCTCTTCCATCGTGCCTTGCTCAGTCTGCTAATCCCGCCCC
TCATTTCGCGCTCGGCCTCCGTCATCGCTTCCTCGAGGGGGACTCAAGATTTTAAATCGTTTTCAGTCGGAAACAGCTGT
TCGGAGTTTACCGTGCCTCCACCCGCTGTATCGGCAACGGACTCGCTGTCCACTTGGTACCCTGAAAGGAGTTGACCAAT
GGACCAATGTTGGAAGGGTTCTCGACGAATCGCCTCTAACGTAGCGCAGCGGTGGGAAGCACTTCTTCGCTGTGCCTACG
CATGGAGCTGAGTCTATGTCGTTGAGATAGGTCCGTCTCTAGCTTAACCGGTAATATAGGCTCCTGGGTCTACGAACGAC
CAGGCTTCCCTGGGACCCCGGTTAGCGTCTCGCCAGGCCTCGACTGAAATCGACGTAACCCGGAAACCGCGTGTCGTATA
CCCCGAAAGACGCAAGTGCCTAGGCCGCTTCCTGCCTGAATACCACCGTGTCACATACGTTATTAGTGGTGTGTAGACAA
CCGAAACAGACTTACCACCCATACCCAAAAATCCTCAGGTACGCCGAGGTACGGACCTACTCGATCCTTCTCTCTGCTCC
GTTGCTCGTAAGTCGTCGCACCAACACCCGGAGTCGACTGGCGGTGGTGCCACAAGCGACGCTCTCCGAAACGGTGTAAG
TCATTCGTCTGTCACCAAAGGTCCTTCAGTCTCGAAAAGAACTCTCTACGACTAGTGTTAGACACGCGTCTCCGCCGTCC
TGGCCTTCAACACGCCGCCACTGGCACGTCGAGCCGCAGTGCAGCTCAGACTGTGCGCTCATAGTCGAGCAACTTACTTC
CCGTCGTCTCCGCGGCCGTCGTAGAGCACACTAAGCACACCTTGACATACAATCGAGCTCAGGTTTTGCACCCACGTCTG
GGACACGCTCTCAGTGGAAGCTGCGAGACACAACGACAAGGCATAAATGGTGAGAACTCCTTACGTCCATCCCTATCGCA
TCTTCGGCAAAGCCGGCAAGGGGGCGTGCGTTGTCATGGGCCTATTATGGGAAGGGGTCGGCGTTCGGGGATTTGTGTCT
CTCGCAATTCCCTCTTCCCAAACTCGCACAGCTCCTGCGTCTAAAACGGGTTCGATGGGCTCACTCTGCTGTAATGTTGA
AGCTTCCAGCAGTCTAGCGCTAGGAGGTGAACTGGGCTACGCGAAATTATACTGCCACGTAACTGTTCTGATCCTTTCGC
TAGAGTACTCCGAGCAATCGCCTTCAGCGATGCCCATGTGGACGCATGTGAAGGGTCTGCATCTAGATACGACATTTCCG
GTCGCCCTGGTGTACGGTACTTTCGATTGGTCTCTTCACGCTCAGACCTCGAATACTGGGTACATAAAGATGAAAAC
>SRR364670_unknown_description_
CGAGAGCTCAGCCAATGCGAGCTCATGCCCTGCGGTAACTATTTTCTCAATCCTGAGGTCACACACTCAGTATGGGGGCA
CCAATAATCTCACATACAGCTTTCGAAGCCCATCTTGTGGGCACGCCGGTGACCTAGCCCCCGGCTTGTCTCGTGGAGCC
GAAGACACTTTTTCGTTTTACCTGATCCGCACGTTCCCCTCCATGGGGACACCGCAAATATGTCTCCGTCTTAGTGGCAA
ATTTCAAGTTACGGACGAATGAGCGATGGCTGATTCGCCAATTTCGCCTGACCCAGGTAACAAGAGACACGCACCGAAGT
CAGCCTACGTCGGTAGCTCTCACACATTCAAGGACACTGGAACGGACTCGGTGCCTATTTGCAAACTAACAATACCGCAA
ATCAAGGATGCACACGCTGCGTTCAAGATTGAAGCACACCACTTAACGTCTCCCATCGGTTACCTCTGCCCCACGAAGCG
ACCGCGGCTTGCTACGGACGGAGCAGGTGTGGGCAGGAAGAGAAATCATGGTAAAAATAGTATTCTATTGGTGCCAAATC
TGTCAGCTCGGTTATCCCAATCACGTTTTGTGTACGTTGGCGCTAAGCCCACTGACAAAATTAGACGAGCATCCCATTAT
TTGCGTCGCCGGGTGTTCCACGAATTCGATCTGCCGTAATGGGGCAGCGAGTCTATCCTATTAACATAACACAGCCTCTC
ATCACAATCGTCCGGGAATGGCGAGGGGATAAGATTCTGGCCGAGATCTCAGGTTTTGCAATTTAGACCTAGGATAATCC
TCCTTCCGTCACTCCGTTTGGAGACGCAGAACCAGCCCGCGGCTGCCACACTCACATGCGCTGCCGTCGCCCTACTGCGT
ATAGTTTAGGGAATGATCCACTTGATTTATATCGAGGAGCCGAAAGATCAGTGCTAATGCGCGCTTGGGGCAAGCGGAAT
ATGACAAGGAGAGAGGCGAACGGTCGAAAAGGTCCGAGTCTGGCGCAATGACGCTGGAATCAGCACCAGCAGGCATCCTA
CACAGTCAAGTTTGCTAATGCCCGGTTTTGACCGCACGGGTCTCTGACTGTACGACGTCACGCCTCGTCTTGTGTGCGGT
CGGGTGCTATCTCATTGGCGGAGAGGGGAAGAACCAAACAAAGACAACATCACAGGACGCCACTCTAAGCTGCCCAGTTC
CAGAATATGAGCAATTGTCAAGAAATGTCGGCTTAGGAAGACCTGACCACAAATGTATGAACCATTACCTACCAGAGAGT
CCGGAAGTTCCGTCAAATGAGGCACCGATAGGGCAGATATTGATGACGCTACTCGAATGCGGTTGTGCCATCCCAAGAGC
ATGAGCAAACACGTTCCGGCAAATCCTACAGGTTAGGGTCACGCGCACGTGCCCGCACCAATTAGCGGGGTCGCAGAATA
CTGGGGAAATCACCGCTCTGACGATTCGCAGGAGTTTGTTCGCAGTCCCAGAGAGTACGCAGTTCTTACGAGACCCGGGG
ACTGAGAGTTCTCCGTGGTAAACCCCCCTGGAAGCTCCCAGCACTCTGGTCCGCTGGGTTCTTACGCGACGCCCTTTTAG
CCGACCTATCTGGCCGGCCCATCATCCTATGGGTGAGTTGCGCGTGGATGGGGTGATAACAAGAGGCAGGCACCCTGTTC
TCACCCGTACGAACACCACGGCATTCCACAGATGAGTAGGTACAGTGAAGACGCGTAATCATTCCTAAGGTGCGAAAGTG
CCGCAGCAAGGGGAGGTCGGATGCCACGGACACCTCGGTTGCGTCGTAAGCGATAACCTTAATAGTCAGAATCGATAATA
TGTAGCTAAACAGTGCGCTCAAGGTCGACGGCACAAGGACTTAGTGCATATGACGGCTCTAGTTCTAAACATGCTGCGCC
CGCCCCCGGGCCAACCGTCCAGTCGCAGCTCGATAGCAATCTCGTAGAGACGCCCCCCTAACAGTCCGGAGACGAAGCTC
GCGGACATAGGGGTCTGGATCATATTGCCATACGTCACTGGTGTGAGTCGTTATGGAGGTGCCCAGCTGGAGAACTGCAG
CCTATGGACTACGGGGGTAGATTTACACCTTACACGCCCGCTGCTCGCCACGTTCCCTATACTAGGTATCGGTCAAGACC
TGGGCTATTACCCACTGGAGCGAGAGCCGCACGCTCTTATCGTAGGGGAGCAGATAAGATCGTCACGACCCGGAGAGCCT
AAACAACTATTCGCATCCTCAGGCCAACCTTGGCAGTGGCAGGCCATAACAAGTATTATGGTGGAACGTCTTCTTGGTGG
TAGGCCAATAGTACTTTTCTTGCTTTTGGGCAGTCTGCACATATCAGAACGGGCCCCACTCGTTTCGAGAAACCAGAGGA
CACTAGAAGATCAATCGCCGTACGAAATCTAGCCACCTCTCTTCGGGATTGCGGGGGTGCACACCGTCCCCCCGTGCCTA
GCATGAGGGGCTACAGAGTGGTGATCGGCGCAACGAAAAGCTTACGCAAGGGGAAGTGTGGCTTGAATGTTCATATTTCC
CGCGAAAGCTTTGTGGAGGAGCAGAGAGTACGCCGGGTATGGGGTTGTATGTAAATCAGACGATCTCCATATGTTGTTCA
AGCTCGCACAGCTGTCGGCACATCACCGTCTAAAAAGACAGCGCTAGGTATTCATGGAGGCAGTAAAAACTCAGCTGAGA
AGCGGTAGATGCTCCGGAGGAGCGTAAAACTGGACTTAGACCGAACGTTTCTCAGACTAGACTTGGGGGCGCGAACGAGG
AACGTAAAAGAGGTCTTGAGCGCCGCATAGAATCAGCACAATCTGGCCAGTCGGATTACTAAGCCCAGGCGCCATGGAGC
GGCAGGTACAAGAAACGAAGTGCGAGAAGTTACGAAGAGTCAAGATAAACGTTGGGGGGCAGCGGCGTGGGAGCCTAACA
TGGACCTCACTGCCCCCGATACGCGGGGGCGGCGGGACACGACTTCGCTAGGCTCGAGGTAAACCAGGCTAGGAAAATAG
TTCGGATCGGCACTCGCGCACAGTTCAACAGCCGGGAGGGCGCAAGTAGTTGACTGTTTCTGACGCCAGGCTTCAGAGTC
TCACATCCATCTGGAACACGCTACTGCATGCCTGCGGCGTCACCAGGAACCTGCGTGGGCGCACAATGTCTGAGGTATCC
ATTTGACTTAGCGGCGATGACTTCTTTCCCAGAATGGGAGGAAAGGCGGTCGATTTCAAGCACCAAAGCCCTTCCCGACC
AGCACGAGGATCCTAAGCACTTTCGCGTAAATATACTGGGACAATGAGCAGAGACGGCTTTACTAGGACAGACCCCGCAA
CAATCCACAGCAGGGGTATGTACCTTTCAATTTCAGGGCCACGTGTAGTGAACGCGTACCTCGCTGCTCAGGCGTTGAGA
GTAGAAACCGGCCACGCGCGCTAGTATTAAGGATTGAGACGGAAGCCGACATAGTGAAGGCGGGTGGGGGAGACTAGACT
GGTGGTCCACGCAGGAGAGGGAGGTTGAATGTGAACGGGAGCCCTTGTTTACGATTGGGCTACTGGCACTCTCAATAAGC
CAGTGCGGTGAGTTGTTTCTCAAACTTTCTAGAAGTTTTTCTTTCTGGATGTTTTTGTTCTCCTTACTGTAGAACTCTCA
ATGACGGTCGCTTCGAGCCCATCGATCGGTGGTTGCGTCATATACGATTCTCAGCCGATACCACTCGGCCCGTTACTCCC
CCGATTTTATGGGCACAGCCTGTGGCCGACGGCACCGCCGTAATGGTTTGACATTCGTGAGTCCGACCCAAAGCCTGAAG
CATGTCTACGCGGAGCCCCAATTTGCGCGGACCACCCTCCCACCGCATCCCTAACCCTTACGCCTGCTGCCGACTGTTGT
AGTCGAGTATTGTGTCAGGCCATTGTATCTCAATAGTTTTTGAGCTGGTCCCCCAGGCGCGCGGGCCCGGGGACTGCTAG
GCTTCCTTAAACGGAGTGTTGCATTTAGGTTGACGATGGAGGGGGACCGGTGAATGCTTCGGGCTTCTTTCCTGTTTTAT
ACGGGTCACTAAATCCTTGTCCTGGTGCCCGTCGTAGCGGCTTGTAGTAATTCTTCTTGAGGCGGTGCATCTCGTGACCG
GATCAGGCCCCCTCTTGTCTCATGCTGTCCTCATAACACAAACGGCGGAATGAACTCCAGTCCGCCGGGTAAATCAGTCC
TTAAGCAGTGTTAGAGTGGTGCTATCCATAACTAGATACGGCGAATTTGGGCAACAACTCGTACTTGTGTGGGTTCGCCA
TCGCGTTAGCCTTCCCGTAAATGAACCAGCGCTAAATAGAGTTATGCTTATGCGCGCACGGATGATTTGGGGTCGCTCTC
GTGGTTGCTCCAGTGCGATGTGCCCCGACGGTGAGAGCTGTTGGGACCAAATGGGCGGCATGGCGACTCAGCGTACGAGA
TGGGATCCGATACACCCTTACGGGATAACCCGCTTAGTAGCTCTTCCATCGTGCCTTGCTCAGTCTGCTAATCCCGCCCC
TCATTTCGCGCTCGGCCTCCGTCATCGCTTCCTCGAGGGGGACTCAAGATTTTAAATCGTTTTCAGTCGGAAACAGCTGT
TCGGAGTTTACCGTGCCTCCACCCGCTGTATCGGCAACGGACTCGCTGTCCACTTGGTACCCTGAAAGGAGTTGACCAAT
GGACCAATGTTGGAAGGGTTCTCGACGAATCGCCTCTAACGTAGCGCAGCGGTGGGAAGCACTTCTTCGCTGTGCCTACG
CATGGAGCTGAGTCTATGTCGTTGAGATAGGTCCGTCTCTAGCTTAACCGGTAATATAGGCTCCTGGGTCTACGAACGAC
CAGGCTTCCCTGGGACCCCGGTTAGCGTCTCGCCAGGCCTCGACTGAAATCGACGTAACCCGGAAACCGCGTGTCGTATA
CCCCGAAAGACGCAAGTGCCTAGGCCGCTTCCTGCCTGAATACCACCGTGTCACATACGTTATTAGTGGTGTGTAGACAA
CCGAAACAGACTTACCACCCATACCCAAAAATCCTCAGGTACGCCGAGGTACGGACCTACTCGATCCTTCTCTCTGCTCC
GTTGCTCGTAAGTCGTCGCACCAACACCCGGAGTCGACTGGCGGTGGTGCCACAAGCGACGCTCTCCGAAACGGTGTAAG
TCATTCGTCTGTCACCAAAGGTCCTTCAGTCTCGAAAAGAACTCTCTACGACTAGTGTTAGACACGCGTCTCCGCCGTCC
TGGCCTTCAACACGCCGCCACTGGCACGTCGAGCCGCAGTGCAGCTCAGACTGTGCGCTCATAGTCGAGCAACTTACTTC
CCGTCGTCTCCGCGGCCGTCGTAGAGCACACTAAGCACACCTTGACATACAATCGAGCTCAGGTTTTGCACCCACGTCTG
GGACACGCTCTCAGTGGAAGCTGCGAGACACAACGACAAGGCATAAATGGTGAGAACTCCTTACGTCCATCCCTATCGCA
TCTTCGGCAAAGCCGGCAAGGGGGCGTGCGTTGTCATGGGCCTATTATGGGAAGGGGTCGGCGTTCGGGGATTTGTGTCT
CTCGCAATTCCCTCTTCCCAAACTCGCACAGCTCCTGCGTCTAAAACGGGTTCGATGGGCTCACTCTGCTGTAATGTTGA
AGCTTCCAGCAGTCTAGCGCTAGGAGGTGAACTGGGCTACGCGAAATTATACTGCCACGTAACTGTTCTGATCCTTTCGC
TAGAGTACTCCGAGCAATCGCCTTCAGCGATGCCCATGTGGACGCATGTGAAGGGTCTGCATCTAGATACGACATTTCCG
GTCGCCCTGGTGTACGGTACTTTCGATTGGTCTCTTCACGCTCAGACCTCGAATACTGGGTACATAAAGATGAAAAC
>SRR404409_unknown_description_
CGAGAGCTCAGCCAATGCGAGCTCATGCCCTGCGGTAACTATTTTCTCAATCCTGAGGTCACACACTCAGTATGGGGGCA
CCAATAATCTCACATACAGCTTTCGAAGCCCATCTTGTGGGCACGCCGGTGACCTAGCCCCCGGCTTGTCTCGTGGAGCC
GAAGACACTTTTTCGTTTTACCTGATCCGCACGTTCCCCTCCATGGGGACACCGCAAATATGTCTCCGTCTTAGTGGCAA
ATTTCAAGTTACGGTCGAATGAGCGATGGCTGATTCGCCAATTTCGCCTGACCCAGGTAACAAGAGACACGCACCGAAGT
CAGCCTACGTCGGTAGCTCTCACACATTCAAGGACACTGGAACGGACTCGGTGCCTATTTGCAAACTAACAATACCGCAA
ATCAAGGATGCACACGCTGCGTTCAAGATTGAAGCACACCACTTAACGTCTCCCATCGGTTACCTCTGCCCCACGAAGCG
ACCGCGGCTTGCTACGGACGGAGCAGGTGTGGGCAGGAAGAGAAATCATGGTAAAAATAGTATTCTATTGGTGCCAAATC
TGTCAGCTCGGTTATCCCAATCACGTTTTGTGTACGTTGGCGCTAAGCCCACTGACAAAATTAGACGAGCATCCCATTAT
TTGCGTCGCCGGGTGTTCCACGAATTCGATCTGCCGTAATGGGGCAGCGAGTCTATCCTATTAACATAACACAGCCTCTC
ATCACAATCGTCCGGGAATGGCGAGGGGATAAGATTCTGGCCGAGATCTCAGGTTTTGCAATTTAGACCTAGGATAATCC
TCCTTCCGTCACTCCGTTTGGAGACGCAGAACCAGCCCGCGGCTGCCACACTCACATGCGCTGCCGTCGCCCTACTGCGT
ATAGTTTAGGGAATGATCCACTTGATTTATATCGAGGAGCCGAAAGATCAGTGCTAATGCGCGCTTGGGGCAAGCGGAAT
ATGACAAGGAGAGAGGCGAACGGTCGAAAAGGTCCGAGTCTGGCGCAATGACGCTGGAATCAGCACCAGCAGGCATCCTA
CACAGTCAAGTTTGCTAATGCCCGGTTTTGACCGCACGGGTCTCTGACTTTACGACGTCACGCCTCGTCTTGTGTGCGGT
CGGGTGCTATCTCATTGGCGGAGAGGGGAAGAACCAAACAAAGACAACATCACAGGACGCCACTCTAAGCTGCCCAGTTC
CAGAATATGAGCAATTGTCAAGAAATGTCGGCTTAGGAAGACCTGACCACAAATGTATGAACCATTACCTACCAGAGAGT
CCGGAAGTTCCGTCAAATGAGGCACCGATAGGGCAGATATTGATGACGCTACTCGAATGCGGTTGTGCCATCCCAAGAGC
ATGAGCAAACACGTTCCGGCAAATCCTACAGGTTAGGGTCACGCGCACGTGCCCGCACCAATTAGCGGGGTCGCAGAATA
CTGGGGAAATCACCGCTCTGACGATTCGCAGGAGTTTGTTCGCAGTCCCAGAGAGTACGCAGTTCTTACGAGACCCGGGG
ACTGAGAGTTCTCCGTGGTAAACCCCCCTGGAAGCTCCCAGCACTCTGGTCCGCTGGGTTCTTACGCGACGCCCTTTTAG
CCGACCTATCTGGCCGGCCCATCATCCTATGGGTGAGTTGCGCGTGGATGGGGTGATAACAAGAGGCAGGCACCCTGTTC
TCACCCGTACGAACACCACGGCATTCCACAGATGAGTAGGTACAGTGAAGACGCGTAATCATTCCTAAGGTGCGAAAGTG
CCGCAGCAAGGGGAGGTCGGATGCCACGGACACCTCGGTTGCGTCGTAAGCGATAACCTTAATAGTCAGAATCGATAATA
TGTAGCTAAACAGTGCGCTCAAGGTCGACGGCACAAGGACTTAGTGCATATGACGGCTCTAGTTCTAAACATGCTGCGCC
CGCCCCCGGGCCAACCGTCCAGTCGCAGCTCGATAGCAATCTCGTAGAGACGCCCCCCTAACAGTCCGGAGACGAAGCTC
GCGGACATAGGGGTCTGGATCATATTGCCATACGTCACTGGTGTGAGTCGTTATGGAGGTGCCCAGCTGGAGAACTGCAG
CCTATGGACTACGGGGGTAGATTTACACCTTACACGCCCGCTGCTCGCCACGTTCCCTATACTAGGTATCGGTCAAGACC
TGGGCTATTACCCACTGGAGCGAGAGCCGCACGCTCTTATCGTAGGGGAGCAGATAAGATCGTCACGACCCGGAGAGCCT
AAACAACTATTCGCATCCTCAGGCCAACCTTGGCAGTGGCAGGCCATAACAAGTATTATGGTGGAACGTCTTCTTGGTAG
TAGGCCAATAGTACTTTTCTTGCTTTTGGGCAGTCTGCACATATCAGAACGGGCCCCACTCGTTTCGAGAAACCAGAGGA
CACTAGAAGATCAATCGCCGTACGAAATCTAGCCACCTCTCTTCGGGATTGCGGGGGTGCACACCGTCCCCCCGTGCCTA
GCATGAGGGGCTACAGAGTGGTGATCGGCGCAACGAAAAGCTTACGCAAGGGGAAGTGTGGCTTGAATGTTCATATTTCC
CGCGAAAGCTTTGTGGAGGAGCAGAGAGTACGCCGGGTATGGGGTTGTATGTAAATCAGACGATCTCCATATGTTGTTCA
AGCTCGCACAGCTGTCGGCACATCACCGTCTAAAAAGACAGCGCTAGGTATTCATGGAGGCAGTAAAAACTCAGCTGAGA
AGCGGTAGATGCTCCGGAGGAGCGTAAAACTGGACTTAGACCGAACGTTTCTCAGACTAGACTTGGGGGCGCGAACGAGG
AACGTAAAAGAGGTCTTGAGCGCCGCATAGAATCAGCACAATCTGGCCAGTCGGATTACTAAGCCCAGGCGCCATGGAGC
GGCAGGTACAAGAAACGAAGTGCGAGAAGTTACGAAGAGTCAAGATAAACGTTGGGGGGCAGCGGCGTGGGAGCCTAACA
TGGACCTCACTGCCCCCGATACGCGGGGGCGGCGGGACACGACTTCGCTAGGCTCGAGGTAAACCAGGCTAGGAAAATAG
TTCGGATCGGCACTCGCGCACAGTTCAACAGCCGGGAGGGCGCAAGTAGTTGACTGTTTCTGACGCCAGGCTTCAGAGTC
TCACATCCATCTGGAACACGCTACTGCATGCCTGCGGCGTCACCAGGAACCTGCGTGGGCGCACAATGTCTGAGGTATCC
ATTTGACTTAGCGGCGATGACTTCTTTCCCAGAATGGGAGGAAAGGCGGTCGATTTCAAGCACCAAAGCCCTTCCCGACC
AGCACGAGGATCCTAAGCACTTTCGCGTAAATATACTGGGACAATGAGCAGAGACGGCTTTACTAGGACAGACCCCGCAA
CAATCCACAGCAGGGGTATGTACCTTTCAATTTCAGGGCCACGTGTAGTGAACGCGTACCTCGCTGCTCAGGCGTTGAGA
GTAGAAACCGGCCACGCGCGCTAGTATTAAGGATTGAGACGGAAGCCGACATAGTGAAGGCGGGTGGGGGAGACTAGACT
GGTGGTCCACGCAGGAGAGGGAGGTTGAATGTGAACGGGAGCCCTTGTTTACGATTGGGCTACTGGCACTCTCAATAAGC
CAGTGCGGTGAGTTGTTTCTCAAACTTTCTAGAAGTTTTTCTTTCTGGATGTTTTTGTTCTCCTTACTGTAGAACTCTCA
ATGACGGTCGCTTCGAGCCCATCGATCGGTGGTTGCGTCATATACGATTCTCAGCCGATACCACTCGGCCCGTTACTCCC
CCGATTTTATGGGCACAGCCTGTGGCCGACGGCACCGCCGTAATGGTTTGACATTCGTGAGTCCGACCCAAAGCCTGAAG
CATGTCTACGCGGAGCCCCAATTTGCGCGGACCACCCTCCCACCGCATCCCTAACCCTTACGCCTGCTGCCGACTGCTGT
AGTCGAGTATTGTGTCAGGCCATTGTATCTCAATAGTTTTTGAGCTGGTCCCCCAGGCGCGCGGGCCCGGGGACTGCTAG
GCTTCCTTAAACGGAGTGTTGCATTTAGGTTGACGATGGAGGGGGACCGGTGAATGCTTCGGGCTTCTTTCCTGTTTTAT
ACGGGTCACTAAATCCTTGTCCTGGTGCCCGTCGTAGCGGCTTGTAGTAATTCTTCTTGAGGCGGTGCATCTCGTGACCG
GATCAGGCCCCCTCTTGTCTCATGCTGTCCTCATAACACAAACGGCGGAATGAACTCCAGTCCGCCGGGTAAATCAGTCC
TTAAGCAGTGTTAGAGTGGTGCTATCCATAACTAGATACGGCGAATTTGGGCAACAACTCGTACTTGTGTGGGTTCGCCA
TCGCGTTAGCCTTCCCGTAAATGAACCAGCGCTAAATAGAGTTATGCTTATGCGCGCACGGATGATTTGGGGTCGCTCTC
GTGGTTGCTCCAGTGCGATGTGCCCCGACGGTGAGAGCTGTTGGGACCAAATGGGCGGCATGGCGACTCAGCGTACGAGA
TGGGATCCGATACACCCTTACGGGATAACCCGCTTAGTAGCTCTTCCATCGTGCCTTGCTCAGTCTGCTAATCCCGCCCC
TCATTTCGCGCTCGGCCTCCGTCATCGCTTCCTCGAGGGGGACTCAAGATTTTAAATCGTTTTCAGTCGGAAACAGCTGT
TCGGAGTTTACCGTGCCTCCACCCGCTGTATCGGCAACGGACTCGCTGTCCACTTGGTACCCTGAAAGGAGTTGACCAAT
GGACCAATGTTGGAAGGGTTCTCGACGAATCGCCTCTAACGTAGCGCAGCGGTGGGAAGCACTTCTTCGCTGTGCCTACG
CATGGAGCTGAGTCTATGTCGTTGAGATAGGTCCGTCTCTAGCTTAACCGGTAATATAGGCTCCTGGGTCTACGAACGAC
CAGGCTTCCCTGGGACCCCGGTTAGCGTCTCGCCAGGCCTCGACTGAAATCGACGTAACCCGGAAACCGCGTGTCGTATA
CCCCGAAAGACGCAAGTGCCTAGGCCGCTTCCTGCCTGAATACCACCGTGTCACATACGTTATTAGTGGTGTGTAGACAA
CCGAAACAGACTTACCACCCATACCCAAAAATCCTCAGGTACGCCGAGGTACGGACCTACTCGATCCTTCTCTCTGCTCC
GTTGCTCGTAAGTCGTCGCACCAACACCCGGAGTCGACTGGCGGTGGTGCCACAAGCGACGCTCTCCGAAACGGTGTAAG
TCATTCGTCTGTCACCAAAGGTCCTTCAGTCTCGAAAAGAACTCTCTACGACTAGTGTTAGACACGCGTCTCCGCCGTCC
TGGCCTTCAACACGCCGCCACTGGCACGTCGAGCCGCAGTGCAGCTCAGACTGTGCGCTCATAGTCGAGCAACTTACTTC
CCGTCGTCTCCGCGGCCGTCGTAGAGCACACTAAGCACACCTTGACATACAATCGAGCTCAGGTTTTGCACCCACGTCTG
GGACACGCTCTCAGTGGAAGCTGCGAGACACAACGACAAGGCATAAATGGTGAGAACTCCTTACGTCCATCCCTATCGCA
TCTTCGGCAAAGCCGGCAAGGGGGCGTGCGTTGTCATGGGCCTATTATGGGAAGGGGTCGGCGTTCGGGGATTTGTGTCT
CTCGCAATTCCCTCTTCCCAAACTCGCACAGCTCCTGCGTCTAAAACGGGTTCGATGGGCTCACTCTGCTGTAATGTTGA
AGCTTCCAGCAGTCTAGCGCTAGGAGGTGAACTGGGCTACGCGAAATTATACTGCCACGTAACTGTTCTGATCCTTTCGC
TAGAGTACTCCGAGCAATCGCCTTCAGCGATGCCCATGTGGACGCATGTGAAGGGTCTGCATCTAGATACGACATTTCCG
GTCGCCCTGGTGTACGGTACTTTCGATTGGTCTCTTCACGCTCAGACCTCGAATACTGGGTACATAAAGATGAAAAC
>SRR404410_unknown_description_
CGAGAGCTCAGCCAATGCGAGCTCATGCCCTGCGGTAACTATTTTCTCAATCCTGAGGTCACACACTCAGTATGGGGGCA
CCAATAATCTCACATACAGCTTTCGAAGCCCATCTTGTGGGCACGCCGGTGACCTAGCCCCCGGCTTGTCTCGTGGAGCC
GAAGACACTTTTTCGTTTTACCTGATCCGCACGTTCCCCTCCATGGGGACACCGCAAATATGTCTCCGTCTTAGTGGCAA
ATTTCAAGTTACGGTCGAATGAGCGATGGCTGATTCGCCAATTTCGCCTGACCCAGGTAACAAGAGACACGCACCGAAGT
CAGCCTACGTCGGTAGCTCTCACACATTCAAGGACACTGGAACGGACTCGGTGCCTATTTGCAAACTAACAATACCGCAA
ATCAAGGATGCACACGCTGCGTTCAAGATTGAAGCACACCACTTAACGTCTCCCATCGGTTACCTCTGCCCCACGAAGCG
ACCGCGGCTTGCTACGGACGGAGCAGGTGTGGGCAGGAAGAGAAATCATGGTAAAAATAGTATTCTATTGGTGCCAAATC
TGTCAGCTCGGTTATCCCAATCACGTTTTGTGTACGTTGGCGCTAAGCCCACTGACAAAATTAGACGAGCATCCCATTAT
TTGCGTCGCCGGGTGTTCCACGAATTCGATCTGCCGTAATGGGGCAGCGAGTCTATCCTATTAACATAACACAGCCTCTC
ATCACAATCGTCCGGGAATGGCGAGGGGATAAGATTCTGGCCGAGATCTCAGGTTTTGCAATTTAGACCTAGGATAATCC
TCCTTCCGTCACTCCGTTTGGAGACGCAGAACCAGCCCGCGGCTGCCACACTCACATGCGCTGCCGTCGCCCTACTGCGT
ATAGTTTAGGGAATGATCCACTTGATTTATATCGAGGAGCCGAAAGATCAGTGCTAATGCGCGCTTGGGGCAAGCGGAAT
ATGACAAGGAGAGAGGCGAACGGTCGAAAAGGTCCGAGTCTGGCGCAATGACGCTGGAATCAGCACCAGCAGGCATCCTA
CACAGTCAAGTTTGCTAATGCCCGGTTTTGACCGCACGGGTCTCTGACTGTACGACGTCACGCCTCGTCTTGTGTGCGGT
CGGGTGCTATCTCATTGGCGGAGAGGGGAAGAACCAAACAAAGACAACATCACAGGACGCCACTCTAAGCTGCCCAGTTC
CAGAATATGAGCAATTGTCAAGAAATGTCGGCTTAGGAAGACCTGACCACAAATGTATGAACCATTACCTACCAGAGAGT
CCGGAAGTTCCGTCAAATGAGGCACCGATAGGGCAGATATTGATGACGCTACTCGAATGCGGTTGTGCCATCCCAAGAGC
ATGAGCAAACACGTTCCGGCAAATCCTACAGGTTAGGGTCACGCGCACGTGCCCGCACCAATTAGCGGGGTCGCAGAATA
CTGGGGAAATCACCGCTCTGACGATTCGCAGGAGTTTGTTCGCAGTCCCAGAGAGTACGCAGTTCTTACGAGACCCGGGG
ACTGAGAGTTCTCCGTGGTAAACCCCCCTGGAAGCTCCCAGCACTCTGGTCCGCTGGGTTCTTACGCGACGCCCTTTTAG
CCGACCTATCTGGCCGGCCCATCATCCTATGGGTGAGTTGCGCGTGGATGGGGTGATAACAAGAGGCAGGCACCCTGTTC
TCACCCGTACGAACACCACGGCATTCCACAGATGAGTAGGTACAGTGAAGACGCGTAATCATTCCTAAGGTGCGAAAGTG
CCGCAGCAAGGGGAGGTCGGATGCCACGGACACCTCGGTTGCGTCGTAAGCGATAACCTTAATAGTCAGAATCGATAATA
TGTAGCTAAACAGTGCGCTCAAGGTCGACGGCACAAGGACTTAGTGCATATGACGGCTCTAGTTCTAAACATGCTGCGCC
CGCCCCCGGGCCAACCGTCCAGTCGCAGCTCGATAGCAATCTCGTAGAGACGCCCCCCTAACAGTCCGGAGACGAAGCTC
GCGGACATAGGGGTCTGGATCATATTGCCATACGTCACTGGTGTGAGTCGTTATGGAGGTGCCCAGCTGGAGAACTGCAG
CCTATGGACTACGGGGGTAGATTTACACCTTACACGCCCGCTGCTCGCCACGTTCCCTATACTAGGTATCGGTCAAGACC
TGGGCTATTACCCACTGGAGCGAGAGCCGCACGCTCTTATCGTAGGGGAGCAGATAAGATCGTCACGACCCGGAGAGCCT
AAACAACTATTCGCATCCTCAGGCCAACCTTGGCAGTGGCAGGCCATAACAAGTATTATGGTGGAACGTCTTCTTGGTGG
TAGGCCAATAGTACTTTTCTTGCTTTTGGGCAGTCTGCACATATCAGAACGGGCCCCACTCGTTTCGAGAAACCAGAGGA
CACTAGAAGATCAATCGCCGTACGAAATCTAGCCACCTCTCTTCGGGATTGCGGGGGTGCACACCGTCCCCCCGTGCCTA
GCATGAGGGGCTACAGAGTGGTGATCGGCGCAACGAAAAGCTTACGCAAGGGGAAGTGTGGCTTGAATGTTCATATTTCC
CGCGAAAGCTTTGTGGAGGAGCAGAGAGTACGCCGGGTATGGGGTTGTATGTAAATCAGACGATCTCCATATGTTGTTCA
AGCTCGCACAGCTGTCGGCACATCACCGTCTAAAAAGACAGCGCTAGGTATTCATGGAGGCAGTAAAAACTCAGCTGAGA
AGCGGTAGATGCTCCGGAGGAGCGTAAAACTGGACTTAGACCGAACGTTTCTCAGACTAGACTTGGGGGCGCGAACGAGG
AACGTAAAAGAGGTCTTGAGCGCCGCATAGAATCAGCACAATCTGGCCAGTCGGATTACTAAGCCCAGGCGCCATGGAGC
GGCAGGTACAAGAAACGAAGTGCGAGAAGTTACGAAGAGTCAAGATAAACGTTGGGGGGCAGCGGCGTGGGAGCCTAACA
TGGACCTCACTGCCCCCGATACGCGGGGGCGGCGGGACACGACTTCGCTAGGCTCGAGGTAAACCAGGCTAGGAAAATAG
TTCGGATCGGCACTCGCGCACAGTTCAACAGCCGGGAGGGCGCAAGTAGTTGACTGTTTCTGACGCCAGGCTTCAGAGTC
TCACATCCATCTGGAACACGCTACTGCATGCCTGCGGCGTCACCAGGAACCTGCGTGGGCGCACAATGTCTGAGGTATCC
ATTTGACTTAGCGGCGATGACTTCTTTCCCAGAATGGGAGGAAAGGCGGTCGATTTCAAGCACCAAAGCCCTTCCCGACC
AGCACGAGGATCCTAAGCACTTTCGCGTAAATATACTGGGACAATGAGCAGAGACGGCTTTACTAGGACAGACCCCGCAA
CAATCCACAGCAGGGGTATGTACCTTTCAATTTCAGGGCCACGTGTAGTGAACGCGTACCTCGCTGCTCAGGCGTTGAGA
GTAGAAACCGGCCACGCGCGCTAGTATTAAGGATTGAGACGGAAGCCGACATAGTGAAGGCGGGTGGGGGAGACTAGACT
GGTGGTCCACGCAGGAGAGGGAGGTTGAATGTGAACGGGAGCCCTTGTTTACGATTGGGCTACTGGCACTCTCAATAAGC
CAGTGCGGTGAGTTGTTTCTCAAACTTTCTAGAAGTTTTTCTTTCTGGATGTTTTTGTTCTCCTTACTGTAGAACTCTCA
ATGACGGTCGCTTCGAGCCCATCGATCGGTGGTTGCGTCATATACGATTCTCAGCCGATACCACTCGGCCCGTTACTCCC
CCGATTTTATGGGCACAGCCTGTGGCCGACGGCACCGCCGTAATGGTTTGACATTCGTGAGTCCGACCCAAAGCCTGAAG
CATGTCTACGCGGAGCCCCAATTTGCGCGGACCACCCTCCCACCGCATCCCTAACCCTTACGCCTGCTGCCGACTGTTGT
AGTCGAGTATTGTGTCAGGCCATTGTATCTCAATAGTTTTTGAGCTGGTCCCCCAGGCGCGCGGGCCCGGGGACTGCTAG
GCTTCCTTAAACGGAGTGTTGCATTTAGGTTGACGATGGAGGGGGACCGGTGAATGCTTCGGGCTTCTTTCCTGTTTTAT
ACGGGTCACTAAATCCTTGTCCTGGTGCCCGTCGTAGCGGCTTGTAGTAATTCTTCTTGAGGCGGTGCATCTCGTGACCG
GATCAGGCCCCCTCTTGTCTCATGCTGTCCTCATAACACAAACGGCGGAATGAACTCCAGTCCGCCGGGTAAATCAGTCC
TTAAGCAGTGTTAGAGTGGTGCTATCCATAACTAGATACGGCGAATTTGGGCAACAACTCGTACTTGTGTGGGTTCGCCA
TCGCGTTAGCCTTCCCGTAAATGAACCAGCGCTAAATAGAGTTATGCTTATGCGCGCACGGATGATTTGGGGTCGCTCTC
GTGGTTGCTCCAGTGCGATGTGCCCCGACGGTGAGAGCTGTTGGGACCAAATGGGCGGCATGGCGACTCAGCGTACGAGA
TGGGATCCGATACACCCTTACGGGATAACCCGCTTAGTAGCTCTTCCATCGTGCCTTGCTCAGTCTGCTAATCCCGCCCC
TCATTTCGCGCTCGGCCTCCGTCATCGCTTCCTCGAGGGGGACTCAAGATTTTAAATCGTTTTCAGTCGGAAACAGCTGT
TCGGAGTTTACCGTGCCTCCACCCGCTGTATCGGCAACGGACTCGCTGTCCACTTGGTACCCTGAAAGGAGTTGACCAAT
GGACCAATGTTGGAAGGGTTCTCGACGAATCGCCTCTAACGTAGCGCAGCGGTGGGAAGCACTTCTTCGCTGTGCCTACG
CATGGAGCTGAGTCTATGTCGTTGAGATAGGTCCGTCTCTAGCTTAACCGGTAATATAGGCTCCTGGGTCTACGAACGAC
CAGGCTTCCCTGGGACCCCGGTTAGCGTCTCGCCAGGCCTCGACTGAAATCGACGTAACCCGGAAACCGCGTGTCGTATA
CCCCGAAAGACGCAAGTGCCTAGGCCGCTTCCTGCCTGAATACCACCGTGTCACATACGTTATTAGTGGTGTGTAGACAA
CCGAAACAGACTTACCACCCATACCCAAAAATCCTCAGGTACGCCGAGGTACGGACCTACTCGATCCTTCTCTCTGCTCC
GTTGCTCGTAAGTCGTCGCACCAACACCCGGAGTCGACTGGCGGTGGTGCCACAAGCGACGCTCTCCGAAACGGTGTAAG
TCATTCGTCTGTCACCAAAGGTCCTTCAGTCTCGAAAAGAACTCTCTACGACTAGTGTTAGACACGCGTCTCCGCCGTCC
TGGCCTTCAACACGCCGCCACTGGCACGTCGAGCCGCAGTGCAGCTCAGACTGTGCGCTCATAGTCGAGCAACTTACTTC
CCGTCGTCTCCGCGGCCGTCGTAGAGCACACTAAGCACACCTTGACATACAATCGAGCTCAGGTTTTGCACCCACGTCTG
GGACACGCTCTCAGTGGAAGCTGCGAGACACAACGACAAGGCATAAATGGTGAGAACTCCTTACGTCCATCCCTATCGCA
TCTTCGGCAAAGCCGGCAAGGGGGCGTGCGTTGTCATGGGCCTATTATGGGAAGGGGTCGGCGTTCGGGGATTTGTGTCT
CTCGCAATTCCCTCTTCCCAAACTCGCACAGCTCCTGCGTCTAAAACGGGTTCGATGGGCTCACTCTGCTGTAATGTTGA
AGCTTCCAGCAGTCTAGCGCTAGGAGGTGAACTGGGCTACGCGAAATTATACTGCCACGTAACTGTTCTGATCCTTTCGC
TAGAGTACTCCGAGCAATCGCCTTCAGCGATGCCCATGTGGACGCATGTGAAGGGTCTGCATCTAGATACGACATTTCCG
GTCGCCCTGGTGTACGGTACTTTCGATTGGTCTCTTCACGCTCAGACCTCGAATACTGGGTACATAAAGATGAAAAC
>SRR404971_unknown_description_
CGAGAGCTCAGCCAATGCGAGCTCATGCCCTGCGGTAACTATTTTCTCAATCCTGAGGTCACACACTCAGTATGGGGGCA
CCAATAATCTCACATACAGCTTTCGAAGCCCATCTTGTGGGCACGCCGGTGACCTAGCCCCCGGCTTGTCTCGTGGAGCC
GAAGACACTTTTTCGTTTTACCTGATCCGCACGTTCCCCTCCATGGGGACACCGCAAATATGTCTCCGTCTTAGTGGCAA
ATTTCAAGTTACGGTCGAATGAGCGATGGCTGATTCGCCAATTTCGCCTGACCCAGGTAACAAGAGACACGCACCGAAGT
CAGCCTACGTCGGTAGCTCTCACACATTCAAGGACACTGGAACGGACTCGGTGCCTATTTGCAAACTAACAATACCGCAA
ATCAAGGATGCACACGCTGCGTTCAAGATTGAAGCACACCACTTAACGTCTCCCATCGGTTACCTCTGCCCCACGAAGCG
ACCGCGGCTTGCTACGGACGGAGCAGGTGTGGGCAGGAAGAGAAATCATGGTAAAAATAGTATTCTATTGGTGCCAAATC
TGTCAGCTCGGTTATCCCAATCACGTTTTGTGTACGTTGGCGCTAAGCCCACTGACAAAATTAGACGAGCATCCCATTAT
TTGCGTCGCCGGGTGTTCCACGAATTCGATCTGCCGTAATGGGGCAGCGAGTCTATCCTATTAACATAACACAGCCTCTC
ATCACAATCGTCCGGGAATGGCGAGGGGATAAGATTCTGGCCGAGATCTCAGGTTTTGCAATTTAGACCTAGGATAATCC
TCCTTCCGTCACTCCGTTTGGAGACGCAGAACCAGCCCGCGGCTGCCACACTCACATGCGCTGCCGTCGCCCTACTGCGT
ATAGTTTAGGGAATGATCCACTTGATTTATATCGAGGAGCCGAAAGATCAGTGCTAATGCGCGCTTGGGGCAAGCGGAAT
ATGACAAGGAGAGAGGCGAACGGTCGAAAAGGTCCGAGTCTGGCGCAATGACGCTGGAATCAGCACCAGCAGGCATCCTA
CACAGTCAAGTTTGCTAATGCCCGGTTTTGACCGCACGGGTCTCTGACTGTACGACGTCACGCCTCGTCTTGTGTGCGGT
CGGGTGCTATCTCATTGGCGGAGAGGGGAAGAACCAAACAAAGACAACATCACAGGACGCCACTCTAAGCTGCCCAGTTC
CAGAATATGAGCAATTGTCAAGAAATGTCGGCTTAGGAAGACCTGACCACAAATGTATGAACCATTACCTACCAGAGAGT
CCGGAAGTTCCGTCAAATGAGGCACCGATAGGGCAGATATTGATGACGCTACTCGAATGCGGTTGTGCCATCCCAAGAGC
ATGAGCAAACACGTTCCGGCAAATCCTACAGGTTAGGGTCACGCGCACGTGCCCGCACCAATTAGCGGGGTCGCAGAATA
CTGGGGAAATCACCGCTCTGACGATTCGCAGGAGTTTGTTCGCAGTCCCAGAGAGTACGCAGTTCTTACGAGACCCGGGG
ACTGAGAGTTCTCCGTGGTAAACCCCCCTGGAAGCTCCCAGCACTCTGGTCCGCTGGGTTCTTACGCGACGCCCTTTTAG
CCGACCTATCTGGCCGGCCCATCATCCTATGGGTGAGTTGCGCGTGGATGGGGTGATAACAAGAGGCAGGCACCCTGTTC
TCACCCGTACGAACACCACGGCATTCCACAGATGAGTAGGTACAGTGAAGACGCGTAATCATTCCTAAGGTGCGAAAGTG
CCGCAGCAAGGGGAGGTCGGATGCCACGGACACCTCGGTTGCGTCGTAAGCGATAACCTTAATAGTCAGAATCGATAATA
TGTAGCTAAACAGTGCGCTCAAGGTCGACGGCACAAGGACTTAGTGCATATGACGGCTCTAGTTCTAAACATGCTGCGCC
CGCCCCCGGGCCAACCGTCCAGTCGCAGCTCGATAGCAATCTCGTAGAGACGCCCCCCTAACAGTCCGGAGACGAAGCTC
GCGGACATAGGGGTCTGGATCATATTGCCATACGTCACTGGTGTGAGTCGTTATGGAGGTGCCCAGCTGGAGAACTGCAG
CCTATGGACTACGGGGGTAGATTTACACCTTACACGCCCGCTGCTCGCCACGTTCCCTATACTAGGTATCGGTCAAGACC
TGGGCTATTACCCACTGGAGCGAGAGCCGCACGCTCTTATCGTAGGGGAGCAGATAAGATCGTCACGACCCGGAGAGCCT
AAACAACTATTCGCATCCTCAGGCCAACCTTGGCAGTGGCAGGCCATAACAAGTATTATGGTGGAACGTCTTCTTGGTGG
TAGGCCAATAGTACTTTTCTTGCTTTTGGGCAGTCTGCACATATCAGAACGGGCCCCACTCGTTTCGAGAAACCAGAGGA
CACTAGAAGATCAATCGCCGTACGAAATCTAGCCACCTCTCTTCGGGATTGCGGGGGTGCACACCGTCCCCCCGTGCCTA
GCATGAGGGGCTACAGAGTGGTGATCGGCGCAACGAAAAGCTTACGCAAGGGGAAGTGTGGCTTGAATGTTCATATTTCC
CGCGAAAGCTTTGTGGAGGAGCAGAGAGTACGCCGGGTATGGGGTTGTATGTAAATCAGACGATCTCCATATGTTGTTCA
AGCTCGCACAGCTGTCGGCACATCACCGTCTAAAAAGACAGCGCTAGGTATTCATGGAGGCAGTAAAAACTCAGCTGAGA
AGCGGTAGATGCTCCGGAGGAGCGTAAAACTGGACTTAGACCGAACGTTTCTCAGACTAGACTTGGGGGCGCGAACGAGG
AACGTAAAAGAGGTCTTGAGCGCCGCATAGAATCAGCACAATCTGGCCAGTCGGATTACTAAGCCCAGGCGCCATGGAGC
GGCAGGTACAAGAAACGAAGTGCGAGAAGTTACGAAGAGTCAAGATAAACGTTGGGGGGCAGCGGCGTGGGAGCCTAACA
TGGACCTCACTGCCCCCGATACGCGGGGGCGGCGGGACACGACTTCGCTAGGCTCGAGGTAAACCAGGCTAGGAAAATAG
TTCGGATCGGCACTCGCGCACAGTTCAACAGCCGGGAGGGCGCAAGTAGTTGACTGTTTCTGACGCCAGGCTTCAGAGTC
TCACATCCATCTGGAACACGCTACTGCATGCCTGCGGCGTCACCAGGAACCTGCGTGGGCGCACAATGTCTGAGGTATCC
ATTTGACTTAGCGGCGATGACTTCTTTCCCAGAATGGGAGGAAAGGCGGTCGATTTCAAGCACCAAAGCCCTTCCCGACC
AGCACGAGGATCCTAAGCACTTTCGCGTAAATATACTGGGACAATGAGCAGAGACGGCTTTACTAGGACAGACCCCGCAA
CAATCCACAGCAGGGGTATGTACCTTTCAATTTCAGGGCCACGTGTAGTGAACGCGTACCTCGCTGCTCAGGCGTTGAGA
GTAGAAACCGGCCACGCGCGCTAGTATTAAGGATTGAGACGGAAGCCGACATAGTGAAGGCGGGTGGGGGAGACTAGACT
GGTGGTCCACGCAGGAGAGGGAGGTTGAATGTGAACGGGAGCCCTTGTTTACGATTGGGCTACTGGCACTCTCAATAAGC
CAGTGCGGTGAGTTGTTTCTCAAACTTTCTAGAAGTTTTTCTTTCTGGATGTTTTTGTTCTCCTTACTGTAGAACTCTCA
ATGACGGTCGCTTCGAGCCCATCGATCGGTGGTTGCGTCATATACGATTCTCAGCCGATACCACTCGGCCCGTTACTCCC
CCGATTTTATGGGCACAGCCTGTGGCCGACGGCACCGCCGTAATGGTTTGACATTCGTGAGTCCGACCCAAAGCCTGAAG
CATGTCTACGCGGAGCCCCAATTTGCGCGGACCACCCTCCCACCGCATCCCTAACCCTTACGCCTGCTGCCGACTGTTGT
AGTCGAGTATTGTGTCAGGCCATTGTATCTCAATAGTTTTTGAGCTGGTCCCCCAGGCGCGCGGGCCCGGGGACTGCTAG
GCTTCCTTAAACGGAGTGTTGCATTTAGGTTGACGATGGAGGGGGACCGGTGAATGCTTCGGGCTTCTTTCCTGTTTTAT
ACGGGTCACTAAATCCTTGTCCTGGTGCCCGTCGTAGCGGCTTGTAGTAATTCTTCTTGAGGCGGTGCATCTCGTGACCG
GATCAGGCCCCCTCTTGTCTCATGCTGTCCTCATAACACAAACGGCGGAATGAACTCCAGTCCGCCGGGTAAATCAGTCC
TTAAGCAGTGTTAGAGTGGTGCTATCCATAACTAGATACGGCGAATTTGGGCAACAACTCGTACTTGTGTGGGTTCGCCA
TCGCGTTAGCCTTCCCGTAAATGAACCAGCGCTAAATAGAGTTATGCTTATGCGCGCACGGATGATTTGGGGTCGCTCTC
GTGGTTGCTCCAGTGCGATGTGCCCCGACGGTGAGAGCTGTTGGGACCAAATGGGCGGCATGGCGACTCAGCGTACGAGA
TGGGATCCGATACACCCTTACGGGATAACCCGCTTAGTAGCTCTTCCATCGTGCCTTGCTCAGTCTGCTAATCCCGCCCC
TCATTTCGCGCTCGGCCTCCGTCATCGCTTCCTCGAGGGGGACTCAAGATTTTAAATCGTTTTCAGTCGGAAACAGCTGT
TCGGAGTTTACCGTGCCTCCACCCGCTGTATCGGCAACGGACTCGCTGTCCACTTGGTACCCTGAAAGGAGTTGACCAAT
GGACCAATGTTGGAAGGGTTCTCGACGAATCGCCTCTAACGTAGCGCAGCGGTGGGAAGCACTTCTTCGCTGTGCCTACG
CATGGAGCTGAGTCTATGTCGTTGAGATAGGTCCGTCTCTAGCTTAACCGGTAATATAGGCTCCTGGGTCTACGAACGAC
CAGGCTTCCCTGGGACCCCGGTTAGCGTCTCGCCAGGCCTCGACTGAAATCGACGTAACCCGGAAACCGCGTGTCGTATA
CCCCGAAAGACGCAAGTGCCTAGGCCGCTTCCTGCCTGAATACCACCGTGTCACATACGTTATTAGTGGTGTGTAGACAA
CCGAAACAGACTTACCACCCATACCCAAAAATCCTCAGGTACGCCGAGGTACGGACCTACTCGATCCTTCTCTCTGCTCC
GTTGCTCGTAAGTCGTCGCACCAACACCCGGAGTCGACTGGCGGTGGTGCCACAAGCGACGCTCTCCGAAACGGTGTAAG
TCATTCGTCTGTCACCAAAGGTCCTTCAGTCTCGAAAAGAACTCTCTACGACTAGTGTTAGACACGCGTCTCCGCCGTCC
TGGCCTTCAACACGCCGCCACTGGCACGTCGAGCCGCAGTGCAGCTCAGACTGTGCGCTCATAGTCGAGCAACTTACTTC
CCGTCGTCTCCGCGGCCGTCGTAGAGCACACTAAGCACACCTTGACATACAATCGAGCTCAGGTTTTGCACCCACGTCTG
GGACACGCTCTCAGTGGAAGCTGCGAGACACAACGACAAGGCATAAATGGTGAGAACTCCTTACGTCCATCCCTATCGCA
TCTTCGGCAAAGCCGGCAAGGGGGCGTGCGTTGTCATGGGCCTATTATGGGAAGGGGTCGGCGTTCGGGGATTTGTGTCT
CTCGCAATTCCCTCTTCCCAAACTCGCACAGCTCCTGCGTCTAAAACGGGTTCGATGGGCTCACTCTGCTGTAATGTTGA
AGCTTCCAGCAGTCTAGCGCTAGGAGGTGAACTGGGCTACGCGAAATTATACTGCCACGTAACTGTTCTGATCCTTTCGC
TAGAGTACTCCGAGCAATCGCCTTCAGCGATGCCCATGTGGACGCATGTGAAGGGTCTGCATCTAGATACGACATTTCCG
GTCGCCCTGGTGTACGGTACTTTCGATTGGTCTCTTCACGCTCAGACCTCGAATACTGGGTACATAAAGATGAAAAC
>SRR404972_unknown_description_
CGAGAGCTCAGCCAATGCGAGCTCATGCCCTGCGGTAACTATTTTCTCAATCCTGAGGTCACACACTCAGTATGGGGGCA
CCAATAATCTCACATACAGCTTTCGAAGCCCATCTTGTGGGCACGCCGGTGACCTAGCCCCCGGCTTGTCTCGTGGAGCC
GAAGACACTTTTTCGTTTTACCTGATCCGCACGTTCCCCTCCATGGGGACACCGCAAATATGTCTCCGTCTTAGTGGCAA
ATTTCAAGTTACGGTCGAATGAGCGATGGCTGATTCGCCAATTTCGCCTGACCCAGGTAACAAGAGACACGCACCGAAGT
CAGCCTACGTCGGTAGCTCTCACACATTCAAGGACACTGGAACGGACTCGGTGCCTATTTGCAAACTAACAATACCGCAA
ATCAAGGATGCACACGCTGCGTTCAAGATTGAAGCACACCACTTAACGTCTCCCATCGGTTACCTCTGCCCCACGAAGCG
ACCGCGGCTTGCTACGGACGGAGCAGGTGTGGGCAGGAAGAGAAATCATGGTAAAAATAGTATTCTATTGGTGCCAAATC
TGTCAGCTCGGTTATCCCAATCACGTTTTGTGTACGTTGGCGCTAAGCCCACTGACAAAATTAGACGAGCATCCCATTAT
TTGCGTCGCCGGGTGTTCCACGAATTCGATCTGCCGTAATGGGGCAGCGAGTCTATCCTATTAACATAACACAGCCTCTC
ATCACAATCGTCCGGGAATGGCGAGGGGATAAGATTCTGGCCGAGATCTCAGGTTTTGCAATTTAGACCTAGGATAATCC
TCCTTCCGTCACTCCGTTTGGAGACGCAGAACCAGCCCGCGGCTGCCACACTCACATGCGCTGCCGTCGCCCTACTGCGT
ATAGTTTAGGGAATGATCCACTTGATTTATATCGAGGAGCCGAAAGATCAGTGCTAATGCGCGCTTGGGGCAAGCGGAAT
ATGACAAAGAGAGAGGCGAACGGTCGAAAAGGTCCGAGTCTGGCGCAATGACGCTGGAATCAGCACCAGCAGGCATCCTA
CACAGTCAAGTTTGCTAATGCCCGGTTTTGACCGCACGGGTCTCTGACTGTACGACGTCACGCCTCGTCTTGTGTGCGGT
CGGGTGCTATCTCATTGGCGGAGAGGGGAAGAACCAAACAAAGACAACATCACAGGACGCCACTCTAAGCTGCCCAGTTC
CAGAATATGAGCAATTGTCAAGAAATGTCGGCTTAGGAAGACCTGACCACAAATGTATGAACCATTACCTACCAGAGAGT
CCGGAAGTTCCGTCAAATGAGGCACCGATAGGGCAGATATTGATGACGCTACTCGAATGCGGTTGTGCCATCCCAAGAGC
ATGAGCAAACACGTTCCGGCAAATCCTACAGGTTAGGGTCACGCGCACGTGCCCGCACCAATTAGCGGGGTCGCAGAATA
CTGGGGAAATCACCGCTCTGACGATTCGCAGGAGTTTGTTCGCAGTCCCAGAGAGTACGCAGTTCTTACGAGACCCGGGG
ACTGAGAGTTCTCCGTGGTAAACCCCCCTGGAAGCTCCCAGCACTCTGGTCCGCTGGGTTCTTACGCGACGCCCTTTTAG
CCGACCTATCTGGCCGGCCCATCATCCTATGGGTGAGTTGCGCGTGGATGGGGTGATAACAAGAGGCAGGCACCCTGTTC
TCACCCGTACGAACACCACGGCATTCCACAGATGAGTAGGTACAGTGAAGACGCGTAATCATTCCTAAGGTGCGAAAGTG
CCGCAGCAAGGGGAGGTCGGATGCCACGGACACCTCGGTTGCGTCGTAAGCGATAACCTTAATAGTCAGAATCGATAATA
TGTAGCTAAACAGTGCGCTCAAGGTCGACGGCACAAGGACTTAGTGCATATGACGGCTCTAGTTCTAAACATGCTGCGCC
CGCCCCCGGGCCAACCGTCCAGTCGCAGCTCGATAGCAATCTCGTAGAGACGCCCCCCTAACAGTCCGGAGACGAAGCTC
GCGGACATAGGGGTCTGGATCATATTGCCATACGTCACTGGTGTGAGTCGTTATGGAGGTGCCCAGCTGGAGAACTGCAG
CCTATGGACTACGGGGGTAGATTTACACCTTACACGCCCGCTGCTCGCCACGTTCCCTATACTAGGTATCGGTCAAGACC
TGGGCTATTACCCACTGGAGCGAGAGCCGCACGCTCTTATCGTAGGGGAGCAGATAAGATCGTCACGACCCGGAGAGCCT
AAACAACTATTCGCATCCTCAGGCCAACCTTGGCAGTGGCAGGCCATAACAAGTATTATGGTGGAACGTCTTCTTGGTGG
TAGGCCAATAGTACTTTTCTTGCTTTTGGGCAGTCTGCACATATCAGAACGGGCCCCACTCGTTTCGAGAAACCAGAGGA
[truncated: 298,689 more chars]
