# Supplementary material for: An evaluation of alternative methods for constructing phylogenies from whole genome sequence data: a case study with Salmonella
Source: PeerJ. 2014 Oct 14;2:e620. doi: 10.7717/peerj.620 (PMC4201946; doi:10.7717/peerj.620)
Supplement: Supplemental Information 5 — See README file for further details. [file peerj-02-620-s005.zip › den116maj.fasta]

>SRR353666
ATATGTATCAATGCACCGAACAGTTCACGTGGCATTTGCAGACGACGGCCAGAGATTTTGTGATTTTGTGAAGCGTCAAG
GTGGTTTCTCCGTACGGAGAAGCACGCTCAGACCATTTAGCTCGTTATGAACGTCAAAACCTGGTAATTATCCTCAATCA
TGGCATGCCTTCATGACTATCGACGCGCTTAATCGCCGTTTATTAGGGTTTGGAAACGAAAGCTATTGCCATTCTGTCCA
CGCGCACGCTCCGTGCATGGGGGAGTTTCTATCATTCATTACGTGAGTCCGATCCAGACTACGCCTGTATGAAAATTATA
TGGAGAAATGCAGGCATCAGTGATAAGGCCGTATGGCCGATAGAGATCTGAGTTCCCTAGTGTAAACGAGTCGCCGGGGG
CCGTCGTCCATCGGCTGAGTATGGCGTGATGTTGGCGAAGCAAGCTCATGCAGCTAGCGGCCTTAGCCGACGTTCCAAGA
GGCCCTTTCCGCCTCGTATTTCTGCGGCAACATAAACTACGAGCTGGCTGTCGCCGAGGTCGCACCTCGCGAAAATTCTC
CAGGGGCTGAGCCCTGCACCCTACTTATGTCCCAGTTTTCTCGTCAGACTTAACGTGGTTATACTAATTTTCGGCTGCTT
GGGACCTTAGGGCGGATAGGACTCTTCCGTGACGGTTCCGGGTGATCTGTAGTAATTTAGGGACGTACGATCTATCTCAT
CAGGCATACGTGCGAATTATTTACCCGGACTCCAATAGCATCCGCGTGTTTCTCCGTGCGCGAAAGGTCGTAGCATTTTA
TAGTCAACTCGCGTCTCGACAAGCGCGAGGATTTGATACAGCGCGTCCGCCCGTGTCCCCCCGCGTATCAGTGACCTGAG
AAGAGGGCGGGAGGACAGCGCGGACCCAGAGAGCTGCGTCTTACTGCTCCATGTCCGCTTCACTCAGCGTAGTAAAAGGA
CTAAAAGTAAGTGGAGTGCTCTGCCCTATGTCGCCTCAAAATTCGGGGGTGTGTATGTGGGTTCGAGCCGGGTGCAGAGC
AGGTCTGCTCCAGGGACGCCAGCAGAGATCGCACATGCTCGCAACCCGAAGGGACCGTAAATCAATCGCAGCAATGCGCA
AGGCCCCAAGTGGGGTCGTATTGTCTAACCTCCCTAGCATACTGGACCAGTGAGAGGATGCCCATAGCAGGTCAGAAGGA
GTCGTGGAACAGCGCGCCCTCGTGCAAAGGACCGGGCGTCTAGTAAAGAGGTGGGTACGCCCTGGTGCCAAAAGCGGCAG
CGGGCTGATGGGCGGGCGGGCTCTGGCAGTGAAACTACAGCTTGCGGGAGGAGGGACGAATCCAAATATAGGGAAATGAT
CTGGGGCCGGAAGGCCGCAGAGAAACGTCATGCAACGATGAGTCTTTGGAGACTCATACCAAATACTAAGGTTGCTAAGG
CCGAATACATCACGACACGGGCGGCCACCCGGTAGACGCCCTACTCCTGAGGAGACCTATAGTTCGGGGTTAGTCTGACC
AGGGAAGCAATCGGGGACTCAAGGTGCGACCGCCGCTTCACGACGGGCTTAGGCCACGAGATATGGTGCGCAATAAATGC
AGAACGTGTTCGGTCCGGCCGATTCTGCGAGATCCCGTTCTATTTGCTTGATTAGGTGACTGCCACAACGCCAGCATAAT
CGTAGGTTATATGCAATGGTATATCCCGGACTAAGTGAATGTGCACTGAACACTCGGCCCTAGCACGCTTCGAGAAGGCC
CTACCAAACCGACCTTAGCATGCAAGAGTGCAGGTATCTAACAACCTACAGATTAAACCAAAGCCCACTCGCGTAACGGA
CAGCTCCGCATCCCCGGGGCGTGTACAAAGGAGCGCAATGCCAGTCTTGTTTCCCGAATATGTGATTTCCTATCTCGTAG
CTTTTTGGTAACCAAAATACGTGGCCCCGCCAGTATGAAGCTTTGGTTGCCGTGCCGTAGTTTAGCGGGCTAGTTTGTTT
AGATCCAGAACCTTCCTCTCTTGCAAAACACCAGATTGATCACGTTCCGCCAGTACCCTTACAAATTCCCCTCTAACTAG
GGTCCGCGGGTATAAAGGTGGCTTTGCGGTCCGTACCGGGTTAAGGCGGAGCATGTAAAATCGCGTGATACATACCCTAT
TCGCTTAATCTACGGGGACCCGAGTCCTGCCTATTGGAAGCCAATAAGTGTACGTTCGAAATTGCTGCAATGCCGGGGCA
CCCCGACCGACGAGTTTGAAGGAGCGGATCATAGCGTCACCCGTCCCTGTAATGTACGCGACACACAAGCCGTTAGCCCG
AAATGTGACGCCTAGGAAGCAACCAGGATACCCGGGCAGGACGGGCTTAATGCAGTGCATCGGTCTCTCCCGTCCTTGAA
AGCTATTCATCGACTGCTCGTGACTAACTTACCCCTCCGACAATCTTGACGAGAAGGCTAGTCGAGAGGAAACTAAACTG
CGAAGATCACGCGCTAGCGGGTCGCTCTGATTCATTCGCAACATCCGCGGTCTACGGATTGCGAATCCACGCGAGCCGGC
GCGTAAGATCTCAATCAGCACCGGGTTGGAGCGCTCCAACGGCAGCCCTGAAGACTTTTGCCATACACACAGCGTTGACG
ATTGCGCAGCCATGGGGCAACGCCGCATTGAACACAGTGTCACGTCTTCAGCGCTTATTCTGTTTACTGGCATATGACAT
CCGTGCATATCTTCGGATGACAGTTGTACTCGTAGCCGGGCCCACCGCTACTGCACCGAGGTGCCAAATTCATTAGTAGT
TATTCAGTACCCCATGATAAGTTTGGCCGTGCCCTCTTCGCGTGGTTTTTCCCGGTAGGAGTTTCCTAACCAGCTGGCAA
AATCCTTTGGAGTGTTTGAGATGGGGTCCTCTGACATTGGCGGTCCCTACGAAGCAATATTGAGAATGAGATGTAGGTAA
CTTAAGCGTGATTGCTGT-CTAGGAGCATCAGCACGGAATACGGCGTAAGTGGAAGAGGAAGAGGAAGAAGCTGTTGAAA
CGGGTCGAATGTGGCTGCCACGCTAACCATCGAATCCCCTCGCGGCGCTAGATCAATGGGTCAGGGAATCCCTGCCGCGG
ACCAGGAGATCGTAGGTTGACGACAACAGAGGAGCCCTGTTATGCGCTGAACTTGGCTATCTGTAACTATAGCAGGCCCG
AACGTCGGGATAATTCCCAACTGCTGCCTAATCCAACCTAACTCCCAAGAGCAAGGAAGTCCCCATACGCTTAACATCGT
AGTTCGCCCTAATCCGACCATCTACAATCGAGGCCAGCCTTTACCGCGCCTCAACGGTGAAGCTGACGCGCGGCGGTGCT
TCAAACCTCCTTAGACGGTCAAGCTTCCTTCCGTAGGGCACGTGGACTCAGCTTGCTGAGGCGCTTGAGTAACGGTGCTC
AAGGTTACGACTCCGGGCAGGCCTGAGAGTATCTTTTTTCCGGCATAGCTTCCTCCATTGTCCCACGTACTGCCCTCATG
TACACAAAGCCACTATGGATACACTAGAGTGAATTGCAAGAAACACCAGAACTAACCGCATCCAACGTGTACTAGCAGAT
GCCACTGCATACTCTCTATTAGATCGCGTCTCTTCCTAATTCCTTCACTTGCGCTTTGGGGGATTAGGTTAGCTTGATTG
ATCGTCTTTTATTAACAGTCCAGGTCTTTTGAGGGTAGGAGTCCCTCGGTTATGTGGCCCAGTTAGTTTACATGGTCATT
TTCCCAAGACATAGCTCATACGCCACCACTCTTGATTGCTAATCACTGTGTAGATACGGAAGCCGGTAAACGACGAGGTC
AGTGACCGTATTGCTGTCTTGATCACACCTACGCGGATGACTCATGCCGCCCTGCGAGTTTAGAGTGACCGCACTACGAA
TCATATTGACTCCATCTCCTGACTCGTATTCGGCGTGCATGTCCGTGGTTATATTGATGTAGTATTCAAGCGTCCCGCTC
GGATAACACGTTAGTTCCGGACAGTCAACGAACCAACATTAAAGATGACTAATCTATTCGGGCGTGTAGATATCGCTTAA
CATATGGTTAGATAACGGGTATTGTCTTTGACTATAATGAATTCGGAACCATGTCTCGTCCTCTCCGGCAGCCTAGCGCG
ACTATCATCGCGCAGAATAGAGGACGCCCGACCAATCT-CCCGAAGTGCCTTCCGTTATGGCTGGTGGGGTGTATGCCCA
AGCTACGATGCGAGTCGCTCGGGAAGGCACCCTAGCTTGCCAAAAAGCCACGGGTGCCACATGCAGGTGGTAAGCCGACC
GTACAAATTGCATCACTACGTGCGTACACTGTAGAGCACAAAGTGAAACGTCCGCTACAAGCGCGTAAGCTTACGCGACG
GGCTGTCTCAAAACCTTCATATCGTCCGGCGACCCATTGATGCCCTACAGATCTCAAGGACTAAGATTGATTCGAGCACC
TTGTCGGAAGTGCGCTCAAACACTTGTTCCACTAAACGATGGCCAAATCAACCTCTTACTAGAAGAGTAAGATTCTAATG
AGGGATGTGTTACGCATTTGGGTCTCTAGCGCCTCGGCCTGCAGCTTGCCTG-AATGAATGCGTGTTGAGAGAGTCGTAA
ACTACTGCCGACACTCAAAAACGAATGCCGAACGTGTGCGGTGGATCTCGACCATAGCATGTTTCTTACTAGAGTGCGCG
GCCGCGAGCCTAGGCCCTGACCGATGAGGAAATCATGAGGCGGCTAGAGTCTCGACCTACGAGGGGTCTGTTCCATGCCA
AGGGCCGACACGTGACGGAAAGATACCCTAAATACCCACAAGCCTGTGGCATGTCCAATACGGTGTCTGCGTTTGAGCTC
ACTCTCCGCTCCAGGAGTCAATCCTCCTATCATGCGCCGGGAGCATGGCTATGAGAGTAGGAACTATTGGCCTATATAAT
TATTCAGCAGGCTCTCTAAGAAAGCCACATGCCCAGGCGGCCATAGAGCATAAATGGGTATGGGTAAATAGCTAAATTGC
CTTGAACACTGGAAAAGTGCCCATCCGTGGCTGGGGAACTATACGTCGAGGCAGTAGCGAGCGACGAACAGAATGGCACC
GCATGCGCCAGTTCATCTTGGAGACATATTGCATCCCTGTATCCCATAGTTGAATAAAAGGCTGGGGTC-CCAGATTCAA
GGTGAGGAACTAATGTTGTGTATCGCTCAAGGGTAGACGTAGCGTACTATCAATCCACTAAGATAAGAAAGTGGCGACCC
CTCGAGATGACCACACGGGGGCAAGCACGTGATCTTAATTCCCGAGGTTCATCAGCATAGCGCAGGGCAGCGGACAGGTG
GACTCGGCAAATGCCTGCTGGGTCAGAGGCCGATCATTCACGCAGTGCCCGGAGTGTCCTAAACACGGCCGCGTAGCCTA
TTGGGGGAGAAAGATGATTAGCCACGACATTCGATAGAGAGTGAGTCCTCACCCATAGATCTTCATTTATCGACAACCGA
GTTTAGAATTCCTCCGCGGGATAGGTTATAATGCAGCTGGTTTAGCTTCGAGTTGTAGGGCCACAATTAGACTAGCTTCC
TGGACCCACCCGTCTACGACAGTTTGGATCCGGACAGGCCTTATGACGATAATGGTTACACAGACCCAGGAGCAGGCACC
CACCCAGCCCGTGTATATACGCCATGAATTCGAGCCAGAGTTGTGCCTATAATGTAACTGCCACGTTCTCACGCGGGTTG
CATTGCGAAGGGGTAAGTAGGTTCAGCAGAAGCAAGTTGGACGCTTCTAATGCATACCCTGCAGCCCCTGCTGCAGGCTA
TCGGTGGCACGGAAGCCTTATCACCTCTGAGACCCTGGAGGGCGGTTTGTCTTTGCCCCCAGATGCCAGCGCAAATACTG
AGGGTATTCGCGCACAACGTGCGTGCCATGAACGACGACCGTCCGCGGATACCCCTACCACATGGTCAGTACTTGCTAAT
ATCCCTTTAAGGTATTAGTCCGCTCGGCGCGACGCGAACGAGCCGGTAGTTTTAAACTATAAACGAGGGTAGACCTGGGC
CTTTACGTAAACGACTCAACTTTTCATGGACGAATGCTCCAAGTCGCGGTCGGGCCGCTTTAAATGCCCAGACGTTTTTT
TGGCGAACCTCTGAATTGCTGGTAAAGTCGCATCCAGACACGGACCGGACTCACGACTGGGGGTCGGGTGGGAGTGAAGC
GGCCTTTCAGCCGGAGCCCAGAGATATCTAGCGGTGCAGGAATCGCCGACAAAAGTAACAGCGCCGCGTCTCCAGCTCCG
ATAGAGCAGTTCCTAGCGCCGACTGCCAAGGTACCCTGTAGCCCGACGCCACACGTTTATTAGGTCGTCGGCGACGAGTT
TTGGCGGTCCAATCGCACAGCATCACGAGCCAGGGGTCTCGGCCCCGGACATACCTACCCCCTTACAATCTTAAAGGGAG
CATTATGCACCATGGGACATCCTGTTGGGGTACGACGAGCGACTGTCATAAGCATGGGCATCAGGCGTATGTACCCTGAT
CAGAAATCGTCCTCAATAGATGAGATAATGCCGCCACGAGTCTCGGTGAACTAGAACGCCGAAAAACTAGACGATAATAC
GGAGAGACAAAGCTAACACCAACCCAGTTTAAAGGTTGCGCTCCAAGATTAGAATTAGGACTAGGGGACGACTTGTTAGG
AAGCACTCTTTAA-TGACGTATCATAGAGGTTTCGGGAGGCTATCTCGGATGGGTTCACCACAACGAACATCTGTGTGGC
GCCGTAACAGGGCGCGTCCTTGGGTCTCGCCTCTGTCGGTCACTCCGTCCGCAGGTATTTCAGCGGCCAGAGTACAGATT
AGCTGCCGGCGCCTTCACGAATCACGTCGAAGGGAATCGAACGGTGAGGGGTCACCCTTAACAAACAAGTAACCAAAGTG
GGTCCAGGCAATCACACACAGAAAATCGAATGCTGCTCGGGTAGGCGTCTGTTTCTTAAAGATTATGCGGTCCCGCTGGG
TGGCGACTACTTCGCCTGCCACGGAGACTGCAGGAGTTGGCACGACCCTTTAAATGCTGGGGATGCTCTCTATCATCATC
GAGTCCCCTTAGCACAACTGTTATCCCAATATCGCCAGCTAGCATCCACCTATTACCATTAGTTGCGAGTTTCACGTTCT
ATGAAATCTGTTTTGCCGCCAGCGTTATCCGGCGCGTGCCTCCTCAGGGCGCTTATTTCCTCAGCCACCTACGTATCAGC
CGATGTACCCATCGGTGGTAGCCAGCACCTAGTGATCGGAGGGCGGCTTACTGGTGCGTCCCTGATAAGCGCGACACGCT
GGAGGGTGCCCTTCCCCGAGGCCGCTTTTCACCTGCTTTAGCTTGGCGCGTATACAACCTACCAAAACTAGTCGTGCGTT
CTACAATTAGTCTTATTTACGGCTAGACATCGAGCATCTTCTGGTTTCCGGTCTCCGCAAGAAACGATCGCCCGATACTC
AGAGTGCCACCTTGCTCTCAAGGGAAGGAAGTGCATGCCTAGCTCCGAGAGTGCCCGGCCACCCGATTCCGGGAACAGTA
GTGAGGGGGTCTGGTCCTTGCATTTAGAACTGAGGCCGCACGTTGGGCCGCAGCAAAGGGCGGATCGAGTGCCGTCAGCA
CACGGACTCCGAGGAGCCGGGAAGGTGACGTCGACTCAGCGACACTGATCCGCTCGGGGTTTCGAGGTACCACTCT-TAG
TCGAGAGGTAAGGACTCATCCTCGATTTACCGTATGAGCCTTCAATGTTAGATAACAAGGGCGTTCCGTCACGCCAGCTA
TACGGGCCTAATCTCGCACAGGAACAGATCCCCCCGGCCGTCTAAAGCTACCCACGGCGGCCAGAGAGTAACCAGACGGT
GCTCCGGTAGGCCCGTGGACCATACCAGCGTCCTATTGTCTAAAGGGGGTCGGCTCACTTTGAAACTAACAATTTTACGG
TTAGATCAAGGCAGTATTGGGATGTTTCAACCGCGGGCCCTGGCACGACCGATGGGGGGGCGTGGAGGGGCGTGATGAGG
TTCGGTCACATTTTGGCGGGACAGCCGAGGATCGACGGCCAACCTCCGTAAACGCTTCGTGCCCCGTAGGTGACGCCTCA
TCGGGAGTACAAATCCAAAGTCCATACCTCCCTGATTATCACAGCAGAGGAAGCCTGGGATGGTTTTCCAGTCCGAATCC
ATCGGGCCGTACTCCTTGACAAACCGGATAACCCGACGGATGGTCGGTCACCCTGCTGAACCCACTTGTAGGATACTTTA
ACTTTCACAGTGATTGCTCACGGCACGGGTATCACCCGCTCACTGCTTCCGCGTATAAATGTACGGTTCCTCGTTGGTAC
TCATCAGCAGCGGTGAACGCAAGATCAGTTGGACAGGAACACCTACTATCAACTAACGGAACCGGAGCTAAGCCCTAACC
GCCGATATACCACGGGTTGCATGACTCGACGTTAGAAGCTCTTGCGGGTACCTGAATGGTTTTGGCATACGGTTTCCCCC
CAGATTTGCTATGTGTCTATATTCGTCCGCGTAGACCAAACCGACGTCAGATTGAGCGACTCGCACGAATAGCGTCGTTG
GAGTTCCGGTGTGGCGGTACGTAGCAGCGTTAATGTCGTAACAATCGTCAACAGGTGCTCGGACGTTGGTGGGCTCTTTC
GTTTCCCCGTGCGCGTATCGGAGTGGCGTGCCGCATCGACGTCCCAAGGTTACGGTGAAAGCCCCCCTAAGAGCCCTGAT
TCAAAAAAAGCTAGATTGCAATTGAGGACATCTACCTGGAGGCCCGCGGAGCGCTGCGAAAAGGCGGAACGGCTACCCTC
GTACATCTTTACATGTGTTTCGAGATTAGGTCGACGACCATCAAGAGCCGGATGGGTTACCTCAACGCTGGTTACAAACC
AGACTTAAATCCTGTGTCGACTTCTGCAGAACGATGAAATTGTAAGCCCTTCAGACGACCTGGCATCGGAGGATACGACG
GGTTTGCATTGGTTAATAACTATGGTAGATCTGTACCGGGCACGGGCGATAAAGAGGAGATCACACAGGGGACACCTGAA
GCGTTCCGACGCATGCTAACAAACTTCGGCATTACCTTAGTGTAGCCCTATGCGCCTAAGGGGTCTCCTCGGAGCGGATA
ATGTTGGTAAATGATATCAGCAATACAATGCAAGGCAGACTACAGGTAGGACCGGTTATTCCGCAAATGTTGATGGCTCG
TACCATGAAACTCGAGGCCGCCGATCCTGTGGGTATCCGTGGCCCAGGTGCCACTCATGTTAGGAGCACCTTCCTCTTAA
GCCGCCTTCGGTCTCCTCAATTCCGTGAGTTTGGGGTACCAACTGATATAATATCATGTCATGAATACATCCGAGCGTAG
CGAATTCGATGTCCGACCAAGGTTCAGGGCAGGGAGTTATTGGTACAA-GCCCTCATTGTCGGCTGTCGAACCACCGAGA
CATTGCTGCCTACGGGGCCTACTTACAGGTTCCAGAGAAAAGGCAGTATGTGGCCTGGAATTTGTTCAGGCAGATAGCCC
ACGCGAGGCAGAACGGTAGGATCTAGAAGCTCTTAGTTTCTGGCATTCACCCCCCCATCAATGACGTTCCGTTATCGCGG
TGTTCCTTACTACCCTACCAGCCAAGTTGGTGATGCTGTGGGAGCACTAAGGTAAACAACACTATACGCGCACTGAATTG
GTCAAGTTGCGCGACTGCAAAACGGGGGCACCCTCACTCCCTCCGTGGCAATCTAAACTTTAGACGAAAGGGCTTGCACC
CCTCTTTGTCGAGAGTATTACGGGATCGACGGTTGAGTGGCGTACTTCTACGTACGAGAGCTTTACCAGCGCTTAAACGA
CGCTCTTAGGTATGACTCTACCACGCCGCTAGGACGCGTTGTCGATCATTCTAATAGCCGCATCGTGATTAGATCGAGCG
AAGTGATAGGCATTGAAAGCCGCAGTTCCATGCATT-CGTTTGATCTGTCCTTGGTATGTGATCTTGCGCATGCTGGTTA
GGGTGCCGGGGTTCTAGTTTGCTTTACACGGACGCTAGAAAGGGAGGTGACCGGCGCGGGCCCGGGCCACACGCAAAAGG
AACAGTCTGGGAGACCCTGGAACACCTGGTGATGATATGACCGGCACGTACGTAGCGCTCGACATAACCCGCGTAACGGT
TGCGAACAACGACGGAAAGAGTAACTACTGGCACTGGCGGGGTGCCCCGAGAGAAATAAAGGGCATGGGGAAATTTTACT
TAGATGCTCTCTCCCCAGCCCGAGGGAAGAGTAGCAGTCCATTGTCTTAGAACCCATTTACGTTGGCCAGATTATTAGGC
ACTAACTACCAAGTGGACCACCGTTCGGCCCCACCAAGTAATGGAGCCTTACCCCACTTTCTCTCCGGTGTTTGACATTC
GTATGCGGGGCAAATTGTACCCACTCTATCAACAGGCGTCTCGCATAAGGAAGCACTTCAATGGGCAGGCACCGAACAGC
GACTGTGCTACGGCCCTGCGTCTGTTTGGCGCGTTGTGAGTGTATTTTTTGAGCGCGGGACGAGTGCACTACCCCGAGGT
CTGATACGAAAAACGTAAGTTCGCGGCTTAGTACGACCGGCACGCGTGCCGTATTAGTAAATTCAATCCAAACTCAGTTT
CGTGGTCAATTTGTTGCTACCAAGAACGAAATTAGAGACCGTCCTGCAATATATACCTGATTCTCCTGTGTTCAGCAGAA
AGGCTATTGGACTCGATAGCAGTTACAGCTGCAATGTCGACTGGACCGAACGGGGTAGTTCAGTCGGGTAAGGCTAACAT
GAATGGACGGCGAGCACAATTGTCGGTACTGGCTAGTGTTGAGGTGCCGCGTGCAGCACCGTTATAAGCTAAAAACACTT
GGAGCACTACAGCAGAAAGACACAGTCTCATAACCTGCATATGCAAGCGCCCCGCAACGGTCCGTGTGAGTAACCACGGA
CCAGACCAAGTAGCTTCGATGTAATAATAATTGGTGGTACGACGCTGTCACAATTTTTAAACGGCCCCCTAGGATGACTC
TGACCACTGCTGAATCTCGTCTATATGCAAATCAGTAACGGAGGCGGACAATTCCAAACTACTTTCAAGGCCCAATGGAG
ATTAGGTCACATTGGGCTACAACTATTGCGAGATTTTCGACAAGGCTAAGATAATCAATAGCTGCGCGAATCTCAGACTC
GTGCGGTGGGCATGATCTAGTACCTGATGTGGTTAAGAACAGCCAGTACAGATTAGTTGGTAGGATTAGATCAAGTTGGG
GACATAATCTTTGGATCGGATTGCGTGATAAGCGCCCGTCTCCTCTCGTGTCCCTCTACGCCGCGATTTTGAGATCGGAC
ATCGGTCGAGCACAATACATCCTGCTGGCGGCGCTGGAGCCTTTCTCGAGGTAACTAAACTTTCCTCAGCCTGGATAACA
CAGCCTTGGATAAACGTAAGAATGTTCCCACTAATCGACCTGCTTATCGGTCTCCAACGCGATCCAGGGTTTCCTCCTGT
GCAGTGGACGGCCCTTGCGACGTTAACGGCGGGGTTCGGCTATTACCGGTGAGTCGATACAGGCCTGAGGTAGAGGAATA
CGGCAAACCACTCTCTCGGTGCGCGCGTCAATCGTTCTGAGGCTCCTTTATGGAGATCGCACAGTCGAGATTTTCGTGTA
CCGGACCTTTGTATCACTCCTACGTCACACGGGCGTCATCACCATCTTACAGATGCTAGATTCTCGGACGTACCAACGCC
TCTCAGCTGGCTTCCAGAGGAATTGCCGCTGTACTGGCTAAGAACTTCACGAGAGGCTCCAGGGGTTCATGATGTAGTCG
AATCACAGGTCGGGGATAAAGCGGTTACCTATCATTCAAACGCGAGTCTTTCTGTCTGCCCCAAGCCCACACTCCGCGCG
ACGTGGTGATTCACACCTGAACTTGCTCCCTTAAGCGAGTACAGGGACAAAGAATCCGCCAGTGGGAATACATCGCCGGT
ACTGGCTCCTTCCTGCCTATACGAGAGGGCTATAGGCGCTAAATGCGCGTTTCCAAACTTAGACCTGAGAGAGTAAGGCG
AGTACAGGGCACACCGATAGAAGACGAGATCGTAATCTACTGAGGCTGACGTCACGGGACCGGTCGAAACCGCGGGGCGT
TTAGCTAGCGAATTAGATTCTCGCTAGAATCAGGCGATAGCTGTCGACGAAACACATTTTCTATTAAAAGGTCTATAGTC
CCGAAAGACTGATTTAGTTTGAGGTCTCACGATCCCTAGCGCCAAAGTAGAGCTTCATCTTCAGGTGCATTATGACAGCA
AGGATTAGAATGCTTGGACTCTGCTTTTAATCACAGTTACAGTTAAACTCCCCCTAAGACCGATGAGCTATTA-GGCATC
GTTTTGGGACCTAGATACGGTAGCCCTCAATCGCTGTTAAAACTATGAGGAGCATCCATTTACGAACAAGGGAGGTTTTA
CATTTCCGACCCACTTCACCCCTGTCAGTCTAATGTCCCCGAGCGAAGGTCCACTTCGGCGGTCCTTATAAACGACTCCA
CTGAGCGGCGTGAATAATAACCACTGGTAGGAGTTCTAATGTATCGGTCAAGTCGATTTACAGCTCACTGTACACGGTTC
GGCCCTCATTTGACACCACTTCCAGTGCTCAGCTCACCAACGACAAGAGAGGGAGAAGACTCACCGCTCGCAATCTTATC
TAAGGACCAGAACTGAGCGGAAGCAAAAAGTGGCCCAACATTGCAGTCGCGATAACCGCTCCAGAAGTCAGCGTAAGCTA
TGGAAAGCCCTCACCCAGTAATGACGCTGTAAGCGTCGCGATGTCTTGGTGTGCGCTCGTTCTGACCGGGCAAACGAGTA
TTGAGATCGACTCCGTCTAAGAAGTCCGAAGTCCGCATTACCAAATTGAGCGTTCGTGATGGTGATTATGCTCACGTCTC
GTCACTTAAAGCCCTCAGGATTCTTTGCTAAAAACGGTAGTCTGCGAAATGTCCGACAGGCGGTTATCATTCACGAGAGC
ATCTAAGTTCGCGCAAGGCCTTATACTCCTAACAGGTCAAAACTTCAAACCGGGGCTGGCCACATCTGCCTTCGAGTAAA
TACGCAC-GTAGTGTTACTCCTAATTGAGTCGATGCACATATAACGAAGTCTCCCCGGTTGGAAGAGCTCTCCTCAAATA
CGCCGGTGTAGGCACTAACCCGTACTCGTGGGATCGTTATGCGGCCAAGTCAATTACGGACGCTACTCCAAAGCATACCG
AAACCAGTAATAGCTACGTGGTTCTTGGAGGTCCGTGCTGGACTTTCGGGCGTTGAGGGGTAACCTGGTGCTTTGCTCGG
TCGCCTATTGTAATATCCACGCTTACATGTCGCGGAGGATCCCCTAATTGTCCGCTGGTACCTGTTGAGTCATCTCCGTC
GTCCTGAATGATGGAGCCTAGGCTTGCCGTGGGCCCTGCATCCGA-TTCGCGGTTAGGCCTGAGTCTGCCACGTTCATAC
CTTGGACTCCGACATGCGATTGACCGCGAGCTTTTGAGACTCGGCTCTAATTTCCCCCATGATTTGCCTGATCCCCCTAA
ACGTGTAAGACTGTCTCGGGATGCTCCCGCTAGTCGATGGGGAAGACGCGGGGAAAGCTTGTCAGCCGAAGCTGATCGGC
GTCTTTCCTCAACAAGTGACACCGCGGATGCCCAGAATTGTGCAGATAGATACAATGCCGCTAGGACATTAATCGGCCAT
GGCTCTTGCAAACAAAGCGCGAGCGGTTAACGTTGCTTACGCCCGGGTTACAGATACGTTTTAGTTTTGAAGCCACGACC
CCGTGGTTTACCCAAAAGAGGCTTTTTGTATCTGAGGCGGACCACCCTATTATCACCGCCCTCAACCAAGGTGTGGCAAG
CCAAAGGATTATTCGAATGAGTTAACCTTCCCGAGATGCCGTCGCCCTACTGCCAAATCGCGTCCTCCAATCTTACCAGC
TAGCAAGGCAAACGGACGCATTCGACTCTCCGATGCCCATAGGCCACGTCAATCCAAATGCCATCCAGGGTGAAAGCGCG
CCGGAATTGCGGAGGCCTCACGACTAATCGGCAATAGCAAAAAGCTGCTTTAGTCATGCACAGTAAGGGCCAGGCCATCC
GCTATATGGGACCGAGGCTGTGCGGGAGTAGCCGGTGTCGGTAACACTGGTACTGTCGTAATCTCGTACAGCGAGGATAC
TTAATCCCATATCAAGAAGAGGCTTAGCGGTTCGGTCAGCCTTCGCGGATTATATAGTTGGCGCGAGGACCCAGTCGACA
CTCCTGGGACAGCGCAAACTATCTGGTAATCACAGAGTTTCCAAATCGTTATGACCTCGGAAGCAGTGGTTTGGTCCAGT
GTAGAGAGATTGACGCCATTTAACGGGAACTCGTCAAACCGGTCGCCAGCCCCTTGCCACGAATTCTCAGTGCCTTGCAC
GGGGCAATCATGGCTAGTAGCAAAATGATACGGCGCACTCTAAGTACCGCCCACAACGCTATCCAGAAGACACGTAAGCG
GTGTGCTTTCGTCGTACGCCTTATTAGCAGATAAAGCCGA-TTGGTAGATGGATCGCCCGAAGCG-CGTTGCTCTGTGAT
AAGTTGCGTAAACGATGTCGGCTTTTTAGTTCGACTTATGGATCCCGTTACAAACAACACCTGCTGAAAGACCGTAGTTT
TTCAGCTAGCAACAATGTGATCATGAATGGAGTGGCTCCTAGTAACCTCTGGTCGTACGCGGGAGTGATTTACCATCCCC
ATATTAACTCCCTATGCGAACGCGGGTAAAGCGTAGAGATCCTAGGGGAATATATTAGAGAGTGTCCTGTAATGCTATCC
GAGTCCCCCTAAGTTAATCCTACTGTTGCGAAGTAGGATGAGACGCATCAGGATCGCACCTGAGAAAGGAAGGTAGCTGT
ATTGCATTATTGGTAAATACTATCGTGCCGAGGAACGCCCAACAAGTGCAGGGGCGGGTTTTCCATTGGCTTGTAGCTAC
ATGAGGGTATTAAGAGGTCCGACACATACAGGCGTCCCCCGGGGTTGCGAGTATGTCGAGTTACCTAAAACAGCTGCCAC
AGGGGAACGATCTCTCAATGGCGTGCTAGTAAACGGTCGACCAGAGGCTTTATCACTTCCAGGAGCAAAAGAACTGGTCC
AGCGGAAGGGTGAGGTTTTCGGGTACCACCCTTCTCCATTTATCTTGCTCCAAGCATATCCTCGCAACTGTACCGCACCT
CTCATGTGCCCGCGTTATATCAGTATGGTCAGGGGCCAGTACCGCCGAGGGAAGCTAGTCCATCACGCTTACGAGTAGTC
TAAACACGTTGACGAACCTTTATGGGCCGGCACCTTCTCAGTCGCTATAAGCCGTTACTGGGGAATCACCTCCCCGTCAC
TTCTTTGGTAGATTACTGTGGAGGCTTGAATGGGTCCGAGGATTGACGAATGTCGCTAGCCTCGCCAACTTCGCGTTATT
GGAACGCCCGATGACGCAGTCATCCGGCTAAAAGTTGTCTTGAACTAACCGAGGTTAACTAACCATGGATTAACAGCAGG
CCACTTTTGATACAATACTAGTGGCCCAGGTGCTAAGACTAAAGAGACGACCAACG-CTGAAACGAGGAGGATACACTCG
CATCACGGTGAGTGTTTGATCTCTATTCATCCTTCCGAGGACTCCTTGGCCGCTCACCTTTATCTTCCCGCAGAAACAGT
TCCATACCAAGAGTGAGTCTCCTTGCAGCATTTTGGGGGCTTGTAGAGGGACATTCGGGGCTATTATTAAATGATTGCCC
GTGTGCCTGGGACGGCAGGGCGATACGAAACTAGATACTGTGTCCTTGGCACAAACATCATGCATATGAACCACTAACTC
GGTCATCCTTGCTGTCAGTGCAAGGGAGAGGATGCTGGCAACCCACACTCATTCGCTGCTTACTTAGATTACAGCAGGTG
TGGGATCGCCCTACTTACGGTTAGGAGGTATGCCGGGGGCCCATAATAGGCGGGAGGTTCCGCAATTGATTACGTACAAA
GGTGGACCAGTCTGAGTTATCTACTCGAGTAACGCACCCGAGGGGATAGTTACTGCCTGACCTGTGCTGAACCGAGAGCT
AGATCATTCATCTGTGCGGCAGATACCCCCGATGAGTGTACGTAAGTGCTGCACGCTCGTATCTATGGCGCGGGCGCGGG
CATAAGCTGCGATGTGTTAGGGCAGATAATGCCTCGACAATACAAGGGGATCAATGGACGGGACTGGAGGTGGTAGAATT
TCGAAGAGGGCGAATCCGGCCGAACGAGGGAAGAGCGTGTAGGAACATCTACGGGGTACTAGGTGAGCGTTTGGCTTCAT
TGCACTCTGAGGAGCAGCTCACCCCGGACACCTTCTTAGTGAATTTAGTCAAACCTCTTAGTACGCTAGAAGTTCGGGGC
AATGATACCTTTAATCCACCACGGAAGGCGACATCATCGCGACTCTGAGGCCAGGGTCGGCGTCGAGAATACCCATCCAC
GGCGGGAGAGAAAGACAAAAGACGGCGCCATGCATATTGAGGGGAGAAATGTTTGGAAATAATCCTGAGCCAGCGGGCAT
TGGAACCGGCAGGGACCAATCTCATGGGTGGCGGCCATGTGTACACTTCGCAGCTTCGGTCTGAAGATGAGTTAATGGGG
GGGGAAAGGGGAATAAACGGACGCAACTATCCCGTCTGACGCCAGCGTTATGACTTACTGAACAGCTCTTCCTCAGGAAG
GAGCTCCTCGCAACTTATACTGATATCTTTCCCTACATCGTACTCGGACCACACGTGCGTGTGACTAGGGTACTCCTCTG
CCGGAGCTAGGCCGTCATCGGCGGGGTTCAGGAGACAACACCTTGCATCAATTACATCGGTGTGATAACAAGCTGTCGAC
TTGGCCGGCCTGCCGTTATGTTCGGTGCAGGGGTATTGGCAAGCGTGCCCACAGACCTAAAGTGGAACCAAACAACAATA
CCGCGGCTACTGGCGGCGAGGAGAAGGGCCGCATATCAACTGTGGCATCCGTGGGTTTCGAGGCATCTGCTGGCTTGACC
CGGCATGCCAGCTCAGAATAAGGTCAATCGTAAGACCGCGCGACTCTTATAAAAGCTTATCGCATTGCGGCCGTGAGATC
ATTGATTTTGTTGTAGGCTTATGACGCTTGTATGACAACACGTAGGATGCGCGAGCGGCAGCA-GCGAACCCTAAACGTG
AGTGTCCACTCCAGAGAGTAAACAGTAGACAGGTCTTGTTCCAGACGCCGCTTCTTTAGCTTGTATCGCCCCGACGCCCG
GCCTCTCGGTCCATCCGTGGACCCAGGATCGTATCTATATACCAAGTAAGGATAGCCTCGCGTTTGTCCTGAAACGCGTT
CGGGGCCTACTTGGAACTGGAAGGGCAGCGGAGGTCGGTGAGACTTGTGAAGTGGTAACCACGGGTGGGGAGAAGCTAGG
CCAAGTTGTGACTCAAGGAGTCAACCTCTATCCCCAGGAGCGGCGTTAAGGGTGGGTTCACCTTGAAGAACCATCAGCAC
ATTATGGATGGCCAAGACGCTAACGACCGTAGGTAATCGTTGCCGGGTTGCCCCCGGTCGACTCGGTGGGTGGAGTAAGC
ATTCTATATGCAAAACGCCTCGGCTACGGATAGCCCATATGGTTGCTACTGTCCGACGCTTACGGCATTTCGCATGAAGA
GGTGTGCATAAGGATTTGGAGAGTGGTGAAAACAGATTTTTCCCCGTTATGTGCCGACCATACCATATGTTCTTTTGGTG
CAGGACAGAGTGGGGTGGTTGATGGGGAAGTGAAGACGCGCCTTTCCTTGACTGATAGAAAGGATAAGCCTAACCGTTGG
CTGCAGGGTGCGCTCGCCGGATCCCTCTACAGTCCCCAGCTAAATGTGATGAGGACAGATACTATCTTGCCAAGGGAAAA
GCCGAGGGTCGGAGGCATGAGCACGATCGGTCCCCTAACACTGCTACTCAACCCCGGTAGTAGAGAATCACCAACGCTTC
CAGTCACTCGCAGAAGTAATCAAGGTGCGCTCCGTCGTCTATCGTCGTCTCGTGATGTCTTGTGCGCAGAGCGCTCCGAT
GGGTGGGAACGTACCCGGCGATATCTTGCGCCAATGGTGGAGCAGTGCTGTGGGATTTTCCAAACGAAGAATCACACATC
TATGCCGAGTCACAAGCCGGTACACTGCCACGACAGTGCTGCCATGATGTTACTGAGACATGAGACTGATTCAACGATCA
TAGACTACGCCAGTCCACACGGAGTTCCACGCGTGCGATTGCGGGGTGGCGACATAGGCGCCCGAGTGACCCGTCGTCTA
CGGGACGCAGAGGGTATGAATGCTCCAAACCCGGTAGTGCCACTACTCTGAAGATGCTTTTGGGATAGTTGCATTTACTG
TCAGGGTCTATGGTGAATCTTTTTAAAAGATTTGAGACTGTCGGGGCGGGTACAGATCAACGACAGAGTAATGATCATTC
GTTCTGCTCCTTCGTGATGGGCCTTTTGAGCGAGTTTACGGCTCTGGCGACAAGACCCGCCGACTACCAAGAGTGGCTTG
AGGAACTGAAATAGGGACGACCTGCTTACTGCAGCGGGAGGTGAGTAACACACTATGTGTTTTTGGCATGCGACCGAGGC
AATGGAGGCAATGGAAAGCGACCTTCAATAACAGTGCCTGGGAGTGCGACCGAGAATAAACGGTACATATGGGAGCCTAC
TTACCGCAATTTCCACACGGTGGCTTCCCATGAGAACCGCCACCCGGAACTTAATAACGATCCTCTAGAAAAGTCGCGGT
AAAGAACAGGTGGATATGACTGGAGAGGCGCGATCCGCAACTTCGCCAACATCTCGGTCTGATCGGGTAAATGCAGGGCG
GAAGTGTCCACTCCTGGAATAGTTTCCCCACGACCACGGGGACTTTGTTCACATATTCGCCGCCCCCAGCGGGCTCGTTC
ATCAGCCGCGCCGGTTTAACGTCACAAGCAGCCAAAATACAATTGCTGTCACGGCGAATCTGTGCGAGATTCGGGACTGT
AG-GGACAAGAATAATCGGTGTAGCACCGGTTGTTCGTAGTACTGGCTGTGGGGCAGCCGCTTGTATAGAGGCACTTGTA
ATGGTCATGATTCCCCCGCGTGGGGCCTGGCTGCCTGGATCCGGGAATTGACTCGTCAAAGACGCCCTAACCGGACCCCG
GGCGCGCATCTGGCCAAGTTCCATAAGGGGTAGAGGCCGAATGATAGAGAACGTTTGAGGAGACCATTGTTTTGCGTGTT
ATCTGTTAAGGAACCCCCAAAGATGAATCCGTTACATGGCCACTGACAGATCAAACCCTTTTTTGGTCTCACCCACACGC
TTGTTGTTGGCCCTCTTTGCCGACTAAAAGTAAGGTAATCCATGTAGTCAGTCCTCTATGACGCACATTATAATGTTATT
AGAGACATTCACTCGAACGGTCCTCCGGACCGTGCGATCCCATGCCTCTTCAGTCCTGAAAGAATACGTAACAAAATGCG
TGCGATGAGCT-GCCTATAATTGCAATCGGTTTTAGGGGATCGCAAAACGAGTTCTTTCAACGCTGCAGAAACCGCTACG
AACCTGATTCAGGCGACGCCCGGCGTCTCCCCAGTAATGATGGTCGATTGCTCAGTACGAAAACATGTGCATTCTAGATC
CCTGCCGGAGTTTCTGGACTCGCCACCGGTCCTCTCCGTGTGTCTCTGTGAATGCCAGGTAGTTTCAATATAAACGTCAT
TGCCTTATACATGCTAGCTTTACTAGGGTGAGAAACCTTGCATTAGAACAATACCTGCAAGAAGGGTAGTTTATCTTCCT
GTGGATCACCGGAAAGGTTGTTGTTCCTCAGGCTGCGCCTTTACGCCATACTCCATGTATTACTGAGGCGCCATGGTACC
TGGCAGACACATTTAGAGTGCTTGGTAGGTTCTCACTCAGGCATTCCATTGGAGAGGGTCCTGGGAGACCCTAAGCCCAG
CGCGCGAATGAGGTTTCAGGATAAGGACCAACGCAACTGTCCCTACTGTCGCCCGGCACGGTCAGGTGAAGCCCGATGAC
GACCCATAGCGCACCACCAGAAACTGCCGGACGTTTAGCTACACTGCTCAGCTCTATATAGCACCGAGTCATTCTCGGGT
TACTGCGTACGGCCTCGACCCCTCATATTGTAGCCCTATTTCAATCATCGTTAGGTCCACGGCGACACGCGTGACGTGCA
GGCCCACTGCGTCAGCAAGTAAGTCGAAGACTACAAAGACAAGGGCTCAGGATCCTGACTGGTGAACACTTGTAGGTCTA
AGGGCAGATAGTCATCAAGGCAAGGGCTTCTTTATTCTGAGTGCAGAGGAGTCTAGAACATTAGTTCTCATATCCTGCGA
AGACACTCCCGACAACCGCCTGGGGATGCGTCGGATCTACGAATCCCGTGCGCTCTACCTCGTCGATCAGGCCCAGCCCC
TAGAAGACCATCCCATCTAAGAACTCCTGTGTGAGCCAAATTACGTCAAATACCTTTGGAAACTCTGCTGCTTGACCACT
AGATTTCTTTACGATGGCTAATCGAGCCTAGGACCGATCATCTCCACGGATTTTGGTACTCGACCTGAACCAAAGTGAGC
TAATGTTCTGCTAAGAGGGACAAGAATACTGGGTCCCTTGTCGGTTTCGGAGCTGGCGCGCCCTCTGGGTCAGGGCGGTA
GTATATAGCAAAGGGGTACACAGGCGCATCTCTAGTCAACAGACGGGTGTCACACTGTCGCGGATAATTGCATGCGCAGC
GGCGGGCGGCCTGCTAGCAAAAAAGGACACGTCTGGGCGACCAGTGCTGGACGTACGCGCACTGCGTCTCGCTGGCGCAG
AAACGACAACCGGCCCCCTGTGGGTTGTTTGTGGGCGGACTTCCAACCTACGGGAAGTACAAGGGCGGGTCGGCTAGAGG
GATGACGGAGTTGGTAACGTAACTGGAGGATATAATTGAGTCGGATGTCTACTCAACTCGAGTCAAGGTTGTGTGTCCTA
ATAACTTGGTAGAAGGGCCTGCGTCGGACTGGGTCTACTAAAGTTTATGTCCGGCGGCCTTGCAAACAAAGTACGATGAC
TAGACTCTGGG-ACATGTGTAATACCAATTAGGGGTGAGGCTGCATTACCAATGGGAGTACAGAGTAAAGGATGCTGGTA
GTGACCCAGCCTAGACCCAGGACCGCCTTTGGACGGATGTCTAAAGCCTCTGCACCAAGCAAACCGATTCGCACCTAAAG
TACGTTGTCCGGCGATCATTTCTAGCACCCGTTACCCCCCGCAGCATTGGCTTCTGCCGCACATCCAGCACTTAAACGCT
CGCAGGTAGCGCCCTCCTACAGTCCAAGTGGAGCCCCTACCGTTGGACGACCTCAGGAGTCGGAATTCTGAGAAGTACGG
TGGACCCGGTCATCGGAGCATAGCAATCGGATGGTATCCAAAGGTCTATGAGGAGTGTGCTGTATCTGGAGAATCAGTTG
TGTAATTAACGAACTAAAACGGCACGTCGGGTCTAGAGATCGTCATCGCCAGGGCATAACAAATCACACCTTGAGTACAA
TAAGTGGGGTCTGTGGTGCCGCTCATTTATATTAGTAGCGACGTACATGATCGGTATGT-GGGGGAACGGACATGATCTT
TGTCCTGGAGTTGTTGGATTCGTTCCGGGGCTCGTATAGAACTCCCTCAGGTAAGTAACTTGGCATGACCGTGTATATTG
GGAGATACTCGCTCAGTGTAGCCCATGACTTCCTACCCTTCTGAAGAGGGGATTCCGGCTAACTGTATTCATTCACTGAG
GAGCACTCCACGTTCCAGCAGGGGCCTGGGCAACACTCTAGCTGCGTTGATGGACCTCCTTGAGCATGCCTTCTCTGGGT
GTGTAGACAGACTAAGATCTGATATATCCTCTAGTATCTCCGACACAGGGGTATGAAGACGTTAGCGGCGTATTCGGGAT
GCATCCCTGGGAGAACAAGGACACGGAGAAGCACACGTAGATTATTCCCTTCACAATCAGAGGAAAAAGAATTGCCGGGG
CTCCCACGGCCTGAGGGCGTATCAGACCACTAATCAAAGGCAGTCCTAGAGTAAGGGGTCCGGTGCCCCTAAGAGTCGCA
AAATTGGACAGCAAGTCCAGGGGGCCAGCTGAAGGCCGCCCTAAATACTGCCACGCCGTCTGATCTGCAGTTAGACAATG
TGCTTCTTCGTACACTAATCGGCAGACTATCACGTCTTAAAACCCAAGGATCCTCGGATAGGCGGCCACTCTAGTCGCCA
AAATCCGCACTTGTTCAGCAAACGGACGTCTCACGTCGGGGCATGACACATGCGCTCTGAAAAGGGGATTAACTGAATCA
GACTGTCTAACAAGCCGGAATGTCATATTTTGGTGGCTGGCATAAAGTAGCTCAGGTATTATGGCGTGGTGGACCCTGGG
ACTCTAACATGTCCATTGCGACCCGACCCGCCATAGGGATCTAGCAGCCCCGCAGCGGACAAA-GTAGGGTGTTGAAGCG
GAGGAAG-ACTCCCGCGAGACTAGGAAAACAGCCCCATCCCAGTTACCGCTGGTAAGTGTGCTCTACCCCGAGTAGACCA
TCGGGCGGCACAAGCTATGGCACTTATGGCTCGCCTAATTTAAGGAGGGGGGTCGCTGTGACAGTGCCGAGGAGCACGGA
GCATACCAGAAAGTAAGGTAGACTGGTAACATGTCTGCCAGTCTAACACAGGAAGCCTGAACAACCTGGAAGGGAGGTCT
GCCTCGTAGAGTGCGAGGGTGTCCGGGAAGGAGCGGATCTACAGTACGAGGATATGAGTTTAGAAAAAAGGTCGTGAGAC
GTCAGTGACTCGAGTCCGATGCATATAAGTTCCGAGTTTGGAATTGTTAGACTAAGGCTCTAATGACGTATAACCCTCGA
CGCTACGGCCCAGTCTGTCCGCGGGGTCGGTGATCGGGCCGAAGAGCGGTCCTGCCGTAGCATCAAGCCGTTAAGGAATC
CATCAGTTATGCTCGCCGGTGACATTCCCGGGGTGACCGGGTAGTGAAGGCCACCTAGAGCAATTTGGAGGAACTGGAAC
CGAGCTAGATCTCAACACGCGACCCGGAGCGAGCAGTATGCCTTCACGTGTCACGCTGGGGGATGCTTATTGGGTCCTCT
GCCAGCTCGCAATGCAAACTATTGCGCACCCCACCCGGGGTCATGAGCGACAGTAAAGCTACTGCCTTCTATAGTTCGGT
GCATGTTTAACCCCTCATAGATCCAACCATGCTGGGGTGTCATGTCTACAACGCCAAGATCATCCACTGCTGTGGTCTAT
GTTGTACGCCCAAATGCAGGGGACAACGATTAGTCGGAAAAGCGTGTGACGGCAGCGCGCCCGCTGCTCCGAAGTAGAAT
GATCCAAGCGTCCGGTAGTTAAGGTCCCTGCAA-GAATTAGGGCGGCGGACCAGCGGGATCCACGTAGCGGACGACATGC
TAGAACAGTGACTCGATTACGTCAGGTCTAAACATTACACACTGCCTAGATATGCTTCATCTAAAGCCGCATATTAATCA
ACCTGGTGAACACGGCCTATACACGTCGTCCCGCCGGGCATACGGTGCATGCCGGATGCGGACGTGGCCCAGCGAAGGCC
TTGTACACCCCCATATCATCCACGAGGCACAGTTCATACGAAGCCGCGCGCGTTCCTCCAAAAACTGAGCGTCGAAAGCA
GTGAGCAATATGGGGTGTGGTTGGCCTACTCTTCCGCCAGCTTGTTGGAACCGGCACGCGTTCGCGATATCTGCTGACAG
ATAAGGGTGACCGTCATCTGCCCATTGGCTCCGCCGTGGTGTGTGGTATCCCACGGAGTCCTAGAAGCCTACCAGGATTA
TCAGCCATCGAGCGTGACGCACCGGGCTATCATACGGTTTCATCCGCCCCGACAGCTGACGATGGTCAACAGTGGGTGGT
GACTTATGGGGTCTGAAAACGTCGCATGTGTAGCGTCACAAGACTCGAAATTCTGGGGGCGGCTGTATTGAGCGACTACC
GGTAGAACGAAGTATGCTGTTTCGAAACGTCCCCCCCGCTTAGAACTGCACGAGCCTTGACGCGATAGACGAATACTGGG
GCCAAACGGGTGGACAAACGATAGGAGCCGGATGACCGTTCTAGTAACTAAGGAATGGATGTCGTTCCAGTGACGGGCAG
GGCTGGCCGCATCGCACGAGAGAGATGTATCCTCCGGAAGCCCTTCATTATTGTCAAATCTGATGGCCTCTAGAGTAGCT
CCAGTCCGCCGTCTTCCATAAGGACGTTGGCCTTCGGGACACTTAACCACGTCAGGTAGGAATATATCGGGGCAAGACTG
CCCGAAAGCACAGATGACACCGCGCTCATCTACTAGAGTGTAATTGACGTCATCCGACCAGAATGTGGCAAAACTTAAGG
CTACCGGAAACGGAGGGTCACTCCTCACCATTAACTACCGCCTGCCTTCGCTCCGCAAGTAACAATACCAAGAGGGTACC
AGCTTCCTGAGCGGCCGCCTCGACAGCGGCTTGATGAATGACGCATCAAAAGTATCACCGGCGTCGAAACATAGGGCAAA
CGGTGTGCGTATGGTAAACAGTACGAACCCCGGCAGCCGTGGCTCTAAACCGTGAGCTGTATCAGCGTTTCGCGGAGGCT
TTGCATTTTACATGTGGATTGCGGGTGCGTCCGTTAACTCTATATGACGAACATAGCTCTAGGCAGCAAGCAGCCTCCCA
ATTGGCACGTCCGATTCGAGCCCATGGGAGGTACCCCATGTGTGGATGGAGTTGGATTGGGTAATACCTCACCTGTCTCT
TAATTCCTACTTCAGGGTAGCCCTCCCGAAGTTCCTGTCCCCAATAAGATTAAATAGGTGGGCCAAGTAAACGGGCGTAC
CTCCTCAACCTCGATAGCGAGACGAGATGGAGAAGTGCGCAACCGTTCGGCCACTGAATTAAATCGGGCCAGGCAAAGTA
CTATTGCGTTTAACAAAATACTGAGGCGTTCGGTCTTGCAATCCCAAGGCGATGCACAGGGCCAAAGTTACCTTGGCGGG
ATAGCTTGTATCGAACACAGTCAAGGGCAGGTCTCTATGACATACGTCGTGAGGGATATCGT-CTGCTCCAATGGGTTCA
TATCCGCTCCCCGATATAATAACGGACCATGGAGGGACGATGTATCCCCAGCTAAGAGAAAGGCGTCATAGATCTTCCAT
GCTTTCAAAAGGGCTCCCAGCACGTTCTGTAACCGCCTTGAGAATCTGTCGTATCGGGCCGCAGCTTAGCGGCACAAGAC
GTTATCCAATTCCCGTTGGCAAGCATTTTTAAAGGTTTTACCGTGTTATAGGCTCCTGGAACTGCAGCTGCTATACTTTG
TTCTAGCATTCCGCGGAACCCCCCTACGCGTCTTCCCTTCATCCATAAGGCGGTCCATCGTTCACGACTGCGACCCAAAA
GTTGGCTCCTGGTACCCCGCACCAGTAAACTTCTTGCATCGGCCCCGAATGAAAGGGTCGTCCCAGGTTTC-CCGGGTTT
GCCGTTTCACGCCCTTCGCGAGACCCGGGCGGAGCCTCCTAGAGCTATAGATCGACAGGACTTTGCCTACAACTAGCACG
CCACCCGTCTCGGGCTACATGAATGCAAAGGCAAGTTGACCAGGGAGTCCCTGTGAGTGCGTACTGTCCATCGGACTATT
CTCGGGTCCTTTAGTGTTGAATCAGACTGGTACGTCAATGACGTCGACAAATCCAGGCCCTGCCAGTAATCAGCGCAAAT
GCCCAATGGCGGTGCACATGAAGCGACGGAACAGCATACGGATGAGGCTCTGACGAACGGCCGCAGACCTTTTACAAGTG
TTACGTACCCAGTCGCTCACATGACTGGACCCCAGCTGTACCGACCACGGCGAGCATCGTGACAGGCCGAAGGGGAGGGA
AGTTTGGTTGCTGCATCGGACACCGCGACAATGATCCGTGCTGCTTCCTGAGTCAGATACCAGCGGCAGGTGAGCCAAAG
AATGGGAACAACTTCTAGGTAACCGGAACAGTTCGCATGCAATAGTTTGGCACTGGTATCAGCCCGTCTCAACACTGGGC
TGGAGGAATCCGAAGCCATCACCCAATGTTGAGAGAACTCCTGTCCGGACCCTATCCTGGGACGCGAATCACCGATCGCC
GCAGATCAGCGCCGCGTGGGAGCCTCGATAAAGCTGCAAACGGAACATGGAAAAGAGAGCGCCTGCGCTGTGCACCCGAC
TACGGCGTTACTCTCCGCGGGAGGGGCCCGGGTTCAAGTCCAAGGAGGGGGCTCTAGTATTCCACTCCTGAAGGTGCCGG
TACGTCATGGTATCTAGAGCGTGCTATTCTATTCTAAGGAGACCTCACGGCAAAGGCCGTCCGATCCTGATTAACTGATC
CGTCTGGTGGGGCGATCCAAGTGAGGCTTCGATGCACCGAGTTATTCATTGGCTCAACCCGCCAGTGCGCGCAATTAGGG
CGTTATGCATAGAAGCCGATAATAGCGAAAAATGCAGTTGCCCGGGATCTTCCCTCCCGGCACGACTCCGCCTAGAAGGG
TTAGATGGACGCGCGATCATCACCATAACAAGATATAACCTCTACGCATTTCTGCGGGAGAGACAGACCATATAGACCGC
CGGGTCGTTAAACTCTTTCACTGACACTATAGCCGCAAATTATAGTTGCGGGCCACCAATAGAGGGGGGCCGGGCGTGGT
ATTTTCTCCGTTATCAGATTTGGGTAAAAGAGCCTACCATTTGACTGACTAGAGGAGACAAGATAGTTTCAGACGGGTCG
TGGCAGCGACTTAGAATATTCCTCCAATATACTCATATCCCGAATCTATCCAGTTAGGGCTAGGCATACACAGATACGGG
GCTCTTCACAAGGGTAGCCCGCGACACCTAAGTCCATAAATTGCCGTGCGAGTGAAAGTTTTAGAGCTGGGCAATACCGC
TTAGCGAACGATCTACACAATAAGGGGGTACCCTTGGACTAATCACAGCTAGAAGAACGACGCTACTGGGGATCCGACAT
ATAACTCAGTCTT-CAAAACGGCGAGTTACGTATTGGATCTCGCAACGAGTCCTAATCGGCGGGGTAGTGTCCAACACGA
TGCCGCGTGGCAGCGTGGAATCGGGTCCAGGGGATACACAACCGGGAACGATGCGCCGGGTGACGCGGATATGTCCATGT
CTCCTGGTTTCTAGGACAGTGCGCACTGTGGCGCGGGCCGACCAGACGCAAGACGGCCGTCGCGTTGACTTCTAGATCGC
TCATCTTAGAACGCACGCGTGTCGCCGGAGTTCGGACCGCTCCCGGGCAACGGAGTCATGGAGATGGGACGCGCTAACCC
GACAGGGGAAGGGCCGGCCTAGTCGTCCCTTCACTGCTATACTTCGTATAGGGACGCTATCGTTGGACTCAGGAGTACGG
GGGGGTCAGTTCGCGACCGGTACACATAGAGTGTGCGTGTGACAAGAGAAGAAACTTAGTCCAAACGTTGCTTGGGAACC
CGGATGTGACGTTCGAGGCTGGAGAAGCACTAGAAAAAATTACACAGTTGCCGAGCGAATGTGGACCGCATAGTTATGAA
AGTAAGTCCGGGACCAAGTATGCTGTAAAATTTACGATCGACCACCTTGAAGACGCTTTGCCCCAACGCAAGAAAGAATA
ACCACATCGACCGACCTTTGGACGGCAATGTATGATGGGAGATCTCACCGCGATGGTAGTAGCGCAATATACAGAGGCCA
ACCCTTATCTAGGTATTCAGTTGGGCCTGCCTGACGTCTCACCTACTCCTCAAATTTAGGCACGACCAGTGAACAAGTAT
GCATCCGGGAACTGTGCAGACATGCAATATACGCGGCCAGACCCCAAAGTCAGTTGCCATAGGCCGGAGGCGACACATTT
CGAGGTCTTATTCTGGGCTCAGGCTACCAACGAGCGATGTGTAGTGGTGACCGCCGGCCATTCTACTATCAGCCTGGCTT
GACCTAATAGATCGCCTTGGAAATCCGATCTCAATGCGTAGAGACTGTAGAGAGGATTGGGACAAGACGAGAGAAGGATC
AGTCATTGGTTCCCGAACCACTGAGGACGGCGGATGTCTTCGCCCCCTATAGGGCGCCAGTTTCGGCTTGCGGTTACACT
GTGCCCAGTGCGGACTGCCGCAGTTAACAGTTTTGAACATGCTGGGGGTTCCTCTAGCGCCAATGCACAGTTTGGCGCGC
TCGCTCACCAGATTATGATCGGTTTAGAGATTACTGTGCTATACAGACAGCTCACTCTTGCTCTTGTGGCGACGGGCCGC
AACGAGGGGCCCAATCTCCCGCGCTTCCCTTAGACGCGTTGACATCGAGGGGCATACTTTTTTGAATTACGAGTCTGGAT
CGTCTTTCTTCCTACGTTCTAGTATAAGATCCCTCCTACTTTTGACAACCGCGGAGGAGGTCGGTCTATGGCGAAGGTAG
ATTGGGCCTCCTCGTCATTGCTGAAAGAAACGAGGCGAGCCACCAAACGTTGCCATGGCTTTACCACGGTGGTTCGCCCC
CTCAGACTCCGTCTCGGGAGCTTAGCCCCCGCCTTATAGATTACCCCCACAAAACTGCTCGAGACCCGATAGGTTCGCAA
TCGACCAAGGTGGCTAACCCCATGCTGGGGCGAAGTTACCAGTGTCATCTGGTTCATGCCGGAGAGTTTGACGTGCCTGC
TGTCCACGTCCAAGATGATCGTGCGATCATGCCAGGCCCTCGTACTGAAATGCTAAGTATTATTTCCTGATCTCTGCACG
ATTCCGTCGAGTAGAAACACTTTCGTTCCCCTGCCGAGCTCAAGTTCTCTTAATCTTCCACCCTGCAGTTGAGAAGTTCA
GAGGGACGTGCTTCTGGACTCGAGAAAACATAATTAGACCCGGGAGAGTGCGCGAAGATACAATCTAAGGTGACTGCATC
TCTTGAGCTCCGTGAGCTAGTATGTGACGAGTCTCTGCTAGTGCAAGGGGGCGGGCGTCCGACCGTGCTCCATGGGGGGG
GCTTGGGGCGGGTTGCCCCTTGGTCCATGGCCTGCTCGAGTGTATATGTCGTTCGATTGGCTGGTTCGTTATTGGAGCTA
TGCCTGTGGCCCGCGACCTCTCATAGAGTGCAGACAGTCCTCGCGGCCGCGTCTGAGTGGGGGTCGCGCGCTCGAAACCA
GTTTATCCTTTCCGCATTCCTCTCCGCGGTCCAGTACCAAATATCACT-CGGCCTAGTGCGAACTTCAGGGCGGAGTCGG
CTGTCGGGAGTATTCGCAGCTGGTGCGACACGCCGGGCCACAGCGGTTAGGTCGACATATAAACAGAAGTGGACAGAAAG
GAACGTTTTTTGTGGTGGAGCCTATCCCGCGCGTGAGA-CTGACTCTCCTTCATAGCTTTTGCGTACCGCCACATTATAG
GTTTGCTCCCCCTAAATCCCGGGTGCCCACTCCGCGGGTCATCTAA-CTGTTCGACCATATGTTTTGGAATGCGTATCGG
ACGATCGTCTCGTCGCTAGTTGGTCATAAGCCGGCTCGACGCCACGCCGTCCTCCCTTGCTTAAGGTCGGACTTACAAAT
GTGGTCTGTTCTGGCCCACCGTCCTAGTCAGCTCATCGAGTCTACCACATCTCTGCGCTACACAGTGGTAGGCCCCTTCC
CCCGGCGCGATACAGCTCGTCTGTTACATGCTTGACCTGCAGGGGGTTTACCGCCACAAGGCAGGGTCCCCGTCTGGGAG
GTCCGAAGCTCGTGGTCGAGGTCGTGGTACTACAGCGGTCTGTTTTTGTATGGGGCGAGTACCCACCAGGAATTTTCCCT
GAATCGAGTTCCCGGGTCCCCTCGTAAGGAGAGGCAGCTTGTAAGCCTAAGAGGAAATTCTCTATCCTCCGTGATCTTTC
AAAAAGGCGAGCCAATTATTCTTGGACTTTGCACTGTCTATCCGCGCTCGAGCACTTCGGCGGGGAAGTACTCGTACCTG
CTAACTTGCAACGGCGGCTATCAATGGAGTTGCTGACAGGGGCCGTTCTCCTGCTTGCAGCGAATGCAGTCGGGGTGCTC
ATC-AGCTGTTAGGTGATAGGCCGCTGCACTACGTTACAGCGCGTCTGGCCTTGGATTCATCAATTTCCGGTTTAAGACC
GTAAATATATTGGATGGGAGCAGGTCTTACGGCTGGTTTTTCCGTGACATGTGCCCCTCTCCTTAGGGATAACCGCCAAT
ATAACTCTATGTGCCGAGAGACACTTAGGGATACGTCGCCTTACCCGTTCTGTCGCTTGACTTTCCGTCGTTATTGTTGC
CAGATAGATACCGGGCACCCTGACGCTGTATCGTACGGTGCGTTTTTGATTCGGCACCCCCTCTCTTGCATCCCCATTGT
TACAGACCGGGCCAGTTTGCAACTCTTGCGCTGCCGAACGCAGGTGCAAGTTGCACCGATCGCAGCCGGTTCGCGGTACC
TCACCTTCCAGTGGACTAGGAAGGCTTTCCCCATCCCCCCAGGACCTGGGCGGTGGCCCTCAATGTCTGACTTGTTCCTG
TGATCACGTCTTCAATTGTCACGGCGGCCGCACTGACTCTTGAAAGTAGCTATAATACCGTAATTGTTTGTCGTGTCTGG
TACAACTTAATTGGGCGCTTACAACCTATTGACGCTCCGATAGAGTAAACGACGTGAGCCACACAGCTATCTCGCGCTCA
CATATCCCTCTAGGCGAAAACGGGAACTCCACGTCGTCCTATTATGAGGCGAGGTAGCCCTGGTGGCACCCCTCTGGTGT
ACTGTTCCGGCAGTGAAATAACATAGGGAGAGAACCTGGGAGGATTCCCAGAACTGCCTACAATCCCCTCAGGTTGATAT
CTTACCAAAGCTGCATGGGAAAAAATTCCATATACCTGCAAAGAAAACATCCATTTCCAGTCGGCACTGTGTCCCGTG-G
TCCTGTACCGGTTGAGGTAGTCATCCGGAGGTAGC-CGCAAGGTTCTTGCCTCTCCGAGTACTAAAGTCCTTCACTCAAC
GGGCAGAGAGCACGCATAAGGCATAAACGACGGGCGCTGCATTGTCCCCAACGCATCATGCCATCCTCCACGGACTCTAC
ACCTAAAGCGCACCTGACGCGTATTCCGGGAAGACGTGGCAAATGGTGCTAAGAGTCCTGCGAGCCAGCGCCGGGGACCC
AGATGCTGAAGGGCGTGGCACTAGAGGACCAAGGAACGTGGCCCACAATAACACTCAACCATATCTAGTTCAACGCAACT
GTAGACGAACTGGCTCCCGAACTATGGGACTCCAATCGAGCACGCGGACTCATGGGCCTGCCGTAGAGGCGGCCCCAGAT
GCGTCGCCAAGATGGGGTAAGCAGGCGAGGGAGTAGCCTTAAGTGCGGTCCGGCTACAACGGGACTCTTCGTGTTAATCA
CTGCAAACTTTCCTACATAAATTCACATCCACGTAGGACCGCGGGGGCCGTAGACGGAGACTAACTCACATGCCCTAGTA
-GACAAGGTTATGCAGCCTCGGCCACGGTCCTCACGTCTATGGCGGGCTCGCAGGAACGACCCTTGACAAAATACGGGCA
AGGTGGCACAGCCTGCGAGGGGCGGTGACTCAGCCAATATACAAGAAATCTGTTAGAATAATACGGAATGAAGGGCCAAG
GGAGATTTTACGGTGCGCGAGAATTAATGCGCAAGATACAGTCCCACCTATAGTAACATGGAAACGCACCCTTGATTGAC
AGATGAGCCATGCACGCCTGGCTTCTGGGATCAGGAGGTTCTCGTAATCCGGAAGCGTCAGCCAGTGACCGCCATGCATG
CACTCCTATCCATGTCGTGAGGGCTGCGACCTGGCCTTGCAGCCCACATCGGTAACCCAGAACGTAGATGACGGAGCGAC
CACTAGATTCGGCCAATGTGCCGCTCTGTGCGACGGGAATCACCTCTGCCAACAGTGCCGGGGAGGAGTGTTAATACACG
GGCACCCACGGTTCGGTTCTTGACGAGCCGCTCCGTGATGGCTCCGAGTATCGTGCGAGACGCACGGGTCCGCTCGGGTC
GTCGGTACGCTCAAATTGAAACGATCTTTAGTACTATGGGAGCGGGAGTCGTGCAGACTTATGGAACTATATGGGGCCCA
AACCGACTAGCGCGGCTGGGTTTATAGTTACGTTGTCCGCCAAAATATTGGTCCAGTCTGCCTTCTAACACTAGTTTCCA
AATCACGTATGTTCAAAGATGTCGGAAAGCACTAATTTAGGGCACTAACGTGACCCGCCCTAAGCCTCCTAAGGCACTCA
TACTTGGCATCATCGCAACTCTTTATATTGCTTGGTCCTCCGAAATTGGGTCCGATCAGAGGCTGGGACTCGTAGAAACC
TGATCCGACCGAAAAAGCCGAGTCTGCGATTAGGCGGTCGTGCTCAAGATCTCCGGTAGGAAAGATAAGGGGGCCCCCCG
GGAAGCAACGGCCTTGCGGCTTCGACCATGGGGGTCCCCTGCGCCCATGGGCCTTCACACGAAACTCCCTGCAAACATCG
TGATCCACATCCCAATCGTCGTCCGCCTACCCCAAGCGGGCAAAGATGCGCGCACAAACTCCCTTGAGCTCGGGTGTTCC
CATGTTCCCATCCCATTCCTAAGACCCA-GTTCTGGCCGATCAGGGGGCTCTCCGCCGAACGTCAGACCGCATCGAACCT
ATATGGGACAGCCACGATAAAAGCGAAGATGAGAGCTTCATGGTGGTCACGTCCGAGTCAGCACCCTAAATAGGAAAGCC
TATACGGACGA-TAACTGTTCACAGTAAGCGATTCAGGTTATTGATTCGTGCTAACTCAAGGCCAAGGACACTCGATACC
TAGTGCAGCCATTCTTCAGTCCGTGCGCAGGCTCGTCTCTAGAGCTCGGATTACACGGTGAAGGGACGTAGTATAAGG-A
CTGGGCTTCAGCGTTCTGCACCTCTTGTAGTGACGTCTGAGGGATCTACTGAGCCTGTCAGACCTCGTGTTTTTACACTG
GCGGGCGCTGAGTGGATGTTTTCTAACTCCGCAAGCGATGAGTCAATACTAGCGACTTGATGTCGCGATCAGACCCTAAT
TGCTCAGCTTTACTGCTTACTTCATTCCATGGCATTCTACCACTCCCACAGTCGGCAGCTTAGACACTAGCGAGCACAGC
GCTCATAACATTACGCGGGGCGCTAAGCAGTTGTGCCGGTCTTTGCCGCAGATCCGATACCACGCTCAGTTTAAGAATTG
GCCAAGGTTCCCCCCTATCAGACGCTTAGCACGCTTCAAGGTTGGCCAGTCGCAAAGGCAGGATGCTTGCAGAGCTACGC
GGTAGCTAGAATCGCAAACCTCGGATCGTGACTACTAGGGGTGCGCACTCCCCTTCCTATCCTTGTGCTAATATATGAGG
CGACATCGGCATGGGCTGCAAACAAACTGTCTGATTATCTAAGGGTTTTGCCTCATCCGCCAGGCCAAATAAGCGTGTAG
ACAACCCCTACCGCTCAAATCGGGTCGATCCTCGCTGCAGCATGGCCGCCGAATTTATGAACATGCGCACGGACGACTAG
GTCGCTACCCCGCGGTCTAGTCTTTCCATGCGAGGGCAGAGGATAGACCTGCAGGGGCGCGTTCCCCTTGAGGCCATTCC
ACCTCGGTAAGATGGCGTCTTGTGAAGGGGTTGGCTGCCAAGCCAAGCATAATACGTCGCGCCCCGTCCGGGTGGTCGCC
CAGGTCTTGGCACAAGGGGATTGTCAGGCGGCTCCCAGTTGTTTTGCCTACACATCGATGAACCGGTTCCGTTCGAAGGA
ATCTGGTCGCTTCACCTTAGGAGTATCACTGGAGATCCTGTTGCTTCGTCTTAATAGTGGTGTTTTTCATCTATCAGGAC
GGGCTCGCATGACAAGGAAAATTAACCAGCGACCATATACCTACATTATTGCCACTAAGGGCTGAATCGTTCCCAGTTGA
CTTCCAGATTGCACACGTCCAATATGTAGTACTAAGTCTGCCTGGAACAGTAAACCGTCCAGCACGAAGTCATAGCCGAG
CGTCTGAACTCGCCTCTCCATTCGCTAAACACGGCTGCTAGCGCCTTGCCCTTCTGCTCCGGCCTACACGCACAGCCACA
TACTGGAGGCAGTGGTACCGCGACCCGGTATCACAGCGGGCATCCTCCACCTATAGCGGTAGCTCTCGTCAT-TACCCGC
GAATTAAGGCTATGCCCAGAGTCTATCACGGCAGGTGGATACGCGGGAGTAGTATAGGTTCTGTAGTAACTACGTTTGCG
CCCAGGGCGCAGAGGCAGTGAGTAGGAGATACGGTACACCCACTGTGGTCATCACGTAGTATGTGCTGAAGAGGGTGGCT
AGTCCAAAGTAGTGGAGTAGCATGAACTAAAAACCACATTAGCGCGCGAAACATCAGGTATACGAAATGGTACTCTGACG
GACGGGTCTCCCGGACCTAAACGGTGTACCTTAGGCTAGAAGACCGCCGGGACCTCGATTCTTTGTCTTGCTTTGTATGT
CGTCTATTGGTAGTTTCCTCGCCCACAGACGGGTTCGAGCCGTTTAACGATCGGCTCGGCATTTGTAATTCATGGTAGAT
TTAATGCAGGACTTCCCTGGGCGGTTGCGCGTAGAATATTGGACCGGGTGCGGCTGTCTCTTTTGAAAGATATCTTCAGG
GGTGTCCGTGCTATCGCAAGAGTCAAAACAAGCAGATGTCACACCAGGTGACCGCCCACGCCACCTCATATAACTATTAA
CTCACTTCGCCTCGGACGTGAAGCTCTGGTGCTAGTCGAACCGTTGCGCGAGACCCGGGCCTTTGGTCGCTTGGGGCCGT
ATCGTACGGCCCTAAGCAGTCCCCCAGTCGGGATCCATTCGTGATCCAGCACACCTGGGATCATCTGGTCAAACAAAGGG
GCAGGGTTATGCCCCCCCGTCCTTCACTGGACGCGGCGCATTATCGTTGACAAGACGCGGGGCATCGGGGGTCCCGCCGA
CCGCTTGCCCCGGTACGATAGGGAGTCTCGCACTTGTCTATCGTGTTATGATAAGGTTGCTGCAAGGCCTGCAGATATGT
ACCGGACGTCCTTCGTACATAGGGGAGTATGTATGCTGTCTTACTCCCCTGCGCCTACAGGAACGGTCCTGCATCACCCC
ACACTTAATGCTCATCGTTGGGGCGCGGAATTTCTGCAAGCACACAGCCAAGGCGAAATCGTAGGATGCATTGCCTGCCT
GAAACAGCCCATTGCCGGCTCCCGACCACTCTTGCCGACTGCGCTTCGTACCCTGTTCCTCGTGTGGTACTCACTTCAGG
CCTACATTTTTA-AGGCATCACCAACGCTATACGGGCTTCTTTGTTTGAACATAAAGATACATACCTGCTAGCGTAGTGA
ACTAAAGGCGGGAATTCGGTGTAGATCGGAGAAAGCCTTCGATGTCGCCTGGGACGCATCAGCCTGCCTAAGATGGAGTC
TTTCCTTGTCTGTAAGTAGAAGGGCGGAACCTCGGAGCTTCCGTATTGCAGTAAAGTTTCAATCTACCGGATAACTGGCC
TCTCACTTGGCCAGAATGGGACGCTATGGCGTACTAAGGACCTGGTGCATTCTGGCGCTACCATCTGCGCTTGGTGACAT
TGTAGGATTAGCACCCGGCGGGCGGGTAAACACACCCTGCGGTCCGCCGGGCGTTCGTTGTACTCCCTAACAGGGACCTC
CTCGTATTGGGACCCCGGGATCTCCATTTTCCTGTCTTCGATGCCTGTGGATTTCCATCCGGAAGGAGAAGAATTGCTGA
TGGTACACGCCATACCCGTAAACCGGGCTCCGCCTAGAAGAGCACTCGAGAACACGTAAAAACGGGGCTTTGATAGAGAC
TCCAGGCTTCCGACGTTGGAAGGATAGCTGGACTCTAAAGACCTTAAGGCATAACTTCAGGAGTTCACTTTGCGGAACAG
AGGGAACGTGGGCGCTGAGTTCCTGGTAAAACACCACTACGGGACCTACTACGTTTAGCAGTTCATACGTTTCCAACGAT
ATTACTCACTCTTGATCGAACCAAGGTTATTTTCAATAGGCGCAGGCCACCTATTGTGCTTTTCAGTAGCTAATTGTTTG
GGAACCAAGAGGAAAAGCCGACAGGTAAGTTAAGTTACAACTGGCGATACTACTGCCACTAGTCAAAGGTTAGACAACCA
AAGTGCGTTGCGCGAGACCACAGCGAATGTCGGAAAAACAGAAGCCTAACGGAGGCCTGCGCGATAATGGCCCGACCAGG
TGCCAATTAGGACGAGCGTGATGCTACGCTGCAATTTACGCATATTAAAGGAGGGCAGGGTCACGGCAGATTTCTCGCTG
TGTGGGATGGGTCGTTATTGTATAGGGCAAGCGGACCTCTCGCCGGAAATCTAAATAGGGGGATAGGTACGCCTCTTAAG
CTTAGGCTCTGCTCGCTATGCTTTAGTTATATCCCTGACGCTTTGCCAGCGATCCGGGACCAGATGATGGCTCTGCTTCT
ACTCCGGGGGCTTGCAGGTATTATTGACGTCCTTTCATATCAGGGAATACAAGTATGACGGAAAATTTTCTGGGAGCAGT
CCCGGCGTGGCATCCCGATATGATTCCGACCCTCCTTTCTTCGTTCACGGGGTGTCCAACCTCGAGTGGGATTCGTTGGC
GAAAAGCAATGTGGAAGTAAACTACTGCTGAGATCGACTATGTAATGCTGACGGTACGGGCCAGACAAAACCGCTCAACC
GGAAGGGGCTCAAGTGAATCCGAGTCAAGCTATATCGCCGATTTGAGGGTTAGACATCCACGCCATGCCAGGTCTCCAGC
AGCAAGAAGTCACCGGCTACCAGGAAGTGAGGGAACACGCTGAGTCACTCGAAAGCCCCGAATTCCCGGGAGCGAAGGAA
ATCATCCTTTGAGCAGGAGGCTTTTGCAGAGGCATACATTGCAGACTCAGGAGGCCAGGTCTGCAGGCATAGATGACTCA
GGCCTGTATTCAGAAGCCCCCATATGCAAGAACACGCGAATTCAC-CGGAATGACAGGATCCGGAGTCGGTAGGGACGCC
CTTATCCCTGCTTGAGGCTGATCGGCTTCAGCTCTGTGAGTGTTATACCCACGAATGACTGCCTGAATGAATTTACCCGA
CGCCTAGCCGCCCTGAGTATAAGCTGCTCAATCTATCCACATACG-TCTACTTCTATTCAATCGAATTCTGATTCCCTCG
CTCTGTTCGTGGTCATTAGGTTCGGCAGTGACAAATGCAATTTCCTCCTGGAGGTGGAGAATCCGCGGCTCGCTGCCTCC
GGTCCCGAATGGACTCCGCACGAAGATACGGGTACCCGCTGCCTGAATGGCTCACTGTTGCATGGTCTGACAACCCGCGG
CTGGCTCGCTAGTCCCGCGGATCGCGTGCCCATGAACCCTGCTGGTTCTACCCTCCCCTCTTGCGCTACTTAAAAAAGTC
ACAGGCGGGTATGAAGTTAAAATCAGACTACAAGCTGTTACACTACCAGGATCCGTTACGGGTGACCCACCGCGAGACTA
ATCGAACGTGCAGTCCGCTGCCGGCAGTTGGACCTAATGAAAGGGGTGTCGCTATTATAATACCTTCCCGCCGGGGACAG
CCTTGTTTGCCGGACCAAGTATGACCACATCGCACACGTCAATATTTACGGCAGCGTACCCGTTGGCTGCTTCTCAGAAT
TAAGCCGCACCCCCCCGTGAAGAGTTTCCGACCTAAGGCGTTACAGC-TCCGGCCTGGCGACCGTCTGGGGCAAACTCGG
GGTCCTAGAGCGAAGTGTGTTGCTACGCCGATTCAACTACGACCATTATGAACAGTAAGTATCCGTTCGGACGTCGGCTA
AGCACCTTATGACATTGGGGGGGAACTCTGGACTTCCCCACGCCTGTGCCTAACAAAGAAATATAAACATTCCATAGCTT
AACTTATACCTTTGGGCGCCGCTTGGCTCAAACACTATGTCGGGGTGGGTTTCGGATCGGTGCATGAGAGGGGTTAGTAC
AGCACGTTGTACGCATTTCTAGAGGTTCCTCCTGCGTAAGCCTTGTCCGGAAGCCGGGTCAGCGCT-TGCAGCGCAGAAG
AATAAGGTTTTCCTCGCGATGTTGCCAGGCCGTGGTAGCGCGAGCCGTGTACTGGAAGTGGGGGGAAGACCTAGCTATAA
CCTAGCGGCACGACGAGCTTAGGTGCGGACGTGGACCTTGTCCGCATGAACGGACGCGTAGCTTGCTTGCTGGACCGAAA
GGATTCGTAATAGTATAGTTAGTGCCTGGCGGGTTGTGGTTCCCGTCCTTCACGCGCTAATACCACCACAACAGCCGGAA
TCTTTTAAGTCTTCCTGAGGTTTGTAGCCGCCACTATTAGAGGGTAAATATCGTCCGAAGAAAAACGCGTACGGGTGGTT
TTTAGACCTCGTACCACTGCCCCGCGCATCCTCCTGCGTGTCCCTCAGTAAGATTGAGAACTGACTGGAGGCAGCTTGCC
ATTACTCTGACTGGCTTGGCCGGCCATCGCCGTATTAATCATGACTCACATGCGTAAATTACAGCCAACCACTGTGGGAC
T-AAACAGGGAACGAGAACTGCTATAGTCTTGCATTAAACGGCGATTAGCTATGTTACGTTCCGTAGATTCAGGAGGGTC
TCAGGTCGTAAAGATATGGGTGTAGGAATCGGAGAACCGCGCCAGAGTCCTCTGTCTGGCCCACGCCGTCTATCCAGAGG
TTGTCACACGACTAGCGAGTCATGTCGAGGTGTCTCGCGATAGGAGTACCCGATAGCTTCTGCAAGTCAAACGCATGAGC
CGATTTCGCTCGCTGATATGTCAATCGGGGGCTGGGTTGCCAGGTCTAACGGAGACCAAACACACACAATACATCCTTCG
CTCCTAATGGGGTAGGAGTGGTACCGACGCCGGATAACTCCCCGAATGCAGTGGGAGGCTCGGAATCCATGAGCGTCGCA
CTAATGTTGTGATAGCGTCGTCCTCATCCGCATGTGTTAGCCATGGAGTCCCTTCTGCTTCACTCGTAGTGCAGCACTCT
AGTCCTAAAGTCGGGACGTAATGGCGCGACAGAAACGGGGCTCTATTCAAGAGGAACCCCGAAAGCTGCAATAGCAAGCC
ACCCGCTGCCACACTTAGTATGCTGACCACCCGAGTATCGTGGAATTAGTGGTAGCGTGTCGAATGAGACAAAAACGGAT
CGGGGCACACCTCGAAATGAGGGGGGATGGCATATCGGTTCGGCTCCTATTTCCGTTTTATCACAGCTACTTCCTTCGGC
GAAGATG-TCGCATCCTGTAGCGGAACCTCGGTCATGGTGTCCCGTTCGTGTGAGTGCAAGGCACAAGCATTCTCTCACC
TAGCAACGTTATACTTACCTAGTTCGCTCTGAGCCTGGTAGACCGAGCAAGGCTTCTTCCCCCTGCGTGTATTAGGGTTC
CGCCGAGTCCCGCTGGGCAGGGAATAAGCGGAAGCCGTGCGACGCACCGGCTCCACAGTAGTTGAGAGTGCAATGGCCCA
CGAACGCCCGTGCTCGAGCTTATCATTGGCGCATCGGGAGCAGAGGGTTTCGGACTTCTGGCTACCGAATGTTGGGACCC
TTCGGGTTAGCACCTTACATCGTCACGGAAGAGCCGCCTCAG-TCCACCGACAGCGGCCATCATCCCCGGTCTTCGCTCG
CGCTACGAACCGCGCGTCCAAGGACTGTAACCTATGCACTTCTCTGTTTGTAGTCTCGCAATTTGTTCCGCCTGTATTCG
CAAATCTACGGATGAATCCACGCTGCGCAACCCGTACTGCTTCAAGACCAAACTTAGTCAAAGAATCTGATCATTACTGA
GTAACCGTTCGTTAACTCTCCAAGCCAAAGGTTTCCCCGACGCCCAAGATAACGACAAGCGTCCTCCATCGGGTGGGCAG
CTGAGAGGAATCCGA-TCTTGCAGTGTCTCTATCTGGGTGTTCGATTCGATGGAAACTTCAGGAGGAATTCTATCGTGTC
CAAGAGGTATGCTAGGCTAAGGATGCCAAGAAGCCATTGGAATGAGTTTTCCCTTTTTGCATTGCCCCGGTCACGGCTTA
ACGCCACCCAAGTGGGGGTGCCGCGTGAATCTCAGCCAACC-GAAAATCCATCGATTCGCGCTGTCCGATATCTGCATCC
CTGGCATCTAGGGTGATAAAGCGGTCGCTCAGCGACGGGCGCAGACTTTACACCCTTTAGAACAAGCCAAATTTTATCAA
TGCCGTAGGATGAACCATCAACGAGGAGTTCGTCTCCCCGCATCGGCCGGCGCTGGTGCTGAGGCTTTTCCATATAGGCG
TGCTAGCCGGTAGGGTTCCAGCAGCCAATTGGCAGCTCCGCACGAGTGCCGGTGACAACCATTGACGGCAGCTCGGAGTG
AGATGGCACACTCCATCGGCAATTAGAGGCACGGTCGCGCTGCTTCCGGGCCGGGCTGAAGGGGGACTTCCTTACTTAGA
AGCGCCCTGCATGGTTCGACGGACGGCACAAACTAATTGGTTGGAATTACCGCATATGGGAAGCCTGGACTATCTTTTGG
TTGGCAACATA-GCGGACGAACCCCTACGGGGAGACGGTGAACCGACCCGAGTATCAGGCAAGCGGAAAGAGGAGGTCCC
GTCGACCGTTATCTGCGAGGACGTCGCAAGCAGGAGGTACGATTGGATTGACTAGACCTGCCAGGATGGCCCCTTAGCGC
CAAGCCCAAACACGAGCTCCATAATGCTCATATGTCATGTCTGCTCTAGTCGGATTGGGGAAGGTGGTACTCCGCCTACG
AAACGCTACGTCCGCTGCAGTCGTGAATGAAACCGCTACCGCAACGGTATGCCTCAACACTCCGAGACCATCAATCCAAG
CCCTAGGGCATGTATCAAGCAATCTGCTTGCTCCCGAAGTGGGCCTTCCCCTCCCGGAGAGGCGCCCATAAGCTACAGGA
ACCTCCGGGAGCATGATGCGATACATCTCTACACCCCTCGCCGGTACAAGCCTAACATCTCTCCGCGGATACTCAAGAGC
TTTATCGGAGCCGTTCATGATCGAGCTACAGAGTCCGTGTTGGGTCCGTCTCGTTTGCACCACGCGTCGAGCAAAGCAAT
CTAAAAAAGACTTTCAGGCGCCAGAGCCACGATCCATTTCGTGGGTGAAGAAACGCGGCACTTCAATTTTGAGTCAAGCC
TGGCCTACCGCTTTAATTTCTTAGCAACGTCGTTGGGCAAGTCACAGTCCGGCCGCCACAATGATAGTTTCGGCCGGACA
AAGCCCCGTCCATACTTATAGCCTCCATGTCTACTGAAGACCAGTACGGCTAGCTCTATCCACCACGATTGAAGTAAGCG
TCTTAGGAAAGCTGAGTCAAAGCTGTACCTCACCCTAGTGCGGGTACGATCGACACTAAGTACCGCCCGCTTGCAACAAC
GTTCATTACTCAGTTCCTTACCCGTATCCGACGAGGGATGAGGAGCAGCGTGGTAACCAGCTCTGTCCGTTGCCTAGCCG
CACGATACGTTGATTTGCCCAGATGCGATGAGCATACGTTGTGCTCGATTCAATAAAGGGGACATCGTTTCTGACGGGTA
TGGCATGATCCAAATTTAGGGTTCGCCAGTAGCATGTGCGTTCTCTGCTTGCGACGCGCTCTGTCAGACCTCCCAGAATC
CCAAAGCTCTTGTCGTCTAAACACCATGGTGTTTTTGTAATGCGGAATTATACACATCCCTGAAAATTCGGTAGCGTGGT
CCATACCATTCCTGCGGCAGCCCTGTCGGTCCGGTACGCAGGGTTTTGGTGGCTGGAGCGACCGCCGTAGGATTCCTGAG
GGAACAGCCACTAACACCGGACGGAGAGCACTACGCCGGTATGCGGCATTGGTCCCATTCTGGCAGGCTAAACACCCGTT
GCAGTTGCCGCCGAGATACAAGGCATTGCGAGCTGAACCCCTCTAGAGCACAGCTCTCGGACCCGCTTAATGTGCCTTAG
GGGTTATTTGCCCAACCCCACGGGTTCGGTTGAGGACCTTCAGCCAATAAAGGACGAATTGGAGCGCTTTTTTGATGGCA
ACTCTGCCTCAATACAATGACCGGGGCTGACAGATAGCATCAGGAGGTCGAGGTATGCGGAATTGTGGACATGTACTGAC
TGAGCGCAATCTAGTTGCGAATAACGCCGAGGTCTGACCTCATGCCCGGTCATGAACCGAACAGGCGGAACTTTCCTCTA
ATCTCGTTTTACCTCAAACTGATCGGCACCAGTTGCTGGCTGGGTCAGACCAGGCGGGTGCCGCATCGTTAGGGGTCTGC
GGAGGCAGCATGGAATGGAAACAACGAGGGTAAGGTCTGACAACCATACAAATGCAACAAGTCCCTAAACCGGTTGCTAC
CTATGACGGACTGGTAGCCGCACGTTTGTCCGCCGTTAGCAGAAGAAGGACGTGTGCAGGCCGAACGGTAAAGACAAGGC
GTGCGAATAAACAGGAAGAGCCCGCGCCGATGACTTCACTCGTCGTAGGCTAGACCGGCGCAGGTATGCGGACGAGGGGG
CGGACCTTAATGTGCCCCGGTGCGCGGCGGTCACCTGATACTCTTCACGGGACTTCGTCCGTACCGAAGCACAGGCATAT
GAAATCGAAGTCTGTATTCTAAGAGACTAATAAGGGCGTGGAGATATCGTACACGAGCCCTGAGACCGGCGGCTTTGACT
GCCGCTACGGTTGAAAGAAAACTGACGGCGATGCTAGTGCATTTGGCGAATAGGATCTGAGAGAGCATCTCCGCTGAACC
TACGCCGCGGTCGCCCCCAAGTAACCCGACATCAAGATCACTCTTTGATGCCCTCCAGTGGGGCACACGGCCACCGTCCC
TTAACGGCAAAGAGAAAGCGGGGGAGCC-GATGACTCTAGAGGTTACTATAGACTGCAGCAGGAGGAGTTGAGTGAGAGA
CAGGACGGGTTCTGTGCCGATGTAGGACCAGCGCGCAAAGCAGGGGGACTTACAGACAACACCGCTTGTCCCTATCGTCA
GGTTGTCACTTGTATCACGGAATAGGTGAAATACTAGACGATGGCGAGGTGAGGATATCGAGCCTGTGAATACAAGTGCA
TGCCTTAGCTCGGCTTCGTCGCTTGGAGTAAGGCCCGGCG-CGGCCCTATCACCTGCAAA-GCGAGCTATGACTGCAGAG
CTCCGCGAACCGGGACGCAGTTCGTCTACTCCCTCTATGACAGAAAAGGCTATTTGGGGCCATGGAGTACCGGACCGCGA
CATGACCTTAACTGTACCGGATTGTGTGCGGTCTACGGATCGTTAGTTAAGCGGAGGGCGTCTCTCGGGGGGAACTCGGT
TGGGCGCGCGAGATCTTGCCCTCTCATCGGTATATCGGTGTTTCCCGCAATCCGGAGGTGACCCCGAATGATGCCAATCA
CAACCGAGGCCGCTAGTGCTCGTTTTGGTCATAGGACAACTCTGTCAACACCCGGACCCAGATAGCTCCCTGTCTTTCTA
CAAGGGCCGCTCTTGCCCTCAAGCTACCTCCTGTGACCCGCGGTGGCCGTCTCAAACTCGGTTATGATCCAATCTGAGTT
CTGGTCGGTCGAGCGCGACTCCTCTGTCGGTCTTAGCTACTGGCACCTTAGGGTTATAATTCACCTTCGTACGTAGTCAG
TCATCTTTGAACGTTAGTTTCTAGTAAGGGAGCAGCTATGGTGCAGAAGTTTGTCTAATAAGCGAAGAAAGCACGACAGC
CGAAAGCCAGGAAACCTGAAAGCGGTTGGAATCATACACACGAAGCGCCCACATCTGCCGGCCGCCAAGATTTGGTAAGC
ACTTGTATTCAATGTGGGTGCCGGCGACGACTATCGGACAAAGGGGCACGCAAGTGTAACGGATATTTCTAATTGCTGAA
GCGGTCCTCCCACTTATCGTACACCACTTTAGTGAGGAAGATTCTGTCTGGGCTAAAAGGCTACCTCGCCAAGTCCGCCT
AGAGGAAGTCACGGGGTCTGCAGCCGGGGTAGGCGGGCAGACGCCCTGAAGCAAAGTAGATCTCAAGATATTTCATAGTC
TGGTGATCGCCCCTGGGTGCTTGATAGAAAGTTCGGGATATCCGAGACGGCGTGGACCTCCGCGCGTATACCGGGTGCCC
AACCCTATCAGCGGACATATCCACCAGTGTACGCAGAGTCTACTGAGCCGGTAGCATGGTACAACTTGATTGATACCTCC
GACCGGTTTAAACGTGTCTCGTCCCTGTATTGAGGAAGGAGCGGCAATCTACCTCAGTGGCCAGTGATTGACAACGTAAC
GTGCCACAATAGACTTCGAAGTGTATAGATCAGGAATTAAGCACTGCATGAGGTGCAACCTGATGGGTTTAATCATGAAG
CCGGAGTGGTGTCTTATATACGTAGGTTGATAGTTTGGAAGGTAACCTCCGGGGAGACTTGTGTGGTGCAACGTAATCCC
AGATCGAGTCCTACGGTGACTTCTGGCAATCTCAATGAAGCCGGACTTGCTTACTTCTTTCCCTCTATATCCATTTTAGA
AAGTGTTCCGCATCAGACTGTACGACGGATCGCTGGCGTGATAAGCAGCGTGCTCAAATCGTCGTCTGCCAGCGCGGCCG
ACCGTATCGGTGGTTCATATACACGGTCGATGACACCAATTGGCTGGCGAAAGGCTGCGGAGGCTGCCACAGGAGAGGCT
AATGGCCTACGGAGCTACCTTACCGAAAATTACTTCAGACGCGCTTGTCTCCCCCACTGTCATCTTCACCTCCTCCGGAC
CGTGTTTTCCCGACCACACCGCGTGGGTCTCTCGCGTTGCTCCTCTTTCACGAGATATTGACTGATCTGACGAGTCAACA
TCAAAGTCTGCACGTAACCGTAAAACTCGTTAAAATCGCCGGCCAATGTAATGAGTGAGGATTGCGGGCTAATCTGATAG
TGTTTGGATCCCGTGCTTGTCGATCGCATAGCATCAACTAACGACCGCTCGTGAACTGGAGAAGCAACGAAGAGGGAAGA
GACAGGGGGGATCCTCTATGCCTGTCAATGGCTGAGTAGCCGTGCGGTCACTCACGGGTCTCAAGTTGCTGTAGGATACC
GCTGAAAACGAGCATTTTAGTGCCTAACGGGCCATGGCATGACCCTTTGCCGTATTGCGGGTTTCTACATTGGTTTTATG
GCAGGAGGTAAGGGACGGGACTGTGTGAAGAATCTCCCGTTCTATCTAGACACGCCTCAAAGACGTCCGCCCGAGCCACA
ACTGGATTAGGCGACTTGATTCCTCCTGCCGTTAC-TCCCGTGGCATTCCTGTATCTGACGGGTACCGTCAGCGGCCTCT
GCATTTCGTCAGAGGGTGAGGGTTGGATAGCCCTATCGATAGTTAATTTGTTACCAGGCGTTTTCCCTGTCCCTAAATTA
GCTCGCCCCTCTTATGCACGACAGACGTTCTTTGTTATTCCCACCCGGTCAGTGAGCGCAAGCAGGGTCGTGCTGACATT
GAGCGGGTACATGAGGACAACGTGGGTAACCGTACAAATG-GGTGTGACCCGTGGGTTTGGATAAAGAAGCGGTTTACTG
CCCTTATCGGACAATTGTAGGACGGCATAGCTGGCCTTAATTCTCCGGCCCGATCGCCCTCATACTAGCAGCCGGCCATC
ACACCGCGCTACCAAGACTCCAAAGTGCTTCGTTGGCGTTGCCGATATGTAAGGCGGGCGAGTCCATCCAGATTGTAGTC
ATCCCGAGCAATGTGGCGTCTCTATCCTGTACCGTCGTACGCCGATCGAAGCAGTAAAATAGGTGGACGACCCATGATTA
GAATAACAGCAGTAACCCGATCTCCACGCACTCGGAGTTCCCTCTCAACCTAATTGCGCGGCGCAGTAAGCATCCGACGT
ATAAAGGATTGAGCCGGCTCACGCACGTCGTATGTCAGCTACCCCGCGTCCGGTCTTCTTCCAGTAGTATATCTCCGGGG
TTTCTTAAGATTGGTTGGTAGCTGACGGCTCGATCAGCGCAAAGTTCTTACGAGTAAGACTAGGAGCTCATGCTAGCACC
CTCGTATGGGTCGCACAAGGCCAGGCATCCCAGCAGTTCCACTAGCAATCGGTGCCACACACCCGGTGGAGCCGCTATGT
CCTAAGTGGCCCCCGGAATCTTTTCGTTTCGGCCAGCTGGTTCGCGGGTCGGGACGTAAAATGAATAACGCATCTGTTTG
TCCCCTACGTGCCAAACTGGAAGGGTGCTATTTGGGTGCGGCGTAGCATTCGCTAGGGGTGTTTTCCCCATGGGCACATG
GTGCAAGAGCCGGGTTTATTGGGTTCACGAGGCTTATGGACAACGAATATGCCGTACTGCGGATACTCGTCTCCTACGCT
AGAGAAATCCGGTATAGTACACCATGAACAAGTGGCCGCCGTA--CGATTTATATATATCGCTCGGAAAAGTAAGCGATT
TGGGGCTTCGCCCGCCGAACGATGGTCCTGACCCCGCGTCCGGCGAGGTGCTACTCTCGCCCCTCGTGTTCTCATCGAGG
GCAAGCTCGCGAAGGGACCTAAAGTTACCGCATTTCGTAGCTTCCACCGGTAGGGGACCCCTGACCGTTTAAGACCTCAC
AGGTCCGCTCATATGAGATGATGTATGAGAATGGCGGTCGCGTAGCGTGCGCACACCTATTAGCTAAAACGAAATTTGAT
TGGTCGAGATTTCGCTGCCGTCTCTTACCCCAGAGTGGCACGTTAGGGTTGGACGCGACGTTCGCTCGGCCGCGAAAATA
GTGCGCGACCGAGCTCTGCGAACCCATGGCACACGCTAGCTCGGGAGTCCGTCGTGATTATGTTAATCGTGTCAGAGGCC
CTCTCTCACGGCCGGGTTATGTGCTCAACCGGTTCCACCCACTCCTCGGAAGTATCTCTGAATCGAAGGGTTTTACCTAC
CACGGGCTGGAGCTCGTTCCTAAGGGACAAAATTTGACCGCACCCTGAGTGGGCTGCCATCGCTCTCGCACACATAGCTT
CAGGCAGCCTCCCGGGCAGTGTTCACCCGCCTAGGCCCACCATAAGGGTGATCTTCTCAATTGGTGAGGAAACTTCTGCC
CAATGATAAAGAGATGCCGTCTTTGAACGAGAATACGAAGTAACCGTTCAGTACCAATTGCCTAGTTATTTTTCCAGGTG
ACCGCTTAGGTCACCAAACCGGTACGCATGGAAGCGTGACTGACTCGACGGCTGTGCCAAGAGGGGCGGGTAGCCGTGCT
AGTAGCGTCATAGCACCAGACCTCTGTTCTTTGTCAGGCCAGAAAACGCGTTCCTCGGGTCGGTGGGCACCCTGGAGGAC
CTAGGACCCTCGGAGGGACGGTCATTAGCCAATTCAATGAACTAACGTCTTCCTTCTATGTCCTTTCTAGCACGTCAGCG
CAGGTCAGAGAAGCGCCAAGCGATATAATACAAAAGGGGTTGGGATGGATGCACGAACGGCGAACCGCCGTCGCGATCAG
TTCATCTATCATCATTACCTGTACAACAACCCTATGATGCCCAAAACAATTCTGGGGTGTGAAAGGCCTATGGATATACC
GTCATGGAGGGGGCCCAACTTCCGCATGCCGCGAGCTGTTGTCCTATCGCAGCACTATCATGACTCACTGGCGGGGTCGG
ATGGACGTCCAGTAGGCCTTTAATTGCGGGTGGGGGATTG-AGATCCTAAGCATAAGATATGACTTAAGTCTGGTGCTTA
TACACGTGTGTCCATGGAGATAAGAGGTCGGCATACGATCGGTAGCCCTACACCACACGAACACGCTTGCCCAGTCACGT
TAAGGACGATCCGCGATGCGCAAGGTGCCCGTGAGACCGTGATCGGAGTGACAATTCAGAGACCTCGGTGAGCCGGCTGA
ACTAGGGTTCTTCGGGGTTTGCCAATCGTGGGAACCTTTCCAAATGATGGACAATCCAAGCGCCCGACGGTCACATAGCT
CAAGGCTACAGCCTCACCTGGTATTGCAAGAACGAGTCAGTACCGCCAATCGCGGCTTTAGGAGATGTCAGCAGAAGTCA
CGTGTGCGGGCGCAAACGGTAGCCAGCCAGAGCCAGATCGCTCCCGCAGCAACAGGTTATCACAGACTTCACGGCGGTGC
CCGGCAGTATCATCCCGGCGTATTGGGCTTAGGCAGATACTGCGTCCCGTGAGTTGGTCGCGTAGACGTTACGCAGTGGG
CCGGGAAGAGCGTGCAGCGGTCTTTGCGTACGAAGTTAAGCATGAGAGCGGACGCTGACCTCCAGCTGGGTCCGATACAT
TGTCACGGACTATAAATGGGCTTATTTCCTCTTTTCTCGCTGTTTGTGCTATCT-TCAACGAATCGTTTAGGGCTCCTCG
GCTATGTGCCACTGAATTAACACGAAGGATCAGCGTTTAGCTGACGAACACCCCTACCCGCCCGCGTGGTGAAGAATTGT
CGTTATTCTGTAAAACCACCGAAGCACGATCCGTTTTGCTACAATTTGGCCAGGATGTTCTCGGGCTTCTTCTCCTCCAT
AAGGAAGTCTGGCCGGGGCTGGCGCCGATACCACCCTTAGAAGAGGTTATATGGCACGCGATCGTACTCACTGCGCGTAC
ACAAGCGACTCGACCAGCGCTGTGACCAGCTCTACTCCGATTAGGG-CACCTTATTGCTTGCAAACCGACATTCACGGGC
TCCCTCTTCATGGTTGTCAACCGCAGAGAATAAGACGATTTACGCGTATCAACAGTGCTATGTCCACATTAACTGTTACC
GTGTTGCGCGTTGTTGCTTGTCCGCAGCGATTTAAACGCAATTTGAACAACACCCTGATAATTCAAGTCTTAATCTAGGT
GGTATTGCTGCGCACAGTCGAGGTCCTTTTCGGGGACTGCATGGCCGTTGCCCGTCTGGTAGGTGATCAGCCCGAGCGAT
CGTACTTAAGAGGCAAGCTGACGAAGCGAGTTTCGGTGGGTGCTCCCCTACTAACAAGTGACACGACCTTTCCTCCCCCA
CGGATCATAAACCTCTAGGCACGGCCTGTGCAGGTATATACCTCGTCGCTAAAACGTTTCCCTTGACGACGATCATAGCC
ACAATGATTACCTTTGAATGCAGCTCACCCCTAGCTACGTATGGTATACATACGACCGCCAATGGAAGCGAGCCGTAAGA
ACTCACTTCTGTTCGCCGTATTGATATGCCATGAACCTCCGAAACCGACCTCCCAATATCTGTCGTTCCGGCGGACCCTA
CACGAAATCTGTTACGGTCGGCGCATCTGATGCCGGTGAATCTCGGTTATCTTCCCGTGGACGAGGAGGTTTCCGGCCTG
ACGATTTCTTCTGTAAACTAAGCTAAAAGACCGTCATTTAAAAATCCCCTTCCGCAGCTGCGTGGTGGCACCTAGCA-AC
TAAACGTCTATGCACGTGGCGTCAAGGCCCATTGCGGTTCGAAGGGCAATTGCTCCCCTGGGAACAATAGGCTCGCCCGC
GAGAGTGTCGGCTTCTAACAGCTTCAGGTTGTTTACAGCACCAGCGTCCCCATCACTTAGTTGAGATAGACCGCATACTG
GATGGTCTTGAGCGTAGTGCGCGGCTATTCTGGATATGTCTAACCTACGCAAACCTCCGGGGATTCTGTTACTCGCGAAA
CGACGACCTGCGCCAAATAACTGGAGACGAGTAGACAAAGCCGCGTACCCTTAAAGGGTAGCTTTCAGAATCATACCCCA
TAGTCCTGGCAGCGCCAGCGTCCTTTTGGTGTACTGGCATTCCACGGATGTCTATGGTCGTTGCAATATACTCTTTGACT
TTCTTTCGTTGGCCTGCTGAAATAGCGTATCCCAGCCAAGGCAATACGAGGCACGTTGGCCTGGCTAGATCGTAACGCTT
GTCTGTTAGAGCATAACCGGTCCTGCGACCACTAAACTCACGGTCAGACTATGAGCGCCTATATATCAACAAACTAGTCC
AAACCTCTAGACATCCAGCGCGTACTCGCAACCCTT-ACGCGGGGCCGTGTCAACTACACTCGCTTGACATGTGAAGGTG
GGAACCGCACTCTACACACTCGCCGCGCGTAGGTAGAAGTCAGCTTGATTAGTCTAACTAATGTTTCATGGGCACAGACG
AGTACACCGGAACCCCAGTCCTCGGCTACCGTGACCTGGTTACAACCTGAAAGGGTGCCCGACTAACTATTGTAACTGAA
ATCCTTTTTTAATGGAATGAGGTAGAAACAGTGGCGACCCCCTCAATGGGATCATGGTCGTACAGCCCTGTCCAGTAGGC
CAGCAGATTAGAAACTAGATCCACACCCCGTCACAGTGTGTGAGGCTGAGCCCTCCACTCTTCTCGATTCATGTAACCCG
TTAGGCTTGGCATATGCTCAGAGAGATGATTCCCCCTATCCAGCGGTAGGGGGTTAGAAGGTATGCGCAGGCTGTACCAC
ACATGCCCTCACTGATCCCCGACGTAGGCACATACCCACGATAGCGCATCCCCTTTGAAAGTGCCACCCAGATCGTTGAC
CGGGCGGTTCGCCGGCTGGCCCGTCCTCACGAGTTCTTCGGGAAATGATCCAGCGTTTAGTTCCTTGACGTCGCTCTATA
AGACGGTTCTCCAGGCGGGTGTCAGCTACAGATGAACAAAACCGGAGTCTATGGAAGAGTACCCTACGCTTTAGGGAGTG
ATATATTAAGTCCGTCAATTCCACACGGCTTCGTGTTTATTTTTAATTCTCGCCCCGAGAGATTGGTTAACGCACTCGCG
GGACGGTTTGAACAGCAATTTTACCAGGATTATAGCGCCACGATCGTGAGTTGCGCGTTCACGTTACCAACCTATAGTAC
CACGAACCTGTCCCTCATCATCGGCATCTTTAAATGTCTAACGACTAGCTGGCGCTCAGGC
>SRR353668
ATATGTATCAATGCACCGAACAGTTCACGTGGCATTTGCAGACGACGGCCAGAGATTTTGTGATTTTGTGAAGCGTCAAG
GTGGTTTCTCCGTACGGAGAAGCACGCTCAGACCATTTAGCTCGTTATGAACGTCAAAACCTGGTAATTATCCTCAATCA
TGGCATGCCTTCATGACTATCGACGCGCTTAATCGCCGTTTATTAGGGTTTGGAAACGAAAGCTATTGCCATTCTGTCCA
CGCGCACGCTCCGTGCATGGGGGAGTTTCTATCATTCATTACGTGAGTCCGATCCAGACTACGCCTGTATGAAAATTATA
TGGAGAAATGCAGGCATCAGTGATAAGGCCGTATGGCCGATAGAGATCTGAGTTCCCTAGTGTAAACGAGTCGCCGGGGG
CCGTCGTCCATCGGCTGAGTATGGCGTGATGTTGGCGAAGCAAGCTCATGCAGCTAGCGGCCTTAGCCGACGTTCCAAGA
GGCCCTTTCCGCCTCGTATTTCTGCGGCAACATAAACTACGAGCTGGCTGTCGCCGAGGTCGCACCTCGCGAAAATTCTC
CAGGGGCTGAGCCCTGCACCCTACTTATGTCCCAGTTTTCTCGTCAGACTTAACGTGGTTATACTAATTTTCGGCTGCTT
GGGACCTTAGGGCGGATAGGACTCTTCCGTGACGGTTCCGGGTGATCTGTAGTAATTTAGGGACGTACGATCTATCTCAT
CAGGCATACGTGCGAATTATTTACCCGGACTCCAATAGCATCCGCGTGTTTCTCCGTGCGCGAAAGGTCGTAGCATTTTA
TAGTCAACTCGCGTCTCGACAAGCGCGAGGATTTGATACAGCGCGTCCGCCCGTGTCCCCCCGCGTATCAGTGACCTGAG
AAGAGGGCGGGAGGACAGCGCGGACCCAGAGAGCTGCGTCTTACTGCTCCATGTCCGCTTCACTCAGCGTAGTAAAAGGA
CTAAAAGTAAGTGGAGTGCTCTGCCCTATGTCGCCTCAAAATTCGGGGGTGTGTATGTGGGTTCGAGCCGGGTGCAGAGC
AGGTCTGCTCCAGGGACGCCAGCAGAGATCGCACATGCTCGCAACCCGAAGGGACCGTAAATCAATCGCAGCAATGCGCA
AGGCCCCAAGTGGGGTCGTATTGTCTAACCTCCCTAGCATACTGGACCAGTGAGAGGATGCCCATAGCAGGTCAGAAGGA
GTCGTGGAACAGCGCGCCCTCGTGCAAAGGACCGGGCGTCTAGTAAAGAGGTGGGTACGCCCTGGTGCCAAAAGCGGCAG
CGGGCTGATGGGCGGGCGGGCTCTGGCAGTGAAACTACAGCTTGCGGGAGGAGGGACGAATCCAAATATAGGGAAATGAT
CTGGGGCCGGAAGGCCGCAGAGAAACGTCATGCAACGATGAGTCTTTGGAGACTCATACCAAATACTAAGGTTGCTAAGG
CCAAATACATCACGACACGGGCGGCCACCCGGTAGACGCCCTACTCCTGAGGAGACCTATAGTTCGGGGTTAGTCTGACC
AGGGAAGCAATCGGGGACTCAAGGTGCGACCGCCGCTTCACGACGGGCTTAGGCCACGAGATATGGTGCGCAATAAATGC
AGAACGTGTTCGGTCCGGCCGATTCTGCGAGATCCCGTTCTATTTGCTTGATTAGGTGACTGCCACAACGCCAGCATAAT
CGTAGGTTATATGCAATGGTATATCCCGGACTAAGTGAATGTGCACTGAACACTCGGCCCTAGCACGCTTCGAGAAGGCC
CTACCAAACCGACCTTAGCATGCAAGAGTGCAGGTATCTAACAACCTACAGATTAAACCAAAGCCCACTCGCGTAACGGA
CAGCTCCGCATCCCCGGGGCGTGTACAAAGGAGCGCAATGCCAGTCTTGTTTCCCGAATATGTGATTTCCTATCTCGTAG
CTTTTTGGTAACCAAAATACGTGGCCCCGCCAGTATGAAGCTTTGGTTGCCGTGCCGTAGTTTAGCGGGCTAGTTTGTTT
AGATCCAGAACCTTCCTCTCTTGCAAAACACCAGATTGATCACGTTCCGCCAGTACCCTTACAAATTCCCCTCTAACTAG
GGTCCGCGGGTATAAAGGTGGCTTTGCGGTCCGTACCGGGTTAAGGCGGAGCATGTAAAATCGCGTGATACATACCCTAT
TCGCTTAATCTACGGGGACCCGAGTCCTGCCTATTGGAAGCCAATAAGTGTACGTTCGAAATTGCTGCAATGCCGGGGCA
CCCCGACCGACGAGTTTGAAGGAGCGGATCATAGCGTCACCCGTCCCTGTAATGTACGCGACACACAAGCCGTTAGCCCG
AAATGTGACGCCTAGGAAGCAACCAGGATACCCGGGCAGGACGGGCTTAATGCAGTGCATCGGTCTCTCCCGTCCTTGAA
AGCTATTCATCGACTGCTCGTGACTAACTTACCCCTCCGACAATCTTGACGAGAAGGCTAGTCGAGAGGAAACTAAACTG
CGAAG-TCACGCGCTAGCGGGTCGCTCTGATTCATTCGCAACATCCGCGGTCTACGGATTGCGAATCCACGCGAGCCGGC
GCGTAAGATCTCAATCAGCACCGGGTTGGAGCGCTCCAACGGCAGCCCTGAAGACTTTTGCCATACACACAGCGTTGACG
ATTGCGCAGCCATGGGGCAACGCCGCATTGAACACAGTGTCACGTCTTCAGCGCTTATTCTGTTTACTGGAATATGACAT
CCGTGCATATCTTCGGATGACAGTTGTACTCGTAGCCGGGCCCACCGCTACTGCACCGAGGTGCCAAATT-ATTAGTAGT
TATTCAGTACCCCATGATAAGTTTGGCCGTGCCCTCTTCGCGTGGTTTTTCCCGGTAGGAGTTTCCTAACCAGCTGGCAA
AATCCTTTGGAGTGTTTGAGATGGGGTCCTCTGACATTGGCGGTCCCTACGAAGCAATATTGAGAATGAGATGTAGGTAA
CTTAAGCGTGATTGCTGTTC-AGGAGCATCAGCACGGAATACGGCGTAAGTGGAAGAGGAAGAGGAAGAAGCTGTTGAAA
CGGGTCGAATGTGGCTGCCACGCTAACCATCGAATCCCCTCGCGGCGCTAGATCAATGGGTCAGGGAATCCCTGCCGCGG
ACCAGGAGATCGTAGGTTGACGACAACAGAGGAGCCCTGTTATGCGCTGAACTTGGCTATCTGTAACTATAGCAGGCCCG
AACGTCGGGATAATTCCCAACTGCTGCCTAATCCAACCTAACTCCCAAGAGCAAGGAAGTCCCCATACGCTTAACATCGT
AGTTCGCCCTAATCCGACCATCTACAATCGAGGCCAGCCTTTACCGCGCCTCAACGGTGAAGCTGACGCGCGGCGGTGCT
TCAAACCTCCTTAGACGGTCAAGCTTCCTTCCGTAGGGCACGTGGACTCAGCTTGCTGAGGCGCTTGAGTAACGGTGCTC
AAGGTTACGACTCCGGGCAGGCCTGAGAGTATCTTTTTTCCGGCATAGCTTCCTCCATTGTCCCACGTACTGCCCTCATG
TACACAAAGCCACTATGGATACACTAGAGTGAATTGCAAGAAACACCAGAACTAACCGCATCCAACGTGTACTAGCAGAT
GCCACTGCATACTCTCTATTAGATCGCGTCTCTTCCTAATTCCTTCACTTGCGCTTTGGGGGATTAGGTTAGCTTGATTG
ATCGTCTTTTATTAACAGTCCAGGTCTTTTGAGGGTAGGAGTCCCTCGGTTATGTGGCCCAGTTAGTTTACATGGTCATT
TTCCCAAGACATAGCTCATACGCCACCACTCTTGATTGCTAATCACTGTGTAGATACGGAAGCCGGTAAACGACGAGGTC
AGTGACCGTATTGCTGTCTTGATCACACCTACGCGGATGACTCATGCCGCCCTGCGAGTTTAGAGTGACCGCACTACGAA
TCATATTGACT-CATCTCCTGACTCGTATTCGGCGTGCATGTCCGTGGTTATATTGATGTAGTATTCAAGCGTCCCGCTC
GGATAACACGTTAGTTCCGGACAGTCAACGAACCAACATTAAAGATGACTAATCTATTCGGGCGTGTAGATATCGCTTAA
CATATGGTTAGATAACGGGTATTGTCTTTGACTATAATGAATTCGGAACCATGTCTCGTCCTCTCCGGCAGCCTAGCGCG
ACTATCATCGCGCAGAATAGAGGACGCCCGACCAATCT-CCCGAAGTGCCTTCCGTTATGGCTGGTGGGGTGTATGCCCA
AGCTACGATGCGAGTCGCTCGGGAAGGCACCCTAGCTTGCCAAAAAGCCACGGGTGCCACATGCAGGTGGTAAGCCGACC
GTACAAATTGCATCACTACGTGCGTACACTGTAGAGCACAAAGTGAAACGTCCGCTACAAGCGCGTAAGCTTACGCGACG
GGCTGTCTCAAAACCTTCATATCGTCCGGCGACCCATTGATGCCCTACAGATCTCAAGGACTAAGATTGATTCGAGCACC
TTGTCGGAAGTGCGCTCAAACACTTGTTCCACTAAACGATGGCCAAATCAACCTCTTACTAGAAGAGTAAGATTCTAATG
AGGGATGTGTTACGCATTTGGGTCTCTAGCGCCTCGGCCTGCAGCTTGCCTGTAATGAATGCGTGTTGAGAGAGTCGTAA
ACTACTGCCGACACTCAAAAACGAATGCCGAACGTGTGCGGTGGATCTCGACCATAGCATGTTTCTTACTAGAGTGCGCG
GCCGCGAGCCTAGGCCCTGACCGATGAGGAAATCATGAGGCGGCTAGAGTCTCGACCTACGAGGGGTCTGTTCCATGCCA
AGGGCCGACACGTGACGGAAAGATACCCTAAATACCCACAAGCCTGTGGCATGTCCAATACGGTGTCTGCGTTTGAGCTC
ACTCTCCGCTCCAGGAGTCAATCCTCCTATCATGCGCCGGGAGCATGGCTATGAGAGTAGGAACTATTGGCCTATATAAT
TATTCAGCAGGCTCTCTAAGAAAGCCACATGCCCAGGCGGCCATAGAGCATAAATGGGTATGGGTAAATAGCTAAATTGC
CTTGAACACTGGAAAAGTGCCCATCCGTGGCTGGGGAACTATACGTCGAGGCAGTAGCGAGCGACGAACAGAATGGCACC
GCATGCGCCAGTTCATCTTGGAGACATATTGCATCCCTGTATCCCATAGTTGAATAAAAGGCTGGGGTCACCAGATTCAA
GGTGAGGAACTAATGTTGTGTATCGCTCAAGGGTAGACGTAGCGTACTATCAATCCACTAAGATAAGAAAGTGGCGACCC
CTCGAGATGACCACACGGGGGCAAGCACGTGATCTTAATTCCCGAGGTTCATCAGCATAGCGCAGGGCAGCGGACAGGTG
GACTCGGCAAATGCCTGCTGGGTCAGAGGCTGATCATTCACGCAGTGCCCGGAGTGTCCTAAACACGGCCGCGTAGCCTA
TTGGGGGAGAAAGATGATTAGCCACGACATTCGATAGAGAGTGAGTCCTCACCCATAGATCTTCATTTATCGACAACCGA
GTTTAGAATTCCTCCGCGGGATAGGTTATAATGCAGCTGGTTTAGCTTCGAGTTGTAGGGCCACAATTAGACTAGCTTCC
TGGACCCACCCGTCTACGACAGTTTGGATCCGGACAGGCCTTATGACGATAATGGTTACACAGACCCAGGAGCAGGCACC
CACCCAGCCCGTGTATATACGCCATGAATTCGAGCCAGAGTTGTGCCTATAATGTAACTGCCACGTTCTCACGCGGGTTG
CATTGCGGAGGGGTAAGTAGGTTCAGCAGAAGCAAGTTGGACGCTTCTAATGCATACCCTGCAGCCCCTGCTGCAGGCTA
TCGGTGGCACGGAAGCCTTATCACCTCTGAGACCCTGGAGGGCGGTTTGTCTTTGCCCCCAGATGCCAGCGCAAATACTG
AGGGTATTCGCGCACAACGTGCGTGCCATGAACGACGACCGTCCGCGGATACCCCTACCACATGGTCAGTACTTGCTAAT
ATCCCTTTAAGGTATTAGTCCGCTCGGCGCGACGCGAACGAGCCGGTAGTTTTAAACTATAAACGAGGGTAGACCTGGGC
CTTTACGTAAACGACTCAACTTTTCATGGACGAATGCTCCAAGTCGCGGTCGGGCCGCTTTAAATGCCCAGACGTTTTTT
TGGCGAACCTCTGAATTGCTGGTAAAGTCGCATCCAGACACGGACCGGACTCACGACTGGGGGTCGGGTGGGAGTGAAGC
GGCCTTTCAGCCGGAGCCCAGAGATATCTAGCGGTGCAGGAATCGCCGACAAAAGTAACAGCGCCGCGTCTCCAGCTCCG
ATAGAGCAGTTCCTAGCGCCGACTGCCAAGGTACCCTGTAGCCCGACGCCACACGTTTATTAGGTCGTCGGCGACGAGTT
TTGGCGGTCCAATCGCACAGCATCACGAGCCAGGGGTCTCGGCCCCGGACATACCTACCCCCTTACAATCTTAAAGGGAG
CATTATGCACCATGGGACATCCTGTTGGGGTACGACGAGCGACTGTCATAAGCATGGGCATCAGGCGTATGTACCCTGAT
CAGAAATCGTCCTCAATAGATGA-ATAATGCCGCCACGAGTCTCGGTGAACTAGAACGCCGAAAAACTAGACGATAATAC
GGAGAGACAAAGCTAACACCAACCCA-TTTAAAGGTTGCGCTCCAAGATTA-AATTAGGACTAGGGGACGACTTGTTAGG
AAGCACTCTTTAATTGACGTATCATAGAGGTTTCGGGAGGCTATCTCGGATGGGTTCACCACAACGAACATCTGTGTGGC
GCCGTAACAGGGCGCGTCCTTGGGTCTCGCCTCTGTCGGTCACTCCGTCCGCAGGTATTTCAGCGGCCAGAGTACAGATT
AGCTGCCGGCGCCTTCACGAATCACGTCGAAGGGAATCGAACGGTGAGGGGTCACCCTTAACAAACAAGTAACCAAAGTG
GGTCCAGGCAATCACACACAGAAAATCGAATGCTGCTCGGGTAGGCGTC-GTTTCTTAAAGATTATGCGGTCCCGCTGGG
TGGCGACTACTTCGCCTGCCACGGAGACTGCAGGAGTTGGCACGACCCTTTAAATGCTGGGGATGCTCTCTATCATCATC
GAGTCCCCTTAGCACAACTGTTATCCCAATATCGCCAGCTAGCATCCACCTATTACCATTAGTTGCGAGTTTCACGTTCT
ATGAAATCTGTTTTGCCGCCAGCGTTATCCGGCGCGTGCCTCCTCAGGGCGCTTATTTCCTCAGCCACCTACGTATCAGC
CGATGTACCCATCGGTGGTAGCCAGCACCTAGTGATCGGAGGGCGGCTTACTGGTGCGTCCCTGATAAGCGCGACACGCT
GGAGGGTGCCCTTCCCCGAGGCCGCTTTTCACCTGCTTTAGCTTGGCGCGTATACAACCTACCAAAACTAGTCGTGCGTT
CTACAATTAGTCTTATTTACGGCTAGACATCGAGCATCTTCTGGTTTCCGGTCTCCGCAAGAAACGATCGCCCGATACTC
AGAGTGCCACCTTGCTCTCAAGGGAAGGA-GTGCATGCCTAGCTCCGAGAGTGCCCGGCCACCCGATTCCGGGAACAGTA
GTGAGGGGGTCTGGTCCTTGCATTTAGAACTGAGGCCGCACGTTGGGCCGCAGCAAAGGGCGGATCGAGTGCCGTCAGCA
CACGGACTCCGAGGAGCCGGGAAGGTGACGTCGACTCAGCGACACTGATCCGCTCGGGGTTTCGAGGTACCACTCTATAG
TCGAGAGGTAAGGACTCATCCTCGATTTACCGTATGAGCCTTCAATGTTAGATAACAAGGGCGTTCCGTCACGCCAGCTA
TAC-GGCCTAATCTAGCACAGGAGCAGATCCCCCCGGCCGTCTAAAGCTACCCACGGCGGCCAGAGAGTAACCAGACGGT
GCTCCGGTAGGCCCGTGGACCATACCAGCGTCCTATTGTCTAAAGGGGGTCGGCTCACTTTGAAACTAACAATTTTACGG
TTAGATCAAGGCAGTATTGGGATGTTTCAACCGCGGGCCCTGGCACGACCGATGGGGGGGCGTGGAGGGGCGTGATGAGG
TTCGGTCACATTTTGGCGGGACAGCCGAGGATCGACGGCCAACCTCCGTAAACGCTTCGTGCCCCGTAGGTGACGCCTCA
TCGGGAGTACAAATCCAAAGTCCATACCTCCCTGATTATCACAGCAGAGGAAGCCTGGGATGGTTTTCCAGTCCGAATCC
ATCGGGCCGTACTCCTTGACAAACCGGATAACCCGACGGATGGTCGGTCACCCTGCTGAACCCACTTGTAGGATACTTTA
ACTTTCACAGTGATTGCTCACGGCACGGGTATCACCCGCTCACTGCTTCCGCGTATAAATGTACGGTTCCTCGTTGGTAC
TCATCAGCAGCGGTGAACGCAAGATCAGTTGGACAGGAACACCTACTATCAACTAACGGAACCGGAGCTAAGCCCTAACC
GCCGATATACCACGGGTTGCATGACTCGACGTTAGAAGCTCTTGCGGGTACCTGAATGGTTTTGGCATACGGTTTCCCCC
CAGATTTGCTATGTGTCTATATTCGTCCGCGTAGACCAAACCGACGTCAGATTGAGCGACTCGCACGAATAGCGTCGTTG
GAGTTCCGGTGTGGCGGTACGTAGCAGCGTTAATG-CGTAACAATCGTCAACAGGTGCTCGGACGTTGGTGGGCTCTTTC
GTTTCCCCGTGCGCGTATCGGAGTGGCGTGCCGCATCGACGTCCAAAGGTTACGGTGAAAGCCCCCCTAAGAGCCCTGAT
TCAAAAAAAGCTAGAT-GCAATTGAGGACATCTACCTGGAGGCCCGCGGAGCGCTGCGAAAAGGCGGAACGGCTACCCTC
GTACATCTTTACATGTGTTTCGAGATTAGGTCGACGACCATCAAGAGCCGGATGGGTTACCTCAACGCTGGTTACAAACC
AGACTTAAATCCTGTGTCGACTTCTGCAGAACGATGAAATTGTAAGCCCTTCAGACGACCTGGCATCGGAGGATACGACG
GGTTTGCATTGGTTAATAACTATGGTAGATCTGTACCGGGCACGGGCGATAAAGAGGAGATCACACAGGGGACACCTGAA
GCGTTCCGACGCATGCTAACAAACTTCGGCATTACCTTAGTGTAGCCCTATGCGCCTAAGGGGTCTCCTCGGAGCGGATA
ATGTTGGTAAATGATATCAGCAATACAATGCAAGGCAGACTACAGGTAGGACCGGTTATTCCGCAAATGTTGATGGCTCG
TACCATGAAACTCGAGGCCGCCGATCCTGTGGGTATCCGTGGCCCAGGTGCCACTCATGTTAGGAGCACCTTCCTCTTAA
GCCGCCTTCGGTCTCCTCAATTCCGTGAGTTTGGGGTACCAACTGATATAATATCATGTCATGAATACATCCGAGCGTAG
CGAATTCGATGTCCGACCAAGGTTCAGGGCAGGGAGTTATTGGTACAACGCCCTCATTGTCGGCTGTCGAACCACCGAGA
CATTGCTGCCTACGGGGCCTACTTACAGGTTCCAGAGAAAAGGCAGTATGTGGCCTGGAATTTGTTCAGGCAGATAGCCC
ACGCGAGGCAGAACGGTAGGATCTAGAAGCTCTTAGTTTCTGGCATTCACCCCCCCATCAATGACGTTCCGTTATCGCGG
TGTTCCTTACTACCCTACCAGCCAAGTTGGTGATGCTGTGGGAGCACTAAGGTAAACAACACTATACGCGCACTGAATTG
GTCAAGTTGCGCGACTGCAAAACGGGGGCACCCTCACTCCCTCCGTGGCAATCTAAACTTTAGACGAAAGGGCTTGCACC
CCTCTTTGTCGAGAGTATTACGGGATCGACGGTTGAGTGGCGTACTTCTACGTACGAGAGCTTTACCAGCGCTTAAACGA
CGCTCTTAGGTATGACTCTACCACGCCGCTAGGACGCGTTGTCGATCATTCTAATAGCCGCATCGTGATTAGATCGAGCG
AAGTGATAGGCATTGAAAGCCGCAGTTCCATGCATTACGTTTGATCTGTCCTTGGTATGTGATCTTGCGCATGCTGGTTA
GGGTGCCGGGGTTCTAATTTGCTTTACACGGACGCTAGAAAGGGAGGTGACCGGCGCGGGCCCGGGCCACACGCAAAAGG
AACAGTCTGGGAGACCCTGGAACACCTGGTGATGATATGACCGGCACGTACGTAGCGCTCGACATAACCCGCGTAACGGT
TGCGAACAACGACGGAAAGAGTAACTACTGGCACTGGCGGGGTGCCCCGAGAGAAATAAAGGGCATGGGGAAATTTTACT
TAGATGCTCTCTCCCCAGCCCGAGGGAAGAGTAGCAGTCCATTGTCTTAGAACCCATTTACGTTGGCCAGATTATTAGGC
ACTAACTACCAAGTGGACCACCGTTCGGCCCCACCAAGTAATGGAGCCTTACCCCACTTTCTCTCCGGTGTTTGACATTC
GTATGCGGGGCAAATTGTACCCACTCTATCAACAGGCGTCTCGCATAAGGAAGCACTTCAATGGGCAGGCACCGAACAGC
GACTGTGCTACGGCCCTGCGTCTGTTTGGCGCGTTGTGAGTGTATTTTTTGAGCGCGGGACGAGTGCACTACCCCGAGGT
CTGATACGAAAAACGTAAGTTCGCGGCTTAGTACGACCGGCACGCGTGCCGTATTAGTAAATTCAATCCAAACTCAGTTT
CGTGGTCAATTTGTTGCTACTAAGAACGAAATTAGAGACCGTCCTGCAATATATACCTGATTCTCCTGTGTTCAGCAGAA
AGGCTATTGGACTCGATAGCAGTTACAGCTGCAATGTCGACTGGACCGAACGGGGTAGTTCAGTCGGGTAAGGCTAACAT
GAATGGACGGCGAGCACAATTGTCGGTACTGGCTAGTGTTGAGGTGCCGCGTGCAGCACCGTTATAAGCTAAAAACACTT
GGAGCACTACAGCAGAAAGACACAGTCTCATAACCTGCATATGCAAGCGCCCCGCAACGGTCCGTGTGAGTAACCACGGA
CCAGACCAAGTAGCTTCGATGTAATAATAATTGGTGGTACGACGCTGTCACAATTTTTAAACGGCCCCCTAGGATGACTC
TGA-CACTGCTGAATCTCGTCTATATGCAAATCAGTAACGGAGGCGGACAATTCCAAACTACTTTCAAGGCCCAATGGAG
ATTAGGTCACATTGGGCTACAACTATTGCGAGATTTTCGACAAGGCTAAGATAATCAATAGCTGCGCGAATCTCAGACTC
GTGCGGTGGGCATGATCTAGTACCTGATGTGGTTAAGAACAGCCAGTACAGATTAGTTGGTAGGATTAGATCAAGTTGGG
GACATAATCTTTGGATCGGATTGCGTGATAAGCGCCCGTCTCCTCTCGTGTCCCTCTACGCCGCGATTTTGAGATCGGAC
ATCGGTCGAGCACAATACATCCTGCTGGCGGCGCTGGAGCCTTTCTCGAGGTAACTAAACTTTCCTCAGCCTGGATAACA
CAGCCTTGGATAAACGTAAGAATGTTCCCACTAATCGACCTGCTTATCGGTCTCCAACGCGATCCAGGGTTTCCTCCTGT
GCAGTGGACGGCCCTTGCGACGTTAACGGCGGGGTTCGGCTATTACCGGTGAGTCGATACAGGCCTGAGGTAGAGGAATA
CGGCAAACCACTCTCTCGGTGCGCGCGTCAATCGTTCTGAGGCTCCTTTATGGAGATCGCACAGTCGAGATTTTCGTGTA
CCGGACCTTTGTATCACTCCTACGTCACACGGGCGTCATCACCATCTTACAGATGCTAGATTCTCGGACGTACCAACGCC
TCTCAGCTGGCTTCCAGAGGAATTGCCGCTGTACTGGCTAAGAACTTCACGAGAGGCTCCAGGGGTTCATGATGTAGTCG
AATCACAGGTCGGGGATAAAGCGGTTACCTATCATTCAAACGCGAGTCTTTCTGTCTGCCCCAAGCCCACACTCCGCGCG
ACGTGGTGATTCACACCTGAACTTGCTCCCTTAAGCGAGTACAGGGACAAAGAATCCGCCAGTGGGAATACATCGCCGGT
ACTGGCTCCTTCCTGCCTATACGAGAGGGCTATAGGCGCTAAATGCGCGTTTCCAAACTTAGACCTGAGAGAGTAAGGCG
AGTACAGGGCACACCGATAGAAGACGAGATCGTAATCTACTGAGGCTGACGTCACGGGACCGGTCGAAACCGCGGGGCGT
TTAGCTAGCGAATTAGATTCTCGCTAGAATCAGGCGATAGCTGTCGACGAAACACATTTTCTATTAAAAGGTCTATAGTC
CCGAAAGACTGATTTAGTTTGAGGTCTCACGATCCCTAGCGCCAAAGTAGAGCTTCATCTTCAGGTGCATTATGACAGCA
AGGATTAGAATGCTTGGACTCTGCTTTTAAT-ACAGTTACAGTTAAACTCCCCCTAAGACCGATGAGCTATTA-GGCATC
GTTTTGGGACCTAGATACGGTAGCCCTCAATCGCTGTTAAAACTATGAGGAGCATCCATTTACGAACAAGGGAGGTTTTA
CATTTCCGACCCACTTCACCC-TGTCAGTCTAATGTCCCCGAGCGAAGGTCCACTTCGGCGGTCCTTATAAACGACTCCA
CTGAGCGGCGTGAATAATAACCACTGGTAGGAGTTCTAATGTATCGGTCAAGTCGATTTACAGCTCACTGTACACGGTTC
GGCCCTCATTTGACACCACTTCCAGTGCTCAGCTCACCAACGACAAGAGAGGGAGAAGACTCACCGCTCGCAATCTTATC
TAAGGACCAGAACTGAGCGGAAGCAAAAAGTGGCCCAACATTGCAGTCGCGATAACCGCTCCAGAAGTCAGCGTAAGCTA
TGGAAAGCCCTCACCCAGTAATGACGCTGTAAGCGTCGCGATGTCTTGGTGTGCGCTCGTTCTGACCGGGCAAACGAGTA
TTGAGATCGACTCCGTCTAAGAAGTCCGAAGTCCGCATTACCAAATTGAGCGTTCGTGATGGTGATTATGCTCACGTCTC
GTCACTTAAAGCCCTCAGGATTCTTTGCTAAAAACGGTAGTCTGCGAAATGTCCGACAGGCGGTTATCATTCACGAGAGC
ATCTAAGTTCGCGCAAGGCCTTATACTCCTAACAGGTCAAAACTTCAAACCGGGGCTGGCCACATCTGCCTTCGAGTAAA
TACGCACAGTAGTGTTACTCCTAATTGAGTCGATGCACATATAACGAAGTCTCCCCGGTTGGAAGAGCTCTCCTCAAATA
CGCCGGTGTAGGCACTAACCCGTACTCGTGGGATCGTTATGCGGCCAAGTCAATTACGGACGCTACTCCAAAGCATACCG
AAACCAGTAATAGCTACGTGGTTCTTGGAGGTCCGTGCTGGACTTTCGGGCGTTGAGGGGTAACCTGGTGCTTTGCTCGG
TCGCCTATTGTAATATCCACGCTTACATGTCGCGGAGGATCCCCTAATTGTCCGCTGGTACCTGTTGAGTCATCTCCGTC
GTCCTGAATGATGGAGCCTAGGCTTGCCGTGGGCCCTGCATCCGACTTCGCGGTTAGGCCTGAGTCTGCCACGTTCATAC
CTTGGACTCCGACATGCGATTGACCGCGAGCTTTTGAGACTCGGCTCTAATTTCCCCCATGATTTGCCTGATCCCCCTAA
ACGTGTAAGACTGTCTCGGGATGCTCCCGCTAGTCGATGGGGAAGACGCGGGGAAAGCTTGTCAGCCGAAGCTGATCGGC
GTCTTTCCTCAACAAGTGACACCGCGGATGCCCAGAATTGTGCAGATAG-TACAATGCCGCTAGGACATTAATCGGCCAT
GGCTCTTGCAAACAAAGCGCGAGCGGTTAACGTTGCTTACGCCCGGGTTACAGATACGTTTTAGTTTTGAAGCCACGACC
CCGTGGTTTACCCAAAAGAGGCTTTTTGTATCTGAGGCGGACCACCCTATTATCACCGCCCTCAACCAAGGTGTGGCAAG
CCAAAGGATTATTCGAATGAGTTAACCTTCCCGAGATGCCGTCGCCCTACTGCCAAATCGCGTCCTCCAATCTTACCAGC
TAGCAAGGCAAACGGACGCATTCGACTCTCCGATGCCCATAGGCCACGTCAATCCAAATGCCATCCAGGGTGAAAGCGCG
CCGGAATTGCGGAGGCCTCACGACTAATCGGCAATAGCAAAAAGCTGCTTTAGTCATGCACAGTAAGGGCCAGGCCATCC
GCTATATGGGACCGAGGCTGTGCGGGAGTAGCCGGTGTCGGTAACACTGGTACTGTCGTAATCTCGTACAGCGAGGATAC
TTAATCCCATATCAAGAAGAGGCTTAGCGGTTCGGTCAGCCTTCGCGGATTATATAGTTGGCGCGAGGACCCAGTCGACA
CTCCTGGGACAGCGCAAACTATCTGGTAATCACAGAGTTTCCAAATCGTTATGACCTCGGAAGCAGTGGTTTGGTCCAGT
GTAGAGAGATTGACGCCATTTAACGGGAACTCGTCAAACCGGTCGCCAGCCCCTTGCCACGAATTCTCAGTGCCTTGCAC
GGGGCAAGCATGGCTAGTAGCAAAATGATACGGCGCACTCTAAGTACCGCCCACAACGCTATCCAGAAGACACGTAAGCG
GTGTGCTTTCGTCGTACGCCTTATTAGCAGATAAAGCCGATTTGGTAGATGGATCGCCCGAAGCGTCGTTGCTCTGTGAT
AAGTTGCGTAAACGATGTCGGCTTTTTAGTTCGACTTATGGATCCCGTTACAAACAACACCTGCTGAAAGACCGTAGTTT
TTCAGCTAGCAACAATGTGATCATGAATGGAGTGGCTCCTAGTAACCTCTGGTCGTACGCGGGAGTGATTTACCATCCCC
ATATTAACTCCCTATGCGAACGCGGGTAAAGCGTAGAGATCCTAGGGGAATATATTAGAGAGTGTCCTGTAATGCTATCC
GAGTCCCCCTAAGTTAATCCTACTGTTGCGAAGTAGGATGAGACGCATCAGGATCGCACCTGAGAAAGGAAGGTAGCTGT
ATTGCATTATTGGTAAATACTATCGTGCCGAGGAACGCCCAACAAGTGCAGGGGCGGGTTTTCCATTGGCTTGTAGCTAC
ATGAGGGTATTAAGAGGTCCGACACATACAGGCGTCCCCCGGGGTTGCGAGTATGTCGAGTTACCTAAAACAGCTGCCAC
AGGGGAACGATCTCTCAATGGCGTGCTAGTAAACGGTCGACCAGAGGCTTTATCACTTCCAGGAGCAAAAGAACTGGTCC
AGCGGAAGGGTGAGGTTTTCGGGTACCACCCTTCTCCATTTATCTTGCTCCAAGCATATCCTCGCAACTGTACC-CACCT
CTCATGTGCCCGCGTTATATCAGTATGGTCAGGGGCCAGTACCGCCGAGGGAAGCTAGTCCATCACGCTTACGAGTAGTC
TAAACACGTTGACGAACCTTTATGGGCCGACACCTTCTCAGTCGCTATAAGCCGTTACTGGGGAATCACCTCCCCGTCAC
TTCTTTGGTAGATTACTGTGGAGGCTTGAATGGGTCCGAGGATTGACGAATGTCGCTAGCCTCGCCAACTTCGCGTTATT
GGAACGCCCGATGACGCAGTCATCCGGCTAAAAGTTGTCTTGAACTAACCGAGGTTAACTAACCATGGATTAACAGCAGG
CCACTTTTGATACAATACTAGTGGCCCAGGTGCTAAGACTAAAGAGACGACCAACGGCTGAAACGAGGAGGATACACTCG
CATCACGGTGAGTGTTTGATCTCTATTCATCCTTCCGAGGACTCCTTGGCCGCTCACCTTTATCTTCCCGCAGAAACAGT
TCCATACCAAGAGTGAGTCTCCTTGCAGCATTTTGGGGGCTTGTAGAGGGACATTCGGGGCTATTATTAAATGATTGCCC
GTGTGCCTGGGACGGCAGGGCGATACGAAACTAGATACTGTGTCCTTGGCACAAACATCATGCATATGAACCACTAACTC
GGTCATCCTTGCTGTCAGTGCAAGGGAGAGGATGCTGGCAACCCACACTCATTCGCTGCTTACTTAGATTACAGCAGGTG
TGGGATCGCCCTACTTACGGTTAGGAGGTATGCCGGGGGCCCATAATAGGCGGGAGGTTCCGCAATTGATTACGTACAAA
GGTGGACCAGTCTGAGTTATCTACTCGAGTAACGCACCCGAGGGGATAGTTACTGCCTGACCTGTGCTGAACCGAGAGCT
AGATCATTCATCTGTGCGGCAGATACCCCCGATGAGTGTACGTAAGTGCTGCACGCTCGTATCTATGGCGCGGGCGCGGG
CATAAGCTGCGATGTGTTAGGGC-GATAATGCCTCGACAATACAAGGGGATCAATGGACGGGACTGGAGGTGGTAGAATT
TCGAAGAGGGCGAATCCGGCCGAACGAGGGAAGAGCGTGTAGGAACATCTACGGGGTACTAGGTGAGCGTTTGGCTTCAT
TGCACTCTGAGGAGCAGCTCACCCCGGACACCTTCTTAGTGAATTTAGTCAAACCTCTTAGTACGCTAGAAGTTCGGGGC
AATGATACCTTTAATCCACCACGGAAGGCGACATCATCGCGACTCTGAGGCCAGGGTCGGCGTCGAGAATACCCATCCAC
GGCGGGAGAGAAAGACAAAAGACGGCGCCATGCATATTGAGGGGAGAAATGTTTGGAAATAATCCTGAGCCAGCGGGCAT
TGGAACCGGCAGGGACCAATCTCATGGGTGGCGGCCATGTGTACACTTCGCAGCTTCGGTCTGAAGATGAGTTAATGGGG
GGGGAAAGGGGAATAAACGGACGCAACTATCCCGTCTGACGCCAGCGTTATGACTTACTGAACAGCTCTTCCTCAGGAAG
GAGCTCCTCGCAACTTATACTGATATCTTTCCCTACATCGTACTCGGACCACACGTGCGTGTGACTAGGGTACTCCTCTG
CCGGAGCTAGGCCGTCATCGGCGGGGTTCAGGAGACAACACCTTGCATCAATTACATCGGTGTGATAACAAGCTGTCGAC
TTGGCCGGCCTGCCGTTATGTTCGGTGCAGGGGTATTGGCAAGCGTGCCCACAGACCTAAAGTGGAACCAAACAACAATA
CCGCGGCTACTGGCGGCGAGGAGAAGGGCCGCATATCAACTGTGGCATCCGTGGGTTTCGAGGCATCTGCTGGCTTGACC
CGGCATGCCAGCTCAGAATAAGGTCAATCGTAAGACCGCGCGACTCTTATAAAAGCT-ATCGCATTGCGGCCGTGAGATC
ATTGATTTTGTTGTAGGCTTATGACGCTTGTATGACAACACGTAGGATGCGCGAGCGGCAGCACGCGAACCCTAAACGTG
AGTGTCCACTCCAGAGAGTAAACAGTAGACAGGTCTTGTTCCAGACGCCGCTTCTTTAGCTTGTATCGCCCCGACGCCCG
GCCTCTCGGTCCATCCGTGGACCCAGGATCGTATCTATATACCAAGTAAGGATAGCCTCGCGTTTGTCCTGAAACGCGTT
CGGGGCCTACTTG-AACTGGAAGGGCAGCGGAGGTCGGTGAGACTTGTGAAGTGGTAACCACGGGTGGGGAGAAGCTAGG
CCAAGTTGTGACTCAAGGAGTCAACCTCTATCCCCAGGAGCGGCGTTAAGGGTGGGTTCACCTTGAAGAACCATCAGCAC
ATTATGGATGGCCAAGACGCTAACGACCGTAGGTAATCGTTGCCGGGTTGCCCCCGGTCGACTCGGTGGGTGGAGTAAGC
ATTCTATATGCAAAACGCCTCGGCTACGGATAGCCCATATGGTTGCTACTGTCCGACGCTTACGGCATTTCGCATGAAGA
GGTGTGCATAAGGATTTGGAGAGTGGTGAAAACAGATTTTTCCCCGTTATGTGCCGACCATACCATATGTTCTTTTGGTG
CA-GACAGAGTGGGGTGGTTGATGGGGAAGTGAAGACGCGCCTTTCCTTGACTGATAGAAAGGATAAGCCTAACCGTTGG
CTGCAGGGTGCGCTCGCCGGATCCCTCTACAGTCCCCAGCTAAATGTGATGAGGACAGATACTATCTTGCCAAGGGAAAA
GCCGAGGGTCGGAGGCATGAGCACGATCGGTCCCCTAACACTGCTACTCAACCCCGGTAGTAGAGAATCACCAACGCTTC
CAGTCACTCGCAGAAGTAATCAAGGTGCGCTCCGTCGTCTATCGTCGTCTCGTGATGTCTTGTGCGCAGAGCGCTCCGAT
GGGTGGGAACGTACCCGGCGATATCTTGCGCCAATGGTGGAGCAGTGCTGTGGGATTTTCCAAACGAAGAATCACACATC
TATGCCGAGTCACAAGCCGGTACACTGCCACGACAGTGCTGCCATGATGTTACTGAGACATGAGACTGATTCAACGATCA
TAGACTACGCCAGTCCACACGGAGTTCCACGCGTGCGATTGCGGGGTGGCGACATAGGCGCCCGAGTGACCCGTCGTCTA
CGGGACGCAGAGGGTATGAATGCTCCAAACCCGGTAGTGCCACTACTCTGAAGATGCTTTTGGGATAGTTGCATTTACTG
TCAGGGTCTATGGTGAATCTTTTTAAAAGATTTGAGACTGTCGGGGCGGGTACAGATCAACGACAGAGTAATGATCATTC
GTTCTGCTCCTTCGTGATGGGCCTTTTGAGCGAGTTTACGGCTCTGGCGACAAGACCCGCCGACTACCAAGAGTGGCTTG
AGGAACTGAAATAGGGACGACCTGCTTACTGCAGCGGGAGGTGAGTAACACACTATGTGTTTTTGGCATGCGACCGAGGC
AATGGAGGCAATGGAAAGCGACCTTCAATAACAGTGCCTGGGAGTGCGACCGAGAATAAACGGTACATATGGGAGCCTAC
TTACCGCAATTTCCACACGGTGGCTTCCCATGAGAACCGCCACCCGGAACTTAATAACGATCCTCTAGAAAAGTCGCGGT
AAAGAACAGGTGGATATGACTGGAGAGGCGCGATCCGCAACTTCGCCAACATCTCGGTCTGATCGGGTAAATGCAGGGCG
GAAGTGTCCACTCCTGGAATAGTTTCCCCACGACCACGGGGACTTTGTTCACATATTCGCCGCCCCCAGCGGGCTCGTTC
ATCAGCCGCGCCGGTTTAACGTCACAAGCAGCCAAAATACAATTGCTGTCACGGCGAATCTGTGCGAGATTCGGGACTGT
AGAGGACAAGAATAATCGGTGTAGCACCGGTTGTTCGTAGTACTGGCTGTGGGGCAGCCGCTTGTATAGA-GCACTTGTA
ATGGTCATGATTCCCCCGCGTGGGGCCTGGCTGCCTGGATCCGGGAATTGACTCGTCAAAGACGCCCTAACCGGACCCCG
GGCGCGCATCTGGCCAAGTTCCATAAGGGGTAGAGGCCGAATGATAGAGAACGTTTGAGGAGACCATTGTTTTGCGTGTT
ATCTGTTAAGGAACCCCCAAAGATGAATCCGTTACATGGCCACTGACAGATCAAACCCTTTTTTGGTCTCACCCACACGC
TTGTTGTTGGCCCTCTTTGCCGACTAAAAGTAAGGTAATCCATGTAGTCAGTCCTCTATGACGCACATTATAATGTTATT
AGAGACATTCACTCGAACGGTCCTCCGGACCGTGCGATCCCATGCCTCTTCAGTCCTGAAAGAATACGTAACAAAATGCG
TGCGATGAGCT-GCCTATAATTGCAATCGGTTTTAGGGGATCGCAAAACGAGTTCTTTCAACGCTGCAGAAACCGCTACG
AACCTGATTCAGGCGACGCCCGGCGTCTCCCCAGTAATGATGGTCGATTGCTCAGTACGAAAACATGTGCATTCTAGATC
CCTGCCGGAGTTTCTGGACTCGCCACCGGTCCTCTCCGTGTGTCTCTGTGAATGCCAGGTAGTTTCAATATAAACGTCAT
TGCCTTATACATGCTAGCTTTACTAGGGTGAGAAACCTTGCATTAGAACAATACCTGCAAGAAGGGTAGTTTATCTTCCT
GTGGATCACCGGAAAGGTTGTTGTTCCTCAGGCTGCGCCTTTACGCCATACTCCATGTATTACTGAGGCGCCATGGTACC
TGGCAGACACATTTAGAGTGCTTGGTAGGTTCTCACTCAGGCATTCCATTGGAGAGGGTCCTGGGAGACCCTAAGCCCAG
CGCGCGAATGAGGTTTCAGGATAAGGACCAACGCAACTGTCCCTACTGTCGCCCGGCACGGTCAGGTGAAGCCCGATGAC
GACCCATAGCGCACCACCAGAAACTGCCGGACGTTTAGCTACACTGCTCAGC-CTATATAGCACCGAGTCATTCTCGGGT
TACTGCGTACGGCCTCGACCCCTCATATTGTAGCCCTATTTCAATCATCGTTAGGTCCACGGCGACACGCGTGACGTGCA
GGCCCACTGCGTCAGCAAGTAAGTCGAAGACTACAAAGACAAGGGCTCAGGATCCTGACTGGTGAACACTTGTAGGTCTA
AGGGCAGATAGTCATCAAGGCAAGGGCTTCTTTATTCTGAGTGCAGAGGAGTCTAGAACATTAGTTCTCATATCCTGCGA
AGACACTCCCGACAACCGCCTGGGGATGCGTCGGATCTACGAATCCCGTGCGCTCTACCTCGTCGATCAGGCCCAGCCCC
TAGAAGACCATCCCATCTAAGAACTCCTGTGTGAGCCAAATTACGTCAAATACCTTTGGAAACTCTGCTGCTTGACCACT
AGATTTCTTTACGATGGCTAATCGAGCCTAGGACCGATCATCTCCACGGATTTTGGTACTCGACCTGAACCAAAGTGAGC
TAATGTTCTGCTAAGAGGGACAAGAATACTGGGTCCCTTGTCGGTTTCGGAGCTGGCGCGCCCTCTGGGTCAGGGCGGTA
GTATATAGCAAAGGGGTACACAGGCGCATCTCTAGTCAACAGACGGGTGTCACACTGTCGCGGATAATTGCATGCGCAGC
GGCGGGCGGCCTGCTAGCAAAAAAGGACACGTCTGGGCGACCAGTGCTGGACGTACGCGCACTGCGTCTCGCTGGCGCAG
AAACGACAACCGGCCCCCTGTGGGTTGTTTGTGGGCGGACTTCCAACCTACGGGAAGTACAAGGGCGGGTCGGCTAGAGG
GATGACGGAGTTGGTAACGTAACTGGAGGATATAATTGAGTCGGATGTCTACTCAACTCGAGTCAAGGTTGTGTGTCCTA
ATAACTTGGTAGAAGGGCCTGCGTCGGACTGGGTCTACTAAAGTTTATGTCCGGCGGCCTTGCAAACAAAGTACGATGAC
TAGACTCTGGGTACATGTGTAATACCAATTAGGGGTGAGGCTGCATTACCAATGGGAGTACAGAGTAAAGGATGCTGGTA
GTGACCCAGCCTAGACCCAGGACCGCCTTTGGACGGATGTCTAAAGCCTCTGCACCAAGCAAACCGATTCGCACCTAAAG
TACGTTGTCCGGCGATCATTTCTAGCACCCGTTACCCCCCGCAGCATTGGCTTCTGCCGCACATCCAGCACTTAAACGCT
CGCAGGTAGCGCCCTCCTACAGTCCAAGTGGAGCCCCTACCGTTGGACGACCTCAGGAGTCGGAATTCTGAGAAGTACGG
TGGACCCGGTCATCGGAGCATAGCAATCGGATGGTATCCAAAGGTCTATGAGGAGTGTGCTGTATCTGGAGAATCAGTTG
TGTAATTAACGAACTAAAACGGCACGTCGGGTCTAGAGATCGTCATCGCCAGGGCATAACAAATCACACCTTGAGTACAA
TAAGTGGGGTCTGTGGTGCCGCTCATTTATATTAGTAGCGACGTACATGATCGGTATGT-GGGGGAACGGACATGATCTT
TGTCCTGGAGTTGTTGGATTCGTTCCGGGGCTCGTATAGAACTCCCTCAGGTAAGTAACTTGGCATGACCGTGTATATTG
GGAGATACTCGCTCAGTGTAGCCCATGACTTCCTACCCTTCTGAAGAGGGGATTCCGGCTAACTGTATTCATTCACTGAG
GAGCACTCCACGTTCCAGCAGGGGCCTGGGCAACACTCTAGCTGCGTTGATGGACCTCCTTGAGCATGCCTTCTCTGGGT
GTGTAGACAGACTAAGATCTGATATATCCTCTAGTATCTCCGACACAGGGGTATGAAGACGTTAGCGGCGTATTCGGGAT
GCATCCCTGGGGGAACAAGGACACGGAGAAGCACACGTAGATTATTCCCTTCACAATCAGAGGAAAAAGAATTGCCGGGG
CTCCCACGGCCTGAGGGCGTATCAGACCACTAATCAAAGGCAGTCCTAGAGTAAGGGGTCCGGTGCCCCTAAGAGTCGCA
AAATTGGACAGCAAGTCCAGGGGGCCAGCTGAAGGCCGCCCTAAATACTGCCACGCCGTCTGATCTGCAGTTAGACAATG
TGCTTCTTCGTACACTAATCGGCAGACTATCACGTCTTAAAACCCAAGGATCCTCGGATAGGCGGCCACTC-AGTCGCCA
AAATCCGCACTTGTTCAGCAAACGGACGTCTCACGTCGGGGCATGACACATGCGCTCTGAAAAGGGGATTAACTGAATCA
GACTGTCTAACAAGCCGGAATGTCATATTTTGGTGGCTGGCATAAAGTAGCTCAGGTATTATGGCGTGGTGGACCCTGGG
ACTCTAACATGTCCATTGCGACCCGACCCGCCATAGGGATCTAGCAGCCCCGCAGCGGACAAAGG-AGGGTGTTGAAGCG
GAGGAAGCACTCCCGCGAGACTAGGAAAACAGCCCCATCCCAGTTACCGCTGGTAAGTGTGCTCTACCCCGAGTAGACCA
TCGGGCGGCACAAGCTATGGCACTTATGGCTCGCCTAATTTAAGGAGGGGGGTCGCTGTGACAGTGCCGAGGAGCACGGA
GCATACCAGAAAGTAAGGTAGACTGGTAACATGTCTGCCAGTCTAACACAGGAAGCCTGAACAACCTGGAAGGGAGGTCT
GCCTCGTAGAGTGCGAGGGTGTCCGGGAAGGAGCGGATCTACAGTACGAGGATATGAGTTTAGAAAAAAGGTCGTGAGAC
GTCAGTGACTCGAGTCCGATGCATATAAGTTCCGAGTTTGGAATTGTTAGACTAAGGCTCTAATGACGTATAACCCTCGA
CGCTACGGCCCAGTCTGTCCGCGGGGTCGGTGATCGGGCCGAAGAGCGGTCCTGCCGTAGCATCAAGCCGTTAAGGAATC
CATCAGTTATGCTCGCCGGTGACATTCCCGGGGTGACCGGGTAGTGAAGGCCACCTAGAGCAATTTGGAGGAACTGGAAC
CGAGCTAGATCTCAACACGCGACCCGGAGCGAGCAGTATGCCTTCACGTGTCACGCTGGGGGATGCTTATTGGGTCCTCT
GCCAGCTCGCAATGCAAACTATTGCGCACCCCACCCGGGGTCATGAGCGACAGTAAAGCTACTGCCTTCTATAGTTCGGT
GCATGTTTAACCCCTCATAGATCCAACCATGCTGGGGTGTCATGTCTACAACGCCAAGATCATCCACTGCTGTGGTCTAT
GTTGTACGCCCAAATGCAGGGGACAACGATTAGTCGGAAAAGCGTGTGACGGCAGCGCGCCCGCTGCTCCGAAGTAGAAT
GATCCAAGCGTCCGGTAGTTAAGGTCCCTGCAACGAATTAGGGCGGCGGACCAGCGGGATCCACGTAGCGGACGACATGC
TAGAACAGTGACTCGATTACGTCAGGTCTAAACATTACACACTGCCTAGATATGCTTCATCTAAAGCCGCATATTAATCA
ACCTGGTGAACACGGCCTATACACGTCGTCCCGCCGGGCATACGGTGCATGCCGGATGCGGACGTGGCCCAGCGAAGGCC
TTGTACACCCCCATATCATCCACGAGGCACAGTTCATACGAAGCCGCGCGCGTTCCTCCAAAAACTGAGCGTCGAAAGCA
GTGAGCAATATGGGGTGTGGTTGGCCTACTCTTCCGCCAGCTTGTTGGAACCGGCACGCGTTCGCGATATCTGCTGACAG
ATAAGGGTGACCGTCATCTGCCCATTGGCTCCGCCGTGGTGTGTGGTATCCCACGGAGTCCTAGAAGCCTACCAGGATTA
TCAGCCATCGAGCGTGACGCACCGGGCTATCATACGGTTTCATCCGCCCCGACAGCTGACGATGGTCAACAGTGGGTGGT
GACTTATGGGGTCTGAAAACGTCGCATGTGTAGCGTCACAAGACTCGAAATTCTGGGGGCGGCTGTATTGAGCGACTACC
GGTAGAACGAAGTATGCTGTTTCGAAACGTCCCCCCCGCTTAGAACTGCACGAGCCTTGACGCGATAGACGAATACTGGG
GCCAAACGGGTGGACAAACGATAGGAGCCGGATGACCGTTCTAGTAACTAAGGAATGGATGTCGTTCCAGTGACGGGCAG
GGCTGGCCGCATCGCACGAGAGAGATGTATCCTCCGGAAGCCCTTCATTATTGTCAAATCTGATGGCCTCTAGAGTAGCT
CCAGTCCGCCGTCTTCCATAAGGACGTTGGCCTTCGGGACACTTAACCACGTCAGGTAGGAATATATCGGGGCAAGACTG
CCCGAAAGCACAGATGACACCGCGCTCATCTACTAGAGTGTAATTGACGTCATCCGACCAGAATGTGGCAAAACTTAAGG
CTACCGGAAACGGAGGGTCACTCCTCACCATTAACTACCGCCTGCCTTCGCTCCGCAAGTAACAATACCAAGAGGGTACC
AGCTTCCTGAGCGGCCGCCTCGACAGCGGCTTGATGAATGACGCATCAAAAGTATCACCGGCGTCGAAACATAGGGCAAA
CGGTGTGCGTATGGTAAACAGTACGAACCCCGGCAGCCGTGGCTCTAAACCGTGAGCTGTATCAGCGTTTCGCGGAGGCT
TTGCATTTTACATGTGGATTGCGGGTGCGTCCGTTAACTCTATATGACGAACATAGCTCTAGGCAGCAAGCAGCCTCCCA
ATTGGCACGTCCGATTCGAGCCCATGGGAGGTACCCCATGTGTGGATGGAGTTGGATTGGGTAATACCTCACCTGTCTCT
TAATTCCTACTTCAGGGTAGCCCTCCCGAAGTTCCTGTCCCCAATAAGATTAAATAGGTGGGCCAAGTAAACGGGCGTAC
CTCCTCAACCTCGATAGCGAGACGAGATGGAGAAGTGCGCAACCGTTCGGCCACTGAATTAAATCGGGCCAGGCAAAGTA
CTATTGCGTTTAACAAAATACTGAGGCGTTCGGTCTTGCAATCCCAAGGCGATGCACAGGGCCAAAGTTACCTTGGCGGG
ATAGCTTGTATCGAACACAGTCA-GGGCAGGTCTCTATGACATACGTCGTGAGGGATATCGT-CTGCTCCAATGGGTTCA
TATCCGCTCCCCGATATAATAACGGACCATGGAGGGACGATGTATCCCCAGCTAAGAGAAAGGCGTCATAGATCTTCCAT
GCTTTCAAAAGGGCTCCCAGCACGTTCTGTAACCGCCTTGAGAATCTGTCGTATCGGGCCGCAGCTTAGCGGCACAAGAC
GTTATCCAATTCCCGTTGGCAAGCATTTTTAAAGGTTTTACCGTGTTATAGGCTCCTGGAACTGCAGCTGCTATACTTTG
TTCTAGCATTCCGCGGAACCCCCCTACGCGTCTTCCCTTCATCCATAAGGCGGTCCATCGTTCACGACTGCGACCCAAAA
GTTGGCTCCTGGTACCCCGCACCAGTAAACTTCTTGCATCGGCCCCGAATGAAAGGGTCGTCCCAGGTTTCGCCGGGTTT
GCCGTTTCACGCCCTTCGCGAGACCCGGGCGGAGCCTCCTAGAGCTAT-GATCGACAGGACTTTGCCTACAACTAGCACG
CCACCCGTCTCGGGCTACATGAATGCAAAGGCAAGTTGACCAGGGAGTCCCTGTGAGTGCGTACTGTCCATCGGACTATT
CTCGGGTCCTTTAGTGTTGAATCAGACTGGTACGTCAATGACGTCGACAAATCCAGGCCCTGCCAGTAATCAGCGCAAAT
GCCCAATGGCGGTGCACATGAAGCGACGGAACAGCATACGGATGAGGCTCTGACGAACGGCCGCAGACCTTTTACAAGTG
TTACGTACCCAGTCGCTCACATGACTGGACCCCAGCTGTACCGACCACGGCGAGCATCGTGACAGGCCGAAGGGGAGGGA
AGTTTGGTTGCTGCATCGGACACCGCGACAATGATCCGTGCTGCTTCCTGAGTCAGATACCAGCGGCAGGTGAGCCAAAG
AATGGGAACAACTTCTAGGTAACCGGAACAGTTCGCATGCAATAGTTTGGCACTGGTATCAGCCCGTCTCAACACTGGGC
TGGAGGAATCCGAAGCCATCACCCAATGTTGAGAGAACTCCTGTCCGGACCCTATCCTGGGACGCGAATCACCGATCGCC
GCAGATCAGCGCCGCGTGGGAGCCTCGATAAAGCTGCAAACGGAACATGGAAAAGAGAGCGCCTGCGCTGTGCACCCGAC
TACGGCGTTACTCTCCGCGGGAGGGGCCCGGGTTCAAGTCCAAGGAGGGGGCTCTAGTATTCCACTCCTGAAGGTGCCGG
TACGTCATGGTATCTAGAGCGTGCTATTCTATTCTAAGGAGACCTCACGGCAAAGGCCGTCCGATCCTGATTAACTGATC
CGTCTGGTGGGGCGATCCAAGTGAGGCTTCGATGCACCGAGTTATTCATTGGCTCAACCCGCCAGTGCGCGCAATTAGGG
CGTTATGCATAGAAGCCGATAATAGCGAAAAATGCAGTTGCCCGGGATCTTCCCTCCCGGCACGACTCCGCCTAGAAGGG
TTAGATGGACGCGCGATCATCACCATAACAAGATATAACCTCTACGCATTTCTGCGGGAGAGACAGACCATATAGACCGC
CGGGTCGTTAAACTCTTTCACTGACACTATAGCCGCAAATTATAGTTGCGGGCCACCAATAGAGGGGGGCCGGGCGTGGT
ATTTTCTCCGTTATCAGATTTGGGTAAAAGAGCCTACCATTTGACTGACTAGAGGAGACAAGATAGTTTCAGACGGGTCG
TGGCAGCGACTTAGAATATTCCTCCAATATACTCATATCCCGAATCTATCCAGTTAGGGCTAGGCATACACAGATACGGG
GCTCTTCACAAGGGTAGCCCGCGACACCTAAGTCCATAAATTGCCGTGCGAGTGAAAGTTTTAGAGCTGGGCAATACCGC
TTAGCGAACGATCTACACGATAAGGGGGTACCCTTGGACTAATCACAGCTAGAAGAACGACGCTACTGGGGATCCGACAT
ATAACTCAGTCTTCCAAAACGGCGAGTTACGTATTGGATCTCGCAACGAGTCCTAATCGGCGGGGTAGTGTCCAACACGA
TGCCGCGTGGCAGCGTGGAATCGGGTCCAGGGGATACACAACCGGGAACGATGCGCCGGGTGACGCGGATATGTCCATGT
CTCCTGGTTTCTAGGACAGTGCGCACTGTGGCGCGGGCCGACCAGACGCAAGACGGCCGTCGCGTTGACTTCTAGATCGC
TCATCTTAGAACGCACGCGTGTCGCCGGAGTTCGGACCGCTCCCGGGCAACGGAGTCATGGAGATGGGACGCGCTAACCC
GACAGGGGAAGGGCCGGCCTAGTCGTCCCTTCACTGCTATACTTCGTATAGGGACGCTATCGTTGGACTCAGGAGTACGG
GGGGGTCAGTTCGCGACCGGTACACATAGAGTGTGCGTGTGACAAGAGAAGAAACTTAGTCCAAACGTTGCTTGGGAACC
CGGATGTGACGTTCGAGGCTGGAGAAGCACTAGAAAAAATTACACAGTTGCCGAGCGAATGTGGACCGCATAGTTATGAA
AGTAAGTCCGGGACCAAGTATGCTGTAAAATTTACGATCGACCACCTTGAAGACGCTTTGCCCCAACGCAAGAAAGAATA
ACCACATCGACCGACCTTTGGACGGCAATGTATGATGGGAGATCTCACCGCGATGGTAGTAGCGCAATATACAGAGGCCA
ACCCTTATCTAGGTATTCAGTTGGGCCTGCCTGACGTCTCACCTACTCCTCAAATTTAGGCACGACCAGTGAACAAGTAT
GCATCCGGGAACTGTGCAGACATGCAATATACGCGGCCAGACCCCAAAGTCAGTTGCCATAGGCCGGAGGCGACACATTT
CGAGGTCTTATTCTGGGCTCAGGCTACCAACGAGCGATGTGTAGTGGTGACCGCCGGCCATTCTACTATCAGCCTGGCTT
GACCTAATAGATCGCCTTGGAAATCCGATCTCAATGCGTAGAGACTGTAGAGAGGATTGGGACAAGACGAGAGAAGGATC
AGTCATTGGTTCCCGAACCACTGAGGACGGCGGATGTCTTCGCCCCCTATAGGGCGCCAGTTTCGGCTTGCGG-TACACT
GTGCCCAGTGCGGACTGCCGCAGTTAACAGTTTTGAACATGCTGGGGGTTCCTCTAGCGCCAATGCACAGTTTGGCGCGC
TCGCTCACCAGATTATGATCGGTTTAGAGATTACTGTGCTATACAGACAGCTCACTCTTGCTCTTGTGGCGACGGGCCGC
AACGAGGGGCCCAATCTCCCGCGCTTCCCTTAGACGCGTTGACATCGAGGGGCATACTTTTTTGAATTACGAGTCTGGAT
CGTCTTTCTTCCTACGTTCTAGTATAAGATCCCTCCTACTTTTGACAACCGCGGAGGAGGTCGGTCTATGGCGAAGGTAG
ATTGGGCCTCCTCGTCATTGCTGAAAGAAACGAGGCGAGCCACCAAACGTTGCCATGGCTTTACCACGGTGGTTCGCCCC
CTCAGACTCCGTCTCGGGAGCTTAGCCCCCGCCTTATAGATTACCCCCACAAAACTGCTCGAGACCCGATAGGTTCGCAA
TCGACCAAGGTGGCTAACCCCATGCTG-GGCGAAGTTACCAGTGTCATCTGGTTCATGCCGGAGAGTTTGACGTGCCTGC
TGTCCACGTCCAAGATGATCGTGCGATCATGCCAGGCCCTCGTACTGAAATGCTAAGTATTATTTCCTGATCTCTGCACG
ATTCCGTCGAGTAGAAACACTTTCGTTCCCCTGCCGAGCTCAAGTTCTCTTAATCTTCCACCCTGCAGTTGAGAAGTTCA
GAGGGACGTGCTTCTGGACTCGAGAAAACATAATTAGACCCGGGAGAGTGCGCGAAGATACAATCTAAGGTGACTGCATC
TCTTGAGCTCCGTGAGCTAGTATGTGACGAGTCTCTGCTAGTGCAAGGGGGCGGGCGTCCGACCGTGCTCCATGGGGGGG
GCTTGGGGCGGGTTGCCCCTTGGTCCATGGCCTGCTCGAGTGTATATGTCGTTCGATTGGCTGGTTCGTTATTGGAGCTA
TGCCTGTGGCCCGCGACCTCTCATAGAGTGCAGACAGTCCTCGCGGCCGCGTCTGAGTGGGGGTCGCGCGCTCGAAACCA
GTTTATCCTTTCCGCATTCCTCTCCGCGGTCCAGTACCAAATATCACTACGGCCTAGTGCGAACTTCAGGGCGGAGTC-G
CTGTCGGGAGTATTCGCAGCTGGTGCGACACGCCGGGCCACAGCGGTTAGGTCGACATATAAACAGAAGTGGACAGAAAG
GAACGTTTTTTGTGGTGGAGCCTATCCCGCGCGTGAGATCTGACTCTCCTTCATAGCTTTTGCGTACCGCCACATTATAG
GTTTGCTCCCCCTAAATCCCGGGTGCCCACTCCGCGGGTCATCTAACCTGTTCGACCATATGTTTTGGAATGCGTATCGG
ACGATCGTCTCGTCGCTAGTTGGTCATAAGCCGGCTCGACGCCACGCCGTCCTCCCTTGCTTAAGGTCGGACTTACAAAT
GTGGTCTGTTCTGGCCCACCGTCCTAGTCAGCTCATCGAGTCTACCACATCTCTGCGCTACACAGTGGTAGGCCCCTTCC
CCCGGCGCGATACAGCTCGTCTGTTACATGCTTGACCTGCAGGGGGTTTACCGCCACAAGGCAGGGTCCCCGTCTGGGAG
GTCCGAAGCTCGTGGTCGAGGTCGTGGTACTACAGCGGTCTGTTTTTGTATGGGGCGAGTACCCACCAGGAATTTTCCCT
GAATCGAGTTCCCGGGTCCCCTCGTAAGGAGAGGCAGCTTGTAAGCCTAAGAGGAAATTCTCTATCCTCCGTGATCTTTC
AAAAAGGCGAGCCAATTATTCTTGGACTTTGCACTGTCTATCCGCGCTCGAGCACTTCGGCGGGGAAGTACTCGTACCTG
CTAACTTGCAACGGCGGCTATCAATGGAGTTGCTGACAGGGGCCGTTCTCCTGCTTGCAGCGAATGCAGTCGGGGTGCTC
ATCAAGCTGTTAGGTGATAGGCCGCTGCACTACGTTACAGCGCGTCTGGCCTTGGATTCATCAATTTCCGGTTTAAGACC
GTAAATATATTGGATGGGAGCAGGTCTTACGGCTGGTTTTTCCGTGACATGTGCCCCTCTCCTTAGGGATAACCGCCAAT
ATAACTCTATGTGCCGAGAGACACTTAGGGATACGTCGCCTTACCCGTTCTGTCGCTTGACTTTCCGTCGTTATTGTTGC
CAGATAGATACCGGGCACCCTGACGCTGTATCGTACGGTGCGTTTTTGATTCGGCACCCCCTCTCTTGCATCCCCATTGT
TACAGACCGGGCCAGTTTGCAACTCTTGCGCTGCCGAACGCAGGTGCAAGTTGCACCGATCGCAGCCGGTTCGCGGTACC
TCACCTTCCAGTGGACTAGGA-GGCTTTCCCCATCCCCCCAGGACCTGGGCGGTGGCCCTCAATGTCTGACTTGTTCCTG
TGATCACGTCTTCAATTGTCACGGCGGCCGCACTGACTCTTGAAAGTAGCTATAATACCGTAATTGTTTGTCGTGTCTGG
TACAACTTAATTGGGCGCTTACAACCTATTGGCGCTCCGATAGAGTAAACGACGTGAGCCACACAGCTATCTCGCGCTCA
CATATCCCTCTAGGCGAAAACGGGAACTCCACGTCGTCCTATTATGAGGCGAGGTAGCCCTGGTGGCACCCCTCTGGTGT
ACTGTTCCGGCAGTGAAATAACATAGGGAGAGAACCTGGGAGGATTCCCAGAACTGCCTACAATCCCCTCAGGTTGATAT
CTTACCAAAGCTGCATGGGAAAAAATTCCATATACCTGCAAAGAAAACATCCATTTCCAGTCGGCACTGTGTCCCGTGCG
TCCTGTACCGGTTGAGGTAGTCATCCGGAGGTAGCGCGCAAGGTTCTTGCCTCTCCGAGTACTAAAGTCCTTCACTCAAC
GGGCAGAGAGCACGCATAAGGCATAAACGACGGGCGCTGCATTGTCCCCAACGCATCATGCCATCCTCCACGGACTCTAC
ACCTAAAGCGCACCTGACGCGTATTCCGGGAAGACGTGGCAAATGGTGCTAAGAGTCCTGCGAGCCAGCGCCGGGGACCC
AGATGCTGAAGGGCGTGGCACTAGAGGACCAAGGAACGTGGCCCACAATAACACTCAACCATATCTAGTTCAACGCAACT
GTAGACGAACTGGCTCCCGAACTATGGGACTCCAATCGAGCACGCGGACTCATGGGCCTGCCGTAGAGGCGGCCCCAGAT
GCGTCGCCAAGATGGGGTAAGCAGGCGAGGGAGTAGCCTTAAGTGCGGTCCGGCTACAACGGGACTCTTCGTGTTAATCA
CTGCAAACTTTCCTACATAAATTCACATCCACGTAGGACCGCGGGGGCCGTAGACGGAGACTAACTCACATGCCCTAGTA
CGACAAGGTTATGCAGCCTCGGCCACGGTCCTCACGTCTATGGCGGGCTCGCAGGAACGACCCTTGACAAAATACGGGCA
AGGTGGCACAGCCTGCGAGGGGCGGTGACTCAGCCAATATACAAGAAATCTGTTAGAATAATACGGAATGAAGGGCCAAG
GGAGATTTTACGGTGCGCGAGAATTAATGCGCAAGATACAGTCCCACCTATAGTAACATGGAAACGCACCCTTGATTGAC
AGATGAGCCATGCACGCCTGGCTTCTGGGATCAGGAGGTTCTCGTAATCCGGAAGCGTCAGCCAGTGACCGCCATGCATG
CACTCCTATCCATGTCGTGAGGGCTGCGACCTGGCCTTGCAGCCCACATCGGTAACCCAGAACGTAGATGACGGAGCGAC
CACTAGATTCGGCCAATGTGCCGCTCTGTGCGACGGGAATCACCTCTGCCAACAGTGCCGGGGAGGAGTGTTAATACACG
GGCACCCACGGTTCGGTTCTTGACGAGCCGCTCCGTGATGGCTCCGAGTATCGTGCGAGACGCACGGGTCCGCTCGGGTC
GTCGGTACGCTCAAATTGAAACGATCTTTAGTACTATGGGAGCGGGAGTCGTGCAGACTTATGGAACTATATGGGGCCCA
AACCGACTAGCGCGGCTGGGTTTATAGTTACGTTGTCCGCCAAAATATTGGTCCAGTCTGCCTTCTAACACTAGTTTCCA
AATCACGTATGTTCAAAGATGTCGGAAAGCACTAATTTAGGGCACTAACGTGACCCGCCCTAAGCCTCCTAAGGCACTCA
TACTTGGCATCATCGCAACTCTTTATATTGCTTGGTCCTCCGAAATTGGGTCCGATCAGAGGCTGGGACTCGTAGAAACC
TGATCCGACCGAAAAAGCCGAGTCTGCGATTAGGCGGTCGTGCTCAAGATCTCCGGTAGGAAAGATAAGGGGGCCCCCCG
GGAAGCAACGGCCTTGCGGCTTCGACCATGGGGGTCCCCTGCGCCCATGGGCCTTCACACGAAACTCCCTGCAAACATCG
TGATCCACATCCCAATCGTCGTCCGCCTACCCCAAGCGGGCAAAGATGCGCGCACAAACTCCCTTGAGCTCGGGTGTTCC
CATGTTCCCATCCCATTCCTAAGACCCATGTTCTGGCCGATCAGGGGGCTCTCCGCCGAACGTCAGACCGCATCGAACCT
ATATGGGACAGCCACGATAAAAGCGAAGATGAGAGCTTCATGGTGGTCACGTCCGAGTCAGCACCCTAAATAGGAAAGCC
TATACGGACGATTAACTGTTCACAGTAAGCGATTCAGGTTATTGATTCGTGCTAACTCAAGGCCAAGGACACTCGATACC
TAGTGCAGCCATTCTTCAGTCCGTGCGCAGGCTCGTCTCTAGAGCTCGGATTACACGGTGAAGGGACGTAGTATAAGGAA
CTGGGCTTCAGCGTTCTGCACCTCTTGTAGTGACGTCTGAGGGATCTACTGAGCCTGTCAGACCTCGTGTTTTTACACTG
GCGGGCGCTGAGTGGATGTTTTCTAACTCCGCAAGCGATGAGTCAATACTAGCGACTTGATGTCGCGATCAGACCCTAAT
TGCTCAGCTTTACTGCTTACTTCATTCCATGGCATTCTACCACTCCCACAGTCGGCAGCTTAGACACTAGCGAGCACAGC
GCTCATAACATTACGCGGGGCGCTAAGCAGTTGTGCCGGTCTTTGCCGCAGATCCGATACCACGCTCAGTTTAAGAATTG
GCCAAGGTTCCCCCCTATCAGACGCTTAGCACGCTTCAAGGTTGGCCAGTCGCAAAGGCAGGATGCTTGCAGAGCTACGC
GGTAGCTAGAATCGCAAACCTCGGATCGTGACTACTAGGGGTGCGCACTCCCCTTCCTATCCTTGTGCTAATATATGAGG
CGACATCGGCATGGGCTGCAAACAAACTGTCTGATTATCTAAGGGTTTTGCCTCATCCGCCAGGCCAAATAAGCGTGTAG
ACAACCCCTACCGCTCAAATCGGGTCGATCCTCGCTGCAGCATGGCCGCCGAATTTATGAACATGCGCACGGACGACTAG
GTCGCTACCCCGCGGTCTAGTCTTTCCATGCGAGGGCAGAGGATAGACCTGCAGGGGCGC-TTCCCCTTGAGGCCATTCC
ACCTCGGTAAGATGGCGTCTTGTGAAGGGGTTGGCTGCCAAGCCAAGCATAATACGTCGCGCCCCGTCCGGGTGGTCGCC
CAGGTCTTGGCACAAGGGGATTGTCAGGCGGCTCCCAGTTGTTTTGCCTACACATCGATGAACCGGTTCCGTTCGAAGGA
ATCTGGTCGCTTCACCTTAGGAGTATCACTGGAGATCCTGTTGCTTCGTCTTAATAGTGGTGTTTTTCATCTATCAGGAC
GGGCTCGCATGACAAGGAAAATTAACCAGCGACCATATACCTACATTATTGCCACTAAGGGCTGAATCGTTCCCAGTTGA
CTTCCAGATTGCACACGTCCAATATGTAGTACTAAGTCTGCCTGGAACAGTAAACCGTCCAGCACGAAGTCATAGCCGAG
CGTCTGAACTCGCCTCTCCATTCGCTAAACACGGCTGCTAGCGCCTTGCCCTTCTGCTCCGGCCTACACGCACAGCCACA
TACTGGAGGCAGTGGTACCGCGACCCGGTATCACAGCGGGCATCCTCCACCTATAGCGGTAGCTCTCGTCATCTACCCGC
GAATTAAGGCTATGCCCAGAGTCTATCACGGCAGGTGGATACGCGGGAGTAGTATAGGTTCTGTAGTAACTACGTTTGCG
CCCAGGGCGCAGAGGCAGTGAGTAGGAGATACGGTACACCCACTGTGGTCATCACGTAGTATGTGCTGAAGAGGGTGGCT
AGTCCAAAGTAGTGGAGTAGCATGAACTAAAAACCACATTAGCGCGCGAAACATCAGGTATACGAAATGGTACTCTGACG
GACGGGTCTCCCGGACCTAAACGGTGTACCTTAGGCTAGAAGACCGCCGGGACCTCGATTCTTTGTCTTGCTTTGTATGT
CGTCTATTGGTAGTTTCCTCGCCCACAGACGGGTTCGAGCCGTTTAACGATCGGCTCGGCATTTGTAATTCATGGTAGAT
TTAATGCAGGACTTCCCTGGGCGGTTGCGCGTAGAATATTGGACCGGGTGCGGCTGTCTCTTTTGAAAGATATCTTCAGG
GGTGTCCGTGCTATCGCAAGAGTCAAAACAAGCAGATGTCACACCAGGTGACCGCCCACGCCACCTCATATAACTATTAA
CTCACTTCGCCTCGGACGTGAAGCTCTGGTGCTAGTCGAACCGTTGCGCGAGACCCGGGCCTTTGGTCGCTTGGGGCCGT
ATCGTACGGCCCTAAGCAGTCCCCCAGTCGGGATCCATTCGTGATCCAGCACACCTGGGATCATCTGGTCAAACAAAGGG
GCAGGGTTATGCCCCCCCGTCCTTCACTGGACGCGGCGCATTATCGTTGACAAGACGCGGGGCATCGGGGGTCCCGCCGA
CCGCTTGCCCCGGTACGATAGGGAGTCTCGCACTTGTCTATCGTGTTATGATAAGGTTGCTGCAAGGCCTGCAGATATGT
ACCGGACGTCCTTCGTACATAGGGGAGTATGTATGCTGTCTTACTCCCCTGCGCCTACAGGAACGGTCCTGCATCACCCC
ACACTTAATGCTCATCGTTGGGGCGCGGAATTTCTGCAAGCACACAGCCAAGGCGAAATCGTAGGATGCATTGCCTGCCT
GAAACAGCCCATTGCCGGCTCCCGACCACTCTTGCCGACTGCGCTTCGTACCCTGTTCCTCGTGTGGTA-TCACTTCAGG
CCTACATTTTTA-AGGCATCACCAACGCTATACGGGCTTCTTTGTTTGAACATAAAGATACATACCTGCTAGCGTAGTGA
ACT-AAGGCGGGAATTCGGTGTAGATCGGAGAAAGCCTTCGATGTCGCCTGGGACGCATCAGCCTGCCTAAGATGGAGTC
TTTCCTTGTCTGTAAGTAGAAGGGCGGAACCTCGGAGCTTCCGTATTGCAGTAAAGTTTCAATCTACCGGATAACTGGCC
TCTCACTTGGCCAGAATGGGACGCTATGGCGTACTAAGGACCTGGTGCATTCTGGCGCTACCATCTGCGCTTGGTGACAT
TGTAGGATTAGCACCCGGCGGGCGGGTAAACACACCCTGCGGTCCGCCGGGCGTTCGTTGTACTCCCTAACAGGGACCTC
CTCGTATTGGGACCCCGGGATCTCCATTTTCCTGTCTTCGATGCCTGTGGATTTCCATCCGGAAGGAGAAGAATTGCTGA
TGGTACACGCCATACCCGTAAACCGGGCTCCGCCTAGAAGAGCACTCGAGAACACGTAAAAACGGGGCTTTGATAGAGAC
TCCAGGCTTCCGACGTTGGAAGGATAGCTGGACTCTAAAGACCTTAAGGCATAACTTCAGGAGTTCACTTTGCGGAACAG
AGGGAACGTGGGCGCTGAGTTCCTGGTAAAACACCACTACGGGACCTACTACGTTTAGCAGTTCATACGTTTCCAACGAT
ATTACTCACTCTTGATCGAACCAAGGTTATTTTCAATAGGCGCAGGCCACCTATTGTGCTTTTCAGTAGCTAATT-TTTG
GGAACCAAGAGGAAAAGCCGACAGGTAAGTTAAGTTACAACTGGCGATACTACTGCCACTAGTCAAAGGTTAGACAACCA
AAGTGCGTTGCGCGAGACCACAGCGAATGTCGGAAAAACAGAAGCCTAACGGAGGCCTGCGCGATAATGGCCCGACCAGG
TGCCAATTAGGACGAGCGTGATGCTACGCTGCAATTTACGCATATTAAAGGAGGGCAGGGTCACGGCAGATTTCTCGCTG
TGTGGGATGGGTCGTTATTGTATAGGGCAAGCGGACCTCTCGCCGGAAATCTAAATAGGGGGATAGGTACGCCTCTTAAG
CTTAGGCTCTGCTCGCTATGCTTTAGTTATATCCCTGACGCTTTGCCAGCGATCCGGGACCAGATGATGGCTCTGCTTCT
ACTCCGGGGGCTTGCAGGTATTATTGACGTCCTTTCATATCAGGGAATACAAGTATGACGGAAAATTTTCTGGGAGCAGT
CCCGGCGTGGCATCCCGATATGATTCCGACCCTCCTTTCTTCGTTCACGGGGTGTCCAACCTCGAGTGGGATTCGTTGGC
GAAAAGCAATGTGGAAGTAAACTACTGCTGAGATCGACTATGTAATGCTGACGGTACGGGCCAGACAAAACCGCTCAACC
GGAAGGGGCTCAAGTGAATCCGAGTCAAGCTATATCGCCGATTTGAGGGTTAGACATCCACGCCATGCCAGGTCTCCAGC
AGCAAGAAGTCACCGGCTACCAGGAAGTGAGGGAACACGCTGAGTCACTCGAAAGCCCCGAATTCCCGGGAGCGAAGGAA
ATCATCCTTTGAGCAGGAGGCTTTTGCAGAGGCATACATTGCAGACTCAGGAGGCCAGGTCTGCAGGCATAGATGACTCA
GGCCTGTATTCAGAAGCCCCCATATGCAAGAACACGCGAATTCACTCGGAATGACAGGATCCGGAGTCGGTAGGGACGCC
CTTATCCCTGCTTGAGGCTGATCGGCTTCAGCTCTGTGAGTGTTATACCCACGAATGACTGCCTGAATGAATTTACCCGA
CGCCTAGCCGCCCTGAGTATAAGCTGCTCAATCTATCCACATACGCTCTACTTCTATTCAATCGAATTCTGATTCCCTCG
CTCTGTTCGTGGTCATTAGGTTCGGCAGTGACAAATGCAATTTCCTCCTGGAGGTGGAGAATCCGCGGCTCGCTGCCTCC
GGTCCCGAATGGACTCCGCACGAAGATACGGGTACCCGCTGCCTGAATGGCTCACTGTTGCATGGTCTGACAACCCGCAG
CTGGCTCGCTAGTCCCGCGGATCGCGTGCCCATGAACCCTGCTGGTTCTACCCTCCCCTCTTGCGCTACTTAAAAAAGTC
ACAGGCGGGTATGAAGTTAAAATCAGACTACAAGCTGTTACACTACCAGGATCCGTTACGGGTGACCCACCGCGAGACTA
ATCGAACGTGCAGTCCGCTGCCGGCAGTTGGACCTAATGAAAGGGGTGTCGCTATTATAATACCTTCCCGCCGGGGACAG
CCTTGTTTGCCGGACCAAGTATGACCACATCGCACACGTCAATATTTACGGCAGCGTACCCGTTGGCTGCTTCTCAGAAT
TAAGCCGCACCCCCCCGTGAAGAGTTTCCGACCTAAGGCGTTACAGC-TCCGGCCTGGCGACCGTCTGGGGCAAACTCGG
GGTCCTAGAGCGAAGTGTGTTGCTACGCCGATTCAACTACGACCATTATGAACAGTAAGTATCCGTTCGGACGTCGGCTA
AGCACCTTATGACATTGGGGGGGAACTCTGGACTTCCCCACGCCTGTGCCTAACAAAGAAATATAAACATTCCATAGCTT
AACTTATACCTTTGGGCGCCGCTTGGCTCAAACACTATGTCGGGGTGGGTTTCGGATCGGTGCATGAGAGGGGTTAGTAC
AGCACGTTGTACGCATTTCTAGAGGTTCCTCCTGCGTAAGCCTTGTCCGGAAGCCGGGTCAGCGCTCTGCAGCGCAGAAG
AATAAGGTTTTCCTCGCGATGTTGCCAGGCCGTGGTAGCGCGAGCCGTGTACTGGAAGTGGGGGGAAGACCTAGCTATAA
CCTAGCGGCACGACGAGCTTAGGTGCGGACGTGGACCTTGTCCGCATGAACGGACGCGTAGCTTGCTTGCTGGACCGAAA
GGATTCGTAATAGTATAGTTAGTGCCTGGCGGGTTGTGGTTCCCGTCCTTCACGCGCTAATACCACCACAACAGCCGGAA
TCTTTTAAGTCTTCCTGAGGTTTGTAGCCGCCACTATTAGAGGGTAAATATCGTCCGAAGAAAAACGCGTACGGGTGGTT
TTTAGACCTCGTACCACTGCCCCGCGCATCCTCCTGCGTGTCCCTCAGTAAGATTGAGAACTGACTGGAGGCAGCTTGCC
ATTACTCTGACTGGCTTGGCCGGCCATCGCCGTATTAATCATGACTCACATGCGTAAATTACAGCCAACCACTGTGGGAC
TCAAACAGGGAACGAGAACTGCTATAGTCTTGCATTAAACGGCGATTAGCTATGTTACGTTCCGTAGATTCAGGAGGGTC
TCAGGTCGTAAAGATATGGGTGTAGGAATCGGAGAACCGCGCCAGAGTCCTCTGTCTGGCCCACGCCGTCTATCCAGAGG
TTGTCACACGACTAGCGAGTCATGTCGAGGTGTCTCGCGATAGGAGTACCCGATAGCTTCTGCAAGTCAAACGCATGAGC
CGATTTCGCTCGCTGATATGTCAATCGGGGGCTGGGTTGCCAGGTCTAACGGAGACCAAACACACACAATACATCCTTCG
CTCCTAATGGGGTAGGAGTGGTACCGACGCCGGATAACTCCCCGAATGCAGTGGGAGGCTCGGAAACCATGAGCGTCGCA
CTAATGTTGTGATAGCGTCGTCCTCATCCGCATGTGTTAGCCATGGAGTCCCTTCTGCTTCACTCGTAGTGCAGCACTCT
AGTCCTAAAGTCGGGACGTAATGGCGCGACAGAAACGG-GCTCTATTCAAGAGGAACCCCGAAAGCTGCAATAGCAAGCC
ACCCGCTGCCACACTTAGTATGCTGACCACCCGAGTATCGTGGAATTAGTGGTAGCGTGTCGAATGAGACAAAAACGGAT
CGGGGCACACCTCGAAATGAGGGGGGATGGCATATCGGTTCGGCTCCTATTTCCGTTTTATCACAGCTACTTCCTTCGGC
GAAGATG-TCGCATCCTGTAGCGGAACCTCGGTCATGGTGTCCCGTTCGTGTGAGTGCAAGGCACAAGCATTCTCTCACC
TAGCAACGTTATACTTACCTAGTTCGCTCTGAGCCTGGTAGACCGAGCAAGGCTTCTTCCCCCTGCGTGTATTAGGGTTC
CGCCGAGTCCCGCTGGGCAGGGAATAAGCGGAAGCCGTGCGACGCACCGGCTCCACAGTAGTTGAGAGTGCAATGGCCCA
CGAACGCCCGTGCTCGAGCTTATCATTGGCGCATCGGGAGCAGAGGGTTTCGGACTTCTGGCTACCGAATGTTGGGACCC
TTCGGGTTAGCACCTTACATCGTCACGGAAGAGCCGCCTCAGGTCCACCGACAGCGGCCATCATCCCCGGTCTTCGCTCG
CGCTACGAACCGCGCGTCCAAGGACTGTAACCTATGCACTTCTCTGTTTGTAGTCTCGCAATTTGTTCCGCCTGTATTCG
CAAATCTACGGATGAATCCACGCTGCGCAACCCGTACTGCTTCAAGACCAAACTTAGTCAAAGAATCTGATCATTACTGA
GTAACCGTTCGTTAACTCTCCAAGCCAAAGGTTTCCCCGACGCCCAAGATAACGACAAGCGTCCTCCATCGGGTGGGCAG
CTGAGAGGAATCCGAATCTTGCAGTGTCTCTATCTGGGTGTTCGATTCGATGGAAACTTCAGGAGGAATTCTATCGTGTC
CAAGAGGTATGCTAGGCTAAGGATGCCAAGAAGCCATTGGAATGAGTTTTCCCTTTTTGCATTGCCCCGGTCACGGCTTA
ACGCCACCCAAGTGGGGGTGCCGCGTGAATCTCAGCCAACCCGAAAATCCATCGATTCGCGCTGTCCGATATCTGCATCC
CTGGCATCTAGGGTGATAAAGCGGTCGCTCAGCGACGGGCGCAGACTTTACACCCTTTAGAACAAGCCAAATTTTATCAA
TGCCGTAGGATGAACCATCAACGAGGAGTTCGTCTCCCCGCATCGGCCGGCGCTGGTGCTGAGGCTTTTCCATATAGGCG
TGCTAGCCGGTAGGGTTCCAGCAGCCAATTGGCAGCTCCGCACGAGTGCCGGTGACAACCATTGACGGCAGCTCGGAGTG
AGATGGCACACTCCATCGGCAATTAGAGGCACGGTCGCGCTGCTTCCGGGCCGGGCTGAAGGGGGACTTCCTTACTTAGA
AGCGCCCTGCATGGTTCGACGGACGGCACAAACTAATTGGTTGGAATTACCGCATATGGGAAGCCTGGACTATCTTTTGG
TTGGCAACATA-GCGGACGAACCCCTACGGGGAGACGGTGAACCGACCCGAGTATCAGGCAAGCGGAAAGAGGAGGTCCC
GTCGACCGTTATCTGCGAGGACGTCGCAAGCAGGAGGTACGATTGGATTGACTAGACCTGCCAGGATGGCCCCTTAGCGC
CAAGCCCAAACACGAGCTCCATAATGCTCATATGTCATGTCTGCTCTAGTCGGATTGGGGAAGGTGGTACTCCGCCTACG
AAACGCTACGTCCGCTGCAGTCGTGAATGAAACCGCTACCGCAACGGTATGCCTCAACACTCCGAGACCATCAATCCAAG
CCCTAGGGCATGTATCAAGCAATCTGCTTGCTCCCGAAGTGGGCCTTCCCCTCCCGGAGAGGCGCCCATAAGCTACAGGA
ACCTCCGGGAGCATGATGCGATACATCTCTACACCCCTCGCCGGTACAAGCCTAACATCTCTCCGCGGATACTCAAGAGC
TTTATCGGAGCCGTTCATGATCGAGCTACAGAGTCCGTGTTGGGTCCGTCTCGTTTGCACCACGCGTCGAGCAAAGCAAT
CTAAAAAAGACTTTCAGGCGCCAGAGCCACGATCCATTTCGTGGGTGAAGAAACGCGGCACTTCAATTTTGAGTCAAGCC
TGGCCTACCGCTTTAATTTCTTAGCAACGTCGTTGGGCAAGTCACAGTCCGGCCGCCACAATGATAGTTTCGGCCGGACA
AAGCCCCGTCCATACTTATAGCCTCCATGTCTACTGAAGACCAGTACGGCTAGCTCTATCCACCACGATTGAAGTAAGCG
TCTTAGGAAAGCTGAGTCAAAGCTGTACCTCACCCTAGTGCGGGTACGATCGACACTAAGTACCGCCCGCTTGCAACAAC
GTTCATTACTCAGTTCCTTACCCGTATCCGACGAGGGATGAGGAGC-GCGTGGTAACCAGCTCTGTCCGTTGCCTAGCCG
CACGATACGTTGATTTGCCCAGATGCGATGAGCATACGTTGTGCTCGATTCAATAAAGGGGACATCGTTTCTGACGGGTA
TGGCATGATCCAAATTTAGGGTTCGCCAGTAGCATGTGCGTTCTCTGCTTGCGACGCGCTCTGTCAGACCTCCCAGAATC
CCAAAGCTCTTGTCGTCTAAACACCATGGTGTTTTTGTAATGCGGAATTATACACATCCCTGAAAATTCGGTAGCGTGGT
CCATACCATTCCTGCGGCAGCCCTGTCGGTCCGGTACGCAGGGTTTTGGTGGCTGGAGCGACCGCCGTAGGATTCCTGAG
GGAACAGCCACTAACACCGGACGGAGAGCACTACGCCGGTATGCGGCATTGGTCCCATTCTGGCAGGCTAAACACCCGTT
GCAGTTGCCGCCGAGATACAAGGCATTGCGAGCTGAACCCCTCTAGAGCACAGCTCTCGGACCCGCTTAATGTGCCTTAG
GGGTTATTTGCCCAACCCCACGGGTTCGGTTGAGGACCTTCAGCCAATAAAGGACGAATTGGAGCGCTTTTTTGATGGCA
ACTCTGCCTCAATACAATGACCGGGGCTGACAGATAGCATCAGGAGGTCGAGGTATGCGGAATTGTGGACATGTACTGAC
TGAGCGCAATCTAGTTGCGAATAACGCCGAGGTCTGACCTCATGCCCGGTCATGAACCGAACAGGCGGAACTTTCCTCTA
ATCTCGTTTTACCTCAAACTGATCGGCACCAGTTGCTGGCTGGGTCAGACCAGGCGGGTGCCGCATCGTTAGGGGTCTGC
GGAGGCAGCATGGAATGGAAACAACGAGGGTAAGGTCTGACAACCATACAAATGCAACAAGTCCCTAAACCGGTTGCTAC
CTATGACGGACTGGTAGCCGCACGTTTGTCCGCCGTTAGCAGAAGAAGGACGTGTGCAGGCCGAACGGTAAAGACAAGGC
GTGCGAATAAACAGGAAGAGCCCGCGCCGATGACTTCACTCGTCGTAGGCTAGACCGGCGCAGGTATGCGGACGAGGGGG
CGGACCTTAATGTGCCCCGGTGCGCGGCGGTCACCTGATACTCTTCACGGGACTTCGTCCGTACCGAAGCACAGGCATAT
GAAATCGAAGTCTGTATTCTAAGAGACTAATAAGGGCGTGGAGATATCGTACACGAGCCCTGAGACCGGCGGCTTTGACT
GCCGCTACGGTTGAAAGAAAACTGACGGCGATGCTAGTGCATTTGGCGAATAGGATCTGAGAGAGCATCTCCGCTGAACC
TACGCCGCGGTCGCCCCCAAGTAACCCGACATCAAGATCACTCTTTGATGCCCTCCAGTGGGGCACACGGCCACCGTCCC
TTAACGGCAAAGAGAAAGCGGGGGAGCCAGATGACTCTAGAGGTTACTATAGACTGCAGCAGGAGGAGTTGAGTGAGAGA
CAGGACGGGTTCTGTGCCGATGTAGGACCAGCGCGCAAAGCAGGGGGACTTACAGACAACACCGCTTGTCCCTATCGTCA
GGTTGTCACTTGTATCACGGAATAGGTGAAATACTAGACGATGGCGAGGTGAGGATATCGAGCCTGTGAATACAAGTGCA
TGCCTTAGCTCGGCTTCGTCGCTTGGAGTAAGGCCCGGCGACGGCCCTATCACCTGCAAAAGCGAGCTATGACTGCAGAG
CTCCGCGAACCGGGACGCAGTTCGTCTACTCCCTCTATGACAGAAAAGGCTATTTGGGGCCATGGAGTACCGGACCGCGA
CATGACCTTAACTGTACCGGATTGTGTGCGGTCTACGGATCGTTAGTTAAGCGGAGGGCGTCTCTCGGGGGGAACTCGGT
TGGGCGCGCGAGATCTTGCCCTCTCATCGGTATATCGGTGTTTCCCGCAATCCGGAGGTGACCCCGAATGATGCCAATCA
CAACCGAGGCCGCTAGTGCTCGTTTTGGTCATAGGACAACTCTGTCAACACCCGGACCCAGATAGCTCCCTGTCTTTCTA
CAAGGGCCGCTCTTGCCCTCAAGCTACCTCCTGTGACCCGCGGTGGCCGTCTCAAACTCGGTTATGATCCAATCTGAGTT
CTGGTCGGTCGAGCGCGACTCCTCTGTCGGTCTTAGCTACTGGCACCTTAGGGTTATAATTCACCTTCGTACGTAGTCAG
TCATCTTTGAACGTTAGTTTCTAGTAAGGGAGCAGCTATGGTGCAGAAGTTTGTCTAATAAGCGAAGAAAGCACGACAGC
CGAAAGCCAGGAAACCTGAAAGCGGTTGGAATCATACACACGAAGCGCCCACATCTGCCGGCCGCCAAGATTTGGTAAGC
ACTTGTATTCAATGTGGGTGCCGGCGACGACTATCGGACAAAGGGGCACGCAAGTGTAACGGATATTTCTAATTGCTGAA
GCGGTCCTCCCACTTATCGTACACCACTTTAGTGAGGAAGATTCTGTCTGGGCTAAAAGGCTACCTCGCCAAGTCCGCCT
AGAGGAAGTCACGGGGTCTGCAGCCGGGGTAGGCGGGCAGACGCCCTGAAGCAAAGTAGATCTCAAGATATTTCATAGTC
TGGTGATCGCCCCTGGGTGCTTGATAGAAAGTTCGGGATATCCGAGACGGCGTGGACCTCCGCGCGTATACCGGGTGCCC
AACCCTATCAGCGGACATATCCACCAGTGTACGCAGAGTCTACTGAGCCGGTAGCATGGTACAACTTGATTGATACCTCC
GACCGGTTTAAACGTGTCTCGTCCCTGTATTGAGGAAGGAGCGGCAATCTACCTCAGTGGCCAGTGATTGACAACGTAAC
GTGCCACAATAGACTTCGAAGTGTATAGATCAGGAATTAAGCACTGCATGAGGTGCAACCTGATGGGTTTAATCATGAAG
CCGGAGTGGTGTCTTATATACGTAGGTTGATAGTTTGGAAGGTAACCTCCGGGGAGA-TTGTGTGGTGCAACGTAATCCC
AGATCGAGTCCTACGGTGACTTCTGGCAATCTCAATGAAGCCGGACTTGCTTACTTCTTTCCCTCTATATCCATTTTAGA
AAGTGTTCCGCATCAGACTGTACGACGGATCGCTGGCGTGATAAGCAGCGTGCTCAAATCGTCGTCTGCCAGCGCGGCCG
ACCGTATCGGTGGTTCATATACACGGTCGATGACACCAATTGGCTGGCGAAAGGCTGCGGAGGCTGCCACAGGAGAGGCT
AATGGCCTACGGAGCTACCTTACCGAAAATTACTTCAGACGCGCTTGTCTCCCCCACTGTCATCTTCACCTCCTCCGGAC
CGTGTTTTCCCGACCACACCGCGTGGGTCTCTCGCGTTGCTCCTCTTTCACGAGATATTGACTGATCTGACGAGTCAACA
TCAAAGTCTGCACGTAACCGTAAAACTCGTTAAAATCGCCGGCCAATGTAATGAGTGAGGATTGCGGGCTAATCTGATAG
TGTTTGGATCCCGTGCTTGTCGATCGCATAGCATCAACTAACGACCGCTCGTGAACTGGAGAAGCAACGAAGAGGGAAGA
GACAGGGGGGATCCTCTATGCCTGTCAATGGCTGAGTAGCCGTGCGGTCACTCACGGGTCTCAAGTTGCTGTAGGATACC
GCTGAAAACGAGCATTTTAGTGCCTAACGGGCCATGGCATGACCCTTTGCCGTATTGCGGGTTTCTACATTGGTTTTATG
GCAGGAGGTAAGGGACGGGACTGTGTGAAGAATCTCCCGTTCTATCTAGACACGCCTCAAAGACGT-CGCCCGAGCCACA
ACTGGATTAGGCGACTTGATTCCTCCTGCCGTTAC-TCCCGTGGCATTCCTGTATCTGACGGGTACCGTCAGCGGCCTCT
GCATTTCGTCAGAGGGTGAGGGTTGGATAGCCCTATCGATAGTTAATTTGTTACCAGGCGTTTTCCCTGTCCCTAAATTA
GCTCGCCCCTCTTATGCACGACAGACGTTCTTTGTTATTCCCACCCGGTCAGTGAGCGCAAGCAGGGTCGTGCTGACATT
GAGCGGGTACATGAGGACAACGTGGGTAACCGTACAAATGCGGTGTGACCCGTGGGTTTGGATAAAGAAGCGGTTTACTG
CCCTTATCGGACAATTGTAGGACGGCATAGCTGGCCTTAATTCTCCGGCCCGATCGCCCTCATACTAGCAGCCGGCCATC
ACACCGCGCTACCAAGACTCCAAAGTGCTTCGTTGGCGTTGCCGATATGTAAGGCGGGCGAGTCCATCCAGATTGTAGTC
ATCCCGAGCAATGTGGCGTCTCTATCCTGTACCGTCGTACGCCGATCGAAGCAGTAAAATAGGTGGACGACCCATGATTA
GAATAACAGCAGTAACCCGATCTCCACGCACTCGGAGTTCCCTCTCAACCTAATTGCGCGGCGCAGTAAGCATCCGACGT
ATAAAGGATTGAGCCGGCTCACGCACGTCGTATGTCAGCTACCCCGCGTCCGGTCTTCTTCCAGTAGTATATCTCCGGGG
TTTCTTAAGATTGGTTGGTAGCTGACGGCTCGATCAGCGCAAAGTTCTTACGAGTAAGACTAGGAGCTCATGCTAGCACC
CTCGTATGGGTCGCACAAGGCCAGGCATCCCAGCAGTTCCACTAGCAATCGGTGCCACACACCCGGTGGAGCCGCTATGT
CCTAAGTGGCCCCCGGAATCTTTTCGTTTCGGCCAGCTGGTTCGCGGGTCGGGACGTAAAATGAATAACGCATCTGTTTG
TCCCCTACGTGCCAAACTGGAAGGGTGCTATTTGGGTGCGGCGTAGCATTCGCTAGGGGTGTTTTCCCCATGGGCACATG
GTGCAAGAGCCGGGTTTATTGGGTTCACGAGGCTTATGGACAACGAATATGCCGTACTGCGGATACTCGTCTCCTACGCT
AGAGAAATCCGGTATAGTACACCATGAACAAGTGGCCGCCGTAAACGATTTATATATATCGCTCGGAAAAGTAAGCGATT
TGGGGCTTCGCCCGCCGAACGATGGTCCTGACCCCGCGTCCGGCGAGGTGCTACTCTCGCCCCTCGTGTTCTCATCGAGG
GCAAGCTCGCGAAGGGACCTAAAGTTACCGCATTTCGTAGCTTCCACCGGTAGGGGACCCCTGACCGTTTAAGACCTCAC
AGGTCCGCTCATATGAGATGATGTATGAGAATGGCGGTCGCGTAGCGTGCGCACACCTATTAGCTAAAACGAAATTTGAT
TGGTCGAGATTTCGCTGCCGTCTCTTACCCCAGAGTGGCACGTTAGGGTTGGACGCGACGTTCGCTCGGCCGCGAAAATA
GTGCGCGACCGAGCTCTGCGAACCCATGGCACACGCTAGCTCGGGAGTCCGTCGTGATTATGTTAATCGTGTCAGAGGCC
CTCTCTCACGGCCGGGTTATGTGCTCAACCGGTTCCACCCACTCCTCGGAAGTATCTCTGAATCGAAGGGTTTTACCTAC
CACGGGCTGGAGCTCGTTCCTAAGGGACAAAATTTGACCGCACCCTGAGTGGGCTGCCATCGCTCTCGCACACATAGCTT
CAGGCAGCCTCCCGGGCAGTGTTCACCCGCCTAGGCCCACCATAAGGGTGATCTTCTCAATTGGTGAGGAAACTTCTGCC
CAATGATAAAGAGATGCCGTCTTTGAACGAGAATACGAAGTAACCGTTCAGTACCAATTGCCTAGTTATTTTTCCAGGTG
ACCGCTTAGGTCACCAAACCGGTACGCATGGAAGCGTGACTGACTCGACGGCTGTGCCAAGAGGGGCGGGTAGCCGTGCT
AGTAGCGTCATAGCACCAGACCTCTGTTCTTTGTCAGGCCAGAAAACGCGTTCCTCGGGTCGGTGGGCACCCTGGAGGAC
CTAGGACCCTCGGAGGGACGGTCATTAGCCAATTCAATGAACTAACGTCTTCCTTCTATGTCCTTTCTAGCACGTCAGCG
CAGGTCAGAGAAGCGCCAAGCGATATAATACAAAAGGGGTTGGGATGGATGCACGAACGGCGAACCGCCGTCGCGATCAG
TTCATCTATCATCATTACCTGTACAACAACCCTATGATGCCCAAAACAATTCTGGGGTGTGAAAGGCCTATGGATATACC
GTCATGGAGGGGGCCCAACTTCCGCATGCCGCGAGCTGTTGTCCTATCGCAGCACTATCATGACTCACTGGCGGGGTCGG
ATGGACGTCCAGTAGGCCTTTAATTGCGGGTGGGGGATTGTAGATCCCAAGCATAAGATATGACTTAAGTCTGGTGCTTA
TACACGTGTGTCCATGGAGATAAGAGGTCGGCATACGATCGGTAGCCCTACACCACACGAACACGCTTGCCCAGTCACGT
TAAGGACGATCCGCGATGCGCAAGGTGCCCGTGAGACCGTGATCGGAGTGACAATTCAGAGACCTCGGTGAGCCGGCTGA
ACTAGGGTTCTTCGGGGTTTGCCAATCGTGGGAACCTTTCCAAATGATGGACAATCCAAGCGCCCGACGGTCACATAGCT
CAAGGCTACAGCCTCACCTGGTATTGCAAGAACGAGTCAGTACCGCCAATCGCGGCTTTAGGAGATGTCAGCAGAAGTCA
CGTGTGCGGGCGCAAACGGTAGCCAGCCAGAGCCAGATCGCTCCCGCAGCAACAGGTTATCACAGACTTCACGGCGGTGC
CCGGCAGTATCATCCCGGCGTATTGGGCTTAGGCAGATACTGCGTCCCGTGAGTTGGTCGCGTAGACGTTACGCAGTGGG
CCGGGAAGAGCGTGCAGCGGTCTTTGCGTACGAAGTTAAGCATGAGAGCGGACGCTGACCTCCAGCTGGGTCCGATACAT
TGTCACGGACTATAAATGGGCTTATTTCCTCTTTTCTCGCTGTTTGTGCTATCT-TCAACGAATCGTTTAGGGCTCCTCG
GCTATGTGCCACTGAATTAACACGAAGGATCAGCGTTTAGCTGACGAACACCCCTACCCGCCCGCGTGGTGAAGAATTGT
CGTTATTCTGTAAAACCACCGAAGCACGATCCGTTTTGCTACAATTTGGCCAGGATGTTCTCGGGCTTCTTCTCCTCCAT
AAGGAAGTCTGGCCGGGGCTGGCGCCGATACCACCCTTAGAAGAGGTTATATGGCACGCGATCGTACTCACTGCGCGTAC
ACAAGCGACTCGACCAGCGCTGTGACCAGCTCTACTCCGATTAGGGTCACCTTATTGCTTGCAAACCGACATTCACGGGC
TCCCTCTTCATGGTTGTCAACCGCAGAGAATAAGACGATTTACGCGTATCAACAGTGCTATGTCCACATTAACTGTTACC
GTGTTGCGCGTTGTTGCTTGTCCGCAGCGATTTAAACGCAATTTGAACAACACCCTGATAATTCAAGTCTTAATCTAGGT
GGTATTGCTGCGCACAGTCGAGGTCCTTTTCGGGGACTGCATGGCCGTTGCCCGTCTGGTAGGTGATCAGCCCGAGCGAT
CGTACTTAAGAGGCAAGCTGACGAAGCGAGTTTCGGTGGGTGCTCCCCTACTAACAAGTGACACGACCTTTCCTCCCCCA
CGGATCATAAACCTCTAGGCACGGCCTGTGCAGGTATATACCTCGTCGCTAAAACGTTTCCCTTGACGACGATCATAGCC
ACAATGATTACCTTTGAATGCAGCTCACCCCTAGCTACGTATGGTATACATACGACCGCCAATGGAAGCGAGCCGTAAGA
ACTCACTTCTGTTCGCCGTATTGATATGCCATGAACCTCCGAAACCGACCTCCCAATATCTGTCGTTCCGGCGGACCCTA
CACGAAATCTGTTACGGTCGGCGCATCTGATGCCGGTGAATCTCGGTTATCTTCCCGTGGACGAGGAGGTTTCCGGCCTG
ACGATTTCTTCTGTAAACTAAGCTAAAAGACCGTCATTTAAAAATCCCCTTCCGCAGCTGCGTGGTGGCACCTAGCACAC
TAAACGTCTATGCACGTGGCGTCAAGGCCCATTGCGGTTCGAAGGGCAATTGCTCCCCTGGGAACAATAGGCTCGCCCGC
GAGAGTGTCGGCTTCTAACAGCTTCAGGTTGTTTACAGCACCAGCGTCCCCATCACTTAGTTGAGATAGACCGCATACTG
GATGGTCTTGAGCGTAGTGCGCGGCTATTCTGGATATGTCTAACCTACGCAAACCTCCGGGGATTCTGTTACTCGCGAAA
CGACGACCTGCGCCAAATAACTGGAGACGAGTAGACAAAGCCGCGTACCCTTAAAGGGTAGCTTTCAGAATCATACCCCA
TAGTCCTGGCAGCGCCAGCGTCCTTTTGGTGTACTGGCATTCCACGGATGTCTATGGTCGTTGCAATATACTCTTTGACT
TTCTTTCGTTGGCCTGCTGAAATAGCGTATCCCAGCCAAGGCAATACGAGGCACGTTGGCCTGGCTAGATCGTAACGCTT
GTCTGTTAGAGCATAACCGGTCCTGCGACCACTAAACTCACGGTCAGACTATGAGCGCCTATATATCAACAAACTAGTCC
AAACCTCTAGACATCCAGCGCGTACTCGCAACCCTTCACGCGGGGCCGTGTCAACTACACTCGCTTGACATGTGAAGGTG
GGAACCGCACTCTACACACTCGCCGCGCGTAGGTAGAAGTCAGCTTGATTAGTCTAACTAATGTTTCATGGGCACAGACG
AGTACACCGGAACCCCAGTCCTCGGCTACCGTGACCTGGTTACAACCTGAAAGGGTGCCCGACTAACTATTGTAACTGAA
ATCCTTTTTTAATGGAATGAGGTAGAAACAGTGGCGACCCCCTCAATGGGATCATGGTCGTACAGCCCTGTCCAGTAGGC
CAGCAGATTAGAAACTAGATCCACACCCCGTCACAGTGTGTGAGGCTGAGCCCTCCACTCTTCTCGATTCATGTAACCCG
TTAGGCTTGGCATATGCTCAGAGAGATGATTCCCCCTATCCAGCGGTAGGGGGTTAGAAGGTATGCGCAGGCTGTACCAC
ACATGCCCTCACTGATCCCCGACGTAGGCACATACCCACGATAGCGCATCCCCTTTGAAAGTGCCACCCAGATCGTTGAC
CGGGCGGTTCGCCGGCTGGCCCGTCCTCACGAGTTCTTCGGGAAATGATCCAGCGTTTAGTTCCTTGACGTCGCTCTATA
AGACGGTTCTCCAGGCGGGTGTCAGCTACAGATGAACAAAACCGGAGTCTATGGAAGAGTACCCTACGCTTTAGGGAGTG
ATATATTAAGTCCGTCAATTCCACACGGCTTCGTGTTTATTTTTAATTCTCGCCCCGAGAGATTGGTTAACGCACTCGCG
GGACGGTTTGAACAGCAATTTTACCAGGATTATAGCGCCACGATCGTGAGTTGCGCGTTCACGTTACCAACCTATAGTAC
CACGAACCTGTCCCTCATCATCGTCATCTTTAAATGTCTAACGACTAGCTGGCGCTCAGGC
>SRR354008
A-ATGTATCAATGCACCGAACAGTTCACGTGGCATTTGCAGACGACGGCCAGAGATTTTGTGATTTTGTGAAGCGTCAAG
GTGGTTTCTCCGTACGGAGAAGCACGCTCAGACCATTTAGCTCGTTATGAACGTCAAAACCTGGTAATTATCCTCAATCA
TGGCATGCCTTCATGACTATCGACGCGCTTAATCGCCGTTTATTAGGGTTTGGAAACGAAAGCTATTGCCATTCTGTCCA
CGCGCACGCTCCGTGCATGGGGGAGTTTCTATCATTCATTACGTGAGTCCGATCCAGACTACGCCTGTATGAAAATTATA
TGGAGAAATGCAGGCATCAGTGATAAGGCCGTATGGCCGATAGAGATCTGAGTTCCCTAGTGTAAACGAGTCGCCG-GGG
CCGTCGTCCATCGGCTGAGTATGGCGTGATGTTGGCGAAGCAAGCTCATGCAGCTAGCGGCCTTAGCCGACGTTCCAAGA
GGCCCTTTCCGCCTCGTATTTCTGCGGCAACATAAACTACGAGCTGGCTGTCGCCGAGGTCGCACCTCGCGAAAATTCTC
CAGGGGCTGAGCCCTGCACCCTACTTATGTCCCAGTTTTCTCGTCAGACTTAACGTGGTTATACTAATTTTCGGCTGCTT
GGGACCTTAGGGCGGATAGGACTCTTCCGTGACGGTTCCGGGTGATCTGTAGTAATTTAGGGACGTACGATCTATCTCAT
CAGGCATACGTGCGAATTATTTACCCGGACTCCAATAGCATCCGCGTGTTTCTCCGTGCGCGAAAGGTCGTAGCATTTTA
TAGTCAACTCGCGTCTCGACAAGCGCGAGGATTTGATACAGCGCGTCCGCCCGTGTCCCCCCGCGTATCAGTGACCTGAG
AAGAGGGCGGGAGGACAGCGCGGACCCAGAGAGCTGCGTCTTACTGCTCCATGTCCGCTTCACTCAGCGTAGTAAAAGGA
CTAAAAGTAAGTGGAGTGCTCTGCCCTATGTCGCCTCAAAATTCGGGGGTGTGTATGTGGGTTCGAGCCGGGTGCAGAGC
AGGTCTGCTCCAGGGACGCCAGCAGAGATCGCACATGCTCGCAACCCGAAGGGACCGTAAATCAATCGCAGCAATGCGCA
AGGCCCCAAGTGGGGTCGTATTGTCTAACCTCCCTAGCATACTGGACCAGTGAGAGGATGCCCATAGCAGGTCAGAAGGA
GTCGTGGAACAGCGCGCCCTCGTGCAAAGGACCGGGCGTCTAGTAAAGAGGTGGGTACGCCCTGGTGCCAAAAGCGGCAG
CGGGCTGATGGGCGGGCGGGCTCTGGCAGTGAAACTACAGCTTGCGGGAGGAGGGACGAATCCAAATATAGGGAAATGAT
CTGGGGCCGGAAGGCCGCAGAGAAACGTCATGCAACGATGAGTCTTTGGAGACTCATACCAAATACTAAGGTTGCTAAGG
CCAAATACATCACGACACGGGCGGCCACCCGGTAGACGCCCTACTCCTGAGGAGACCTATAGTTCGGGGTTAGTCTGACC
AGGGAAGCAATCGGGGACTCAAGGTGCGACCGCCGCTTCACGACGGGCTTAGGCCACGAGATATGGTGCGCAATAAATGC
AGAACGTGTTCGGTCCGGCCGATTCTGCGAGATCCCGTTCTATTTGCTTGATTAGGTGACTGCCACAACGCCAGCATAAT
CGTAGGTTATATGCAATGGTATATCCCGGACTAAGTGAATGTGCACTGAACACTCGGCCCTAGCACGCTTCGAGAAGGCC
CTACCAAACCGACCTTAGCATGCAAGAGTGCAGGTATCTAACAACCTACAGATTAAACCAAAGCCCACTCGCGTAACGGA
CAGCTCCGCATCCCCGGGGCGTGTACAAAGGAGCGCAATGCCAGTCTTGTTTCCCGAATATGTGATTTCCTATCTCGTAG
CTTTTTGGTAACCAAAATACGTGGCCCCGCCAGTATGAAGCTTTGGTTGCCGTGCCGTAGTTTAGCGGGCTAGTTTGTTT
AGATCCAGAACCTTCCTCTCTTGCAAAACACCAGATTGATCACGTTCCGCCAGTACCCTTACAAATTCCCCTCTAACTAG
GGTCCGCGGGTATAAAGGTGGCTTTGCGGTCCGTACCGGGTTAAGGCGGAGCATGTAAAATCGCGTGATACATACCCTAT
TCGCTTAATCTACGGGGACCCGAGTCCTGCCTATTGGAAGCCAATAAGTGTACGTTCGAAATTGCTGCAATGCCGGGGCA
CCCCG-CCGACGAGTTTGAAGGAGCGGATCATAGCGTCACCCGTCCCTGTAATGTACGCGACACACAAGCCGTTAGCCCG
AAATGTGACGCCTAGGAAGCAACCAGGATACCCGGGCAGGACGGGCTTAATGCAGTGCATCGGTCTCTCCCGTCCTTGAA
AGCTATTCATCGACTGCTCGTGACTAACTTACCCCTCCGACAATCTTGACGAGAAGGCTAGTCGAGAGGAAACTAAACTG
CGAAGATCACGCGCTAGCGGGTCGCTCTGATTCATTCGCAACATCCGCGGTCTACGGATTGCGAATCCACGCGAGCCGGC
GCGTAAGATCTCAATCAGCACCGGGTTGGAGCGCTCCAACGGCAGCCCTGAAGACTTTTGCCATACACACAGCGTTGACG
ATTGCGCAGCCATGGGGCAACGCCGCATTGAACACAGTGTCACGTCTTCAGCGCTTATTCTGTTTACTGGAATATGACAT
CCGTGCATATCTTCGGATGACAGTTGTACTCGTAGCCGGGCCCACCGCTACTGCACCGAGGTGCCAAATT-ATTAGTAGT
TATTCAGTACCCCATGATAAGTTTGGCCGTGCCCTCTTCGCGTGGTTTTTCCCGGTAGGAGTTTCCTAACCAGCTGGCAA
AATCCTTTGGAGTGTTTGAGATGGGGTCCTCTGACATTGGCGGTCCCTACGAAGCAATATTGAGAATGAGATGTAGGTAA
CTTAAGCGTGATTGCTGTTCTAGGAGCATCAGCACGGAATACGGCGTAAGTGGAAGAGGAAGAGGAAGAAGCTGTTGAAA
CGGGTCGAATGTGGCTGCCACGCTAACCATCGAATCCCCTCGCGGCGCTAGATCAATGGGTCAGGGAATCCCTGCCGCGG
ACCAGGAGATCGTAGGTTGACGACAACAGAGGAGCCCTGTTATGCGCTGAACTTGGCTATCTGTAACTATAGCAGGCCCG
AACGTCGGGATAATTCCCAACTGCTGCCTAATCCAACCTAACTCCCAAGAGCAAGGAAGTCCCCATACGCTTAACATCGT
AGTTCGCCCTAATCCGACCATCTACAATCGAGGCCAGCCTTTACCGCGCCTCAACGGTGAAGCTGACGCGCGGCGGTGCT
TCAAACCTCCTTAGACGGTCAAGCTTCCTTCCGTAGGGCACGTGGACTCAGCTTGCTGAGGCGCTTGAGTAACGGTGCTC
AAGGTTACGACTCCGGGCAGGCCTGAGAGTATCTTTTTTCCGGCATAGCTTCCTCCATTGTCCCACGTACTGCCCTCATG
TACACAAAGCCACTATGGATACACTAGAGTGAATTGCAAGAAACACCAGAACTAACCGCATCCAACGTGTACTAGCAGAT
GCCACTGCATACTCTCTATTAGATCGCGTCTCTTCCTAATTCCTTCACTTGCGCTTTGGGGGATTAGGTTAGCTTGATTG
ATCGTCTTTTATTAACAGTCCAGGTCTTTTGAGGGTAGGAGTCCCTCGGTTATGTGGCCCAGTTAGTTTACATGGTCATT
TTCCCAAGACATAGCTCATACGCCACCACTCTTGATTGCTAATCACTGTGTAGATACGGAAGCCGGTAAACGACGAGGTC
AGTGACCGTATTGCTGTCTTGATCACACCTACGCGGATGACTCATGCCGCCCTGCGAGTTTAGAGTGACCGCACTACGAA
TCATATTGACT-CATCTCCTGACTCGTATTCGGCGTGCATGTCCGTGGTTATATTGATGTAGTATTCAAGCGTCCCGCTC
GGATAACACGTTAGTTCCGGACAGTCAACGAACCAACATTAAAGATGACTAATCTATTCGGGCGTGTAGATATCGCTTAA
CATATGGTTAGATAACGGGTATTGTCTTTGACTATAATGAATTCGGAACCATGTCTCGTCCTCTCCGGCAGCCTAGCGCG
ACTATCATCGCGCAGAATAGAGGACGCCCGACCAATCT-CCCGAAGTGCCTTCCGTTATGGCTGGTGGGGTGTATGCCCA
AGCTACGATGCGAGTCGCTCGGGAAGGCACCCTAGCTTGCCAAAAAGCCACGGGTGCCACATGCAGGTGGTAAGCCGACC
GTACAAATTGCATCACTACGTGCGTACACTGTAGAGCACAAAGTGAAACGTCCGCTACAAGCGCGTAAGCTTACGCGACG
GGCTGTCTCAAAACCTTCATATCGTCCGGCGACCCATTGATGCCCTACAGATCTCAAGGACTAAGATTGATTCGAGCACC
TTGTCGGAAGTGCGCTCAAACACTTGTTCCACTAAACGATGGCCAAATCAACCTCTTACTAGAAGAGTAAGATTCTAATG
AGGGATGTGTTACGCATTTGGGTCTCTAGCGCCTCGGCCTGCAGCTTGCCTGTAATGAATGCGTGTTGAGAGAGTCGTAA
ACTACTGCCGACACTCAAAAACGAATGCCGAACGTGTGCGGTGGATCTCGACCATAGCATGTTTCTTACTAGAGTGCGCG
GCCGCGAGCCTAGGCCCTGACCGATGAGGAAATCATGAGGCGGCTAGAGTCTCGACCTACGAGGGGTCTGTTCCATGCCA
AGGGCCGACACGTGACGGAAAGATACCCTAAATACCCACAAGCCTGTGGCATGTCCAATACGGTGTCTGCGTTTGAGCTC
ACTCTCCGCTCCAGGAGTCAATCCTCCTATCATGCGCCGGGAGCATGGCTATGAGAGTAGGAACTATTGGCCTATATAAT
TATTCAGCAGGCTCTCTAAGAAAGCCACATGCCCAGGCGGCCATAGAGCATAAATGGGTATGGGTAAATAGCTAAATTGC
CTTGAACACTGGAAAAGTGCCCATCCGTGGCTGGGGAACTATACGTCGAGGCAGTAGCGAGCGACGAACAGAATGGCACC
GCATGCGCCAGTTCATCTTGGAGACATATTGCATCCCTGTATCCCATAGTTGAATAAAAGGCTGGGGTCACCAGATTCAA
GGTGAGGAACTAATGTTGTGTATCGCTCAAGGGTAGACGTAGCGTACTATCAATCCACTAAGATAAGAAAGTGGCGACCC
CTCGAGATGACCACACGGGGGCAAGCACGTGATCTTAATTCCCGAGGTTCATCAGCATAGCGCAGGGCAGCGGACAGGTG
GACTCGGCAAATGCCTGCTGGGTCAGAGGCTGATCATTCACGCAGTGCCCGGAGTGTCCTAAACACGGCCGCGTAGCCTA
TTGGGGGAGAAAGATGATTAGCCACGACATTCGATAGAGAGTGAGTCCTCACCCATAGATCTTCATTTATCGACAACCGA
GTTTAGAATTCCTCCGCGGGATAGGTTATAATGCAGCTGGTTTAGCTTCGAGTTGTAGGGCCACAATTAGACTAGCTTCC
TGGACCCACCCGTCTACGACAGTTTGGATCCGGACAGGCCTTATGACGATAATGGTTACACAGACCCAGGAGCAGGCACC
CACCCAGCCCGTGTATATACGCCATGAATTCGAGCCAGAGTTGTGCCTATAATGTAACTGCCACGTTCTCACGCGGGTTG
CATTGCGGAGGGGTAAGTAGGTTCAGCAGAAGCAAGTTGGACGCTTCTAATGCATACCCTGCAGCCCCTGCTGCAGGCTA
TCGGTGGCACGGAAGCCTTATCACCTCTGAGACCCTGGAGGGCGGTTTGTCTTTGCCCCCAGATGCCAGCGCAAATACTG
AGGGTATTCGCGCACAACGTGCGTGCCATGAACGACGACCGTCCGCGGATACCCCTACCACATGGTCAGTACTTGCTAAT
ATCCCTTTAAGGTATTAGTCCGCTCGGCGCGACGCGAACGAGCCGGTAGTTTTAAACTATAAACGAGGGTAGACCTGGGC
CTTTACGTAAACGACTCAACTTTTCATGGACGAATGCTCCAAGTCGCGGTCGGGCCGCTTTAAATGCCCAGACGTTTTTT
TGGCGAACCTCTGAATTGCTGGTAAAGTCGCATCCAGACACGGACCGGACTCACGACTGGGGGTCGGGTGGGAGTGAAGC
GGCCTTTCAGCCGGAGCCCAGAGATATCTAGCGGTGCAGGAATCGCCGACAAAAGTAACAGCGCCGCGTCTCCAGCTCCG
ATAGAGCAGTTCCTAGCGCCGACTGCCAAGGTACCCTGTAGCCCGACGCCACACGTTTATTAGGTCGTCGGCGACGAGTT
TTGGCGGTCCAATCGCACAGCATCACGAGCCAGGGGTCTCGGCCCCGGACATACCTACCCCCTTACAATCTTAAAGGGAG
CATTATGCACCATGGGACATCCTGTTGGGGTACGACGAGCGACTGTCATAAGCATGGGCATCAGGCGTATGTACCCTGAT
CAGAAATCGTCCTCAATAGATGA-ATAATGCCGCCACGAGTCTCGGTGAACTAGAACGCCGAAAAACTAGACGATAATAC
GGAGAGACAAAGCTAACACCAACCCAGTTTAAAGGTTGCGCTCCAAGATTAGAATTAGGACTAGGGGACGACTTGTTAGG
AAGCACTCTTTAATTGACGTATCATAGAGGTTTCGGGAGGCTATCTCGGATGGGTTCACCACAACGAACATCTGTGTGGC
GCCGTAACAGGGCGCGTCCTTGGGTCTCGCCTCTGTCGGTCACTCCGTCCGCAGGTATTTCAGCGGCCAGAGTACAGATT
AGCTGCCGGCGCCTTCACGAATCACGTCGAAGGGAATCGAACGGTGAGGGGTCACCCTTAACAAACAAGTAACCAAAGTG
GGTCCAGGCAATCACACACAGAAAATCGAATGCTGCTCGGGTAGGCGTC-GTTTCTTAAAGATTATGCGGTCCCGCTGGG
TGGCGACTACTTCGCCTGCCACGGAGACTGCAGGAGTTGGCACGACCCTTTAAATGCTGGGGATGCTCTCTATCATCATC
GAGTCCCCTTAGCACAACTGTTATCCCAATATCGCCAGCTAGCATCCACCTATTACCATTAGTTGCGAGTTTCACGTTCT
ATGAAATCTGTTTTGCCGCCAGCGTTATCCGGCGCGTGCCTCCTCAGGGCGCTTATTTCCTCAGCCACCTACGTATCAGC
CGATGTACCCATCGGTGGTAGCCAGCACCTAGTGATCGGAGGGCGGCTTACTGGTGCGTCCCTGATAAGCGCGACACGCT
GGAGGGTGCCCTTCCCCGAGGCCGCTTTTCACCTGCTTTAGCTTGGCGCGTATACAACCTACCAAAACTAGTCGTGCGTT
CTACAATTAGTCTTATTTACGGCTAGACATCGAGCATCTTCTGGTTTCCGGTCTCCGCAAGAAACGATCGCCCGATACTC
AGAGTGCCACCTTGCTCTCAAGGGAAGGAAGTGCATGCCTAGCTCCGAGAGTGCCCGGCCACCCGATTCCGGGAACAGTA
GTGAGGGGGTCTGGTCCTTGCATTTAGAACTGAGGCCGCACGTTGGGTCGCAGCAAAGGGCGGATCGAGTGCCGTCAGCA
CACGGACTCCGAGGAGCCGGGAAGGTGACGTCGACTCAGCGACACTGATCCGCTCGGGGTTTCGAGGTACCACTCTATAG
TCGAGAGGTAAGGACTCATCCTCGATTTACCGTATGAGCCTTCAATGTTAGATAACAAGGGCGTTCCGTCACGCCAGCTA
TACGGGCCTAATCTAGCACAGGAGCAGATCCCCCCGGCCGTCTAAAGCTACCCACGGCGGCCAGAGAGTAACCAGACGGT
GCTCCGGTAGGCCCGTGGACCATACCAGCGTCCTATTGTCTAAAGGGGGTCGGCTCACTTTGAAACTAACAATTTTACGG
TTAGATCAAGGCAGTATTGGGATGTTTCAACCGCGGGCCCTGGCACGACCGATGGGGGGGCGTGGAGGGGCGTGATGAGG
TTCGGTCACATTTTGGCGGGACAGCCGAGGATCG-CGGCCAACCTCCGTAAACGCTTCGTGCCCCGTAGGTGACGCCTCA
TCGGGAGTACAAATCCAAAGTCCATACCTCCCTGATTATCACAGCAGAGGAAGCCTGGGATGGTTTTCCAGTCCGAATCC
ATCGGGCCGTACTCCTTGACAAACCGGATAACCCGACGGATGGTCGGTCACCCTGCTGAACCCACTTGTAGGATACTTTA
ACTTTCACAGTGATTGCTCACGGCACGGGTATCACCCGCTCACTGCTTCCGCGTATAAATGTACGGTTCCTCGTTGGTAC
TCATCAGCAGCGGTGAACGCAAGATCAGTTGGACAGGAACACCTACTATCAACTAACGGAACCGGAGCTAAGCCCTAACC
GCCGATATACCACGGGTTGCATGACTCGACGTTAGAAGCTCTTGCGGGTACCTGAATGGTTTTGGCATACGGTTTCCCCC
CAGATTTGCTATGTGTCTATATTCGTCCGCGTAGACCAAACCGACGTCAGATTGAGCGACTCGCACGAATAGCGTCGTTG
GAGTTCCGGTGTGGCGGTACGTAGCAGCGTTAATGTCGTAACAATCGTCAACAGGTGCTCGGACGTTGGTGGGCTCTTTC
GTTTCCCCGTGCGCGTATCGGAGTGGCGTGCCGCATCGACGTCCAAAGGTTACGGTGAAAGCCCCCCTAAGAGCCCTGAT
TCAAAAAAAGCTAGATTGCAATTGAGGACATCTACCTGGAGGCCCGCGGAGCGCTGCGAAAAGGCGGAACGGCTACCCTC
GTACATCTTTACATGTGTTTCGAGATTAGGTCGACGACCATCAAGAGCCGGATGGGTTACCTCAACGCTGGTTACAAACC
AGACTTAAATCCTGTGTCGACTTCTGCAGAACGATGAAATTGTAAGCCCTTCAGACGACCTGGCATCGGAGGATACGACG
GGTTTGCATTGGTTAATAACTATGGTAGATCTGTACCGGGCACGGGCGATAAAGAGGAGATCACACAGGGGACACCTGAA
GCGTTCCGACGCATGCTAACAAATTTCGGCATTACCTTAGTGTAGCCCTATGCGCCTAAGGGGTCTCCTCGGAGCGGATA
ATGTTGGTAAATGATATCAGCAATACAATGCAAGGCAGACTACAGGTAGGACCGGTT-TTCCGCAAATGTTGATGGCTCG
TACCATGAAACTCGAGGCCGCCGATCCTGTGGGTATCCGTGGCCCAGGTGCCACTCATGTTAGGAGCACCTTCCTCTTAA
GCCGCCTTCGGTCTCCTCAATTCCGTGAGTTTGGGGTACCAACTGATATAATATCATGTCATGAATACATCCGAGCGTAG
CGAATTCGATGTCCGACCAAGGTTCAGGGCAGGGAGTTATTGGTACAACGCCCTCATTGTCGGCTGTCGAACCACCGAGA
CATTGCTGCCTACGGGGCCTACTTACAGGTTCCAGAGAAAAGGCAGTATGTGGCCTGGAATTTGTTCAGGCAGATAGCCC
ACGCGAGGCAGAACGGTAGGATCTAGAAGCTCTTAGTTTCTGGCATTCACCCCCCCATCAATGACGTTCCGTTATCGCGG
TGTTCCTTACTACCCTACCAGCCAAGTTGGTGATGCTGTGGGAGCACTAAGGTAAACAACACTATACGCGCACTGAATTG
GTCAAGTTGCGCGACTGCAAAACGGGGGCACCCTCACTCCCTCCGTGGCAATCTAAACTTTAGACGAAAGGGCTTGCACC
CCTCTTTGTCGAGAGTATTACGGGATCGACGGTTGAGTGGCGTACTTCTACGTACGAGAGCTTTACCAGCGCTTAAACGA
CGCTCTTAGGTATGACTCTACCACGCCGCTAGGACGCGTTGTCGATCATTCTAATAGCCGCATCGTGATTAGATCGAGCG
AAGTGATAGGCATTGAAAGCCGCAGTTCCATGCATTACGTTTGATCTGTCCTTGGTATGTGATCTTGCGCATGCTGGTTA
GGGTGCCGGGGTTCTAATTTGCTTTACACGGACGCTAGAAAGGGAGGTGACCGGCGCGGGCCCGGGCCACACGCAAAAGG
AACAGTCTGGGAGACCCTGGAACACCTGGTGATGATATGACCGGCACGTACGTAGCGCTCGACATAACCCGCGTAACGGT
TGCGAACAACGACGGAAAGAGTAACTACTGGCACTGGCGGGGTGCCCCGAGAGAAATAAAGGGCATGGGGAAATTTTACT
TAGATGCTCTCTCCCCAGCCCGAGGGAAGAGTAGCAGTCCATTGTCTTAGAACCCATTTACGTTGGCCAGATTATTAGGC
ACTAACTACCAAGTGGACCACCGTTCGGCCCCACCAAGTAATGGAGCCTTACCCCACTTTCTCTCCGGTGTTTGACATTC
GTATGCGGGGCAAATTGTACCCACTCTATCAACAGGCGTCTCGCATAAGGAAGCACTTCAATGGGCAGGCACCGAACAGC
GACTGTGCTACGGCCCTGCGTCTGTTTGGCGCGTTGTGAGTGTATTTTTTGAGCGCGGGACGAGTGCACTACCCCGAGGT
CTGATACGAAAAACGTAAGTTCGCGGCTTAGTACGACCGGCACGCGTGCCGTATTAGTAAATTCAATCCAAACTCAGTTT
CGTGGTCAATTTGTTGCTACTAAGAACGAAATTAGAGACCGTCCTGCAATATATACCTGATTCTCCTGTGTTCAGCAGAA
AGGCTATTGGACTCGATAGCAGTTACAGCTGCAATGTCGACTGGACCGAACGGGGTAGTTCAGTCGGGTAAGGCTAACAT
GAATGGACGGCGAGCACAATTGTCGGTACTGGCTAGTGTTGAGGTGCCGCGTGCAGCACCGTTATAAGCTAAAAACACTT
GGAGCACTACAGCAGAAAGACACAGTCTCATAACCTGCATATGCAAGCGCCCCGCAACGGTCCGTGTGAGTAACCACGGA
CCAGACCAAGTAGCTTCGATGTAATAATAATTGGTGGTACGACGCTGTCACAATTTTTAAACGGCCCCCTAGGATGACTC
TGACCACTGCTGAATCTCGTCTATATGCAAATCAGTAACGGAGGCGGACAATTCCAAACTACTTTCAAGGCCCAATGGAG
ATTAGGTCACATTGGGCTACAACTATTGCGAGATTTTCGACAAGGCTAAGATAATCAATAGCTGCGCGAATCTCAGACTC
GTGCGGTGGGCATGATCTAGTACCTGATGTGGTTAAGAACAGCCAGTACAGATTAGTTGGTAGGATTAGATCAAGTTGGG
GACATAATCTTTGGATCGGATTGCGTGATAAGCGCCCGTCTCCTCTCGTGTCCCTCTACGCCGCGATTTTGAGATCGGAC
ATCGGTCGAGCACAATACATCCTGCTGGCGGCGCTGGAGCCTTTCTCGAGGTAACTAAACTTTCCTCAGCCTGGATAACA
CAGCCTTGGATAAACGTAAGAATGTTCCCACTAATCGACCTGCTTATCGGTCTCCAACGCGATCCAGGGTTTCCTCCTGT
GCAGTGGACGGCCCTTGCGACGTTAACGGCGGGGTTCGGCTATTACCGGTGAGTCGATACAGGCCTGAGGTAGAGGAATA
CGGCAAACCACTCTCTCGGTGCGCGCGTCAATCGTTCTGAGGCTCCTTTATGGAGATCGCACAGTCGAGATTTTCGTGTA
CCGGACCTTTGTATCACTCCTACGTCACACGGGCGTCATCACCATCTTACAGATGCTAGATTCTCGGACGTACCAACGCC
TCTCAGCTGGCTTCCAGAGGAATTGCCGCTGTACTGGCTAAGAACTTCACGAGAGGCTCCAGGGGTTCATGATGTAGTCG
AATCACAGGTCGGGGATAAAGCGGTTACCTATCATTCAAACGCGAGTCTTTCTGTCTGCCCCAAGCCCACACTCCGCGCG
ACGTGGTGATTCACACCTGAACTTGCTCCCTTAAGCGAGTACAGGGACAAAGAATCCGCCAGTGGGAATACATCGCCGGT
ACTGGCTCCTTCCTGCCTATACGAGAGGGCTATAGGCGCTAAATGCGCGTTTCCAAACTTAGACCTGAGAGAGTAAGGCG
AGTACAGGGCACACCGATAGAAGACGAGATCGTAATCTACTGAGGCTGACGTCACGGGACCGGTCGAAACCGCGGGGCGT
TTAGCTAGCGAATTAGATTCTCGCTAGAATCAGGCGATAGCTGTCGACGAAACACATTTTCTATTAAAAGGTCTATAGTC
CCGAAAGACTGATTTAGTTTGAGGTCTCACGATCCCTAGCGCCAAAGTAGAGCTTCATCTTCAGGTGCATTATGACAGCA
AGGATTAGAATGCTTGGACTCTGCTTTTAAT-ACAGTTACAGTTAAACTCCCCCTAAGACCGATGAGCTATTAGGGCATC
GTTTTGGGACCTAGATACGGTAGCCCTCAATCGCTGTTAAAACTATGAGGAGCATCCATTTACGAACAAGGGAGGTTTTA
CATTTCCGACCCACTTCACCCCTGTCAGTCTAATGTCCCCGAGCGAAGGTCCACTTCGGCGGTCCTTATAAACGACTCCA
CTGAGCGGCGTGAATAATAACCACTGGTAGGAGTTCTAATGTATCGGTCAAGTCGATTTACAGCTCACTGTACACGGTTC
GGCCCTCATTTGACACCACTTCCAGTGCTCAGCTCACCAACGACAAGAGAGGGAGAAGACTCACCGCTCGCAATCTTATC
TAAGGACCAGAACTGAGCGGAAGCAAAAAGTGGCCCAACATTGCAGTCGCGATAACCGCTCCAGAAGTCAGCGTAAGCTA
TGGAAAGCCCTCACCCAGTAATGACGCTGTAAGCGTCGCGATGTCTTGGTGTGCGCTCGTTCTGACCGGGCAAACG-GTA
TTGAGATCGACTCCGTCTAAGAAGTCCGAAGTCCGCATTACCAAATTGAGCGTTCGTGATGGTGATTATGCTCACGTCTC
GTCACTTAAAGCCCTCAGGATTCTTTGCTAAAAACGGTAGTCTGCGAAATGTCCGACAGGCGGTTATCATTCACGAGAGC
ATCTAAGTTCGCGCAAGGCCTTATACTCCTAACAGGTCAAAACTTCAAACCGGGGCTGGCCACATCTGCCTTCGAGTAAA
TACGCACAGTAGTGTTACTCCTAATTGAGTCGATGCACATATAACGAAGTCTCCCCGGTTGGAAGAGCTCTCCTCAAATA
CGCCGGTGTAGGCACTAACCCGTACTCGTGGGATCGTTATGCGGCCAAGTCAATTACGGACGCTACTCCAAAGCATACCG
AAACCAGTAATAGCTACGTGGTTCTTGGAGGTCCGTGCTGGACTTTCGGGCGTTGAGGGGTAACCTGGTGCTTTGCTCGG
TCGCCTATTGTAATATCCACGCTTACATGTCGCGGAGGATCCCCTAATTGTCCGCTGGTACCTGTTGAGTCATCTCCGTC
GTCCTGAATGATGGAGCCTAGGCTTGCCGTGGGCCCTGCATCCGACTTCGCGGTTAGGCCTGAGTCTGCCACGTTCATAC
CTTGGACTCCGACATGCGATTGACCGCGAGCTTTTGAGACTCGGCTCTAATTTCCCCCATGATTTGCCTGATCCCCCTAA
ACGTGTAAGACTGTCTCGGGATGCTCCCGCTAGTCGATGGGGAAGACGCGGGGAAAGCTTGTCAGCCGAAGCTGATCGGC
GTCTTTCCTCAACAAGTGACACCGCGGATGCCCAGAATTGTGCAGATAGATACAATGCCGCTAGGACATTAATCGGCCAT
GGCTCTTGCAAACAAAGCGCGAGCGGTTAACGTTGCTTACGCCCGGGTTACAGATACGTTTTAGTTTTGAAGCCACGACC
CCGTGGTTTACCCAAAAGAGGCTTTTTGTATCTGAGGCGGACCACCCTATTATCACCGCCCTCAACCAAGGTGTGGCAAG
CCAAAGGATTATTCGAATGAGTTAACCTTCCCGAGATGCCGTCGCCCTACTGCCAAATCGCGTCCTCCAATCTTACCAGC
TAGCAAGGCAAACGGACGCATTCGACTCTCCGATGCCCATAGGCCACGTCAATCCAAATGCCATCCAGGGTGAAAGCGCG
CCGGAATTGCGGAGGCCTCACGACTAATCGGCAATAGCAAAAAGCTGCTTTAGTCATGCACAGTAAGGGCCAGGCCATCC
GCTATATGGGACCGAGGCTGTGCGGGAGTAGCCGGTGTCGGTAACACTGGTACTGTCGTAATCTCGTACAGCGAGGATAC
TTAATCCCATATCAAGAAGAGGCTTAGCGGTTCGGTCAGCCTTCGCGGATTATATAGTTGGCGCGAGGACCCAGTCGACA
CTCCTGGGACAGCGCAAACTATCTGGTAATCACAGAGTTTCCAAATCGTTATGACCTCGGAAGCAGTGGTTTGGTCCAGT
GTAGAGAGATTGACGCCATTTAACGGGAACTCGTCAAACCGGTCGCCAGCCCCTTGCCACGAATTCTCAGTGCCTTGCAC
GGGGCAAGCATGGCTAGTAGCAAAATGATACGGCGCACTCTAAGTACCGCCCACAACGCTATCCAGAAGACACGTAAGCG
GTGTGCTTTCGTCGTACGCCTTATTAGCAGATAAAGCCGATTTGGTAGATGGATCGCCCGAAGCGTCGTTGCTCTGTGAT
AAGTTGCGTAAACGATGTCGGCTTTTTAGTTCGACTTATGGATCCCGTTACAAACAACACCTGCTGAAAGACCGTAGTTT
TTCAGCTAGCAACAATGTGATCATGAATGGAGTGGCTCCTAGTAACCTCTGGTCGTACGCGGGAGTGATTTACCATCCCC
ATATTAACTCCCTATGCGAACGCGGGTAAAGCGTAGAGATCCTAGGGGAATATATTAGAGAGTGTCCTGTAATGCTATCC
GAGTCCCCCTAAGTTAATCCTACTGTTGCGAAGTAGGATGAGACGCATCAGGATCGCACCTGAGAAAGGAAGGTAGCTGT
ATTGCATTATTGGTAAATACTATCGTGCCGAGGAACGCCCAACAAGTGCAGGGGCGGGTTTTCCATTGGCTTGTAGCTAC
ATGAGGGTATTAAGAGGTCCGACACATACAGGCGTCCCCCGGGGTTGCGAGTATGTCGAGTTACCTAAAACAGCTGCCAC
AGGGGAACGATCTCTCAATGGCGTGCTAGTAAACGGTCGACCAGAGGCTTTATCACTTCCAGGAGCAAAAGAACTGGTCC
AGCGGAAGGGTGAGGTTTTCGGGTACCACCCTTCTCCATTTATCTTGCTCCAAGCATATCCTCGCAACTGTACC-CACCT
CTCATGTGCCCGCGTTATATCAGTATGGTCAGGGGCCAGTACCGCCGAGGGAAGCTAGTCCATCACGCTTACGAGTAGTC
TAAACACGTTGACGAACCTTTATGGGCCGACACCTTCTCAGTCGCTATAAGCCGTTACTGGGGAATCACCTCCCCGTCAC
TTCTTTGGTAGATTACTGTGGAGGCTTGAATGGGTCCGAGGATTGACGAATGTCGCTAGCCTCGCCAACTTCGCGTTATT
GGAACGCCCGATGACGCAGTCATCCGGCTAAAAGTTGTCTTGAACTAACCGAGGTTAACTAACCATGGATTAACAGCAGG
CCACTTTTGATACAATACTAGTGGCCCAGGTGCTAAGACTAAAGAGACGACCAACG-CTGAAACGAGGAGGATACACTCG
CATCACGGTGAGTGTTTGATCTCTATTCATCCTTCCGAGGACTCCTTGGCCGCTCACCTTTATCTTCCCGCAGAAACAGT
TCCATACCAAGAGTGAGTCTCCTTGCAGCATTTTGGGGGCTTGTAGAGGGACATTCGGGGCTATTATTAAATGATTGCCC
GTGTGCCTGGGACGGCAGGGCGATACGAAACTAGATACTGTGTCCTTGGCACAAACATCATGCATATGAACCACTAACTC
GGTCATCCTTGCTGTCAGTGCAAGGGAGAGGATGCTGGCAACCCACACTCATTCGCTGCTTACTTAGATTACAGCAGGTG
TGGGATCGCCCTACTTACGGTTAGGAGGTATGCCGGGGGCCCATAATAGGCGGGAGGTTCCGCAATTGATTACGTACAAA
GGTGGACCAGTCTGAGTTATCTACTCGAGTAACGCACCCGAGGGGATAGTTACTGCCTGACCTGTGCTGAACCGAGAGCT
AGATCATTCATCTGTGCGGCAGATACCCCCGATGAGTGTACGTAAGTGCTGCACGCTCGTATCTATGGCGCGGGCGCGGG
CATAAGCTGCGATGTGTTAGGGCAGATAATGCCTCGACAATACAAGGGGATCAATGGACGGGACTGGAGGTGGTAGAATT
TCGAAGAGGGCGAATCCGGCCGAACGAGGGAAGAGCGTGTAGGAACATCTACGGGGTACTAGGTGAGCGTTTGGCTTCAT
TGCACTCTGAGGAGCAGCTCACCCCGGACACCTTCTTAGTGAATTTAGTCAAACCTCTTAGTACGCTAGAAGTTCGGGGC
AATGATACCTTTAATCCACCACGGAAGGCGACATCATCGCGACTCTGAGGCCAGGGTCGGCGTCGAGAATACCCATCCAC
GGCGGGAGAGAAAGACAAAAGACGGCGCCATGCATATTGAGGGGAGAAATGTTTGGAAATAATCCTGAGCCAGCGGGCAT
TGGAACCGGCAGGGACCAATCTCATGGGTGGCGGCCATGTGTACACTTCGCAGCTTCGGTCTGAAGATGAGTTAATGGGG
GGGGAAAGGGGAATAAACGGACGCAACTATCCCGTCTGACGCCAGCGTTATGACTTACTGAACAGCTCTTCCTCAGGAAG
GAGCTCCTCGCAACTTATACTGATATCTTTCCCTACATCGTACTCGGACCACACGTGCGTGTGACTAGGGTACTCCTCTG
CCGGAGCTAGGCCGTCATCGGCGGGGTTCAGGAGACAACACCTTGCATCAATTACATCGGTGTGATAACAAGCTGTCGAC
TTGGCCGGCCTGCCGTTATGTTCGGTGCAGGGGTATTGGCAAGCGTGCCCACAGACCTAAAGTGGAACCAAACAACAATA
CCGCGGCTACTGGCGGCGAGGAGAAGGGCCGCATATCAACTGTGGCATCCGTGGGTTTCGAGGCATCTGCTGGCTTGACC
CGGCATGCCAGCTCAGAATAAGGTCAATCGTAAGACCGCGCGACTCTTATAAAAGCTTATCGCATTGCGGCCGTGAGATC
ATTGATTTTGTTGTAGGCTTATGACGCTTGTATGACAACACGTAGGATGCGCGAGCGGCAGCACGCGAACCCTAAACGTG
AGTGTCCACTCCAGAGAGTAAACAGTAGACAGGTCTTGTTCCAGACGCCGCTTCTTTAGCTTGTATCGCCCCGACGCCCG
GCCTCTCGGTCCATCCGTGGACCCAGGATCGTATCTATATACCAAGTAAGGATAGCCTCGCGTTTGTCCTGAAACGCGTT
CGGGGCCTACTTGGAACTGGAAGGGCAGCGGAGGTCGGTGAGACTTGTGAAGTGGTAACCACGGGTGGGGAGAAGCTAGG
CCAAGTTGTGACTCAAGGAGTCAACCTCTATCCCCAGGAGCGGCGTTAAGGGTGGGTTCACCTTGAAGAACCATCAGCAC
ATTATGGATGGCCAAGACGCTAACGACCGTAGGTAATCGTTGCCGGGTTGCCCCCGGTCGACTCGGTGGGTGGAGTAAGC
ATTCTATATGCAAAACGCCTCGGCTACGGATAGCCCATATGGTTGCTACTGTCCGACGCTTACGGCATTTCGCATGAAGA
GGTGTGCATAAGGATTTGGAGAGTGGTGAAAACAGATTTTTCCCCGTTATGTGCCGACCATACCATATGTTCTTTTGGTG
CA-GACAGAGTGGGGTGGTTGATGGGGAAGTGAAGACGCGCCTTTCCTTGACTGATAGAAAGGATAAGCCTAACCGTTGG
CTGCAGGGTGCGCTCGCCGGATCCCTCTACAGTCCCCAGCTAAATGTGATGAGGACAGATACTATCTTGCCAAGGGAAAA
GCCGAGGGTCGGAGGCATGAGCACGATCGGTCCCCTAACACTGCTACTCAACCCCGGTAGTAGAGAATCACCAACGCTTC
CAGTCACTCGCAGAAGTAATCAAGGTGCGCTCCGTCGTCTATCGTCGTCTCGTGATGTCTTGTGCGCAGAGCGCTCCGAT
GGGTGGGAACGTACCCGGCGATATCTTGCGCCAATGGTGGAGCAGTGCTGTGGGATTTTCCAAACGAAGAATCACACATC
TATGCCGAGTCACAAGCCGGTACACTGCCACGACAGTGCTGCCATGATGTTACTGAGACATGAGACTGATTCAACGATCA
TAGACTACGCCAGTCCACACGGAGTTCCACGCGTGCGATTGCGGGGTGGCGACATAGGCGCCCGAGTGACCCGTCGTCTA
CGGGACGCAGAGGGTATGAATGCTCCAAACCCGGTAGTGCCACTACTCTGAAGATGCTTTTGGGATAGTTGCATTTACTG
TCAGGGTCTATGGTGAATCTTTTTAAAAGATTTGAGACTGTCGGGGCGGGTACAGATCAACGACAGAGTAATGATCATTC
GTTCTGCTCCTTCGTGATGGGCCTTTTGAGCGAGTTTACGGCTCTGGCGACAAGACCCGCCGACTACCAAGAGTGGCTTG
AGGAACTGAAATAGGGACGACCTGCTTACTGCAGCGGGAGGTGAGTAACACACTATGTGTTTTTGGCATGCGACCGAGGC
AATGGAGGCAATGGAAAGCGACCTTCAATAACAGTGCCTGGGAGTGCGACCGAGAATAAACGGTACATATGGGAGCCTAC
TTACCGCAATTTCCACACGGTGGCTTCCCATGAGAACCGCCACCCGGAACTTAATAACGATCCTCTAGAAAAGTCGCGGT
AAAGAACAGGTGGATATGACTGGAGAGGCGCGATCCGCAACTTCGCCAACATCTCGGTCTGATCGGGTAAATGCAGGGCG
GAAGTGTCCACTCCTGGAATAGTTTCCCCACGACCACGGGGACTTTGTTCACATATTCGCCGCCCCCAGCGGGCTCGTTC
ATCAGCCGCGCCGGTTTAACGTCACAAGCAGCCAAAATACAATTGCTGTCACGGCGAATCTGTGCGAGATTCGGGACTGT
AGAGGACAAGAATAATCGGTGTAGCACCGGTTGTTCGTAGTACTGGCTGTGGGGCAGCCGCTTGTATAGAGGCACTTGTA
ATGGTCATGATTCCCCCGCGTGGGGCCTGGCTGCCTGGATCCGGGAATTGACTCGTCAAAGACGCCCTAACCGGACCCCG
GGCGCGCATCTGGCCAAGTTCCATAAGGGGTAGAGGCCGAATGATAGAGAACGTTTGAGGAGACCATTGTTTTGCGTGTT
ATCTGTTAAGGAACCCCCAAAGATGAATCCGTTACATGGCCACTGACAGATCAAACCCTTTTTTGGTCTCACCCACACGC
TTGTTGTTGGCCCTCTTTGCCGACTAAAAGTAAGGTAATCCATGTAGTCAGTCCTCTATGACGCACATTATAATGTTATT
AGAGACATTCACTCGAACGGTCCTCCGGACCGTGCGATCCC-TGCCTCTTCAGTCCTGAAAGAATACGTAACAAAATGCG
TGCGATGAGCTGGCCTATAATTGCAATCGGTTTTAGGGGATCGCAAAACGAGTTCTTTCAACGCTGCAGAAACCGCTACG
AACCTGATTCAGGCGACGCCCGGCGTCTCCCCAGTAATGATGGTCGATTGCTCAGTACGAAAACATGTGCATTCTAGATC
CCTGCCGGAGTTTCTGGACTCGCCACCGGTCCTCTCCGTGTGTCTCTGTGAATGCCAGGTAGTTTCAATATAAACGTCAT
TGCCTTATACATGCTAGCTTTACTAGGGTGAGAAACCTTGCATTAGAACAATACCTGCAAGAAGGGTAGTTTATCTTCC-
GTGGATCACCGGAAAGGTTGTTGTTCCTCAGGCTGCGCCTTTACGCCATACTCCATGTATTACTGAGGCGCCATGGTACC
TGGCAGACACATTTAGAGTGCTTGGTAGGTTCTCACTCAGGCATTCCATTGGAGAGGGTCCTGGGAGACCCTAAGCCCAG
CGCGCGAATGAGGTTTCAGGATAAGGACCAACGCAACTGTCCCTACTGTCGCCCGGCACGGTCAGGTGAAGCCCGATGAC
GACCCATAGCGCACCACCAGAAACTGCCGGACGTTTAGCTACACTGCTCAGCTCTATATAGCACCGAGTCATTCTCGGGT
TACTGCGTACGGCCTCGACCCCTCATATTGTAGCCCTATTTCAATCATCGTTAGGTCCACGGCGACACGCGTGACGTGCA
GGCCCACTGCGTCAGCAAGTAAGTCGAAGACTACAAAGACAAGGGCTCAGGATCCTGACTGGTGAACACTTGTAGGTCTA
AGGGCAGATAGTCATCAAGGCAAGGGCTTCTTTATTCTGAGTGCAGAGGAGTCTAGAACATTAGTTCTCATATCCTGCGA
AGACACTCCCGACAACCGCCTGGGGATGCGTCGGATCTACGAATCCCGTGCGCTCTACCTCGTCG-TCAGGCCCAGCCCC
TAGAAGACCATCCCATCTAAGAACTCCTGTGTGAGCCAAATTACGTCAAATACCTTTGGAAACTCTGCTGCTTGACCACT
AGATTTCTTTACGATGGCTAATCGAGCCTAGGACCGATCATCTCCACGGATTTTGGTACTCGACCTGAACCAAAGTGAGC
TAATGTTCTGCTAAGAGGGACAAGAATACTGGGTCCCTTGTCGGTTTCGGAGCTGGCGCGCCCTCTGGGTCAGGGCGGTA
GTATATAGCAAAGGGGTACACAGGCGCATCTCTAGTCAACAGACGGGTGTCACACTGTCGCGGATAATTGCATGCGCAGC
GGCGGGCGGCCTGCTAGCAAAAAAGGACACGTCTGGGCGACCAGTGCTGGACGTACGCGCACTGCGTCTCGCTGGCGCAG
AAACGACAACCGGCCCCCTGTGGGTTGTTTGTGGGCGGACTTCCAACCTACGGGAAGTACAAGGGCGGGTCGGCTAGAGG
GATGACGGAGTTGGTAACGTAACTGGAGGATATAATTGAGTCGGATGTCTACTCAACTCGAGTCAAGGTTGTGTGTCCTA
ATAACTTGGTAGAAGGGCCTGCGTCGGACTGGGTCTACTAAAGTTTATGTCCGGCGGCCTTGCAAACAAAGTACGATGAC
TAGACTCTGGGTACATGTGTAATACCAATTAGGGGTGAGGCTGCATTACCAATGGGAGTACAGAGTAAAGGATGCTGGTA
GTGACCCAGCCTAGACCCAGGACCGCCTTTGGACGGATGTCTAAAGCCTCTGCACCAAGCAAACCGATTCGCACCTAAAG
TACGTTGTCCGGCGATCATTTCTAGCACCCGTTACCCCCCGCAGCATTGGCTTCTGCCGCACATCCAGCACTTAAACGCT
CGCAGGTAGCGCCCTCCTACAGTCCAAGTGGAGCCCCTACCGTTGGACGACCTCAGGAGTCGGAATTCTGAGAAGTACGG
TGGACCCGGTCATCGGAGCATAGCAATCGGATGGTATCCAAAGGTCTATGAGGAGTGTGCTGTATCTGGAGAATCAGTTG
TGTAATTAACGAACTAAAACGGCACGTCGGGTCTAGAGATCGTCATCGCCAGGGCATAACAAATCACACCTTGAGTACAA
TAAGTGGGGTCTGTGGTGCCGCTCATTTATATTAGTAGCGACGTACATGATCGGTATGTAGGGGGAACGGACATGATCTT
TGTCCTGGAGTTGTTGGATTCGTTCCGGGGCTCGTATAGAACTCCCTCAGGTAAGTAACTTGGCATGACCGTGTATATTG
GGAGATACTCGCTCAGTGTAGCCCATGACTTCCTACCCTTCTGAAGAGGGGATTCCGGCTAACTGTATTCATTCACTGAG
GAGCACTCCACGTTCCAGCAGGGGCCTGGGCAACACTCTAGCTGCGTTGATGGACCTCCTTGAGCATGCCTTCTCTGGGT
GTGTAGACAGACTAAGATCTGATATATCCTCTAGTATCTCCGACACAGGGGTATGAAGACGTTAGCGGCGTATTCGGGAT
GCATCCCTGGGAGAACAAGGACACGGAGAAGCACACGTAGATTATTCCCTTCACAATCAGAGGAAAAAGAATTGCCGGGG
CTCCCACGGCCTGAGGGCGTATCAGACCACTAATCAAAGGCAGTCCTAGAGTAAGGGGTCCGGTGCCCCTAAGAGTCGCA
AAATTGGACAGCAAGTCCAGGGGGCCAGCTGAAGGCCGCCCTAAATACTGCCACGCCGTCTGATCTGCAGTTAGACAATG
TGCTTCTTCGTACACTAATCGGCAGACTATCACGTCTTAAAACCCAAGGATCCTCGGATAGGCGGCCACTCTAGTCGCCA
AAATCCGCACTTGTTCAGCAAACGGACGTCTCACGTCGGGGCATGACACATGCGCTCTGAAAAGGGGATTAACTGAATCA
GACTGTCTAACAAGCCGGAATGTCATATTTTGGTGGCTGGCATAAAGTAGCTCAGGTATTATGGCGTGGTGGACCCTGGG
ACTCTAACATGTCCATTGCGACCCGACCCGCCATAGGGATCTAGCAGCCCCGCAGCGGACAAAGG-AGGGTGTTGAAGCG
GAGGAAGCACTCCCGCGAGACTAGGAAAACAGCCCCATCCCAGTTACCGCTGGTAAGTGTGCTCTACCCCGAGTAGACCA
TCGGGCGGCACAAGCTATGGCACTTATGGCTCGCCTAATTTAAGGAGGGGGGTCGCTGTGACAGTGCCGAGGAGCACGGA
GCATACCAGAAAGTAAGGTAGACTGGTAACATGTCTGCCAGTCTAACACAGGAAGCCTGAACAACCTGGAAGGGAGGTCT
GCCTCGTAGAGTGCGAGGGTGTCCGGGAAGGAGCGGATCTACAGTACGAGGATATGAGTTTAGAAAAAAGGTCGTGAGAC
GTCAGTGACTCGAGTCCGATGCATATAAGTTCCGAGTTTGGAATTGTTAGACTAAGGCTCTAATGACGTATAACCCTCGA
CGCTACGGCCCAGTCTGTCCGCGGGGTCGGTGATCGGGCCGAAGAGCGGTCCTGCCGTAGCATCAAGCCGTTAAGGAATC
CATCAGTTATGCTCGCCGGTGACATTCCCGGGGTGACCGGGTAGTGAAGGCCACCTAGAGCAATTTGGAGGAACTGGAAC
CGAGCTAGATCTCAACACGCGACCCGGAGCGAGCAGTATGCCTTCACGTGTCACGCTGGGGGATGCTTATTGGGTCCTCT
GCCAGCTCGCAATGCAAACTATTGCGCACCCCACCCGGGGTCATGAGCGACAGTAAAGCTACTGCCTTCTATAGTTCGGT
GCATGTTTAACCCCTCATAGATCCAACCATGCTGGGGTGTCATGTCTACAACGCCAAGATCATCCACTGCTGTGGTCTAT
GTTGTACGCCCAAATGCAGGGGACAACGATTAGTCGGAAAAGCGTGTGACGGCAGCGCGCCCGCTGCTCCGAAGTAGAAT
GATCCAAGCGTCCGGTAGTTAAGGTCCCTGCAACGAATTAGGGCGGCGGACCAGCGGGATCCACGTAGCGGACGACATGC
TAGAACAGTGACTCGATTACGTCAGGTCTAAACATTACACACTGCCTAGATATGCTTCATCTAAAGCCGCATATTAATCA
ACCTGGTGAACACGGCCTATACACGTCGTCCCGCCGGGCATACGGTGCATGCCGGATGCGGACGTGGCCCAGCGAAGGCC
TTGTACACCCCCATATCATCCACGAGGCACAGTTCATACGAAGCCGCGCGCGTTCCTCCAAAAACTGAGCGTCGAAAGCA
GTGAGCAATATGGGGTGTGGTTGGCCTACTCTTCCGCCAGCTTGTTGGAACCGGCACGCGTTCGCGATATCTGCTGACAG
ATAAGGGTGACCGTCATCTGCCCATTGGCTCCGCCGTGGTGTGTGGTATCCCACGGAGTCCTAGAAGCCTACCAGGATTA
TCAGCCATCGAGCGTGACGCACCGGGCTATCATACGGTTTCATCCGCCCCGACAGCTGACG-TGGTCAACAGTGGGTGGT
GACTTATGGGGTCTGAAAACGTCGCATGTGTAGCGTCACAAGACTCGAAATTCTGGGGGCGGCTGTATTGAGCGACTACC
GGTAGAACGAAGTATGCTGTTTCGAAACGTCCCCCCCGCTTAGAACTGCACGAGCCTTGACGCGATAGACGAATACTGGG
GCCAAACGGGTGGACAAACGATAGGAGCCGGATGACCGTTCTAGTAACTAAGGAATGGATGTCGTTCCAGTGACGGGCAG
GGCTGGCCGCATCGCACGAGAGAGATGTATCCTCCGGAAGCCCTTCATTATTGTCAAATCTGATGGCCTCTAGAGTAGCT
CCAGTCCGCCGTCTTCCATAAGGACGTTGGCCTTCGGGACACTTAACCACGTCAGGTAGGAATATATCGGGGCAAGACTG
CCCGAAAGCACAGATGACACCGCGCTCATCTACTAGAGTGTAATTGACGTCATCCGACCAGAATGTGGCAAAACTTAAGG
CTACCGGAAACGGAGGGTCACTCCTCACCATTAACTACCGCCTGCCTTCGCTCCGCAAGTAACAATACCAAGAGGGTACC
AGCTTCCTGAGCGGCCGCCTCGACAGCGGCTTGATGAATGACGCATCAAAAGTATCACCGGCGTCGAAACATAGGGCAAA
CGGTGTGCGTATGGTAAACAGTACGAACCCCGGCAGCCGTGGCTCTAAACCGTGAGCTGTATCAGCGTTTCGCGGAGGCT
TTGCATTTTACATGTGGATTGCGGGTGCGTCCGTTAACTCTATATGACGAACATAGCTCTAGGCAGCAAGCAGCCTCCCA
ATTGGCACGTCCGATTCGAGCCCATGGGAGGTACCCCATGTGTGGATGGAGTTGGATTGGGTAATACCTCACCTGTCTCT
TAATTCCTACTTCAGGGTAGCCCTCCCGAAGTTCCTGTCCCCAATAAGATTAAATAGGTGGGCCAAGTAAACGGGCGTAC
CTCCTCAACCTCGATAGCGAGACGAGATGGAGAAGTGCGCAACCGTTCGGCCACTGAATTAAATCGGGCCAGGCAAAGTA
CTATTGCGTTTAACAAAATACTGAGGCGTTCGGTCTTGCAATCCCAAGGCGATGCACAGGGCCAAAGTTACCTTGGCGGG
ATAGCTTGTATCGAACACAGTCA-GGGCAGGTCTCTATGACATACGTCGTGAGGGATATCGTCCTGCTCCAATGGGTTCA
TATCCGCTCCCCGATATAATAACGGACCATGGAGGGACGATGTATCCCCAGCTAAGAGAAAGGCGTCATAGATCTTCCAT
GCTTTCAAAAGGGCTCCCAGCACGTTCTGTAACCGCCTTGAGAATCTGTCGTATCGGGCCGCAGCTTAGCGGCACAAGAC
GTTATCCAATTCCCGTTGGCAAGCATTTTTAAAGGTTTTACCGTGTTATAGGCTCCTGGAACTGCAGCTGCTATACTTTG
TTCTAGCATTCCGCGGAACCCCCCTACGCGTCTTCCCTTCATCCATAAGGCGGTCCATCGTTCACGACTGCGACCCAAAA
GTTGGCTCCTGGTACCCCGCACCAGTAAACTTCTTGCATCGGCCCCGAATGAAAGGGTCGTCCCAGGTTTCGCCGGGTTT
GCCGTTTCACGCCCTTCGCGAGACCCGGGCGGAGCCTCCTAGAGCTAT-GATCGAC-GGACTTTGCCTACAACTAGCACG
CCACCCGTCTCGGGCTACATGAATGCAAAGGCAAGTTGACCAGGGAGTCCCTGTGAGTGCGTAATGTCCATCGGACTATT
CTCGGGTCCTTTAGTGTTGAATCAGACTGGTACGTCAATGACGTCGACAAATCCAGGCCCTGCCAGTAATCAGCGCAAAT
GCCCAATGGCGGTGCACATGAAGCGACGGAACAGCATACGGATGAGGCTCTGACGAACGGCCGCAGACCTTTTACAAGTG
TTACGTACCCAGTCGCTCACATGACTGGACCCCAGCTGTACCGACCACGGCGAGCATCGTGACAGGCCGAAGGGGAGGGA
AGTTTGGTTGCTGCATCGGACACCGCGACAATGATCCGTGCTGCTTCCTGAGTCAGATACCAGCGGCAGGTGAGCCAAAG
AATGGGAACAACTTCTAGGTAACCGGAACAGTTCGCATGCAATAGTTTGGCACTGGTATCAGCCCGTCTCAACACTGGGC
TGGAGGAATCCGAAGCCATCACCCAATGTTGAGAGAACTCCTGTCCGGACCCTATCCTGGGACGCGAATCACCGATCGCC
GCAGATCAGCGCCGCGTGGGAGCCTCGATAAAGCTGCAAACGGAACATGGAAAAGAGAGCGCCTGCGCTGTGCACCCGAC
TACGGCGTTACTCTCCGCGGGAGGGGCCCGGGTTCAAGTCCAAGGAGGGGGCTCTAGTATTCCACTCCTGAAGGTGCCGG
TACGTCATGGTATCTAGAGCGTGCTATTCTATTCTAAGGAGACCTCACGGCAAAGGCCGTCCGATCCTGATTAACTGATC
CGTCTGGTGGGGCGATCCAAGTGAGGCTTCGATGCACCGAGTTATTCATTGGCTCAACCCGCCAGTGCGCGCAATTAGGG
CGTTATGCATAGAAGCCGATAATAGCGAAAAATGCAGTTGCCCGGGATCTTCCCTCCCGGCACGACTCCGCCTAGAAGGG
TTAGATGGACGCGCGATCATCACCATAACAAGATATAACCTCTACGCATTTCTGCGGGAGAGACAGACCATATAGACCGC
CGGGTCGTTAAACTCTTTCACTGACACTATAGCCGCAAATTATAGTTGCGGGCCACCAATAGAGGGGGGCCGGGCGTGGT
ATTTTCTCCGTTATCAGATTTGGGTAAAAGAGCCTACCATTTGACTGACTAGAGGAGACAAGATAGTTTCAGACGGGTCG
TGGCAGCGACTTAGAATATTCCTCCAATATACTCATATCCCGAATCTATCCAGTTAGGGCTAGGCATACACAGATACGGG
GCTCTTCACAAGGGTAGCCCGCGACACCTAAGTCCA-AAATTGCCGTGCGAGTGAAAGTTTTAGAGCTGGGCAATACCGC
TTAGCGAACGATCTACAC-ATAAGGGGGTACCCTTGGACTAATCACAGCTAGAAGAACGACGCTACTGGGGATCCGACAT
ATAACTCAGTCTTCCAAAACGGCGAGTTACGTATTGGATCTCGCAACGAGTCCTAATCGGCGGGGTAGTGTCCAACACGA
TGCCGCGTGGCAGCGTGGAATCGGGTCCAGGGGATACACAACCGGGAACGATGCGCCGGGTGACGCGGATATGTCCATGT
CTCCTGGTTTCTAGGACAGTGCGCACTGTGGCGCGGGCCGACCAGACGCAAGACGGCCGTCGCGTTGACTTCTAGATCGC
TCATCTTAGAACGCACGCGTGTCGCCGGAGTTCGGACCGCTCCCGGGCAACGGAGTCATGGAGATGGGACGCGCTAACCC
GACAGGGGAAGGGCCGGCCTAGTCGTCCCTTCACTGCTATACTTCGTATAGGGACGCTATCGTTGGACTCAGGAGTACGG
GGGGGTCAGTTCGCGACCGGTACACATAGAGTGTGCGTGTGACAAGAGAAGAAACTTAGTCCAAACGTTGCTTGGGAACC
CGGATGTGACGTTCGAGGCTGGAGAAGCACTAGAAAAAATTACACAGTTGCCGAGCGAATGTGGACCGCATAGTTATGAA
AGTAAGTCCGGGACCAAGTATGCTGTAAAATTTACGATCGACCACCTTGAAGACGCTTTGCCCCAACGCAAGAAAGAATA
ACCACATCGACCGACCTTTGGACGGCAATGTATGATGGGAGATCTCACCGCGATGGTAGTAGCGCAATATACAGAGGCCA
ACCCTTATCTAGGTATTCAGTTGGGCCTGCCTGACGTCTCACCTACTCCTCAAATTTAGGCACGACCAGTGAACAAGTAT
GCATCCGGGAACTGTGCAGACATGCAATATACGCGGCCAGACCCCAAAGTCAGTTGCCATAGGCCGGAGGCGACACATTT
CGAGGTCTTATTCTGGGCTCAGGCTACCAACGAGCGATGTGTAGTGGTGACCGCCGGCCATTCTACTATCAGCCTGGCTT
GACCTAATAGATCGCCTTGGAAATCCGATCTCAATGCGTAGAGACTGTAGAGAGGATTGGGACAAGACGAGAGAAGGATC
AGTCATTGGTTCCCGAACCACTGAGGACGGCGGATGTCTTCGCCCCCTATAGGGCGCCAGTTTCGGCTTGCGG-TACACT
GTGCCCAGTGCGGACTGCCGCAGTTAACAGTTTTGAACATGCTGGGGGTTCCTCTAGCGCCAATGCACAGTTTGGCGCGC
TCGCTCACCAGATTATGATCGGTTTAGAGATTACTGTGCTATACAGACAGCTCACTCTTGCTCTTGTG-CGACGGGCCGC
AACGAGGGGCCCAATCTCCCGCGCTTCCCTTAGACGCGTTGACATCGAGGGGCATACTTTTTTGAATTACGAGTCTGGAT
CG-CTTTCTTCCTACGTTCTAGTATAAGATCCCTCCTACTTTTGACAACCGCGGAGGAGGTCGGTCTATGGCGAAGGTAG
ATTGGGCCTCCTCGTCATTGCTGAAAGAAACGAGGCGAGCCACCAAACGTTGCCATGGCTTTACCACGGTGGTTCGCCCC
CTCAGACTCCGTCTCGGGAGCTTAGCCCCCGCCTTATAGATTACCCCCACAAAACTGCTCGAGACCCGATAGGTTCGCAA
TCGACCAAGGTGGCTAACCCCATGCTG-GGCGAAGTTACCAGTGTCATCTGGTTCATGCCGGAGAGTTTGACGTGCCTGC
TGTCCACGTCCAAGATGATCGTGCGATCATGCCAGGCCCTCGTACTGAAATGCTAAGTATTATTTCCTGATCTCTGCACG
ATTCCGTCGAGTAGAAACACTTTCGTTCCCCTGCCGAGCTCAAGTTCTCTTAATCTTCCACCCTGCAGTTGAGAAGTTCA
GAGGGACGTGCTTCTGGACTCGAGAAAACATAATTAGACCCGGGAGAGTGCGCGAAGATACAATCTAAGGTGACTGCATC
TCTTGAGCTCCGTGAGCTAGTATGTGACGAGTCTCTGCTAGTGCAAGGGGGCGGGCGTCCGACCGTGCTCCATGGGGGGG
GCTTGGGGCGGGTTGCCCCTTGGTCCATGGCCTGCTCGAGTGTATATGTCGTTCGATTGGCTGGTTCGTTATTGGAGCTA
TGCCTGTGGCCC-CGACCTCTCATAGAGTGCAGACAGTCCTCGCGGCCGCGTCTGAGTGGGGGTCGCGCGCTCGAAACCA
G-TTATCCTTTCCGCATTCCTCTCCGCGGTCCAGTACCAAATATCACTACGGCCTAGTGCGAACTTCAGGGCGGAGTC-G
CTGTCGGGAGTATTCGCAGCTGGTGCGACACGCCGGGCCACAGCGGTTAGGTCGACATATAAACAGAAGTGGACAGAAAG
GAACGTTTTTTGTGGTGGAGCCTATCCCGCGCGTGAGATCTGACTCTCCTTCATAGCTTTTGCGTACCGCCACATTATAG
GTTTGCTCCCCCTAAATCCCGGGTGCCCACTCCGCGGGTCATCTAACCTGTTCGACCATATGTTTTGGAATGCGTATCGG
ACGATCGTCTCGTCGCTAGTTGGTCATAAGCCGGCTCGACGCCACGCCGTCCTCCCTTGCTTAAGGTCGGACTTACAAAT
GTGGTCTGTTCTGGCCCACCGTCCTAGTCAGCTCATCGAGTCTACCACATCTCTGCGCTACACAGTGGTAGGCCCCTTCC
CCCGGCGCGATACAGCTCGTCTGTTACATGCTTGACCTGCAGGGGGTTTACCGCCACAAGGCAGGGTCCCCGTCTGGGAG
GTCCGAAGCTCGTGGTCGAGGTCGTGGTACTACAGCGGTCTGTTTTTGTATGGGGCGAGTACCCACCAGGAATTTTCCCT
GAATCGAGTTCCCGGGTCCCCTCGTAAGGAGAGGCAGCTTGTAAGCCTAAGAGGAAATTCTCTATCCTCCGTGATCTTTC
AAAAAGGCGAGCCAATTATTCTTGGACTTTGCACTGTCTATCCGCGCTCGAGCACTTCGGCGGGGAAGTACTCGTACCTG
CTAACTTGCAACGGCGGCTATCAATGGAGTTGCTGACAGGGGCCGTTCTCCTGCTTGCAGCGAATGCAGTCGGGGTGCTC
ATCAAGCTGTTAGGTGATAGGCCGCTGCACTACGTTACAGCGCGTCTGGCCTTGGATTCATCAATTTCCGGTTTAAGACC
GTAAATATATTGGATGGGAGCAGGTCTTACGGCTGGTTTTTCCGTGACATGTGCCCCTCTCCTTAGGGATAACCGCCAAT
ATAACTCTATGTGCCGAGAGACACTTAGGGATACGTCGCCTTACCCGTTCTGTCGCTTGACTTTCCGTCGTTATTGTTGC
CAGATAGATACCGGGCACCCTGACGCTGTATCGTACGGTGCGTTTTTGATTCGGCACCCCCTCTCTTGCATCCCCATTGT
TACAGACCGGGCCAGTTTGCAACTCTTGCGCTGCCGAACGCAGGTGCAAGTTGCACCGATCGCAGCCGGTTCGCGGTACC
TCACCTTCCAGTGGACTAGGAAGGCTTTCCCCATCCCCCCAGGACCTGGGCGGTGGCCCTCAATGTCTGACTTGTTCCTG
TGATCACGTCTTCAATTGTCACGGCGGCCGCACTGACTCTTGAAAGTAGCTATAATACCGTAATTGTTTGTCGTGTCTGG
TACAACTTAATTGGGCGCTTACAACCTATTGGCGCTCCGATAGAGTAAACGACGTGAGCCACACAGCTATCTCGCGCTCA
CATATCCCTCTAGGCGAAAACGGGAACTCCACGTCGTCCTATTATGAGGCGAGGTAGCCCTGGTGGCACCCCTCTGGTGT
ACTGTTCCGGCAGTGAAATAACATAGGGAGAGAACCTGGGAGGATTCCCAGAACTGCCTACAATCCCCTCAGGTTGATAT
CTTACCAAAGCTGCATGGGAAAAAATTCCATATACCTGCAAAGAAAACATCCATTTCCAGTCGGCACTGTGTCCCGTGCG
TCCTGTACCGGTTGAGGTAGTCATCCGGAGGTAGCGCGCAAGGTTCTTGCCTCTCCGAGTACTAAAGTCCTTCACTCAAC
GGGCAGAGAGCACGCATAAGGCATAAACGACGGGCGCTGCATTGTCCCCAACGCATCATGCCATCCTCCACGGACTCTAC
ACCTAAAGCGCACCTGACGCGTATTCCGGGAAGACGTGGCAAATGGTGCTAAGAGTCCTGCGAGCCAGCGCCGGGGACCC
AGATGCTGAAGGGCGTGGCACTAGAGGACCAAGGAACGTGGCCCACAATAACACTCAACCATATCTAGTTCAACGCAACT
GTAGACGAACTGGCTCCCGAACTATGGGACTCCAATCGAGCACGCGGACTCATGGGCCTGCCGTAGAGGCGGCCCCAGAT
GCGTCGCCAAGATGGGGTAAGCAGGCGAGGGAGTAGCCTTAAGTGCGGTCCGGCTACAACGGGACTCTTCGTGTTAATCA
CTGCAAACTTTCCTACATAAATTCACATCCACGTAGGACCGCGGGGGCCGTAGACGGAGACTAACTCACATGCCCTAGTA
CGACAAGGTTATGCAGCCTCGGCCACGGTCCTCACGTCTATGGCGGGCTCGCAGGAACGACCCTTGACAAAATACGGGCA
AGGTGGCACAGCCTGCGAGGGGCGGTGACTCAGCCAATATACAAGAAATCTGTTAGAATAATACGGAATGAAGGGCCAAG
GGAGATTTTACGGTGCGCGAGAATTAATGCGCAAGATACAGTCCCACCTATAGTAACATGGAAACGCACCCTTGATTGAC
AGATGAGCCATGCACGCCTGGCTTCTGGGATCAGGAGGTTCTCGTAATCCGGAAGCGTCAGCCAGTGACCGCCATGCATG
CACTCCTATCCATGTCGTGAGGGCTGCGACCTGGCCTTGCAGCCCACATCGGTAACCCAGAACGTAGATGACGGAGCGAC
CACTAGATTCGGCCAATGTGCCGCTCTGTGCGACGGGAATCACCTCTGCCAACAGTGCCGGGGAGGAGTGTTAATACACG
GGCACCCACGGTTCGGTTCTTGACGAGCCGCTCCGTGATGGCTCCGAGTATCGTGCGAGACGCACGGGTCCGCTCGGGTC
GTCGGTACGCTCAAATTGAAACGATCTTTAGTACTATGGGAGCGGGAGTCGTGCAGACTTATGGAACTATATGGGGCCCA
AACCGACTAGCGCGGCTGGGTTTATAGTTACGTTGTCCGCCAAAATATTGGTCCAGTCTGCCTTCTAACACTAGTTTCCA
AATCACGTATGTTCAAAGATGTCGGAAAGCACTAATTTAGGGCACTAACGTGACCCGCCCTAAGCCTCCTAAGGCACTCA
TACTTGGCATCATCGCAACTCTTTATATTGCTTGGTCCTCCGAAATTGGGTCCGATCAGAGGCTGGGACTCGTAGAAACC
TGATCCGACCGAAAAAGCCGAGTCTGCGATTAGGCGGTCGTGCTCAAGATCTCCGGTAGGAAAGATAAGGGGGCCCCCCG
GGAAGCAACGGCCTTGCGGCTTCGACCATGGGGGTCCCCTGCGCCCATGGGCCTTCACACGAAACTCCCTGCAAACATCG
TGATCCACATCCCAATCGTCGTCCGCCTACCCCAAGCGGGCAAAGATGCGCGCACAAACTCCCTTGAGCTCGGGTGTTCC
CATGTTCCCATCCCATTCCTAAGACCCATGTTCTGGCCGATCAGGGGGCTCTCCGCCGAACGTCAGACCGCATCGAACCT
ATATGGGACAGCCACGATAAAAGCGAAGATGAGAGCTTCATGGTGGTCACGTCCGAGTCAGCACCCTAAATAGGAAAGCC
TATACGGACGATTAACTGTTCACAGTAAGCGATTCAGGTTATTGATTCGTGCTAACTCAAGGCCAAGGACACTCGATACC
TAGTGCAGCCATTCTTCAGTCCGTGCGCAGGCTCGTCTCTAGAGCTCGGATTACACGGTGAAGGGACGTAGTATAAGGAA
CTGGGCTTCAGCGTTCTGCACCTCTTGTAGTGACGTCTGAGGGATCTACTGAGCCTGTCAGACCTCGTGTTTTTACACTG
GCGGGCGCTGAGTGGATGTTTTCTAACTCCGCAAGCGATGAGTCAATACTAGCGACTTGATGTCGCGATCAGACCCTAAT
TGCTCAGCTTTACTGCTTACTTCATTCCATGGCATTCTACCACTCCCACAGTCGGCAGCTTAGACACTAGCGAGCACAGC
GCTCATAACATTACGCGGGGCGCTAAGCAGTTGTGCCGGTCTTTGCCGCAGATCCGATACCACGCTCAGTTTAAGAATTG
GCCAAGGTTCCCCCCTATCAGACGCTTAGCACGCTTCAAGGTTGGCCAGTCGCAAAGGCAGGATGCTTGCAGAGCTACGC
GGTAGCTAGAATCGCAAACCTCGGATCGTGACTACTAGGGGTGCGCACTCCCCTTCCTATCCTTGTGCTAATATATGAGG
CGACATCGGCATGGGCTGCAAACAAACTGTCTGATTATCTAAGGGTTTTGCCTCATCCGCCAGGCCAAATAAGCGTGTAG
ACAACCCCTACCGCTCAAATCGGGTCGATCCTCGCTGCAGCATGGCCGCCGAATTTATGAACATGCGCACGGACGACTAG
GTCGCTACCCCGCGGTCTAGTCTTTCCATGCGAGGGCAGAGGATAGACCTGCAGGGGCGC-TTCCCCTTGAGGCCATTCC
ACCTCGGTAAGATGGCGTCTTGTGAAGGGGTTGGCTGCCAAGCCAAGCATAATACGTCGCGCCCCGTCCGGGTGGTCGCC
CAGGTCTTGGCACAAGGGGATTGTCAGGCGGCTCCCAGTTGTTTTGCCTACACATCGATGAACCGGTTCCGTTCGAAGGA
ATCTGGTCGCTTCACCTTAGGAGTATCACTGGAGATCCTGTTGCTTCGTCTTAATAGTGGTGTTTTTCATCTATCAGGAC
GGGCTCGCATGACAAGGAAAATTAACCAGCGACCATATACCTACATTATTGCCACTAAGGGCTGAATCGTTCCCAGTTGA
CTTCCAGATTGCACACGTCCAATATGTAGTACTAAGTCTGCCTGGAACAGTAAACCGTCCAGCACGAAGTCATAGCCGAG
CGTCTGAACTCGCCTCTCCATTCGCTAAACACGGCTGCTAGCGCCTTGCCCTTCTGCTCCGGCCTACACGCACAGCCACA
TACTGGAGGCAGTGGTACCGCGACCCGGTATCACAGCGGGCATCCTCCACCTATAGCGGTAGCTCTCGTCATCTACCCGC
GAATTAAGGCTATGCCCAGAGTCTATCACGGCAGGTGGATACGCGGGAGTAGTATAGGTTCTGTAGTAACTACGTTTGCG
CCCAGGGCGCAGAGGCAGTGAGTAGGAGATACGGTACACCCACTGTGGTCATCACGTAGTATGTGCTGAAGAGGGTGGCT
AGTCCAAAGTAGTGGAGTAGCATGAACTAAAAACCACATTAGCGCGCGAAACATCAGGTATACGAAATGGTACTCTGACG
GACGGGTCTCCCGGACCTAAACGGTGTACCTTAGGCTAGAAGACCGCCGGGACCTCGATTCTTTGTCTTGCTTTGTATGT
CGTCTATTGGTAGTTTCCTCGCCCACAGACGGGTTCGAGCCGTTTAACGATCGGCTCGGCATTTGTAATTCATGGTAGAT
TTAATGCAGGACTTCCCTGGGCGGTTGCGCGTAGAATATTGGACCGGGTGCGGCTGTCTCTTTTGAAAGATATCTTCAGG
GGTGTCCGTGCTATCGCAAGAGTCAAAACAAGCAGATGTCACACCAGGTGACCGCCCACGCCACCTCATATAACTATTAA
CTCACTTCGCCTCGGACGTGAAGCTCTGGTGCTAGTCGAACCGTTGCGCGAGACCCGGGCCTTTGGTCGCTTGGGGCCGT
ATCGTACGGCCCTAAGCAGTCCCCCAGTCGGGATCCATTCGTGATCCAGCACACCTGGGATCATCTGGTCAAACAAAGGG
GCAGGGTTATGCCCCCCCGTCCTTCACTGGACGCGGCGCATTATCGTTGACAAGACGCGGGGCATCGGGGGTCCCGCCGA
CCGCTTGCCCCGGTACGATAGGGAGTCTCGCACTTGTCTATCGTGTTATGATAAGGTTGCTGCAAGGCCTGCAGATATGT
ACCGGACGTCCTTCGTACATAGGGGAGTATGTATGCTGTCTTACTCCCCTGCGCCTACAGGAACGGTCCTGCATCACCCC
ACACTTAATGCTCATCGTTGGGGCGCGGAATTTCTGCAAGCACACAGCCAAGGCGAAATCGTAGGATGCATTGCCTGCCT
GAAACAGCCCATTGCCGGCTCCCGACCACTCTTGCCGACTGCGCTTCGTACCCTGTTCCTCGTGTGGTACTCACTTCAGG
CCTACATTTTTA-AGGCATCACCAACGCTATACGGGCTTCTTTGTTTGAACATAAAGATACATACCTGCTAGCGTAGTGA
ACTAAAGGCGGGAATTCGGTGTAGATCGGAGAAAGCCTTCGATGTCGCCTGGGACGCATCAGCCTGCCTAAGATGGAGTC
TTTCCTTGTCTGTAAGTAGAAGGGCGGAACCTCGGAGCTTCCGTATTGCAGTAAAGTTTCAATCTACCGGATAACTGGCC
TCTCACTTGGCCAGAATGGGACGCTATGGCGTACTAAGGACCTGGTGCATTCTGGCGCTACCATCTGCGCTTGGTGACAT
TGTAGGATTAGCACCCGGCGGGCGGGTAAACACACCCTGCGGTCCGCCGGGCGTTCGTTGTACTCCCTAACAGGGACCTC
CTCGTATTGGGACCCCGGGATCTCCATTTTCCTGTCTTCGATGCCTGTGGATTTCCATCCGGAAGGAGAAGAATTGCTGA
TGGTACACGCCATACCCGTAAACCGGGCTCCGCCTAGAAGAGCACTCGAGAACACGTAAAAACGGGGCTTTGATAGAGAC
TCCAGGCTTCCGACGTTGGAAGGATAGCTGGACTCTAAAGACCTTAAGGCATAACTTCAGGAGTTCACTTTGCGGAACAG
AGGGAACGTGGGCGCTGAGTTCCTGGTAAAACACCACTACGGGACCTACTACGTTTAGCAGTTCATACGTTTCCAACGAT
ATTACTCACTCTTGATCGAACCAAGGTTATTTTCAATAGGCGCAGGCCACCTATTGTGCTTTTCAGTAGCTAATT-TTTG
GGAACCAAGAGGAAAAGCCGACAGGTAAGTTAAGTTACAACTGGCGATACTACTGCCACTAGTCAAAGGTTAGACAACCA
AAGTGCGTTGCGCGAGACCACAGCGAATGTCGGAAAAACAGAAGCCTAACGGAGGCCTGCGCGATAATGGCCCGACCAGG
TGCCAATTAGGACGAGCGTGATGCTACGCTGCAATTTACGCATATTAAAGGAGGGCAGGGTCACGGCAGATTTCTCGCTG
TGTGGGATGGGTCGTTATTGTATAGGGCAAGCGGACCTCTCGCCGGAAATCTAAATAGGGGGATAGGTACGCCTCTTAAG
CTTAGGCTCTGCTCGCTATGCTTTAGTTATATCCCTGACGCTTTGCCAGCGATCCGGGACCAGATGATGGCTCTGCTTCT
ACTCCGGGGGCTTGCAGGTATTATTGACGTCCTTTCATATCAGGGAATACAAGTATGACGGAAAATTTTCTGGGAGCAGT
CCCGGCGTGGCATCCCGATATGATTCCGACCCTCCTTTCTTCGTTCACGGGGTGTCCAACCTCGAGTGGGATTCGTTGGC
GAAAAGCAATGTGGAAGTAAACTACTGCTGAGATCGACTATGTAATGCTGACGGTACGGGCCAGACAAAACCGCTCAACC
GGAAGGGGCTCAAGTGAATCCGAGTCAAGCTATATCGCCGATTTGAGGGTTAGACATCCACGCCATGCCAGGTCTCCAGC
AGCAAGAAGTCACCGGCTACCAGGAAGTGAGGGAACACGCTGAGTCACTCGAAAGCCCCGAATTCCCGGGAGCGAAGGAA
ATCATCCTTTGAGCAGGAGGCTTTTGCAGAGGCATACATTGCAGACTCAGGAGGCCAGGTCTGCAGGCATAGATGACTCA
GGCCTGTATTCAGAAGCCCCCATATGCAAGAACACGCGAATTCACTCGGAATGACAGGATCCGGAGTCGGTAGGGACGCC
CTTATCCCTGCTTGAGGCTGATCGGCTTCAGCTCTGTGAGTGTTATACCCACGAATGACTGCCTGAATGAATTTACCCGA
CGCCTAGCCGCCCTGAGTATAAGCTGCTCAATCTATCCACATACGCTCTACTTCTATTCAATCGAATTCTGATTCCCTCG
CTCTGTTCGTGGTCATTAGGTTCGGCAGTGACAAATGCAATTTCCTCCTGGAGGTGGAGAATCCGCGGCTCGCTGCCTCC
GGTCCCGAATGGACTCCGCACGAAGATACGGGTACCCGCTGCCTGAATGGCTCACTGTTGCATGGTCTGACAACCCGCAG
CTGGCTCGCTAGTCCCGCGGATCGCGTGCCCATGAACCCTGCTGGTTCTACCCTCCCCTCTTGCGCTACTTAAAAAAGTC
ACAGGCGGGTATGAAGTTAAAATCAGACTACAAGCTGTTACACTACCAGGATCCGTTACGGGTGACCCACCGCGAGACTA
ATCGAACGTGCAGTCCGCTGCCGGCAGTTGGACCTAATGAAAGGGGTGTCGCTATTATAATACCTTCCCGCCGGGGACAG
CCTTGTTTGCCGGACCAAGTATGACCACATCGCACACGTCAATATTTACGGCAGCGTACCCGTTGGCTGCTTCTCAGAAT
TAAGCCGCACCCCCCCGTGAAGAGTTTCCGACCTAAGGCGTTACAGCTTCCGGCCTGGCGACCGTCTGGGGCAAACTCGG
GGTCCTAGAGCGAAGTGTGTTGCTACGCCGATTCAACTACGACCATTATGAACAGTAAGTATCCGTTCGGACGTCGGCTA
AGCACCTTATGACATTGGGGGGGAACTCTGGACTTCCCCACGCCTGTGCCTAACAAAGAAATATAAACATTCCATAGCTT
AACTTATACCTTTGGGCGCCGCTTGGCTCAAACACTATGTCGGGGTGGGTTTCGGATCGGTGCATGAGAGGGGTTAGTAC
AGCACGTTGTACGCATTTCTAGAGGTTCCTCCTGCGTAAGCCTTGTCCGGAAGCCGGGTCAGCGCTCTGCAGCGCAGAAG
AATAAGGTTTTCCTCGCGATGTTGCCAGGCCGTGGTAGCGCGAGCCGTGTACTGGAAGTGGGGGGAAGACCTAGCTATAA
CCTAGCGGCACGACGAGCTTAGGTGCGGACGTGGACCTTGTCCGCATGAACGGACGCGTAGCTTGCTTGCTGGACCGAAA
GGATTCGTAATAGTATAGTTAGTGCCTGGCGGGTTGTGGTTCCCGTCCTTCACGCGCTAATACCACCACAACAGCCGGAA
TCTTTTAAGTCTTCCTGAGGTTTGTAGCCGCCACTATTAGAGGGTAAATATCGTCCGAAGAAAAACGCGTACGGGTGGTT
TTTAGACCTCGTACCACTGCCCCGCGCATCCTCCTGCGTGTCCCTCAGTAAGATTGAGAACTGACTGGAGGCAGCTTGCC
ATTACTCTGACTGGCTTGGCCGGCCATCGCCGTATTAATCATGACTCACATGCGTAAATTACAGCCAACCACTGTGGGAC
TCAAACAGGGAACGAGAACTGCTATAGTCTTGCATTAAACGGCGATTAGCTATGTTACGTTCCGTAGATTCAGGAGGGTC
TCAGGTCGTAAAGATATGGGTGTAGGAATCGGAGAACCGCGCCAGAGTCCTCTGTCTGGCCCACGCCGTCTATCCAGAGG
TTGTCACACGACTAGCGAGTCATGTCGAGGTGTCTCGCGATAGGAGTACCCGATAGCTTCTGCAAGTCAAACGCATGAGC
CGATTTCGCTCGCTGATATGTCAATCGGGGGCTGGGTTGCCAGGTCTAACGGAGACCAAACACACACAATACATCCTTCG
CTCCTAATGGGGTAGGAGTGGTACCGACGCCGGATAACTCCCCGAATGCAGTGGGAGGCTCGGAATCCATGAGCGTCGCA
CTAATGTTGTGATAGCGTCGTCCTCATCCGCATGTGTTAGCCATGGAGTCCCTTCTGCTTCACTCGTAGTGCAGCACTCT
AGTCCTAAAGTCGGGACGTAATGGCGCGACAGAAACGGGGCTCTATTCAAGAGGAACCCCGAAAGCTGCAATAGCAAGCC
ACCCGCTGCCACACTTAGTATGCTGACCACCCGAGTATCGTGGAATTAGTGGTAGCGTGTCGAATGAGACAAAAACGGAT
CGGGGCACACCTCGAAATGAGGGGGGATGGCATATCGGTTCGGCTCCTATTTCCGTTTTATCACAGCTACTTCCTTCGGC
GAAGATGGTCGCATCCTGTAGCGGAACCTCGGTCATGGTGTCCCGTTCGTGTGAGTGCAAGGCACAAGCATTCTCTCACC
TAGCAACGTTATACTTACCTAGTTCGCTCTGAGCCTGGTAGACCGAGCAAGGCTTCTTCCCCCTGCGTGTATTAGGGTTC
CGCCGAGTCCCGCTGGGCAGGGAATAAGCGGAAGCCGTGCGACGCACCGGCTCCACAGTAGTTGAGAGTGCAATGGCCCA
CGAACGCCCGTGCTCGAGCTTATCATTGGCGCATCGGGAGCAGAGGGTTTCGGACTTCTGGCTACCGAATGTTGGGACCC
TTCGGGTTAGCACCTTACATCGTCACGGAAGAGCCGCCTCAGGTCCACCGACAGCGGCCATCATCCCCGGTCTTCGCTCG
CGCTACGAACCGCGCGTCCAAGGACTGTAACCTATGCACTTCTCTGTTTGTAGTCTCGCAATTTGTTCCGCCTGTATTCG
CAAATCTACGGATGAATCCACGCTGCGCAACCCGTACTGCTTCAAGACCAA-CTTAGTCAAAGAATCTGATCATTACTGA
GTAACCGTTCGTTAACTCTCCAAGCCAAAGGTTTCCCCGACGCCCAAGATAACGACAAGCGTCCTCCATCGGGTGGGCAG
CTGAGAGGAATCCGAATCTTGCAGTGTCTCTATCTGGGTGTTCGATTCGATGGAAACTTCAGGAGGAATTCTATCGTGTC
CAAGAGGTATGCTAGGCTAAGGATGCCAAGAAGCCATTGGAATGAGTTTTCCCTTTTTGCATTGCCCCGGTCACGGCTTA
ACGCCACCCAAGTGGGGGTGCCGCGTGAATCTCAGCCAACCCGAAAATCCATCGATTCGCGCTGTCCGATATCTGCATCC
CTGGCATCTAGGGTGATAAAGCGGTCGCTCAGCGACGGGCGCAGACTTTACACCCTTTAGAACAAGCCAAATTTTATCAA
TGCCGTAGGATGAACCATCAACGAGGAGTTCGTCTCCCCGCATCGGCCGGCGCTGGTGCTGAGGCTTTTCCATATAGGCG
TGCTAGCCGGTAGGGTTCCAGCAGCCAATTGGCAGCTCCGCACGAGTGCCGGTGACAACCATTGACGGCAGCTCGGAGTG
AGATGGCACACTCCATCGGCAATTAGAGGCACGGTCGCGCTGCTTCCGGGCCGGGCTGAAGGGGGACTTCCTTACTTAGA
AGCGCCCTGCATGGTTCGACGGACGGCACAAACTAATTGGTTGGAATTACCGCATATGGGAAGCCTGGACTATCTTTTGG
TTGGCAACATA-GCGGACGAACCCCTACGGGGAGACGGTGAACCGACCCGAGTATCAGGCAAGCGGAAAGAGGAGGTCCC
GTCGACCGTTATCTGCGAGGACGTCGCAAGCAGGAGGTACGATTGGATTGACTAGACCTGCCAGGATGGCCCCTTAGCGC
CAAGCCCAAACACGAGCTCCATAATGCTCATATGTCATGTCTGCTCTAGTCGGATTGGGGAAGGTGGTACTCCGCCTACG
AAACGCTACGTCCGCTGCAGTCGTGAATGAAACCGCTACCGCAACGGTATGCCTCAACACTCCGAGACCATCAATCCAAG
CCCTAGGGCATGTATCAAGCAATCTGCTTGCTCCCGAAGTGGGCCTTCCCCTCCCGGAGAGGCGCCCATAAGCTACAGGA
ACCTCCGGGAGCATGATGCGATACATCTCTACACCCCTCGCCGGTACAAGCCTAACATCTCTCCGCGGATACTCAAGAGC
TTTATCGGAGCCGTTCATGATCGAGCTACAGAGTCCGTGTTGGGTCCGTCTCGTTTGCACCACGCGTCGAGCAAAGCAAT
CTAAAAAAGACTTTCAGGCGCCAGAGCCACGATCCATTTCGTGGGTGAAGAAACGCGGCACTTCAATTTTGAGTCAAGCC
TGGCCTACCGCTTTAATTTCTTAGCAACGTCGTTGGGCAAGTCACAGTCCGGCCGCCACAATGATAGTTTCGGCCGGACA
AAGCCCCGTCCATACTTATAGCCTCCATGTCTACTGAAGACCAGTACGGCTAGCTCTATCCACCACGATTGAAGTAAGCG
TCTTAGGAAAGCTGAGTCAAAGCTGTACCTCACCCTAGTGCGGGTACGATCGACACTAAGTACCGCCCGCTTGCAACAAC
GTTCATTACTCAGTTCCTTACCCGTATCCGACGAGGGATGAGGAGCAGCGTGGTAACCAGCTCTGTCCGTTGCCTAGCCG
CACGATACGTTGATTTGCCCAGATGCGATGAGCATACGTTGTGCTCGATTCAATAAAGGGGACATCGTTTCTGACGGGTA
TGGCATGATCCAAATTTAGGGTTCGCCAGTAGCATGTGCGTTCTCTGCTTGCGACGCGCTCTGTCAGACCTCCCAGAATC
CCAAAGCTCTTGTCGTCTAAACACCATGGTGTTTTTGTAATGCGGAATTATACACATCCCTGAAAATTCGGTAGCGTGGT
CCATACCATTCCTGCGGCAGCCCTGTCGGTCCGGTACGCAGGGTTTTGGTGGCTGGAGCGACCGCCGTAGGATTCCTGAG
GGAACAGCCACTAACACCGGACGGAGAGCACTACGCCGGTATGCGGCATTGGTCCCATTCTGGCAGGCTAAACACCCGTT
GCAGTTGCCGCCGAGATACAAGGCATTGCGAGCTGAACCCCTCTAGAGCACAGCTCTCGGACCCGCTTAAT-TGCCTTAG
GGGTTATTTGCCCAACCCCACGGGTTCGGTTGAGGACCTTCAGCCAATAAAGGACGAATTGGAGCGCTTTTTTGATGGCA
ACTCTGCCTCAATACAATGACCGGGGCTGACAGATAGCATCAGGAGGTCGAGGTATGCGGAATTGTGGACATGTACTGAC
TGAGCGCAATCTAGTTGCGAATAACGCCGAGGTCTGACCTCATGCCCGGTCATGAACCGAACAGGCGGAACTTTCCTCTA
ATCTCGTTTTACCTCAAACTGATCGGCACCAGTTGCTGGCTGGGTCAGACCAGGCGGGTGCCGCATCGTTAGGGGTCTGC
GGAGGCAGCATGGAATGGAAACAACGAGGGTAAGGTCTGACAACCATACAAATGCAACAAGTCCCTAAACCGGTTGCTAC
CTATGACGGACTGGTAGCCGCACGTTTGTCCGCCGTTAGCAGAAGAAGGACGTGTGCAGGCCGAACGGTAAAGACAAGGC
GTGCGAATAAACAGGAAGAGCCCGCGCCGATGACTTCACTCGTCGTAGGCTAGACCGGCGCAGGTATGCGGACGAGGGGG
CGGACCTTAATGTGCCCCGGTGCGCGGCGGTCACCTGATACTCTTCACGGGACTTCGTCCGTACCGAAGCACAGGCATAT
GAAATCGAAGTCTGTATTCTAAGAGACTAATAAGGGCGTGGAGATATCGTACACGAGCCCTGAGACCGGCGGCTTTGACT
GCCGCTACGGTTGAAAGAAAACTGACGGCGATGCTAGTGCATTTGGCGAATAGGATCTGAGAGAGCATCCCCGCTGAACC
TACGCCGCGGTCGCCCCCAAGTAACCCGACATCA-GATCACTCTTTGATGCCCTCCAGTGGGGCACACGGCCACCGTCCC
TTAACGGCAAAGAGAAAGCGGGGGAGCCAGATGACTCTAGAGGTTACTATAGACTGCAGCAGGAGGAGTTGAGTGAGAGA
CAGGACGGGTTCTGTGCCGATGTAGGACCAGCGCGCAAAGCAGGGGGACTTACAGACAACACCGCTTGTCCCTATCGTCA
GGTTGTCACTTGTATCACGGAATAGGTGAAATACTAGACGATGGCGAGGTGAGGATATCGAGCCTGTGAATACAAGTGCA
TGCCTTAGCTCGGCTTCGTCGCTTGGAGTAAGGCCCGGCGACGGCCCTATCACCTGCAAAAGCGAGCTATGACTGCAGAG
CTCCGCGAACCGGGACGCAGTTCGTCTACTCCCTCTATGACAGAAAAGGCTATTTGGGGCCATGGAGTACCGGACCGCGA
CATGACCTTAACTGTACCGGATTGTGTGCGGTCTACGGATCGTTAGTTAAGCGGAGGGCGTCTCTCGGGGGGAACTCGGT
TGGGCGCGCGAGATCTTGCCCTCTCATCGGTATATCGGTGTTTCCCGCAATCCGGAGGTGACCCCGAATGATGCCAATCA
CAACCGAGGCCGCTAGTGCTCGTTTTGGTCATAGGACAACTCTGTCAACACCCGGACCCAGATAGCTCCCTGTCTTTCTA
CAAGGGCCGCTCTTGCCCTCAAGCTACCTCCTGTGACCCGCGGTGGCCGTCTCAAACTCGGTTATGATCCAATCTGAGTT
CTGGTCGGTCGAGCGCGACTCCTCTGTCGGTCTTAGCTACTGGCACCTTAGGGTTATAATTCACCTTCGTACGTAGTCAG
TCATCTTTGAACGTTAGTTTCTAGTAAGGGAGCAGCTATGGTGCAGAAGTTTGTCTAATAAGCGAAGAAAGCACGACAGC
CGAAAGCCAGGAAACCTGAAAGCGGTTGGAATCATACACACGAAGCGCCCACATCTGCCGGCCGCCAAGATTTGGTAAGC
ACTTGTATTCAATGTGGGTGCCGGCGACGACTATCGGACAAAGGGGCACGCAAGTGTAACGGATATTTCTAATTGCTGAA
GCGGTCCTCCCACTTATCGTACACCACTTTAGTGAGGAAGATTCTGTCTGGGCTAAAAGGCTACCTCGCCAAGTCCGCCT
AGAGGAAGTCACGGGGTCTGCAGCCGGGGTAGGCGGGCAGACGCCCTGAAGCAAAGTAGATCTCAAGATATTTCATAGTC
TGGTGATCGCCCCTGGGTGCTTGATAGAAAGTTCGGGATATCCGAGACGGCGTGGACCTCCGCGCGTATACCGGGTGCCC
AACCCTATCAGCGGACATATCCACCAGTGTACGCAGAGTCTACTGAGCCGGTAGCATGGTACAACTTGATTGATACCTCC
GACCGGTTTAAACGTGTCTCGTCCCTGTATTGAGGAAGGAGCGGCAATCTACCTCAGTGGCCAGTGATTGACAACGTAAC
GTGCCACAATAGACTTCGAAGTGTATAGATCAGGAATTAAGCACTGCATGAGGTGCAACCTGATGGGTTTAATCATGAAG
CCGGAGTGGTGTCTTATATACGTAGGTTGATAGTTTGGAAGGTAACCTCCGGGGAGACTTGTGTGGTGCAACGTAATCCC
AGATCGAGTCCTACGGTGACTTCTGGCAATCTCAATGAAGCCGGACTTGCTTACTTCTTTCCCTCTATATCCATTTTAGA
AAGTGTTCCGCATCAGACTGTACGACGGATCGCTGGCGTGATAAGCAGCGTGCTCAAATCGTCGTCTGCCAGCGCGGCCG
ACCGTATCGGTGGTTCATATACACGGTCGATGACACCAATTGGCTGGCGAAAGGCTGCGGAGGCTGCCACAGGAGAGGCT
AATGGCCTACGGAGCTACCTTACCGAAAATTACTTCAGACGCGCTTGTCTCCCCCACTGTCATCTTCACCTCCTCCGGAC
CGTGTTTTCCCGACCACACCGCGTGGGTCTCTCGCGTTGCTCCTCTTTCACGAGATATTGACTGATCTGACGAGTCAACA
TCAAAGTCTGCACGTAACCGTAAAACTCGTTAAAATCGCCGGCCAATGTAATGAGTGAGGATTGCGGGCTAATCTGATAG
TGTTTGGATCCCGTGCTTGTCGATCGCATAGCATCAACTAACGACCGCTCGTGAACTGGAGAAGCAACGAAGAGGGAAGA
GACAGGGGGGATCCTCTATGCCTGTCAATGGCTGAGTAGCCGTGCGGTCACTCACGGGTCTCAAGTTGCTGTAGGATACC
GCTGAAAACGAGCATTTTAGTGCCTAACGGGCCATGGCATGACCCTTTGCCGTATTGCGGGTTTCTACATTGGTTTTATG
GCAGGAGGTAAGGGACGGGACTGTGTGAAGAATCTCCCGTTCTATCTAGACACGCCTCAAAGACGTCCGCCCGAGCCACA
ACTGGATTAGGCGACTTGATTCCTCCTGCCGTTAC-TCCCGTGGCATTCCTGTATCTGACGGGTACCGTCAGCGGCCTCT
GCATTTCGTCAGAGGGTGAGGGTTGGATAGCCCTATCGATAGTTAATTTGTTACCAGGCGTTTTCCCTGTCCCTAAATTA
GCTCGCCCCTCTTATGCACGACAGACGTTCTTTGTTATTCCCACCCGGTCAGTGAGCGCAAGCAGGGTCGTGCTGACATT
GAGCGGGTACATGAGGACAACGTGGGTAACCGTACAAATGCGGTGTGACCCGTGGGTTTGGATAAAGAAGCGGTTTACTG
CCCTTATCGGACAATTGTAGGACGGCATAGCTGGCCTTAATTCTCCGGCCCGATCGCCCTCATACTAGCAGCCGGCCATC
ACACCGCGCTACCAAGACTCCAAAGTGCTTCGTTGGCGTTGCCGATATGTAAGGCGGGCGAGTCCATCCAGATTGTAGTC
ATCCCGAGCAATGTGGCGTCTCTATCCTGTACCGTCGTACGCCGATCGAAGCAGTAAAATAGGTGGACGACCCATGATTA
GAATAACAGCAGTAACCCGATCTCCACGCACTCGGAGTTCCCTCTCAACCTAATTGCGCGGCGCAGTAAGCATCCGACGT
ATAAAGGATTGAGCCGGCTCACGCACGTCGTATGTCAGCTACCCCGCGTCCGGTCTTCTTCCAGTAGTATATCTCCGGGG
TTTCTTAAGATTGGTTGGTAGCTGACGGCTCGATCAGCGCAAAGTTCTTACGAGTAAGACTAGGAGCTCATGCTAGCACC
CTCGTATGGGTCGCACAAGGCCAGGCATCCCAGCAGTTCCACTAGCAATCGGTGCCACACACCCGGTGGAGCCGCTATGT
CCTAAGTGGCCCCCGGAATCTTTTCGTTTCGGCCAGCTGGTTCGCGGGTCGGGACGTAAAATGAATAACGCATCTGTTTG
TCCCCTACGTGCCAAACTGGAAGGGTGCTATTTGGGTGCGGCGTAGCATTCGCTAGGGGTGTTTTCCCCATGGGCACATG
GTGCAAGAGCCGGGTTTATTGGGTTCACGAGGCTTATGGACAACGAATATGCCGTACTGCGGATACTCGTCTCCTACGCT
AGAGAAATCCGGTATAGTACACCATGAACAAGTGGCCGCCGTAAACGATTTATATATATCGCTCGGAAAAGTAAGCGATT
TGGGGCTTCGCCCGCCGAACGATGGTCCTGACCCCGCGTCCGGCGAGGTGCTACTCTCGCCCCTCGTGTTCTCATCGAGG
GCAA-CTCGCGAAGGGACCTAAAGTTACCGCATTTCGTAGCTTCCACCGGTAGGGGACCCCTGACCGTTTAAGACCTCAC
AGGTCCGCTCATATGAGATGATGTATGAGAATGGCGGTCGCGTAGCGTGCGCACACCTATTAGCTAAAACGAAATTTGAT
TGGTCGAGATTTCGCTGCCGTCTCTTACCCCAGAGTGGCACGTTAGGGTTGGACGCGACGTTCGCTCGGCCGCGAAAATA
GTGCGCGACCGAGCTCTGCGAACCCATGGCACACGCTAGCTCGGGAGTCCGTCGTGATTATGTTAATCGTGTCAGAGGCC
CTCTCTCACGGCCGGGTTATGTGCTCAACCGGTTCCACCCACTCCTCGGAAGTATCTCTGAATCGAAGGGTTTTACCTAC
CACGGGCTGGAGCTCGTTCCTAAGGGACAAAATTTGACCGCACCCTGAGTGGGCTGCCATCGCTCTCGCACACATAGCTT
CAGGCAGCCTCCCGGGCAGTGTTCACCCGCCTAGGCCCACCATAAGGGTGATCTTCTCAATTGGTGAGGAAACTTCTGCC
CAATGATAAAGAGATGCCGTCTTTGAACGAGAATACGAAGTAACCGTTCAGTACCAATTGCCTAGTTATTTTTCCAGGTG
ACCGCTTAGGTCACCAAACCGGTACGCATGGAAGCGTGACTGACTCGACGGCTGTGCCAAGAGGGGCGGGTAGCCGTGCT
AGTAGCGTCATAGCACCAGACCTCTGTTCTTTGTCAGGCCAGAAAACGCGTTCCTCGGGTCGGTGGGCACCCTGGAGGAC
CTAGGACCCTCGGAGGGACGGTCATTAGCCAATTCAATGAACTAACGTCTTCCTTCTATGTCCTTTCTAGCACGTCAGCG
CAGGTCAGAGAAGCGCCAAGCGATATAATACAAAAGGGGTTGGGATGGATGCACGAACGGCGAACCGCCGTCGCGATCAG
TTCATCTATCATCATTACCTGTACAACAACCCTATGATGCCCAAAACAATTCTGGGGTGTGAAAGGCCTATGGATATACC
GTCATGGAGGGGGCCCAACTTCCGCATGCCGCGAGCTGTTGTCCTATCGCAGCACTATCATGACTCACTGGCGGGGTCGG
ATGGACGTCCAGTAGGCCTTTAATTGCGGGTGGGGGATTGTAGATCCCAAGCATAAGATATGACTTAAGTCTGGTGCTTA
TACACGTGTGTCCATGGAGATAAGAGGTCGGCATACGATCGGTAGCCCTACACCACACGAACACGCTTGCCCAGTCACGT
TAAGGACGATCCGCGATGCGCAAGGTGCCCGTGAGACCGTGATCGGAGTGACAATTCAGAGACCTCGGTGAGCCGGCTGA
ACTAGGGTTCTTCGGGGTTTGCCAATCGTGGGAACCTTTCCAAATGATGGACAATCCAAGCGCCCGACGGTCACATAGCT
CAAGGCTACAGCCTCACCTGGTATTGCAAGAACGAGTCAGTACCGCCAATCGCGGCTTTAGGAGATGTCAGCAGAAGTCA
CGTGTGCGGGCGCAAACGGTAGCCAGCCAGAGCCAGATCGCTCCCGCAGCAACAGGTTATCACAGACTTCACGGCGGTGC
CCGGCAGTATCATCCCGGCGTATTGGGCTTAGGCAGATACTGCGTCCCGTGAGTTGGTCGCGTAGACGTTACGCAGTGGG
CCGGGAAGAGCGTGCAGCGGTCTTTGCGTACGAAGTTAAGCATGAGAGCGGACGCTGACCTCCAGCTGGGTCCGATACAT
TGTCACGGACTATAAATGGGCTTATTTCCTCTTTTCTCGCTGTTTGTGCTATCT-TCAACGAATCGTTTAGGGCTCCTCG
GCTATGTGCCACTGAATTAACACGAAGGATCAGCGTTTAGCTGACGAACACCCCTACCCGCCCGCGTGGTGAAGAATTGT
CGTTATTCTGTAAAACCACCGAAGCACGATCCGTTTTGCTACAATTTGGCCAGGATGTTCTCGGGCTTCTTCTCCTCCAT
AAGGAAGTCTGGCCGGGGCTGGCGCCGATACCACCCTTAGAAGAGGTTATATGGCACGCGATCGTACTCACTGCGCGTAC
ACAAGCGACTCGACCAGCGCTGTGACCAGCTCTACTCCGATTAGGGTCACCTTATTGCTTGCAAACCGACATTCACGGGC
TCCCTCTTCATGGTTGTCAACCGCAGAGAATAAGACGATTTACGCGTATCAACAGTGCTATGTCCACATTAACTGTTACC
GTGTTGCGCGTTGTTGCTTGTCCGCAGCGATTTAAACGCAATTTGAACAACACCCTGATAATTCAAGTCTTAATCTAGGT
GGTATTGCTGCGCACAGTCGAGGTCCTTTTCGGGGACTGCATGGCCGTTGCCCGTCTGGTAGGTGATCAGCCCGAGCGAT
CGTACTTAAGAGGCAAGCTGACGAAGCGAGTTTCGGTGGGTGCTCCCCTACTAACAAGTGACACGACCTTTCCTCCCCCA
CGGATCATAAACCTCTAGGCACGGCCTGTGCAGGTATATACCTCGTCGCTAAAACGTTTCCCTTGACGACGATCATAGCC
ACAATGATTACCTTTGAATGCAGCTCACCCCTAGCTACGTATGGTATACATACGACCGCCAATGGAAGCGAGCCGTAAGA
ACTCACTTCTGTTCGCCGTATTGATATGCCATGAACCTCCGAAACCGACCTCCCAATATCTGTCGTTCCGGCGGACCCTA
CACGAAATCTGTTACGGTCGGCGCATCTGATGCCGGTGAATCTCGGTTATCTTCCCGTGGACGAGGAGGTTTCCGGCCTG
ACGATTTCTTCTGTAAACTAAGCTAAAAGACCGTCATTTAAAAATCCCCTTCCGCAGCTGCGTGGTGGCACCTAGCACAC
TAAACGTCTATGCACGTGGCGTCAAGGCCCATTGCGGTTCGAAGGGCAATTGCTCCCCTGGGAACAATAGGCTCGCCCGC
GAGAGTGTCGGCTTCTAACAGCTTCAGGTTGTTTACAGCACCAGCGTCCCCATCACTTAGTTGAGATAGACCGCATACTG
GATGGTCTTGAGCGTAGTGCGCGGCTATTCTGGATATGTCTAACCTACGCAAACCTCCGGGGATTCTGTTACTCGCGAAA
CGACGACCTGCGCCAAATAACTGGAGACGAGTAGACAAAGCCGCGTACCCTTAAAGGGTAGCTTTCAGAATCATACCCCA
TAGTCCTGGCAGCGCCAGCGTCCTTTTGGTGTACTGGCATTCCACGGATGTCTATGGTCGTTGCAATATACTCTTTGACT
TTCTTTCGTTGGCCTGCTGAAATAGCGTATCCCAGCCAAGGCAATACGAGGCACGTTGGCCTGGCTAGATCGTAACGCTT
GTCTGTTAGAGCATAACCGGTCCTGCGACCACTAAACTCACGGTCAGACTATGAGCGCCTATATATCAACAAACTAGTCC
AAACCTCTAGACATCCAGCGCGTACTCGCAACCCTTCACGCGGGGCCGTGTCAACTACACTCGCTTGACATGTGAAGGTG
GGAACCGCACTCTACACACTCGCCGCGCGTAGGTAGAAGTCAGCTTGATTAGTCTAACTAATGTTTCATGGGCACAGACG
AGTACACCGGAACCCCAGTCCTCGGCTACCGTGACCTGGTTACAACCTGAAAGGGTGCCCGACTAACTATTGTAACTGAA
ATCCTTTTTTAATGGAATGAGGTAGAAACAGTGGCGACCCCCTCAATGGGATCATGGTCGTACAGCCCTGTCCAGTAGGC
CAGCAGATTAGAAACTAGATCCACACCCCGTCACAGTGTGTGAGGCTGAGCCCTCCACTCTTCTCGATTCATGTAACCCG
TTAGGCTTGGCATATGCTCAGAGAGATGATTCCCCCTATCCAGCGGTAGGGGGTTAGAAGGTATGCGCAGGCTGTACCAC
ACATGCCCTCACTGATCCCCGACGTAGGCACATACCCACGATAGCGCATCCCCTTTGAAAGTGCCACCCAGATCGTTGAC
CGGGCGGTTCGCCGGCTGGCCCGTCCTCACGAGTTCTTCGGGAAATGATCCAGCGTTTAGTTCCTTGACGTCGCTCTATA
AGACGGTTCTCCAGGCGGGTGTCAGCTACAGATGAACAAAACCGGAGTCTATGGAAGAGTACCCTACGCTTTAGGGAGTG
ATATATTAAGTCCGTCAATTCCACACGGCTTCGTGTTTATTTTTAATTCTCGCCCCGAGAGATTGGTTAACGCACTCGCG
GGACGGTTTGAACAGCAATTTTACCAGGATTATAGCGCCACGATCGTGAGTTGCGCGTTCACGTTACCAACCTATAGTAC
CACGAACCTGTCCCTCATCATCGTCATCTTTAAATGTCTAACGACTAGCTGGCGCTCAGGC
>SRR354010
ATATGTATCAATGCACCGAACAGTTCACGTGGCATTTGCAGACGACGGCCAGAGATTTTGTGATTTTGTGAAGCGTCAAG
GTGGTTTCTCCGTACGGAGAAGCACGCTCAGACCATTTAGCTCGTTATGAACGTCAAAACCTGGTAATTATCCTCAATCA
TGGCATGCCTTCATGACTATCGACGCGCTTAATCGCCGTTTATTAGGGTTTGGAAACGAAAGCTATTGCCATTCTGTCCA
CGCGCACGCTCCGTGCATGGGGGAGTTTCTATC-TTCATTACGTGAGTCCGATCCAGACTACGCCT-TATGAAAATTATA
TGGAGAAATGCAGGCATCAGTGATAAGGCCGTATGGCCGATAGAGATCTGAGTTCCCTAGTGTAAACGAGTCGCCGGGGG
CCGTCGTCCATCGGCTGAGTATGGCGTGATGTTGGCGAAGCAAGCTCATGCAGCTAGCGGCCTTAGCCGACGTTCCAAGA
GGCCCTTTCCGCCTCGTATTTCTGCGGCAACATAAACTACGAGCTGGCTGTCGCCGAGGTCGCACCTCGCGAAAATTCTC
CAGGGGCTGAGCCCTGCACCCTACTTATGTCCCAGTTTTCTCGTCAGACTTAACGTGGTTATACTAATTTTCGGCTGCTT
GGGACCTTAGGGCGGATAGGACTCTTCCGTGACGGTTCCGGGTGATCTGTAGTAATTTAGGGACGTACGATCTATCTCAT
CAGGCATACGTGCGAATTATTTACCCGGACTCCAATAGCATCCGCGTGTTTCTCCGTGCGCGAAAGGTCGTAGCATTTTA
TAGTCAACTCGCGTCTCGACAAGCGCGAGGATTTGATACAGCGCGTCCGCCCGTGTCCCCCCGCGTATCAGTGACCTGAG
AAGAGGGCGGGAGGACAGCGCGGACCCAGAGAGCTGCGTCTTACTGCTCCATGTCCGCTTCACTCAGCGTAGTAAAAGGA
CTAAAAGTAAGTGGAGTGCTCTGCCCTATGTCGCCTCAAAATTCGGGGGTGTGTATGTGGGTTCGAGCCGGGTGCAGAGC
AGGTCTGCTCCAGGGACGCCAGCAGAGATCGCACATGCTCGCAACCCGAAGGGACCGTAAATCAATCGCAGCAATGCGCA
AGGCCCCAAGTGGGGTCGTATTGTCTAACCTCCCTAGCATACTGGACCAGTGAGAGGATGCCCATAGCAGGTCAGAAGGA
GTCGTGGAACAGCGCGCCCTCGTGCAAAGGACCGGGCGTCTAGTAAAGAGGTGGGTACGCCCTGGTGCCAAAAGCGGCAG
CGGGCTGATGGGCGGGCGGGCTCTGGCAGTGAAACTACAGCTTGCGGGAGGAGGGACGAATCCAAATATAGGGAAATGAT
CTGGGGCCGGAAGGCCGCAGAGAAACGTCATGCAACGATGAGTCTTTGGAGACTCATACCAAATACTAAGGTTGCTAAGG
CCGAATACATCACGACACGGGCGGCCACCCGGTAGACGCCCTACTCCTGAGGAGACCTATAGTTCGGGGTTAGTCTGACC
AGGGAAGCAATCGGGGACTCAAGGTGCGACCGCCGCTTCACGACGGGCTTAGGCCACGAGATATGGTGCGCAATAAATGC
AGAACGTGTTCGGTCCGGCCGATTCTGCGAGATCCCGTTCTATTTGCTTGATTAGGTGACTGCCACAACGCCAGCATAAT
CGTAGGTTATATGCAATGGTATATCCCGGACTAAGTGAATGTGCACTGAACACTCGGCCCTAGCACGCTTCGAGAAGGCC
CTACCAAACCGACCTTAGCATGCAAGAGTGCAGGTATCTAACAACCTACAGATTAAACCAAAGCCCACTCGCGTAACGGA
CAGCTCCGCATCCCCGGGGCGTGTACAAAGGAGCGCAATGCCAGTCTTGTTTCCCGAATATGTGATTTCCTATCTCGTAG
CTTTTTGGTAACCAAAATACGTGGCCCCGCCAGTATGAAGCTTTGGTTGCCGTGCCGTAGTTTAGCGGGCTAGTTTGTTT
AGATCCAGAACCTTCCTCTCTTGCAAAACACCAGATTGATCACGTTCCGCCAGTACCCTTACAAATTCCCCTCTAACTAG
GGTCCGCGGGTATAAAGGTGGCTTTGCGGTCCGTACCGGGTTAAGGCGGAGCATGTAAAATCGCGTGATACATACCCTAT
TCGCTTAATCTACGGGGACCCGAGTCCTGCCTATTGGAAGCCAATAAGTGTACGTTCGAAATTGCTGCAATGCCGGGGCA
CCCCGACCGACGAGTTTGAAGGAGCGGATCATAGCGTCACCCGTCCCTGTAATGTACGCGACACA-AAGCCGTTAGCCCG
AAATGTGACGCCTAGGAAGCAACCAGGATACCCGGGCAGGACGGGCTTAATGCAGTGCATCGGTCTCTCCCGTCCTTGAA
AGCTATTCATCGACTGCTCGTGACTAACTTACCCCTCCGACAATCTTGACGAGAAGGCTAGTCGAGAGGAAACTAAACTG
CGAAGATCACGCGCTAGCGGGTCGCTCTGATTCATTCGCAACATCCGCGGTCTACGGATTGCGAATCCACGCGAGCCGGC
GCGTAAGATCTCAATCAGCACCGGGTTGGAGCGCTCCAACGGCAGCCCTGAAGACTTTTGCCATACACACAGCGTTGACG
ATTGCGCAGCCATGGGGCAACGCCGCATTGAACACAGTGTCACGTCTTCAGCGCTTATTCTGTTTACTGGCATATGACAT
CCGTGCATATCTTCGGATGACAGTTGTACTCGTAGCCGGGCCCACCGCTACTGCACCGAGGTGCCAAATT-ATTAGTAGT
TATTCAGTACCCCATGATAAGTTTGGCCGTGCCCTCTTCGCGTGGTTTTTCCCGGTAGGAGTTTCCTAACCAG-TGGCAA
AATCCTTTGGAGTGTTTGAGATGGGGTCCTCTGACATTGGCGGTCCCTACGAAGCAATATTGAGAATGAGATGTAGGTAA
CTTAAGCGTGATTGCTGTTCTAGGAGCATCAGCACGGA-TACGGCGTAAGTGGAAGAGGAAGAGGAAGAAGCTGTTGAAA
CGGGTCGAATGTGGCTGCCACGCTAACCATCGAATCCCCTCGCGGCGCTAGATCAATGGGTCAGGGAATCCCTGCCGCGG
ACCAGGAGATCGTAGGTTGACGACAACAGAGGAGCCCTGTTATGCGCTGAACTTGGCTATCTGTAACTATAGCAGGCCCG
AACGTCGGGATAATTCCCAACTGCTGCCTAATCCAACCTAACTCCCAAGAGCAAGGAAGTCCCCATACGCTTAACATCGT
AGTTCGCCCTAATCCGACCATCTACAATCGAGGCCAGCCTTTACCGCGCCTCAACGGTGAAGCTGACGCGCGGCGGTGCT
TCAAACCTCCTTAGACGGTCAAGCTTCCTTCCGTAGGGCACGTGGACTCAGCTTGCTGAGGCGCTTGAGTAACGGTGCTC
AAGGTTACGACTCCGGGCAGGCCTGAGAGTATCTTTTTTCCGGCATAGCTTCCTCCATCGTCCCACGTACTGCCCTCATG
TACACAAAGCCACTATGGATACACTAGAGTGAATTGCAAGAAACACCAGAACTAACCGCATCCAACGTGTACTAGCAGAT
GCCACTGCATACTCTCTATTAGATCGCGTCTCTTCCTAATTCCTTCACTTGCGCTTTGGGGGATTAGGTTAGCTTGATTG
ATCGTCTTTTATTAACAGTCCAGGTCTTTTGAGGGTAGGAGTCCCTCGGTTATGTGGCCCAGTTAGTTTACATGGTCATT
TTCCCAAGACATAGCTCATACGCCACCACTCTTGATTGCTAATCACTGTGTAGATACGGAAGCCGGTAAACGACGAGGTC
AGTGACCGTATTGCTGTCTTGATCACACCTACGCGGATGACTCATGCCGCCCTGCGAGTTTAGAGTGACCGCACTACGAA
TCATATTGACTCCATCTCCTGACTCGTATTCGGCGTGCATGTCCGTGGTTATATTGATGTAGTATTCAAGCGTCCCGCTC
GGATAACACGTTAGTTCCGGACAGTCAACGAACCAACATTAAAGATGACTAATCTATTCGGGCGTGTAGATATCGCTTAA
CATATGGTTAGATAACGGGTATTGTCTTTGACTATAATGAATTCGGAACCATGTCTCGTCCTCTCCGGCAGCCTAGCGCG
ACTATCATCGCGCAGAATAGAGGACGCCCGACCAATCT-CCCGAAGTGCCTTCCGTTATGGCTGGTGGGGTGTATGCCCA
AGCTACGATGCGAGTCGCTCGGGAAGGCACCCTAGCTTGCCAAAAAGCCACGGGTGCCACATGCAGGTGGTAAGCCGACC
GTACAAATTGCATCACTACGTGCGTACACTGTAGAGCACAAAGTGAAACGTCCGCTACAAGCGCGTAAGCTTACGCGACG
GGCTGTCTCAAAACCTTCATATCGTCCGGCGACCCATTGATGCCCTACAGATCTCAAGGACTAAGATTGATTCGAGCACC
TTGTCGGAAGTGCGCTCAAACACTTGTTCCACTAAACGATGGCCAAATCAACCTCTTACTAGAAGAGTAAGATTCTAATG
AGGGATGTGTTACGCATTTGGGTCTCTAGCGCCTCGGCCTGCAGCTTGCCTGTAATGAATGCGTGTTGAGAGAGTCGTAA
ACTACTGCCGACACTCAAAAACGAATGCCGAACGTGTGCGGTGGATCTCGACCATAGCATGTTTCTTACTAGAGTGCGCG
GCCGCGAGCCTAGGCCCTGACCGATGAGGAAATCATGAGGCGGCTAGAGTCTCGACCTACGAGGGGTCTGTTCCATGCCA
AGGGCCGACACGTGACGGAAAGATACCCTAAATACCCACAAGCCTGTGGCATGTCCAATACGGTGTCTGCGTTTGAGCTC
ACTCTCCGCTCCAGGAGTCAATCCTCCTATCATGCGCCGGGAGCATGGCTATGAGAGTAGGAACTATTGGCCTATATAAT
TATTCAGCAGGCTCTCTAAGAAAGCCACATGCCCAGGCGGCCATAGAGCATAAATGGGTATGGGTAAATAGCTAAATTGC
CTTGAACACTGGAAAAGTGCCCATCCGTGGCTGGGGAACTATACGTCGAGGCAGTAGCGAGCGACGAACAGAATGGCACC
GCATGCGCCAGTTCATCTTGGAGACATATTGCATCCCTGTATCCCATAGTTGAATAAAAGGCTGGGGTCACCAGATTCAA
GGTGAGGAACTAATGTTGTGTATCGCTCAAGGGTAGACGTAGCGTACTATCAATCCACTAAGATAAGAAAGTGGCGACCC
CTCGAGATGACCACACGGGGGCAAGCACGTGATCTTAATTCCCGAGGTTCATCAGCATAGCGCAGGGCAGCGGACAGGTG
GACTCGGCAAATGCCTGCTGGGTCAGAGGCCGATCATTCACGCAGTGCCCGGAGTGTCCTAAACACGGCCGCGTAGCCTA
TTGGGGGAGAAAGATGATTAGCCACGACATTCGATAGAGAGTGAGTCCTCACCCATAGATCTTCATTTATCGACAACCGA
GTTTAGAATTCCTCCGCGGGATAGGTTATAATGCAGCTGGTTTAGCTTCGAGTTGTAGGGCCACAATTAGACTAGCTTCC
TGGACCCACCCGTCTACGACAGTTTGGATCCGGACAGGCCTTATGACGATAATGGTTACACAGACCCAGGAGCAGGCACC
CACCCAGCCCGTGTATATACGCCATGAATTCGAGCCAGAGTTGTGCCTATAATGTAACTGCCACGTTCTCACGCGGGTTG
CATTGCGAAGGGGTAAGTAGGTTCAGCAGAAGCAAGTTGGACGCTTCTAATGCATACCCTGCAGCCCCTGCTGCAGGCTA
TCGGTGGCACGGAAGCCTTATCACCTCTGAGACCCTGGAGGGCGGTTTGTCTTTGCCCCCAGATGCCAGCGCAAATACTG
AGGGTATTCGCGCACAACGTGCGTGCCATGAACGACGACCGTCCGCGGATACCCCTACCACATGGTCAGTACTTGCTAAT
ATCCCTTTAAGGTATTAGTCCGCTCGGCGCGACGCGAACGAGCCGGTAGTTTTAAACTATAAACGAGGGTAGACCTGGGC
CTTTACGTAAACGACTCAACTTTTCATGGACGAATGCTCCAAGTCGCGGTCGGGCCGCTTTAAATGCCCAGACGTTTTTT
TGGCGAACCTCTGAATTGCTGGTAAAGTCGCATCCAGACACGGACCGGACTCACGACTGGGGGTCGGGTGGGAGTGAAGC
GGCCTTTCAGCCGGAGCCCAGAGATATCTAGCGGTGCAGGAATCGCCGACAAAAGTAACAGCGCCGCGTCTCCAGCTCCG
ATAGAGCAGTTCCTAGCGCCGACTGCCAAGGTACCCTGTAGCCCGACGCCACACGTTTATTAGGTCGTCGGCGACGAGTT
TTGGCGGTCCAATCGCACAGCATCACGAGCCAGGGGTCTCGGCCCCGGACATACCTACCCCCTTACAATCTTAAAGGGAG
CATTATGCACCATGGGACATCCTGTTGGGGTACGACGAGCGACTGTCATAAGCATGGGCATCAGGCGTATGTACCCTGAT
CAGAAATCGTCCTCAATAGATGA-ATAATGCCGCCACGAGTATCGGTGAACTAGAACGCCGAAAAACTAGACGATAATAC
GGAGAGACAAAGCTAACACCAACCCAGTTTAAAGGTTGCGCTCCAAGATTAGAATTAGGACTAGGGGACGACTTGTTAGG
AAGCACTCTTTAATTGACGTATCATAGAGGTTTCGGGAGGCTATCTCGGATGGGTTCACCACAACGAACATCTGTGTGGC
GCCGTAACAGGGCGCGTCCTTGGGTCTCGCCTCTGTC-GTCACTCCGTCCGCAGGTATTTCAGCGGCCAGAGTACAGATT
AGCTGCCGGCGCCTTCACGAATCACGTCGAAGGGAATCGAACGGTGAGGGGTCACCCTTAACAAACAAGTAACCAAAGTG
GGTCCAGGCAATCACACACAGAAAATCGAATGCTGCTCGGGTAGGCGTCTGTTTCTTAAAGATTATGCGGTCCCGCTGGG
TGGCGACTACTTCGCCTGCCACGGAGACTGCAGGAGTTGGCACGACCCTTTAAATGCTGGGGATGCTCTCTATCATCATC
GAGTCCCCTTAGCACAACTGTTATCCCAATATCGCCAGCTAGCATCCACCTATTACCATTAGTTGCGAGTTTCACGTTCT
ATGAAATCTGTTTTGCCGCCAGCGTTATCCGGCGCGTGCCTCCTCAGGGCGCTTATTTCCTCAGCCACCTACGTATCAGC
CGATGTACCCATCGGTGGTAGCCAGCACCTAGTGATCGGAGGGCGGCTTACTGGTGCGTCCCTGATAAGCGCGACACGCT
GGAGGGTGCCCTTCCCCGAGGCCGCTTTTCACCTGCTTTAGCTTGGCGCGTATACAACCTACCAAAACTAGTCGTGCGTT
CTACAATTAGTCTTATTTACGGCTAGACATCGAGCATCTTCTGGTTTCCGGTCTCCGCAAGAAACGATCGCCCGATACTC
AGAGTGCCACCTTGCTCTCAAGGGAAGGA-GTGCATGCCTAGCTCCGAGAGTGCCCGGCCACCCGATTCCGGGAACAGTA
GTGAGGGGGTCTGGTCCTTGCATTTAGAACTGAGGCCGCACGTTGGGCCGCAGCAAAGGGCGGATCGAGTGCCGTCAGCA
CACGGACTCCGAGGAGCCGGGAAGGTGACGTCGACTCAGCGACACTGATCCGCTCGGGGTTTCGAGGTACCACTCTATAG
TCGAGAGGTAAGGACTCATCCTCGATTTACCGTATGAGCCTTCAATGTTAGATAACAAGGGCGTTCCGTCACGCCAGCTA
TACGGGCCTAATCTCGCACAGGAACAGATCCCCCCGGCCGTCTAAAGCTACCCACGGCGGCCAGAGAGTAACCAGACGGT
GCTCCGGTAGGCCCGTGGACCATACCAGCGTCCTATTGTCTAAAGGGGGTCGGCTCACTTTGAAACTAACAATTTTACGG
TTAGATCAAGGCAGTATTGGGATGTTTCAACCGCGGGCCCTGGCACGACCGATGGGGGGGCGTGGAGGGGCGTGATGAGG
TTCGGTCACATTTTGGCGGGACAGCCGAGGATCGACGGCCAACCTCCGTAAACGCTTCGTGCCCCGTAGGTGACGCCTCA
TCGGGAGTACAAATCCAAAGTCCATACCTCCCTGATTATCACAGCAGAGGAAGCCTGGGATGGTTTTCCAGTCCGAATCC
ATCGGGCCGTACTCCTTGACAAACCGGATAACCCGACGGATGGTCGGTCACCCTGCTGAACCCACTTGTAGGATACTTTA
ACTTTCACAGTGATTGCTCACGGCACGGGTATCACCCGCTCACTGCTTCCGCGTATAAATGTACGGTTCCTCGTTGGTAC
TCATCAGCAGCGGTGAACGCAAGATCAGTTGGACAGGAACACCTACTATCAACTAACGGAACCGGAGCTAAGCCCTAACC
GCCGATATACCACGGGTTGCATGACTCGACGTTAGAAGCTCTTGCGGGTACCTGAATGGTTTTGGCATACGGTTTCCCCC
CAGATTTGCTATGTGTCTATATTCGTCCGCGTAGACCAAACCGACGTCAGATTGAGCGACTCGCACGAATAGCGTCGTTG
GAGTTCCGGTGTGGCGGTACGTAGCAGCGTTAATG-CGTAACAATCGTCAACAGGTGCTCGGACGTTGGTGGGCTCTTTC
GTTTCCCCGTGCGCGTATCGGAGTGGCGTGCCGCATCGACGTCCCAAGGTTACGGTGAAAGCCCCCCTAAGAGCCCTGAT
TCAAAAAAAGCTAGATTGCAATTGAGGACATCTACCTGGAGGCCCGCGGAGCGCTGCGAAAAGGCGGAACGGCTACCCTC
GTACATCTTTACATGTGTTTCGAGATTAGGTCGACGACCATCAAGAGCCGGATGGGTTACCTCAACGCTGGTTACAAACC
AGACTTAAATCCTGTGTCGACTTCTGCAGAACGATGAAATTGTAAGCCCTTCAGACGACCTGGCATCGGAGGATACGACG
GGTTTGCATTGGTTAATAACTATGGTAGATCTGTACCGGGCACGGGCGATAAAGAGGAGATCACACAGGGGACACCTGAA
GCGTTCCGACGCATGCTAACAAACTTCGGCATTACCTTAGTGTAGCCCTATGCGCCTAAGGGGTCTCCTCGGAGCGGATA
ATGTTGGTAAATGATATCAGCAATACAATGCAAGGCAGACTACAGGTAGGACCGGTTATTCCGCAAATGTTGATGGCTCG
TACCATGAAACTCGAGGCCGCCGATCCTGTGGGTATCCGTGGCCCAGGTGCCACTCATGTTAGGAGCACCTTCCTCTTAA
GCCGCCTTCGGTCTCCTCAATTCCGTGAGTTTGGGGTACCAACTGATATAATATCATGTCATGAATACATCCGAGCGTAG
CGAATTCGATGTCCGACCAAGGTTCAGGGCAGGGAGTTATTGGTACAACGCCCTCATTGTCGGCTGTCGAACCACCGAGA
CATTGCTGCCTACGGGGCCTACTTACAGGTTCCAGAGAAAAGGCAGTATGTGGCCTGGAATTTGTTCAGGCAGATAGCCC
ACGCGAGGCAGAACGGTAGGATCTAGAAGCTCTTAGTTTCTGGCATTCACCCCCCCATCAATGACGTTCCGTTATCGCGG
TGTTCCTTACTACCCTACCAGCCAAGTTGGTGATGCTGTGGGAGCACTAAGGTAAACAACACTATACGCGCACTGAATTG
GTCAAGTTGCGCGACTGCAAAACGGGGGCACCCTCACTCCCTCCGTGGCAATCTAAACTTTAGACGAAAGGGCTTGCACC
CCTCTTTGTCGAGAGTATTACGGGATCGACGGTTGAGTGGCGTACTTCTACGTACGAGAGCTTTACCAGCGCTTAAACGA
CGCTCTTAGGTATGACTCTACCACGCCGCTAGGACGCGTTGTCGATCATTCTAATAGCCGCATCGTGATTAGATCGAGCG
AAGTGATAGGCATTGAAAGCCGCAGTTCCATGCATTACGTTTGATCTGTCCTTGGTATGTGATCTTGCGCATGCTGGTTA
GGGTGCCGGGGTTCTAATTTGCTTTACACGGACGCTAGAAAGGGAGGTGACCGGCGCGGGCCCGGGCCACACGCAAAAGG
AACAGTCTGGGAGACCCTGGAACACCTGGTGATGATATGACCGGCACGTACGTAGCGCTCGACATAACCCGCGTAACGGT
TGCGAACAACGACGGAAAGAGTAACTACTGGCACTGGCGGGGTGCCCCGAGAGAAATAAAGGGCATGGGGAAATTTTACT
TAGATGCTCTCTCCCCAGCCCGAGGGAAGAGTAGCAGTCCATTGTCTTAGAACCCATTTACGTTGGCCAGATTATTAGGC
ACTAACTACCAAGTGGACCACCGTTCGGCCCCACCAAGTAATGGAGCCTTACCCCACTTTCTCTCCGGTGTTTGACATTC
GTATGCGGGGCAAATTGTACCCACTCTATCAACAGGCGTCTCGCATAAGGAAGCACTTCAATGGGCAGGCACCGAACAGC
GACTGTGCTACGGCCCTGCGTCTGTTTGGCGCGTTGTGAGTGTATTTTTTGAGCGCGGGACGAGTGCACTACCCCGAGGT
CTGATACGAAAAACGTAAGTTCGCGGCTTAGTACGACCGGCACGCGTGCCGTATTAGTAAATTCAATCCAAACTCAGTTT
CGTGGTCAATTTGTTGCTACCAAGAACGAAATTAGAGACCGTCCTGCAATATATACCTGATTCTCCTGTGTTCAGCAGAA
AGGCTATTGGACTCGATAGCAGTTACAGCTGCAATGTCGACTGGACCGAACGGGGTAGTTCAGTCGGGTAAGGCTAACAT
GAATGGACGGCGAGCACAATTGTCGGTACTGGCTAGTGTTGAGGTGCCGCGTGCAGCACCGTTATAAGCTAAAAACACTT
GGAGCACTACAGCAGAAAGACACAGTCTCATAACCTGCATATGCAAGCGCCCCGCAACGGTCCGTGTGAGTAACCACGGA
CCAGACCAAGTAGCTTCGATGTAATAATAATTGGTGGTACGACGCTGTCACAATTTTTAAACGGCCCCCTAGGATGACTC
TGA-CACTGCTGAATCTCGTCTATATGCAAATCAGTAACGGAGGCGGACAATTCCAAACTACTTTCAAGGCCCAATGGAG
ATTAGGTCACATTGGGCTACAACTATTGCGAGATTTTCGACAAGGCTAAGATAATCAATAGCTGCGCGAATCTCAGACTC
GTGCGGTGGGCATGATCTAGTACCTGATGTGGTTAAGAACAGCCAGTACAGATTAGTTGGTAGGATTAGATCAAGTTGGG
GACATAATCTTTGGATCGGATTGCGTGATAAGCGCCCGTCTCCTCTCGTGTCCCTCTACGCCGCGATTTTGAGATCGGAC
ATCGGTCGAGCACAATACATCCTGCTGGCGGCGCTGGAGCCTTTCTCGAGGTAACTAAACTTTCCTCAGCCTGGATAACA
CAGCCTTGGATAAACGTAAGAATGTTCCCACTAATCGACCTGCTTATCGGTCTCCAACGCGATCCAGGGTTTCCTCCTGT
GCAGTGGACGGCCCTTGCGACGTTAACGGCGGGGTTCGGCTATTACCGGTGAGTCGATACAGGCCTGAGGTAGAGGAATA
CGGCAAACCACTCTCTCGGTGCGCGCGTCAATCGTTCTGAGGCTCCTTTATGGAGATCGCACAGTCGAGATTTTC-TGTA
CCGGACCTTTGTATCACTCCTACGTCACACGGGCGTCATCACCATCTTACAGATGCTAGATTCTCGGACGTACCAACGCC
TCTCAGCTGGCTTCCAGAGGAATTGCCGCTGTACTGGCTAAGAACTTCACGAGAGGCTCCAGGGGTTCATGATGTAGTCG
AATCACAGGTCGGGGATAAAGCGGTTACCTATCATTCAAACGCGAGTCTTTCTGTCTGCCCCAAGCCCACACTCCGCGCG
ACGTGGTGATTCACACCTGAACTTGCTCCCTTAAGCGAGTACAGGGACAAAGAATCCGCCAGTGGGAATACATCGCCGGT
ACTGGCTCCTTCCTGCCTATACGAGAGGGCTATAGGCGCTAAATGCGCGTTTCCAAACTTAGACCTGAGAGAGTAAGGCG
AGTACAGGGCACACCGATAGAAGACGAGATCGTAATCTACTGAGGCTGACGTCACGGGACCGGTCGAAACCGCGGGGCGT
TTAGCTAGCGAATTAGATTCTCGCTAGAATCAGGCGATAGCTGTCGACGAAACACATTTTCTATTAAAAGGTCTATAGTC
CCGAAAGACTGATTTAGTTTGAGGTCTCACGATCCCTAGCGCCAAAGTAGAGCTTCATCTTCAGGTGCATTATGACAGCA
AGGATTAGAATGCTTGGACTCTGCTTTTAATCACAGTTACAGTTAAACTCCCCCTAAGACCGATGAGCTATTA-GGCATC
GTTTTGGGACCTAGATACGGTAGCCCTCAATCGCTGTTAAAACTATGAGGAGCATCCATTTACGAACAAGGGAGGTTTTA
CATTTCCGACCCACTTCACCC-TGTCAGTCTAATGTCCCCGAGCGAAGGTCCACTTCGGCGGTCCTTATAAACGACTCCA
CTGAGCGGCGTGAATAATAACCACTGGTAGGAGTTCTAATGTATCGGTCAAGTCGATTTACAGCTCACTGTACACGGTTC
GGCCCTCATTTGACACCACTTCCAGTGCTCAGCTCACCAACGACAAGAGAGGGAGAAGACTCACCGCTCGCAATCTTATC
TAAGGACCAGAACTGAGCGGAAGCAAAAAGTGGCCCAACATTGCAGTCGCGATAACCGCTCCAGAAGTCAGCGTAAGCTA
TGGAAAGCCCTCACCCAGTAATGACGCTGTAAGCGTCGCGATGTCTTGGTGTGCGCTCGTTCTGACCGGGCAAACGAGTA
TTGAGATCGACTCCGTCTAAGAAGTCCGAAGTCCGCATTACCAAATTGAGCGTTCGTGATGGTGATTATGCTCACGTCTC
GTCACTTAAAGCCCTCAGGATTCTTTGCTAAAAACGGTAGTCTGCGAAATGTCCGACAGGCGGTTATCATTCACGAGAGC
ATCTAAGTTCGCGCAAGGCCTTATACTCCTAACAGGTCAAAACTTCAAACCGGGGCTGGCCACATCTGCCTTCGAGTAAA
TACGCACAGTAGTGTTACTCCTAATTGAGTCGATGCACATATAACGAAGTCTCCCCGGTTGGAAGAGCTCTCCTCAAATA
CGCCGGTGTAGGCACTAACCCGTACTCGTGGGATCGTTATGCGGCCAAGTCAATTACGGACGCTACTCCAAAGCATACCG
AAACCAGTAATAGCTACGTGGTTCTTGGAGGTCCGTGCTGGACTTTCGGGCGTTGAGGGGTAACCTGGTGCTTTGCTCGG
TCGCCTATTGTAATATCCACGCTTACATGTCGCGGAGGATCCCCTAATTGTCCGCTGGTACCTGTTGAGTCATCTCCGTC
GTCCTGAATGATGGAGCCTAGGCTTGCCGTGGGCCCTGCATCCGACTTCGCGGTTAGGCCTGAGTCTGCCACGTTCATAC
CTTGGACTCCGACATGCGATTGACCGC-AGCTTTTGAGACTCGGCTCTAATTTCCCCCATGATTTGCCTGATCCCCCTAA
ACGTGTAAGACTGTCTCGGGATGCTCCCGCTAGTCGATGGGGAAGACGCGGGGAAAGCTTGTCAGCCGAAGCTGATCGGC
GTCTTTCCTCAACAAGTGACACCGCGGATGCCCAGAATTGTGCAGATAGATACAATGCCGCTAGGACATTAATCGGCCAT
GGCTCTTGCAAACAAAGCGCGAGCGGTTAACGTTGCTTACGCCCGGGTTACAGATACGTTTTAGTTTTGAAGCCACGACC
CCGTGGTTTACCCAAAAGAGGCTTTTTGTATCTGAGGCGGACCACCCTATTATCACCGCCCTCAACCAAGGTGTGGCAAG
CCAAAGGATTATTCGAATGAGTTAACCTTCCCGAGATGCCGTCGCCCTACTGCCAAATCGCGTCCTCCAATCTTACCAGC
TAGCAAAGCAAACGGACGCATTCGACTCTCCGATGCCCATAGGCCACGTCAATCCAAATGCCATCCAGGGTGAAAGCGCG
CCGGAATTGCGGAGGCCTCACGACTAATCGGCAATAGCAAAAAGCTGCTTTAGTCATGCACAGTAAGGGCCAGGCCATCC
GCTATATGGGACCGAGGCTGTGCGGGAGTAGCCGGTGTCGGTAACACTGGTACTGTCGTAATCTCGTACAGCGAGGATAC
TTAATCCCATATCAAGAAGAGGCTTAGCGGTTCGGTCAGCCTTCGCGGATTATATAGTTGGCGCGAGGACCCAGTCGACA
CTCCTGGGACAGCGCAAACTATCTGGTAATCACAGAGTTTCCAAATCGTTATGACCTCGGAAGCAGTGGTTTGGTCCAGT
GTAGAGAGATTGACGCCATTTAACGGGAACTCGTCAAACCGGTCGCCAGCCCCTTGCCACGAATTCTCAGTGCCTTGCAC
GGGGCAATCATGGCTAGTAGCAAAATGATACGGCGCACTCTAAGTACCGCCCACAACGCTATCCAGAAGACACGTAAGCG
GTGTGCTTTCGTCGTACGCCTTATTAGCAGATAAAGCCGATTTGGTAGATGGATCGCCCGAAGCG-CGTTGCTCTGTGAT
AA-TTGCGTAAACGATGTCGGCTTTTTAGTTCGACTTATGGATCCCGTTACAAACAACACCTGCTGAAAGACCGTAGTTT
TTCAGCTAGCAACAATGTGATCATGAATGGAGTGGCTCCTAGTAACCTCTGGTCGTACGCGG-AGTGATTTACCATCCCC
ATATTAACTCCCTATGCGAACGCGGGTAAAGCGTAGAGATCCTAGGGGAATATATTAGAGAGTGTCCTGTAATGCTATCC
GAGTCCCCCTAAGTTAATCCTACTGTTGCGAAGTAGGATGAGACGCATCAGGATCGCACCTGAGAAAGGAAGGTAGCTGT
ATTGCATTATTGGTAAATACTATCGTGCCGAGGAACGCCCAACAAGTGCAGGGGCGGGTTTTCCATTGGCTTGTAGCTAC
ATGAGGGTATTAAGAGGTCCGACACATACAGGCGTCCCCCGGGGTTGCGAGTATGTCGAGTTACCTAAAACAGCTGCCAC
AGGGGAACGATCTCTCAATGGCGTGCTAGTAAACGGTCGACCAGAGGCTTTATCACTTCCAGGAGCAAAAGAACTGGTCC
AGCGGAAGGGTGAGGTTTTCGGGTACCACCCTTCTCCATTTATCTTGCTCCAAGCATATCCTCGCAACTGTACC-CACCT
CTCATGTGCCCGCGTTATATCAGTATGGTCAGGGGCCAGTACCGCCGAGGGAAGCTAGTCCATCACGCTTACGAGTAGTC
TAAACACGTTGACGAACCTTTATGGGCCGGCACCTTCTCAGTCGCTATAAGCCGTTACTGGGGAATCACCTCCCCGTCAC
TTCTTTGGTAGATTACTGTGGAGGCTTGAATGGGTCCGAGGATTGACGAATGTCGCTAGCCTCGCCAACTTCGCGTTATT
GGAACGCCCGATGACGCAGTCATCCGGCTAAAAGTTGTCTTGAACTAACCGAGGTTAACTAACCATGGATTAACAGCAGG
CCACTTTTGATACAATACTAGTGGCCCAGGTGCTAAGACTAAAGAGACGACCAACG-CTGAAACGAGGAGGATACACTCG
CATCACGGTGAGTGTTTGATCTCTATTCATCCTTCCGAGGACTCCTTGGCCGCTCACCTTTATCTTCCCGCAGAAACAGT
TCCATACCAAGAGTGAGTCTCCTTGCAGCATTTTGGGGGCTTGTAGAGGGACATTCGGGGCTATTATTAAATGATTGCCC
GTGTGCCTGGGACGGCAGGGCGATACGAAACTAGATACTGTGTCCTTGGCACAAACATCATGCATATGAACCACTAACTC
GGTCATCCTTGCTGTCAGTGCAAGGGAGAGGATGCTGGCAACCCACACTCATTCGCTGCTTACTTAGATTACAGCAGGTG
TGGGATCGCCCTACTTACGGTTAGGAGGTATGCCGGGGGCCCATAATAGGCGGGAGGTTCCGCAATTGATTACGTACAAA
GGTGGACCAGTCTGAGTTATCTACTCGAGTAACGCACCCGAGGGGATAGTTACTGCCTGACCTGTGCTGAACCGAGAGCT
AGATCATTCATCTGTGCGGCAGATACCCCCGATGAGTGTACGTAAGTGCTGCACGCTCGTATCTATGGCGCGGGCGCGGG
CATAAGCTGCGATGTGTTAGGGCAGATAATGCCTCGACAATACAAGGGGATCAATGGACGGGACTGGAGGTGGTAGAATT
TCGAAGAGGGCGAATCCGGCCGAACGAGGGAAGAGCGTGTAGGAACATCTACGGGGTACTAGGTGAGCGTTTGGCTTCAT
TGCACTCTGAGGAGCAGCTCACCCCGGACACCTTCTTAGTGAATTTAGTCAAACCTCTTAGTACGCTAGAAGTTCGGGGC
AATGATACCTTTAATCCACCACGGAAGGCGACATCATCGCGACTCTGAGGCCAGGGTCGGCGTCGAGAATACCCATCCAC
GGCGGGAGAGAAAGACAAAAGACGGCGCCATGCATATTGAGGGGAGAAATGTTTGGAAATAATCCTGAGCCAGCGGGCAT
TGGAACCGGCAGGGACCAATCTCATGGGTGGCGGCCATGTGTACACTTCGCAGCTTCGGTCTGAAGATGAGTTAATGGGG
GGGGAAAGGGGAATAAACGGACGCAACTATCCCGTCTGACGCCAGCGTTATGACTTACTGAACAGCTCTTCCTCAGGAAG
GAGCTCCTCGCAACTTATACTGATATCTTTCCCTACATCGTACTCGGACCACACGTGCGTGTGACTAGGGTACTCCTCTG
CCGGAGCTAGGCCGTCATCGGCGGGGTTCAGGAGACAACACCTTGCATCAATTACATCGGTGTGATAACAAGCTGTCGAC
TTGGCCGGCCTGCCGTTATGTTCGGTGCAGGGGTATTGGCAAGCGTGCCCACAGACCTAAAGTGGAACCAAACAACAATA
CCGCGGCTACTGGCGGCGAGGAGAAGGGCCGCATATCAACTGTGGCATCCGTGGGTTTCGAGGCATCTGCTGGCTTGACC
CGGCATGCCAGCTCAGAATAAGGTCAATCGTAAGACCGCGCGACTCTTATAAAAGCTTATCGCATTGCGGCCGTGAGATC
ATTGATTTTGTTGTAGGCTTATGACGCTTGTATGACAACACGTAGGATGCGCGAGCGGCAGCACGCGAACCCTAAACGTG
AGTGTCCACTCCAGAGAGTAAACAGTAGACAGGTCTTGTTCCAGACGCCGCTTCTTTAGCTTGTATCGCCCCGACGCCCG
GCCTCTCGGTCCATCCGTGGACCCAGGATCGTATCTATATACCAAGTAAGGATAGCCTCGCGTTTGTCCTGAAACGCGTT
CGGGGCCTACTTGGAACTGGAAGGGCAGCGGAGGTCGGTGAGACTTGTGAAGTGGTAACCACGGGTGGGGAGAAGCTAGG
CCAAGTTGTGACTCAAGGAGTCAACCTCTATCCCCAGGAGCGGCGTTAAGGGTGGGTTCACCTTGAAGAACCATCAGCAC
ATTATGGATGGCCAAGACGCTAACGACCGTAGGTAATCGTTGCCGGGTTGCCCCCGGTCGACTCGGTGGGTGGAGTAAGC
ATTCTATATGCAAAACGCCTCGGCTACGGATAGCCCATATGGTTGCTACTGTCCGACGCTTACGGCATTTCGCATGAAGA
GGTGTGCATAAGGATTTGGAGAGTGGTGAAAACAGATTTTTCCCCGTTATGTGCCGACCATACCATATGTTCTTTTGGTG
CAGGACAGAGTGGGGTGGTTGATGGGGAAGTGAAGACGCGCCTTTCCTTGACTGATAGAAAGGATAAGCCTAACCGTTGG
CTGCAGGGTGCGCTCGCCGGATCCCTCTACAGTCCCTAGCTAAATGTGATGAGGACAGATACTATCTTGCCAAGGGAAAA
GCCGAGGGTCGGAGGCATGAGCACGATCGGTCCCCTAACACTGCTACTCAACCCCGGTAGTAGAGAATCACCAACGCTTC
CAGTCACTCGCAGAAGTAATCAAGGTGCGCTCCGTCGTCTATCGTCGTCTCGTGATGTCTTGTGCGCAGAGCGCTCCGAT
GGGTGAGAACGTACCCGGCGATATCTTGCGCCAATGGTGGAGCAGTGCTGTGGGATTTTCCAAACGAAGAATCACACATC
TATGCCGAGTCACAAGCCGGTACACTGCCACGACAGTGCTGCCATGATGTTACTGAGACATGAGACTGATTCAACGATCA
TAGACTACGCCAGTCCACACGGAGTTCCACGCGTGCGATTGCGGGGTGGCGACATAGGCGCCCGAGTGACCCGTCGTCTA
CGG-ACGCAGAGGGTATGAATGCTCCAAACCCGGTAGTGCCACTACTCTGAAGATGCTTTTGGGATAGTTGCATTTACTG
TCAGGGTCTATGGTGAATCTTTTTAAAAGATTTGAGACTGTCGGGGCGGGTACAGATCAACGACAGAGTAATGATCATTC
GTTCTGCTCCTTCGTGATGGGCCTTTTGAGCGAGTTTACGGCTCTGGCGACAAGACCCGCCGACTACCAAGAGTGGCTTG
AGGAACTGAAATAGGGACGACCTGCTTACTGCAGCGGGAGGTGAGTAACACACTATGTGTTTTTGGCATGCGACCGAGGC
AATGGAGGCAATGGAAAGCGACCTTCAATAACAGTGCCTGGGAGTGCGACCGAGAATAAACGGTACATATGGGAGCCTAC
TTACCGCAATTTCCACACGGTGGCTTCCCATGAGAACCGCCACCCGGAACTTAATAACGATCCTCTAGAAAAGTCGCGGT
AAAGAACAGGTGGATATGACTGGAGAGGCGCGATCCGCAACTTCGCCAACATCTCGGTCTGATCGGGTAAATGCAGGGCG
GAAGTGTCCACTCCTGGAATAGTTTCCCCACGACCACGGGGACTTTGTTCACATATTCGCCGCCCCCAGCGGGCTCGTTC
ATCAGCCGCGCCGGTTTAACGTCACAAGCAGCCAAAATACAATTGCTGTCACGGCGAATCTGTGCGAGATTCGGGACTGT
AGAGGACAAGAATAATCGGTGTAGCACCGGTTGTTCGTAGTACTGGCTGTGGGGCAGACGCTTGTATAGAGGCACTTGTA
ATGGTCATGATTCCCCCGCGTGGGGCCTGGCTGCCTGGATCCGGGAATTGACTCGTCAAAGACGCCCTAACCGGACCCCG
GGCGCGCATCTGGCCAAGTTCCATAAGGGGTAGAGGCCGAATGATAGAGAACGTTTGAGGAGACCATTGTTTTGCGTGTT
ATCTGTTAAGGAACCCCCAAAGATGAATCCGTTACATGGCCACTGACAGATCAAACCCTTTTTTGGTCTCACCCACACGC
TTGTTGTTGGCCCTCTTTGCCGACTAAAAGTAAGGTAATCCATGTAGTCAGTCCTCTATGACGCACATTATAATGTTATT
AGAGACATTCACTCGAACGGTCCTCCGGACCGTGCGATCCCATGCCTCTTCAGTCCTGAAAGAATACGTAACAAAATGCG
TGCGATGAGCTGGCCTATAATTGCAATCGGTTTTAGGGGATCGCAAAACGAGTTCTTTCAACGCTGCAGAAACCGCTACG
AACCTGATTCAGGCGACG-CCGGCGTCTCCCCAGTAATGATGGTCGATTGCTCAGTACGAAAACATGTGCATTCTAGATC
CCTGCCGGAGTTTCTGGACTCGCCACCGGTCCTCTCCGTGTGTCTCTGTGAATGCCAGGTAGTTTCAATATAAACGTCAT
TGCCTTATACATGCTAGCTTTACTAGGGTGAGAAACCTTGCATTAGAACAATACCTGCAAGAAGGGTAGTTTATCTTCCT
GTGGATCACCGGAAAGGTTGTTGTTCCTCAGGCTGCGCCTTTACGCCATACTCCATGTATTACTGAGGCGCCATGGTACC
TGGCAGACACATTTAGAGTGCTTGGTAGGTTCTCACTCAGGCATTCCATTGGAGAGGGTCCTGGGAGACCCTAAGCCCAG
CGCGCGAATGAGGTTTCAGGATAAGGACCAACGCAACTGTCCCTACTGTCGCCCGGCACGGTCAGGTGAAGCCCGATGAC
GACCCATAGCGCACCACCAGAAACTGCCGGACGTTTAGCTACACTGCTCAGCTCTATATAGCACCGAGTCATTCTCGGGT
TACTGCGTACGGCCTCGACCCCTCATATTGTAGCCCTATTTCAATCATCGTTAGGTCCACGGCGACACGCGTGACGTGCA
GGCCCACTGCGTCAGCAAGTAAGTCGAAGACTACAAAGACAAGGGCTCAGGATCCTGACTGGTGAACACTTGTAGGTCTA
AGGGCAGATAGTCATCAAGGCAAGGGCTTCTTTATTCTGAGTGCAGAGGAGTCTAGAACATTAGTTCTCATATCCTGCGA
AGACACTCCCGACAACCGCCTGGGGATGCGTCGGATCTACGAATCCCGTGCGCTCTACCTCGTCG-TCAGGCCCAGCCCC
TAGAAGACCATCCCATCTAAGAACTCCTGTGTGAGCCAAATTACGTCAAATACCTTTGGAAACTCTGCTGCTTGACCACT
AGATTTCTTTACGATGGCTAATCGAGCCTAGGACCGATCATCTCCACGGATTTTGGTACTCGACCTGAACCAAAGTGAGC
TAATGTTCTGCTAAGAGGGACAAGAATACTGGGTCCCTTGTCGGTTTCGGAGCTGGCGCGCCCTCT-GGTCAGGGCGGTA
GTATATAGCAAAGGGGTACACAGGCGCATCTCTAGTCAACAGACGGGTGTCACACTGTCGCGGATAATTGCATGCGCAGC
GGCGGGCGGCCTGCTAGCAAA-AAGGACACGTCTGGGCGACCAGTGCTGGACGTACGCGCACTGCGTCTCGCTGGCGCAG
AAACGACAACCGGCCCCCTGTGGGTTGTTTGTGGGCGGACTTCCAACCTACGGGAAGTACAAGGGCGGGTCGGCTAGAGG
GATGACGGAGTTGGTAACGTAACTGGAGGATATAATTGAGTCGGATGTCTACTCAACTCGAGTCAAGGTTGTGTGTCCTA
ATAACTTGGTAGAAGGGCCTGCGTCGGACTGGGTCTACTAAAGTTTATGTCCGGCGGCCTTGCAAACAAAGTACGATGAC
TAGACTCTGGGTACATGTGTAATACCAATTAGGGGTGAGGCTGCATTACCAATGGGAGTACAGAGTAAAGGATGCTGGTA
GTGACCCAGCCTAGACCCAGGACCGCCTTTGGACGGATGTCTAAAGCCTCTGCACCAAGCAAACCGATTCGCACCTAAAG
TACGTTGTCCGGCGATCATTTCTAGCACCCGTTACCCCCCGCAGCATTGGCTTCTGCCGCACATCCAGCACTTAAACGCT
CGCAGGTAGCGCCCTCCTACAGTCCAAGTGGAGCCCCTACCGTTGGACGACCTCAGGAGTCGGAATTCTGAGAAGTACGG
TGGACCCGGTCATCGGAGCATAGCAATCGGATGGTATCCAAAGGTCTATGAGGAGTGTGCTGTATCTGGAGAATCAGTTG
TGTAATTAACGAACTAAAACGGCACGTCGGGTCTAGAGATCGTCATCGCCAGGGCATAACAAATCACACCTTGAGTACAA
TAAGTGGGGTCTGTGGTGCCGCTCATTTATATTAGTAGCGACGTACATGATCGGTATGTAGGGGGAACGGACATGATCTT
TGTCCTGGAGTTGTTGGATTCGTTCCGGGGCTCGTATAGAACTCCCTCAGGTAAGTAACTTGGCATGACCGTGTATATTG
GGAGATACTCGCTCAGTGTAGCCCATGACTTCCTACCCTTCTGAAGAGGGGATTCCGGCTAACTGTATTCATTCACTGAG
GAGCACTCCACGTTCCAGCAGGGGCCTGGGCAACACTCTAGCTGCGTTGATGGACCTCCTTGAGCATGCCTTCTCTGGGT
GTGTAGACAGACTAAGATCTGATATATCCTCTAGTATCTCCGACACAGGGGTATGAAGACGTTAGCGGCGTATTCGGGAT
GCATCCCTGGGAGAACAAGGACACGGAGAAGCACACGTAGATTATTCCCTTCACAATCAGAGGAAAAAGAATTGCCGGGG
CTCCCACGGCCTGAGGGCGTATCAGACCACTAATCAAAGGCAGTCCTAGAGTAAGGGGTCCGGTGCCCCTAAGAGTCGCA
AAATTGGACAGCAAGTCCAGGGGGCCAGCTGAAGGCCGCCCTAAATACTGCCACGCCGTCTGATCTGCAGTTAGACAATG
TGCTTCTTCGTACACTAATCGGCAGACTATCACGTCTTAAAACCCAAGGATCCTCGGATAGGCGGCCACTCTAGTCGCCA
AAATCCGCACTTGTTCAGCAAACGGACGTCTCACGTCGGGGCATGACACATGCGCTCTGAAAAGGGGATTAACTGAATCA
GACTGTCTAACAAGCCGGAATGTCATATTTTGGTGGCTGGCATAAAGTAGCTCAGGTATTATGGCGTGGTGGACCCTGGG
ACTCTAACATGTCCATTGCGACCCGACCCGCCATAGGGATCTAGCAGCCCCGCAGCGGACAAAGGTAGGGTGTTGAAGCG
GAGGAAGCACTCCCGCGAGACTAGGAAAACAGCCCCATCCCAGTTACCGCTGGTAAGTGTGCTCTACCCCGAGTAGACCA
TCGGGCGGCACAAGCTATGGCACTTATGGCTCGCCTAATTTAAGGAGGGGGGTCGCTGTGACAGTGCCGAGGAGCACGGA
GCATACCAGAAAGTAAGGTAGACTGGTAACATGTCTGCCAGTCTAACACAGGAAGCCTGAACAACCTGGAAGGGAGGTCT
GCCTCGTAGAGTGCGAGGGTGTCCGGGAAGGAGCGGATCTACAGTACGAGGATATGAGTTTAGAAAAAAGGTCGTGAGAC
GTCAGTGACTCGAGTCCGATGCATATAAGTTCCGAGTTTGGAATTGTTAGACTAAGGCTCTAATGACGTATAACCCTCGA
CGCTACGGCCCAGTCTGTCCGCGGGGTCGGTGATCGGGCCGAAGAGCGGTCCTGCCGTAGCATCAAGCCGTTAAGGAATC
CATCAGTTATGCTCGCCGGTGACATTC-CGGGGTGACCGGGTAGTGAAGGCCACCTAGAGCAATTTGGAGGAACTGGAAC
CGAGCTAGATCTCAACACGCGACCCGGAGCGAGCAGTATGCCTTCACGTGTCACGCTGGGGGATGCTTATTGGGTCCTCT
GCCAGCTCGCAATGCAAACTATTGCGCACCCCACCCGGGGTCATGAGCGACAGTAAAGCTACTGCCTTCTATAGTTCGGT
GCATGTTTAACCCCTCATAGATCCAACCATGCTGGGGTGTCATGTCTACAACGCCAAGATCATCCACTGCTGTGGTCTAT
GTTGTACGCCCAAATGCAGGGGACAACGATTAGTCGGAAAAGCGTGTGACGGCAGCGCGCCCGCTGCTCCGAAGTAGAAT
GATCCAAGCGTCCGGTAGTTAAGGTCCCTGCAACGAATTAGGGCGGCGGACCAGCGGGATCCACGTAGCGGACGACATGC
TAGAACAGTGACTCGATTACGTCAGGTCTAAACATTACACACTGCCTAGATATGCTTCATCTAAAGCCGCATATTAATCA
ACCTGGTGAACACGGCCTATACACGTCGTCCCGCCGGGCATACGGTGCATGCCGGATGCGGACGTGGCCCAGCGAAGGCC
TTGTACACCCCCATATCATCCACGAGGCACAGTTCATACGAAGCCGCGCGCGTTCCTCCAAAAACTGAGCGTCGAAAGCA
GTGAGCAATATGGGGTGTGGTTGGCCTACTCTTCCGCCAGCTTGTTGGAACCGGCACGCGTTCGCGATATCTGCTGACAG
ATAAGGGTGACCGTCATCTGCCCATTGGCTCCGCCGTGGTGTGTGGTATCCCACGGAGTCCTAGAAGCCTACCAGGATTA
TCAGCCATCGAGCGTGACGCACCGGGCTATCATACGGTTTCATCCGCCCCGACAGCTGACGATGGTCAACAGTGGGTGGT
GACTTATGGGGTCTGAAAACGTCGCATGTGTAGCGTCACAAGACTCGAAATTCTGGGGGCGGCTGTATTGAGCGACTACC
GGTAGAACGAAGTATGCTGTTTCGAAACGTCCCCCCCGCTTAGAACTGCACGAGCCTTGACGCGATAGACGAATACTGGG
GCCAAACGGGTGGACAAACGATAGGAGCCGGATGACCGTTCTAGTAACTAAGGAATGGATGTCGTTCCAGTGACGGGCAG
GGCTGGCCGCATCGCACGAGAGAGATGTATCCTCCGGAAGCCCTTCATTATTGTCAAATCTGATGGCCTCTAGAGTAGCT
CCAGTCCGCCGTCTTCCATAAGGACGTTGGCCTTCGGGACACTTAACCACGTCAGGTAGGAATATATCGGGGCAAGACTG
CCCGAAAGCACAGATGACACCGCGCTCATCTACTAGAGTGTAATTGACGTCATCCGACCAGAATGTGGCAAAACTTAAGG
CTACCGGAAACGGAGGGTCACTCCTCACCATCAACTACCGCCTGCCTTCGCTCCGCAAGTAACAATACCAAGAGGGTACC
AGCTTCCTGAGCGGCCGCCTCGACAGCGGCTTGATGAATGACGCATCAAAAGTATCACCGGCGTCGAAACATAGGGCAAA
CGGTGTGCGTATGGTAAACAGTACGAACCCCGGCAGCCGTGGCTCTAAACCGTGAGCTGTATCAGCGTTTCGCGGAGGCT
TTGCATTTTACATGTGGATTGCGGGTGCGTCCGTTAACTCTATATGACGAACATAGCTCTAGGCAGCAAGCAGCCTCCCA
ATTGGCACGTCCGATTCGAGCCCATGGGAGGTACCCCATGTGTGGATGGAGTTGGATTGGGTAATACCTCACCTGTCTCT
TAATTCCTACTTCAGGGTAGCCCTCCCGAAGTTCCTGTCCCCAATAAGATTAAATAGGTGGGCCAAGTAAACGGGCGTAC
CTCCTCAACCTCGATAGCGAGACGAGATGGAGAAGTGCGCAACCGTTCGGCCACTGAATTAAATCGGGCCAGGCAAAGTA
CTATTGCGTTTAACAAAATACTGAGGCGTTCGGTCTTGCAATCCCAAGGCGATGCACAGGGCCAAAGTTACCTTGGCGGG
ATAGCTTGTATCGAACACAGTCAAGGGCAGGTCTCTATGACATACGTCGTGAGGGATATCGTCCTGCTCCAATGGGTTCA
TATCCGCTCCCCGATATAATAACGGACCATGGAGGGACGATGTATCCCCAGCTAAGAGAAAGGCGTCATAGATCTTCCAT
GCTTTCAAAAGGGCTCCCAGCACGTTCTGTAACCGCCTTGAGAATCTGTCGTATCGGGCCGCAGCTTAGCGGCACAAGAC
GTTATCCAATTCCCGTTGGCAAGCATTTTTAAAGGTTTTACCGTGTTATAGGCTCCTGGAACTGCAGCTGCTATACTTTG
TTCTAGCATTCCGCGGAACCCCCCTACGCGTCTTCCCTTCATCCATAAGGCGGTCCATCGTTCACGACTGCGACCCAAAA
GTTGGCTCCTGGTACCCCGCACCAGTAAACTTCTTGCATCGGCCCCGAATGAAAGGGTCGTCCCAGGTTTCGCCGGGTTT
GCCGTTTCACGCCCTTCGCGAGACCCGGGCGGAGCCTCCTAGAGCTATAGATCGACAGGACTTTGCCTACAACTAGCACG
CCACCCGTCTCGGGCTACATGAATGCAAAGGCAAGTTGACCAGGGAGTCCCTGTGAGTGCGTACTGTCCATCGGACTATT
CTCGGGTCCTTTAGTGTTGAATCAGACTGGTACGTCAATGACGTCGACAAATCCAGGCCCTGCCAGTAATCAGCGCAAAT
GCCCAATGGCGGTGCACATGAAGCGACGGAACAGCATACGGATGAGGCTCTGACGAACGGCCGCAGACCTTTTACAAGTG
TTACGTACCCAGTCGCTCACATGACTGGACCCCAGCTGTACCGACCACGGCGAGCATCGTGACAGGCCGAAGGGGAGGGA
AGTTTGGTTGCTGCATCGGACACCGCGACAATGATCCGTGCTGCTTCCTGAGTCAGATACCAGCGGCAGGTGAGCCAAAG
AATGGGAACAACTTCTAGGTAACCGGAACAGTTCGCATGCAATAGTTTGGCACTGGTATCAGCCCGTCTCAACACTGGGC
TGGAGGAATCCGAAGCCATCACCCAATGTTGAGAGAACTCCTGTCCGGACCCTATCCTGGGACGCGAATCACCGATCGCC
GCAGATCAGCGCCGCGTGGGAGCCTCGATAAAGCTGCAAACGGAACATGGAAAAGAGAGCGCCTGCGCTGTGCA-CCGAC
TACGGCGTTACTCTCCGCGGGAGGGGCCCGGGTTCAAGTCCAAGGAGGGGGCTCTAGTATTCCACTCCTGAAGGTGCCGG
TACGTCATGGTATCTAGAGCGTGCTATTCTATTCTAAGGAGACCTCACGGCAAAGGCCGTCCGATCCTGATTAACTGATC
CGTCTGGTGGGGCGATCCAAGTGAGGCTTCGATGCACCGAGTTATTCATTGGCTCAACCCGCCAGTGCGCGCAATTAGGG
CGTTATGCATAGAAGCCGATAATAGCGAAAAATGCAGTTGCCCGGGATCTTCCCTCCCGGCACGACTCCGCCTAGAAGGG
TTAGATGGACGCGCGATCATCACCATAACAAGATATAACCTCTACGCATTTCTGCGGGAGAGACAGACCATATAGACCGC
CGGGTCGTTAAACTCTTTCACTGACACTATAGCCGCAAATTATAGTTGCGGGCCACCAATAGAGGGGGGCCGGGCGTGGT
ATTTTCTCCGTTATCAGATTTGGGTAAAAGAGCCTACCATTTGACTGACTAGAGGAGACAAGATAGTTTCAGACGGGTCG
TGGCAGCGACTTAGAATATTCCTCCAATATACTCATATCCCGAATCTATCCAGTTAGGGCTAGGCATACACAGATACGGG
GCTCTTCACAAGGGTAGCCCGCGACACCTAAGTCCATAAATTGCCGTGCGAGTGAAAGTTTTAGAGCTGGGCAATACCGC
TTAGCGAACGATCTACAC-ATAAGGGGGTACCCTTGGACTAATCACAGCTAGAAGAACGACGCTACTGGGGATCCGACAT
ATAACTCAGTCTTCCAAAACGGCGAGTTACGTATTGGATCTCGCAACGAGTCCTAATCGGCGGGGTAGTGTCCAACACGA
TGCCGCGTGGCAGCGTGGAATCGGGTCCAGGGGATACACAACCGGGAACGATGCGCCGGGTGACGCGGATATGTCCATGT
CTCCTGGTTTCTAGGACAGTGCGCACTGTGGCGCGGGCCGACCAGACGCAAGACGGCCGTCGCGTTGACTTCTAGATCGC
TCATCTTAGAACGCACGCGTGTCGCCGGAGTTCGGACCGCTCCCGGGCAACGGAGTCATGGAGATGGGACGCGCTAACCC
GACAGGGGAAGGGCCGGCCTAGTCGTCCCTTCACTGCTATACTTCGTATAGGGACGCTATCGTTGGACTCAGGAGTACGG
GGGGGTCAGTTCGCGACCGGTACACATAGAGTGTGCGTGTGACAAGAGAAGAAACTTAGTCCAAACGTTGCTTGGGAACC
CGGATGTGACGTTCGAGGCTGGAGAAGCACTAGAAAAAATTACACAGTTGCCGAGCGAATGTGGACCGCATAGTTATGAA
AGTAAGTCCGGGACCAAGTATGCTGTAAAATTTACGATCGACCACCTTGAAGACGCTTTGCCCCAACGCAAGAAAGAATA
ACCACATCGACCGACCTTTGGACGGCAATGTATGATGGGAGATCTCACCGCGATGGTAGTAGCGCAATATACAGAGGCCA
ACCCTTATCTAGGTATTCAGTTGGGCCTGCCTGACGTCTCACCTACTCCTCAAATTTAGGCACGACCAGTGAACAAGTAT
GCATCCGGGAACTGTGCAGACATGCAATATACGCGGCCAGACCCCAAAGTCAGTTGCCATAGGCCGGAGGCGACACATTT
CGAGGTCTTATTCTGGGCTCAGGCTACCAACGAGCGATGTGTAGTGGTGACCGCCGGCCATTCTACTATCAGCCTGGCTT
GACCTAATAGATCGCCTTGGAAATC-GATCTCAATGCGTAGAGACTGTAGAGAGGATTGGGACAAGACGAGAGAAGGATC
AGTCATTGGTTCCCGAACCACTGAGGACGGCGGATGTCTTCGCCCCCTATAGGGCGCCAGTTTCGGCTTGCGG-TACACT
GTGCCCAGTGCGGACTGCCGCAGTTAACAGTTTTGAACATGCTGGGGGTTCCTCTAGCGCCAATGCACAGTTTGGCGCGC
TCGCTCACCAGATTATGATCGGTTTAGAGATTACTGTGCTATACAGACAGCTCACTCTTGCTCTTGTGGCGACGGGCCGC
AACGAGGGGCCCAATCTCCCGCGCTTCCCTTAGACGCGTTGACATCGAGGGGCATACTTTTTTGAATTACGAGTCTGGAT
CG-CTTTCTTCCTACGTTCTAGTATAAGATCCCTCCTACTTTTGACAACCGCGGAGGAGGTCGGTCTATGGCGAAGGTAG
ATTGGGCCTCCTCGTCATTGCTGAAAGAAACGAGGCGAGCCACCAAACGTTGCCATGGCTTTACCACGGTGGTTCGCCCC
CTCAGACTCCGTCTCGGGAGCTTAGCCCCCGCCTTATAGATTACCCCCACAAAACTGCTCGAGACCCGATAGGTTCGCAA
TCGACCAAGGTGGCTAACCCCATGCTGGGGCGAAGTTACCAGTGTCATCTGGTTCATGCCGGAGAGTTTGACGTGCCTGC
TGTCCACGTCCAAGATGATCGTGCGATCATGCCAGGCCCTCGTACTGAAATGCTAAGTATTATTTCCTGATCTCTGCACG
ATTTCGTCGAGTAGAAACACTTTCGTTCCCCTGCCGAGCTCAAGTTCTCTTAATCTTCCACCCTGCAGTTGAGAAGTTCA
GAGGGACGTGCTTCTGGACTCGAGAAAACATAATTAGACCCGGGAGAGTGCGCGAAGATACAATCTAAGGTGACTGCATC
TCTTGAGCTCCGTGAGCTAGTATGTGACGAGTCTCTGCTAGTGCAAGGGGGCGGGCGTCCGACCGTGCTCCATGGGGGGG
GCTTGGGGCGGGTTGCCCCT-GGTCCATGGCCTGCTCGAGTGTATATGTCGTTCGATTGGCTGGTTCGTTATTGGAGCTA
TGCCTGTGGCCCGCGACCTCTCATAGAGTGCAGACAGTCCTCGCGGCCGCGTCTGAGTGGGGGTCGCGCGC-CGAAACCA
GTTTATCCTTTCCGCATTCCTCTCCGCGGTCCAGTACCAAATATCACTACGGCCTAGTGCGAACTTCAGGGCGGAGTCGG
CTGTCGGGAGTATTCGCAGCTGGTGCGACACGCCGGGCCACAGCGGTTAGGTCGACATATAAACAGAAGTGGACAGAAAG
GAACGTT-TTTGTGGTGGAGCCTATCCCGCGCGTGAGATCTGACTCTCCTTCATAGCTTTTGCGTACCGCCACATTATAG
GTTTGCTCCCCCTAAATCCCGGGTGCCCACTCCGCGGGTCATCTAACCTGTTCGACCATATGTTTTGGAATGCGTATCGG
ACGATCGTCTCGTCGCTAGTTGGTCATAAGCCGGCTCGACGCCACGCCGTCCTCCCTTGCTTAAGGTCGGACTTACAAAT
GTGGTCTGTTCTGGCCCACCGTCCTAGTCAGCTCATCGAGTCTACCACATCTCTGCGCTACACAGTGGTAGGCCCCTTCC
CCCGGCGCGATACAGCTCGTCTGTTACATGCTTGACCTGCAGGGGGTTTACCGCCACAAGGCAGGGTCCCCGTCTGGGAG
GTCCGAAGCTCGTGGTCGAGGTCGTGGTACTACAGCGGTCTGTTTTTGTATGGGGCGAGTACCCACCAGGAATTTTCCCT
GAATCGAGTTCCCGGGTCCCCTCGTAAGGAGAGGCAGCTTGTAAGCCTAAGAGGAAATTCTCTATCCTCCGTGATCTTTC
AAAAAGGCGAGCCAATTATTCTTGGACTTTGCACTGTCTATCCGCGCTCGAGCACTTCGGCGGGGAAGTACTCGTACCTG
CTAACTTGCAACGGCGGCTATCAATGGAGTTGCTGACAGGGGCCGTTCTCCTGCTTGCAGCGAATGCAGTCGGGGTGCTC
ATCAAGCTGTTAGGTGATAGGCCGCTGCACTACGTTACAGCGCGTCTGGCCTTGGATTCATCA-TTTCCGGTTTAAGACC
GTAAATATATTGGATGGGAGCAGGTCTTACGGCTGGTTTTTCCGTGACATGTGCCCCTCTCCTTAGGGATAACCGCCAAT
ATAACTCTATGTGCCGAGAGACACTTAGGGATACGTCGCCTTACCCGTTCTGTCGCTTGACTTTCCGTCGTTATTGTTGC
CAGATAGATACCGGGCACCCTGACGCTGTATCGTACGGTGCGTTTTTGATTCGGCACCCCCTCTCTTGCATCCCCATTGT
TACAGACCGGGCCAGTTTGCAACTCTTGCGCTGCCGAACGCAGGTGCAAGTTGCACCGATCGCAGCCGGTTCGCGGTACC
TCACCTTCCAGTGGACTAGGAAGGCTTTCCCCATCCCCCCAGGACCTGGGCGGTGGCCCTCAATGTCTGACTTGTTCCTG
TGATCACGTCTTCAATTGTCACGGCGGCCGCACTGACTCTTGAAAGTAGCTATAATACCGTAATTGTTTGTCGTGTCTGG
TACAACTTAATTGGGCGCTTACAACCTATTGACGCTCCGATAGAGTAAACGACGTGAGCCACACAGCTATCTCGCGCTCA
CATATCCCTCTAGGCGAAAACGGGAACTCCACGTCGTCCTATTATGAGGCGAGGTAGCCCTGGTGGCACCCCTCTGGTGT
ACTGTTCCGGCAGTGAAATAACATAGGGAGAGAACCTGGGAGGATTCCCAGAACTGCCTACAATCCCCTCAGGTTGATAT
CTTACCAAAGCTGCATGGGAAAAAATTCCATATACCTGCAAAGAAAACATCCATTTCCAGTCGGCACTGTGTCCCGTGCG
TCCTGTACCGGTTGAGGTAGTCATCCGGAGGTAGCGCGCAAGGTTCTTGCCTCTCCGAGTACTAAAGTCCTTCACTCAAC
GGGCAGAGAGCACGCATAAGGCATAAACGACGGGCGCTGCATTGTCCCCAACGCATCATGCCATCCTCCACGGACTCTAC
ACCTAAAGCGCACCTGACGCGTATTCCGGGAAGACGTGGCAAATGGTGCTAAGAGTCCTGCGAGCCAGCGCCGGGGACCC
AGATGCTGAAGGGCGTGGCACTAGAGGACCAAGGAACGTGGCCCACAATAACACTCAACCATATCTAGTTCAACGCAACT
GTAGACGAACTGGCTCCCGAACTATGGGACTCCAATCGAGCACGCGGACTCATGGGCCTGCCGTAGAGGCGGCCCCAGAT
GCGTCGCCAAGATGGGGTAAGCAGGCGAGGGAGTAGCCTTAAGTGCGGTCCGGCTACAACGGGACTCTTCGTGTTAATCA
CTGCAAACTTTCCTACATAAATTCACATCCACGTAGGACCGCGGGGGCCGTAGACGGAGACTAACTCACATGCCCTAGTA
CGACAAGGTTATGCAGCCTCGGCCACGGTCCTCACGTCTATGGCGGGCTCGCAGGAACGACCCTTGACAAAATACGGGCA
AGGTGGCACAGCCTGCGAGGGGCGGTGACTCAGCCAATATACAAGAAATCTGTTAGAATAATACGGAATGAAGGGCCAAG
GGAGATTTTACGGTGCGCGAGAATTAATGCGCAAGATACAGTCCCACCTATAGTAACATGGAAACGCACCCTTGATTGAC
AGATGAGCCATGCACGCCTGGCTTCTGGGATCAGGAGGTTCTCGTAATCCGGAAGCGTCAGCCAGTGACCGCCATGCATG
CACTCCTATCCATGTCGTGAGGGCTGCGACCTGGCCTTGCAGCCCACATCGGTAACCCAGAACGTAGATGACGGAGCGAC
CACTAGATTCGGCCAATGTGCCGCTCTGTGCGACGGGAATCACCTCTGCCAACAGTGCCGGGGAGGAGTGTTAATACACG
GGCACCCACGGTTCGGTTCTTGACGAGCCGCTCCGTGATGGCTCCGAGTATCGTGCGAGACGCACGGGTCCGCTCGGGTC
GTCGGTACGCTCAAATTGAAACGATCTTTAGTACTATGGGAGCGGGAGTCGTGCAGACTTATGGAACTATATGGGGCCCA
AACCGACTAGCGCGGCTGGGTTTATAGTTACGTTGTCCGCCAAAATATTGGTCCAGTCTGCCTTCTAACACTAGTTTCCA
AATCACGTATGTTCAAAGATGTCGGAAAGCACTAATTTAGGGCACTAACGTGACCCGCCCTAAGCCTCCTAAGGCACTCA
TACTTGGCATCATCGCAACTCTTTATATTGCTTGGTCCTCCGAAATTGGGTCCGATCAGAGGCTGGGACTCGTAGAAACC
TGATCCGACCGAAAAAGCCGAGTCTGCGATTAGGCGGTCGTGCTCAAGATCTCCG-TAGGAAAGATAAGGGGGCCCCCCG
GGAAGCAACGGCCTTGCGGCTTC-ACCATGGGGGTCCCCTGCGCCCATGGGCCTTCACACGAAACTCCCTGCAAACATCG
TGATCCACATCCCAATCGTCGTCCGCCTACCCCAAGCGGGCAAAGATGCGCGCACAAACTCCCTTGAGCTCGGGTGTTCC
CATGTTCCCATCCCATTCCTAAGACCCATGTTCTGGCCGATCAGGGGGCTCTCCGCCGAACGTCAGACCGCATCGAACCT
ATATGGGACAGCCACGATAAAAGCGAAGATGAGAGCTTCATGGTGGTCACGTCCGAGTCAGCACCCTAAATAGGAAAGCC
TATACGGACGATTAACTGTTCACAGTAAGCGATTCAGGTTATTGATTCGTGCTAACTCAAGGCCAAGGACACTCGATACC
TAGTGCAGCCATTCTTCAGTCCGTGCGCAGGCTCGTCTCTAGAGCTCGGATTACACGGTGAAGGGACGTAGTATAAGGAA
CTGGGCTTCAGCGTTCTGCACCTCTTGTAGTGACGTCTGAGGGATCTACTGAGCCTGTCAGACCTCGTGTTTTTACACTG
GCGGGCGCTGAGTGGATGTTTTCTAACTCCGCAAGCGATGAGTCAATACTAGCGACTTGATGTCGCGATCAGACCCTAAT
TGCTCAGCTTTACTGCTTACTTCATTCCATGGCATTCTACCACTCCCACAGTCGGCAGCTTAGACACTAGCGAGCACAGC
GCTCATAACATTACGCGGGGCGCTAAGCAGTTGTGCCGGTCTTTGCCGCAGATCCGATACCACGCTCAGTTTAAGAATTG
GCCAAGGTTCCCCCCTATCAGACGCTTAGCACGCTTCAAGGTTGGCCAGTCGCAAAGGCAGGATGCTTGCAGAGCTACGC
GGTAGCTAGAATCGCAAACCTCGGATCGTGACTACTAGGGGTGCGCACTCCCCTTCCTATCCTTGTGCTAATATATGAGG
CGACATCGGCATGGGCTGCAAACAAACTGTCTGATTATCTAAGGGTTTTGCCTCATCCGCCAGGCCAAATAAGCGTGTAG
ACAACCCCTACCGCTCAAATCGGGTCGATCCTCGCTGCAGCATGGCCGCCGAATTTATGAACATGCGCACGGACGACTAG
GTCGCTACCCCGCGGTCTAGTCTTTCCATGCGAGGGCAGAGGATAGACCTGCAGGGGCGC-TTCCCCTTGAGGCCATTCC
ACCTCGGTAAGATGGCGTCTTGTGAAGGGGTTGGCTGCCAAGCCAAGCATAATACGTCGCGCCCCGTCCGGGTGGTCGCC
CAGGTCTTGGCACAAGGGGATTGTCAGGCGGCTCCCAGTTGTTTTGCCTACACATCGATGAACCGGTTCCGTTCGAAGGA
ATCTGGTCGCTTCACCTTAGGAGTATCACTGGAGATCCTGTTGCTTCGTCTTAATAGTGGTGTTTTTCATCTATCAGGAC
GGGCTCGCATGACAAGGAAAATTAACCAGCGACCATATACCTACATTATTGCCACTAAGGGCTGAATCGTTCCCAGTTGA
CTTCCAGATTGCACACGTCCAATATGTAGTACTAAGTCTGCCTGGAACAGTAAACCGTCCAGCACGAAGTCATAGCCGAG
CGTCTGAACTCGCCTCTCCATTCGCTAAACACGGCTGCTAGCGCCTTGCCCTTCTGCTCCGGCCTACACGCACAGCCACA
TACTGGAGGCAGTGGTACCGCGACCCGGTATCACAGCGGGCATCCTCCACCTATAGCGGTAGCTCTCGTCATCTACCCGC
GAATTAAGGCTATGCCCAGAGTCTATCACGGCAGGTGGATACGCGGGAGTAGTATAGGTTCTGTAGTAACTACGTTTGCG
CCCAGGGCGCAGAGGCAGTGAGTAGGAGATACGGTACACCCACTGTGGTCATCACGTAGTATGTGCTGAAGAGGGTGGCT
AGTCCAAAGTAGTGGAGTAGCATGAACTAAAAACCACATTAGCGCGCGAAACATCAGGTATACGAAATGGTACTCTGACG
GACGGGTCTCCCGGACCTAAACGGTGTACCTTAGGCTAGAAGACCGCCGGGACCTCGATTCTTTGTCTTGCTTTGTATGT
CGTCTATTGGTAGTTTCCTCGCCCACAGACGGGTTCGAGCCGTTTAACGATCGGCTCGGCATTTGTAATTCATGGTAGAT
TTAATGCAGGACTTCCCTGGGCGGTTGCGCGTAGAATATTGGACCGGGTGCGGCTGTCTCTTTTGAAAGATATCTTCAGG
GGTGTCCGTGCTATCGCAAGAGTCAAAACAAGCAGATGTCACACCAGGTGACCGCCCACGCCACCTCATATAACTATTAA
CTCACTTCGCCTCGGACGTGAAGCTCTGGTGCTAGTCGAACCGTTGCGCGAGACCCGGGCCTTTGGTCGCTTGGGGCCGT
ATCGTACGGCCCTAAGCAGTCCCCCAGTCGGGATCCATTCGTGATCCAGCACACCTGGGATCATCTGGTGAAACAAAGGG
GCAGGGTTATGCCCCCCCGTCCTTCACTGGACGCGGCGCATTATCGTTGACAAGACGCGGGGCATCGGGGGTCCCGCCGA
CCGCTTGCCCCGGTACGATAGGGAGTCTCGCACTTGTCTATCGTGTTATGATAAGGTTGCTGCAAGGCCTGCAGATATGT
ACCGGACGTCCTTCGTACATAGGGGAGTATGTATGCTGTCTTACTCCCCTGCGCCTACAGGAACGGTCCTGCATCACCCC
ACACTTAATGCTCATCGTTGGGGCGCGGAATTTCTGCAAGCACACAGCCAAGGCGAAATCGTAGGATGCATTGCCTGCCT
GAAACAGCCCATTGCCGGCTCCCGACCACTCTTGCCGACTGCGCTTCGTACCCTGTTCCTCGTGTGGTACTCACTTCAGG
CCTACATTTTTA-AGGCATCACCAACGCTATACGGGCTTCTTTGTTTGAACATAAAGATACATACCTGCTAGCGTAGTGA
ACTAAAGGCGGGAATTCGGTGTAGATCGGAGAAAGCCTTCGATGTCGCCTGGGACGCATCAGCCTGCCTAAGATGGAGTC
TTTCCTTGTCTGTAAGTAGAAGGGCGGAACCTCGGAGCTTCCGTATTGCAGTAAAGTTTCAATCTACCGGATAACTGGCC
TCTCACTTGGCCAGAATGGGACGCTATGGCGTACTAAGGACCTGGTGCATTCTGGCGCTACCATCTGCGCTTGGTGACAT
TGTAGGATTAGCACCCGGCGGGCGGGTAAACACACCCTGCGGTCCGCCGGGCGTTCGTTGTACTCCCTAACAGGGACCTC
CTCGTATTGGGACCCCGGGATCTCCATTTTCCTGTCTTCGATGCCTGTGGATTTCCATCCGGAAGGAGAAGAATTGCTGA
TGGTACACGCCATACCCGTAAACCGGGCTCCGCCTAGAAGAGCACTCGAGAACACGTAAAAACGGGGCTTTGATAGAGAC
TCCAGGCTTCCGACGTTGGAAGGATAGCTGGACTCTAAAGACCTTAAGGCATAACTTCAGGAGTTCACTTTGCGGAACA-
AGGGAACGTGGGCGCTGAGTTCCTGGTAAAACACCACTACGGGACCTACTACGTTTAGCAGTTCATACGTTTCCAACGAT
ATTACTCACTCTTGATCGAACCAAGGTTATTTTCAATAGGCGCAGGCCACCTATTGTGCTTTTCAGTAGCTAATTGTTTG
GGAACCAAGAGGAAAAGCCGACAGGTAAGTTAAGTTACAACTGGCGATACTACTGCCACTAGTCAAAGGTTAGACAACCA
AAGTGCGTTGCGCGAGACCACAGCGAATGTCGGAAAAACAGAAGCCTAACGG-GGCCTGCGCGATAATGGCCCGACCAGG
TGCCAATTAGGACGAGCGTGATGCTACGCTGCAATTTACGCATATTAAAGGAGGGCAGGGTCACGGCAGATTTCTCGCTG
TGTGGGATGGGTCGTTATTGTATAGGGCAAGCGGACCTCTCGCCGGAAATCTAAATAGGGGGATAGGTACGCCTCTTAAG
CTTAGGCTCTGCTCGCTATGCTTTAGTTATATCCCTGACGCTTTGCCAGCGATCCGGGACCAGATGATGGCTCTGCTTCT
ACTCCGGGGGCTTGCAGGTATTATTGACGTCCTTTCATATCAGGGAATACAAGTATGACGGAAAATTTTCTGGGAGCAGT
CCCGGCGTGGCATCCCGATATGATTCCGACCCTCCTTTCTTCGTTCACGGGGTGTCCAACCTCGAGTGGGATTCGTTGGC
GAAAAGCAATGTGGAAGTAAACTACTGCTGAGATCGACTATGTAATGCTGACGGTACGGGCCAGACAAAACCGCTCAACC
GGAAGGGGCTCAAGTGAATCCGAGTCAAGCTATATCGCCGATTTGAGGGTTAGACATCCACGCCATGCCAGGTCTCCAGC
AGCAAGAAGTCACCGGCTACCAGGAAGTGAGGGAACACGCTGAGTCACTCGAAAGCACCGAATTCCCGGGAGCGAAGGAA
ATCATCCTTTGAGCAGGAGGCTTTTGCAGAGGCATACATTGCAGACTCAGGAGGCCAGGTCTGCAGGCATAGATGACTCA
GGCCTGTATTCAGAAGCCCCCATATGCAAGAACACGCGAATTCACTCGGAATGACAGGATCCGGAGTCGGTAGGGACGCC
CTTATCCCTGCTTGAGGCTGATCGGCTTCAGCTCTGTGAGTGTTATACCCACGAATGACTGCCTGAATGAATTTACCCGA
CGCCTAGCCGCCCTGAGTATAAGCTGCTCAATCTATCCACATACGCTCTACTTCTATTCAATCGAATTCTGATTCCCTCG
CTCTGTTCGTGGTCATTAGGTTCGGCAGTGACAAATGCAATTTCCTCCTGGAGGTGGAGAATCCGCGGCTCGCTGCCTCC
GGTCCCGAATGGACTCCGCACGAAGATACGGGTACCCGCTGCCTGAATGGCTCACTGTTGCATGGTCTGACAACCCGCGG
CTGGCTCGCTAGTCCCGCGGATCGCGTGCCCATGAACCCTGCTGGTTCTACCCTCCCCTCTTGCGCTACTTAAAAAAGTC
ACAGGCGGGTATGAAGTTAAAATCAGACTACAAGCTGTTACACTACCAGGATCCGTTACGGGTGACCCACCGCGAGACTA
ATCGAACGTGCAGTCCGCTGCCGGCAGTTGGACCTAATGAAAGGGGTGTCGCTATTATAATACCTTCCCGCCGGGGACAG
CCTTGTTTGCCGGACCAAGTATGACCACATCGCACACGTCAATATTTACGGCAGCGTACCCGTTGGCTGCTTCTCAGAAT
TAAGCCGCACCCCCCCGTGAAGAGTTTCCGACCTAAGGCGTTACAGC-TCCGGCCTGGCGACCGTCTGGGGCAAACTCGG
GGTCCTAGAGCGAAGTGTGTTGCTACGCCGATTCAACTACGACCATTATGAACAGTAAGTATCCGTTCGGACGTCGGCTA
AGCACCTTATGACATTGGGGGGGAACTCTGGACTTCCCCACGCCTGTGCCTAACAAAGAAATATAAAC-TTCCATAGCTT
AACTTATACCTTTGGGCGCCGCTTGGCTCAAACACTATGTCGGGGTGGGTTTCGGATCGGTGCATGAGAGGGGTTAGTAC
AGCACGTTGTACGCATTTCTAGAGGTTCCTCCTGCGTAAGCCTTGTCCGGAAGCCGGGTCAGCGCTCTGCAGCGCAGAAG
AATAAGGTTTTCCTCGCGATGTTGCCAGGCCGTGGTAGCGCGAGCCGTGTACTGGAAGTGGGGGGAAGACCTAGCTATAA
CCTAGCGGCACGACGAGCTTAGGTGCGGACGTGGACCTTGTCCGCATGAACGGACGCGTAGCTTGCTTGCTGGACCGAAA
GGATTCGTAATAGTATAGTTAGTGCCTGGCGGGTTGTGGTTCCCGTCCTTCACGCGCTAATACCACCACAACAGCCGGAA
TCTTTTAAGTCTTCCTGAGGTTTGTAGCCGCCACTATTAGAGGGTAAATATCGTCCGAAGAAAAACGCGTACGGGTGGTT
TTTAGACCTCGTACCACTGCCCCGCGCATCCTCCTGCGTGTCCCTCAGTAAGATTGAGAACTGACTGGAGGCAGCTTGCC
ATTACTCTGACTGGCTTGGCCGGCC-TCGCCGTATTAATCATGACTCACATGCGTAAATTACAGCCAACCACTGTGGGAC
TCAAACAGGGAACGAGAACTGCTATAGTCTTGCATTAAACGGCGATTAGCTATGTTACGTTCCGTAGATTCAGGAGGGTC
TCAG-TCGTAAAGATATGGGTGTAGGAATCGGAGAACCGCGCCAGAGTCCTCTGTCTGGCCCACGCCGTCTATCCAGAGG
TTGTCACACGACTAGCGAGTCATGTCGAGGTGTCTCGCGATAGGAGTACCCGATAGCTTCTGCAAGTCAAACGCATGAGC
CGATTTCGCTCGCTGATATGTCAATCGGGGGCTGGGTTGCCAGGTCTAACGGAGACCAAACACACACAATACATCCTTCG
CTCCTAATGGGGTAGGAGTGGTACCGACGCCGGATAACTCCCCGAATGCAGTGGGAGGCTCGGAATCCATGAGCGTCGCA
CTAATGTTGTGATAGCGTCGTCCTCATCCGCATGTGTTAGCCATGGAGTCCCTTCTGCTTCACTCGTAGTGCAGCACTCT
AGTCCTAAAGTCGGGACGTAATGGCGCG-CAGAAACGGGGCTCTATTCAAGAGGAACCCCGAAAGCTGCAATAGCAAGCC
ACCCGCTGCCACACTTAGTATGCTGACCACCCGAGTATCGTGGAATTAGTGGTAGCGTGTCGAATGAGACAAAAACGGAT
CGGGGCACACCTCGAAATGAGGGAGGATGGCATATCGGTTCGGCTCCTATTTCCGTTTTATCACAGCTACTTCCTTCGGC
GAAGATGGTCGCATCCTGTAGCGGAACCTCGGTCATGGTGTCCCGTTCGTGTGAGTGCAAGGCACAAGCATTCTCTCACC
TAGCAACGTTATACTTACCTAGTTCGCTCTGAGCCTGGTAGACCGAGCAAGGCTTCTTCCCCCTGCGTGTATTAGGGTTC
CGCCGAGTCCCGCTGGGCAGGGAATAAGCGGAAGCCGTGCGACGCACCGGCTCCACAGTAGTTGAGAGTGCAATGGCCCA
CGAACGCCCGTGCTCGAGCTTATCATTGGCGCATCGGGAGCAGAGGGTTTCGGACTTCTGGCTACCGAATGTTGGGACCC
TTCGGGTTAGCACCTTACATCGTCACGGAAGAGCCGCCTCAGGTCCACCGACAGCGGCCATCATCCCCGGTCTTCGCTCG
CGCTACGAACCGCGCGTCCAAGGACTGTAACCTATGCACTTCTCTGTTTGTAGTCTCGCAATTTGTTCCGCCTGTATTCG
CAAATCTACGGATGAATCCACGCTGCGCAACCCGTACTGCTTCAAGACCAAACTTAGTCAAAGAATCTGATCATTACTGA
GTAACCGTTCGTTAACTCTCCAAGCCAAAGGTTTCCCCGACGCCCAAGATAACGACAAGCGTCCTCCATCGGGTGGGCAG
CTGAGAGGAATCCGAATCTTGCAGTGTCTCTATCTGGGTGTTCGATTCGATGGAAACTTCAGGAGGAATTCTATCGTGTC
CAAGAGGTATGCTAGGCTAAGGATGCCAAGAAGCCATTGGAATGAGTTTTCCCTTTTTGCATTGCCCCGGTCACGGCTTA
ACGCCACCCAAGTGGGGGTGCCGCGTGAATCTCAGCCA-CCCGAAAATCCATCGATTCGCGCTGTCCGATATCTGCATCC
CTGGCATCTAGGGTGATAAAGCGGTCGCTCAGCGACGGGCGCAGACTTTACACCCTTTAGAACAAGCCAAATTTTATCAA
TGCCGTAGGATGAACCATCAACGAGGAGTTCGTCTCCCCGCATCGGCCGGCGCTGGTGCTGAGGCTTTTCCATATAGGCG
TGCTAGCCGGTAGGGTTCCAGCAGCCAATTGGCAGCTCCGCACGAGTGCCGGTGACAACCATTGACGGCAGCTCGGAGTG
AGATGGCACACTCCATCGGCAATTAGAGGCACGGTCGCGCTGCTTCCGGGCCGGGCTGAAGGGGGACTTCCTTACTTAGA
AGCGCCCTGCATGGTTCGACGGACGGCACAAACTAATTGGTTGGAATTACCGCATATGGGAAGCCTGGACTATCTTTTGG
TTGGCAACATA-GCGGACGAACCCCTACGGGGAGACGGTGAACCGACCCGAGTATCAGGCAAGCGGAAAGAGGAGGTCCC
GTCGACCGTTATCTGCGAGGACGTCGCAAGCAGGAGGTACGATTGGATTGACTAGACCTGCCAGGATGGCCCCTTAGCGC
CAAGCCCAAACACGAGCTCCATAATGCTCATATGTCATGTCTGCTCTAGTCGGATTGGGGAAGGTGGTACTCCGCCTACG
AAACGCTACGTCCGCTGCAGTCGTGAATGAAACCGCTACCGCAACGGTATGCCTCAACACTCCGAGACCATCAATCCAAG
CCCTAGGGCATGTATCAAGCAATCTGCTTGCTCCCGAAGTGGGCCTTCCCCTCCCGGAGAGGCGCCCATAAGCTACAGGA
ACCTCCGGGAGCATGATGCGATACATCTCTACACCCCTCGCCGGTACAAGCCTAACATCTCTCCGCGGATACTCAAGAGC
TTTATCGGAGCCGTTCATGATCGAGCTACAGAGTCCGTGTTGGGTCCGTCTCGTTTGCACCACGCGTCGAGCAAAGCAAT
CTAAAAAAGACTTTCAGGCGCCAGAGCCACGATCCATTTCGTGGGTGAAGAAACGCGGCACTTCAATTTTGAGTCAAGCC
TGGCCTACCGCTTTAATTTCTTAGCAACGTCGTTGGGCAAGTCACAGTCCGGCCGCCACAATGATAGTTTCGGCCGGACA
AAGCCCCGTCCATACTTATAGCCTCCATGTCTACTGAAGACCAGTACGGCTAGCTCTATCCACCACGATTGAAGTAAGCG
TCTTAGGAAAGCTGAGTCAAAGCTGTACCTCACCCTAGTGCGGGTACGATCGACACTAAGTACCGCCCGCTTGCAACAAC
GTTCATTACTCAGTTCCTTACCCGTATCCGACGAGGGATGAGGAGCAGCGTGGTAACCAGCTCTGTCCGTTGCCTAGCCG
CACGATACGTTGATTTGCCCAGATGCGATGAGCATACGTTGTGCTCGATTCAATAAAGGGGACATCGTTTCTGACGGGTA
TGGCATGATCCAA-TTTAGGGTTCGCCAGTAGCATGTGCGTTCTCTGCTTGCGACGCGCTCTGTCAGACCTCCCAGAATC
CCAAAGCTCTTGTCGTCTAAACACCATGGTGTTTTTGTAATGCGGAATTATACACATCCCTGAAAATTCGGTAGCGTGGT
CCATACCATTCCTGCGGCAGCCCTGTCGGTCCGGTACGCAGGGTTTTGGTGGCTGGAGCGACCGCCGTAGGATTCCTGAG
GGAACAGCCACTAACACCGGACGGAGAGCACTACGCCGGTATGCGGCATTGGTCCCATTCTGGCAGGCTAAACACCCGTT
GCAGTTGCCGCCGAGATACAAGGCATTGCGAGCTGAACCCCTCTAGAGCACAGCTCTCGGACCCGCTTAATGTGCCTTAG
GGGTTATTTGCCCAACCCCACGGGTTCGGTTGAGGACCTTCAGCCAATAAAGGACGAATTGGAGCGCTTTTTTGATGGCA
ACTCTGCCTCAATACAATGACCGGGGCTGACAGATAGCATCAGGAGGTCGAGGTATGCGGAATTGTGGACATGTACTGAC
TGAGCGCAATCTAGTTGCGAATAACGCCGAGGTCTGACCTCATGCCCGGTCATGAACCGAACAGGCGGAACTTTCCTCTA
ATCTCGTTTTACCTCAAACTGATCGGCACCAGTTGCTGGCTGGGTCAGACCAGGCGGGTGCCGCATCGTTAGGGGTCTGC
GGAGGCAGCATGGAATGGAAACAACGAGGGTAAGGTCTGACAACCATACAAATGCAACAAGTCCCTAAACCGGTTGCTAC
CTATGACGGACTGGTAGCCGCACGTTTGTCCGCCGTTAGCAGAAGAAGGACGTGTGCAGGCCGAACGGTAAAGACAAGGC
GTGCGAATAAACAGGAAGAGCCCGCGCCGATGACTTCACTCGTCGTAGGCTAGACCGGCGCAGGTATGCGGACGAGGGGG
CGGACCTTAATGTGCCCCGGTGCGCGGTGGTCACCTGATACTCTTCACGGGACTTCGTCCGTACCGAAGCACAGGCATAT
GAAATCGAAGTCTGTATTCTAAGAGACTAATAAGGGCGTGGAGATATCGTACACGAGCCCTGAGAC--GCGGCTTTGACT
GCCGCTACGGTTGAAAGAAAACTGACGGCGATGCTAGTGCATTTGGCGAATAGGATCTGAGAGAGCATCTCCGCTGAACC
TACGCCGCGGTCGCCCCCAAGTAACCCGACATCA-GATCACTCTTTGATGCCCTCCAGTGGGGCACACGGCCACCGTCCC
TTAACGGCAAAGAGAAAGCGGGGGAGCCAGATGACTCTAGAGGTTACTATAGACTGCAGCAGGAGGAGTTGAGTGAGAGA
CAGGACGGGTTCTGTGCCGATGTAGGACCAGCGCGCAAAGCAGGGGGACTTACAGACAACACCGCTTGTCCCTATCGTCA
GGTTGTCACTTGTATCACGGAATAGGTGAAATACTAGACGATGGCGAGGTGAGGATATCGAGCCTGTGAATACAAGTGCA
TGCCTTAGCTCGGCTTCGTCGCTTGGAGTAAGGCCCGGCGACGGCCCTATCACCTGCAAAAGCGAGCTATGACTGCAGAG
CTCCGCGAACCGGGACGCAGTTCGTCTACTCCCTCTATGACAGAAAAGGCTATTTGGGGCCATGGAGTACCGGACCGCGA
CATGACCTTAACTGTACCGGATTGTGTGCGGTCTACGGATCGTTAGTTAAGCGGAGGGCGTCTCTCGGGGGGAACTCGGT
TGGGCGCGCGAGATCTTGCCCTCTCATCGGTATATCGGTGTTTCCCGCAATCCGGAGGTGACCCCGAATGATGCCAATCA
CAACCGAGGCCGCTAGTGCTCGTTTTGGTCATAGGACAACTCTGTCAACACCCGGACCCAGATAGCTCCCTGTCTTTCTA
CAAGGGCCGCTCTTGCCCTCAAGCTACCTCCTGTGACCCGCGGTGGCCGTCTCAAACTCGGTTATGATCCAATCTGAGTT
CTGGTCGGTCGAGCGCGACTCCTCTGTCGGTCTTAGCTACTGGCACCTTAGGGTTATAATTCACCTTCGTACGTAGTCAG
TCATCTTTGAACGTTAGTTTCTAGTAAGGGAGCAGCTATGGTGCAGAAGTTTGTCTAATAAGCGAAGAAAGCACGACAGC
CGAAAGCCAGGAAACCTGAAAGCGGTTGGAATCATACACACGAAGCGCCCACATCTGCCGGCCGCCAAGATTTGGTAAGC
ACTTGTATTCAATGTGGGTGCCGGCGACGACTATCGGACAAAGGGGCACGCAAGTGTAACGGATATTTCTAATTGCTGAA
GCGGTCCTCCCACTTATCGTACACCACTTTAGTGAGGAAGATTCTGTCTGGGCTAAAAGGCTACCTCGCCAAGTCCGCCT
AGAGGAAGTCACGGGGTCTGCAGCCGGGGTAGGCGGGCAGACGCCCTGAAGCAAAGTAGATCTCAAGATATTTCATAGTC
TGGTGATCGCCCCTGGGTGCTTGATAGAAAGTTCGGGATATCCGAGACGGCGTGGACCTCCGCGCGTATACCGGGTGCCC
AACCCTATCAGCGGACATATCCACCAGTGTACGCAGAGTCTACTGAGCCGGTAGCATGGTACAACTTGATTGATACCTCC
GACCGGTTTAAACGTGTCTCGTCCCTGTATTGAGGAAGGAGCGGCAATCTACCTCAGTGGCCAGTGATTGACAACGTAAC
GTGCCACAATAGACTTCGAAGTGTATAGATCAGGAATTAAGCACTGCATGAGGTGCAACCTGATGGGTTTAATCATGAAG
CCGGAGTGGTGTCTTATATACGTAGGTTGATAGTTTGGAAGGTAACCTCCGGGGAGA-TTGTGTGGTGCAACGTAATCCC
AGATCGAGTCCTACGGTGACTTCTGGCAATCTCAATGAAGCCGGACTTGCTTACTTCTTTCCCTCTATATCCATTTTAGA
AAGTGTTCCGCATCAGACTGTACGACGGATCGCTGGCGTGATAAGCAGCGTGCTCAAATCGTCGTCTGCCAGCGCGGCCG
ACCGTATCGGTGGTTCATATACACGGTCGATGACACCAATTGGCTGGCGAAAGGCTGCGGAGGCTGCCACAGGAGAGGCT
AATGGCCTACGGAGCTACCTTACCGAAAATTACTTCAGACGCGCTTGTCTCCCCCACTGTCATCTTCACCTCCTCCGGAC
CGTGTTTTCCCGACCACACCGCGTGGGTCTCTCGCGTTGCTCCTCTTTCACGAGATATTGACTGATCTGACGAGTCAACA
TCAAAGTCTGCACGTAACCGTAAAACTCGTTAAAATCGCCGGCCAATGTAATGAGTGAGGATTGCGGGCTAATCTGATAG
TGTTTGGATCCCGTGCTTGTCGATCGCATAGCATCAACTAACGACCGCTCGTGAACTGGAGAAGCAACGAAGAGGGAAGA
GACAGGGGGGATCCTCTATGCCTGTCAATGGCTGAGTAGCCGTGCGGTCACTCACGGGTCTCAAGTTGCTGTAGGATACC
GCTGAAAACGAGCATTTTAGTGCCTAACGGGCCATGGCATGACCCTTTGCCGTATTGCGGGTTTCTACATTGGTTTTATG
GCAGGAGGTAAGGGACGGGACTGTGTGAAGAATCTCCCGTTCTATCTAGACACGCCTCAAAGACGTCCGCCCGAGCCACA
ACTGGATTAGGCGACTTGATTCCTCCTGCCGTTAC-TCCCGTGGCATTCCTGTATCTGACGGGTACCGTCAGCGGCCTCT
GCATTTCGTCAGAGGGTGAGGGTTGGATAGCCCTATCGATAGTTAATTTGTTACCAGGCGTTTTCCCTGTCCCTAAATTA
GCTCGCCCCTCTTATGCACGACAGACGTTCTTTGTTATTCCCACCCGGTCAGTGAGCGCAAGCAGGGTCGTGCTGACATT
GAGCGGGTACATGAGGACAACGTGGGTAACCATACAAATGCGGTGTGACCCGTGGGTTTGGATAAAGAAGCGGTTTACTG
CCCTTATCGGACAATTGTAGGACGGCATAGCTGGCCTTAATTCTCCGGCCCGATCGCCCTCATACTAGCAGCCGGCCATC
ACACCGCGCTACCAAGACTCCAAAGTGCTTCGTTGGCGTTGCCGATATGTAAGGCGGGCGAGTCCATCC-GATTGTAGTC
ATCCCGAGCAATGTGGCGTCTCTATCCTGTACCGTCGTACGCCGATCGAAGCAGTAAAATAGGTGGACGACCCATGATTA
GAATAACAGCAGTAACCCGATCTCCACGCACTCGGAGTTCCCTCTCAACCTAATTGCGCGGCGCAGTAAGCATCCGACGT
ATAAAGGATTGAGCCGGCTCACGCACGTCGTATGTCAGCTACCCCGCGTCCGGTCTTCTTCCAGTAGTATATCTCCGGGG
TTTCTTAAGATTGGTTGGTAGCTGACGGCTCGATCAGCGCAAAGTTCTTACGAGTAAGACTAGGAGCTCATGCTAGCACC
CTCGTATGGGTCGCACAAGGCCAGGCATCCCAGCAGTTCCACTAGCAATCGGTGCCACACACCCGGTGGAGCCGCTATGT
CCTAAGTGGCCCCCGGAATCTTTTCGTTTCGGCCAGCTGGTTCGCGGGTCGGGACGTAAAATGAATAACGCATCTGTTTG
TCCCCTACGTGCCAAACTGGAAGGGTGCTATTTGGGTGCGGCGTAGCATTCGCTAGGGGTGTTTTCCCCATGGGCACATG
GTGCAAGAGCCGGGTTTATTGGGTTCACGAGGCTTATGGACAACGAATATGCCGTACTGCGGATACTCGTCTCCTACGCT
AGAGAAATCCGGTATAGTACACCATGAACAAGTGGCCGCCGTAAACGATTTATATATATCGCTCGGAAAAGTAAGCGATT
TGGGGCTTCGCCCGCCGAACGATGGTCCTGACCCCGCGTCCGGCGAGGTGCTACTCTCGCCCCTCGTGTTCTCATCGAGG
GCAAGCTCGCGAAGGGACCTAAAGTTACCGCATTTCGTAGCTTCCACCGGTAGGGGACCCCTGACCGTTTAAGACCTCAC
AGGTCCGCTCATATGAGATGATGTATGAGAATGGCGGTCGCGTAGCGTGCGCACACCTATTAGCTAAAACGAAATTTGAT
TGGTCGAGATTTCGCTGCCGTCTCTTACCCCAGAGTGGCACGTTAGGGTTGGACGCGACGTTCGCTCGGCCGCGAAAATA
GTGCGCGACCGAGCTCTGCGAACCCATGGCACACGCTAGCTCGGGAGTCCGTCGTGATTATGTTAATCGTGTCAGAGGCC
CTCTCTCACGGCCGGGTTATGTGCTCAACCGGTTCCACCCACTCCTCGGAAGTATCTCTGAATCGAAGGGTTTTACCTAC
CACGGGCTGGAGCTCGTTCCTA-GGGACAAAATTTGACCGCACCCTGAGTGGGCTGCCATCGCTCTCGCACACATAGCTT
CAGGCAGCCTCCCGGGCAGTGTTCACCCGCCTAGGCCCACCATAAGGGTGATCTTCTCAATTGGTGAGGAAACTTCTGCC
CAATGATAAAGAGATGCCGTCTTTGAACGAGAATACGAAGTAACCGTTCAGTACCAATTGCCTAGTTATTTTTCCAGGTG
ACCGCTTAGGTCACCAAACCGGTACGCATGGAAGCGTGACTGACTCGACGGCTGTGCCAAGAGGGGCGGGTAGCCGTGCT
AGTAGCGTCATAGCACCAGACCTCTGTTCTTTGTCAGGCCAGAAAACGCGTTCCTCGGGTCGGTGGGCACCCTGGAGGAC
CTAGGACCCTCGGAGGGACGGTCATTAGCCAATTCAATGAACTAACGTCTTCCTTCTATGTCCTTTCTAGCACGTCAGCG
CAGGTCAGAGAAGCGCCAAGCGATATAATACAAAAGGGGTTGGGATGGATGCACGAACGGCGAACCGCCGTCGCGATCAG
TTCATCTATCATCATTACCTGTACAACAACCCTATGATGCCCAAAACAATTCTGGGGTGTGAAAGGCCTATGGATATACC
GTCATGGAGGGGGCCCAACTTCCGCATGCCGCGAGCTGTTGTCCTATCGCAGCACTATCATGACTCACTGGCGGGGTCGG
ATGGACGTCCAGTAGGCCTTTAATTGCGGGTGGGGGATTGTAGATCCCAAGCATAAGATATGACTTAAGTCTGGTGCTTA
TACACGTGTGTCCATGGAGATAAGAGGTCGGCATACGATCGGTAGCCCTACACCACACGAACACGCTTGCCCAGTCACGT
TAAGGACGATCCGCGATGCGCAAGGTGCCCGTGAGACCGTGATCGGAGTGACAATTCAGAGACCTCGGTGAGCCGGCTGA
ACTAGGGTTCTTCGGGGTTTGCCAATCGTGGGAACCTTTCCAAATGATGGACAATCCAAGCGCCCGACGGTCACATAGCT
CAAGGCTACAGCCTCACCTGGTATTGCAAGAACGAGTCAGTACCGCCAA-CGCGGCTTTAGGAGATGTCAGCAGAAGTCA
CGTGTGCGGGCGCAAACGGTAGCCAGCCAGAGCCAGATCGCTCCCGCAGCAACAGGTTATCACAGACTTCACGGCGGTGC
CCGGCAGTATCATCCCGGCGTATTGGGCTTAGGC-GATACTGCGTCCCGTGAGTTGGTCGCGTAGACGTTACGCAGTGGG
CCGGGAAGAGCGTGCAGCGGTCTTTGCGTACGAAGTTAAGCATGAGAGCGGACGCTGACCTCCAGCTGGGTCCGATACAT
TGTCACGGACTATAAATGGGCTTATTTCCTCTTTTCTCGCTGTTTGTGCTATCT-TCAACGAATCGTTTAGGGCTCCTCG
GCTATGTGCCACTGAATTAACACGAAGGATCAGCGTTTAGCTGACGAACACCCCTACCCGCCCGCGTGGTGAAGAATTGT
CGTTATTCTGTAAAACCACCGAAGCACGATCCGTTTTGCTACAATTTGGCCAGGATGTTCTCGGGCTTCTTCTCCTCCAT
AAGGAAGTCTGGCCGGGGCTGGCGCCGATACCACCCTTAGAAGAGGTTATATGACACGCGATCGTACTCACTGCGCGTAC
ACAAGCGACTCGACCAGCGCTGTGACCAGCTCTACTCCGATTAGGGTCACCTTATTGCTTGCAAACCGACATTCACGGGC
TCCCTCTTCATGG-TGTCAACCGCAGAGAATAAGACGATTTACGCGTATCAACAGTGCTATGTCCACATTAACTGTTACC
GTGTTGCGCGTTGTTGCTTGTCCGCAGCGATTTAAACGCAATTTGAACAACACCCTGATAATTCAAGTCTTAATCTAGGT
GGTATTGCTGCGCACAGTCGAGGTCCTTTTCGGGGACTGCATGGCCGTTGCCCGTCTGGTAGGTGATCAGCCCGAGCGAT
CGTACTTAAGAGGCAAGCTGACGAAGCGAGTTTCGGTGGGTGCTCCCCTACTAACAAGTGACACGACCTTTCCTCCCCCA
CGGATCATAAACCTCTAGGCACGGCCTGTGCAGGTATATACCTCGTCGCTAAAACGTTTCCCTTGACGACGATCATAGCC
ACAATGATTACCTTTGAATGCAGCTCACCCCTAGCTACGTATGGTATACATACGACCGCCAATGGAAGCGAGCCGTAAGA
ACTCACTTCTGTTCGCCGTATTGATATGCCATGAACCTCCGAAACCGACCTCCCAATATCTGTCGTTCCGGCGGACCCTA
CACGAAATCTGTTACGGTCGGCGCATCTGATGCCGGTGAATCTCGGTTATCTTCCCGTGGACGAGGAGGTTTCCGGCCTG
ACGATTTCTTCTGTAAACTAAGCTAAAAGACCGTCATTTAAAAATCCCCTTCCGCAGCTGCGTGGTGGCACCTAGCACAC
TAAACGTCTATGCACGTGGCGTCAAGGCCCATTGCGGTTCGAAGGGCAATTGCTCCCCTGGGAACAATAGGCTCGCCCGC
GAGAGTGTCGGCTTCTAACAGCTTCAGGTTGTTTACAGCACCAGCGTCCCCATCACTTAGTTGAGATAGACCGCATACTG
GATGGTCTTGAGCGTAGTGCGCGGCTATTCTGGATATGTCTAACCTACGCAAACCTCCGGGGATTTTGTTACTCGCGAAA
CGACGACCTGCGCCAAATAACTGGAGACGAGTAGACAAAGCCGCGTACCCTTAAAGGGTAGCTTTCAGAATCATACCCCA
TAGTCCTGGCAGCGCCAGCGTCCTTTTGGTGTACTGGCATTCCACGGATGTCTATGGTCGTTGCAATATACTCTTTGACT
TTCTTTCGTTGGCCTGCTGAAATAGCGTATCCCAGCCAAGGCAATACGAGGCACGTTGGCCTGGCTAGATCGTAACGCTT
GTCTGTTAGAGCATAACCGGTCCTGCGACCACTAAACTCACGGTCAGACTATGAGCGCCTATATATCAACAAACTAGTCC
AAACCTCTAGACATCCAGCGCGTACTCGCAACCCTTCACGCGGGGCCGTGTCAACTACACTCGCTTGACATGTGAAGGTG
GGAACCGCACTCTACACACTCGCCGCGCGTAGGTAGAAGTCAGCTTGATTAGTCTAACTAATGTTTCATGGGCACAGACG
AGTACACCGGAACCCCAGTCCTCGGCTACCGTGACCTGGTTACAACCTGAAAGGGTGCCCGACTAACTATTGTAACTGAA
ATCCTTTTTTAATGGAATGAGGTAGAAACAGTGGCGACCCCCTCAATGGGATCATGGTCGTACAGCCCTGTCCAGTAGGC
CAGCAGATTAGAAACTAGATCCACACCCCGTCACAGTGTGTGAGGCTGAGCCCTCCACTCTTCTCGATTCATGTAACCCG
TTAGGCTTGGCATATGCTCAGAGAGATGATTCCCCCTATCCAGCGGTAGGGGGTTAGAAGGTATGCGCAGGCTGTACCAC
ACATGCCCTCACTGATCCCCGACGTAGGCACATACCCACGATAGCGCATCCCCTTTGAAAGTGCCACCCAGATCGTTGAC
CGGGCGGTTCGCCGGCTGGCCCGTCCTCACGAGTTCTTCGGGAAATGATCCAGCGTTTAGTTCCTTGACGTCGCTCTATA
AGACGGTTCTCCAGGCGGGTGTCAGCTACAGATGAACAAAACCGGAGTCTATGGAAGAGTACCCTACGCTTTAGGGAGTG
ATATATTAAGTCCGTCAATTCCACACGGCTTCGTGTTTATTTTTAATTCTCGCCCCGAGAGATTGGTTAACGCACTCGCG
GGACGGTTTGAACAGCAATTTTA-CAGGATTATAGCGCCACGATCGTGAGTTGCGCGTTCACGTTACCAACCTATAGTAC
CACGAACCTGTCCCTCATCATCGGCATCTTTAAATGTCTAACGACTAGCTGGCGCTCAGGC
>SRR354016
ATATGTATCAATGCACCGAACAGTTCACGTGGCATTTGCAGACGACGGCCAGAGATTTTGTGATTTTGTGAAGCGTCAAG
GTGGTTTCTCCGTACGGAGAAGCACGCTCAGACCATTTAGCTCGTTATGAACGTCAAAACCTGGTAATTATCCTCAATCA
TGGCATGCCTTCATGACTATCGACGCGCTTAATCGCCGTTTATTAGGGTTTGGAAACGAAAGCTATTGCCATTCTGTCCA
CGCGCACGCTCCGTGCATGGGGGAGTTTCTATCATTCATTACGTGAGTCCGATCCAGACTACGCCTGTATGAAAATTATA
TGGAGAAATGCAGGCATCAGTGATAAGGCCGTATGGCCGATAGAGATCTGAGTTCCCTAGTGTAAACGAGTCGCCGGGGG
CCGTCGTCCATCGGCTGAGTATGGCGTGATGTTGGCGAAGCAAGCTCATGCAGCTAGCGGCCTTAGCCGACGTTCCAAGA
GGCCCTTTCCGCCTCGTATTTCTGCGGCAACATAAACTACGAGCTGGCTGTCGCCGAGGTCGCACCTCGCGAAAATTCTC
CAGGGGCTGAGCCCTGCACCCTACTTATGTCCCAGTTTTCTCGTCAGACTTAACGTGGTTATACTAATTTTCGGCTGCTT
GGGACCTTAGGGCGGATAGGACTCTTCCGTGACGGTTCCGGGTGATCTGTAGTAATTTAGGGACGTACGATCTATCTCAT
CAGGCATACGTGCGAATTATTTACCCGGACTCCAATAGCATCCGCGTGTTTCTCCGTGCGCGAAAGGTCGTAGCATTTTA
TAGTCAACTCGCGTCTCGACAAGCGCGAGGATTTGATACAGCGCGTCCGCCCGTGTCCCCCCGCGTATCAGTGACCTGAG
AAGAGGGCGGGAGGACAGCGCGGACCCAGAGAGCTGCGTCTTACTGCTCCATGTCCGCTTCACTCAGCGTAGTAAAAGGA
CTAAAAGTAAGTGGAGTGCTCTGCCCTATGTCGCCTCAAAATTCGGGGGTGTGTATGTGGGTTCGAGCCGGGTGCAGAGC
AGGTCTGCTCCAGGGACGCCAGCAGAGATCGCACATGCTCGCAACCCGAAGGGACCGTAAATCAATCGCAGCAATGCGCA
AGGCCCCAAGTGGGGTCGTATTGTCTAACCTCCCTAGCATACTGGACCAGTGAGAGGATGCCCATAGCAGGTCAGAAGGA
GTCGTGGAACAGCGCGCCCTCGTGCAAAGGACCGGGCGTCTAGTAAAGAGGTGGGTACGCCCTGGTGCCAAAAGCGGCAG
CGGGCTGATGGGCGGGCGGGCTCTGGCAGTGAAACTACAGCTTGCGGGAGGAGGGACGAATCCAAATATAGGGAAATGAT
CTGGGGCCGGAAGGCCGCAGAGAAACGTCATGCAACGATGAGTCTTTGGAGACTCATACCAAATACTAAGGTTGCTAAGG
CCGAATACATCACGACACGGGCGGCCACCCGGTAGACGCCCTACTCCTGAGGAGACCTATAGTTCGGGGTTAGTCTGACC
AGGGAAGCAATCGGGGACTCAAGGTGCGACCGCCGCTTCACGACGGGCTTAGGCCACGAGATATGGTGCGCAATAAATGC
AGAACGTGTTCGGTCCGGCCGATTCTGCGAGATCCCGTTCTATTTGCTTGATTAGGTGACTGCCACAACGCCAGCATAAT
CGTAGGTTATATGCAATGGTATATCCCGGACTAAGTGAATGTGCACTGAACACTCGGCCCTAGCACGCTTCGAGAAGGCC
CTACCAAACCGACCTTAGCATGCAAGAGTGCAGGTATCTAACAACCTACAGATTAAACCAAAGCCCACTCGCGTAACGGA
CAGCTCCGCATCCCCGGGGCGTGTACAAAGGAGCGCAATGCCAGTCTTGTTTCCCGAATATGTGATTTCCTATCTCGTAG
CTTTTTGGTAACCAAAATACGTGGCCCCGCCAGTATGAAGCTTTGGTTGCCGTGCCGTAGTTTAGCGGGCTAGTTTGTTT
AGATCCAGAACCTTCCTCTCTTGCAAAACACCAGATTGATCACGTTCCGCCAGTACCCTTACAAATTCCCCTCTAACTAG
GGTCCGCGGGTATAAAGGTGGCTTTGCGGTCCGTACCGGGTTAAGGCGGAGCATGTAAAATCGCGTGATACATACCCTAT
TCGCTTAATCTACGGGGACCCGAGTCCTGCCTATTGGAAGCCAATAAGTGTACGTTCGAAATTGCTGCAATGCCGGGGCA
CCCCGACCGACGAGTTTGAAGGAGCGGATCATAGCGTCACCCGTCCCTGTAATGTACGCGACACACAAGCCGTTAGCCCG
AAATGTGACGCCTAGGAAGCAACCAGGATACCCGGGCAGGACGGGCTTAATGCAGTGCATCGGTCTCTCCCGTCCTTGAA
AGCTATTCATCGACTGCTCGTGACTAACTTACCCCTCCGACAATCTTGACGAGAAGGCTAGTCGAGAGGAAACTAAACTG
CGAAGATCACGCGCTAGCGGGTCGCTCTGATTCATTCGCAACATCCGCGGTCTACGGATTGCGAATCCACGCGAGCCGGC
GCGTAAGATCTCAATCAGCACCGGGTTGGAGCGCTCCAACGGCAGCCCTGAAGACTTTTGCCATACACACAGCGTTGACG
ATTGCGCAGCCATGGGGCAACGCCGCATTGAACACAGTGTCACGTCTTCAGCGCTTATTCTGTTTACTGGCATATGACAT
CCGTGCATATCTTCGGATGACAGTTGTACTCGTAGCCGGGCCCACCGCTACTGCACCGAGGTGCCAAATT-ATTAGTAGT
TATTCAGTACCCCATGATAAGTTTGGCCGTGCCCTCTTCGCGTGGTTTTTCCCGGTAGGAGTTTCCTAACCAGCTGGCAA
AATCCTTTGGAGTGTTTGAGATGGGGTCCTCTGACATTGGCGGTCCCTACGAAGCAATATTGAGAATGAGATGTAGGTAA
CTTAAGCGTGATTGCTGTTCTAGGAGCATCAGCACGGAATACGGCGTAAGTGGAAGAGGAAGAGGAAGAAGCTGTTGAAA
CGGGTCGAATGTGGCTGCCACGCTAACCATCGAATCCCCTCGCGGCGCTAGATCAATGGGTCAGGGAATCCCTGCCGCGG
ACCAGGAGATCGTAGGTTGACGACAACAGAGGAGCCCTGTTATGCGCTGAACTTGGCTATCTGTAACTATAGCAGGCCCG
AACGTCGGGATAATTCCCAACTGCTGCCTAATCCAACCTAACTCCCAAGAGCAAGGAAGTCCCCATACGCTTAACATCGT
AGTTCGCCCTAATCCGACCATCTACAATCGAGGCCAGCCTTTACCGCGCCTCAACGGTGAAGCTGACGCGCGGCGGTGCT
TCAAACCTCCTTAGACGGTCAAGCTTCCTTCCGTAGGGCACGTGGACTCAGCTTGCTGAGGCGCTTGAGTAACGGTGCTC
AAGGTTACGACTCCGGGCAGGCCTGAGAGTATCTTTTTTCCGGCATAGCTTCCTCCATCGTCCCACGTACTGCCCTCATG
TACACAAAGCCACTATGGATACACTAGAGTGAATTGCAAGAAACACCAGAACTAACCGCATCCAACGTGTACTAGCAGAT
GCCACTGCATACTCTCTATTAGATCGCGTCTCTTCCTAATTCCTTCACTTGCGCTTTGGGGGATTAGGTTAGCTTGATTG
ATCGTCTTTTATTAACAGTCCAGGTCTTTTGAGGGTAGGAGTCCCTCGGTTATGTGGCCCAGTTAGTTTACATGGTCATT
TTCCCAAGACATAGCTCATACGCCACCACTCTTGATTGCTAATCACTGTGTAGATACGGAAGCCGGTAAACGACGAGGTC
AGTGACCGTATTGCTGTCTTGATCACACCTACGCGGATGACTCATGCCGCCCTGCGAGTTTAGAGTGACCGCACTACGAA
TCATATTGACTCCATCTCCTGACTCGTATTCGGCGTGCATGTCCGTGGTTATATTGATGTAGTATTCAAGCGTCCCGCTC
GGATAACACGTTAGTTCCGGACAGTCAACGAACCAACATTAAAGATGACTAATCTATTCGGGCGTGTAGATATCGCTTAA
CATATGGTTAGATAACGGGTATTGTCTTTGACTATAATGAATTCGGAACCATGTCTCGTCCTCTCCGGCAGCCTAGCGCG
ACTATCATCGCGCAGAATAGAGGACGCCCGACCAATCT-CCCGAAGTGCCTTCCGTTATGGCTGGTGGGGTGTATGCCCA
AGCTACGATGCGAGTCGCTCGGGAAGGCACCCTAGCTTGCCAAAAAGCCACGGGTGCCACATGCAGGTGGTAAGCCGACC
GTACAAATTGCATCACTACGTGCGTACACTGTAGAGCACAAAGTGAAACGTCCGCTACAAGCGCGTAAGCTTACGCGACG
GGCTGTCTCAAAACCTTCATATCGTCCGGCGACCCATTGATGCCCTACAGATCTCAAGGACTAAGATTGATTCGAGCACC
TTGTCGGAAGTGCGCTCAAACACTTGTTCCACTAAACGATGGCCAAATCAACCTCTTACTAGAAGAGTAAGATTCTAATG
AGGGATGTGTTACGCATTTGGGTCTCTAGCGCCTCGGCCTGCAGCTTGCCTGTAATGAATGCGTGTTGAGAGAGTCGTAA
ACTACTGCCGACACTCAAAAACGAATGCCGAACGTGTGCGGTGGATCTCGACCATAGCATGTTTCTTACTAGAGTGCGCG
GCCGCGAGCCTAGGCCCTGACCGATGAGGAAATCATGAGGCGGCTAGAGTCTCGACCTACGAGGGGTCTGTTCCATGCCA
AGGGCCGACACGTGACGGAAAGATACCCTAAATACCCACAAGCCTGTGGCATGTCCAATACGGTGTCTGCGTTTGAGCTC
ACTCTCCGCTCCAGGAGTCAATCCTCCTATCATGCGCCGGGAGCATGGCTATGAGAGTAGGAACTATTGGCCTATATAAT
TATTCAGCAGGCTCTCTAAGAAAGCCACATGCCCAGGCGGCCATAGAGCATAAATGGGTATGGGTAAATAGCTAAATTGC
CTTGAACACTGGAAAAGTGCCCATCCGTGGCTGGGGAACTATACGTCGAGGCAGTAGCGAGCGACGAACAGAATGGCACC
GCATGCGCCAGTTCATCTTGGAGACATATTGCATCCCTGTATCCCATAGTTGAATAAAAGGCTGGGGTCACCAGATTCAA
GGTGAGGAACTAATGTTGTGTATCGCTCAAGGGTAGACGTAGCGTACTATCAATCCACTAAGATAAGAAAGTGGCGACCC
CTCGAGATGACCACACGGGGGCAAGCACGTGATCTTAATTCCCGAGGTTCATCAGCATAGCGCAGGGCAGCGGACAGGTG
GACTCGGCAAATGCCTGCTGGGTCAGAGGCCGATCATTCACGCAGTGCCCGGAGTGTCCTAAACACGGCCGCGTAGCCTA
TTGGGGGAGAAAGATGATTAGCCACGACATTCGATAGAGAGTGAGTCCTCACCCATAGATCTTCATTTATCGACAACCGA
GTTTAGAATTCCTCCGCGGGATAGGTTATAATGCAGCTGGTTTAGCTTCGAGTTGTAGGGCCACAATTAGACTAGCTTCC
TGGACCCACCCGTCTACGACAGTTTGGATCCGGACAGGCCTTATGACGATAATGGTTACACAGACCCAGGAGCAGGCACC
CACCCAGCCCGTGTATATACGCCATGAATTCGAGCCAGAGTTGTGCCTATAATGTAACTGCCACGTTCTCACGCGGGTTG
CATTGCGAAGGGGTAAGTAGGTTCAGCAGAAGCAAGTTGGACGCTTCTAATGCATACCCTGCAGCCCCTGCTGCAGGCTA
TCGGTGGCACGGAAGCCTTATCACCTCTGAGACCCTGGAGGGCGGTTTGTCTTTGCCCCCAGATGCCAGCGCAAATACTG
AGGGTATTCGCGCACAACGTGCGTGCCATGAACGACGACCGTCCGCGGATACCCCTACCACATGGTCAGTACTTGCTAAT
ATCCCTTTAAGGTATTAGTCCGCTCGGCGCGACGCGAACGAGCCGGTAGTTTTAAACTATAAACGAGGGTAGACCTGGGC
CTTTACGTAAACGACTCAACTTTTCATGGACGAATGCTCCAAGTCGCGGTCGGGCCGCTTTAAATGCCCAGACGTTTTTT
TGGCGAACCTCTGAATTGCTGGTAAAGTCGCATCCAGACACGGACCGGACTCACGACTGGGGGTCGGGTGGGAGTGAAGC
GGCCTTTCAGCCGGAGCCCAGAGATATCTAGCGGTGCAGGAATCGCCGACAAAAGTAACAGCGCCGCGTCTCCAGCTCCG
ATAGAGCAGTTCCTAGCGCCGACTGCCAAGGTACCCTGTAGCCCGACGCCACACGTTTATTAGGTCGTCGGCGACGAGTT
TTGGCGGTCCAATCGCACAGCATCACGAGCCAGGGGTCTCGGCCCCGGACATACCTACCCCCTTACAATCTTAAAGGGAG
CATTATGCACCATGGGACATCCTGTTGGGGTACGACGAGCGACTGTCATAAGCATGGGCATCAGGCGTATGTACCCTGAT
CAGAAATCGTCCTCAATAGATGAGATAATGCCGCCACGAGTCTCGGTGAACTAGAACGCCGAAAAACTAGACGATAATAC
GGAGAGACAAAGCTAACACCAACCCAGTTTAAAGGTTGCGCTCCAAGATTAGAATTAGGACTAGGGGACGACTTGTTAGG
AAGCACTCTTTAATTGACGTATCATAGAGGTTTCGGGAGGCTATCTCGGATGGGTTCACCACAACGAACATCTGTGTGGC
GCCGTAACAGGGCGCGTCCTTGGGTCTCGCCTCTGTCGGTCACTCCGTCCGCAGGTATTTCAGCGGCCAGAGTACAGATT
AGCTGCCGGCGCCTTCACGAATCACGTCGAAGGGAATCGAACGGTGAGGGGTCACCCTTAACAAACAAGTAACCAAAGTG
GGTCCAGGCAATCACACACAGAAAATCGAATGCTGCTCGGGTAGGCGTCTGTTTCTTAAAGATTATGCGGTCCCGCTGGG
TGGCGACTACTTCGCCTGCCACGGAGACTGCAGGAGTTGGCACGACCCTTTAAATGCTGGGGATGCTCTCTATCATCATC
GAGTCCCCTTAGCACAACTGTTATCCCAATATCGCCAGCTAGCATCCACCTATTACCATTAGTTGCGAGTTTCACGTTCT
ATGAAATCTGTTTTGCCGCCAGCGTTATCCGGCGCGTGCCTCCTCAGGGCGCTTATTTCCTCAGCCACCTACGTATCAGC
CGATGTACCCATCGGTGGTAGCCAGCACCTAGTGATCGGAGGGCGGCTTACTGGTGCGTCCCTGATAAGCGCGACACGCT
GGAGGGTGCCCTTCCCCGAGGCCGCTTTTCACCTGCTTTAGCTTGGCGCGTATACAACCTACCAAAACTAGTCGTGCGTT
CTACAATTAGTCTTATTTACGGCTAGACATCGAGCATCTTCTGGTTTCCGGTCTCCGCAAGAAACGATCGCCCGATACTC
AGAGTGCCACCTTGCTCTCAAGGGAAGGAAGTGCATGCCTAGCTCCGAGAGTGCCCGGCCACCCGATTCCGGGAACAGTA
GTGAGGGGGTCTGGTCCTTGCATTTAGAACTGAGGCCGCACGTTGGGCCGCAGCAAAGGGCGGATCGAGTGCCGTCAGCA
CACGGACTCCGAGGAGCCGGGAAGGTGACGTCGACTCAGCGACACTGATCCGCTCGGGGTTTCGAGGTACCACTCTATAG
TCGAGAGGTAAGGACTCATCCTCGATTTACCGTATGAGCCTTCAATGTTAGATAACAAGGGCGTTCCGTCACGCCAGCTA
TACGGGCCTAATCTCGCACAGGAACAGATCCCCCCGGCCGTCTAAAGCTACCCACGGCGGCCAGAGAGTAACCAGACGGT
GCTCCGGTAGGCCCGTGGACCATACCAGCGTCCTATTGTCTAAAGGGGGTCGGCTCACTTTGAAACTAACAATTTTACGG
TTAGATCAAGGCAGTATTGGGATGTTTCAACCGCGGGCCCTGGCACGACCGATGGGGGGGCGTGGAGGGGCGTGATGAGG
TTCGGTCACATTTTGGCGGGACAGCCGAGGATCGACGGCCAACCTCCGTAAACGCTTCGTGCCCCGTAGGTGACGCCTCA
TCGGGAGTACAAATCCAAAGTCCATACCTCCCTGATTATCACAGCAGAGGAAGCCTGGGATGGTTTTCCAGTCCGAATCC
ATCGGGCCGTACTCCTTGACAAACCGGATAACCCGACGGATGGTCGGTCACCCTGCTGAACCCACTTGTAGGATACTTTA
ACTTTCACAGTGATTGCTCACGGCACGGGTATCACCCGCTCACTGCTTCCGCGTATAAATGTACGGTTCCTCGTTGGTAC
TCATCAGCAGCGGTGAACGCAAGATCAGTTGGACAGGAACACCTACTATCAACTAACGGAACCGGAGCTAAGCCCTAACC
GCCGATATACCACGGGTTGCATGACTCGACGTTAGAAGCTCTTGCGGGTACCTGAATGGTTTTGGCATACGGTTTCCCCC
CAGATTTGCTATGTGTCTATATTCGTCCGCGTAGACCAAACCGACGTCAGATTGAGCGACTCGCACGAATAGCGTCGTTG
GAGTTCCGGTGTGGCGGTACGTAGCAGCGTTAATGTCGTAACAATCGTCAACAGGTGCTCGGACGTTGGTGGGCTCTTTC
GTTTCCCCGTGCGCGTATCGGAGTGGCGTGCCGCATCGACGTCCCAAGGTTACGGTGAAAGCCCCCCTAAGAGCCCTGAT
TCAAAAAAAGCTAGATTGCAATTGAGGACATCTACCTGGAGGCCCGCGGAGCGCTGCGAAAAGGCGGAACGGCTACCCTC
GTACATCTTTACATGTGTTTCGAGATTAGGTCGACGACCATCAAGAGCCGGATGGGTTACCTCAACGCTGGTTACAAACC
AGACTTAAATCCTGTGTCGACTTCTGCAGAACGATGAAATTGTAAGCCCTTCAGACGACCTGGCATCGGAGGATACGACG
GGTTTGCATTGGTTAATAACTATGGTAGATCTGTACCGGGCACGGGCGATAAAGAGGAGATCACACAGGGGACACCTGAA
GCGTTCCGACGCATGCTAACAAACTTCGGCATTACCTTAGTGTAGCCCTATGCGCCTAAGGGGTCTCCTCGGAGCGGATA
ATGTTGGTAAATGATATCAGCAATACAATGCAAGGCAGACTACAGGTAGGACCGGTTATTCCGCAAATGTTGATGGCTCG
TACCATGAAACTCGAGGCCGCCGATCCTGTGGGTATCCGTGGCCCAGGTGCCACTCATGTTAGGAGCACCTTCCTCTTAA
GCCGCCTTCGGTCTCCTCAATTCCGTGAGTTTGGGGTACCAACTGATATAATATCATGTCATGAATACATCCGAGCGTAG
CGAATTCGATGTCCGACCAAGGTTCAGGGCAGGGAGTTATTGGTACAACGCCCTCATTGTCGGCTGTCGAACCACCGAGA
CATTGCTGCCTACGGGGCCTACTTACAGGTTCCAGAGAAAAGGCAGTATGTGGCCTGGAATTTGTTCAGGCAGATAGCCC
ACGCGAGGCAGAACGGTAGGATCTAGAAGCTCTTAGTTTCTGGCATTCACCCCCCCATCAATGACGTTCCGTTATCGCGG
TGTTCCTTACTACCCTACCAGCCAAGTTGGTGATGCTGTGGGAGCACTAAGGTAAACAACACTATACGCGCACTGAATTG
GTCAAGTTGCGCGACTGCAAAACGGGGGCACCCTCACTCCCTCCGTGGCAATCTAAACTTTAGACGAAAGGGCTTGCACC
CCTCTTTGTCGAGAGTATTACGGGATCGACGGTTGAGTGGCGTACTTCTACGTACGAGAGCTTTACCAGCGCTTAAACGA
CGCTCTTAGGTATGACTCTACCACGCCGCTAGGACGCGTTGTCGATCATTCTAATAGCCGCATCGTGATTAGATCGAGCG
AAGTGATAGGCATTGAAAGCCGCAGTTCCATGCATTACGTTTGATCTGTCCTTGGTATGTGATCTTGCGCATGCTGGTTA
GGGTGCCGGGGTTCTAATTTGCTTTACACGGACGCTAGAAAGGGAGGTGACCGGCGCGGGCCCGGGCCACACGCAAAAGG
AACAGTCTGGGAGACCCTGGAACACCTGGTGATGATATGACCGGCACGTACGTAGCGCTCGACATAACCCGCGTAACGGT
TGCGAACAACGACGGAAAGAGTAACTACTGGCACTGGCGGGGTGCCCCGAGAGAAATAAAGGGCATGGGGAAATTTTACT
TAGATGCTCTCTCCCCAGCCCGAGGGAAGAGTAGCAGTCCATTGTCTTAGAACCCATTTACGTTGGCCAGATTATTAGGC
ACTAACTACCAAGTGGACCACCGTTCGGCCCCACCAAGTAATGGAGCCTTACCCCACTTTCTCTCCGGTGTTTGACATTC
GTATGCGGGGCAAATTGTACCCACTCTATCAACAGGCGTCTCGCATAAGGAAGCACTTCAATGGGCAGGCACCGAACAGC
GACTGTGCTACGGCCCTGCGTCTGTTTGGCGCGTTGTGAGTGTATTTTTTGAGCGCGGGACGAGTGCACTACCCCGAGGT
CTGATACGAAAAACGTAAGTTCGCGGCTTAGTACGACCGGCACGCGTGCCGTATTAGTAAATTCAATCCAAACTCAGTTT
CGTGGTCAATTTGTTGCTACCAAGAACGAAATTAGAGACCGTCCTGCAATATATACCTGATTCTCCTGTGTTCAGCAGAA
AGGCTATTGGACTCGATAGCAGTTACAGCTGCAATGTCGACTGGACCGAACGGGGTAGTTCAGTCGGGTAAGGCTAACAT
GAATGGACGGCGAGCACAATTGTCGGTACTGGCTAGTGTTGAGGTGCCGCGTGCAGCACCGTTATAAGCTAAAAACACTT
GGAGCACTACAGCAGAAAGACACAGTCTCATAACCTGCATATGCAAGCGCCCCGCAACGGTCCGTGTGAGTAACCACGGA
CCAGACCAAGTAGCTTCGATGTAATAATAATTGGTGGTACGACGCTGTCACAATTTTTAAACGGCCCCCTAGGATGACTC
TGACCACTGCTGAATCTCGTCTATATGCAAATCAGTAACGGAGGCGGACAATTCCAAACTACTTTCAAGGCCCAATGGAG
ATTAGGTCACATTGGGCTACAACTATTGCGAGATTTTCGACAAGGCTAAGATAATCAATAGCTGCGCGAATCTCAGACTC
GTGCGGTGGGCATGATCTAGTACCTGATGTGGTTAAGAACAGCCAGTACAGATTAGTTGGTAGGATTAGATCAAGTTGGG
GACATAATCTTTGGATCGGATTGCGTGATAAGCGCCCGTCTCCTCTCGTGTCCCTCTACGCCGCGATTTTGAGATCGGAC
ATCGGTCGAGCACAATACATCCTGCTGGCGGCGCTGGAGCCTTTCTCGAGGTAACTAAACTTTCCTCAGCCTGGATAACA
CAGCCTTGGATAAACGTAAGAATGTTCCCACTAATCGACCTGCTTATCGGTCTCCAACGCGATCCAGGGTTTCCTCCTGT
GCAGTGGACGGCCCTTGCGACGTTAACGGCGGGGTTCGGCTATTACCGGTGAGTCGATACAGGCCTGAGGTAGAGGAATA
CGGCAAACCACTCTCTCGGTGCGCGCGTCAATCGTTCTGAGGCTCCTTTATGGAGATCGCACAGTCGAGATTTTCGTGTA
CCGGACCTTTGTATCACTCCTACGTCACACGGGCGTCATCACCATCTTACAGATGCTAGATTCTCGGACGTACCAACGCC
TCTCAGCTGGCTTCCAGAGGAATTGCCGCTGTACTGGCTAAGAACTTCACGAGAGGCTCCAGGGGTTCATGATGTAGTCG
AATCACAGGTCGGGGATAAAGCGGTTACCTATCATTCAAACGCGAGTCTTTCTGTCTGCCCCAAGCCCACACTCCGCGCG
ACGTGGTGATTCACACCTGAACTTGCTCCCTTAAGCGAGTACAGGGACAAAGAATCCGCCAGTGGGAATACATCGCCGGT
ACTGGCTCCTTCCTGCCTATACGAGAGGGCTATAGGCGCTAAATGCGCGTTTCCAAACTTAGACCTGAGAGAGTAAGGCG
AGTACAGGGCACACCGATAGAAGACGAGATCGTAATCTACTGAGGCTGACGTCACGGGACCGGTCGAAACCGCGGGGCGT
TTAGCTAGCGAATTAGATTCTCGCTAGAATCAGGCGATAGCTGTCGACGAAACACATTTTCTATTAAAAGGTCTATAGTC
CCGAAAGACTGATTTAGTTTGAGGTCTCACGATCCCTAGCGCCAAAGTAGAGCTTCATCTTCAGGTGCATTATGACAGCA
AGGATTAGAATGCTTGGACTCTGCTTTTAAT-ACAGTTACAGTTAAACTCCCCCTAAGACCGATGAGCTATTAGGGCATC
GTTTTGGGACCTAGATACGGTAGCCCTCAATCGCTGTTAAAACTATGAGGAGCATCCATTTACGAACAAGGGAGGTTTTA
CATTTCCGACCCACTTCACCCCTGTCAGTCTAATGTCCCCGAGCGAAGGTCCACTTCGGCGGTCCTTATAAACGACTCCA
CTGAGCGGCGTGAATAATAACCACTGGTAGGAGTTCTAATGTATCGGTCAAGTCGATTTACAGCTCACTGTACACGGTTC
GGCCCTCATTTGACACCACTTCCAGTGCTCAGCTCACCAACGACAAGAGAGGGAGAAGACTCACCGCTCGCAATCTTATC
TAAGGACCAGAACTGAGCGGAAGCAAAAAGTGGCCCAACATTGCAGTCGCGATAACCGCTCCAGAAGTCAGCGTAAGCTA
TGGAAAGCCCTCACCCAGTAATGACGCTGTAAGCGTCGCGATGTCTTGGTGTGCGCTCGTTCTGACCGGGCAAACGAGTA
TTGAGATCGACTCCGTCTAAGAAGTCCGAAGTCCGCATTACCAAATTGAGCGTTCGTGATGGTGATTATGCTCACGTCTC
GTCACTTAAAGCCCTCAGGATTCTTTGCTAAAAACGGTAGTCTGCGAAATGTCCGACAGGCGGTTATCATTCACGAGAGC
ATCTAAGTTCGCGCAAGGCCTTATACTCCTAACAGGTCAAAACTTCAAACCGGGGCTGGCCACATCTGCCTTCGAGTAAA
TACGCACAGTAGTGTTACTCCTAATTGAGTCGATGCACATATAACGAAGTCTCCCCGGTTGGAAGAGCTCTCCTCAAATA
CGCCGGTGTAGGCACTAACCCGTACTCGTGGGATCGTTATGCGGCCAAGTCAATTACGGACGCTACTCCAAAGCATACCG
AAACCAGTAATAGCTACGTGGTTCTTGGAGGTCCGTGCTGGACTTTCGGGCGTTGAGGGGTAACCTGGTGCTTTGCTCGG
TCGCCTATTGTAATATCCACGCTTACATGTCGCGGAGGATCCCCTAATTGTCCGCTGGTACCTGTTGAGTCATCTCCGTC
GTCCTGAATGATGGAGCCTAGGCTTGCCGTGGGCCCTGCATCCGACTTCGCGGTTAGGCCTGAGTCTGCCACGTTCATAC
CTTGGACTCCGACATGCGATTGACCGCGAGCTTTTGAGACTCGGCTCTAATTTCCCCCATGATTTGCCTGATCCCCCTAA
ACGTGTAAGACTGTCTCGGGATGCTCCCGCTAGTCGATGGGGAAGACGCGGGGAAAGCTTGTCAGCCGAAGCTGATCGGC
GTCTTTCCTCAACAAGTGACACCGCGGATGCCCAGAATTGTGCAGATAGATACAATGCCGCTAGGACATTAATCGGCCAT
GGCTCTTGCAAACAAAGCGCGAGCGGTTAACGTTGCTTACGCCCGGGTTACAGATACGTTTTAGTTTTGAAGCCACGACC
CCGTGGTTTACCCAAAAGAGGCTTTTTGTATCTGAGGCGGACCACCCTATTATCACCGCCCTCAACCAAGGTGTGGCAAG
CCAAAGGATTATTCGAATGAGTTAACCTTCCCGAGATGCCGTCGCCCTACTGCCAAATCGCGTCCTCCAATCTTACCAGC
TAGCAAAGCAAACGGACGCATTCGACTCTCCGATGCCCATAGGCCACGTCAATCCAAATGCCATCCAGGGTGAAAGCGCG
CCGGAATTGCGGAGGCCTCACGACTAATCGGCAATAGCAAAAAGCTGCTTTAGTCATGCACAGTAAGGGCCAGGCCATCC
GCTATATGGGACCGAGGCTGTGCGGGAGTAGCCGGTGTCGGTAACACTGGTACTGTCGTAATCTCGTACAGCGAGGATAC
TTAATCCCATATCAAGAAGAGGCTTAGCGGTTCGGTCAGCCTTCGCGGATTATATAGTTGGCGCGAGGACCCAGTCGACA
CTCCTGGGACAGCGCAAACTATCTGGTAATCACAGAGTTTCCAAATCGTTATGACCTCGGAAGCAGTGGTTTGGTCCAGT
GTAGAGAGATTGACGCCATTTAACGGGAACTCGTCAAACCGGTCGCCAGCCCCTTGCCACGAATTCTCAGTGCCTTGCAC
GGGGCAATCATGGCTAGTAGCAAAATGATACGGCGCACTCTAAGTACCGCCCACAACGCTATCCAGAAGACACGTAAGCG
GTGTGCTTTCGTCGTACGCCTTATTAGCAGATAAAGCCGATTTGGTAGATGGATCGCCCGAAGCGTCGTTGCTCTGTGAT
AA-TTGCGTAAACGATGTCGGCTTTTTAGTTCGACTTATGGATCCCGTTACAAACAACACCTGCTGAAAGACCGTAGTTT
TTCAGCTAGCAACAATGTGATCATGAATGGAGTGGCTCCTAGTAACCTCTGGTCGTACGCGGGAGTGATTTACCATCCCC
ATATTAACTCCCTATGCGAACGCGGGTAAAGCGTAGAGATCCTAGGGGAATATATTAGAGAGTGTCCTGTAATGCTATCC
GAGTCCCCCTAAGTTAATCCTACTGTTGCGAAGTAGGATGAGACGCATCAGGATCGCACCTGAGAAAGGAAGGTAGCTGT
ATTGCATTATTGGTAAATACTATCGTGCCGAGGAACGCCCAACAAGTGCAGGGGCGGGTTTTCCATTGGCTTGTAGCTAC
ATGAGGGTATTAAGAGGTCCGACACATACAGGCGTCCCCCGGGGTTGCGAGTATGTCGAGTTACCTAAAACAGCTGCCAC
AGGGGAACGATCTCTCAATGGCGTGCTAGTAAACGGTCGACCAGAGGCTTTATCACTTCCAGGAGCAAAAGAACTGGTCC
AGCGGAAGGGTGAGGTTTTCGGGTACCACCCTTCTCCATTTATCTTGCTCCAAGCATATCCTCGCAACTGTACC-CACCT
CTCATGTGCCCGCGTTATATCAGTATGGTCAGGGGCCAGTACCGCCGAGGGAAGCTAGTCCATCACGCTTACGAGTAGTC
TAAACACGTTGACGAACCTTTATGGGCCGGCACCTTCTCAGTCGCTATAAGCCGTTACTGGGGAATCACCTCCCCGTCAC
TTCTTTGGTAGATTACTGTGGAGGCTTGAATGGGTCCGAGGATTGACGAATGTCGCTAGCCTCGCCAACTTCGCGTTATT
GGAACGCCCGATGACGCAGTCATCCGGCTAAAAGTTGTCTTGAACTAACCGAGGTTAACTAACCATGGATTAACAGCAGG
CCACTTTTGATACAATACTAGTGGCCCAGGTGCTAAGACTAAAGAGACGACCAACGGCTGAAACGAGGAGGATACACTCG
CATCACGGTGAGTGTTTGATCTCTATTCATCCTTCCGAGGACTCCTTGGCCGCTCACCTTTATCTTCCCGCAGAAACAGT
TCCATACCAAGAGTGAGTCTCCTTGCAGCATTTTGGGGGCTTGTAGAGGGACATTCGGGGCTATTATTAAATGATTGCCC
GTGTGCCTGGGACGGCAGGGCGATACGAAACTAGATACTGTGTCCTTGGCACAAACATCATGCATATGAACCACTAACTC
GGTCATCCTTGCTGTCAGTGCAAGGGAGAGGATGCTGGCAACCCACACTCATTCGCTGCTTACTTAGATTACAGCAGGTG
TGGGATCGCCCTACTTACGGTTAGGAGGTATGCCGGGGGCCCATAATAGGCGGGAGGTTCCGCAATTGATTACGTACAAA
GGTGGACCAGTCTGAGTTATCTACTCGAGTAACGCACCCGAGGGGATAGTTACTGCCTGACCTGTGCTGAACCGAGAGCT
AGATCATTCATCTGTGCGGCAGATACCCCCGATGAGTGTACGTAAGTGCTGCACGCTCGTATCTATGGCGCGGGCGCGGG
CATAAGCTGCGATGTGTTAGGGCAGATAATGCCTCGACAATACAAGGGGATCAATGGACGGGACTGGAGGTGGTAGAATT
TCGAAGAGGGCGAATCCGGCCGAACGAGGGAAGAGCGTGTAGGAACATCTACGGGGTACTAGGTGAGCGTTTGGCTTCAT
TGCACTCTGAGGAGCAGCTCACCCCGGACACCTTCTTAGTGAATTTAGTCAAACCTCTTAGTACGCTAGAAGTTCGGGGC
AATGATACCTTTAATCCACCACGGAAGGCGACATCATCGCGACTCTGAGGCCAGGGTCGGCGTCGAGAATACCCATCCAC
GGCGGGAGAGAAAGACAAAAGACGGCGCCATGCATATTGAGGGGAGAAATGTTTGGAAATAATCCTGAGCCAGCGGGCAT
TGGAACCGGCAGGGACCAATCTCATGGGTGGCGGCCATGTGTACACTTCGCAGCTTCGGTCTGAAGATGAGTTAATGGGG
GGGGAAAGGGGAATAAACGGACGCAACTATCCCGTCTGACGCCAGCGTTATGACTTACTGAACAGCTCTTCCTCAGGAAG
GAGCTCCTCGCAACTTATACTGATATCTTTCCCTACATCGTACTCGGACCACACGTGCGTGTGACTAGGGTACTCCTCTG
CCGGAGCTAGGCCGTCATCGGCGGGGTTCAGGAGACAACACCTTGCATCAATTACATCGGTGTGATAACAAGCTGTCGAC
TTGGCCGGCCTGCCGTTATGTTCGGTGCAGGGGTATTGGCAAGCGTGCCCACAGACCTAAAGTGGAACCAAACAACAATA
CCGCGGCTACTGGCGGCGAGGAGAAGGGCCGCATATCAACTGTGGCATCCGTGGGTTTCGAGGCATCTGCTGGCTTGACC
CGGCATGCCAGCTCAGAATAAGGTCAATCGTAAGACCGCGCGACTCTTATAAAAGCTTATCGCATTGCGGCCGTGAGATC
ATTGATTTTGTTGTAGGCTTATGACGCTTGTATGACAACACGTAGGATGCGCGAGCGGCAGCACGCGAACCCTAAACGTG
AGTGTCCACTCCAGAGAGTAAACAGTAGACAGGTCTTGTTCCAGACGCCGCTTCTTTAGCTTGTATCGCCCCGACGCCCG
GCCTCTCGGTCCATCCGTGGACCCAGGATCGTATCTATATACCAAGTAAGGATAGCCTCGCGTTTGTCCTGAAACGCGTT
CGGGGCCTACTTGGAACTGGAAGGGCAGCGGAGGTCGGTGAGACTTGTGAAGTGGTAACCACGGGTGGGGAGAAGCTAGG
CCAAGTTGTGACTCAAGGAGTCAACCTCTATCCCCAGGAGCGGCGTTAAGGGTGGGTTCACCTTGAAGAACCATCAGCAC
ATTATGGATGGCCAAGACGCTAACGACCGTAGGTAATCGTTGCCGGGTTGCCCCCGGTCGACTCGGTGGGTGGAGTAAGC
ATTCTATATGCAAAACGCCTCGGCTACGGATAGCCCATATGGTTGCTACTGTCCGACGCTTACGGCATTTCGCATGAAGA
GGTGTGCATAAGGATTTGGAGAGTGGTGAAAACAGATTTTTCCCCGTTATGTGCCGACCATACCATATGTTCTTTTGGTG
CAGGACAGAGTGGGGTGGTTGATGGGGAAGTGAAGACGCGCCTTTCCTTGACTGATAGAAAGGATAAGCCTAACCGTTGG
CTGCAGGGTGCGCTCGCCGGATCCCTCTACAGTCCCCAGCTAAATGTGATGAGGACAGATACTATCTTGCCAAGGGAAAA
GCCGAGGGTCGGAGGCATGAGCACGATCGGTCCCCTAACACTGCTACTCAACCCCGGTAGTAGAGAATCACCAACGCTTC
CAGTCACTCGCAGAAGTAATCAAGGTGCGCTCCGTCGTCTATCGTCGTCTCGTGATGTCTTGTGCGCAGAGCGCTCCGAT
GGGTGGGAACGTACCCGGCGATATCTTGCGCCAATGGTGGAGCAGTGCTGTGGGATTTTCCAAACGAAGAATCACACATC
TATGCCGAGTCACAAGCCGGTACACTGCCACGACAGTGCTGCCATGATGTTACTGAGACATGAGACTGATTCAACGATCA
TAGACTACGCCAGTCCACACGGAGTTCCACGCGTGCGATTGCGGGGTGGCGACATAGGCGCCCGAGTGACCCGTCGTCTA
CGGGACGCAGAGGGTATGAATGCTCCAAACCCGGTAGTGCCACTACTCTGAAGATGCTTTTGGGATAGTTGCATTTACTG
TCAGGGTCTATGGTGAATCTTTTTAAAAGATTTGAGACTGTCGGGGCGGGTACAGATCAACGACAGAGTAATGATCATTC
GTTCTGCTCCTTCGTGATGGGCCTTTTGAGCGAGTTTACGGCTCTGGCGACAAGACCCGCCGACTACCAAGAGTGGCTTG
AGGAACTGAAATAGGGACGACCTGCTTACTGCAGCGGGAGGTGAGTAACACACTATGTGTTTTTGGCATGCGACCGAGGC
AATGGAGGCAATGGAAAGCGACCTTCAATAACAGTGCCTGGGAGTGCGACCGAGAATAAACGGTACATATGGGAGCCTAC
TTACCGCAATTTCCACACGGTGGCTTCCCATGAGAACCGCCACCCGGAACTTAATAACGATCCTCTAGAAAAGTCGCGGT
AAAGAACAGGTGGATATGACTGGAGAGGCGCGATCCGCAACTTCGCCAACATCTCGGTCTGATCGGGTAAATGCAGGGCG
GAAGTGTCCACTCCTGGAATAGTTTCCCCACGACCACGGGGACTTTGTTCACATATTCGCCGCCCCCAGCGGGCTCGTTC
ATCAGCCGCGCCGGTTTAACGTCACAAGCAGCCAAAATACAATTGCTGTCACGGCGAATCTGTGCGAGATTCGGGACTGT
AGAGGACAAGAATAATCGGTGTAGCACCGGTTGTTCGTAGTACTGGCTGTGGGGCAGACGCTTGTATAGAGGCACTTGTA
ATGGTCATGATTCCCCCGCGTGGGGCCTGGCTGCCTGGATCCGGGAATTGACTCGTCAAAGACGCCCTAACCGGACCCCG
GGCGCGCATCTGGCCAAGTTCCATAAGGGGTAGAGGCCGAATGATAGAGAACGTTTGAGGAGACCATTGTTTTGCGTGTT
ATCTGTTAAGGAACCCCCAAAGATGAATCCGTTACATGGCCACTGACAGATCAAACCCTTTTTTGGTCTCACCCACACGC
TTGTTGTTGGCCCTCTTTGCCGACTAAAAGTAAGGTAATCCATGTAGTCAGTCCTCTATGACGCACATTATAATGTTATT
AGAGACATTCACTCGAACGGTCCTCCGGACCGTGCGATCCCATGCCTCTTCAGTCCTGAAAGAATACGTAACAAAATGCG
TGCGATGAGCTGGCCTATAATTGCAATCGGTTTTAGGGGATCGCAAAACGAGTTCTTTCAACGCTGCAGAAACCGCTACG
AACCTGATTCAGGCGACGCCCGGCGTCTCCCCAGTAATGATGGTCGATTGCTCAGTACGAAAACATGTGCATTCTAGATC
CCTGCCGGAGTTTCTGGACTCGCCACCGGTCCTCTCCGTGTGTCTCTGTGAATGCCAGGTAGTTTCAATATAAACGTCAT
TGCCTTATACATGCTAGCTTTACTAGGGTGAGAAACCTTGCATTAGAACAATACCTGCAAGAAGGGTAGTTTATCTTCCT
GTGGATCACCGGAAAGGTTGTTGTTCCTCAGGCTGCGCCTTTACGCCATACTCCATGTATTACTGAGGCGCCATGGTACC
TGGCAGACACATTTAGAGTGCTTGGTAGGTTCTCACTCAGGCATTCCATTGGAGAGGGTCCTGGGAGACCCTAAGCCCAG
CGCGCGAATGAGGTTTCAGGATAAGGACCAACGCAACTGTCCCTACTGTCGCCCGGCACGGTCAGGTGAAGCCCGATGAC
GACCCATAGCGCACCACCAGAAACTGCCGGACGTTTAGCTACACTGCTCAGCTCTATATAGCACCGAGTCATTCTCGGGT
TACTGCGTACGGCCTCGACCCCTCATATTGTAGCCCTATTTCAATCATCGTTAGGTCCACGGCGACACGCGTGACGTGCA
GGCCCACTGCGTCAGCAAGTAAGTCGAAGACTACAAAGACAAGGGCTCAGGATCCTGACTGGTGAACACTTGTAGGTCTA
AGGGCAGATAGTCATCAAGGCAAGGGCTTCTTTATTCTGAGTGCAGAGGAGTCTAGAACATTAGTTCTCATATCCTGCGA
AGACACTCCCGACAACCGCCTGGGGATGCGTCGGATCTACGAATCCCGTGCGCTCTACCTCGTCGATCAGGCCCAGCCCC
TAGAAGACCATCCCATCTAAGAACTCCTGTGTGAGCCAAATTACGTCAAATACCTTTGGAAACTCTGCTGCTTGACCACT
AGATTTCTTTACGATGGCTAATCGAGCCTAGGACCGATCATCTCCACGGATTTTGGTACTCGACCTGAACCAAAGTGAGC
TAATGTTCTGCTAAGAGGGACAAGAATACTGGGTCCCTTGTCGGTTTCGGAGCTGGCGCGCCCTCTGGGTCAGGGCGGTA
GTATATAGCAAAGGGGTACACAGGCGCATCTCTAGTCAACAGACGGGTGTCACACTGTCGCGGATAATTGCATGCGC-GC
GGCGGGCGGCCTGCTAGCAAAAAAGGACACGTCTGGGCGACCAGTGCTGGACGTACGCGCACTGCGTCTCGCTGGCGCAG
AAACGACAACCGGCCCCCTGTGGGTTGTTTGTGGGCGGACTTCCAACCTACGGGAAGTACAAGGGCGGGTCGGCTAGAGG
GATGACGGAGTTGGTAACGTAACTGGAGGATATAATTGAGTCGGATGTCTACTCAACTCGAGTCAAGGTTGTGTGTCCTA
ATAACTTGGTAGAAGGGCCTGCGTCGGACTGGGTCTACTAAAGTTTATGTCCGGCGGCCTTGCAAACAAAGTACGATGAC
TAGACTCTGGGTACATGTGTAATACCAATTAGGGGTGAGGCTGCATTACCAATGGGAGTACAGAGTAAAGGATGCTGGTA
GTGACCCAGCCTAGACCCAGGACCGCCTTTGGACGGATGTCTAAAGCCTCTGCACCAAGCAAACCGATTCGCACCTAAAG
TACGTTGTCCGGCGATCATTTCTAGCACCCGTTACCCCCCGCAGCATTGGCTTCTGCCGCACATCCAGCACTTAAACGCT
CGCAGGTAGCGCCCTCCTACAGTCCAAGTGGAGCCCCTACCGTTGGACGACCTCAGGAGTCGGAATTCTGAGAAGTACGG
TGGACCCGGTCATCGGAGCATAGCAATCGGATGGTATCCAAAGGTCTATGAGGAGTGTGCTGTATCTGGAGAATCAGTTG
TGTAATTAACGAACTAAAACGGCACGTCGGGTCTAGAGATCGTCATCGCCAGGGCATAACAAATCACACCTTGAGTACAA
TAAGTGGGGTCTGTGGTGCCGCTCATTTATATTAGTAGCGACGTACATGATCGGTATGTAGGGGGAACGGACATGATCTT
TGTCCTGGAGTTGTTGGATTCGTTCCGGGGCTCGTATAGAACTCCCTCAGGTAAGTAACTTGGCATGACCGTGTATATTG
GGAGATACTCGCTCAGTGTAGCCCATGACTTCCTACCCTTCTGAAGAGGGGATTCCGGCTAACTGTATTCATTCACTGAG
GAGCACTCCACGTTCCAGCAGGGGCCTGGGCAACACTCTAGCTGCGTTGATGGACCTCCTTGAGCATGCCTTCTCTGGGT
GTGTAGACAGACTAAGATCTGATATATCCTCTAGTATCTCCGACACAGGGGTATGAAGACGTTAGCGGCGTATTCGGGAT
GCATCCCTGGGAGAACAAGGACACGGAGAAGCACACGTAGATTATTCCCTTCACAATCAGAGGAAAAAGAATTGCCGGGG
CTCCCACGGCCTGAGGGCGTATCAGACCACTAATCAAAGGCAGTCCTAGAGTAAGGGGTCCGGTGCCCCTAAGAGTCGCA
AAATTGGACAGCAAGTCCAGGGGGCCAGCTGAAGGCCGCCCTAAATACTGCCACGCCGTCTGATCTGCAGTTAGACAATG
TGCTTCTTCGTACACTAATCGGCAGACTATCACGTCTTAAAACCCAAGGATCCTCGGATAGGCGGCCACTCTAGTCGCCA
AAATCCGCACTTGTTCAGCAAACGGACGTCTCACGTCGGGGCATGACACATGCGCTCTGAAAAGGGGATTAACTGAATCA
GACTGTCTAACAAGCCGGAATGTCATATTTTGGTGGCTGGCATAAAGTAGCTCAGGTATTATGGCGTGGTGGACCCTGGG
ACTCTAACATGTCCATTGCGACCCGACCCGCCATAGGGATCTAGCAGCCCCGCAGCGGACAAAGG-AGGGTGTTGAAGCG
GAGGAAGCACTCCCGCGAGACTAGGAAAACAGCCCCATCCCAGTTACCGCTGGTAAGTGTGCTCTACCCCGAGTAGACCA
TCGGGCGGCACAAGCTATGGCACTTATGGCTCGCCTAATTTAAGGAGGGGGGTCGCTGTGACAGTGCCGAGGAGCACGGA
GCATACCAGAAAGTAAGGTAGACTGGTAACATGTCTGCCAGTCTAACACAGGAAGCCTGAACAACCTGGAAGGGAGGTCT
GCCTCGTAGAGTGCGAGGGTGTCCGGGAAGGAGCGGATCTACAGTACGAGGATATGAGTTTAGAAAAAAGGTCGTGAGAC
GTCAGTGACTCGAGTCCGATGCATATAAGTTCCGAGTTTGGAATTGTTAGACTAAGGCTCTAATGACGTATAACCCTCGA
CGCTACGGCCCAGTCTGTCCGCGGGGTCGGTGATCGGGCCGAAGAGCGGTCCTGCCGTAGCATCAAGCCGTTAAGGAATC
CATCAGTTATGCTCGCCGGTGACATTCCCGGGGTGACCGGGTAGTGAAGGCCACCTAGAGCAATTTGGAGGAACTGGAAC
CGAGCTAGATCTCAACACGCGACCCGGAGCGAGCAGTATGCCTTCACGTGTCACGCTGGGGGATGCTTATTGGGTCCTCT
GCCAGCTCGCAATGCAAACTATTGCGCACCCCACCCGGGGTCATGAGCGACAGTAAAGCTACTGCCTTCTATAGTTCGGT
GCATGTTTAACCCCTCATAGATCCAACCATGCTGGGGTGTCATGTCTACAACGCCAAGATCATCCACTGCTGTGGTCTAT
GTTGTACGCCCAAATGCAGGGGACAACGATTAGTCGGAAAAGCGTGTGACGGCAGCGCGCCCGCTGCTCCGAAGTAGAAT
GATCCAAGCGTCCGGTAGTTAAGGTCCCTGCAACGAATTAGGGCGGCGGACCAGCGGGATCCACGTAGCGGACGACATGC
TAGAACAGTGACTCGATTACGTCAGGTCTAAACATTACACACTGCCTAGATATGCTTCATCTAAAGCCGCATATTAATCA
ACCTGGTGAACACGGCCTATACACGTCGTCCCGCCGGGCATACGGTGCATGCCGGATGCGGACGTGGCCCAGCGAAGGCC
TTGTACACCCCCATATCATCCACGAGGCACAGTTCATACGAAGCCGCGCGCGTTCCTCCAAAAACTGAGCGTCGAAAGCA
GTGAGCAATATGGGGTGTGGTTGGCCTACTCTTCCGCCAGCTTGTTGGAACCGGCACGCGTTCGCGATATCTGCTGACAG
ATAAGGGTGACCGTCATCTGCCCATTGGCTCCGCCGTGGTGTGTGGTATCCCACGGAGTCCTAGAAGCCTACCAGGATTA
TCAGCCATCGAGCGTGACGCACCGGGCTATCATACGGTTTCATCCGCCCCGACAGCTGACG-TGGTCAACAGTGGGTGGT
GACTTATGGGGTCTGAAAACGTCGCATGTGTAGCGTCACAAGACTCGAAATTCTGGGGGCGGCTGTATTGAGCGACTACC
GGTAGAACGAAGTATGCTGTTTCGAAACGTCCCCCCCGCTTAGAACTGCACGAGCCTTGACGCGATAGACGAATACTGGG
GCCAAACGGGTGGACAAACGATAGGAGCCGGATGACCGTTCTAGTAACTAAGGAATGGATGTCGTTCCAGTGACGGGCAG
GGCTGGCCGCATCGCACGAGAGAGATGTATCCTCCGGAAGCCCTTCATTATTGTCAAATCTGATGGCCTCTAGAGTAGCT
CCAGTCCGCCGTCTTCCATAAGGACGTTGGCCTTCGGGACACTTAACCACGTCAGGTAGGAATATATCGGGGCAAGACTG
CCCGAAAGCACAGATGACACCGCGCTCATCTACTAGAGTGTAATTGACGTCATCCGACCAGAATGTGGCAAAACTTAAGG
CTACCGGAAACGGAGGGTCACTCCTCACCATTAACTACCGCCTGCCTTCGCTCCGCAAGTAACAATACCAAGAGGGTACC
AGCTTCCTGAGCGGCCGCCTCGACAGCGGCTTGATGAATGACGCATCAAAAGTATCACCGGCGTCGAAACATAGGGCAAA
CGGTGTGCGTATGGTAAACAGTACGAACCCCGGCAGCCGTGGCTCTAAACCGTGAGCTGTATCAGCGTTTCGCGGAGGCT
TTGCATTTTACATGTGGATTGCGGGTGCGTCCGTTAACTCTATATGACGAACATAGCTCTAGGCAGCAAGCAGCCTCCCA
ATTGGCACGTCCGATTCGAGCCCATGGGAGGTACCCCATGTGTGGATGGAGTTGGATTGGGTAATACCTCACCTGTCTCT
TAATTCCTACTTCAGGGTAGCCCTCCCGAAGTTCCTGTCCCCAATAAGATTAAATAGGTGGGCCAAGTAAACGGGCGTAC
CTCCTCAACCTCGATAGCGAGACGAGATGGAGAAGTGCGCAACCGTTCGGCCACTGAATTAAATCGGGCCAGGCAAAGTA
CTATTGCGTTTAACAAAATACTGAGGCGTTCGGTCTTGCAATCCCAAGGCGATGCACAGGGCCAAAGTTACCTTGGCGGG
ATAGCTTGTATCGAACACAGTCAAGGGCAGGTCTCTATGACATACGTCGTGAGGGATATCGTCCTGCTCCAATGGGTTCA
TATCCGCTCCCCGATATAATAACGGACCATGGAGGGACGATGTATCCCCAGCTAAGAGAAAGGCGTCATAGATCTTCCAT
GCTTTCAAAAGGGCTCCCAGCACGTTCTGTAACCGCCTTGAGAATCTGTCGTATCGGGCCGCAGCTTAGCGGCACAAGAC
GTTATCCAATTCCCGTTGGCAAGCATTTTTAAAGGTTTTACCGTGTTATAGGCTCCTGGAACTGCAGCTGCTATACTTTG
TTCTAGCATTCCGCGGAACCCCCCTACGCGTCTTCCCTTCATCCATAAGGCGGTCCATCGTTCACGACTGCGACCCAAAA
GTTGGCTCCTGGTACCCCGCACCAGTAAACTTCTTGCATCGGCCCCGAATGAAAGGGTCGTCCCAGGTTTCGCCGGGTTT
GCCGTTTCACGCCCTTCGCGAGACCCGGGCGGAGCCTCCTAGAGCTATAGATCGACAGGACTTTGCCTACAACTAGCACG
CCACCCGTCTCGGGCTACATGAATGCAAAGGCAAGTTGACCAGGGAGTCCCTGTGAGTGCGTACTGTCCATCGGACTATT
CTCGGGTCCTTTAGTGTTGAATCAGACTGGTACGTCAATGACGTCGACAAATCCAGGCCCTGCCA-TAATCAGCGCAAAT
GCCCAATGGCGGTGCACATGAAGCGACGGAACAGCATACGGA-GAGGCTCTGACGAACGGCCGCAGACCTTTTACAAGTG
TTACGTACCCAGTCGCTCACATGACTGGACCCCAGCTGTACCGACCACGGCGAGCATCGTGACAGGCCGAAGGGGAGGGA
AGTTTGGTTGCTGCATCGGACACCGCGACAATGATCCGTGCTGCTTCCTGAGTCAGATACCAGCGGCAGGTGAGCCAAAG
AATGGGAACAACTTCTAGGTAACCGGAACAGTTCGCATGCAATAGTTTGGCACTGGTATCAGCCCGTCTCAACACTGGGC
TGGAGGAATCCGAAGCCATCACCCAATGTTGAGAGAACTCCTGTCCGGACCCTATCCTGGGACGCGAATCACCGATCGCC
GCAGATCAGCGCCGCGTGGGAGCCTCGATAAAGCTGCAAACGGAACATGGAAAAGAGAGCGCCTGCGCTGTGCA-CCGAC
TACGGCGTTACTCTCCGCGGGAGGGGCCCGGGTTCAAGTCCAAGGAGGGGGCTCTAGTATTCCACTCCTGAAGGTGCCGG
TACGTCATGGTATCTAGAGCGTGCTATTCTATTCTAAGGAGACCTCACGGCAAAGGCCGTCCGATCCTGATTAACTGATC
CGTCTGGTGGGGCGATCCAAGTGAGGCTTCGATGCACCGAGTTATTCATTGGCTCAACCCGCCAGTGCGCGCAATTAGGG
CGTTATGCATAGAAGCCGATAATAGCGAAAAATGCAGTTGCCCGGGATCTTCCCTCCCGGCACGACTCCGCCTAGAAGGG
TTAGATGGACGCGCGATCATCACCATAACAAGATATAACCTCTACGCATTTCTGCGGGAGAGACAGACCATATAGACCGC
CGGGTCGTTAAACTCTTTCACTGACACTATAGCCGCAAATTATAGTTGCGGGCCACCAATAGAGGGGGGCCGGGCGTGGT
ATTTTCTCCGTTATCAGATTTGGGTAAAAGAGCCTACCATTTGACTGACTAGAGGAGACAAGATAGTTTCAGACGGGTCG
TGGCAGCGACTTAGAATATTCCTCCAATATACTCATATCCCGAATCTATCCAGTTAGGGCTAGGCATACACAGATACGGG
GCTCTTCACAAGGGTAGCCCGCGACACCTAAGTCCATAAATTGCCGTGCGAGTGAAAGTTTTAGAGCTGGGCAATACCGC
TTAGCGAACGATCTACAC-ATAAGGGGGTACCCTTGGACTAATCACAGCTAGAAGAACGACGCTACTGGGGATCCGACAT
ATAACTCAGTCTTCCAAAACGGCGAGTTACGTATTGGATCTCGCAACGAGTCCTAATCGGCGGGGTAGTGTCCAACACGA
TGCCGCGTGGCAGCGTGGAATCGGGTCCAGGGGATACACAACCGGGAACGATGCGCCGGGTGACGCGGATATGTCCATGT
CTCCTGGTTTCTAGGACAGTGCGCACTGTGGCGCGGGCCGACCAGACGCAAGACGGCCGTCGCGTTGACTTCTAGATCGC
TCATCTTAGAACGCACGCGTGTCGCCGGAGTTCGGACCGCTCCCGGGCAACGGAGTCATGGAGATGGGACGCGCTAACCC
GACAGGGGAAGGGCCGGCCTAGTCGTCCCTTCACTGCTATACTTCGTATAGGGACGCTATCGTTGGACTCAGGAGTACGG
GGGGGTCAGTTCGCGACCGGTACACATAGAGTGTGCGTGTGACAAGAGAAGAAACTTAGTCCAAACGTTGCTTGGGAACC
CGGATGTGACGTTCGAGGCTGGAGAAGCACTAGAAAAAATTACACAGTTGCCGAGCGAATGTGGACCGCATAGTTATGAA
AGTAAGTCCGGGACCAAGTATGCTGTAAAATTTACGATCGACCACCTTGAAGACGCTTTGCCCCAACGCAAGAAAGAATA
ACCACATCGACCGACCTTTGGACGGCAATGTATGATGGGAGATCTCACCGCGATGGTAGTAGCGCAATATACAGAGGCCA
ACCCTTATCTAGGTATTCAGTTGGGCCTGCCTGACGTCTCACCTACTCCTCAAATTTAGGCACGACCAGTGAACAAGTAT
GCATCCGGGAACTGTGCAGACATGCAATATACGCGGCCAGACCCCAAAGTCAGTTGCCATAGGCCGGAGGCGACACATTT
CGAGGTCTTATTCTGGGCTCAGGCTACCAACGAGCGATGTGTAGTGGTGACCGCCGGCCATTCTACTATCAGCCTGGCTT
GACCTAATAGATCGCCTTGGAAATCCGATCTCAATGCGTAGAGACTGTAGAGAGGATTGGGACAAGACGAGAGAAGGATC
AGTCATTGGTTCCCGAACCACTGAGGACGGCGGATGTCTTCGCCCCCTATAGGGCGCCAGTTTCGGCTTGCGG-TACACT
GTGCCCAGTGCGGACTGCCGCAGTTAACAGTTTTGAACATGCTGGGGGTTCCTCTAGCGCCAATGCACAGTTTGGCGCGC
TCGCTCACCAGATTATGATCGGTTTAGAGATTACTGTGCTATACAGACAGCTCACTCTTGCTCTTGTGGCGACGGGCCGC
AACGAGGGGCCCAATCTCCCGCGCTTCCCTTAGACGCGTTGACATCGAGGGGCATACTTTTTTGAATTACGAGTCTGGAT
CGTCTTTCTTCCTACGTTCTAGTATAAGATCCCTCCTACTTTTGACAACCGCGGAGGAGGTCGGTCTATGGCGAAGGTAG
ATTGGGCCTCCTCGTCATTGCTGAAAGAAACGAGGCGAGCCACCAAACGTTGCCATGGCTTTACCACGGTGGTTCGCCCC
CTCAGACTCCGTCTCGGGAGCTTAGCCCCCGCCTTATAGATTACCCCCACAAAACTGCTCGAGACCCGATAGGTTCGCAA
TCGACCAAGGTGGCTAACCCCATGCTGGGGCGAAGTTACCAGTGTCATCTGGTTCATGCCGGAGAGTTTGACGTGCCTGC
TGTCCACGTCCAAGATGATCGTGCGATCATGCCAGGCCCTCGTACTGAAATGCTAAGTATTATTTCCTGATCTCTGCACG
ATTTCGTCGAGTAGAAACACTTTCGTTCCCCTGCCGAGCTCAAGTTCTCTTAATCTTCCACCCTGCAGTTGAGAAGTTCA
GAGGGACGTGCTTCTGGACTCGAGAAAACATAATTAGACCCGGGAGAGTGCGCGAAGATACAATCTAAGGTGACTGCATC
TCTTGAGCTCCGTGAGCTAGTATGTGACGAGTCTCTGCTAGTGCAAGGGGGCGGGCGTCCGACCGTGCTCCATGGGGGGG
GCTTGGGGCGGGTTGCCCCTTGGTCCATGGCCTGCTCGAGTGTATATGTCGTTCGATTGGCTGGTTCGTTATTGGAGCTA
TGCCTGTGGCCCGCGACCTCTCATAGAGTGCAGACAGTCCTCGCGGCCGCGTCTGAGTGGGGGTCGCGCGCTCGAAACCA
GTTTATCCTTTCCGCATTCCTCTCCGCGGTCCAGTACCAAATATCACTACGGCCTAGTGCGAACTTCAGGGCGGAGTCGG
CTGTCGGGAGTATTCGCAGCTGGTGCGACACGCCGGGCCACAGCGGTTAGGTCGACATATAAACAGAAGTGGACAGAAAG
GAACGTTTTTTGTGGTGGAGCCTATCCCGCGCGTGAGATCTGACTCTCCTTCATAGCTTTTGCGTACCGCCACATTATAG
GTTTGCTCCCCCTAAATCCCGGGTGCCCACTCCGCGGGTCATCTAACCTGTTCGACCATATGTTTTGGAATGCGTATCGG
ACGATCGTCTCGTCGCTAGTTGGTCATAAGCCGGCTCGACGCCACGCCGTCCTCCCTTGCTTAAGGTCGGACTTACAAAT
GTGGTCTGTTCTGGCCCACCGTCCTAGTCAGCTCATCGAGTCTACCACATCTCTGCGCTACACAGTGGTAGGCCCCTTCC
CCCGGCGCGATACAGCTCGTCTGTTACATGCTTGACCTGCAGGGGGTTTACCGCCACAAGGCAGGGTCCCCGTCTGGGAG
GTCCGAAGCTCGTGGTCGAGGTCGTGGTACTACAGCGGTCTGTTTTTGTATGGGGCGAGTACCCACCAGGAATTTTCCCT
GAATCGAGTTCCCGGGTCCCCTCGTAAGGAGAGGCAGCTTGTAAGCCTAAGAGGAAATTCTCTATCCTCCGTGATCTTTC
AAAAAGGCGAGCCAATTATTCTTGGACTTTGCACTGTCTATCCGCGCTCGAGCACTTCGGCGGGGAAGTACTCGTACCTG
CTAACTTGCAACGGCGGCTATCAATGGAGTTGCTGACAGGGGCCGTTCTCCTGCTTGCAGCGAATGCAGTCGGGGTGCTC
ATCAAGCTGTTAGGTGATAGGCCGCTGCACTACGTTACAGCGCGTCTGGCCTTGGATTCATCAATTTCCGGTTTAAGACC
GTAAATATATTGGATGGGAGCAGGTCTTACGGCTGGTTTTTCCGTGACATGTGCCCCTCTCCTTAGGGATAACCGCCAAT
ATAACTCTATGTGCCGAGAGACACTTAGGGATACGTCGCCTTACCCGTTCTGTCGCTTGACTTTCCGTCGTTATTGTTGC
CAGATAGATACCGGGCACCCTGACGCTGTATCGTACGGTGCGTTTTTGATTCGGCACCCCCTCTCTTGCATCCCCATTGT
TACAGACCGGGCCAGTTTGCAACTCTTGCGCTGCCGAACGCAGGTGCAAGTTGCACCGATCGCAGCCGGTTCGCGGTACC
TCACCTTCCAGTGGACTAGGAAGGCTTTCCCCATCCCCCCAGGACCTGGGCGGTGGCCCTCAATGTCTGACTTGTTCCTG
TGATCACGTCTTCAATTGTCACGGCGGCCGCACTGACTCTTGAAAGTAGCTATAATACCGTAATTGTTTGTCGTGTCTGG
TACAACTTAATTGGGCGCTTACAACCTATTGACGCTCCGATAGAGTAAACGACGTGAGCCACACAGCTATCTCGCGCTCA
CATATCCCTCTAGGCGAAAACGGGAACTCCACGTCGTCCTATTATGAGGCGAGGTAGCCCTGGTGGCACCCCTCTGGTGT
ACTGTTCCGGCAGTGAAATAACATAGGGAGAGAACCTGGGAGGATTCCCAGAACTGCCTACAATCCCCTCAGGTTGATAT
CTTACCAAAGCTGCATGGGAAAAAATTCCATATACCTGCAAAGAAAACATCCATTTCCAGTCGGCACTGTGTCCCGTGCG
TCCTGTACCGGTTGAGGTAGTCATCCGGAGGTAGCGCGCAAGGTTCTTGCCTCTCCGAGTACTAAAGTCCTTCACTCAAC
GGGCAGAGAGCACGCATAAGGCATAAACGACGGGCGCTGCATTGTCCCCAACGCATCATGCCATCCTCCACGGACTCTAC
ACCTAAAGCGCACCTGACGCGTATTCCGGGAAGACGTGGCAAATGGTGCTAAGAGTCCTGCGAGCCAGCGCCGGGGACCC
AGATGCTGAAGGGCGTGGCACTAGAGGACCAAGGAACGTGGCCCACAATAACACTCAACCATATCTAGTTCAACGCAACT
GTAGACGAACTGGCTCCCGAACTATGGGACTCCAATCGAGCACGCGGACTCATGGGCCTGCCGTAGAGGCGGCCCCAGAT
GCGTCGCCAAGATGGGGTAAGCAGGCGAGGGAGTAGCCTTAAGTGCGGTCCGGCTACAACGGGACTCTTCGTGTTAATCA
CTGCAAACTTTCCTACATAAATTCACATCCACGTAGGACCGCGGGGGCCGTAGACGGAGACTAACTCACATGCCCTAGTA
CGACAAGGTTATGCAGCCTCGGCCACGGTCCTCACGTCTATGGCGGGCTCGCAGGAACGACCCTTGACAAAATACGGGCA
AGGTGGCACAGCCTGCGAGGGGCGGTGACTCAGCCAATATACAAGAAATCTGTTAGAATAATACGGAATGAAGGGCCAAG
GGAGATTTTACGGTGCGCGAGAATTAATGCGCAAGATACAGTCCCACCTATAGTAACATGGAAACGCACCCTTGATTGAC
AGATGAGCCATGCACGCCTGGCTTCTGGGATCAGGAGGTTCTCGTAATCCGGAAGCGTCAGCCAGTGACCGCCATGCATG
CACTCCTATCCATGTCGTGAGGGCTGCGACCTGGCCTTGCAGCCCACATCGGTAACCCAGAACGTAGATGACGGAGCGAC
CACTAGATTCGGCCAATGTGCCGCTCTGTGCGACGGGAATCACCTCTGCCAACAGTGCCGGGGAGGAGTGTTAATACACG
GGCACCCACGGTTCGGTTCTTGACGAGCCGCTCCGTGATGGCTCCGAGTATCGTGCGAGACGCACGGGTCCGCTCGGGTC
GTCGGTACGCTCAAATTGAAACGATCTTTAGTACTATGGGAGCGGGAGTCGTGCAGACTTATGGAACTATATGGGGCCCA
AACCGACTAGCGCGGCTGGGTTTATAGTTACGTTGTCCGCCAAAATATTGGTCCAGTCTGCCTTCTAACACTAGTTTCCA
AATCACGTATGTTCAAAGATGTCGGAAAGCACTAATTTAGGGCACTAACGTGACCCGCCCTAAGCCTCCTAAGGCACTCA
TACTTGGCATCATCGCAACTCTTTATATTGCTTGGTCCTCCGAAATTGGGTCCGATCAGAGGCTGGGACTCGTAGAAACC
TGATCCGACCGAAAAAGCCGAGTCTGCGATTAGGCGGTCGTGCTCAAGATCTCCGGTAGGAAAGATAAGGGGGCCCCCCG
GGAAGCAACGGCCTTGCGGCTTCGACCATGGGGGTCCCCTGCGCCCATGGGCCTTCACACGAAACTCCCTGCAAACATCG
TGATCCACATCCCAATCGTCGTCCGCCTACCCCAAGCGGGCAAAGATGCGCGCACAAACTCCCTTGAGCTCGGGTGTTCC
CATGTTCCCATCCCATTCCTAAGACCCATGTTCTGGCCGATCAGGGGGCTCTCCGCCGAACGTCAGACCGCATCGAACCT
ATATGGGACAGCCACGATAAAAGCGAAGATGAGAGCTTCATGGTGGTCACGTCCGAGTCAGCACCCTAAATAGGAAAGCC
TATACGGACGATTAACTGTTCACAGTAAGCGATTCAGGTTATTGATTCGTGCTAACTCAAGGCCAAGGACACTCGATACC
TAGTGCAGCCATTCTTCAGTCCGTGCGCAGGCTCGTCTCTAGAGCTCGGATTACACGGTGAAGGGACGTAGTATAAGGAA
CTGGGCTTCAGCGTTCTGCACCTCTTGTAGTGACGTCTGAGGGATCTACTGAGCCTGTCAGACCTCGTGTTTTTACACTG
GCGGGCGCTGAGTGGATGTTTTCTAACTCCGCAAGCGATGAGTCAATACTAGCGACTTGATGTCGCGATCAGACCCTAAT
TGCTCAGCTTTACTGCTTACTTCATTCCATGGCATTCTACCACTCCCACAGTCGGCAGCTTAGACACTAGCGAGCACAGC
GCTCATAACATTACGCGGGGCGCTAAGCAGTTGTGCCGGTCTTTGCCGCAGATCCGATACCACGCTCAGTTTAAGAATTG
GCCAAGGTTCCCCCCTATCAGACGCTTAGCACGCTTCAAGGTTGGCCAGTCGCAAAGGCAGGATGCTTGCAGAGCTACGC
GGTAGCTAGAATCGCAAACCTCGGATCGTGACTACTAGGGGTGCGCACTCCCCTTCCTATCCTTGTGCTAATATATGAGG
CGACATCGGCATGGGCTGCAAACAAACTGTCTGATTATCTAAGGGTTTTGCCTCATCCGCCAGGCCAAATAAGCGTGTAG
ACAACCCCTACCGCTCAAATCGGGTCGATCCTCGCTGCAGCATGGCCGCCGAATTTATGAACATGCGCACGGACGACTAG
GTCGCTACCCCGCGGTCTAGTCTTTCCATGCGAGGGCAGAGGATAGACCTGCAGGGGCGC-TTCCCCTTGAGGCCATTCC
ACCTCGGTAAGATGGCGTCTTGTGAAGGGGTTGGCTGCCAAGCCAAGCATAATACGTCGCGCCCCGTCCGGGTGGTCGCC
CAGGTCTTGGCACAAGGGGATTGTCAGGCGGCTCCCAGTTGTTTTGCCTACACATCGATGAACCGGTTCCGTTCGAAGGA
ATCTGGTCGCTTCACCTTAGGAGTATCACTGGAGATCCTGTTGCTTCGTCTTAATAGTGGTGTTTTTCATCTATCAGGAC
GGGCTCGCATGACAAGGAAAATTAACCAGCGACCATATACCTACATTATTGCCACTAAGGGCTGAATCGTTCCCAGTTGA
CTTCCAGATTGCACACGTCCAATATGTAGTACTAAGTCTGCCTGGAACAGTAAACCGTCCAGCACGAAGTCATAGCCGAG
CGTCTGAACTCGCCTCTCCATTCGCTAAACACGGCTGCTAGCGCCTTGCCCTTCTGCTCCGGCCTACACGCACAGCCACA
TACTGGAGGCAGTGGTACCGCGACCCGGTATCACAGCGGGCATCCTCCACCTATAGCGGTAGCTCTCGTCATCTACCCGC
GAATTAAGGCTATGCCCAGAGTCTATCACGGCAGGTGGATACGCGGGAGTAGTATAGGTTCTGTAGTAACTACGTTTGCG
CCCAGGGCGCAGAGGCAGTGAGTAGGAGATACGGTACACCCACTGTGGTCATCACGTAGTATGTGCTGAAGAGGGTGGCT
AGTCCAAAGTAGTGGAGTAGCATGAACTAAAAACCACATTAGCGCGCGAAACATCAGGTATACGAAATGGTACTCTGACG
GACGGGTCTCCCGGACCTAAACGGTGTACCTTAGGCTAGAAGACCGCCGGGACCTCGATTCTTTGTCTTGCTTTGTATGT
CGTCTATTGGTAGTTTCCTCGCCCACAGACGGGTTCGAGCCGTTTAACGATCGGCTCGGCATTTGTAATTCATGGTAGAT
TTAATGCAGGACTTCCCTGGGCGGTTGCGCGTAGAATATTGGACCGGGTGCGGCTGTCTCTTTTGAAAGATATCTTCAGG
GGTGTCCGTGCTATCGCAAGAGTCAAAACAAGCAGATGTCACACCAGGTGACCGCCCACGCCACCTCATATAACTATTAA
CTCACTTCGCCTCGGACGTGAAGCTCTGGTGCTAGTCGAACCGTTGCGCGAGACCCGGGCCTTTGGTCGCTTGGGGCCGT
ATCGTACGGCCCTAAGCAGTCCCCCAGTCGGGATCCATTCGTGATCCAGCACACCTGGGATCATCTGGTGAAACAAAGGG
GCAGGGTTATGCCCCCCCGTCCTTCACTGGACGCGGCGCATTATCGTTGACAAGACGCGGGGCATCGGGGGTCCCGCCGA
CCGCTTGCCCCGGTACGATAGGGAGTCTCGCACTTGTCTATCGTGTTATGATAAGGTTGCTGCAAGGCCTGCAGATATGT
ACCGGACGTCCTTCGTACATAGGGGAGTATGTATGCTGTCTTACTCCCCTGCGCCTACAGGAACGGTCCTGCATCACCCC
ACACTTAATGCTCATCGTTGGGGCGCGGAATTTCTGCAAGCACACAGCCAAGGCGAAATCGTAGGATGCATTGCCTGCCT
GAAACAGCCCATTGCCGGCTCCCGACCACTCTTGCCGACTGCGCTTCGTACCCTGTTCCTCGTGTGGTACTCACTTCAGG
CCTACATTTTTA-AGGCATCACCAACGCTATACGGGCTTCTTTGTTTGAACATAAAGATACATACCTGCTAGCGTAGTGA
ACTAAAGGCGGGAATTCGGTGTAGATCGGAGAAAGCCTTCGATGTCGCCTGGGACGCATCAGCCTGCCTAAGATGGAGTC
TTTCCTTGTCTGTAAGTAGAAGGGCGGAACCTCGGAGCTTCCGTATTGCAGTAAAGTTTCAATCTACCGGATAACTGGCC
TCTCACTTGGCCAGAATGGGACGCTATGGCGTACTAAGGACCTGGTGCATTCTGGCGCTACCATCTGCGCTTGGTGACAT
TGTAGGATTAGCACCCGGCGGGCGGGTAAACACACCCTGCGGTCCGCCGGGCGTTCGTTGTACTCCCTAACAGGGACCTC
CTCGTATTGGGACCCCGGGATCTCCATTTTCCTGTCTTCGATGCCTGTGGATTTCCATCCGGAAGGAGAAGAATTGCTGA
TGGTACACGCCATACCCGTAAACCGGGCTCCGCCTAGAAGAGCACTCGAGAACACGTAAAAACGGGGCTTTGATAGAGAC
TCCAGGCTTCCGACGTTGGAAGGATAGCTGGACTCTAAAGACCTTAAGGCATAACTTCAGGAGTTCACTTTGCGGAACAG
AGGGAACGTGGGCGCTGAGTTCCTGGTAAAACACCACTACGGGACCTACTACGTTTAGCAGTTCATACGTTTCCAACGAT
ATTACTCACTCTTGATCGAACCAAGGTTATTTTCAATAGGCGCAGGCCACCTATTGTGCTTTTCAGTAGCTAATT-TTTG
GGAACCAAGAGGAAAAGCCGACAGGTAAGTTAAGTTACAACTGGCGATACTACTGCCACTAGTCAAAGGTTAGACAACCA
AAGTGCGTTGCGCGAGACCACAGCGAATGTCGGAAAAACAGAAGCCTAACGGAGGCCTGCGCGATAATGGCCCGACCAGG
TGCCAATTAGGACGAGCGTGATGCTACGCTGCAATTTACGCATATTAAAGGAGGGCAGGGTCACGGCAGATTTCTCGCTG
TGTGGGATGGGTCGTTATTGTATAGGGCAAGCGGACCTCTCGCCGGAAATCTAAATAGGGGGATAGGTACGCCTCTTAAG
CTTAGGCTCTGCTCGCTATGCTTTAGTTATATCCCTGACGCTTTGCCAGCGATCCGGGACCAGATGATGGCTCTGCTTCT
ACTCCGGGGGCTTGCAGGTATTATTGACGTCCTTTCATATCAGGGAATACAAGTATGACGGAAAATTTTCTGGGAGCAGT
CCCGGCGTGGCATCCCGATATGATTCCGACCCTCCTTTCTTCGTTCACGGGGTGTCCAACCTCGAGTGGGATTCGTTGGC
GAAAAGCAATGTGGAAGTAAACTACTGCTGAGATCGACTATGTAATGCTGACGGTACGGGCCAGACAAAACCGCTCAACC
GGAAGGGGCTCAAGTGAATCCGAGTCAAGCTATATCGCCGATTTGAGGGTTAGACATCCACGCCATGCCAGGTCTCCAGC
AGCAAGAAGTCACCGGCTACCAGGAAGTGAGGGAACACGCTGAGTCACTCGAAAGCACCGAATTCCCGGGAGCGAAGGAA
ATCATCCTTTGAGCAGGAGGCTTTTGCAGAGGCATACATTGCAGACTCAGGAGGCCAGGTCTGCAGGCATAGATGACTCA
GGCCTGTATTCAGAAGCCCCCATATGCAAGAACACGCGAATTCACTCGGAATGACAGGATCCGGAGTCGGTAGGGACGCC
CTTATCCCTGCTTGAGGCTGATCGGCTTCAGCTCTGTGAGTGTTATACCCACGAATGACTGCCTGAATGAATTTACCCGA
CGCCTAGCCGCCCTGAGTATAAGCTGCTCAATCTATCCACATACGCTCTACTTCTATTCAATCGAATTCTGATTCCCTCG
CTCTGTTCGTGGTCATTAGGTTCGGCAGTGACAAATGCAATTTCCTCCTGGAGGTGGAGAATCCGCGGCTCGCTGCCTCC
GGTCCCGAATGGACTCCGCACGAAGATACGGGTACCCGCTGCCTGAATGGCTCACTGTTGCATGGTCTGACAACCCGCGG
CTGGCTCGCTAGTCCCGCGGATCGCGTGCCCATGAACCCTGCTGGTTCTACCCTCCCCTCTTGCGCTACTTAAAAAAGTC
ACAGGCGGGTATGAAGTTAAAATCAGACTACAAGCTGTTACACTACCAGGATCCGTTACGGGTGACCCACCGCGAGACTA
ATCGAACGTGCAGTCCGCTGCCGGCAGTTGGACCTAATGAAAGGGGTGTCGCTATTATAATACCTTCCCGCCGGGGACAG
CCTTGTTTGCCGGACCAAGTATGACCACATCGCACACGTCAATATTTACGGCAGCGTACCCGTTGGCTGCTTCTCAGAAT
TAAGCCGCACCCCCCCGTGAAGAGTTTCCGACCTAAGGCGTTACAGC-TCCGGCCTGGCGACCGTCTGGGGCAAACTCGG
GGTCCTAGAGCGAAGTGTGTTGCTACGCCGATTCAACTACGACCATTATGAACAGTAAGTATCCGTTCGGACGTCGGCTA
AGCACCTTATGACATTGGGGGGGAACTCTGGACTTCCCCACGCCTGTGCCTAACAAAGAAATATAAACATTCCATAGCTT
AACTTATACCTTTGGGCGCCGCTTGGCTCAAACACTATGTCGGGGTGGGTTTCGGATCGGTGCATGAGAGGGGTTAGTAC
AGCACGTTGTACGCATTTCTAGAGGTTCCTCCTGCGTAAGCCTTGTCCGGAAGCCGGGTCAGCGCTCTGCAGCGCAGAAG
AATAAGGTTTTCCTCGCGATGTTGCCAGGCCGTGGTAGCGCGAGCCGTGTACTGGAAGTGGGGGGAAGACCTAGCTATAA
CCTAGCGGCACGACGAGCTTAGGTGCGGACGTGGACCTTGTCCGCATGAACGGACGCGTAGCTTGCTTGCTGGACCGAAA
GGATTCGTAATAGTATAGTTAGTGCCTGGCGGGTTGTGGTTCCCGTCCTTCACGCGCTAATACCACCACAACAGCCGGAA
TCTTTTAAGTCTTCCTGAGGTTTGTAGCCGCCACTATTAGAGGGTAAATATCGTCCGAAGAAAAACGCGTACGGGTGGTT
TTTAGACCTCGTACCACTGCCCCGCGCATCCTCCTGCGTGTCCCTCAGTAAGATTGAGAACTGACTGGAGGCAGCTTGCC
ATTACTCTGACTGGCTTGGCCGGCC-TCGCCGTATTAATCATGACTCACATGCGTAAATTACAGCCAACCACTGTGGGAC
TCAAACAGGGAACGAGAACTGCTATAGTCTTGCATTAAACGGCGATTAGCTATGTTACGTTCCGTAGATTCAGGAGGGTC
TCAGGTCGTAAAGATATGGGTGTAGGAATCGGAGAACCGCGCCAGAGTCCTCTGTCTGGCCCACGCCGTCTATCCAGAGG
TTGTCACACGACTAGCGAGTCATGTCGAGGTGTCTCGCGATAGGAGTACCCGATAGCTTCTGCAAGTCAAACGCATGAGC
CGATTTCGCTCGCTGATATGTCAATCGGGGGCTGGGTTGCCAGGTCTAACGGAGACCAAACACACACAATACATCCTTCG
CTCCTAATGGGGTAGGAGTGGTACCGACGCCGGATAACTCCCCGAATGCAGTGGGAGGCTCGGAATCCATGAGCGTCGCA
CTAATGTTGTGATAGCGTCGTCCTCATCCGCATGTGTTAGCCATGGAGTCCCTTCTGCTTCACTCGTAGTGCAGCACTCT
AGTCCTAAAGTCGGGACGTAATGGCGCGACAGAAACGGGGCTCTATTCAAGAGGAACCCCGAAAGCTGCAATAGCAAGCC
ACCCGCTGCCACACTTAGTATGCTGACCACCCGAGTATCGTGGAATTAGTGGTAGCGTGTCGAATGAGACAAAAACGGAT
CGGGGCACACCTCGAAATGAGGGAGGATGGCATATCGGTTCGGCTCCTATTTCCGTTTTATCACAGCTACTTCCTTCGGC
GAAGATGGTCGCATCCTGTAGCGGAACCTCGGTCATGGTGTCCCGTTCGTGTGAGTGCAAGGCACAAGCATTCTCTCACC
TAGCAACGTTATACTTACCTAGTTCGCTCTGAGCCTGGTAGACCGAGCAAGGCTTCTTCCCCCTGCGTGTATTAGGGTTC
CGCCGAGTCCCGCTGGGCAGGGAATAAGCGGAAGCCGTGCGACGCACCGGCTCCACAGTAGTTGAGAGTGCAATGGCCCA
CGAACGCCCGTGCTCGAGCTTATCATTGGCGCATCGGGAGCAGAGGGTTTCGGACTTCTGGCTACCGAATGTTGGGACCC
TTCGGGTTAGCACCTTACATCGTCACGGAAGAGCCGCCTCAGGTCCACCGACAGCGGCCATCATCCCCGGTCTTCGCTCG
CGCTACGAACCGCGCGTCCAAGGACTGTAACCTATGCACTTCTCTGTTTGTAGTCTCGCAATTTGTTCCGCCTGTATTCG
CAAATCTACGGATGAATCCACGCTGCGCAACCCGTACTGCTTCAAGACCAAACTTAGTCAAAGAATCTGATCATTACTGA
GTAACCGTTCGTTAACTCTCCAAGCCAAAGGTTTCCCCGACGCCCAAGATAACGACAAGCGTCCTCCATCGGGTGGGCAG
CTGAGAGGAATCCGAATCTTGCAGTGTCTCTATCTGGGTGTTCGATTCGATGGAAACTTCAGGAGGAATTCTATCGTGTC
CAAGAGGTATGCTAGGCTAAGGATGCCAAGAAGCCATTGGAATGAGTTTTCCCTTTTTGCATTGCCCCGGTCACGGCTTA
ACGCCACCCAAGTGGGGGTGCCGCGTGAATCTCAGCCAACCCGAAAATCCATCGATTCGCGCTGTCCGATATCTGCATCC
CTGGCATCTAGGGTGATAAAGCGGTCGCTCAGCGACGGGCGCAGACTTTACACCCTTTAGAACAAGCCAAATTTTATCAA
TGCCGTAGGATGAACCATCAACGAGGAGTTCGTCTCCCCGCATCGGCCGGCGCTGGTGCTGAGGCTTTTCCATATAGGCG
TGCTAGCCGGTAGGGTTCCAGCAGCCAATTGGCAGCTCCGCACGAGTGCCGGTGACAACCATTGACGGCAGCTCGGAGTG
AGATGGCACACTCCATCGGCAATTAGAGGCACGGTCGCGCTGCTTCCGGGCCGGGCTGAAGGGGGACTTCCTTACTTAGA
AGCGCCCTGCATGGTTCGACGGACGGCACAAACTAATTGGTTGGAATTACCGCATATGGGAAGCCTGGACTATCTTTTGG
TTGGCAACATA-GCGGACGAACCCCTACGGGGAGACGGTGAACCGACCCGAGTATCAGGCAAGCGGAAAGAGGAGGTCCC
GTCGACCGTTATCTGCGAGGACGTCGCAAGCAGGAGGTACGATTGGATTGACTAGACCTGCCAGGATGGCCCCTTAGCGC
CAAGCCCAAACACGAGCTCCATAATGCTCATATGTCATGTCTGCTCTAGTCGGATTGGGGAAGGTGGTACTCCGCCTACG
AAACGCTACGTCCGCTGCAGTCGTGAATGAAACCGCTACCGCAACGGTATGCCTCAACACTCCGAGACCATCAATCCAAG
CCCTAGGGCATGTATCAAGCAATCTGCTTGCTCCCGAAGTGGGCCTTCCCCTCCCGGAGAGGCGCCCATAAGCTACAGGA
ACCTCCGGGAGCATGATGCGATACATCTCTACACCCCTCGCCGGTACAAGCCTAACATCTCTCCGCGGATACTCAAGAGC
TTTATCGGAGCCGTTCATGATCGAGCTACAGAGTCCGTGTTGGGTCCGTCTCGTTTGCACCACGCGTCGAGCAAAGCAAT
CTAAAAAAGACTTTCAGGCGCCAGAGCCACGATCCATTTCGTGGGTGAAGAAACGCGGCACTTCAATTTTGAGTCAAGCC
TGGCCTACCGCTTTAATTTCTTAGCAACGTCGTTGGGCAAGTCACAGTCCGGCCGCCACAATGATAGTTTCGGCCGGACA
AAGCCCCGTCCATACTTATAGCCTCCATGTCTACTGAAGACCAGTACGGCTAGCTCTATCCACCACGATTGAAGTAAGCG
TCTTAGGAAAGCTGAGTCAAAGCTGTACCTCACCCTAGTGCGGGTACGATCGACACTAAGTACCGCCCGCTTGCAACAAC
GTTCATTACTCAGTTCCTTACCCGTATCCGACGAGGGATGAGGAGCAGCGTGGTAACCAGCTCTGTCCGTTGCCTAGCCG
CACGATACGTTGATTTGCCCAGATGCGATGAGCATACGTTGTGCTCGATTCAATAAAGGGGACATCGTTTCTGACGGGTA
TGGCATGATCCAAATTTAGGGTTCGCCAGTAGCATGTGCGTTCTCTGCTTGCGACGCGCTCTGTCAGACCTCCCAGAATC
CCAAAGCTCTTGTCGTCTAAACACCATGGTGTTTTTGTAATGCGGAATTATACACATCCCTGAAAATTCGGTAGCGTGGT
CCATACCATTCCTGCGGCAGCCCTGTCGGTCCGGTACGCAGGGTTTTGGTGGCTGGAGCGACCGCCGTAGGATTCCTGAG
GGAACAGCCACTAACACCGGACGGAGAGCACTACGCCGGTATGCGGCATTGGTCCCATTCTGGCAGGCTAAACACCCGTT
GCAGTTGCCGCCGAGATACAAGGCATTGCGAGCTGAACCCCTCTAGAGCACAGCTCTCGGACCCGCTTAATGTGCCTTAG
GGGTTATTTGCCCAACCCCACGGGTTCGGTTGAGGACCTTCAGCCAATAAAGGACGAATTGGAGCGCTTTTTTGATGGCA
ACTCTGCCTCAATACAATGACCGGGGCTGACAGATAGCATCAGGAGGTCGAGGTATGCGGAATTGTGGACATGTACTGAC
TGAGCGCAATCTAGTTGCGAATAACGCCGAGGTCTGACCTCATGCCCGGTCATGAACCGAACAGGCGGAACTTTCCTCTA
ATCTCGTTTTACCTCAAACTGATCGGCACCAGTTGCTGGCTGGGTCAGACCAGGCGGGTGCCGCATCGTTAGGGGTCTGC
GGAGGCAGCATGGAATGGAAACAACGAGGGTAAGGTCTGACAACCATACAAATGCAACAAGTCCCTAAACCGGTTGCTAC
CTATGACGGACTGGTAGCCGCACGTTTGTCCGCCGTTAGCAGAAGAAGGACGTGTGCAGGCCGAACGGTAAAGACAAGGC
GTGCGAATAAACAGGAAGAGCCCGCGCCGATGACTTCACTCGTCGTAGGCTAGACCGGCGCAGGTATGCGGACGAGGGGG
CGGACCTTAATGTGCCCCGGTGCGCGGCGGTCACCTGATACTCTTCACGGGACTTCGTCCGTACCGAAGCACAGGCATAT
GAAATCGAAGTCTGTATTCTAAGAGACTAATAAGGGCGTGGAGATATCGTACACGAGCCCTGAGACCGGCGGCTTTGACT
GCCGCTACGGTTGAAAGAAAACTGACGGCGATGCTAGTGCATTTGGCGAATAGGATCTGAGAGAGCATCTCCGCTGAACC
TACGCCGCGGTCGCCCCCAAGTAACCCGACATCAAGATCACTCTTTGATGCCCTCCAGTGGGGCACACGGCCACCGTCCC
TTAACGGCAAAGAGAAAGCGGGGGAGCCAGATGACTCTAGAGGTTACTATAGACTGCAGCAGGAGGAGTTGAGTGAGAGA
CAGGACGGGTTCTGTGCCGATGTAGGACCAGCGCGCAAAGCAGGGGGACTTACAGACAACACCGCTTGTCCCTATCGTCA
GGTTGTCACTTGTATCACGGAATAGGTGAAATACTAGACGATGGCGAGGTGAGGATATCGAGCCTGTGAATACAAGTGCA
TGCCTTAGCTCGGCTTCGTCGCTTGGAGTAAGGCCCGGCGACGGCCCTATCACCTGCAAAAGCGAGCTATGACTGCAGAG
CTCCGCGAACCGGGACGCAGTTCGTCTACTCCCTCTATGACAGAAAAGGCTATTTGGGGCCATGGAGTACCGGACCGCGA
CATGACCTTAACTGTACCGGATTGTGTGCGGTCTACGGATCGTTAGTTAAGCGGAGGGCGTCTCTCGGGGGGAACTCGGT
TGGGCGCGCGAGATCTTGCCCTCTCATCGGTATATCGGTGTTTCCCGCAATCCGGAGGTGACCCCGAATGATGCCAATCA
CAACCGAGGCCGCTAGTGCTCGTTTTGGTCATAGGACAACTCTGTCAACACCCGGACCCAGATAGCTCCCTGTCTTTCTA
CAAGGGCCGCTCTTGCCCTCAAGCTACCTCCTGTGACCCGCGGTGGCCGTCTCAAACTCGGTTATGATCCAATCTGAGTT
CTGGTCGGTCGAGCGCGACTCCTCTGTCGGTCTTAGCTACTGGCACCTTAGGGTTATAATTCACCTTCGTACGTAGTCAG
TCATCTTTGAACGTTAGTTTCTAGTAAGGGAGCAGCTATGGTGCAGAAGTTTGTCTAATAAGCGAAGAAAGCACGACAGC
CGAAAGCCAGGAAACCTGAAAGCGGTTGGAATCATACACACGAAGCGCCCACATCTGCCGGCCGCCAAGATTTGGTAAGC
ACTTGTATTCAATGTGGGTGCCGGCGACGACTATCGGACAAAGGGGCACGCAAGTGTAACGGATATTTCTAATTGCTGAA
GCGGTCCTCCCACTTATCGTACACCACTTTAGTGAGGAAGATTCTGTCTGGGCTAAAAGGCTACCTCGCCAAGTCCGCCT
AGAGGAAGTCACGGGGTCTGCAGCCGGGGTAGGCGGGCAGACGCCCTGAAGCAAAGTAGATCTCAAGATATTTCATAGTC
TGGTGATCGCCCCTGGGTGCTTGATAGAAAGTTCGGGATATCCGAGACGGCGTGGACCTCCGCGCGTATACCGGGTGCCC
AACCCTATCAGCGGACATATCCACCAGTGTACGCAGAGTCTACTGAGCCGGTAGCATGGTACAACTTGATTGATACCTCC
GACCGGTTTAAACGTGTCTCGTCCCTGTATTGAGGAAGGAGCGGCAATCTACCTCAGTGGCCAGTGATTGACAACGTAAC
GTGCCACAATAGACTTCGAAGTGTATAGATCAGGAATTAAGCACTGCATGAGGTGCAACCTGATGGGTTTAATCATGAAG
CCGGAGTGGTGTCTTATATACGTAGGTTGATAGTTTGGAAGGTAACCTCCGGGGAGACTTGTGTGGTGCAACGTAATCCC
AGATCGAGTCCTACGGTGACTTCTGGCAATCTCAATGAAGCCGGACTTGCTTACTTCTTTCCCTCTATATCCATTTTAGA
AAGTGTTCCGCATCAGACTGTACGACGGATCGCTGGCGTGATAAGCAGCGTGCTCAAATCGTCGTCTGCCAGCGCGGCCG
ACCGTATCGGTGGTTCATATACACGGTCGATGACACCAATTGGCTGGCGAAAGGCTGCGGAGGCTGCCACAGGAGAGGCT
AATGGCCTACGGAGCTACCTTACCGAAAATTACTTCAGACGCGCTTGTCTCCCCCACTGTCATCTTCACCTCCTCCGGAC
CGTGTTTTCCCGACCACACCGCGTGGGTCTCTCGCGTTGCTCCTCTTTCACGAGATATTGACTGATCTGACGAGTCAACA
TCAAAGTCTGCACGTAACCGTAAAACTCGTTAAAATCGCCGGCCAATGTAATGAGTGAGGATTGCGGGCTAATCTGATAG
TGTTTGGATCCCGTGCTTGTCGATCGCATAGCATCAACTAACGACCGCTCGTGAACTGGAGAAGCAACGAAGAGGGAAGA
GACAGGGGGGATCCTCTATGCCTGTCAATGGCTGAGTAGCCGTGCGGTCACTCACGGGTCTCAAGTTGCTGTAGGATACC
GCTGAAAACGAGCATTTTAGTGCCTAACGGGCCATGGCATGACCCTTTGCCGTATTGCGGGTTTCTACATTGGTTTTATG
GCAGGAGGTAAGGGACGGGACTGTGTGAAGAATCTCCCGTTCTATCTAGACACGCCTCAAAGACGTCCGCCCGAGCCACA
ACTGGATTAGGCGACTTGATTCCTCCTGCCGTTAC-TCCCGTGGCATTCCTGTATCTGACGGGTACCGTCAGCGGCCTCT
GCATTTCGTCAGAGGGTGAGGGTTGGATAGCCCTATCGATAGTTAATTTGTTACCAGGCGTTTTCCCTGTCCCTAAATTA
GCTCGCCCCTCTTATGCACGACAGACGTTCTTTGTTATTCCCACCCGGTCAGTGAGCGCAAGCAGGGTCGTGCTGACATT
GAGCGGGTACATGAGGACAACGTGGGTAACCATACAAATGCGGTGTGACCCGTGGGTTTGGATAAAGAAGCGGTTTACTG
CCCTTATCGGACAATTGTAGGACGGCATAGCTGGCCTTAATTCTCCGGCCCGATCGCCCTCATACTAGCAGCCGGCCATC
ACACCGCGCTACCAAGACTCCAAAGTGCTTCGTTGGCGTTGCCGATATGTAAGGCGGGCGAGTCCATCCAGATTGTAGTC
ATCCCGAGCAATGTGGCGTCTCTATCCTGTACCGTCGTACGCCGATCGAAGCAGTAAAATAGGTGGACGACCCATGATTA
GAATAACAGCAGTAACCCGATCTCCACGCACTCGGAGTTCCCTCTCAACCTAATTGCGCGGCGCAGTAAGCATCCGACGT
ATAAAGGATTGAGCCGGCTCACGCACGTCGTATGTCAGCTACCCCGCGTCCGGTCTTCTTCCAGTAGTATATCTCCGGGG
TTTCTTAAGATTGGTTGGTAGCTGACGGCTCGATCAGCGCAAAGTTCTTACGAGTAAGACTAGGAGCTCATGCTAGCACC
CTCGTATGGGTCGCACAAGGCCAGGCATCCCAGCAGTTCCACTAGCAATCGGTGCCACACACCCGGTGGAGCCGCTATGT
CCTAAGTGGCCCCCGGAATCTTTTCGTTTCGGCCAGCTGGTTCGCGGGTCGGGACGTAAAATGAATAACGCATCTGTTTG
TCCCCTACGTGCCAAACTGGAAGGGTGCTATTTGGGTGCGGCGTAGCATTCGCTAGGGGTGTTTTCCCCATGGGCACATG
GTGCAAGAGCCGGGTTTATTGGGTTCACGAGGCTTATGGACAACGAATATGCCGTACTGCGGATACTCGTCTCCTACGCT
AGAGAAATCCGGTATAGTACACCATGAACAAGTGGCCGCCGTAAACGATTTATATATATCGCTCGGAAAAGTAAGCGATT
TGGGGCTTCGCCCGCCGAACGATGGTCCTGACCCCGCGTCCGGCGAGGTGCTACTCTCGCCCCTCGTGTTCTCATCGAGG
GCAAGCTCGCGAAGGGACCTAAAGTTACCGCATTTCGTAGCTTCCACCGGTAGGGGACCCCTGACCGTTTAAGACCTCAC
AGGTCCGCTCATATGAGATGATGTATGAGAATGGCGGTCGCGTAGCGTGCGCACACCTATTAGCTAAAACGAAATTTGAT
TGGTCGAGATTTCGCTGCCGTCTCTTACCCCAGAGTGGCACGTTAGGGTTGGACGCGACGTTCGCTCGGCCGCGAAAATA
GTGCGCGACCGAGCTCTGCGAACCCATGGCACACGCTAGCTCGGGAGTCCGTCGTGATTATGTTAATCGTGTCAGAGGCC
CTCTCTCACGGCCGGGTTATGTGCTCAACCGGTTCCACCCACTCCTCGGAAGTATCTCTGAATCGAAGGGTTTTACCTAC
CACGGGCTGGAGCTCGTTCCTAAGGGACAAAATTTGACCGCACCCTGAGTGGGCTGCCATCGCTCTCGCACACATAGCTT
CAGGCAGCCTCCCGGGCAGTGTTCACCCGCCTAGGCCCACCATAAGGGTGATCTTCTCAATTGGTGAGGAAACTTCTGCC
CAATGATAAAGAGATGCCGTCTTTGAACGAGAATACGAAGTAACCGTTCAGTACCAATTGCCTAGTTATTTTTCCAGGTG
ACCGCTTAGGTCACCAAACCGGTACGCATGGAAGCGTGACTGACTCGACGGCTGTGCCAAGAGGGGCGGGTAGCCGTGCT
AGTAGCGTCATAGCACCAGACCTCTGTTCTTTGTCAGGCCAGAAAACGCGTTCCTCGGGTCGGTGGGCACCCTGGAGGAC
CTAGGACCCTCGGAGGGACGGTCATTAGCCAATTCAATGAACTAACGTCTTCCTTCTATGTCCTTTCTAGCACGTCAGCG
CAGGTCAGAGAAGCGCCAAGCGATATAATACAAAAGGGGTTGGGATGGATGCACGAACGGCGAACCGCCGTCGCGATCAG
TTCATCTATCATCATTACCTGTACAACAACCCTATGATGCCCAAAACAATTCTGGGGTGTGAAAGGCCTATGGATATACC
GTCATGGAGGGGGCCCAACTTCCGCATGCCGCGAGCTGTTGTCCTATCGCAGCACTATCATGACTCACTGGCGGGGTCGG
ATGGACGTCCAGTAGGCCTTTAATTGCGGGTGGGGGATTGTAGATCCCAAGCATAAGATATGACTTAAGTCTGGTGCTTA
TACACGTGTGTCCATGGAGATAAGAGGTCGGCATACGATCGGTAGCCCTACACCACACGAACACGCTTGCCCAGTCACGT
TAAGGACGATCCGCGATGCGCAAGGTGCCCGTGAGACCGTGATCGGAGTGACAATTCAGAGACCTCGGTGAGCCGGCTGA
ACTAGGGTTCTTCGGGGTTTGCCAATCGTGGGAACCTTTCCAAATGATGGACAATCCAAGCGCCCGACGGTCACATAGCT
CAAGGCTACAGCCTCACCTGGTATTGCAAGAACGAGTCAGTACCGCCAATCGCGGCTTTAGGAGATGTCAGCAGAAGTCA
CGTGTGCGGGCGCAAACGGTAGCCAGCCAGAGCCAGATCGCTCCCGCAGCAACAGGTTATCACAGACTTCACGGCGGTGC
CCGGCAGTATCATCCCGGCGTATTGGGCTTAGGC-GATACTGCGTCCCGTGAGTTGGTCGCGTAGACGTTACGCAGTGGG
CCGGGAAGAGCGTGCAGCGGTCTTTGCGTACGAAGTTAAGCATGAGAGCGGACGCTGACCTCCAGCTGGGTCCGATACAT
TGTCACGGACTATAAATGGGCTTATTTCCTCTTTTCTCGCTGTTTGTGCTATCT-TCAACGAATCGTTTAGGGCTCCTCG
GCTATGTGCCACTGAATTAACACGAAGGATCAGCGTTTAGCTGACGAACACCCCTACCCGCCCGCGTGGTGAAGAATTGT
CGTTATTCTGTAAAACCACCGAAGCACGATCCGTTTTGCTACAATTTGGCCAGGATGTTCTCGGGCTTCTTCTCCTCCAT
AAGGAAGTCTGGCCGGGGCTGGCGCCGATACCACCCTTAGAAGAGGTTATATGACACGCGATCGTACTCACTGCGCGTAC
ACAAGCGACTCGACCAGCGCTGTGACCAGCTCTACTCCGATTAGGGTCACCTTATTGCTTGCAAACCGACATTCACGGGC
TCCCTCTTCATGGTTGTCAACCGCAGAGAATAAGACGATTTACGCGTATCAACAGTGCTATGTCCACATTAACTGTTACC
GTGTTGCGCGTTGTTGCTTGTCCGCAGCGATTTAAACGCAATTTGAACAACACCCTGATAATTCAAGTCTTAATCTAGGT
GGTATTGCTGCGCACAGTCGAGGTCCTTTTCGGGGACTGCATGGCCGTTGCCCGTCTGGTAGGTGATCAGCCCGAGCGAT
CGTACTTAAGAGGCAAGCTGACGAAGCGAGTTTCGGTGGGTGCTCCCCTACTAACAAGTGACACGACCTTTCCTCCCCCA
CGGATCATAAACCTCTAGGCACGGCCTGTGCAGGTATATACCTCGTCGCTAAAACGTTTCCCTTGACGACGATCATAGCC
ACAATGATTACCTTTGAATGCAGCTCACCCCTAGCTACGTATGGTATACATACGACCGCCAATGGAATCGAGCCGTAAGA
ACTCACTTCTGTTCGCCGTATTGATATGCCATGAACCTCCGAAACCGACCTCCCAATATCTGTCGTTCCGGCGGACCCTA
CACGAAATCTGTTACGGTCGGCGCATCTGATGCCGGTGAATCTCGGTTATCTTCCCGTGGACGAGGAGGTTTCCGGCCTG
ACGATTTCTTCTGTAAACTAAGCTAAAAGACCGTCATTTAAAAATCCCCTTCCGCAGCTGCGTGGTGGCACCTAGCACAC
TAAACGTCTATGCACGTGGCGTCAAGGCCCATTGCGGTTCGAAGGGCAATTGCTCCCCTGGGAACAATAGGCTCGCCCGC
GAGAGTGTCGGCTTCTAACAGCTTCAGGTTGTTTACAGCACCAGCGTCCCCATCACTTAGTTGAGATAGACCGCATACTG
GATGGTCTTGAGCGTAGTGCGCGGCTATTCTGGATATGTCTAACCTACGCAAACCTCCGGGGATTTTGTTACTCGCGAAA
CGACGACCTGCGCCAAATAACTGGAGACGAGTAGACAAAGCCGCGTACCCTTAAAGGGTAGCTTTCAGAATCATACCCCA
TAGTCCTGGCAGCGCCAGCGTCCTTTTGGTGTACTGGCATTCCACGGATGTCTATGGTCGTTGCAATATACTCTTTGACT
TTCTTTCGTTGGCCTGCTGAAATAGCGTATCCCAGCCAAGGCAATACGAGGCACGTTGGCCTGGCTAGATCGTAACGCTT
GTCTGTTAGAGCATAACCGGTCCTGCGACCACTAAACTCACGGTCAGACTATGAGCGCCTATATATCAACAAACTAGTCC
AAACCTCTAGACATCCAGCGCGTACTCGCAACCCTTCACGCGGGGCCGTGTCAACTACACTCGCTTGACATGTGAAGGTG
GGAACCGCACTCTACACACTCGCCGCGCGTAGGTAGAAGTCAGCTTGATTAGTCTAACTAATGTTTCATGGGCACAGACG
AGTACACCGGAACCCCAGTCCTCGGCTACCGTGACCTGGTTACAACCTGAAAGGGTGCCCGACTAACTATTGTAACTGAA
ATCCTTTTTTAATGGAATGAGGTAGAAACAGTGGCGACCCCCTCAATGGGATCATGGTCGTACAGCCCTGTCCAGTAGGC
CAGCAGATTAGAAACTAGATCCACACCCCGTCACAGTGTGTGAGGCTGAGCCCTCCACTCTTCTCGATTCATGTAACCCG
TTAGGCTTGGCATATGCTCAGAGAGATGATTCCCCCTATCCAGCGGTAGGGGGTTAGAAGGTATGCGCAGGCTGTACCAC
ACATGCCCTCACTGATCCCCGACGTAGGCACATACCCACGATAGCGCATCCCCTTTGAAAGTGCCACCCAGATCGTTGAC
CGGGCGGTTCGCCGGCTGGCCCGTCCTCACGAGTTCTTCGGGAAATGATCCAGCGTTTAGTTCCTTGACGTCGCTCTATA
AGACGGTTCTCCAGGCGGGTGTCAGCTACAGATGAACAAAACCGGAGTCTATGGAAGAGTACCCTACGCTTTAGGGAGTG
ATATATTAAGTCCGTCAATTCCACACGGCTTCGTGTTTATTTTTAATTCTCGCCCCGAGAGATTGGTTAACGCACTCGCG
GGACGGTTTGAACAGCAATTTTA-CAGGATTATAGCGCCACGATCGTGAGTTGCGCGTTCACGTTACCAACCTATAGTAC
CACGAACCTGTCCCTCATCATCGGCATCTTTAAATGTCTAACGACTAGCTGGCGCTCAGGC
>SRR354017
ATATGTATCAATGCACCGAACAGTTCACGTGGCATTTGCAGACGACGGCCAGAGATTTTGTGATTTTGTGAAGCGTCAAG
GTGGTTTCTCCGTACGGAGAAGCACGCTCAGACCATTTAGCTCGTTATGAACGTCAAAACCTGGTAATTATCCTCAATCA
TGGCATGCCTTCATGACTATCGACGCGCTTAATCGCCGTTTATTAGGGTTTGGAAACGAAAGCTATTGCCATTCTGTCCA
CGCGCACGCTCCGTGCATGGGGGAGTTTCTATCATTCATTACGTGAGTCCGATCCAGACTACGCCTGTATGAAAATTATA
TGGAGAAATGCA-GCATCAGTGATAAGGCCGTATGGCCGATAGAGATCTGAGTTCCCTAGTGTAAACGAGTCGCCGGGGG
CCGTCGTCCATCGGCTGAGTATGGCGTGATGTTGGCGAAGCAAGCTCATGCAGCTAGCGGCCTTAGCCGACGTTCCAAGA
GGCCCTTTCCGCCTCGTATTTCTGCGGCAACATAAACTACGAGCTGGCTGTCGCCGAGGTCGCACCTCGCGAAAATTCTC
CAGGGGCTGAGCCCTGCACCCTACTTATGTCCCAGTTTTCTCGTCAGACTTAACGTGGTTATACTAATTTTCGGCTGCTT
GGGACCTTAGGGCGGATAGGACTCTTCCGTGACGGTTCCGGGTGATCTGTAGTAATTTAGGGACGTACGATCTATCTCAT
CAGGCATACGTGCGAATTATTTACCCGGACTCCAATAGCATCCGCGTGTTTCTCCGTGCGCGAAAGGTCGTAGCATTTTA
TAGTCAACTCGCGTCTCGACAAGCGCGAGGATTTGATACAGCGCGTCCGCCCGTGTCCCCCCGCGTATCAGTGACCTGAG
AAGAGGGCGGGAGGACAGCGCGGACCCAGAGAGCTGCGTCTTACTGCTCCATGTCCGCTTCACTCAGCGTAGTAAAAGGA
CTAAAAGTAAGTGGAGTGCTCTGCCCTATGTCGCCTCAAAATTCGGGGGTGTGTATGTGGGTTCGAGCCGGGTGCAGAGC
AGGTCTGCTCCAGGGACGCCAGCAGAGATCGCACATGCTCGCAACCCGAAGGGACCGTAAATCAATCGCAGCAATGCGCA
AGGCCCCAAGTGGGGTCGTATTGTCTAACCTCCCTAGCATACTGGACCAGTGAGAGGATGCCCATAGCAGGTCAGAAGGA
GTCGTGGAACAGCGCGCCCTCGTGCAAAGGACCGGGCGTCTAGTAAAGAGGTGGGTACGCCCTGGTGCCAAAAGCGGCAG
CGGGCTGATGGGCGGGCGGGCTCTGGCAGTGAAACTACAGCTTGCGGGAGGAGGGACGAATCCAAATATAGGGAAATGAT
CTGGGGCCGGAAGGCCGCAGAGAAACGTCATGCAACGATGAGTCTTTGGAGACTCATACCAAATACTAAGGTTGCTAAGG
CCGAATACATCACGACACGGGCGGCCACCCGGTAGACGCCCTACTCCTGAGGAGACCTATAGTTCGGGGTTAGTCTGACC
AGGGAAGCAATCGGGGACTCAAGGTGCGACCGCCGCTTCACGACGGGCTTAGGCCACGAGATATGGTGCGCAATAAATGC
AGAACGTGTTCGGTCCGGCCGATTCTGCGAGATCCCGTTCTATTTGCTTGATTAGGTGACTGCCACAACGCCAGCATAAT
CGTAGGTTATATGCAATGGTATATCCCGGACTAAGTGAATGTGCACTGAACACTCGGCCCTAGCACGCTTCGAGAAGGCC
CTACCAAACCGACCTTAGCATGCAAGAGTGCAGGTATCTAACAACCTACAGATTAAACCAAAGCCCACTCGCGTAACGGA
CAGCTCCGCATCCCCGGGGCGTGTACAAAGGAGCGCAATGCCAGTCTTGTTTCCCGAATATGTGATTTCCTATCTCGTAG
CTTTTTGGTAACCAAAATACGTGGCCCCGCCAGTATGAAGCTTTGGTTGCCGTGCCGTAGTTTAGCGGGCTAGTTTGTTT
AGATCCAGAACCTTCCTCTCTTGCAAAACACCAGATTGATCACGTTCCGCCAGTACCCTTACAAATTCCCCTCTAACTAG
GGTCCGCGGGTATAAAGGTGGCTTTGCGGTCCGTACCGGGTTAAGGCGGAGCATGTAAAATCGCGTGATACATACCCTAT
TCGCTTAATCTACGGGGACCCGAGTCCTGCCTATTGGAAGCCAATAAGTGTACGTTCGAAATTGCTGCAATGCCGGGGCA
CCCCGACCGACGAGTTTGAAGGAGCGGATCATAGCGTCACCCGTCCCTGTAATGTACGCGACACACAAGCCGTTAGCCCG
AAATGTGACGCCTAGGAAGCAACCAGGATACCCGGGCAGGACGGGCTTAATGCAGTGCATCGGTCTCTCCCGTCCTTGAA
AGCTATTCATCGACTGCTCGTGACTAACTTACCCCTCCGACAATCTTGACGAGAAGGCTAGTCGAGAGGAAACTAAACTG
CGAAG-TCACGCGCTAGCGGGTCGCTCTGATTCATTCGCAACATCCGCGGTCTACGGATTGCGAATCCACGCGAGCCGGC
GCGTAAGATCTCAATCAGCACCGGGTTGGAGCGCTCCAACGGCAGCCCTGAAGACTTTTGCCATACACACAGCGTTGACG
ATTGCGCAGCCATGGGGCAACGCCGCATTGAACACAGTGTCACGTCTTCAGCGCTTATTCTGTTTACTGGCATATGACAT
CCGTGCATATCTTCGGATGACAGTTGTACTCGTAGCCGGGCCCACCGCTACTGCACCGAGGTGCCAAATT-ATTAGTAGT
TATTCAGTACCCCATGATAAGTTTGGCCGTGCCCTCTTCGCGTGGTTTTTCCCGGTAGGAGTTTCCTAACCAGCTGGCAA
AATCCTTTGGAGTGTTTGAGATGGGGTCCTCTGACATTGGCGGTCCCTACGAAGCAATATTGAGAATGAGATGTAGGTAA
CTTAAGCGTGATTGCTGTTC-AGGAGCATCAGCACGGAATACGGCGTAAGTGGAAGAGGAAGAGGAAGAAGCTGTTGAAA
CGGGTCGAATGTGGCTGCCACGCTAACCATCGAATCCCCTCGCGGCGCTAGATCAATGGGTCAGGGAATCCCTGCCGCGG
ACCAGGAGATCGTAGGTTGACGACAACAGAGGAGCCCTGTTATGCGCTGAACTTGGCTATCTGTAACTATAGCAGGCCCG
AACGTCGGGATAATTCCCAACTGCTGCCTAATCCAACCTAACTCCCAAGAGCAAGGAAGTCCCCATACGCTTAACATCGT
AGTTCGCCCTAATCCGACCATCTACAATCGAGGCCAGCCTTTACCGCGCCTCAACGGTGAAGCTGACGCGCGGCGGTGCT
TCAAACCTCCTTAGACGGTCAAGCTTCCTTCCGTAGGGCACGTGGACTCAGCTTGCTGAGGCGCTTGAGTAACGGTGCTC
AAGGTTACGACTCCGGGCAGGCCTGAGAGTATCTTTTTTCCGGCATAGCTTCCTCCATCGTCCCACGTACTGCCCTCATG
TACACAAAGCCACTATGGATACACTAGAGTGAATTGCAAGAAACACCAGAACTAACCGCATCCAACGTGTACTAGCAGAT
GCCACTGCATACTCTCTATTAGATCGCGTCTCTTCCTAATTCCTTCACTTGCGCTTTGGGGGATTAGGTTAGCTTGATTG
ATCGTCTTTTATTAACAGTCCAGGTCTTTTGAGGGTAGGAGTCCCTCGGTTATGTGGCCCAGTTAGTTTACATGGTCATT
TTCCCAAGACATAGCTCATACGCCACCACTCTTGATTGCTAATCACTGTG-AGATACGGAAGCCGGTAAACGACGAGGTC
AGTGACCGTATTGCTGTCTTGATCACACCTACGCGGATGACTCATGCCGCCCTGCGAGTTTAGAGTGACCGCACTACGAA
TCATATTGACTCCATCTCCTGACTCGTATTCGGCGTGCATGTCCGTGGTTATATTGATGTAGTATTCAAGCGTCCCGCTC
GGATAACACGTTAGTTCCGGGCAGTCAACGAACCAACATTAAAGATGACTAATCTATTCGGGCGTGTAGATATCGCTTAA
CATATGGTTAGATAACGGGTATTGTCTTTGACTATAATGAATTCGGAACCATGTCTCGTCCTCTCCGGCAGCCTAGCGCG
ACTATCATCGCGCAGAATAGAGGACGCCCGACCAATCT-CCCGAAGTGCCTTCCGTTATGGCTGGTGGGGTGTATGCCCA
AG-TACGATGCGAGTCGCTCGGGAAGGCACCCTAGCTTGCCAAAAAGCCACGGGTGCCACATGCAGGTGGTAAGCCGACC
GTACAAATTGCATCACTACGTGCGTACACTGTAGAGCACAAAGTGAAACGTCCGCTACAAGCGCGTAAGCTTACGCGACG
GGCTGTCTCAAAACCTTCATATCGTCCGGCGACCCATTGATGCCCTACAGATCTCAAGGACTAAGATTGATTCGAGCACC
TTGTCGGAAGTGCGCTCAAACACTTGTTCCACTAAACGATGGCCAAATCAACCTCTTACTAGAAGAGTAAGATTCTAATG
AGGGATGTGTTACGCATTTGGGTCTCTAGCGCCTCGGCCTGCAGCTTGCCTGTAATGAATGCGTGTTGAGAGAGTCGTAA
ACTACTGCCGACACTCAAAAACGAATGCCGAACGTGTGCGGTGGATCTCGACCATAGCATGTTTCTTACTAGAGTGCGCG
GCCGCGAGCCTAGGCCCTGACCGATGAGGAAATCA-GAGGCGGCTAGAGTCTCGACCTACGAGGGGTCTGTTCCATGCCA
AGGGCCGACACGTGACGGAAAGATACCCTAAATACCCACAAGCCTGTGGCATGTCCAATACGGTGTCTGCGTTTGAGCTC
ACTCTCCGCTCCAGGAGTCAATCCTCCTATCATGCGCCGGGAGCATGGCTATGAGAGTAGGAACTATTGGCCTATATAAT
TATTCAGCAGGCTCTCTAAGAAAGCCACATGCCCAGGCGGCCATAGAGCATAAATGGGTATGGGTAAATAGCTAAATTGC
CTTGAACACTGGAAAAGTGCCCATCCGTGGCTGGGGAACTATACGTCGAGGCAGTAGCGAGCGACGAACAGAATGGCACC
GCATGCGCCAGTTCATCTTGGAGACATATTGCATCCCTGTATCCCATAGTTGAATAAAAGGCTGGGGTCACCAGATTCAA
GGTGAGGAACTAATGTTGTGTATCGCTCAAGGGTAGACGTAGCGTACTATCAATCCACTAAGATAAGAAAGTGGCGACCC
CTCGAGATGACCACACGGGGGCAAGCACGTGATCTTAATTCCCGAGGTTCATCAGCATAGCGCAGGGCAGCGGACAGGTG
GACTCGGCAAATGCCTGCTGGGTCAGAGGCCGATCATTCACGCAGTGCCCGGAGTGTCCTAAACACGGCCGCGTAGCCTA
TTGGGGGAGAAAGATGATTAGCCACGACATTCGATAGAGAGTGAGTCCTCACCCATAGATCTTCATTTATCGACAACCGA
GTTTAGAATTCCTCCGCGGGATAGGTTATAATGCAGCTGGTTTAGCTTCGAGTTGTAGGGCCACAATTAGACTAGCTTCC
TGGACCCACCCGTCTACGACAGTTTGGATCCGGACAGGCCTTATGACGATAATGGTTACACAGACCCAGGAGCAGGCACC
CACCCAGCCCGTGTATATACGCCATGAATTCGAGCCAGAGTTGTGCCTATAATGTAACTGCCACGTTCTCACGCGGGTTG
CATTGCGAAGGGGTAAGTAGGTTCAGCAGAAGCAAGTTGGACGCTTCTAATGCATACCCTGCAGCCCCTGCTGCAGGCTA
TCGGTGGCACGGAAGCCTTATCACCTCTGAGACCCTGGAGGGCGGTTTGTCTTTGCCCCCAGATGCCAGCGCAAATACTG
AGGGTATTCGCGCACAACGTGCGTGCCATGAACGACGACCGTCCGCGGATACCCCTACCACATGGTCAGTACTTGCTAAT
ATCCCTTTAAGGTATTAGTCCGCTCGGCGCGACGCGAACGAGCCGGTAGTTTTAAACTATAAACGAGGGTAGACCTGGGC
CTTTACGTAAACGACTCAACTTTTCATGGACGAATGCTCCAAGTCGCGGTCGGGCCGCTTTAAATGCCCAGACGTTTTTT
TGGCGAACCTCTGAATTGCTGGTAAAGTCGCATCCAGACACGGACCGGACTCACGACTGGGGGTCGGGTGGGAGTGAAGC
GGCCTTTCAGCCGGAGCCCAGAGATATCTAGCGGTGCAGGAATCGCCGACAAAAGTAACAGCGCCGCGTCTCCAGCTCCG
ATAGAGCAGTTCCTAGCGCCGACTGCCAAGGTACCCTGTAGCCCGACGCCA-ACGTTTATTAGGTCGTCGGCGACGAGTT
TTGGCGGTCCAATCGCACAGCATCACGAGCCAGGGGTCTCGGCCCCGGACATACCTACCCCCTTACAATCTTAAAGGGAG
CATTATGCACCATGGGACATCCTGTTGGGGTACGACGAGCGACTGTCATAAGCATGGGCATCAGGCGTATGTACCCTGAT
CAGAAATCGTCCTCAATAGATGAGATAATGCCGCCACGAGTCTCG-TGAACTAGAACGCCGAAAAACTAGACGATAATAC
GGAGAGACAAAGCTAACACCAACCCAGTTTAAAGGTTGCGCTCCAAGATTAAAATTAGGACTAGGGGACGACTTGTTAGG
AAGCACTCTTTAATTGACGTATCATAGAGGTTTCGGGAGGCTATCTCGGATGGGTTCACCACAACGAACATCTGTGTGGC
GCCGTAACAGGGCGCGTCCTTGGGTCTCGCCTCTGTCGGTCACTCCGTCCGCAGGTATTTCAGCGGCCAGAGTACAGATT
AGCTGCCGGCGCCTTCACGAATCACGTCGAAGGGAATCGAACGGTGAGGGGTCACCCTTAACAAACAAGTAACCAAAGTG
GGTCCAGGCAATCACACACAGAAAATCGAATGCTGCTCGGGTAGGCGTCTGTTTCTTAAAGATTATGCGGTCCCGCTGGG
TGGCGACTACTTCGCCTGCCACGGAGACTGCAGGAGTTGGCACGACCCTTTAAATGCTGGGGATGCTCTCTATCATCATC
GAGTCCCCTTAGCACAACTGTTATCCCAATATCGCCAGCTAGCATCCACCTATTACCATTAGTTGCGAGTTTCACGTTCT
ATGAAATCTGTTTTGCCGCCAGCGTTATCCGGCGCGTGCCTCCTCAGGGCGCTTATTTCCTCAGCCACCTACGTATCAGC
CGATGTACCCATCGGTGGTAGCCAGCACCTAGTGATCGGAGGGCGGCTTACTGGTGCGTCCCTGATAAGCGCGACACGCT
GGAGGGTGCCCTTCCCCGAGGCCGCTTTTCACCTGCTTTAGCTTGGCGCGTATACAACCTACCAAAACTAGTCGTGCGTT
CTACAATTAGTCTTATTTACGGCTAGACATCGAGCATCTTCTGGTTTCCGGTCTCCGCAAGAAACGATCGCCCGATACTC
AGAGTGCCACCTTGCTCTCAAGGGAAGGAAGTGCATGCCTAGCTCCGAGAGTGCCCGGCCACCCGATTCCGGGAACAGTA
GTGAGGGGGTCTGGTCCTTGCATTTAGAACTGAGGCCGCACGTTGGGCCGCAGCAAAGGGCGGATCGAGTGCCGTCAGCA
CACGGACTCCGAGGAGCCGGGAAGGTGACGTCGACTCAGCGAC-CTGATCCGCTCGGGGTTTCGAGGTACCACTCTATAG
TCGAGAGGTAAGGACTCATCCTCGATTTACCGTATGAGCCTTCAATGTTAGATAACAAGGGCGTTCCGTCACGCCAGCTA
TAC-GGCCTAATCTCGCACAGGAACAGATCCCCCCGGCCG-CTAAAGCTACCCACGGCGGCCAGAGAGTAACCAGACGGT
GCTCCGGTAGGCCCGTGGACCATACCAGCGTCCTATTGTCTAAAGGGGGTCGGCTCACTTTGAAACTAACAATTTTACGG
TTAGATCAAGGCAGTATTGGGATGTTTCAACCGCGGGCCCTGGCACGACCGATGGGGGGGCGTGGAGGGGCGTGATGAGG
TTCGGTCACATTTTGGCGGGACAGCCGAGGATCGACGGCCAACCTCCGTAAACGCTTCGTGCCCCGTAGGTGACGCCTCA
TCGGGAGTACAAATCCAAAGTCCATACCTCCCTGATTATCACAGCAGAGGAAGCCTGGGATGGTTTTCCAGTCCGAATCC
ATCGGGCCGTACTCCTTGACAAACCGGATAACCCGACGGATGGTCGGTCACCCTGCTGAACCCACTTGTAGGATACTTTA
ACTTTCACAGTGATTGCTCACGGCACGGGTATCACCCGCTCACTGCTTCCGCGTATAAATGTACGGTTCCTCGTTGGTAC
TCATCAGCAGCGGTGAACGCAAGATCAGTTGGACAGGAACACCTACTATCAACTAACGGAACCGGAGCTAAGCCCTAACC
GCCGATATACCACGGGTTGCATGACTCGACGTTAGAAGCTCTTGCGGGTACCTGAATGGTTTTGGCATACGGTTTCCCCC
CAGATTTGCTATGTGTCTATATTCGTCCGCGTAGACCAAACCGACGTCAGATTGAGCGACTCGCACGAATAGCGTCGTTG
GAGTTCCGGTGTGGCGGTACGTAGCAGCGTTAATGTCGTAACAATCGTCAACAGGTGCTCGGACGTTGGTGGGCTCTTTC
GTTTCCCCGTGCGCGTATCGGAGTGGCGTGCCGCATCGACGTCCCAAGGTTACGGTGAAAGCCCCCCTAAGAGCCCTGAT
TCAAAAAAAGCTAGATTGCAATTGAGGACATCTACCTGGAGGCCCGCGGAGCGCTGCGAAAAGGCGGAACGGCTACCCTC
GTACATCTTTACATGTGTTTCGAGATTAGGTCGACGACCATCAAGAGCCGGATGGGTTACCTCAACGCTGGTTACAAACC
AGACTTAAATCCTGTGTCGACTTCTGCAGAACGATGAAATTGTAAGCCCTTCAGACGACCTGGCATCGGAGGATACGACG
GGTTTGCATTGGTTAATAACTATGGTAGATCTGTACCGGGCACGGGCGATAAAGAGGAGATCACACAGGGGACACCTGAA
GCGTTCCGACGCATGCTAACAAACTTCGGCATTACCTTAGTGTAGCCCTATGCGCCTAAGGGGTCTCCTCGGAGCGGATA
ATGTTGGTAAATGATATCAGCAATACAATGCAAGGCAGACTACAGGTAGGACCGGTTATTCCGCAAATGTTGATGGCTCG
TACCATGAAACTCGAGGCCGCCGATCCTGTGGGTATCCGTGGCCCAGGTGCCACTCATGTTAGGAGCACCTTCCTCTTAA
GCCGCCTTCGGTCTCCTCAATTCCGTGAGTTTGGGGTACCAACTGATATAATATCATGTCATGAATACATCCGAGCGTAG
CGAATTCGATGTCCGACCAAGGTTCAGGGCAGGGAGTTATTGGTACAA-GCCCTCATTGTCGGCTGTCGAACCACCGAGA
CATTGCTGCCTACGGGGCCTACTTACAGGTTCCAGAGAAAAGGCAGTATGTGGCCTGGAATTTGTTCAGGCAGATAGCCC
ACGCGAGGCAGAACGGTAGGATCTAGAAGCTCTTAGTTTCTGGCATTCACCCCCCCATCAATGACGTTCCGTTATCGCGG
TGTTCCTTACTACCCTACCAGCCAAGTTGGTGATGCTGTGGGAGCACTAAGGTAAACAACACTATACGCGCACTGAATTG
GTCAAGTTGCGCGACTGCAAAACGGGGGCACCCTCACTCCCTCCGTGGCAATCTAAACTTTAGACGAAAGGGCTTGCACC
CCTCTTTGTCGAGAGTATTACGGGATCGACGGTTGAGTGGCGTACTTCTACGTACGAGAGCTTTACCAGCGCTTAAACGA
CGCTCTTAGGTATGACTCTACCACGCCGCTAGGACGCGTTGTCGATCATTCTAATAGCCGCATCGTGATTAGATCGAGCG
AAGTGATAGGCATTGAAAGCCGCAGTTCCATGCATTACGTTTGATCTGTCCTTGGTATGTGATCTTGCGCATGCTGGTTA
GGGTGCCGGGGTTCTAATTTGCTTTACACGGACGCTAGAAAGGGAGGTGACCGGCGCGGGCCCGGGCCACACGCAAAAGG
AACAGTCTGGGAGACCCTGGAACACCTGGTGATGATATGACCGGCACGTACGTAGCGCTCGACATAACCCGCGTAACGGT
TGCGAACAACGACGGAAAGAGTAACTACTGGCACTGGCGGGGTGCCCCGAGAGAAATAAAGGGCATGGGGAAATTTTACT
TAGATGCTCTCTCCCCAGCCCGAGGGAAGAGTAGCAGTCCATTGTCTTAGAACCCATTTACGTTGGCCAGATTATTAGGC
ACTAACTACCAAGTGGACCACCGTTCGGCCCCACCAAGTAATGGAGCCTTACCCCACTTTCTCTCCGGTGTTTGACATTC
GTATGCGGGGCAAATTGTACCCACTCTATCAACAGGCGTCTCGCATAAGGAAGCACTTCAATGGGCAGGCACCGAACAGC
GACTGTGCTACGGCCCTGCGTCTGTTTGGCGCGTTGTGAGTGTATTTTTTGAGCGCGGGACGAGTGCACTACCCCGAGGT
CTGATACGAAAAACGTAAGTTCGCGGCTTAGTACGACCGGCACGCGTGCCGTATTAGTAAATTCAATCCAAACTCAGTTT
CGTGGTCAATTTGTTGCTACCAAGAACGAAATTAGAGACCGTCCTGCAATATATACCTGATTCTCCTGTGTTCAGCAGAA
AGGCTATTGGACTCGATAGCAGTTACAGCTGCAATGTCGACTGGACCGAACGGGGTAGTTCAGTCGGGTAAGGCTAACAT
GAATGGACGGCGAGCACAATTGTCGGTACTGGCTAGTGTTGAGGTGCCGCGTGCAGCACCGTTATAAGCTAAAAACACTT
GGAGCACTACAGCAGAAAGACACAGTCTCATAACCTGCATATGCAAGCGCCCCGCAACGGTCCGTGTGAGTAACCACGGA
CCAGACCAAGTAGCTTCGATGTAATAATAATTGGTGGTACGACGCTGTCACAATTTTTAAACGGCCCCCTAGGATGACTC
TGACCACTGCTGAATCTCGTCTATATGCAAATCAGTAACGGAGGCGGACAATTCCAAACTACTTTCAAGGCCCAATGGAG
ATTAGGTCACATTGGGCTACAACTATTGCGAGATTTTCGACAAGGCTAAGATAATCAATAGCTGCGCGAATCTCAGACTC
GTGCGGTGGGCATGATCTAGTACCTGATGTGGTTAAGAACAGCCAGTACAGATTAGTTGGTAGGATTAGATCAAGTTGGG
GACATAATCTTTGGATCGGATTGCGTGATA-GCGCCCGTCTCCTCTCGTGTCCCTCTACGCCGCGATTTTGAGATCGGAC
ATCGGTCGAGCACAATACATCCTGCTGGCGGCGCTGGAGCCTTTCTCGAGGTAACTAAACTTTCCTCAGCCTGGATAACA
CAGCCTTGGATAAACGTAAGAATGTTCCCACTAATCGACCTGCTTATCGGTCTCCAACGCGATCCAGGGTTTCCTCCTGT
GCAGTGGACGGCCCTTGCGACGTTAACGGCGGGGTTCGGCTATTACCGGTGAGTCGATACAGGCCTGAGGTAGAGGAATA
CGGCAAACCACTCTCTCGGTGCGCGCGTCAATCGTTCTGAGGCTCCTTTATGGAGATCGCACAGTCGAGATTTTCGTGTA
CCGGACCTTTGTATCACTCCTACGTCACACGGGCGTCATCACCATCTTACAGATGCTAGATTCTCGGACGTACCAACGCC
TCTCAGCTGGCTTCCAGAGGAATTGCCGCTGTACTGGCTAAGAACTTCACGAGAGGCTCCAGGGGTTCATGATGTAGTCG
AATCACAGGTCGGGGATAAAGCGGTTACCTATCATTCAAACGCGAGTCTTTCTGTCTGCCCCAAGCCCACACTCCGCGCG
ACGTGGTGATTCACACCTGAACTTGCTCCCTTAAGCGAGTACAGGGACAAAGAATCCGCCAGTGGGAATACATCGCCGGT
ACTGGCTCCTTCCTGCCTATACGAGAGGGCTATAGGCGCTAAATGCGCGTTTCCAAACTTAGACCTGAGAGAGTAAGG-G
AGTACAGGGCACACCGATAGAAGACGAGATCGTAATCTACTGAGGCTGACGTCACGGGACCGGTCGAAACCGCGGGGCGT
TTAGCTAGCGAATTAGATTCTCGCTAGAATCAGGCGATAGCTGTCGACGAAACACATTTTCTATTAAAAGGTCTATAGTC
CCGAAAGACTGATTTAGTTTGAGGTCTCACGATCCCTAGCGCCAAAGTAGAGCTTCATCTTCAGGTGCATTATGACAGCA
AGGATTAGAATGCTTGGACTCTGCTTTTAATCACAGTTACAGTTAAACTCCCCCTAAGACCGATGAGCTATTAGGGCATC
GTTTTGGGACCTAGATACGGTAGCCCTCAATCGCTGTTAAAACTATGAGGAGCATCCATTTACGAACAAGGGAGGTTTTA
CATTTCCGACCCACTTCACCCCTGTCAGTCTAATGTCCCCGAGCGAAGGTCCACTTCGGCGGTCCTTATAAACGACTCCA
CTGAGCGGCGTGAATAATAACCACTGGTAGGAGTTCTAATGTATCGGTCAAGTCGATTTACAGCTCACTGTACACGGTTC
GGCCCTCATTTGACACCACTTCCAGTGCTCAGCTCACCAACGACAAGAGAGGGAGAAGACTCACCGCTCGCAATCTTATC
TAAGGACCAGAACTGAGCGGAAGCAAAAAGTGGCCCAACATTGCAGTCGCGATAACCGCTCCAGAAGTCAGCGTAAGCTA
TGGAAAGCCCTCACCCAGTAATGACGCTGTAAGCGTCGCGATGTCTTGGTGTGCGCTCGTTCTGACCGGGCAAACGAGTA
TTGAGATCGACTCCGTCTAAGAAGTCCGAAGTCCGCATTACCAAATTGAGCGTTCGTGATGGTGATTATGCTCACGTCTC
GTCACTTAAAGCCCTCAGGATTCTTTGCTAAAAACGGTAGTCTGCGAAATGTC-GACAGGCGGTTATCATTCACGAGAGC
ATCTAAGTTCGCGCAAGGCCTTATACTCCTAACAGGTCAAAACTTCAAACCGGGGCTGGCCACATCTGCCTTCGAGTAAA
TACGCACAGTAGTGTTACTCCTAATTGAGTCGATGCACATATAACGAAGTCTCCCCGGTTGGAAGAGCTCTCCTCAAATA
CGCCGGTGTAGGCACTAACCCGTACTCGTGGGATCGTTATGCGGCCAAGTCAATTACGGACGCTACTCCAAAGCATACCG
AAACCAGTAATAGCTACGTGGTTCTTGGAGGTCCGTGCTGGACTTTCGGGCGTTGAGGGGTAACCTGGTGCTTTGCTCGG
TCGCCTATTGTAATATCCACGCTTACATGTCGCGGAGGATCCCCTAATTGTCCGCTGGTACCTGTTGAGTCATCTCCGTC
GTCCTGAATGATGGAGCCTAGGCTTGCCGTGGGCCCTGCATCCGACTTCGCGGTTAGGCCTGAGTCTGCCACGTTCATAC
CTTGGACTCCGACATGCGATTGACCGCGAGCTTTTGAGACTCGGCTCTAATTTCCCCCATGATTTGCCTGATCCCCCTAA
ACGTGTAAGACTGTCTCGGGATGCTCCCGCTAGTCGATGGGGAAGACGCGGGGAAAGCTTGTCAGCCGAAGCTGATCGGC
GTCTTTCCTCAACAAGTGACACCGCGGATGCCCAGAATTGTGCAGATAGATACAATGCCGCTAGGACATTAATCGGCCAT
GGCTCTTGCAAACAAAGCGCGAGCGGTTAACGTTGCTTACGCCCGGGTTACAGATACGTTTTAGTTTTGAAGCCACGACC
CCGTGGTTTACCCAAAAGAGGCTTTTTGTATCTGAGGCGGACCACCCTATTATCACCGCCC-CAACCAAGGTGTGGCAAG
CCAAAGGATTATTCGAATGAGTTAACCTTCCCGAGATGCCGTCGCCCTACTGCCAAATCGCGTCCTCCAATCTTACCAGC
TAGCAAAGCAAACGGACGCATTCGACTCTCCGATGCCCATAGGCCACGTCAATCCAAATG-CATCCAGGGTGAAAGCGCG
CCGGAATTGCGGAGGCCTCACGACTAATCGGCAATAGCAAAAAGCTGCTTTAGTCATGCACAGTAAGGGCCAGGCCATCC
GCTATATGGGACCGAGGCTGTGCGGGAGTAGCCGGTGTCGGTAACACTGGTACTGTCGTAATCTCGTACAGCGAGGATAC
TTAATCCCATATCAAGAAGAGGCTTAGCGGTTCGGTCAGCCTTCGCGGATTATATAGTTGGCGCGAGGACCCAGTCGACA
CTCCTGGGACAGCGCAAACTATCTGGTAATCACAGAGTTTCCAAATCGTTATGACCTCGGAAGCAGTGGTTTGGTCCAGT
GTAGAGAGATTGACGCCATTTAACGGGAACTCGTCAAACCGGTCGCCAGCCCCTTGCCACGAATTCTCAGTGCCTTGCAC
GGGGCAATCATGGCTAGTAGCAAAATGATACGGCGCACTCTAAGTACCGCCCACAACGCTATCCAGAAGACACGTAAGCG
GTGTGCTTTCGTCGTACGCCTTATTAGCAGATAAAGCCGATTTGGTAGATGGATCGCCCGAAGCG-CGTTGCTCTGTGAT
AA-TTGCGTAAACGATGTCGGCTTTTTAGTTCGACTTATGGATCCCGTTACAAACAACACCTGCTGAAAGACCGTAGTTT
TTCAGCTAGCAACAATGTGATCATGAATGGAGTGGCTCCTAGTAACCTCTGGTCGTACGCGGGAGTGATTTACCATCCCC
ATATTAACTCCCTATGCGAACGCGGGTAAAGCGTAGAGATCCTAGGGGAATATATTAGAGAGTGTCCTGTAATGCTATCC
GAGTCCCCCTAAGTTAATCCTACTGTTGCGAAGTAGGATGAGACGCATCAGGATCGCACCTGAGAAAGGAAGGTAGCTGT
ATTGCATTATTGGTAAATACTATCGTGCCGAGGAACGCCCAACAAGTGCAGGGGCGGGTTTTCCATTGGCTTGTAGCTAC
ATGAGGGTATTAAGAGGTCCGACACATACAGGCGTCCCCCGGGGTTGCGAGTATGTCGAGTTACCTAAAACAGCTGCCAC
AGGGGAACGATCTCTCAATGGCGTGCTAGTAAACGGTCGACCAGAGGCTTTATCACTTCCAGGAGCAAAAGAACTGGTCC
AGCGGAAGGGTGAGGTTTTCG-GTACCACCCTTCTCCATTTATCTTGCTCCAAGCATATCCTCGCAACTGTACCGCACCT
CTCATGTGCCCGCGTTATATCAGTATGGTCAGGGGCCAGTACCGCCGAGGGAAGCTAGTCCATCACGCTTACGAGTAGTC
TAAACACGTTGACGAACCTTTATGGGCCGGCACCTTCTCAGTCGCTATAAGCCGTTACTGGGGAATCACCTCCCCGTCAC
TTCTTTGGTAGATTACTGTGGAGGCTTGAATGGGTCCGAGGATTGACGAATGTCGCTAGCCTCGCCAACTTCGCGTTATT
GGAACGCCCGATGACGCAGTCATCCGGCTAAAAGTTGTCTTGAACTAACCGAGGTTAACTAACCATGGATTAACAGCAGG
CCACT-TTGATACAATACTAGTGGCCCAGGTGCTAAGACTAAAGAGACGACCAACG-CTGAAACGAGGAGGATACACTCG
CATCACGGTGAGTGTTTGATCTCTATTCATCCTTCCGAGGACTCCTTGGCCGCTCACCTTTATCTTCCCGCAGAAACAGT
TCCATACCAAGAGTGAGTCTCCTTGCAGCATTTTGGGGGCTTGTAGAGGGACATTCGGGGCTATTATTAAATGATTGCCC
GTGTGCCTGGGACGGCAGGGCGATACGAAACTAGATACTGTGTCCTTGGCACAAACATCATGCATATGAACCACTAACTC
GGTCATCCTTGCTGTCAGTGCAAGGGAGAGGATGCTGGCAACCCACACTCATTCGCTGCTTACTTAGATTACAGCAGGTG
TGGGATCGCCCTACTTACGGTTAGGAGGTATGCCGGGGGCCCATAATAGGCGGGAGGTTCCGCAATTGATTACGTACAAA
GGTGGACCAGTCTGAGTTATCTACTCGAGTAACGCACCCGAGGGGATAGTTACTGCCTGACCTGTGCTGAACCGAGAGCT
AGATCATTCATCTGTGCGGCAGATACCCCCGATGAGTGTACGTAAGTGCTGCACGCTCGTATCTATGGCGCGGGCGCGGG
CATAAGCTGCGATGTGTTAGGGCAGATAATGCCTCGACAATACAAGGGGATCAATGGACGGGACTGGAGGTGGTAGAATT
TCGAAGAGGGCGAATCCGGCCGAACGAGGGAAGAGCGTGTAGGAACATCTACGGGGTACTAGGTGAGCGTTTGGCTTCAT
TGCACTCTGAGGAGCAGCTCACCCCGGACACCTTCTTAGTGAATTTAGTCAAACCTCTTAGTACGCTAGAAGTTCGGGGC
AATGATACCTTTAATCCACCACGGAAGGCGACATCATCGCGACTCTGAGGCCAGGGTCGGCGTCGAGAATACCCATCCAC
GGCGGGAGAGAAAGACAAAAGACGGCGCCATGCATATTGAGGGGAGAAATGTTTGGAAATAATCCTGAGCCAGCGGGCAT
TGGAACCGGCAGGGACCAATCTCATGGGTGGCGGCCATGTGTACACTTCGCAGCTTCGGTCTGAAGATGAGTTAATGGGG
GGGGAAAGGGGAATAAACGGACGCAACTATCCCGTCTGACGCCAGCGTTATGACTTACTGAACAGCTCTTCCTCAGGAAG
GAGCTCCTCGCAACTTATACTGATATCTTTCCCTACATCGTACTCGGACCACACGTGCGTGTGACTAGGGTACTCCTCTG
CCGGAGCTAGGCCGTCATCGGCGGGGTTCAGGAGACAACACCTTGCATCAATTACATCGGTGTGATAACAAGCTGTCGAC
TTGGCCGGCCTGCCGTTATGTTCGGTGCAGGGGTATTGGCAAGCGTGCCCACAGACCTAAAGTGGAACCAAACAACAATA
CCGCGGCTACTGGCGGCGAGGAGAAGGGCCGCATATCAACTGTGGCATCCGTGGGTTTCGAGGCATCTGCTGGCTTGACC
CGGCATGCCAGCTCAGAATAAGGTCAATCGTAAGACCGCGCGACTCTTATAAAAGCTTATCGCATTGCGGCCGTGAGATC
ATTGATTTTGTTGTAGGCTTATGACGCTTGTATGACAACACGTAGGATGCGCGAGCGGCAGCA-GCGAACCCTAAACGTG
AGTGTCCACTCCAGAGAGTAAACAGTAGACAGGTCTTGTTCCAGACGCCGCTTCTTTAGCTTGTATCGCCCCGACGCCCG
GCCTCTCGGTCCATCCGTGGACCCAGGATCGTATCTATATACCAAGTAAGGATAGCCTCGCGTTTGTCCTGAAACGCGTT
CGGGGCCTACTTGGAACTGGAAGGGCAGCGGAGGTCGGTGAGACTTGTGAAGTGGTAACCACGGGTGGGGAGAAGCTAGG
CCAAGTTGTGACTCAAGGAGTCAACCTCTATCCCCAGGAGCGGCGTTAAGGGTGGGTTCACCTTGAAGAACCATCAGCAC
ATTATGGATGGCCAAGACGCTAACGACCGTAGGTAATCGTTGCCGGGTTGCCCCCGGTCGACTCGGTGGGTGGAGTAAGC
ATTCTATATGCAAAACGCCTCGGCTACGGATAGCCCATATGGTTGCTACTGTCCGACGCTTACGGCATTTCGCATGAAGA
GGTGTGCATAAGGATTTGGAGAGTGGTGAAAACAGATTTTTCCCCGTTATGTGCCGACCATACCATATGTTCTTTTGGTG
CAGGACAGAGTGGGGTGGTTGATGGGGAAGTGAAGACGCGCCTTTCCTTGACTGATAGAAAGGATAAGCCTAACCGTTGG
CTGCAGGGTGCGCTCGCCGGATCCCTCTACAGTCCCCAGCTAAATGTGATGAGGACAGATACTATCTTGCCAAGGGAAAA
GCCGAGGGTCGGAGGCATGAGCACGATCGGTCCCCTAACACTGCTACTCAACCCCGGTAGTAGAGAATCACCAACGCTTC
CAGTCACTCGCAGAAGTAATCAAGGTGCGCTCCGTCGTCTATCGTCGTCTCGTGATGTCTTGTGCGCAGAGCGCTCCGAT
GGGTGGGAACGTACCCGGCGATATCTTGCGCCAATGGTGGAGCAGTGCTGTGGGATTTTCCAAACGAAGAATCACACATC
TATGCCGAGTCACAAGCCGGTACACTGCCACGACAGTGCTGCCATGATGTTACTGAGACATGAGACTGATTCAACGATCA
TAGACTACGCCAGTCCACACGGAGTTCCACGCGTGCGATTGCGGGGTGGCGACATAGGCGCCCGAGTGACCCGTCGTCTA
CGGGACGCAGAGGGTATGAATGCTCCAAACCCGGTAGTGCCACTACTCTGAAGATGCTTTTGGGATAGTTGCATTTACTG
TCAGGGTCTATGGTGAATCTTTTTAAAAGATTTGAGACTGTCGGGGCGGGTACAGATCAACGACAGAGTAATGATCATTC
GTTCTGCTCCTTCGTGATGGGCCTTTTGAGCGAGTTTACGGCTCTGGCGACAAGACCCGCCGACTACCAAGAGTGGCTTG
AGGAACTGAAATAGGGACGACCTGCTTACTGCAGCGGGAGGTGAGTAACACACTATGTGTTTTTGGCATGCGACCGAGGC
AATGGAGGCAATGGAAAGCGACCTTCAATAACAGTGCCTGGGAGTGCGACCGAGAATAAACGGTACATATGGGAGCCTAC
TTACCGCAATTTCCACACGGTGGCTTCCCATGAGAACCGCCACCCGGAACTTAATAACGATCCTCTAGAAAAGTCGCGGT
AAAGAACAGGTGG-TATGACTGGAGAGGCGCGATCCGCAACTTCGCCAACATCTCGGTCTGATCGGGTAAATGCAGGGCG
GAAGTGTCCACTCCTGGAATAGTTTCCCCACGACCACGGGGACTTTGTTCACATATTCGCCGCCCCCAGCGGGCTCGTTC
ATCAGCCGCGCCGGTTTAACGTCACAAGCAGCCAAAATACAATTGCTGTCACGGCGAATCTGTGCGAGATTCGGGACTGT
AGAGGACAAGAATAATCGGTGTAGCACCGGTTGTTCGTAGTACTGGCTGTGGGGCAGACGCTTGTATAGAGGCACTTGTA
ATGGTCATGATTCCCCCGCGTGGGGCCTGGCTGCCTGGATCCGGGAATTGACTCGTCAAAGACGCCCTAACCGGACCCCG
GGCGCGCATCTGGCCAAGTTCCATAAGGGGTAGAGGCCGAATGATAGAGAACGTTTGAGGAGACCATTGTTTTGCGTGTT
ATCTGTTAAGGAACCCCCAAAGATGAATCCGTTACATGGCCACTGACAGATCAAACCCTTTTTTGGTCTCACCCACACGC
TTGTTGTTGGCCCTCTTTGCCGACTAAAAGTAAGGTAATCCATGTAGTCAGTCCTCTATGACGCACATTATAATGTTATT
AGAGACATTCACTCGAACGGTCCTCCGGACCGTGCGATCCCATGCCTCTTCAGTCCTGAAAGAATACGTAACAAAATGCG
TGCGATGAGCTGGCCTATAATTGCAATCGGTTTTAGGGGATCGCAAAACGAGTTCTTTCAACGCTGCAGAAACCGCTACG
AACCTGATTCAGGCGACGCCCGGCGTCTCCCCAGTAATGATGGTCGATTGCTCAGTACGAAAACATGTGCATTCTAGATC
CCTGCCGGAGTTTCTGGACTCGCCACCGGTCCTCTCCGTGTGTCTCTGTGAATGCCAGGTAGTTTCAATATAAACGTCAT
TGCCTTATACATGCTAGCTTTACTAGGGTGAGAAACCTTGCATTAGAACAATACCTGCAAGAAGGGTAGTTTATCTTCCT
GTGGATCACCGGAAAGGTTGTTGTTCCTCAGGCTGCGCCTTTACGCCATACTCCATGTATTACTGAGGCGCCATGGTACC
TGGCAGACACATTTAGAGTGCTTGGTAGGTTCTCACTCAGGCATTCCATTGGAGAGGGTCCTGGGAGACCCTAAGCCCAG
CGCGCGAATGAGGTTTCAGGATAAGGACCAACGCAACTGTCCCTACTGTCGCCCGGCACGGTCAGGTGAAGCCCGATGAC
GACCCATAGCGCACCACCAGAAACTGCCGGACGTTTAGCTACACTGCTCAGCTCTATATAGCACCGAGTCATTCTCGGGT
TACTGCGTACGGCCTCGACCCCTCATATTGTAGCCCTATTTCAATCATCGTTAGGTCCACGGCGACACGCGTGACGTGCA
GGCCCACTGCGTCAGCAAGTAAGTCGAAGACTACAAAGACAAGGGCTCAGGATCCTGACTGGTGAACACTTGTAGGTCTA
AGGGCAGATAGTCATCAAGGCAAGGGCTTCTTTATTCTGAGTGCAGAGGAGTCTAGAACATTAGTTCTCATATCCTGCGA
AGACACTCCCGACAACCGCCTGGGGATGCGTCGGATCTACGAATCCCGTGCGCTCTACCTCGTCGATCAGGCCCAGCCCC
TAGAAGACCATCCCATCTAAGAACTCCTGTGTGAGCCAAATTACGTCAAATACCTTTGGAAACTCTGCTGCTTGACCACT
AGATTTCTTTACGATGGCTAATCGAGCCTAGGACCGATCATCTCCACGGATTTTGGTACTCGACCTGAACCAAAGTGAGC
TAATGTTCTGCTAAGAGGGACAAGAATACTGGGTCCCTTGTCGGTTTCGGAGCTGGCGCGCCCTCTGGGTCAGGGCGGTA
GTATATAGCAAAGGGGTACACAGGCGCATCTCTAGTCAACAGACGGGTGTCACACTGTCGCGGATAATTGCATGCGCAGC
GGCGGGCGGCCTGCTAGCAAAAAAGGACACGTCTGGGCGACCAGTGCTGGACGTACGCGCACTGCGTCTCGCTGGCGCAG
AAACGACAACCGGCCCCCTGTGGGTTGTTTGTGGGCGGACTTCCAACCTACGGGAAGTACAAGGGCGGGTCGGCTAGAGG
GATGACGGAGTTGGTAACGTAACTGGAGGATATAATTGAGTCGGATGTCTACTCAACTCGAGTCAAGGTTGTGTGTCCTA
ATAACTTGGTAGAAGGGCCTGCGTCGGACTGGGTCTACTAAAGTTTATGTCCGGCGGCCTTGCAAACAAAGTACGATGAC
TAGACTCTGGGTACATGTGTAATACCAATTAGGGGTGAGGCTGCATTACCAATGGGAGTACAGAGTAAAGGATGCTGGTA
GTGACCCAGCCTAGACCCAGGACCGCCTTTGGACGGATGTCTAAAGCCTCTGCACCAAGCAAACCGATTCGCACCTAAAG
TACGTTGTCCGGCGATCATTTCTAGCACCCGTTACCCCCCGCAGCATTGGCTTCTGCCGCACATCCAGCACTTAAACGCT
CGCAGGTAGCGCCCTCCTACAGTCCAAGTGGAGCCCCTACCGTTGGACGACCTCAGGAGTCGGAATTCTGAGAAGTACGG
TGGACCCGGTCATCGGAGCATAGCAATCGGATGGTATCCAAAGGTCTATGAGGAGTGTGCTGTATCTGGAGAATCAGTTG
TGTAATTAACGAACTAAAACGGCACGTCGGGTCTAGAGATCGTCATCGCCAGGGCATAACAAATCACACCTTGAGTACAA
TAAGTGGGGTCTGTGGTGCCGCTCATTTATATTAGTAGCGACGTACATGATCGGTATGTAGGGGGAACGGACATGATCTT
TGTCCTGGAGTTGTTGGATTCGTTCCGGGGCTCGTATAGAACTCCCTCAGGTAAGTAACTTGGCATGACCGTGTATATTG
GGAGATACTCGCTCAGTGTAGCCCATGACTTCCTACCCTTCTGAAGAGGGGATTCCGGCTAACTGTATTCATTCACTGAG
GAGCACTCCACGTTCCAGCAGGGGCCTGGGCAACACTCTAGCTGCGTTGATGGACCTCCTTGAGCATGCCTTCTCTGGGT
GTGTAGACAGACTAAGATCTGATATATCCTCTAGTATCTCCGACACAGGGGTATGAAGACGTTAGCGGCGTATTCGGGAT
GCATCCCTGGGAGAACAAGGACACGGAGAAGCACACGTAGATTATTCCCTTCACAATCAGAGGAAAAAGAATTGCCGGGG
CTCCCACGGCCTGAGGGCGTATCAGACCACTAATCAAAGGCAGTCCTAGAGTAAGGGGTCCGGTGCCCCTAAGAGTCGCA
AAATTGGACAGCAAGTCCAGGGGGCCAGCTGAAGGCCGCCCTAAATACTGCCACGCCGTCTGATCTGCAGTTAGACAATG
TGCTTCTTCGTACACTAATCGGCAGACTATCACGTCTTAAAACCCAAGGATCCTCGGATAGGCGGCCACTCTAGTCGCCA
AAATCCGCACTTGTTCAGCAAACGGACGTCTCACGTCGGGGCATGACACATGCGCTCTGAAAAGGGGATTAACTGAATCA
GACTGTCTAACAAGCCGGAATGTCATATTTTGGTGGCTGGCATAAAGTAGCTCAGGTATTATGGCGTGGTGGACCCTGGG
ACTCTAACATGTCCATTGCGACCCGACCCGCCATAGGGATCTAGCAGCCCCGCAGCGGACAAAGGTAGGGTGTTGAAGCG
GAGGAAGCACTCCCGCGAGACTAGGAAAACAGCCCCATCCCAGTTACCGCTGGTAAGTGTGCTCTACCCCGAGTAGACCA
TCGGGCGGCACAAGCTATGGCACTTATGGCTCGCCTAATTTAAGGAGGGGGGTCGCTGTGACAGTGCCGAGGAGCACGGA
GCATACCAGAAAGTAAGGTAGACTGGTAACATGTCTGCCAGTCTAACACAGGAAGCCTGAACAACCTGGAAGGGAGGTCT
GCCTCGTAGAGTGCGAGGGTGTCCGGGAAGGAGCGGATCTACAGTACGAGGATATGAGTTTAGAAAAAAGGTCGTGAGAC
GTCAGTGACTCGAGTCCGATGCATATAAGTTCCGAGTTTGGAATTGTTAGACTAAGGCTCTAATGACGTATAACCCTCGA
CGCTACGGCCCAGTCTGTCCGCGGGGTCGGTGATCGGGCCGAAGAGCGGTCCTGCCGTAGCATCAAGCCGTTAAGGAATC
CATCAGTTATGCTCGCCGGTGACATTCCCGGGGTGACCGGGTAGTGAAGGCCACCTAGAGCAATTTGGAGGAACTGGAAC
CGAGCTAGATCTCAACACGCGACCCGGAGCGAGCAGTATGCCTTCACGTGTCACGCTGGGGGATGCTTATTGGGTCCTCT
GCCAGCTCGCAATGCAAACTATTGCGCACCCCACCCGGGGTCATGAGCGACAGTAAAGCTACTGCCTTCTATAGTTCGGT
GCATGTTTAACCCCTCATAGATCCAACCATGCTGGGGTGTCATGTCTACAACGCCAAGATCATCCACTGCTGTGGTCTAT
GTTGTACGCCCAAATGCAGGGGACAACGATTAGTCGGAAAAGCGTGTGACGGCAGCGCGCCCGCTGCTCCGAAGTAGAAT
GATCCAAGCGTCCGGTAGTTAAGGTCCCTGCAA-GAATTAGGGCGGCGGA-CAGCGGGATCCACGTAGCGGACGACATGC
TAGAACAGTGACTCGATTACGTCAGGTCTAAACATTACACACTGCCTAGATATGCTTCATCTAAAGCCGCATATTAATCA
ACCTGGTGAACACGGCCTATACACGTCGTCCCGCCGGGCATACGGTGCATGCCGGATGCGGACGTGGCCCAGCGAAGGCC
TTGTACACCCCCATATCATCCACGAGGCACAGTTCATACGAAGCCGCGCGCGTTCCTCCAAAAACTGAGCGTCGAAAGCA
GTGAGCAATATGGGGTGTGGTTGGCCTACTCTTCCGCCAGCTTGTTGGAACCGGCACGCGTTCGCGATATCTGCTGACAG
ATAAGGGTGACCGTCATCTGCCCATTGGCTCCGCCGTGGTGTGTGGTATCCCACGGAGTCCTAGAAGCCTACCAGGATTA
TCAGCCATCGAGCGTGACGCACCGGGCTATCATACGGTTTCATCCGCCCCGACAGCTGACG-TGGTCAACAGTGGGTGGT
GACTTATGGGGTCTGAAAACGTCGCATGTGTAGCGTCACAAGACTCGAAATTCTGGGGGCGGCTGTATTGAGCGACTACC
GGTAGAACGAAGTATGCTGTTTCGAAACGTCCCCCCCGCTTAGAACTGCACGAGCCTTGACGCGATAGACGAATACTGGG
GCCAAACGGGTGGACAAACGATAGGAGCCGGATGACCGTTCTAGTAACTAAGGAATGGATGTCGTTCCAGTGACGGGCAG
GGCTGGCCGCATCGCACGAGAGAGATGTATCCTCCGGAAGCCCTTCATTATTGTCAAATCTGATGGCCTCTAGAGTAGCT
CCAGTCCGCCGTCTTCCATAAGGACGTTGGCCTTCGGGACACTTAACCACGTCAGGTAGGAATATATCGGGGCAAGACTG
CCCGAAAGCACAGATGACACCGCGCTCATCTACTAGAGTGTAATTGACGTCATCCGACCAGAATGTGGCAAAACTTAAGG
CTACCGGAAACGGAGGGTCACTCCTCACCATCAACTACCGCCTGCCTTCGCTCCGCAAGTAACAATACCAAGAGGGTACC
AGCTTCCTGAGCGGCCGCCTCGACAGCGGCTTGATGAATGACGCATCAAAAGTATCACCGGCGTCGAAACATAGGGCAAA
CGGTGTGCGT-TGGTAAACAGTACGAACCCCGGCAGCCGTGGCTCTAAACCGTGAGCTGTATCAGCGTTTCGCGGAGGCT
TTGCATTTTACATGTGGATTGCGGGTGCGTCCGTTAACTCTATATGACGAACATAGCTCTAGGCAGCAAGCAGCCTCCCA
ATTGGCACGTCCGATTCGAGCCCATGGGAGGTACCCCATGTGTGGATGGAGTTGGATTGGGTAATACCTCACCTGTCTCT
TAATTCCTACTTCAGGGTAGCCCTCCCGAAGTTCCTGTCCCCAATAAGATTAAATAGGTGGGCCAAGTAAACGGGCGTAC
CTCCTCAACCTCGATAGCGAGACGAGATGGAGAAGTGCGCAACCGTTCGGCCACTGAATTAAATCGGGCCAGGCAAAGTA
CTATTGCGTTTAACAAAATACTGAGGCGTTCGGTCTTGCAATCCCAAGGCGATGCACAGGGCCAAAGTTACCTTGGCGGG
ATAGCTTGTATCGAACACAGTCAAGGGCAGGTCTCTATGACATACGTCGTGAGGGATATCGTCCTGCTCCAATGGGTTCA
TATCCGCTCCCCGATATAATAACGGACCATGGAGGGACGATGTATCCCCAGCTAAGAGAAAGGCGTCATAGATCTTCCAT
GCTTTCAAAAGGGCTCCCAGCACGTTCTGTAACCGCCTTGAGAATCTGTCGTATCGGGCCGCAGCTTAGCGGCACAAGAC
GTTATCCAATTCCCGTTGGCAAGCATTTTTAAAGGTTTTACCGTGTTATAGGCTCCTGGAACTGCAGCTGCTATACTTTG
TTCTAGCATTCCGCGGAACCCCCCTACGCGTCTTCCCTTCATCCATAAGGCGGTCCATCGTTCACGACTGCGACCCAAAA
GTTGGCTCCTGGTACCCCGCACCAGTAAACTTCTTGCATCGGCCCCGAATGAAAGGGTCGTCCCAGGTTTCGCCGGGTTT
GCCGTTTCACGCCCTTCGCGAGACCCGGGCGGAGCCTCCTAGAGCTATAGATCGACAGGACTTTGCCTACAACTAGCACG
CCACCCGTCTCGGGCTACATGAATGCAAAGGCAAGTTGACCAGGGAGTCCCTGTGAGTGCGTACTGTCCATCGGACTATT
CTCGGGTCCTTTAGTGTTGAATCAGACTGGTACGTCAATGACGTCGACAAATCCAGGCCCTGCCAGTAATCAGCGCAAAT
GCCCAATGGCGGTGCACATGAAGCGACGGAACAGCATACGGATGAGGCTCTGACGAACGGCCGCAGACCTTTTACAAGTG
TTACGTACCCAGTCGCTCACATGACTGGACCCCAGCTGTACCGACCACGGCGAGCATCGTGACAGGCCGAAGGGGAGGGA
AGTTTGGTTGCTGCATCGGACACCGCGACAATGATCCGTGCTGCTTCCTGAGTCAGATACCAGCGGCAGGTGAGCCAAAG
AATGGGAACAACTTCTAGGTAACCGGAACAGTTCGCATGCAATAGTTTGGCACTGGTATCAGCCCGTCTCAACACTGGGC
TGGAGGAATCCGAAGCCATCACCCAATGTTGAGAGAACTCCTGTCCGGACCCTATCCTGGGACGCGAATCACCGATCGCC
GCAGATCAGCGCCGCGTGGGAGCCTCGATAAAGCTGCAAACGGAACATGGAAAAGAGAGCGCCTGCGCTGTGCA-CCGAC
TACGGCGTTACTCTCCGCGGGAGGGGCCCGGGTTCAAGTCCAAGGAGGGGGCTCTAGTATTCCACTCCTGAAGGTGCCGG
TACGTCATGGTATCTAGAGCGTGCTATTCTATTCTAAGGAGACCTCACGGCAAAGGCCGTCCGATCCTGATTAACTGATC
CGTCTGGTGGGGCGATCCAAGTGAGGCTTCGATGCACCGAGTTATTCATTGGCTCAACCCGCCAGTGCGCGCAATTAGGG
CGTTATGCATAGAAGCCGATAATAGCGAAAAATGCAGTTGCCCGGGATCTTCCCTCCCGGCACGACTCCGCCTAGAAGGG
TTAGATGGACGCGCGATCATCACCATAACAAGATATAACCTCTACGCATTTCTGCGGGAGAGACAGACCATATAGACCGC
CGGGTCGTTAAACTCTTTCACTGACACTATAGCCGCAAATTATAGTTGCGGGCCACCAATAGAGGGGGGCCGGGCGTGGT
ATTTTCTCCGTTATCAGATTTGGGTAAAAGAGCCTACCATTTGACTGACTAGAGGAGACAAGATAGTTTCAGACGGGTCG
TGGCAGCGACTTAGAATATTCCTCCAATATACTCATATCCCGAATCTATCCAGTTAGGGCTAGGCATACACAGATACGGG
GCTCTTCACAAGGGTAGCCCGCGACACCTAAGTCCATAAATTGCCGTGCGAGTGAAAGTTTTAGAGCTGGGCAATACCGC
TTAGCGAACGATCTACAC-ATAAGGGGGTACCCTTGGACTAATCACAGCTAGAAGAACGACGCTACTGGGGATCCGACAT
ATAACTCAGTCTTCCAAAACGGCGAGTTACGTATTGGATCTCGCAACGAGTCCTAATCGGCGGGGTAGTGTCCAACACGA
TGCCGCGTGGCAGCGTGGAATCGGGTCCAGGGGATACACAACCGGGAACGATGCGCCGGGTGACGCGGATATGTCCATGT
CTCCTGGTTTCTAGGACAGTGCGCACTGTGGCGCGGGCCGACCAGACGCAAGACGGCCGTCGCGTTGACTTCTAGATCGC
TCATCTTAGAACGCACGCGTGTCGCCGGAGTTCGGACCGCTCCCGGGCAACGGAGTCATGGAGATGGGACGCGCTAACCC
GACAGGGGAAGGGCCGGCCTAGTCGTCCCTTCACTGCTATACTTCGTATAGGGACGCTATCGTTGGACTCAGGAGTACGG
GGGGGTCAGTTCGCGACCGGTACACATAGAGTGTGCGTGTGACAAGAGAAGAAACTTAGTCCAAACGTTGCTTGGGAACC
CGGATGTGACGTTCGAGGCTGGAGAAGCACTAGAAAAAATTACACAGTTGCCGAGCGAATGTGGACCGCATAGTTATGAA
AGTAAGTCCGGGACCAAGTATGCTGTAAAATTTACGATCGACCACCTTGAAGACGCTTTGCCCCAACGCAAGAAAGAATA
ACCACATCGACCGACCTTTGGACGGCAATGTATGATGGGAGATCTCACCGCGATGGTAGTAGCGCAATATACAGAGGCCA
ACCCTTATCTAGGTATTCAGTTGGGCCTGCCTGACGTCTCACCTACTCCTCAAATTTAGGCACGACCAGTGAACAAGTAT
GCATCCGGGAACTGTGCAGACATGCAATATACGCGGCCAGACCCCAAAGTCAGTTGCCATAGGCCGGAGGCGACACATTT
CGAGGTCTTATTCTGGGCTCAGGCTACCAACGAGCGATGTGTAGTGGTGACCGCCGGCCATTCTACTATCAGCCTGGCTT
GACCTAATAGATCGCCTTGGAAATCCGATCTCAATGCGTAGAGACTGTAGAGAGGATTGGGACAAGACGAGAGAAGGATC
AGTCATTGGTTCCCGAACCACTGAGGACGGCGGATGTCTTCGCCCCCTATAGGGCGCCAGTTTCGGCTTGCGG-TACACT
GTGCCCAGTGCGGACTGCCGCAGTTAACAGTTTTGAACATGCTGGGGGTTCCTCTAGCGCCAATGCACAGTTTGGCGCGC
TCGCTCACCAGATTATGATCGGTTTAGAGATTACTGTGCTATACAGACAGCTCACTCTTGCTCTTGTGGCGACGGGCCGC
AACGAGGGGCCCAATCTCCCGCGCTTCCCTTAGACGCGTTGACATCGAGGGGCATACTTTTTTGAATTACGAGTCTGGAT
CG-CTTTCTTCCTACGTTCTAGTATAAGATCCCTCCTACTTTTGACAACCGCGGAGGAGGTCGGTCTATGGCGAAGGTAG
ATTGGGCCTCCTCGTCATTGCTGAAAGAAACGAGGCGAGCCACCAAACGTTGCCATGGCTTTACCACGGTGGTTCGCCCC
CTCAGACTCCGTCTCGGGAGCTTAGCCCCC-CCTTATAGATTACCCCCACAAAACTGCTCGAGACCCGATAGGTTCGCAA
TCGACCAAGGTGGCTAACCCCATGCTGGGGCGAAGTTACCAGTGTCATCTGGTTCATGCCGGAGAGTTTGACGTGCCTGC
TGTCCACGTCCAAGATGATCGTGCGATCATGCCAGGCCCTCGTACTGAAATGCTAAGTATTATTTCCTGATCTCTGCACG
ATTTCGTCGAGTAGAAACACTTTCGTTCCCCTGCCGAGCTCAAGTTCTCTTAATCTTCCACCCTGCAGTTGAGAAGTTCA
GAGGGACGTGCTTCTGGACTCGAGAAAACATAATTAGACCCGGGAGAGTGCGCGAAGATACAATCTAAGGTGACTGCATC
TCTTGAGCTCCGTGAGCTAGTATGTGACGAGTCTCTGCTAGTGCAAGGGGGCGGGCGTCCGACCGTGCTCCATGGGGGGG
GCTTGGGGCGGGTTGCCCCTTGGTCCATGGCCTGCTCGAGTGTATATGTCGTTCGATTGGCTGGTTCGTTATTGGAGCTA
TGCCTGTGGCCCGCGACCTCTCATAGAGTGCAGACAGTCCTCGCGGCCGCGTCTGAGTGGGGGTCGCGCGCTCGAAACCA
GTTTATCCTTTCCGCATTCCTCTCCGCGGTCCAGTACCAAATATCACTACGGCCTAGTGCGAACTTCAGGGCGGAGTCGG
CTGTCGGGAGTATTCGCAGCTGGTGCGACACGCCGGGCCACAGCGGTTAGGTCGACATATAAACAGAAGTGGACAGAAAG
GAACGTTTTTTGTGGTGGAGCCTATCCCGCGCGTGAGA-CTGACTCTCCTTCATAGCTTTTGCGTACCGCCACATTATAG
GTTTGCTCCCCCTAAATCCCGGGTGCCCACTCCGCGGGTCATCTAA-CTGTTCGACCATATGTTTTGGAATGCGTATCGG
ACGATCGTCTCGTCGCTAGTTGGTCATAAGCCGGCTCGACGCCACGCCGTCCTCCCTTGCTTAAGGTCGGACTTACAAAT
GTGGTCTGTTCTGGCCCACCGTCCTAGTCAGCTCATCGAGTCTACCACATCTCTGCGCTACACAGTGGTAGGCCCCTTCC
CCCGGCGCGATACAGCTCGTCTGTTACATGCTTGACCTGCAGGGGGTTTACCGCCACAAGGCAGGGTCCCCGTCTGGGAG
GTCCGAAGCTCGTGGTCGAGGTCGTGGTACTACAGCGGTCTGTTTTTGTATGGGGCGAGTACCCACCAGGAATTTTCCCT
GAATCGAGTTCCCGGGTCCCCTCGTAAGGAGAGGCAGCTTGTAAGCCTAAGAGGAAATTCTCTATCCTCCGTGATCTTTC
AAAAAGGCGAGCCAATTATTCTTGGACTTTGCACTGTCTATCCGCGCTCGAGCACTTCGGCGGGGAAGTACTCGTACCTG
CTAACTTGCAACGGCGGCTATCAATGGAGTTGCTGACAGGGGCCGTTCTCCTGCTTGCAGCGAATGCAGTCGGGGTGCTC
ATCAAGCTGTTAGGTGATAGGCCGCTGCACTACGTTACAGCGCGTCTGGCCTTGGATTCATCAATTTCCGGTTTAAGACC
GTAAATATATTGGATGGGAGCAGGTCTTACGGCTGGTTTTTCCGTGACATGTGCCCCTCTCCTTAGGGATAACCGCCAAT
ATAACTCTATGTGCCGAGAGACACTTAGGGATACGTCGCCTTACCCGTTCTGTCGCTTGACTTTCCGTCGTTATTGTTGC
CAGATAGATACCGGGCACCCTGACGCTGTATCGTACGGTGCGTTTTTGATTCGGCACCCCCTCTCTTGCATCCCCATTGT
TACAGACCGGGCCAGTTTGCAACTCTTGCGCTGCCGAACGCAGGTGCAAGTTGCACCGATCGCAGCCGGTTCGCGGTACC
TCACCTTCCAGTGGACTAGGAAGGCTTTCCCCATCCCCCCAGGACCTGGGCGGTGGCCCTCAATGTCTGACTTGTTCCTG
TGATCACGTCTTC-ATTGTCACGGCGGCCGCACTGACTCTTGAAAGTAGCTATAATACCGTAATTGTTTGTCGTGTCTGG
TACAACTTAATTGGGCGCTTACAACCTATTGACGCTCCGATAGAGTAAACGACGTGAGCCACACAGCTATCTCGCGCTCA
CATATCCCTCTAGGCGAAAACGGGAACTCCACGTCGTCCTATTATGAGGCGAGGTAGCCCTGGTGGCACCCCTCTGGTGT
ACTGTTCCGGCAGTGAAATAACATAGGGAGAGAACCTGGGAGGATTCCCAGAACTGCCTACAATCCCCTCAGGTTGATAT
CTTACCAAAGCTGCATGGGAAAAAATTCCATATACCTGCAAAGAAAACATCCATTTCCAGTCGGCACTGTGTCCCGTGCG
TCCTGTACCGGTTGAGGTAGTCATCCGGAGGTAGC-CGCAAGGTTCTTGCCTCTCCGAGTACTAAAGTCCTTCACTCAAC
GGGCAGAGAGCACGCATAAGGCATAAACGACGGGCGCTGCATTGTCCCCAACGCATCATGCCATCCTCCACGGACTCTAC
ACCTAAAGCGCACCTGACGCGTATTCCGGGAAGACGTGGCAAATGGTGCTAAGAGTCCTGCGAGCCAGCGCCGGGGACCC
AGATGCTGAAGGGCGTGGCACTAGAGGACCAAGGAACGTGGCCCACAATAACACTCAACCATATCTAGTTCAACGCAACT
GTAGACGAACTGGCTCCCGAACTATGGGACTCCAATCGAGCACGCGGACTCATGGGCCTGCCGTAGAGGCGGCCCCAGAT
GCGTCGCCAAGATGGGGTAAGCAGGCGAGGGAGTAGCCTTAAGTGCGGTCCGGCTACAACGGGACTCTTCGTGTTAATCA
CTGCAAACTTTCCTACATAAATTCACATCCACGTAGGACCGCGGGGGCCGTAGACGGAGACTAACTCACATGCCCTAGTA
CGACAAGGTTATGCAGCCTCGGCCACGGTCCTCACGTCTATGGCGGGCTCGCAGGAACGACCCTTGACAAAATACGGGCA
AGGTGGCACAGCCTGCGAGGGGCGGTGACTCAGCCAATATACAAGAAATCTGTTAGAATAATACGGAATGAAGGGCCAAG
GGAGATTTTACGGTGCGCGAGAATTAATGCGCAAGATACAGTCCCACCTATAGTAACATGGAAACGCACCCTTGATTGAC
AGATGAGCCATGCACGCCTGGCTTCTGGGATCAGGAGGTTCTCGTAATCCGGAAGCGTCAGCCAGTGACCGCCATGCATG
CACTCCTATCCATGTCGTGAGGGCTGCGACCTGGCCTTGCAGCCCACATCGGTAACCCAGAACGTAGATGACGGAGCGAC
CACTAGATTCGGCCAATGTGCCGCTCTGTGCGACGGGAATCACCTCTGCCAACAGTGCCGGGGAGGAGTGTTAATACACG
GGCACCCACGGTTCGGTTCTTGACGAGCCGCTCCGTGATGGCTCCGAGTATCGTGCGAGACGCACGGGTCCGCTCGGGTC
GTCGGTACGCTCAAATTGAAACGATCTTTAGTACTATGGGAGCGGGAGTCGTGCAGACTTATGGAACTATATGGGGCCCA
AACCGACTAGCGCGGCTGGGTTTATAGTTACGTTGTCCGCCAAAATATTGGTCCAGTCTGCCTTCTAACACTAGTTTCCA
AATCACGTATGTTCAAAGATGTCGGAAAGCACTAATTTAGGGCACTAACGTGACCCGCCCTAAGCCTCCTAAGGCACTCA
TACTTGGCATCATCGCAACTCTTTATATTGCTTGGTCCTCCGAAAT-GGGTCCGATCAGAGGCTGGGACTCGTAGAAACC
TGATCCGACCGAAAAAGCCGAGTCTGCGATTAGGCGGTCGTGCTCAAGATCTCCGGTAGGAAAGATAAGGGGGCCCCCCG
GGAAGCAACGGCCTTGCGGCTTCGACCATGGGGGTCCCCTGCGCCCATGGGCCTTCACACGAAACTCCCTGCAAACATCG
TGATCCACATCCCAATCGTCGTCCGCCTACCCCAAGCGGGCAAAGATGCGCGCACAAACTCCCTTGAGCTCGGGTGTTCC
CATGTTCCCATCCCATTCCTAAGACCCATGTTCTGGCCGATCAGGGGGCTCTCCGCCGAACGTCAGACCGCATCGAACCT
ATATGGGACAGCCACGATAAAAGCGAAGATGAGAGCTTCATGGTGGTCACGTCCGAGTCAGCACCCTAAATAGGAAAGCC
TATACGGACGATTAACTGTTCACAGTAAGCGATTCAGGTTATTGATTCGTGCTAACTCAAGGCCAAGGACACTCGATACC
TAGTGCAGCCATTCTTCAGTCCGTGCGCAGGCTCGTCTCTAGAGCTCGGATTACACGGTGAAGGGACGTAGTATAAGGAA
CTGGGCTTCAGCGTTCTGCACCTCTTGTAGTGACGTCTGAGGGATCTACTGAGCCTGTCAGACCTCGTGTTTTTACACTG
GCGGGCGCTGAGTGGATGTTTTCTAACTCCGCAAGCGATGAGTCAATACTAGCGACTTGATGTCGCGATCAGACCCTAAT
TGCTCAGCTTTACTGCTTACTTCATTCCATGGCATTCTACCACTCCCACAGTCGGCAGCTTAGACACTAGCGAGCACAGC
GCTCATAACATTACGCGGGGCGCTAAGCAGTTGTGCCGGTCTTTGCCGCAGATCCGATACCACGCTCAGTTTAAGAATTG
GCCAAGGTTCCCCCCTATCAGACGCTTAGCACGCTTCAAGGTTGGCCAGTCGCAAAGGCAGGATGCTTGCAGAGCTACGC
GGTAGCTAGAATCGCAAACCTCGGATCGTGACTACTAGGGGTGCGCACTCCCCTTCCTATCCTTGTGCTAATATATGAGG
CGACATCGGCATGGGCTGCAAACAAACTGTCTGATTATCTAAGGGTTTTGCCTCATCCGCCAGGCCAAATAAGCGTGTAG
ACAACCCCTACCGCTCAAATCGGGTCGATCCTCGCTGCAGCATGGCCGCCGAATTTATGAACATGCGCACGGACGACTAG
GTCGCTACCCCGCGGTCTAGTCTTTCCATGCGAGGGCAGAGGATAGACCTGCAGGGGCGC-TTCCCCTTGAGGCCATTCC
ACCTCGGTAAGATGGCGTCTTGTGAAGGGGTTGGCTGCCAAGCCAAGCATAATACGTCGCGCCCCGTCCGGGTGGTCGCC
CAGGTCTTGGCACAAGGGGATTGTCAGGCGGCTCCCAGTTGTTTTGCCTACACATCGATGAACCGGTTCCGTTCGAAGGA
ATCTGGTCGCTTCACCTTAGGAGTATCACTGGAGATCCTGTTGCTTCGTCTTAATAGTGGTGTTTTTCATCTATCAGGAC
GGGCTCGCATGACAAGGAAAATTAACCAGCGACCATATACCTACATTATTGCCACTAAGGGCTGAATCGTTCCCAGTTGA
CTTCCAGATTGCACACGTCCAATATGTAGTACTAAGTCTGCCTGGAACAGTAAACCGTCCAGCACGAAGTCATAGCCGAG
CGTCTGAACTCGCCTCTCCATTCGCTAAACACGGCTGCTAGCGCCTTGCCCTTCTGCTCCGGCCTACACGCACAGCCACA
TACTGGAGGCAGTGGTACCGCGACCCGGTATCACAGCGGGCATCCTCCACCTATAGCGGTAGCTCTCGTCAT-TACCCGC
GAATTAAGGCTATGCCCAGAGTCTATCACGGCAGGTGGATACGCGGGAGTAGTATAGGTTCTGTAGTAACTACGTTTGCG
CCCAGGGCGCAGAGGCAGTGAGTAGGAGATACGGTACACCCACTGTGGTCATCACGTAGTATGTGCTGAAGAGGGTGGCT
AGTCCAAAGTAGTGGAGTAGCATGAACTAAAAACCACATTAGCGCGCGAAACATCAGGTATACGAAATGGTACTCTGACG
GACGGGTCTCCCGGACCTAAACGGTGTACCTTAGGCTAGAAGACCGCCGGGACCTCGATTCTTTGTCTTGCTTTGTATGT
CGTCTATTGGTAGTTTCCTCGCCCACAGACGGGTTCGAGCCGTTTAACGATCGGCTCGGCATTTGTAATTCATGGTAGAT
TTAATGCAGGACTTCCCTGGGCGGTTGCGCGTAGAATATTGGACCGGGTGCGGCTGTCTCTTTTGAAAGATATCTTCAGG
GGTGTCCGTGCTATCGCAAGAGTCAAAACAAGCAGATGTCACACCAGGTGACCGCCCACGCCACCTCATATAACTATTAA
CTCACTTCGCCTCGGACGTGAAGCTCTGGTGCTAGTCGAACCGTTGCGCGAGACCCGGGCCTTTGGTCGCTTGGGGCCGT
ATCGTACGGCCCTAAGCAGTCCCCCAGTCGGGATCCATTCGTGATCCAGCACACCTGGGATCATCTGGTGAAACAAAGGG
GCAGGGTTATGCCCCCCCGTCCTTCACTGGACGCGGCGCATTATCGTTGACAAGACGCGGGGCATCGGGGGTCCCGCCGA
CCGCTTGCCCCGGTACGATAGGGAGTCTCGCACTTGTCTATCGTGTTATGATAAGGTTGCTGCAAGGCCTGCAGATATGT
ACCGGACGTCCTTCGTACATAGGGGAGTATGTATGCTGTCTTACTCCCCTGCGCCTACAGGAACGGTCCTGCATCACCCC
ACACTTAATGCTCATCGTTGGGGCGCGGAATTTCTGCAAGCACACAGCCAAGGCGAAATCGTAGGATGCATTGCCTGCCT
GAAACAGCCCATTGCCGGCTCCCGACCACTCTTGCCGACTGCGCTTCGTACCCTGTTCCTCGTGTGGTACTCACTTCAGG
CCTACATTTTTA-AGGCATCACCAACGCTATACGGGCTTCTTTGTTTGAACATAAAGATACATACCTGCTAGCGTAGTGA
ACT-AAGGCGGGAATTCGGTGTAGATCGGAGAAAGCCTTCGATGTCGCCTGGGACGCATCAGCCTGCCTAAGATGGAGTC
TTTCCTTGTCTGTAAGTAGAAGGGCGGAACCTCGGAGCTTCCGTATTGCAGTAAAGTTTCAATCTACCGGATAACTGGCC
TCTCACTTGGCCAGAATGGGACGCTATGGCGTACTAAGGACCTGGTGCATTCTGGCGCTACCATCTGCGCTTGGTGACAT
TGTAGGATTAGCACCCGGCGGGCGGGTAAACACACCCTGCGGTCCGCCGGGCGTTCGTTGTACTCCCTAACAGGGACCTC
CTCGTATTGGGACCCCGGGATCTCCATTTTCCTGTCTTCGATGCCTGTGGATTTCCATCCGGAAGGAGAAGAATTGCTGA
TGGTACACGCCATACCCGTAAACCGGGCTCCGCCTAGAAGAGCACTCGAGAACACGTAAAAACGGGGCTTTGATAGAGAC
TCCAGGCTTCCGACGTTGGAAGGATAGCTGGACTCTAAAGACCTTAAGGCATAACTTCAGGAGTTCACTTTGCGGAACAG
AGGGAACGTGGGCGCTGAGTTCCTGGTAAAACACCACTACGGGACCTACTACGTTTAGCAGTTCATACGTTTCCAACGAT
ATTACTCACTCTTGATCGAACCAAGGTTATTTTCAATAGGCGCAGGCCACCTATTGTGCTTTTCAGTAGCTAATTGTTTG
GGAACCAAGAGGAAAAGCCGACAGGTAAGTTAAGTTACAACTGGCGATACTACTGCCACTAGTCAAAGGTTAGACAACCA
AAGTGCGTTGCGCGAGACCACAGCGAATGTCGGAAAAACAGAAGCCTAACGGAGGCCTGCGCGATAATGGC-CGACCAGG
TGCCAATTAGGACGAGCGTGATGCTACGCTGCAATTTACGCATATTAAAGGAGGGCAGGGTCACGGCAGATTTCTCGCTG
TGTGGGATGGGTCGTTATTGTATAGGGCAAGCGGACCTCTCGCCGGAAATCTAAATAGGGGGATAGGTACGCCTCTTAAG
CTTAGGCTCTGCTCGCTATGCTTTAGTTATATCCCTGACGCTTTGCCAGCGATCCGGGACCAGATGATGGCTCTGCTTCT
ACTCCGGGGGCTTGCAGGTATTATTGACGTCCTTTCATATCAGGGAATACAAGTATGACGGAAAATTTTCTGGGAGCAGT
CCCGGCGTGGCATCCCGATATGATTCCGACCCTCCTTTCTTCGTTCACGGGGTGTCCAACCTCGAGTGGGATTCGTTGGC
GAAAAGCAATGTGGAAGTAAACTACTGCTGAGATCGACTATGTAATGCTGACGGTACGGGCCAGACAAAACCGCTCAACC
GGAAGGGGCTCAAGTGAATCCGAGTCAAGCTATATCGCCGATTTGAGGGTTAGACATCCACGCCATGCCAGGTCTCCAGC
AGCAAGAAGTCACCGGCTACCAGGAAGTGAGGGAACACGCTGAGTCACTCGAAAGCACCGAATTCCCGGGAGCGAAGGAA
ATCATCCTTTGAGCAGGAGGCTTTTGCAGAGGCATACATTGCAGACTCAGGAGGCCAGGTCTGCAGGCATAGATGACTCA
GGCCTGTATTCAGAAGCCCCCATATGCAAGAACACGCGAATTCA--CGGAATGACAGGATCCGGAGTCGGTAGGGACGCC
CTTATCCCTGCTTGAGGCTGATCGGCTTCAGCTCTGTGAGTGTTATACCCACGAATGACTGCCTGAATGAATTTACCCGA
CGCCTAGCCGCCCTGAGTATAAGCTGCTCAATCTATCCACATACGCTCTACTTCTATTCAATCGAATTCTGATTCCCTCG
CTCTGTTCGTGGTCATTAGGTTCGGCAGTGACAAATGCAATTTCCTCCTGGAGGTGGAGAATCCGCGGCTCGCTGCCTCC
GGTCCCGAATGGACTCCGCACGAAGATACGGGTACCCGCTGCCTGAATGGCTCACTGTTGCATGGTCTGACAACCCGCGG
CTGGCTCGCTAGTCCCGCGGATCGCGTGCCCATGAACCCTGCTGGTTCTACCCTCCCCTCTTGCGCTACTTAAAAAAGTC
ACAGGCGGGTATGAAGTTAAAATCAGACTACAAGCTGTTACACTACCAGGATCCGTTACGGGTGACCCACCGCGAGACTA
ATCGAACGTGCAGTCCGCTGCCGGCAGTTGGACCTAATGAAAGGGGTGTCGCTATTATAATACCTTCCCGCCGGGGACAG
CCTTGTTTGCCGGACCAAGTATGACCACATCGCACACGTCAATATTTACGGCAGCGTACCCGTTGGCTGCTTCTCAGAAT
TAAGCCGCACCCCCCCGTGAAGAGTTTCCGACCTAAGGCGTTACAGC-TCCGGCCTGGCGACCGTCTGGGGCAAACTCGG
GGTCCTAGAGCGAAGTGTGTTGCTACGCCGATTCAACTACGACCATTATGAACAGTAAGTATCCGTTCGGACGTCGGCTA
AGCACCTTATGACATTGGGGGGGAACTCTGGACTTCCCCACGCCTGTGCCTAACAAAGAAATATAAACATTCCATAGCTT
AACTTATACCTTTGGGCGCCGCTTGGCTCAAACACTATGTCGGGGTGGGTTTCGGATCGGTGCATGAGAGGGGTTAGTAC
AGCACGTTGTACGCATTTCTAGAGGTTCCTCCTGCGTAAGCCTTGTCCGGAAGCCGGGTCAGCGCTCTGCAGCGCAGAAG
AATAAGGTTTTCCTCGCGATGTTGCCAGGCCGTGGTAGCGCGAGCCGTGTACTGGAAGTGGGGGGAAGACCTAGCTATAA
CCTAGCGGCACGACGAGCTTAGGTGCGGACGTGGACCTTGTCCGCATGAACGGACGCGTAGCTTGCTTGCTGGACCGAAA
GGATTCGTAATAGTATAGTTAGTGCCTGGCGGGTTGTGGTTCCCGTCCTTCACGCGCTAATACCACCACAACAGCCGGAA
TCTTTTAAGTCTTCCTGAGGTTTGTAGCCGCCACTATTAGAGGGTAAATATCGTCCGAAGAAAAACGCGTACGGGTGGTT
TTTAGACCTCGTACCACTGCCCCGCGCATCCTCCTGCGTGTCCCTCAGTAAGATTGAGAACTGACTGGAGGCAGCTTGCC
ATTACTCTGACTGGCTTGGCCGGCC-TCGCCGTATTAATCATGACTCACATGCGTAAATTACAGCCAACCACTGTGGGAC
TCAAACAGGGAACGAGAACTGCTATAGTCTTGCATTAAACGGCGATTAGCTATGTTACGTTCCGTAGATTCAGGAGGGTC
TCAGGTCGTAAAGATATGGGTGTAGGAATCGGAGAACCGCGCCAGAGTCCTCTGTCTGGCCCACGCCGTCTATCCAGAGG
TTGTCACACGACTAGCGAGTCATGTCGAGGTGTCTCGCGATAGGAGTACCCGATAGCTTCTGCAAGTCAAACGCATGAGC
CGATTTCGCTCGCTGATATGTCAATCGGGGGCTGGGTTGCCAGGTCTAACGGAGACCAAACACACACAATACATCCTTCG
CTCCTAATGGGGTAGGAGTGGTACCGACGCCGGATAACTCCCCGAATGCAGTGGGAGGCTCGGAATCCATGAGCGTCGCA
CTAATGTTGTGATAGCGTCGTCCTCATCCGCATGTGTTAGCCATGGAGTCCCTTCTGCTTCACTCGTAGTGCAGCACTCT
AGTCCTAAAGTCGGGACGTAATGGCGCGACAGAAACGGGGCTCTATTCAAGAGGAACCCCGAAAGCTGCAATAGCAAGCC
ACCCGCTGCCACACTTAGTATGCTGACCACCCGAGTATCGTGGAATTAGTGGTAGCGTGTCGAATGAGACAAAAACGGAT
CGGGGCACACCTCGAAATGAGGGAGGATGGCATATCGGTTCGGCTCCTATTTCCGTTTTATCACAGCTACTTCCTTCGGC
GAAGATGGTCGCATCCTGTAGCGGAACCTCGGTCATGGTGTCCCGTTCGTGTGAGTGCAAGGCACAAGCATTCTCTCACC
TAGCAACGTTATACTTACCTAGTTCGCTCTGAGCCTGGTAGACCGAGCAAGGCTTCTTCCCCCTGCGTGTATTAGGGTTC
CGCCGAGTCCCGCTGGGCAGGGAATAAGCGGAAGCCGTGCGACGCACCGGCTCCACAGTAGTTGAGAGTGCAATGGCCCA
CGAACGCCCGTGCTCGAGCTTATCATTGGCGCATCGGGAGCAGAGGGTTTCGGACTTCTGGCTACCGAATGTTGGGACCC
TTCGGGTTAGCACCTTACATCGTCACGGAAGAGCCGCCTCAGGTCCACCGACAGCGGCCATCATCCCCGGTCTTCGCTCG
CGCTACGAACCGCGCGTCCAAGGACTGTAACCTATGCACTTCTCTGTTTGTAGTCTCGCAATTTGTTCCGCCTGTATTCG
CAAATCTACGGATGAATCCACGCTGCGCAACCCGTACTGCTTCAAGACCAAACTTAGTCAAAGAATCTGATCATTACTGA
GTAACCGTTCGTTAACTCTCCAAGCCAAAGGTTTCCCCGACGCCCAAGATAACGACAAGCGTCCTCCATCGGGTGGGCAG
CTGAGAGGAATCCGAATCTTGCAGTGTCTCTATCTGGGTGTTCGATTCGATGGAAACTTCAGGAGGAATTCTATCGTGTC
CAAGAGGTATGCTAGGCTAAGGATGCCAAGAAGCCATTGGAATGAGTTTTCCCTTTTTGCATTGCCCCGGTCACGGCTTA
ACGCCACCCAAGTGGGGGTGCCGCGTGAATCTCAGCCAACC-GAAAATCCATCGATTCGCGCTGTCCGATATCTGCATCC
CTGGCATCTAGGGTGATAAAGCGGTCGCTCAGCGACGGGCGCAGACTTTACACCCTTTAGAACAAGCCAAATTTTATCAA
TGCCGTAGGATGAACCATCAACGAGGAGTTCGTCTCCCCGCATCGGCCGGCGCTGGTGCTGAGGCTTTTCCATATAGGCG
TGCTAGCCGGTAGGGTTCCAGCAGCCAATTGGCAGCTCCGCACGAGTGCCGGTGACAACCATTGACGGCAGCTCGGAGTG
AGATGGCACACTCCATCGGCAATTAGAGGCACGGTCGCGCTGCTTCCGGGCCGGGCTGAAGGGGGACTTCCTTACTTAGA
AGCGCCCTGCATGGTTCGACGGACGGCACAAACTAATTGGTTGGAATTACCGCATATGGGAAGCCTGGACTATCTTTTGG
TTGGCAACATA-GCGGACGAACCCCTACGGGGAGACGGTGAACCGACCCGAGTATCAGGCAAGCGGAAAGAGGAGGTCCC
GTCGACCGTTATCTGCGAGGACGTCGCAAGCAGGAGGTACGATTGGATTGACTAGACCTGCCAGGATGGCCCCTTAGCGC
CAAGCCCAAACACGAGCTCCATAATGCTCATATGTCATGTCTGCTCTAGTCGGATTGGGGAAGGTGGTACTCCGCCTACG
AAACGCTACGTCCGCTGCAGTCGTGAATGAAACCGCTACCGCAACGGTATGCCTCAACACTCCGAGACCATCAATCCAAG
CCCTAGGGCATGTATCAAGCAATCTGCTTGCTCCCGAAGTGGGCCTTCCCCTCCCGGAGAGGCGCCCATAAGCTACAGGA
ACCTCCGGGAGCATGATGCGATACATCTCTACACCCCTCGCCGGTACAAGCCTAACATCTCTCCGCGGATACTCAAGAGC
TTTATCGGAGCCGTTCATGATCGAGCTACAGAGTCCGTGTTGGGTCCGTCTCGTTTGCACCACGCGTCGAGCAAAGCAAT
CTAAAAAAGACTTTCAGGCGCCAGAGCCACGATCCATTTCGTGGGTGAAGAAACGCGGCACTTCAATTTTGAGTCAAGCC
TGGCCTACCGCTTTAATTTCTTAGCAACGTCGTTGGGCAAGTCACAGTCCGGCCGCCACAATGATAGTTTCGGCCGGACA
AAGCCCCGTCCATACTTATAGCCTCCATGTCTACTGAAGACCAGTACGGCTAGCTCTATCCACCACGATTGAAGTAAGCG
TCTTAGGAAAGCTGAGTCAAAGCTGTACCTCACCCTAGTGCGGGTACGATCGACACTAAGTACCGCCCGCTTGCAACAAC
GTTCATTACTCAGTTCCTTACCCGTATCCGACGAGGGATGAGGAGCAGCGTGGTAACCAGCTCTGTCCGTTGCCTAGC-G
CACGATACGTTGATTTGCCCAGATGCGATGAGCATACGTTGTGCTCGATTCAATAAAGGGGACATCGTTTCTGACGGGTA
TGGCATGATCCAAATTTAGGGTTCGCCAGTAGCATGTGCGTTCTCTGCTTGCGACGCGCTCTGTCAGACCTCCCAGAATC
CCAAAGCTCTTGTCGTCTAAACACCATGGTGTTTTTGTAATGCGGAATTATACACATCCCTGAAAATTCGGTAGCGTGGT
CCATACCATTCCTGCGGCAGCCCTGTCGGTCCGGTACGCAGGGTTTTGGTGGCTGGAGCGACCGCCGTAGGATTCCTGAG
GGAACAGCCACTAACACCGGACGGAGAGCACTACGCCGGTATGCGGCATTGGTCCCATTCTGGCAGGCTAAACACCCGTT
GCAGTTGCCGCCGAGATACAAGGCATTGCGAGCTGAACCCCTCTAGAGCACAGCTCTCGGACCCGCTTAATGTGCCTTAG
GGGTTATTTGCCCAACCCCACGGGTTCGGTTGAGGACCTTCAGCCAATAAAGGACGAATTGGAGCGCTTTTTTGATGGCA
ACTCTGCCTCAATACAATGACCGGGGCTGACAGATAGCATCAGGAGGTCGAGGTATGCGGAATTGTGGACATGTACTGAC
TGAGCGCAATCTAGTTGCGAATAACGCCGAGGTCTGACCTCATGCCCGGTCATGAACCGAACAGGCGGAACTTTCCTCTA
ATCTCGTTTTACCTCAAACTGATCGGCACCAGTTGCTGGCTGGGTCAGACCAGGCGGGTGCCGCATCGTTAGGGGTCTGC
GGAGGCAGCATGGAATGGAAACAACGAGGGTAAGGTCTGACAACCATACAAATGCAACAAGTCCCTAAACCGGTTGCTAC
CTATGACGGACTGGTAGCCGCACGTTTGTCCGCCGTTAGCAGAAGAAGGACGTGTGCAGGCCGAACGGTAAAGACAAGGC
GTGCGAATAAACAGGAAGAGCCCGCGCCGATGACTTCACTCGTCGTAGGCTAGACCGGCGCAGGTATGCGGACGAGGGGG
CGGACCTTAATGTGCCCCGGTGCGCGGCGGTCACCTGATACTCTTCACGGGACTTCGTCCGTACCGAAGCACAGGCATAT
GAAATCGAAGTCTGTATTCTAAGAGACTAATAAGGGCGTGGAGATATCGTACACGAGCCCTGAGACCGGCGGCTTTGACT
GCCGCTACGGTTGAAAGAAAACTGACGGCGATGCTAGTGCATTTGGCGAATAGGATCTGAGAGAGCATCTCCGCTGAACC
TACGCCGCGGTCGCCCCCAAGTAACCCGACATCAAGATCACTCTTTGATGCCCTCCAGTGGGGCACACGGCCACCGTCCC
TTAACGGCAAAGAGAAAGCGGGGGAGCCAGATGACTCTAGAGGTTACTATAGACTGCAGCAGGAGGAGTTGAGTGAGAGA
CAGGACGGGTTCTGTGCCGATGTAGGACCAGCGCGCAAAGCAGGGGGACTTACAGACAACACCGCTTGTCCCTATCGTCA
GGTTGTCACTTGTATCACGGAATAGGTGAAATACTAGACGATGGCGAGGTGAGGATATCGAGCCTGTGAATACAAGTGCA
TGCCTTAGCTCGGCTTCGTCGCTTGGAGTAAGGCCCGGCGACGGCCCTATCACCTGCAAAAGCGAGCTATGACTGCAGAG
CTCCGCGAACCGGGACGCAGTTCGTCTACTCCCTCTATGACAGAAAAGGCTATTTGGGGCCATGGAGTACCGGACCGCGA
CATGACCTTAACTGTACCGGATTGTGTGCGGTCTACGGATCGTTAGTTAAGCGGAGGGCGTCTCTCGGGGGGAACTCGGT
TGGGCGCGCGAGATCTTGCCCTCTCATCGGTATATCGGTGTTTCCCGCAATCCGGAGGTGACCCCGAATGATGCCAATCA
CAACCGAGGCCGCTAGTGCTCGTTTTGGTCATAGGACAACTCTGTCAACACCCGGACCCAGATAGCTCCCTGTCTTTCTA
CAAGGGCCGCTCTTGCCCTCAAGCTACCTCCTGTGACCCGCGGTGGCCGTCTCAAACTCGGTTATGATCCAATCTGAGTT
CTGGTCGGTCGAGCGCGACTCCTCTGTCGGTCTTAGCTACTGGCACCTTAGGGTTATAATTCACCTTCGTACGTAGTCAG
TCATCTTTGAACGTTAGTTTCTAGTAAGGGAGCAGCTATGGTGCAGAAGTTTGTCTAATAAGCGAAGAAAGCACGACAGC
CGAAAGCCAGGAAACCTGAAAGCGGTTGGAATCATACACACGAAGCGCCCACATCTGCCGGCCGCCAAGATTTGGTAAGC
ACTTGTATTCAATGTGGGTGCCGGCGACGACTATCGGACAAAGGGGCACGCAAGTGTAACGGATATTTCTAATTGCTGAA
GCGGTCCTCCCACTTATCGTACACCACTTTAGTGAGGAAGATTCTGTCTGGGCTAAAAGGCTACCTCGCCAAGTCCGCCT
AGAGGAAGTCACGGGGTCTGCAGCCGGGGTAGGCGGGCAGACGCCCTGAAGCAAAGTAGATCTCAAGATATTTCATAGTC
TGGTGATCGCCCCTGGGTGCTTGATAGAAAGTTCGGGATATCCGAGACGGCGTGGACCTCCGCGCGTATACCGGGTGCCC
AACCCTATCAGCGGACATATCCACCAGTGTACGCAGAGTCTACTGAGCCGGTAGCATGGTACAACTTGATTGATACCTCC
GACCGGTTTAAACGTGTCTCGTCCCTGTATTGAGGAAGGAGCGGCAATCTACCTCAGTGGCCAGTGATTGACAACGTAAC
GTGCCACAATAGACTTCGAAGTGTATAGATCAGGAATTAAGCACTGCATGAGGTGCAACCTGATGGGTTTAATCATGAAG
CCGGAGTGGTGTCTTATATACGTAGGTTGATAGTTTGGAAGGTAACCTCCGGGGAGACTTGTGTGGTGCAACGTAATCCC
AGATCGAGTCCTACGGTGACTTCTGGCAATCTCAATGAAGCCGGACTTGCTTACTTCTTTCCCTCTATATCCATTTTAGA
AAGTGTTCCGCATCAGACTGTACGACGGATCGCTGGCGTGATAAGCAGCGTGCTCAAATCGTCGTCTGCCAGCGCGGCCG
ACCGTATCGGTGGTTCATATACACGGTCGATGACACCAATTGGCTGGCGAAAGGCTGCGGAGGCTGCCACAGGAGAGGCT
AATGGCCTACGGAGCTACCTTACCGAAAATTACTTCAGACGCGCTTGTCTCCCCCACTGTCATCTTCACCTCCTCCGGAC
CGTGTTTTCCCGACCACACCGCGTGGGTCTCTCGCGTTGCTCCTCTTTCACGAGATATTGACTGATCTGACGAGTCAACA
TCAAAGTCTGCACGTAACCGTAAAACTCGTTAAAATCGCCGGCCAATGTAATGAGTGAGGATTGCGGGCTAATCTGATAG
TGTTTGGATCCCGTGCTTGTCGATCGCATAGCATCAACTAACGACCGCTCGTGAACTGGAGAAGCAACGAAGAGGGAAGA
GACAGGGGGGATCCTCTATGCCTGTCAATGGCTGAGTAGCCGTGCGGTCACTCACGGGTCTCAAGTTGCTGTAGGATACC
GCTGAAAACGAGCATTTTAGTGCCTAACGGGCCATGGCATGACCCTTTGCCGTATTGCGGGTTTCTACATTGGTTTTATG
GCAGGAGGTAAGGGACGGGACTGTGTGAAGAATCTCCCGTTCTATCTAGACACGCCTCAAAGACGTCCGCCCGAGCCACA
ACTGGATTAGGCGACTTGATTCCTCCTGCCGTTAC-TCCCGTGGCATTCCTGTATCTGACGGGTACCGTCAGCGGCCTCT
GCATTTCGTCAGAGGGTGAGGGTTGGATAGCCCTATCGATAGTTAATTTGTTACCAGGCGTTTTCCCTGTCCCTAAATTA
GCTCGCCCCTCTTATGCACGACAGACGTTCTTTGTTATTCCCACCCGGTCAGTGAGCGCAAGCAGGGTCGTGCTGACATT
GAGCGGGTACATGAGGACAACGTGGGTAACCATACAAATGCGGTGTGACCCGTGGGTTTGGATAAAGAAGCGGTTTACTG
CCCTTATCGGACAATTGTAGGACGGCATAGCTGGCCTTAATTCTCCGGCCCGATCGCCCTCATACTAGCAGCCGGCCATC
ACACCGCGCTACCAAGACTCCAAAGTGCTTCGTTGGCGTTGCCGATATGTAAGGCGGGCGAGTCCATCCAGATTGTAGTC
ATCCCGAGCAATGTGGCGTCTCTATCCTGTACCGTCGTACGCCGATCGAAGCAGTAAAATAGGTGGACGACCCATGATTA
GAATAACAGCAGTAACCCGATCTCCACGCACTCGGAGTTCCCTCTCAACCTAATTGCGCGGCGCAGTAAGCATCCGACGT
ATAAAGGATTGAGCCGGCTCACGCACGTCGTATGTCAGCTACCCCGCGTCCGGTCTTCTTCCAGTAGTATATCTCCGGGG
TTTCTTAAGATTGGTTGGTAGCTGACGGCTCGATCAGCGCAAAGTTCTTACGAGTAAGACTAGGAGCTCATGCTAGCACC
CTCGTATGGGTCGCACAAGGCCAGGCATCCCAGCAGTTCCACTAGCAATCGGTGCCACACACCCGGTGGAGCCGCTATGT
CCTAAGTGGCCCCCGGAATCTTTTCGTTTCGGCCAGCTGGTTCGCGGGTCGGGACGTAAAATGAATAACGCATCTGTTTG
TCCCCTACGTGCCAAACTGGAAGGGTGCTATTTGGGTGCGGCGTAGCATTCGCTAGGGGTGTTTTCCCCATGGGCACATG
GTGCAAGAGCCGGGTTTATTGGGTTCACGAGGCTTATGGACAACGAATATGCCGTACTGCGGATACTCGTCTCCTACGCT
AGAGAAATCCGGTATAGTACACCATGAACAAGTGGCCGCCGTAAACGATTTATATATATCGCTCGGAAAAGTAAGCGATT
TGGGGCTTCGCCCGCCGAACGATGGTCCTGACCCCGCGTCCGGCGAGGTGCTACTCTCGCCCCTCGTGTTCTCATCGAGG
GCAA-CTCGCGAAGGGACCTAAAGTTACCGCATTTCGTAGCTTCCACCGGTAGGGGACCCCTGACCGTTTAAGACCTCAC
AGGTCCGCTCATATGAGATGATGTATGAGAATGGCGGTCGCGTAGCGTGCGCACACCTATTAGCTAAAACGAAATTTGAT
TGGTCGAGATTTCGCTGCCGTCTCTTACCCCAGAGTGGCACGTTAGGGTTGGACGCGACGTTCGCTCGGCCGCGAAAATA
GTGCGCGACCGAGCTCTGCGAACCCATGGCACACGCTAGCTCGGGAGTCCGTCGTGATTATGTTAATCGTGTCAGAGGCC
CTCTCTCACGGCCGGGTTATGTGCTCAACCGGTTCCACCCACTCCTCGGAAGTATCTCTGAATCGAAGGGTTTTACCTAC
CACGGGCTGGAGCTCGTTCCTAAGGGACAAAATTTGACCGCACCCTGAGTGGGCTGCCATCGCTCTCGCACACATAGCTT
CAGGCAGCCTCCCGGGCAGTGTTCACCCGCCTAGGCCCACCATAAGGGTGATCTTCTCAATTGGTGAGGAAACTTCTGCC
CAATGATAAAGAGATGCCGTCTTTGAACGAGAATACGAAGTAACCGTTCAGTACCAATTGCCTAGTTATTTTTCCAGGTG
ACCGCTTAGGTCACCAAACCGGTACGCATGGAAGCGTGACTGACTCGACGGCTGTGCCAAGAGGGGCGGGTAGCCGTGCT
AGTAGCGTCATAGCACCAGACCTCTGTTCTTTGTCAGGCCAGAAAACGCGTTCCTCGGGTCGGTGGGCACCCTGGAGGAC
CTAGGACCCTCGGAGGGACGGTCATTAGCCAATTCAATGAACTAACGTCTTCCTTCTATGTCCTTTCTAGCACGTCAGCG
CAGGTCAGAGAAGCGCCAAGCGATATAATACAAAAGGGGTTGGGATGGATGCACGAACGGCGAACCGCCGTCGCGATCAG
TTCATCTATCATCATTACCTGTACAACAACCCTATGATGCCCAAAACAATTCTGGGGTGTGAAAGGCCTATGGATATACC
GTCATGGAGGGGGCCCAACTTCCGCATGCCGCGAGCTGTTGTCCTATCGCAGCACTATCATGACTCACTGGCGGGGTCGG
ATGGACGTCCAGTAGGCCTTTAATTGCGGGTGGGGGATTG-AGATCCCAAGCATAAGATATGACTTAAGTCTGGTGCTTA
TACACGTGTGTCCATGGAGATAAGAGGTCGGCATACGATCGGTAGCCCTACACCACACGAACACGCTTGCCCAGTCACGT
TAAGGACGATCCGCGATGCGCAAGGTGCCCGTGAGACCGTGATCGGAGTGACAATTCAGAGACCTCGGTGAGCCGGCTGA
ACTAGGGTTCTTCGGGGTTTGCCAATCGTGGGAACCTTTCCAAATGATGGACAATCCAAGCGCCCGACGGTCACATAGCT
CAAGGCTACAGCCTCACCTGGTATTGCAAGAACGAGTCAGTACCGCCAATCGCGGCTTTAGGAGATGTCAGCAGAAGTCA
CGTGTGCGGGCGCAAACGGTAGCCAGCCAGAGCCAGATCGCTCCCGCAGCAACAGGTTATCACAGACTTCACGGCGGTGC
CCGGCAGTATCATCCCGGCGTATTGGGCTTAGGC-GATACTGCGTCCCGTGAGTTGGTCGCGTAGACGTTACGCAGTGGG
CCGGGAAGAGCGTGCAGCGGTCTTTGCGTACGAAGTTAAGCATGAGAGCGGACGCTGACCTCCAGCTGGGTCCGATACAT
TGTCACGGACTATAAATGGGCTTATTTCCTCTTTTCTCGCTGTTTGTGCTATCT-TCAACGAATCGTTTAGGGCTCCTCG
GCTATGTGCCACTGAATTAACACGAAGGATCAGCGTTTAGCTGACGAACACCCCTACCCGCCCGCGTGGTGAAGAATTGT
CGTTATTCTGTAAAACCACCGAAGCACGATCCGTTTTGCTACAATTTGGCCAGGATGTTCTCGGGCTTCTTCTCCTCCAT
AAGGAAGTCTGGCCGGGGCTGGCGCCGATACCACCCTTAGAAGAGGTTATATGACACGCGATCGTACTCACTGCGCGTAC
ACAAGCGACTCGACCAGCGCTGTGACCAGCTCTACTCCGATTAGGG-CACCTTATTGCTTGCAAACCGACATTCACGGGC
TCCCTCTTCATGGTTGTCAACCGCAGAGAATAAGACGATTTACGCGTATCAACAGTGCTATGTCCACATTAACTGTTACC
GTGTTGCGCGTTGTTGCTTGTCCGCAGCGATTTAAACGCAATTTGAACAACACCCTGATAATTCAAGTCTTAATCTAGGT
GGTATTGCTGCGCACAGTCGAGGTCCTTTTCGGGGACTGCATGGCCGTTGCCCGTCTGGTAGGTGATCAGCCCGAGCGAT
CGTACTTAAGAGGCAAGCTGACGAAGCGAGTTTCGGTGGGTGCTCCCCTACTAACAAGTGACACGACCTTTCCTCCCCCA
CGGATCATAAACCTCTAGGCACGGCCTGTGCAGGTATATACCTCGTCGCTAAAACGTTTCCCTTGACGACGATCATAGCC
ACAATGATTACCTTTGAATGCAGCTCACCCCTAGCTACGTATGGTATACATACGACCGCCAATGGAAGCGAGCCGTAAGA
ACTCACTTCTGTTCGCCGTATTGATATGCCATGAACCTCCGAAACCGACCTCCCAATATCTGTCGTTCCGGCGGACCCTA
CACGAAATCTGTTACGGTCGGCGCATCTGATGCCGGTGAATCTCGGTTATCTTCCCGTGGACGAGGAGGTTTCCGGCCTG
ACGATTTCTTCTGTAAACTAAGCTAAAAGACCGTCATTTAAAAATCCCCTTCCGCAGCTGCGTGGTGGCACCTAGCACAC
TAAACGTCTATGCACGTGGCGTCAAGGCCCATTGCGGTTCGAAGGGCAATTGCTCCCCTGGGAACAATAGGCTCGCCCGC
GAGAGTGTCGGCTTCTAACAGCTTCAGGTTGTTTACAGCACCAGCGTCCCCATCACTTAGTTGAGATAGACCGCATACTG
GATGGTCTTGAGCGTAGTGCGCGGCTATTCTGGATATGTCTAACCTACGCAAACCTCCGGGGATTTTGTTACTCGCGAAA
CGACGACCTGCGCCAAATAACTGGAGACGAGTAGACAAAGCCGCGTACCCTTAAAGGGTAGCTTTCAGAATCATACCCCA
TAGTCCTGGCAGCGCCAGCGTCCTTTTGGTGTACTGGCATTCCACGGATGTCTATGGTCGTTGCAATATACTCTTTGACT
TTCTTTCGTTGGCCTGCTGAAATAGCGTATCCCAGCCAAGGCAATACGAGGCACGTTGGCCTGGCTAGATCGTAACGCTT
GTCTGTTAGAGCATAACCGGTCCTGCGACCACTAAACTCACGGTCAGACTATGAGCGCCTATATATCAACAAACTAGTCC
AAACCTCTAGACATCCAGCGCGTACTCGCAACCCTTCACGCGGGGCCGTGTCAACTACACTCGCTTGACATGTGAAGGTG
GGAACCGCACTCTACACACTCGCCGCGCGTAGGTAGAAGTCAGCTTGATTAGTCTAACTAATGTTTCATGGGCACAGACG
AGTACACCGGAACCCCAGTCCTCGGCTACCGTGACCTGGTTACAACCTGAAAGGGTGCCCGACTAACTATTGTAACTGAA
ATCCTTTTTTAATGGAATGAGGTAGAAACAGTGGCGACCCCCTCAATGGGATCATGGTCGTACAGCCCTGTCCAGTAGGC
CAGCAGATTAGAAACTAGATCCACACCCCGTCACAGTGTGTGAGGCTGAGCCCTCCACTCTTCTCGATTCATGTAACCCG
TTAGGCTTGGCATATGCTCAGAGAGATGATTCCCCCTATCCAGCGGTAGGGGGTTAGAAGGTATGCGCAGGCTGTACCAC
ACATGCCCTCACTGATCCCCGACGTAGGCACATACCCACGATAGCGCATCCCCTTTGAAAGTGCCACCCAGATCGTTGAC
CGGGCGGTTCGCCGGCTGGCCCGTCCTCACGAGTTCTTCGGGAAATGATCCAGCGTTTAGTTCCTTGACGTCGCTCTATA
AGACGGTTCTCCAGGCGGGTGTCAGCTACAGATGAACAAAACCGGAGTCTATGGAAGAGTACCCTACGCTTTAGGGAGTG
ATATATTAAGTCCGTCAATTCCACACGGCTTCGTGTTTATTTTTAATTCTCGCCCCGAGAGATTGGTTAACGCACTCGCG
GGACGGTTTGAACAGCAATTTTA-CAGGATTATAGCGCCACGATCGTGAGTTGCGCGTTCACGTTACCAACCTATAGTAC
CACGAACCTGTCCCTCATCATCGGCATCTTTAAATGTCTAACGACTAGCTGGCGCTCAGGC
>SRR354018
ATATGTATCAATGCACCGAACAGTTCACGTGGCATTTGCAGACGACGGCCAGAGATTTTGTGATTTTGTGAAGCGTCAAG
GTGGTTTCTCCGTACGGAGAAGCACGCTCAGACCATTTAGCTCGTTATGAACGTCAAAACCTGGTAATTATCCTCAATCA
TGGCATGCCTTCATGACTATCGACGCGCTTAATCGCCGTTTATTAGGGTTTGGAAACGAAAGCTATTGCCATTCTGTCCA
CGCGCACGCTCCGTGCATGGGGGAGTTTCTATCATTCATTACGTGAGTCCGATCCAGACTACGCCTGTATGAAAATTATA
TGGAGAAATGCAGGCATCAGTGATAAGGCCGTATGGCCGATAGAGATCTGAGTTCCCTAGTGTAAACGAGTCGCCGGGGG
CCGTCGTCCATCGGCTGAGTATGGCGTGATGTTGGCGAAGCAAGCTCATGCAGCTAGCGGCCTTAGCCGACGTTCCAAGA
GGCCCTTTCCGCCTCGTATTTCTGCGGCAACATAAACTACGAGCTGGCTGTCGCCGAGGTCGCACCTCGCGAAAATTCTC
CAGGGGCTGAGCCCTGCACCCTACTTATGTCCCAGTTTTCTCGTCAGACTTAACGTGGTTATACTAATTTTCGGCTGCTT
GGGACCTTAGGGCGGATAGGACTCTTCCGTGACGGTTCCGGGTGATCTGTAGTAATTTAGGGACGTACGATCTATCTCAT
CAGGCATACGTGCGAATTATTTACCCGGACTCCAATAGCATCCGCGTGTTTCTCCGTGCGCGAAAGGTCGTAGCATTTTA
TAGTCAACTCGCGTCTCGACAAGCGCGAGGATTTGATACAGCGCGTCCGCCCGTGTCCCCCCGCGTATCAGTGACCTGAG
AAGAGGGCGGGAGGACAGCGCGGACCCAGAGAGCTGCGTCTTACTGCTCCATGTCCGCTTCACTCAGCGTAGTAAAAGGA
CTAAAAGTAAGTGGAGTGCTCTGCCCTATGTCGCCTCAAAATTCGGGGGTGTGTATGTGGGTTCGAGCCGGGTGCAGAGC
AGGTCTGCTCCAGGGACGCCAGCAGAGATCGCACATGCTCGCAACCCGAAGGGACCGTAAATCAATCGCAGCAATGCGCA
AGGCCCCAAGTGGGGTCGTATTGTCTAACCTCCCTAGCATACTGGACCAGTGAGAGGATGCCCATAGCAGGTCAGAAGGA
GTCGTGGAACAGCGCGCCCTCGTGCAAAGGACCGGGCGTCTAGTAAAGAGGTGGGTACGCCCTGGTGCCAAAAGCGGCAG
CGGGCTGATGGGCGGGCGGGCTCTGGCAGTGAAACTACAGCTTGCGGGAGGAGGGACGAATCCAAATATAGGGAAATGAT
CTGGGGCCGGAAGGCCGCAGAGAAACGTCATGCAACGATGAGTCTTTGGAGACTCATACCAAATACTAAGGTTGCTAAGG
CCGAATACATCACGACACGGGCGGCCACCCGGTAGACGCCCTACTCCTGAGGAGACCTATAGTTCGGGGTTAGTCTGACC
AGGGAAGCAATCGGGGACTCAAGGTGCGACCGCCGCTTCACGACGGGCTTAGGCCACGAGATATGGTGCGCAATAAATGC
AGAACGTGTTCGGTCCGGCCGATTCTGCGAGATCCCGTTCTATTTGCTTGATTAGGTGACTGCCACAACGCCAGCATAAT
CGTAGGTTATATGCAATGGTATATCCCGGACTAAGTGAATGTGCACTGAACACTCGGCCCTAGCACGCTTCGAGAAGGCC
CTACCAAACCGACCTTAGCATGCAAGAGTGCAGGTATCTAACAACCTACAGATTAAACCAAAGCCCACTCGCGTAACGGA
CAGCTCCGCATCCCCGGGGCGTGTACAAAGGAGCGCAATGCCAGTCTTGTTTCCCGAATATGTGATTTCCTATCTCGTAG
CTTTTTGGTAACCAAAATACGTGGCCCCGCCAGTATGAAGCTTTGGTTGCCGTGCCGTAGTTTAGCGGGCTAGTTTGTTT
AGATCCAGAACCTTCCTCTCTTGCAAAACACCAGATTGATCACGTTCCGCCAGTACCCTTACAAATTCCCCTCTAACTAG
GGTCCGCGGGTATAAAGGTGGCTTTGCGGTCCGTACCGGGTTAAGGCGGAGCATGTAAAATCGCGTGATACATACCCTAT
TCGCTTAATCTACGGGGACCCGAGTCCTGCCTATTGGAAGCCAATAAGTGTACGTTCGAAATTGCTGCAATGCCGGGGCA
CCCCGACCGACGAGTTTGAAGGAGCGGATCATAGCGTCACCCGTCCCTGTAATGTACGCGACACACAAGCCGTTAGCCCG
AAATGTGACGCCTAGGAAGCAACCAGGATACCCGGGCAGGACGGGCTTAATGCAGTGCATCGGTCTCTCCCGTCCTTGAA
AGCTATTCATCGACTGCTCGTGACTAACTTACCCCTCCGACAATCTTGACGAGAAGGCTAGTCGAGAGGAAACTAAACTG
CGAAGATCACGCGCTAGCGGGTCGCTCTGATTCATTCGCAACATCCGCGGTCTACGGATTGCGAATCCACGCGAGCCGGC
GCGTAAGATCTCAATCAGCACCGGGTTGGAGCGCTCCAACGGCAGCCCTGAAGACTTTTGCCATACACACAGCGTTGACG
ATTGCGCAGCCATGGGGCAACGCCGCATTGAACACAGTGTCACGTCTTCAGCGCTTATTCTGTTTACTGGCATATGACAT
CCGTGCATATCTTCGGATGACAGTTGTACTCGTAGCCGGGCCCACCGCTACTGCACCGAGGTGCCAAATTCATTAGTAGT
TATTCAGTACCCCATGATAAGTTTGGCCGTGCCCTCTTCGCGTGGTTTTTCCCGGTAGGAGTTTCCTAACCAGCTGGCAA
AATCCTTTGGAGTGTTTGA-ATGGGGTCCTCTGACATTGGCGGTCCCTACGAAGCAATATTGAGAATGAGATGTAGGTAA
CTTAAGCGTGATTGCTGTTCTAGGAGCATCAGCACGGAATACGGCGTAAGTGGAAGAGGAAGAGGAAGAAGCTGTTGAAA
CGGGTCGAATGTGGCTGCCACGCTAACCATCGAATCCCCTCGCGGCGCTAGATCAATGGGTCAGGGAATCCCTGCCGCGG
ACCAGGAGATCGTAGGTTGACGACAACAGAGGAGCCCTGTTATGCGCTGAACTTGGCTATCTGTAACTATAGCAGGCCCG
AACGTCGGGATAATTCCCAACTGCTGCCTAATCCAACCTAACTCCCAAGAGCAAGGAAGTCCCCATACGCTTAACATCGT
AGTTCGCCCTAATCCGACCATCTACAATCGAGGCCAGCCTTTACCGCGCCTCAACGGTGAAGCTGACGCGCGGCGGTGCT
TCAAACCTCCTTAGACGGTCAAGCTTCCTTCCGTAGGGCACGTGGACTCAGCTTGCTGAGGCGCTTGAGTAACGGTGCTC
AAGGTTACGACTCCGGGCAGGCCTGAGAGTATCTTTTTTCCGGCATAGCTTCCTCCATCGTCCCACGTACTGCCCTCATG
TACACAAAGCCACTATGGATACACTAGAGTGAATTGCAAGAAACACCAGAACTAACCGCATCCAACGTGTACTAGCAGAT
GCCACTGCATACTCTCTATTAGATCGCGTCTCTTCCTAATTCCTTCACTTGCGCTTTGGGGGATTAGGTTAGCTTGATTG
ATCGTCTTTTATTAACAGTCCAGGTCTTTTGAGGGTAGGAGTCCCTCGGTTATGTGGCCCAGTTAGTTTACATGGTCATT
TTCCCAAGACATAGCTCATACGCCACCACTCTTGATTGCTAATCACTGTGTAGATACGGAAGCCGGTAAACGACGAGGTC
AGTGACCGTATTGCTGTCTTGATCACACCTACGCGGATGACTCATGCCGCCCTGCGAGTTTAGAGTGACCGCACTACGAA
TCATATTGACTCCATCTCCTGACTCGTATTCGGCGTGCATGTCCGTGGTTATATTGATGTAGTATTCAAGCGTCCCGCTC
GGATAACACGTTAGTTCCGGACAGTCAACGAACCAACATTAAAGATGACTAATCTATTCGGGCGTGTAGATATCGCTTAA
CATATGGTTAGATAACGGGTATTGTCTTTGACTATAATGAATTCGGAACCATGTCTCGTCCTCTCCGGCAGCCTAGCGCG
ACTATCATCGCGCAGAATAGAGGACGCCCGACCAATCT-CCCGAAGTGCCTTCCGTTATGGCTGGTGGGGTGTATGCCCA
AGCTACGATGCGAGTCGCTCGGGAAGGCACCCTAGCTTGCCAAAAAGCCACGGGTGCCACATGCAGGTGGTAAGCCGACC
GTACAAATTGCATCACTACGTGCGTACACTGTAGAGCACAAAGTGAAACGTCCGCTACAAGCGCGTAAGCTTACGCGACG
GGCTGTCTCAAAACCTTCATATCGTCCGGCGACCCATTGATGCCCTACAGATCTCAAGGACTAAGATTGATTCGAGCACC
TTGTCGGAAGTGCGCTCAAACACTTGTTCCACTAAACGATGGCCAAATCAACCTCTTACTAGAAGAGTAAGATTCTAATG
AGGGATGTGTTACGCATTTGGGTCTCTAGCGCCTCGGCCTGCAGCTTGCCTGTAATGAATGCGTGTTGAGAGAGTCGTAA
ACTACTGCCGACACTCAAAAACGAATGCCGAACGTGTGCGGTGGATCTCGACCATAGCATGTTTCTTACTAGAGTGCGCG
GCCGCGAGCCTAGGCCCTGACCGATGAGGAAATCATGAGGCGGCTAGAGTCTCGACCTACGAGGGGTCTGTTCCATGCCA
AGGGCCGACACGTGACGGAAAGATACCCTAAATACCCACAAGCCTGTGGCATGTCCAATACGGTGTCTGCGTTTGAGCTC
ACTCTCCGCTCCAGGAGTCAATCCTCCTATCATGCGCCGGGAGCATGGCTATGAGAGTAGGAACTATTGGCCTATATAAT
TATTCAGCAGGCTCTCTAAGAAAGCCACATGCCCAGGCGGCCATAGAGCATAAATGGGTATGGGTAAATAGCTAAATTGC
CTTGAACACTGGAAAAGTGCCCATCCGTGGCTGGGGAACTATACGTCGAGGCAGTAGCGAGCGACGAACAGAATGGCACC
GCATGCGCCAGTTCATCTTGGAGACATATTGCATCCCTGTATCCCATAGTTGAATAAAAGGCTGGGGTCACCAGATTCAA
GGTGAGGAACTAATGTTGTGTATCGCTCAAGGGTAGACGTAGCGTACTATCAATCCACTAAGATAAGAAAGTGGCGACCC
CTCGAGATGACCACACGGGGGCAAGCACGTGATCTTAATTCCCGAGGTTCATCAGCATAGCGCAGGGCAGCGGACAGGTG
GACTCGGCAAATGCCTGCTGGGTCAGAGGCCGATCATTCACGCAGTGCCCGGAGTGTCCTAAACACGGCCGCGTAGCCTA
TTGGGGGAGAAAGATGATTAGCCACGACATTCGATAGAGAGTGAGTCCTCACCCATAGATCTTCATTTATCGACAACCGA
GTTTAGAATTCCTCCGCGGGATAGGTTATAATGCAGCTGGTTTAGCTTCGAGTTGTAGGGCCACAATTAGACTAGCTTCC
TGGACCCACCCGTCTACGACAGTTTGGATCCGGACAGGCCTTATGACGATAATGGTTACACAGACCCAGGAGCAGGCACC
CACCCAGCCCGTGTATATACGCCATGAATTCGAGCCAGAGTTGTGCCTATAATGTAACTGCCACGTTCTCACGCGGGTTG
CATTGCGAAGGGGTAAGTAGGTTCAGCAGAAGCAAGTTGGACGCTTCTAATGCATACCCTGCAGCCCCTGCTGCAGGCTA
TCGGTGGCACGGAAGCCTTATCACCTCTGAGACCCTGGAGGGCGGTTTGTCTTTGCCCCCAGATGCCAGCGCAAATACTG
AGGGTATTCGCGCACAACGTGCGTGCCATGAACGACGACCGTCCGCGGATACCCCTACCACATGGTCAGTACTTGCTAAT
ATCCCTTTAAGGTATTAGTCCGCTCGGCGCGACGCGAACGAGCCGGTAGTTTTAAACTATAAACGAGGGTAGACCTGGGC
CTTTACGTAAACGACTCAACTTTTCATGGACGAATGCTCCAAGTCGCGGTCGGGCCGCTTTAAATGCCCAGACGTTTTTT
TGGCGAACCTCTGAATTGCTGGTAAAGTCGCATCCAGACACGGACCGGACTCACGACTGGGGGTCGGGTGGGAGTGAAGC
GGCCTTTCAGCCGGAGCCCAGAGATATCTAGCGGTGCAGGAATCGCCGACGAAAGTAACAGCGCCGCGTCTCCAGCTCCG
ATAGAGCAGTTCCTAGCGCCGACTGCCAAGGTACCCTGTAGCCCGACGCCACACGTTTATTAGGTCGTCGGCGACGAGTT
TTGGCGGTCCAATCGCACAGCATCACGAGCCAGGGGTCTCGGCCCCGGACATACCTACCCCCTTACAATCTTAAAGGGAG
CATTATGCACCATGGGACATCCTGTTGGGGTACGACGAGCGACTGTCATAAGCATGGGCATCAGGCGTATGTACCCTGAT
CAGAAATCGTCCTCAATAGATGAGATAATGCCGCCACGAGTCTCGGTGAACTAGAACGCCGAAAAACTAGACGATAATAC
GGAGAGACAAAGCTAACACCAACCCAGTTTAAAGGTTGCGCTCCAAGATTA-AATTAGGACTAGGGGACGACTTGTTAGG
AAGCACTCTTTAA-TGACGTATCATAGAGGTTTCGGGAGGCTATCTCGGATGGGTTCACCACAACGAACATCTGTGTGGC
GCCGTAACAGGGCGCGTCCTTGGGTCTCGCCTCTGTCGGTCACTCCGTCCGCAGGTATTTCAGCGGCCAGAGTACAGATT
AGCTGCCGGCGCCTTCACGAATCACGTCGAAGGGAATCGAACGGTGAGGGGTCACCCTTAACAAACAAGTAACCAAAGTG
GGTCCAGGCAATCACACACAGAAAATCGAATGCTGCTCGGGTAGGCGTCTGTTTCTTAAAGATTATGCGGTCCCGCTGGG
TGGCGACTACTTCGCCTGCCACGGAGACTGCAGGAGTTGGCACGACCCTTTAAATGCTGGGGATGCTCTCTATCATCATC
GAGTCCCCTTAGCACAACTGTTATCCCAATATCGCCAGCTAGCATCCACCTATTACCATTAGTTGCGAGTTTCACGTTCT
ATGAAATCTGTTTTGCCGCCAGCGTTATCCGGCGCGTGCCTCCTCAGGGCGCTTATTTCCTC-GCCACCTACGTATCAGC
CGATGTACCCATCGGTGGTAGCCAGCACCTAGTGATCGGAGGGCGGCTTACTGGTGCGTCCCTGATAAGCGCGACACGCT
GGAGGGTGCCCTTCCCCGAGGCCGCTTTTCACCTGCTTTAGCTTGGCGCGTATACAACCTACCAAAACTAGTCGTGCGTT
CTACAATTAGTCTTATTTACGGCTAGACATCGAGCATCTTCTGGTTTCCGGTCTCCGCAAGAAACGATCGCCCGATACTC
AGAGTGCCACCTTGCTCTCAAGGGAAGGA-GTGCATGCCTAGCTCCGAGAGTGCCCGGCCACCCGATTCCGGGAACAGTA
GTGAGGGGGTCTGGTCCTTGCATTTAGAACTGAGGCCGCACGTTGGGCCGCAGCAAAGGGCGGATCGAGTGCCGTCAGCA
CACGGACTCCGAGGAGCCGGGAAGGTGACGTCGACTCAGCGACACTGATCCGCTCGGGGTTTCGAGGTACCACTCTATAG
TCGAGAGGTAAGGACTCATCCTCGATTTACCGTATGAGCCTTCAATGTTAGATAACAAGGGCGTTCCGTCACGCCAGCTA
TACGGGCCTAATCTCGCACAGGAACAGATCCCCCCGGCCGTCTAAAGCTACCCACGGCGGCCAGAGAGTAACCAGACGGT
GCTCCGGTAGGCCCGTGGACCATACCAGCGTCCTATTGTCTAAAGGGGGTCGGCTCACTTTGAAACTAACAATTTTACGG
TTAGATCAAGGCAGTATTGGGATGTTTCAACCGCGGGCCCTGGCACGACCGATGGGGGGGCGTGGAGGGGCGTGATGAGG
TTCGGTCACATTTTGGCGGGACAGCCGAGGATCGACGGCCAACCTCCGTAAACGCTTCGTGCCCCGTAGGTGACGCCTCA
TCGGGAGTACAAATCCAAAGTCCATACCTCCCTGATTATCACAGCAGAGGAAGCCTGGGATGGTTTTCCAGTCCGAATCC
ATCGGGCCGTACTCCTTGACAAACCGGATAACCCGACGGATGGTCGGTCACCCTGCTGAACCCACTTGTAGGATACTTTA
ACTTTCACAGTGATTGCTCACGGCACGGGTATCACCCGCTCACTGCTTCCGCGTATAAATGTACGGTTCCTCGTTGGTAC
TCATCAGCAGCGGTGAACGCAAGATCAGTTGGACAGGAACACCTACTATCAACTAACGGAACCGGAGCTAAGCCCTAACC
GCCGATATACCACGGGTTGCATGACTCGACGTTAGAAGCTCTTGCGGGTACCTGAATGGTTTTGGCATACGGTTTCCCCC
CAGATTTGCTATGTGTCTATATTCGTCCGCGTAGACCAAACCGACGTCAGATTGAGCGACTCGCACGAATAGCGTCGTTG
GAGTTCCGGTGTGGCGGTACGTAGCAGCGTTAATG-CGTAACAATCGTCAACAGGTGCTCGGACGTTGGTGGGCTCTTTC
GTTTCCCCGTGCGCGTATCGGAGTGGCGTGCCGCATCGACGTCCCAAGGTTACGGTGAAAGCCCCCCTAAGAGCCCTGAT
TCAAAAAAAGCTAGATTGCAATTGAGGACATCTACCTGGAGGCCCGCGG-GCGCTGCGAAAAGGCGGAACGGCTACCCTC
GTACATCTTTACATGTGTTTCGAGATTAGGTCGACGACCATCAAGAGCCGGATGGGTTACCTCAACGCTGGTTACAAACC
AGACTTAAATCCTGTGTCGACTTCTGCAGAACGATGAAATTGTAAGCCCTTCAGACGACCTGGCATCGGAGGATACGACG
-GTTTGCATTGGTTAATAACTATGGTAGATCTGTACCGGGCACGGGCGATAAAGAGGAGATCACACAGGGGACACCTGAA
GCGTTCCGACGCATGCTAACAAACTTCGGCATTACCTTAGTGTAGCCCTATGCGCCTAAGGGGTCTCCTCGGAGCGGATA
ATGTTGGTAAATGATATCAGCAATACAATGCAAGGCAGACTACAGGTAGGACCGGTTATTCCGCAAATGTTGATGGCTCG
TACCATGAAACTCGAGGCCGCCGAT-CTGTGGGTATCCGTGGCCCAGGTGCCACTCATGTTAGGAGCACCTTCCTCTTAA
GCCGCCTTCGGTCTCCTCAATTCCGTGAGTTTGGGGTACCAACTGATATAATATCATGTCATGAATACATCCGAGCGTAG
CGAATTCGATGTCCGACCAAGGTTCAGGGCAGGGAGTTATTGGTACAA-GCCCTCATTGTCGGCTGTCGAACCACCGAGA
CATTGCTGCCTACGGGGCCTACTTACAGGTTCCAGAGAAAAGGCAGTATGTGGCCTGGAATTTGTTCAGGCAGATAGCCC
ACGCGAGGCAGAACGGTAGGATCTAGAAGCTCTTAGTTTCTGGCATTCACCCCCCCATCAATGACGTTCCGTTATCGCGG
TGTTCCTTACTACCCTACCAGCCAAGTTGGTGATGCTGTGGGAGCACTAAGGTAAACAACACTATACGCGCACTGAATTG
GTCAAGTTGCGCGACTGCAAAACGGGGGCACCCTCACTCCCTCCGTGGCAATCTAAACTTTAGACGAAAGGGCTTGCACC
CCTCTTTGTCGAGAGTATTACGGGATCGACGGTTGAGTGGCGTACTTCTACGTACGAGAGCTTTACCAGCGCTTAAACGA
CGCTCTTAGGTATGACTCTACCACGCCGCTAGGACGCGTTGTCGATCATTCTAATAGCCGCATCGTGATTAGATCGAGCG
AAGTGATAGGCATTGAAAGCCGCAGTTCCATGCATTACGTTTGATCTGTCCTTGGTATGTGATCTTGCGCATGCTGGTTA
GGGTGCCGGGGTTCTAATTTGCTTTACACGGACGCTAGAAAGGGAGGTGACCGGCGCGGGCCCGGGCCACACGCAAAAGG
AACAGTCTGGGAGACCCTGGAACACCTGGTGATGATATGACCGGCACGTACGTAGCGCTCGACATAACCCGCGTAACGGT
TGCGAACAACGACGGAAAGAGTAACTACTGGCACTGGCGGGGTGCCCCGAGAGAAATAAAGGGCATGGGGAAATTTTACT
TAGATGCTCTCTCCCCAGCCCGAGGGAAGAGTAGCAGTCCATTGTCTTAGAACCCATTTACGTTGGCCAGATTATTAGGC
ACTAACTACCAAGTGGACCACCGTTCGGCCCCACCAAGTAATGGAGCCTTACCCCACTTTCTCTCCGGTGTTTGACATTC
GTATGCGGGGCAAATTGTACCCACTCTATCAACAGGCGTCTCGCATAAGGAAGCACTTCAATGGGCAGGCACCGAACAGC
GACTGTGCTACGGCCCTGCGTCTGTTTGGCGCGTTGTGAGTGTATTTTTTGAGCGCGGGACGAGTGCACTACCCCGAGGT
CTGATACGAAAAACGTAAGTTCGCGGCTTAGTACGACCGGCACGCGTGCCGTATTAGTAAATTCAATCCAAACTCAGTTT
CGTGGTCAATTTGTTGCTACCAAGAACGAAATTAGAGACCGTCCTGCAATATATACCTGATTCTCCTGTGTTCAGCAGAA
AGGCTATTGGACTCGATAGCAGTTACAGCTGCAATGTCGACTGGACCGAACGGGGTAGTTCAGTCGGGTAAGGCTAACAT
GAATGGACGGCGAGCACAATTGTCGGTACTGGCTAGTGTTGAGGTGCCGCGTGCAGCACCGTTATAAGCTAAAAACACTT
GGAGCACTACAGCAGAAAGACACAGTCTCATAACCTGCATATGCAAGCGCCCCGCAACGGTCCGTGTGAGTAACCACGGA
CCAGACCAAGTAGCTTCGATGTAATAATAATTGGTGGTACGACGCTGTCACAATTTTTAAACGGCCCCCTAGGATGACTC
TGACCACTGCTGAATCTCGTCTATATGCAAATCAGTAACGGAGGCGGACAATTCCAAACTACTTTCAAGGCCCAATGGAG
ATTAGGTCACATTGGGCTACAACTATTGCGAGATTTTCGACAAGGCTAAGATAATCAATAGCTGCGCGAATCTCAGACTC
GTGCGGTGGGCATGATCTAGTACCTGATGTGGTTAAGAACAGCCAGTACAGATTAGTTGGTAGGATTAGATCAAGTTGGG
GACATAATCTTTGGATCGGATTGCGTGATAAGCGCCCGTCTCCTCTCGTGTCCCTCTACGCCGCGATTTTGAGATCGGAC
ATCGGTCGAGCACAATACATCCTGCTGGCGGCGCTGGAGCCTTTCTCGAGGTAACTAAACTTTCCTCAGCCTGGATAACA
CAGCCTTGGATAAACGTAAGAATGTTCCCACTAATCGACCTGCTTATCGGTCTCCAACGCGATCCAGGGTTTCCTCCTGT
GCAGTGGACGGCCCTTGCGACGTTAACGGCGGGGTTCGGCTATTACCGGTGAGTCGATACAGGCCTGAGGTAGAGGAATA
CGGCAAACCACTCTCTCGGTGCGCGCGTCAATCGTTCTGAGGCTCCTTTATGGAGATCGCACAGTCGAGATTTTCGTGTA
CCGGACCTTTGTATCACTCCTACGTCACACGGGCGTCATCACCATCTTACAGATGCTAGATTCTCGGACGTACCAACGCC
TCTCAGCTGGCTTCCAGAGGAATTGCCGCTGTACTGGCTAAGAACTTCACGAGAGGCTCCAGGGGTTCATGATGTAGTCG
AATCACAGGTCGGGGATAAAGCGGTTACCTATCATTCAAACGCGAGTCTTTCTGTCTGCCCCAAGCCCACACTCCGCGCG
ACGTGGTGATTCACACCTGAACTTGCTCCCTTAAGCGAGTACAGGGACAAAGAATCCGCCAGTGGGAATACATCGCCGGT
ACTGGCTCCTTCCTGCCTATACGAGAGGGCTATAGGCGCTAAATGCGCGTTTCCAAACTTAGACCTGAGAGAGTAAGG-G
AGTACAGGGCACACCGATAGAAGACGAGATCGTAATCTACTGAGGCTGACGTCACGGGACCGGTCGAAACCGCGGGGCGT
TTAGCTAGCGAATTAGATTCTCGCTAGAATCAGGCGATAGCTGTCGACGAAACACATTTTCTATTAAAAGGTCTATAGTC
CCGAAAGACTGATTTAGTTTGAGGTCTCACGATCCCTAGCGCCAAAGTAGAGCTTCATCTTCAGGTGCATTATGACAGCA
AGGATTAGAATGCTTGGACTCTGCTTTTAAT-ACAGTTACAGTTAAACTCCCCCTAAGACCGATGA-CTATTA-GGCATC
GTTTTGGGACCTAGATACGGTAGCCCTCAATCGCTGTTAAAACTATGAGGAGCATCCATTTACGAACAAGGGAGGTTTTA
CATTTCCGACCCACTTCACCC-TGTCAGTCTAATGTCCCCGAGCGAAGGTCCACTTCGGCGGTCCTTATAAACGACTCCA
CTGAGCGGCGTGAATAATAACCACTGGTAGGAGTTCTAATGTATCGGTCAAGTCGATTTACAGCTCACTGTACACGGTTC
GGCCCTCATTTGACACCACTTCCAGTGCTCAGCTCACCAACGACAAGAGAGGGAGAAGACTCACCGCTCGCAATCTTATC
TAAGGACCAGAACTGAGCGGAAGCAAAAAGTGGCCCAACATTGCAGTCGCGATAACCGCTCCAGAAGTCAGCGTAAGCTA
TGGAAAGCCCTCACCCAGTAATGACGCTGTAAGCGTCGCGATGTCTTGGTGTGCGCTCGTTCTGACCGGGCAAACGAGTA
TTGAGATCGACTCCGTCTAAGAAGTCCGAAGTCCGCATTACCAAATTGAGCGTTCGTGATGGTGATTATGCTCACGTCTC
GTCACTTAAAGCCCTCAGGATTCTTTGCTAAAAACGGTAGTCTGCGAAATGTCCGACAGGCGGTTATCATTCACGAGAGC
ATCTAAGTTCGCGCAAGGCCTTATACTCCTAACAGGTCAAAACTTCAAACCGGGGCTGGCCACATCTGCCTTCGAGTAAA
TACGCAC-GTAGTGTTACTCCTAATTGAGTCGATGCACATATAACGAAGTCTCCCCGGTTGGAAGAGC-CTCCTCAAATA
CGCCGGTGTAGGCACTAACCCGTACTCGTGGGATCGTTATGCGGCCAAGTCAATTACGGACGCTACTCCAAAGCATACCG
AAACCAGTAATAGCTACGTGGTTCTTGGAGGTCCGTGCTGGACTTTCGGGCGTTGAGGGGTAACCTGGTGCTTTGCTCGG
TCGCCTATTGTAATATCCACGCTTACATGTCGCGGAGGATCCCCTAATTGTCCGCTGGTACCTGTTGAGTCATCTCCGTC
GTCCTGAATGATGGAGCCTAGGCTTGCCGTGGGCCCTGCATCCGA-TTCGCGGTTAGGCCTGAGTCTGCCACATTCATAC
CTTGGACTCCGACATGCGATTGACCGC-AGCTTTTGAGACTCGGCTCTAATTTCCCCCATGATTTGCCTGATCCCCCTAA
ACGTGTAAGACTGTCTCGGGATGCTCCCGCTAGTCGATGGGGAAGACGCGGGGAAAGCTTGTCAGCCGAAGCTGATCGGC
GTCTTTCCTCAACAAGTGACACCGCGGATGCCCAGAATTGTGCAGATAG-TACAATGCCGCTAGGACATTAATCGGCCAT
GGCTCTTGCAAACAAAGCGCGAGCGGTTAACGTTGCTTACGCCCGGGTTACAGATACGTTTTAGTTTTGAAGCCACGACC
CCGTGGTTTACCCAAAAGAGGCTTTTTGTATCTGAGGCGGACCACCCTATTATCACCGCCCTCAACCAAGGTGTGGCAAG
CCAAAGGATTATTCGAATGAGTTAACCTTCCCGAGATGCCGTCGCCCTACTGCCAAATCGCGTCCTCCAATCTTACCAGC
TAGCAAAGCAAACGGACGCATTCGACTCTCCGATGCCCATAGGCCACGTCAATCCAAATGCCATCCAGGGTGAAAGCGCG
CCGGAATTGCGGAGGCCTCACGACTAATCGGCAATAGCAAAAAGCTGCTTTAGTCATGCACAGTAAGGGCCAGGCCATCC
GCTATATGGGACCGAGGCTGTGCGGGAGTAGCCGGTGTCGGTAACACTGGTACTGTCGTAATCTCGTACAGCGAGGATAC
TTAATCCCATATCAAGAAGAGGCTTAGCGGTTCGGTCAGCCTTCGCGGATTATATAGTTGGCGCGAGGACCCAGTCGACA
CTCCTGGGACAGCGCAAACTATCTGGTAATCACAGAGTTTCCAAATCGTTATGACCTCGGAAGCAGTGGTTTGGTCCAGT
GTAGAGAGATTGACGCCATTTAACGGGAACTCGTCAAACCGGTCGCCAGCCCCTTGCC-CGAATTCTCAGTGCCTTGCAC
GGGGCAATCATGGCTAGTAGCAAAATGATACGGCGCACTCTAAGTACCGCCCACAACGCTATCCAGAAGACACGTAAGCG
GTGTGCTTTCGTCGTACGCCTTATTAGCAGATAAAGCCGATTTGGTAGATGGATCGCCCGAAGCGTCGTTGCTCTGTGAT
AAGTTGCGTAAACGATGTCGGCTTTTTAGTTCGACTTATGGATCCCGTTACAAACAACACCTGCTGAAAGACCGTAGTTT
TTCAGCTAGCAACAATGTGATCATGAATGGAGTGGCTCCTAGTAACCTCTGGTCGTACGCGGGAGTGATTTACCATCCCC
ATATTAACTCCCTATGCGAACGCGGGTAAAGCGTAGAGATCCTAGGGGAA-ATATTAGAGAGTGTCCTGTAATGCTATCC
GAGTCCCCCTAAGTTAATCCTACTGTTGCGAAGTAGGATGAGACGCATCAGGATCGCACCTGAGAAAGGAAGGTAGCTGT
ATTGCATTATTGGTAAATACTATCGTGCCGAGGAACGCCCAACAAGTGCAGGGGCGGGTTTTCCATTGGCTTGTAGCTAC
ATGAGGGTATTAAGAGGTCCGACACATACAGGCGTCCCCCGGGGTTGCGAGTATGTCGAGTTACCTAAAACAGCTGCCAC
AGGGGAACGATCTCTCAATGGCGTGCTAGTAAACGGTCGACCAGAGGCTTTATCACTTCCAGGAGCAAAAGAACTGGTCC
AGCGGAAGGGTGAGGTTTTCGGGTACCACCCTTCTCCATTTATCTTGCTCCAAGCATATCCTCGCAACTGTACCGCACCT
CTCATGTGCCCGCGTTATATCAGTATGGTCAGGGGCCAGTACCGCCGAGGGAAGCTAGTCCATCACGCTTACGAGTAGTC
TAAACACGTTGACGAACCTTTATGGGCCGGCACCTTCTCAGTCGCTATAAGCCGTTACTGGGGAATCACCTCCCCGTCAC
TTCTTTGGTAGATTACTGTGGAGGCTTGAATGGGTCCGAGGATTGACGAATGTCGCTAGCCTCGCCAACTTCGCGTTATT
GGAACGCCCGATGACGCAGTCATCCGGCTAAAAGTTGTCTTGAACTAACCGAGGTTAACTAACCATGGATTAACAGCAGG
CCACTTTTGATACAATACTAGTGGCCCAGGTGCTAAGACTAAAGAGACGACCAACGGCTGAAACGAGGAGGATACACTCG
CATCACGGTGAGTGTTTGATCTCTATTCATCCTTCCGAGGACTCCTTGGCCGCTCACCTTTATCTTCCCGCAGAAACAGT
TCCATACCAAGAGTGAGTCTCCTTGCAGCATTTTGGGGGCTTGTAGAGGGACATTCGGGGCTATTATTAAATGATTGCCC
GTGTGCCTGGGACGGCAGGGCGATACGAAACTAGATACTGTGTCCTTGGCACAAACATCATGCATATGAACCACTAACTC
GGTCATCCTTGCTGTCAGTGCAAGGGAGAGGATGCTGGCAACCCACACTCATTCGCTGCTTACTTAGATTACAGCAGGTG
TGGGATCGCCCTACTTACGGTTAGGAGGTATGCCGGGGGCCCATAATAGGCGGGAGGTTCCGCAATTGATTACGTACAAA
GGTGGACCAGTCTGAGTTATCTACTCGAGTAACGCACCCGAGGGGATAGTTACTGCCTGACCTGTGCTGAACCGAGAGCT
AGATCATTCATCTGTGCGGCAGATACCCCCGATGAGTGTACGTAAGTGCTGCACGCTCGTATCTATGGCGCGGGCGCGGG
CATAAGCTGCGATGTGTTAGGGCAGATAATGCCTCGACAATACAAGGGGATCAATGGACGGGACTGGAGGTGGTAGAATT
TCGAAGAGGGCGAATCCGGCCGAACGAGGGAAGAGCGTGTAGGAACATCTACGGGGTACTAGGTGAGCGTTTGGCTTCAT
TGCACTCTGAGGAGCAGCTCACCCCGGACACCTTCTTAGTGAATTTAGTCAAACCTCTTAGTACGCTAGAAGTTCGGGGC
AATGATACCTTTAATCCACCACGGAAGGCGACATCATCGCGACTCTGAGGCCAGGGTCGGCGTCGAGAATACCCATCCAC
GGCGGGAGAGAAAGACAAAAGACGGCGCCATGCATATTGAGGGGAGAAATGTTTGGAAATAATCCTGAGCCAGCGGGCAT
TGGAACCGGCAGGGACCAATCTCATGGGTGGCGGCCATGTGTACACTTCGCAGCTTCGGTCTGAAGATGAGTTAATGGGG
GGGGAAAGGGGAATAAACGGACGCAACTATCCCGTCTGACGCCAGCGTTATGACTTACTGAACAGCTCTTCCTCAGGAAG
GAGCTCCTCGCAACTTATACTGATATCTTTCCCTACATCGTACTCGGACCACACGTGCGTGTGACTAGGGTACTCCTCTG
CCGGAGCTAGGCCGTCATCGGCGGGGTTCAGGAGACAACACCTTGCATCAATTACATCGGTGTGATAACAAGCTGTCGAC
TTGGCCGGCCTGCCGTTATGTTCGGTGCAGGGGTATTGGCAAGCGTGCCCACAGACCTAAAGTGGAACCAAACAACAATA
CCGCGGCTACTGGCGGCGAGGAGAAGGGCCGCATATCAACTGTGGCATCCGTGGGTTTCGAGGCATCTGCTGGCTTGACC
CGGCATGCCAGCTCAGAATAAGGTCAATCGTAAGACCGCGCGACTCTTATAAAAGCTTATCGCATTGCGGCCGTGAGATC
ATTGATTTTGTTGTAGGCTTATGACGCTTGTATGACAACACGTAGGATGCGCGAGCGGCAGCA-GCGAACCCTAAACGTG
AGTGTCCACTCCAGAGAGTAAACAGTAGACAGGTCTTGTTCCAGACGCCGCTTCTTTAGCTTGTATCGCCCCGACGCCCG
GCCTCTCGGTCCATCCGTGGACCCAGGATCGTATCTATATACCAAGTAAGGATAGCCTCGCGTTTGTCCTGAAACGCGTT
CGGGGCCTACTTGGAACTGGAAGGGCAGCGGAGGTCGGTGAGACTTGTGAAGTGGTAACCACGGGTGGGGAGAAGCTAGG
CCAAGTTGTGACTCAAGGAGTCAACCTCTATCCCCAGGAGCGGCGTTAAGGGTGGGTTCACCTTGAAGAACCATCAGCAC
ATTATGGATGGCCAAGACGCTAACGACCGTAGGTAATCGTTGCCGGGTTGCCCCCGGTCGACTCGGTGGGTGGAGTAAGC
ATTCTATATGCAAAACGCCTCGGCTACGGATAGCCCATATGGTTGCTACTGTCCGACGCTTACGGCATTTCGCATGAAGA
GGTGTGCATAAGGATTTGGAGAGTGGTGAAAACAGATTTTTCCCCGTTATGTGCCGACCATACCATATGTTCTTTTGGTG
CAGGACAGAGTGGGGTGGTTGATGGGGAAGTGAAGACGCGCCTTTCCTTGACTGATAGAAAGGATAAGCCTAACCGTTGG
CTGCAGGGTGCGCTCGCCGGATCCCTCTACAGTCCCCAGCTAAATGTGATGAGGACAGATACTATCTTGCCAAGGGAAAA
GCCGAGGGTCGGAGGCATGAGCACGATCGGTCCCCTAACACTGCTACTCAACCCCGGTAGTAGAGAATCACCAACGCTTC
CAGTCACTCGCAGAAGTAATCAAGGTGCGCTCCGTCGTCTATCGTCGTCTCGTGATGTCTTGTGCGCAGAGCGCTCCGAT
GGGTGAGAACGTACCCGGCGATATCTTGCGCCAATGGTGGAGCAGTGCTGTGGGATTTTCCAAACGAAGAATCACACATC
TATGCCGAGTCACAAGCCGGTACACTGCCACGACAGTGCTGCCATGATGTTACTGAGACATGAGACTGATTCAACGATCA
TAGACTACGCCAGTCCACACGGAGTTCCACGCGTGCGATTGCGGGGTGGCGACATAGGCGCCCGAGTGACCCGTCGTCTA
CGGGACGCAGAGGGTATGAATGCTCCAAACCCGGTAGTGCCACTACTCTGAAGATGCTTTTGGGATAGTTGCATTTACTG
TCAGGGTCTATGGTGAATCTTTTTAAAAGATTTGAGACTGTCGGGGCGGGTACAGATCAACGACAGAGTAATGATCATTC
GTTCTGCTCCTTCGTGATGGGCCTTTTGAGCGAGTTTACGGCTCTGGCGACAAGACCCGCCGACTACCAAGAGTGGCTTG
AGGAACTGAAATAGGGACGACCTGCTTACTGCAGCGGGAGGTGAGTAACACACTATGTGTTTTTGGCATGCGACCGAGGC
AATGGAGGCAATGGAAAGCGACCTTCAATAACAGTGCCTGGGAGTGCGACCGAGAATAAACGGTACATATGGGAGCCTAC
TTACCGCAATTTCCACACGGTGGCTTCCCATGAGAACCGCCACCCGGAACTTAATAACGATCCTCTAGAAAAGTCGCGGT
AAAGAACAGGTGGATATGACTGGAGAGGCGCGATCCGCAACTTCGCCAACATCTCGGTCTGATCGGGTAAATGCAGGGCG
GAAGTGTCCACTCCTGGAATAGTTTCCCCACGACCACGGGGACTTTGTTCACATATTCGCCGCCCCCAGCGGGCTCGTTC
ATCAGCCGCGCCGGTTTAACGTCACAAGCAGCCAAAATACAATTGCTGTCACGGCGAATCTGTGCGAGATTCGGGACTGT
AGAGGACAAGAATAATCGGTGTAGCACCGGTTGTTCGTAGTACTGGCTGTGGGGCAGACGCTTGTATAGAGGCACTTGTA
ATGGTCATGATTCCCCCGCGTGGGGCCTGGCTGCCTGGATCCGGGAATTGACTCGTCAAAGACGCCCTAACCGGACCCCG
GGCGCGCATCTGGCCAAGTTCCATAAGGGGTAGAGGCCGAATGATAGAGAACGTTTGAGGAGACCATTGTTTTGCGTGTT
ATCTGTTAAGGAACCCCCAAAGATGAATCCGTTACATGGCCACTGACAGATCAAACCCTTTTTTGGTCTCACCCACACGC
TTGTTGTTGGCCCTCTTTGCCGACTAAAAGTAAGGTAATCCATGTAGTCAGTCCTCTATGACGCACATTATAATGTTATT
AGAGACATTCACTCGAACGGTCCTCCGGACCGTGCGATCCCATGCCTCTTCAGTCCTGAAAGAATACGTAACAAAATGCG
TGCGATGAGCTGGCCTATAATTGCAATCGGTTTTAGGGGATCGCAAAACGAGTTCTTTCAACGCTGCAGAAACCGCTACG
AACCTGATTCAGGCGACGCCCGGCGTCTCCCCAGTAATGATGGTCGATTGCTCAGTACGAAAACATGTGCATTCTAGATC
CCTGCCGGAGTTTCTGGACTCGCCACCGGTCCTCTCCGTGTGTCTCTGTGAATGCCAGGTAGTTTCAATATAAACGTCAT
TGCCTTATACATGCTAGCTTTACTAGGGTGAGAAACCTTGCATTAGAACAATACCTGCAAGAAGGGTAGTTTATCTTCCT
GTGGATCACCGGAAAGGTTGTTGTTCCTCAGGCTGCGCCTTTACGCCATACTCCATGTATTACTGAGGCGCCATGGTACC
TGGCAGACACATTTAGAGTGCTTGGTAGGTTCTCACTCAGGCATTCCATTGGAGAGGGTCCTGGGAGACCCTAAGCCCAG
CGCGCGAATGAGGTTTCAGGATAAGGACCAACGCAACTGTCCCTACTGTCGCCCGGCACGGTCAGGTGAAGCCCGATGAC
GACCCATAGCGCACCACCAGAAACTGCCGGACGTTTAGCTACACTGCTCAGC-CTATATAGCACCGAGTCATTCTCGGGT
TACTGCGTACGGCCTCGACCCCTCATATTGTAGCCCTATTTCAATCATCGTTAGGTCCACGGCGACACGCGTGACGTGCA
GGCCCACTGCGTCAGCAAGTAAGTCGAAGACTACAAAGACAAGGGCTCAGGATCCTGACTGGTGAACACTTGTAGGTCTA
AGGGCAGATAGTCATCAAGGCAAGGGCTTCTTTATTCTGAGTGCAGAGGAGTCTAGAACATTAGTTCTCATATCCTGCGA
AGACACTCCCGACAACCGCCTGGGGATGCGTCGGATCTACGAATCCCGTGCGCTCTACCTCGTCGATCAGGCCCAGCCCC
TAGAAGACCATCCCATCTAAGAACTCCTGTGTGAGCCAAATTACGTCAAATACCTTTGGAAACTCTGCTGCTTGACCACT
AGATTTCTTTACGATGGCTAATCGAGCCTAGGACCGATCATCTCCACGGATTTTGGTACTCGACCTGAACCAAAGTGAGC
TAATGTTCTGCTAAGAGGGACAAGAATACTGGGTCCCTTGTCGGTTTCGGAGCTGGCGCGCCCTCTGGGTCAGGGCGGTA
GTATATAGCAAAGGGGTACACAGGCGCATCTCTAGTCAACAGACGGGTGTCACACTGTCGCGGATAATTGCATGCGCAGC
GGCGGGCGGCCTGCTAGCAAAAAAGGACACGTCTGGGCGACCAGTGCTGGACGTACGCGCACTGCGTCTCGCTGGCGCAG
AAACGACAACCGGCCCCCTGTGGGTTGTTTGTGGGCGGACTTCCAACCTACGGGAAGTACAAGGGCGGGTCGGCTAGAGG
GATGACGGAGTTGGTAACGTAACTGGAGGATATAATTGAGTCGGATGTCTACTCAACTCGAGTCAAGGTTGTGTGTCCTA
ATAACTTGGTAGAAGGGCCTGCGTCGGACTGGGTCTACTAAAGTTTATGTCCGGCGGCCTTGCAAACAAAGTACGATGAC
TAGACTCTGGG-ACATGTGTAATACCAATTAGGGGTGAGGCTGCATTACCAATGGGAGTACAGAGTAAAGGATGCTGGTA
GTGACCCAGCCTAGACCCAGGACCGCCTTTGGACGGATGTCTAAAGCCTCTGCACCAAGCAAACCGATTCGCACCTAAAG
TACGTTGTCCGGCGATCATTTCTAGCACCCGTTACCCCCCGCAGCATTGGCTTCTGCCGCACATCCAGCACTTAAACGCT
CGCAGGTAGCGCCCTCCTACAGTCCAAGTGGAGCCCCTACCGTTGGACGACCTCAGGAGTCGGAATTCTGAGAAGTACGG
TGGACCCGGTCATCGGAGCATAGCAATCGGATGGTATCCAAAGGTCTATGAGGAGTGTGCTGTATCTGG-GAATCAGTTG
TGTAATTAACGAACTAAAACGGCACGTCGGGTCTAGAGATCGTCATCGCCAGGGCATAACAAATCACACCTTGAGTACAA
TAAGTGGGGTCTGTGGTGCCGCTCATTTATATTAGTAGCGACGTACATGATCGGTATGT-GGGGGAACGGACATGATCTT
TGTCCTGGAGTTGTTGGATTCGTTCCGGGGCTCGTATAGAACTCCCTCAGGTAAGTAACTTGGCATGACCGTGTATATTG
GGAGATACTCGCTCAGTGTAGCCCATGACTTCCTACCCTTCTGAAGAGGGGATTCCGGCTAACTGTATTCATTCACTGAG
GAGCACTCCACGTTCCAGCAGGGGCCTGGGCAACACTCTAGCTGCGTTGATGGACCTCCTTGAGCATGCCTTCTCTGGGT
GTGTAGACAGACTAAGATCTGATATATCCTCTAGTATCTCCGACACAGGGGTATGAAGACGTTAGCGGCGTATTCGGGAT
GCATCCCTGGGAGAACAAGGACACGGAGAAGCACACGTAGATTATTCCCTTCACAATCAGAGGAAAAAGAATTGCCGGGG
CTCCCACGGCCTGAGGGCGTATCAGACCACTAATCAAAGGCAGTCCTAGAGTAAGGGGTCCGGTGCCCCTAAGAGTCGCA
AAATTGGACAGCAAGTCCAGGGGGCCAGCTGAAGGCCGCCCTAAATACTGCCACGCCGTCTGATCTGCAGTTAGACAATG
TGCTTCTTCGTACACTAATCGGCAGACTATCACGTCTTAAAACCCAAGGATCCTCGGATAGGCGGCCACTCTAGTCGCCA
AAATCCGCACTTGTTCAGCAAACGGACGTCTCACGTCGGGGCATGACACATGCGCTCTGAAAAGGGGATTAACTGAATCA
GACTGTCTAACAAGCCGGAATGTCATATTTTGGTGGCTGGCATAAAGTAGCTCAGGTATTATGGCGTGGTGGACCCTGGG
ACTCTAACATGTCCATTGCGACCCGACCCGCCATAGGGATCTAGCAGCCCCGCAGCGGACAAA-G-AGGGTGTTGAAGCG
GAGGAAG-ACTCCCGCGAGACTAGGAAAACAGCCCCATCCCAGTTACCGCTGGTAAGTGTGCTCTACCCCGAGTAGACCA
TCGGGCGGCACAAGCTATGGCACTTATGGCTCGCCTAATTTAAGGAGGGGGGTCGCTGTGACAGTGCCGAGGAGCACGGA
GCATACCAGAAAGTAAGGTAGACTGGTAACATGTCTGCCAGTCTAACACAGGAAGCCTGAACAACCTGGAAGGGAGGTCT
GCCTCGTAGAGTGCGAGGGTGTCCGGGAAGGAGCGGATCTACAGTACGAGGATATGAGTTTAGAAAAAAGGTCGTGAGAC
GTCAGTGACTCGAGTCCGATGCATATAAGTTCCGAGTTTGGAATTGTTAGACTAAGGCTCTAATGACGTATAACCCTCGA
CGCTACGGCCCAGTCTGTCCGCGGGGTCGGTGATCGGGCCGAAGAGCGGTCCTGCCGTAGCATCAAGCCGTTAAGGAATC
CATCAGTTATGCTCGCCGGTGACATTCCCGGGGTGACCGGGTAGTGAAGGCCACCTAGAGCAATTTGGAGGAACTGGAAC
CGAGCTAGATCTCAACACGCGACCCGGAGCGAGCAGTATGCCTTCACGTGTCACGCTGGGGGATGCTTATTGGGTCCTCT
GCCAGCTCGCAATGCAAACTATTGCGCACCCCACCCGGGGTCATGAGCGACAGTAAAGCTACTGCCTTCTATAGTTCGGT
GCATGTTTAACCCCTCATAGATCCAACCATGCTGGGGTGTCATGTCTACAACGCCAAGATCATCCACTGCTGTGGTCTAT
GTTGTACGCCCAAATGCAGGGGACAACGATTAGTCGGAAAAGCGTGTGACGGCAGCGCGCCCGCTGCTCCGAAGTAGAAT
GATCCAAGCGTCCGGTAGTTAAGGTCCCTGCAA-GAATTAGGGCGGCGGACCAGCGGGATCCACGTAGCGGACGACATGC
TAGAACAGTGACTCGATTACGTCAGGTCTAAACATTACACACTGCCTAGATATGCTTCATCTAAAGCCGCATATTAATCA
ACCTGGTGAACACGGCCTATACACGTCGTCCCGCCGGGCATACGGTGCATGCCGGATGCGGACGTGGCCCAGCGAAGGCC
TTGTACACCCCCATATCATCCACGAGGCACAGTTCATACGAAGCCGCGCGCGTTCCTCCAAAAACTGAGCGTCGAAAGCA
GTGAGCAATATGGGGTGTGGTTGGCCTACTCTTCCGC-AGCTTGTTGGAACCGGCACGCGTTCGCGATATCTGCTGACAG
ATAAGGGTGACCGTCATCTGCCCATTGGCTCCGCCGTGGTGTGTGGTATCCCACGGAGTCCTAGAAGCCTACCAGGATTA
TCAGCCATCGAGCGTGACGCACCGGGCTATCATACGGTTTCATCCGCCCCGACAGCTGACGATGGTCAACAGTGGGTGGT
GACTTATGGGGTCTGAAAACGTCGCATGTGTAGCGTCACAAGACTCGAAATTCTGGGGGCGGCTGTATTGAGCGACTACC
GGTAGAACGAAGTATGCTGTTTCGAAACGTCCCCCCCGCTTAGAACTGCACGAGCCTTGACGCGATAGACGAATACTGGG
GCCAAACGGGTGGACAAACGATAGGAGCCGGATGACCGTTCTAGTAACTAAGGAATGGATGTCGTTCCAGTGACGGGCAG
GGCTGGCCGCATCGCACGAGAGAGATGTATCCTCCGGAAGCCCTTCATTATTGTCAAATCTGATGGCCTCTAGAGTAGCT
CCAGTCCGCCGTCTTCCATAAGGACGTTGGCCTTCGGGACACTTAACCACGTCAGGTAGGAATATATCGGGGCAAGACTG
CCCGAAAGCACAGATGACACCGCGCTCATCTACTAGAGTGTAATTGACGTCATCCGACCAGAATGTGGCAAAACTTAAGG
CTACCGGAAACGGAGGGTCACTCCTCACCATCAACTACCGCCTGCCTTCGCTCCGCAAGTAACAATACCAAGAGGGTACC
AGCTTCCTGAGCGGCCGCCTCGACAGCGGCTTGATGAATGACGCATCAAAAGTATCACCGGCGTCGAAACATAGGGCAAA
CGGTGTGCGTATGGTAAACAGTACGAACCCCGGCAGCCGTGGCTCTAAACCGTGAGCTGTATCAGCGTTTCGCGGAGGCT
TTGCATTTTACATGTGGATTGCGGGTGCGTCCGTTAACTCTATATGACGAACATAGCTCTAGGCAGCAAGCAGCCTCCCA
ATTGGCACGTCCGATTCGAGCCCATGGGAGGTACCCCATGTGTGGATGGAGTTGGATTGGGTAATACCTCACCTGTCTCT
TAATTCCTACTTCAGGGTAGCCCTCCCGAAGTTCCTGTCCCCAATAAGATTAAATAGGTGGGCCAAGTAAACGGGCGTAC
CTCCTCAACCTCGATAGCGAGACGAGATGGAGAAGTGCGCAACCGTTCGGCCACTGAATTAAATCGGGCCAGGCAAAGTA
CTATTGCGTTTAACAAAATACTGAGGCGTTCGGTCTTGCAATCCCAAGGCGATGCACAGGGCCAAAGTTACCTTGGCGGG
ATAGCTTGTATCGAACACAGTCAAGGGCAGGTCTCTATGACATACGTCGTGAGGGATATCGTCCTGCTCCAATGGGTTCA
TATCCGCTCCCCGATATAATAACGGACCATGGAGGGACGATGTATCCCCAGCTAAGAGAAAGGCGTCATAGATCTTCCAT
GCTTTCAAAAGGGCTCCCAGCACGTTCTGTAACCGCCTTGAGAATCTGTCGTATCGGGCCGCAGCTTAGCGGCACAAGAC
GTTATCCAATTCCCGTTGGCAAGCATTTTTAAAGGTTTTACCGTGTTATAGGCTCCTGGAACTGCAGCTGCTATACTTTG
TTCTAGCATTCCGCGGAACCCCCCTACGCGTCTTCCCTTCATCCATAAGGCGGTCCATCGTTCACGACTGCGACCCAAAA
GTTGGCTCCTGGTACCCCGCACCAGTAAACTTCTTGCATCGGCCCCGAATGAAAGGGTCGTCCCAGGTTTCGCCGGGTTT
GCCGTTTCACGCCCTTCGCGAGACCCGGGCGGAGCCTCCTAGAGCTATAGATCGACAGGACTTTGCCTACAACTAGCACG
CCACCCGTCTCGGGCTACATGAATGCAAAGGCAAGTTGACCAGGGAGTCCCTGTGAGTGCGTACTGTCCATCGGACTATT
CTCGGGTCCTTTAGTGTTGAATCAGACTGGTACGTCAATGACGTCGACAAATCCAGGCCCTGCCAGTAATCAGCGCAAAT
GCCCAATGGCGGTGCACATGAAGCGACGGAACAGCATACGGATGAGGCTCTGACGAACGGCCGCAGACCTTTTACAAGTG
TTACGTACCCAGTCGCTCACATGACTGGACCCCAGCTGTACCGACCACGGCGAGCATCGTGACAGGCCGAAGGGGAGGGA
AGTTTGGTTGCTGCATCGGACACCGCGACAATGATCCGTGCTGCTTCCTGAGTCAGATACCAGCGGCAGGTGAGCCAAAG
AATGGGAACAACTTCTAGGTAACCGGAACAGTTCGCATGCAATAGTTTGGCACTGGTATCAGCCCGTCTCAACACTGGGC
TGGAGGAATCCGAAGCCATCACCCAATGTTGAGAGAACTCCTGTCCGGACCCTATCCTGGGACGCGAATCACCGATCGCC
GCAGATCAGCGCCGCGTGGGAGCCTCGATAAAGCTGCAAACGGAACATGGAAAAGAGAGCGCCTGCGCTGTGCACCCGAC
TACGGCGTTACTCTCCGCGGGAGGGGCCCGGGTTCAAGTCCAAGGAGGGGGCTCTAGTATTCCACTCCTGAAGGTGCCGG
TACGTCATGGTATCTAGAGCGTGCTATTCTATTCTAAGGAGACCTCACGGCAAAGGCCGTCCGATCCTGATTAACTGATC
CGTCTGGTGGGGCGATCCAAGTGAGGCTTCGATGCACCGAGTTAT-CATTGGCTCAACCCGCCAGTGCGCGCAATTAGGG
CGTTATGCATAGAAGCCGATAATAGCGAAAAATGCAGTTGCCCGGGATCTTCCCTCCCGGCACGACTCCGCCTAGAAGGG
TTAGATGGACGCGCGATCATCACCATAACAAGATATAACCTCTACGCATTTCTGCGGGAGAGACAGACCATATAGACCGC
CGGGTCGTTAAACTCTTTCACTGACACTATAGCCGCAAATTATAGTTGCGGGCCACCAATAGAGGGGGGCCGGGCGTGGT
ATTTTCTCCGTTATCAGATTTGGGTAAAAGAGCCTACCATTTGACTGACTAGAGGAGACAAGATAGTTTCAGACGGGTCG
TGGCAGCGACTTAGAATATTCCTCCAATATACTCATATCCCGAATCTATCCAGTTAGGGCTAGGCATACACAGATACGGG
GCTCTTCACAAGGGTAGCCCGCGACACCTAAGTCCATAAATTGCCGTGCGAGTGAAAGTTTTAGAGCTGGGCAATACCGC
TTAGCGAACGATCTACACGATAAGGGGGTACCCTTGGACTAATCACAGCTAGAAGAACGACGCTACTGGGGATCCGACAT
ATAACTCAGTCTTCCAAAACGGCGAGTTACGTATTGGATCTCGCAACGAGTCCTAATCGGCGGGGTAGTGTCCAACACGA
TGCCGCGTGGCAGCGTGGAATCGGGTCCAGGGGATACACAACCGGGAACGATGCGCCGGGTGACGCGGATATGTCCATGT
CTCCTGGTTTCTAGGACAGTGCGCACTGTGGCGCGGGCCGACCAGAC-CAAGACGGCCGTCGCGTTGACTTCTAGATCGC
TCATCTTAGAACGCACGCGTGTCGCCG-AGTTCGGACCGCTCCCGGGCAACGGAGTCATGGAGATGGGACGCGCTAACCC
GACAGGGGAAGGGCCGGCCTAGTCGTCCCTTCACTGCTATACTTCGTATAGGGACGCTATCGTTGGACTCAGGAGTACGG
GGGGGTCAGTTCGCGACCGGTACACATAGAGTGTGCGTGTGACAAGAGAAGAAACTTAGTCCAAACGTTGCTTGGGAACC
CGGATGTGACGTTCGAGGCTGGAGAAGCACTAGAAAAAATTACACAGTTGCCGAGCGAATGTGGACCGCATAGTTATGAA
AGTAAGTCCGGGACCAAGTATGCTGTAAAATTTACGATCGACCACCTTGAAGACGCTTTGCCCCAACGCAAGAAAGAATA
ACCACATCGACCGACCTTTGGACGGCAATGTATGATGGGAGATCTCACCGCGATGGTAGTAGCGCAATATACAGAGGCCA
ACCCTTATCTAGGTATTCAGTTGGGCCTGCCTGACGTCTCACCTACTCCTCAAATTTAGGCACGACCAGTGAACAAGTAT
GCATCCGGGAACTGTGCAGACATGCAATATACGCGGCCAGACCCCAAAGTCAGTTGCCATAGGCCGGAGGCGACA-ATTT
CGAGGTCTTATTCTGGGCTCAGGCTACCAACGAGCGATGTGTAGTGGTGACCGCCGGCCATTCTACTATCAGCCTGGCTT
GACCTAATAGATCGCCTTGGAAATCCGATCTCAATGCGTAGAGACTGTAGAGAGGATTGGGACAAGACGAGAGAAGGATC
AGTCATTGGTTCCCGAACCACTGAGGACGGCGGATGTCTTCGCCCCCTATAGGGCGCCAGTTTCGGCTTGCGGTTACACT
GTGCCCAGTGCGGACTGCCGCAGTTAACAGTTTTGAACATGCTGGGGGTTCCTCTAGCGCCAATGCACAGTTTGGCGCGC
TCGCTCACCAGATTATGATCGGTTTAGAGATTACTGTGCTATACAGACAGCTCACTCTTGCTCTTGTGGCGACGGGCCGC
AACGAGGGGCCCAATCTCCCGCGCTTCCCTTAGACGCGTTGACATCGAGGGGCATACTTTTTTGAATTACGAGTCTGGAT
CGTCTTTCTTCCTACGTTCTAGTATAAGATCCCTCCTACTTTTGACAACCGCGGAGGAGGTCGGTCTATGGCGAAGGTAG
ATTGGGCCTCCTCGTCATTGCTGAAAGAAACGAGGCGAGCCACCAAACGTTGCCATGGCTTTACCACGGTGGTTCGCCCC
CTCAGACTCCGTCTCGGGAGCTTAGCCCCCGCCTTATAGATTACCCCCACAAAACTGCTCGAGACCCGATAGGTTCGCAA
TCGACCAAGGTGGCTAACCCCATGCTGGGGCGAAGTTACCAGTGTCATCTGGTTCATGCCGGAGAGTTTGACGTGCCTGC
TGTCCACGTCCAAGATGATCGTGCGATCATGCCAGGCCCTCGTACTGAAATGCTAAGTATTATTTCCTGATCTCTGCACG
ATTTCGTCGAGTAGAAACACTTTCGTTCCCCTGCCGAGCTCAAGTTCTCTTAATCTTCCACCCTGCAGTTGAGAAGTTCA
GAGGGACGTGCTTCTGGACTCGAGAAAACATAATTAGACCCGGGAGAGTGCGCGAAGATACAATCTAAGGTGACTGCATC
TCTTGAGCTCCGTGAGCTAGTATGTGACGAGTCTCTGCTAGTGCAAGGGGGCGGGCGTCC-ACCGTGCTCCATGGGGGGG
GCTTGGGGCGGGTTGCCCCTTGGTCCATGGCCTGCTCGAGTGTATATGTCGTTCGATTGGCTGGTTCGTTATTGGAGCTA
TGCCTGTGGCCCGCGACCTCTCATAGAGTGCAGACAGTCCTCGCGGCCGCGTCTGAGTGGGGGTCGCGCGCTCGAAACCA
GTTTATCCTTTCCGCATTCCTCTCCGCGGTCCAGTACCAAATATCACTACGGCCTAGTGCGAACTTCAGGGCGGAGTCGG
CTGTCGGGAGTATTCGCAGCTGGTGCGACACGCCGGGCCACAGCGGTTAGGTCGACATATAAACAGAAGTGGACAGAAAG
GAACGTTTTTTGTGGTGGAGCCTATCCCGCGCGTGAGATCTGACTCTCCTTCATAGCTTTTGCGTACCGCCACATTATAG
GTTTGCTCCCCCTAAATCCCGGGTGCCCACTCCGCGGGTCATCTAA-CTGTTCGACCATATGTTTTGGAATGCGTATCGG
ACGATCGTCTCGTCGCTAGTTGGTCATAAGCCGGCTCGACGCCACGCCGTCCTCCCTTGCTTAAGGTCGGACTTACAAAT
GTGGTCTGTTCTGGCCCACCGTCCTAGTCAGCTCATCGAGTCTACCACATCTCTGCGCTACACAGTGGTAGGCCCCTTCC
CCCGGCGCGATACAGCTCGTCTGTTACATGCTTGACCTGCAGGGGGTTTACCGCCACAAGGCAGGGTCCCCGTCTGGGAG
GTCCGAAGCTCGTGGTCGAGGTCGTGGTACTACAGCGGTCTGTTTTTGTATGGGGCGAGTACCCACCAGGAATTTTCCCT
GAATCGAGTTCCCGGGTCCCCTCGTAAGGAGAGGCAGCTTGTAAGCCTAAGAGGAAATTCTCTATCCTCCGTGATCTTTC
AAAAAGGCGAGCCAATTATTCTTGGACTTTGCACTGTCTATCCGCGCTCGAGCACTTCGGCGGGGAAGTACTCGTACCTG
CTAACTTGCAACGGCGGCTATCAATGGAGTTGCTGACAGGGGCCGTTCTCCTGCTTGCAGCGAATGCAGTCGGGGTGCTC
ATC-AGCTGTTAGGTGATAGGCCGCTGCACTACGTTACAGCGCGTCTGGCCTTGGATTCATCAATTTCCGGTTTAAGACC
GTAAATATATTGGATGGGAGCAGGTCTTACGGCTGGTTTTTCCGTGACATGTGCCCCTCTCCTTAGGGATAACCGCCAAT
ATAACTCTATGTGCCGAGAGACACTTAGGGATACGTCGCCTTACCCGTTCTGTCGCTTGACTTTCCGTCGTTATTGTTGC
CAGATAGATACCGGGCACCCTGACGCTGTATCGTACGGTGCGTTTTTGATTCGGCACCCCCTCTCTTGCATCCCCATTGT
TACAGACCGGGCCAGTTTGCAACTCTTGCGCTGCCGAACGCAGGTGCAAGTTGCACCGATCGCAGCCGGTTCGCGGTACC
TCACCTTCCAGTGGACTAGGAAGGCTTTCCCCATCCCCCCAGGACCTGGGCGGTGGCCCTCAATGTCTGACTTGTTCCTG
TGATCACGTCTTCAATTGTCACGGCGGCCGCACTGACTCTTGAAAGTAGCTATAATACCGTAATTGTTTGTCGTGTCTGG
TACAACTTAATTGGGCGCTTACAACCTATTGACGCTCCGATAGAGTAAACGACGTGAGCCACACAGCTATCTCGCGCTCA
CATATCCCTCTAGGCGAAAACGGGAACTCCACGTCGTCCTATTATGAGGCGAGGTAGCCCTGGTGGCACCCCTCTGGTGT
ACTGTTCCGGCAGTGAAATAACATAGGGAGAGAACCTGGGAGGATTCCCAGAACTGCCTACAATCCCCTCAGGTTGATAT
CTTACCAAAGCTGCATGGGAAAAAATTCCATATACCTGCAAAGAAAACATCCATTTCCAGTCGGCACTGTGTCCCGTGCG
TCCTGTACCGGTTGAGGTAGTCATCCGGAGGTAGC-CGCAAGGTTCTTGCCTCTCCGAGTACTAAAGTCCTTCACTCAAC
GGGCAGAGAGCACGCATAAGGCATAAACGACGGGCGCTGCATTGTCCCCAACGCATCATGCCATCCTCCACGGACTCTAC
ACCTAAAGCGCACCTGACGCGTATTCCGGGAAGACGTGGCAAATGGTGCTAAGAGTCCTGCGAGCCAGCGCCGGGGACCC
AGATGCTGAAGGGCGTGGCACTAGAGGACCAAGGAACGTGGCCCACAATAACACTCAACCATATCTAGTTCAACGCAACT
GTAGACGAACTGGCTCCCGAACTATGGGACTCCAATCGAGCACGCGGACTCATGGGCCTGCCGTAGAGGCGGCCCCAGAT
GCGTCGCCAAGATGGGGTAAGCAGGCGAGGGAGTAGCCTTAAGTGCGGTCCGGCTACAACGGGACTCTTCGTGTTAATCA
CTGCAAACTTTCCTACATAAATTCACATCCACGTAGGACCGCGGGGGCCGTAGACGGAGACTAACTCACATGCCCTAGTA
CGACAAGGTTATGCAGCCTCGGCCACGGTCCTCACGTCTATGGCGGGCTCGCAGGAACGACCCTTGACAAAATACGGGCA
AGGTGGCACAGCCTGCGAGGGGCGGTGACTCAGCCAATATACAAGAAATCTGTTAGAATAATACGGAATGAAGGGCCAAG
GGAGATTTTACGGTGCGCGAGAATTAATGCGCAAGATACAGTCCCACCTATAGTAACATGGAAACGCACCCTTGATTGAC
AGATGAGCCATGCACGCCTGGCTTCTGGGATCAGGAGGTTCTCGTAATCCGGAAGCGTCAGCCAGTGACCGCCATGCATG
CACTCCTATCCATGTCGTGAGGGCTGCGACCTGGCCTTGCAGCCCACATCGGTAACCCAGAACGTAGATGACGGAGCGAC
CACTAGATTCGGCCAATGTGCCGCTCTGTGCGACGGGAATCACCTCTGCCAACAG-GCCGGGGAGGAGTGTTAATACACG
GGCACCCACGGTTCGGTTCTTGACGAGCCGCTCCGTGATGGCTCCGAGTATCGTGCGAGACGCACGGGTCCGCTCGGGTC
GTCGGTACGCTCAAATTGAAACGATCTTTAGTACTATGGGAGCGGGAGTC-TGCAGACTTATGGAACTATATGGGGCCCA
AACCGACTAGCGCGGCTGGGTTTATAGTTACGTTGTCCGCCAAAATATTGGTCCAGTCTGCCTTCTAACACTAGTTTCCA
AATCACGTATGTTCAAAGATGTCGGAAAGCACTAATTTAGGGCACTAACGTGACCCGCCCTAAGCCTCCTAAGGCACTCA
TACTTGGCATCATCGCAACTCTTTATATTGCTTGGTCCTCCGAAATTGGGTCCGATCAGAGGCTGGGACTCGTAGAAACC
TGATCCGACCGAAAAAGCCGAGTCTGCGATTAGGCGGTCGTGCTCAAGATCTCCGGTAGGAAAGATAAGGGGGCCCCCCG
GGAAGCAACGGCCTTGCGGCTTCGACCATGGGGGTCCCCTGCGCCCATGGGCCTTCACACGAAACTCCCTGCAAACATCG
TGATCCACATCCCAATCGTCGTCCGCCTACCCCAAGCGGGCAAAGATGCGCGCACAAACTCCCTTGAGCTCGGGTGTTCC
CATGTTCCCATCCCATTCCTAAGACCCATGTTCTGGCCGATCAGGGGGCTCTCCGCCGAACGTCAGACCGCATCGAACCT
ATATGGGACAGCCACGATAAAAGCGAAGATGAGAGCTTCATGGTGGTCACGTCCGAGTCAGCACCCTAAATAGGAAAGCC
TATACGGACGATTAACTGTTCACAGTAAGCGATTCAGGTTATTGATTCGTGCTAACTCAAGGCCAAGGACACTCGATACC
TAGTGCAGCCATTCTTCAGTCCGTGCGCAGGCTCGTCTCTAGAGCTCGGATTACACGGTGAAGGGACGTAGTATAAGG-A
CTGGGCTTCAGCGTTCTGCACCTCTTGTAGTGACGTCTGAGGGATCTACTGAGCCTGTCAGACCTCGTGTTTTTACACTG
GCGGGCGCTGAGTGGATGTTTTCTAACTCCGCAAGCGATGAGTCAATACTAGCGACTTGATGTCGCGATCAGACCCTAAT
TGCTCAGCTTTACTGCTTACTTCATTCCATGGCATTCTACCACTCCCACAGTCGGCAGCTTAGACACTAGCGAGCACAGC
GCTCATAACATTACGCGGGGCGCTAAGCAGTTGTGCCGGTCTTTGCCGCAGATCCGATACCACGCTCAGTTTAAGAATTG
GCCAAGGTTCCCCCCTATCAGACGCTTAGCACGCTTCAAGGTTGGCCAGTCGCAAAGGCAGGATGCTTGCAGAGCTACGC
GGTAGCTAGAATCGCAAACCTCGGATCGTGACTACTAGGGGTGCGCACTCCCCTTCCTATCCTTGTGCTAATATATGAGG
CGACATCGGCATGGGCTGCAAACAAACTGTCTGATTATCTAAGGGTTTTGCCTCATCCGCCAGGCCAAATAAGCGTGTAG
ACAACCCCTACCGCTCAAATCGGGTCGATCCTCGCTGCAGCATGGCCGCCGAATTTATGAACATGCGCACGGACGACTAG
GTCGCTACCCCGCGGTCTAGTCTTTCCATGCGAGGGCAGAGGATAGACCTGCAGGGGCGCGTTCCCCTTGAGGCCATTCC
ACCTCGGTAAGATGGCGTCTTGTGAAGGGGTTGGCTGCCAAGCCAAGCATAATACGTCGCGCCCCGTCCGGGTGGTCGCC
CAGGTCTTGGCACAAGGGGATTGTCAGGCGGCTCCCAGTTGTTTTGCCTACACATCGATGAACCGGTTCCGTTCGAAGGA
ATCTGGTCGCTTCACCTTAGGAGTATCACTGGAGATCCTGTTGCTTCGTCTTAATAGTGGTGTTTTTCATCTATCAGGAC
GGGCTCGCATGACAAGGAAAATTAACCAGCGACCATATACCTACATTATTGCCACTAAGGGCTGAATCGTTCCCAGTTGA
CTTCCAGATTGCACACGTCCAATATGTAGTACTAAGTCTGCCTGGAACAGTAAACCGTCCAGCACGAAGTCATAGCCGAG
CGTCTGAACTCGCCTCTCCATTCGCTAAACACGGCTGCTAGCGCCTTGCCCTTCTGCTCCGGCCTACACGCACAGCCACA
TACTGGAGGCAGTGGTACCGCGACCCGGTATCACAGCGGGCATCCTCCACCTATAGCGGTAGCTCTCGTCATCTACCCGC
GAATTAAGGCTATGCCCAGAGTCTATCACGGCAGGTGGATACGCGGGAGTAGTATAGGTTCTGTAGTAACTACGTTTGCG
CCCAGGGCGCAGAGGCAGTGAGTAGGAGATACGGTACACCCACTGTGGTCATCACGTAGTATGTGCTGAAGAGGGTGGCT
AGTCCAAAGTAGTGGAGTAGCATGAACTAAAAACCACATTAGCGCGCGAAACATCAGGTATACGAAATGGTACTCTGACG
GACGGGTCTCCCGGACCTAAACGGTGTACCTTAGGCTAGAAGACCGCCGGGACCTCGATTCTTTGTCTTGCTTTGTATGT
CGTCTATTGGTAGTTTCCTCGCCCACAGACGGGTTCGAGCCGTTTAACGATCGGCTCGGCATTTGTAATTCATGGTAGAT
TTAATGCAGGACTTCCCTGGGCGGTTGCGCGTAGAATATTGGACCGGGTGCGGCTGTCTCTTTTGAAAGATATCTTCAGG
GGTGTCCGTGCTATCGCAAGAGTCAAAACAAGCAGATGTCACACCAGGTGACCGCCCACGCCACCTCATATAACTATTAA
CTCACTTCGCCTCGGACGTGAAGCTCTGGTGCTAGTCGAACCGTTGCGCGAGACCCGGGCCTTTGGTCGCTTGGGGCCGT
ATCGTACGGCCCTAAGCAGTCCCCCAGTCGGGATCCATTCGTGATCCAGCACACCTGGGATCATCTGGTGAAACAAAGGG
GCAGGGTTATGCCCCCCCGTCCTTCACTGGACGCGGCGCATTATCGTTGACAAGACGCGGGGCATCGGGGGTCCCGCCGA
CCGCTTGCCCCGGTACGATAGGGAGTCTCGCACTTGTCTATCGTGTTATGATAAGGTTGCTGCAAGGCCTGCAGATATGT
ACCGGACGTCCTTCGTACATAGGGGAGTATGTATGCTGTCTTACTCCCCTGCGCCTACAGGAACGGTCCTGCATCACCCC
ACACTTAATGCTCATCGTTGGGGCGCGGAATTTCTGCAAGCACACAGCCAAGGCGAAATCGTAGGATGCATTGCCTGCCT
GAAACAGCCCATTGCCGGCTCCCGACCACTCTTGCCGACTGCGCTTCGTACCCTGTTCCTCGTGTGGTACTCACTTCAGG
CCTACATTTTTA-AGGCATCACCAACGCTATACGGGCTTCTTTGTTTGAACATAAAGATACATACCTGCTAGCGTAGTGA
ACTAAAGGCGGGAATTCGGTGTAGATCGGAGAAAGCCTTCGATGTCGCCTGGGACGCATCAGCCTGCCTAAGATGGAGTC
TTTCCTTGTCTGTAAGTA-AAGGGCGGAACCTCGGAGCTTCCGTATTGCAGTAAAGTTTCAATCTACCGGATAACTGGCC
TCTCACTTGGCCAGAATGGGACGCTATGGCGTACTAAGGACCTGGTGCATTCTGGCGCTACCATCTGCGCTTGGTGACAT
TGTAGGATTAGCACCCGGCGGGCGGGTAAACACACCCTGCGGTCCGCCGGGCGTTCGTTGTACTCCCTAACAGGGACCTC
CTCGTATTGGGACCCCGGGATCTCCATTTTCCTGTCTTCGATGCCTGTGGATTTCCATCCGGAAGGAGAAGAATTGCTGA
TGGTACACGCCATACCCGTAAACCGGGCTCCGCCTAGAAGAGCACTCGAGAACACGTAAAAACGGGGCTTTGATAGAGAC
TCCAGGCTTCCGACGTTGGAAGGATAGCTGGACTCTAAAGACCTTAAGGCATAACTTCAGGAGTTCACTTTGCGGAACAG
AGGGAACGTGGGCGCTGAGTTCCTGGTAAAACACCACTACGGGACCTACTACGTTTAGCAGTTCATACGTTTCCAACGAT
ATTACTCACTCTTGATCGAACCAAGGTTATTTTCAATAGGCGCAGGCCACCTATTGTGCTTTTCAGTAGCTAATTGTTTG
GGAACCAAGAGGAAAAGCCGACAGGTAAGTTAAGTTACAACTGGCGATACTACTGCCACTAGTCAAAGGTTAGACAACCA
AAGTGCGTTGCGCGAGACCACAGCGAATGTCGGAAAAACAGAAGCCTAACGGAGGCCTGCGCGATAATGGCCCGACCAGG
TGCCAATTAGGACGAGCGTGATGCTACGCTGCAATTTACGCATATTAAAGGAGGGCAGGGTCACGGCAGATTTCTCGCTG
TGTGGGATGGGTCGTTATTGTATAGGGCAAGCGGACCTCTCGCCGGAAATCTAAATAGGGGGATAGGTACGCCTCTTAAG
CTTAGGCTCTGCTCGCTATGCTTTAGTTATATCCCTGACGCTTTGCCAGCGATCCGGGACCAGATGATGGCTCTGCTTCT
ACTCCGGGGGCTTGCAGGTATTATTGACGTCCTTTCATATCAGGGAATACAAGTATGACGGAAAATTTTCTGGGAGCAGT
CCCGGCGTGGCATCCCGATATGATTCCGACCCTCCTTTCTTCGTTCACGGGGTGTCCAACCTCGAGTGGGATTCGTTGGC
GAAAAGCAATGTGGAAGTAAACTACTGCTGAGATCGACTATGTAATGCTGACGGTACGGGCCAG-CAAAACCGCTCAACC
GGAAGGGGCTCAAGTGAATCCGAGTCAAGCTATATCGCCGATTTGAGGGTTAGACATCCACGCCATGCCAGGTCTCCAGC
AGCAAGAAGTCACCGGCTACCAGGAAGTGAGGGAACACGCTGAGTCACTCG-AAGCACCGAATTCCCGGGAGCGAAGGAA
ATCATCCTTTGAGCAGGAGGCTTTTGCAGAGGCATACATTGCAGACTCAGGAGGCCAGGTCTGCAGGCATAGATGACTCA
GGCCTGTATTCAGAAGCCCCCATATGCAAGAACACGCGAATTCAC-CGGAATGACAGGATCCGGAGTCGGTAGGGACGCC
CTTATCCCTGCTTGAGGCTGATCGGCTTCAGCTCTGTGAGTGTTATACCCACGAATGACTGCCTGAATGAATTTACCCGA
CGCCTAGCCGCCCTGAGTATAAGCTGCTCAATCTATCCACATACGCTCTACTTCTATTCAATCGAATTCTGATTCCCTCG
CTCTGTTCGTGGTCATTAGGTTCGGCAGTGACAAATGCAATTTCCTCCTGGAGGTGGAGAATCCGCGGCTCGCTGCCTCC
GGTCCCGAATGGACTCCGCACGAAGATACGGGTACCCGCTGCCTGAATGGCTCACTGTTGCATGGTCTGACAACCCGCGG
CTGGCTCGCTAGTCCCGCGGATCGCGTGCCCATGAACCCTGCTGGTTCTACCCTCCCCTCTTGCGCTACTTAAAAAAGTC
ACAGGCGGGTATGAAGTTAAAATCAGACTACAAGCTGTTACACTACCAGGATCCGTTACGGGTGACCCACCGCGAGACTA
ATCGAACGTGCAGTCCGCTGCCGGCAGTTGGACCTAATGAAAGGGGTGTCGCTATTATAATACCTTCCCGCCGGGGACAG
CCTTGTTTGCCGGACCAAGTATGACCACATCGCACACGTCAATATTTACGGCAGCGTACCCGTTGGCTGCTTCTCAGAAT
TAAGCCGCACCCCCCCGTGAAGAGTTTCCGACCTAAGGCGTTACAGC-TCCGGCCTGGCGACCGTCTGGGGCAAACTCGG
GGTCCTAGAGCGAAGTGTGTTGCTACGCCGATTCAACTACGACCATTATGAACAGTAAGTATCCGTTCGGACGTCGGCTA
AGCACCTTATGACATTGGGGGGGAACTCTGGACTTCCCCACGCCTGTGCCTAACAAAGAAATATAAACATTCCATAGCTT
AACTTATACCTTTGGGCGCCGCTTGGCTCAAACACTATGTCGGGGTGGGTTTCGGATCGGTGCATGAGAGGGGTTAGTAC
AGCACGTTGTACGCATTTCTAGAGGTTCCTCCTGCGTAAGCCTTGTCCGGAAGCCGGGTCAGCGCTCTGCAGCGCAGAAG
AATAAGGTTTTCCTCGCGATGTTGCCAGGCCGTGGTAGCGCGAGCCGTGTACTGGAAGTGGGGGGAAGACCTAGCTATAA
CCTAGCGGCACGACGAGCTTAGGTGCGGACGTGGACCTTGTCCGCATGAACGGACGCGTAGCTTGCTTGCTGGACCGAAA
GGATTCGTAATAGTATAGTTAGTGCCTGGCGGGTTGTGGTTCCCGTCCTTCACGCGCTAATACCACCACAACAGCCGGAA
TCTTTTAAGTCTTCCTGAGGTTTGTAGCCGCCACTATTAGAGGGTAAATATCGTCCGAAGAAAAACGCGTACGGGTGGTT
TTTAGACCTCGTACCACTGCCCCGCGCATCCTCCTGCGTGTCCCTCAGTAAGATTGAGAACTGACTGGAGGCAGCTTGCC
ATTACTCTGACTGGCTTGGCCGGCC-TCGCCGTATTAATCATGACTCACATGCGTAAATTACAGCCAACCACTGTGGGAC
TCAAACAGGGAACGAGAACTGCTATAGTCTTGCATTAAACGGCGATTAGCTATGTTACGTTCCGTAGATTCAGGAGGGTC
TCAGGTCGTAAAGATATGGGTGTAGGAATCGGAGAACCGCGCCAGAGTCCTCTGTCTGGCCCACGCCGTCTATCCAGAGG
TTGTCACACGACTAGCGAGTCATGTCGAGGTGTCTCGCGATAGGAGTACCCGATAGCTTCTGCAAGTCAAACGCATGAGC
CGATTTCGCTCGCTGATATGTCAATCGGGGGCTGGGTTGCCAGGTCTAACGGAGACCAAACACACACAATACATCCTTCG
CTCCTAATGGGGTAGGAGTGGTACCGACGCCGGATAACTCCCCGAATGCAGTGGGAGGCTCGGAATCCATGAGCGTCGCA
CTAATGTTGTGATAGCGTCGTCCTCATCCGCATGTGTTAGCCATGGAGTCCCTTCTGCTTCACTCGTAGTGCAGCACTCT
AGTCCTAAAGTCGGGACGTAATGGCGCGACAGAAACGGGGCTCTATTCAAGAGGAACCCCGAAAGCTGCAATAGCAAGCC
ACCCGCTGCCACACTTAGTATGCTGACCACCCGAGTATCGTGGAATTAGTGGTAGCGTGTCGAATGAGACAAAAACGGAT
CGGGGCACACCTC-AAATGAGGGAGGATGGCATATCGGTTCGGCTCCTATTTCCGTTTTATCACAGCTACTTCCTTCGGC
GAAGATGGTCGCATCCTGTAGCGGAACCTCGGTCATGGTGTCCCGTTCGTGTGAGTGCAAGGCACAAGCATTCTCTCACC
TAGCAACGTTATACTTACCTAGTTCGCTCTGAGCCTGGTAGACCGAGCAAGGCT-CTTCCCCCTGCGTGTATTAGGGTTC
CGCCGAGTCCCGCTGGGCAGGGAATAAGCGGAAGCC-TGCGACGCACCGGCTCCACAGTAGTTGAGAGTGCAATGGCCCA
CGAACGCCCGTGCTCGAGCTTATCATTGGCGCATCGGGAGCAGAGGGTTTCGGACTTCTGGCTACCGAATGTTGGGACCC
TTCGGGTTAGCACCTTACATCGTCACGGAAGAGCCGCCTCAGGTCCACCGACAGCGGCCATCATCCCCGGTCTTCGCTCG
CGCTACGAACCGCGCGTCCAAGGACTGTAACCTATGCACTTCTCTGTTTGTAGTCTCGCAATTTGTTCCGCCTGTATTCG
CAAATCTACGGATGAATCCACGCTGCGCAACCCGTACTGCTTCAAGACCAAACTTAGTCAAAGAATCTGATCATTACTGA
GTAACCGTTCGTTAACTCTCCAAGCCAAAGGTTTCCCCGACGCCCAAGATAACGACAAGCGTCCTCCATCGGGTGGGCAG
CTGAGAGGAATCCGAATCTTGCAGTGTCTCTATCTGGGTGTTCGATTCGATGGAAACTTCAGGAGGAATTCTATCGTGTC
CAAGAGGTATGCTAGGCTAAGGATGCCAAGAAGCCATTGGAATGAGTTTTCCCTTTTTGCATTGCCCCGGTCACGGCTTA
ACGCCACCCAAGTGGGGGTGCCGCGTGAATCTCAGCCAACC-GAAAATCCATCGATTCGCGCTGTCCGATATCTGCATCC
CTGGCATCTAGGGTGATAAAGCGGTCGCTCAGCGACGGGCGCAGACTTTACACCCTTTAGAACAAGCCAAATTTTATCAA
TGCCGTAGGATGAACCATCAACGAGGAGTTCGTCTCCCCGCATCGGCCGGCGCTGGTGCTGAGGCTTTTCCATATAGGCG
TGCTAGCCGGTAGGGTTCCAGCAGCCAATTGGCAGCTCCGCACGAGTGCCGGTGACAACCATTGACGGCAGCTCGGAGTG
AGATGGCACACTCCATCGGCAATTAGAGGCACGGTCGCGCTGCTTCCGGGCCGGGCTGAAGGGGGACTTCCTTACTTAGA
AGCGCCCTGCATGGTTCGACGGACGGCACAAACTAATTGGTTGGAATTACCGCATATGGGAAGCCTGGACTATCTTTTGG
TTGGCAACATA-GCGGACGAACCCCTACGGGGAGACGGTGAACCGACCCGAGTATCAGGCAAGCGGAAAGAGGAGGTCCC
GTCGACCGTTATCTGCGAGGACGTCGCAAGCAGGAGGTACGATTGGATTGACTAGACCTGCCAGGATGGCCCCTTAGCGC
CAAGCCCAAACACGAGCTCCATAATGCTCATATGTCATGTCTGCTCTAGTCGGATTGGGGAAGGTGGTACTCCGCCTACG
AAACGCTACGTCCGCTGCAGTCGTGAATGAAACCGCTACCGCAACGGTATGCCTCAACACTCCGAGACCATCAATCCAAG
CCCTAGGGCATGTATCAAGCAATCTGCTTGCTCCCGAAGTGGGCCTTCCCCTCCCGGAGAGGCGCCCATAAGCTACAGGA
ACCTCCGGGAGCATGATGCGATACATCTCTACACCCCTCGCCGGTACAAGCCTAACATCTCTCCGCGGATACTCAAGAGC
TTTATCGGAGCCGTTCATGATCGAGCTACAGAGTCCGTGTTGGGTCCGTCTCGTTTGCACCACGCGTCGAGCAAAGCAAT
CTAAAAAAGACTTTCAGGCGCCAGAGCCACGATCCATTTCGTGGGTGAAGAAACGCGGCACTTCAATTTTGAGTCAAGCC
TGGCCTACCGCTTTAATTTCTTAGCAACGTCGTTGGGCAAGTCACAGTCCGGCCGCCACAATGATAGTTTCGGCCGGACA
AAGCCCCGTCCATACTTATAGCCTCCATGTCTACTGAAGACCAGTACGGCTAGCTCTATCCACCACGATTGAAGTAAGCG
TCTTAGGAAAGCTGAGTCAAAGCTGTACCTCACCCTAGTGCGGGTACGATCGACACTAAGTACCGCCCGCTTGCAACAAC
GTTCATTACTCAGTTCCTTACCCGTATCCGACGAGGGATGAGGAGCAGCGTGGTAACCAGCTCTGTCCGTTGCCTAGCCG
CACGATACGTTGATTTGCCCAGATGCGATGAGCATACGTTGTGCTCGATTCAATAAAGGGGACATCGTTTCTGACGGGTA
TGGCATGATCCAAATTTAGGGTTCGCCAGTAGCATGTGCGTTCTCTGCTTGCGACGCGCTCTGTCAGACCTCCCAGAATC
CCAAAGCTCTTGTCGTCTAAACACCATGGTGTTTTTGTAATGCGGAATTATACACATCCCTGAAAATTCGGTAGCGTGGT
CCATACCATTCCTGCGGCAGCCCTGTCGGTCCGGTACGCAGGGTTTTGGTGGCTGGAGCGACCGCCGTAGGATTCCTGAG
GGAACAGCCACTAACACCGGACGGAGAGCACTACGCCGGTATGCGGCATTGGTCCCATTCTGGCAGGCTAAACACCCGTT
GCAGTTGCCGCCGAGATACAAGGCATTGCGAGCTGAACCCCTCTAGAGCACAGCTCTCGGACCCGCTTAATGTGCCTTAG
GGGTTATTTGCCCAACCCCACGGGTTCGGTTGAGGACCTTCAGCCAATAAAGGACGAATTGGAGCGCTTTTTTGATGGCA
ACTCTGCCTCAATACAATGACCGGGGCTGACAGATAGCATCAGGAGGTCGAGGTATGCGGAATTGTGGACATGTACTGAC
TGAGCGCAATCTAGTTGCGAATAACGCCGAGGTCTGACCTCATGCCCGGTCATGAACCGAACAGGCGGAACTTTCCTCTA
ATCTCGTTTTACCTCAAACTGATCGGCACCAGTTGCTGGCTGGGTCAGACCAGGCGGGTGCCGCATCGTTAGGGGTCTGC
GGAGGCAGCATGGAATGGAAACAACGAGGGTAAGGTCTGACAACCATACAAATGCAACAAGTCCCTAAACCGGTTGCTAC
CTATGACGGACTGGTAGCCGCACGTTTGTCCGCCGTTAGCAGAAGAAGGACGTGTGCAGGCCGAACGGTAAAGACAAGGC
GTGCGAATAAACAGGAAGAGCCCGCGCCGATGACTTCACTCGTCGTAGGCTAGACCGGCGCAGGTATGCGGACGAGGGGG
CGGACCTTAATGTGCCCCGGTGCGCGGCGGTCACCTGATACTCTTCACGGGACTTCGTCCGTACCGAAGCACAGGCATAT
GAAATCGAAGTCTGTATTCTAAGAGACTAATAAGGGCGTGGAGATATCGTACACGAGCCCTGAGACCGGCGGCTTTGACT
GCCGCTACGGTTGAAAGAAAACTGACGGCGATGCTAGTGCATTTGGCGAATAGGATCTGAGAGAGCATCTCCGCTGAACC
TACGCCGCGGTCGCCCCCAAGTAACCCGACATCAAGATCACTCTTTGATGCCCTCCAGTGGGGCACACGGCCACCGTCCC
TTAACGGCAAAGAGAAAGCGGGGGAGCCAGATGACTCTAGAGGTTACTATAGACTGCAGCAGGAGGAGTTGAGTGAGAGA
CAGGACGGGTTCTGTGCCGATGTAGGACCAGCGCGCAAAGCAGGGGGACTTACAGACAACACCGCTTGTCCCTATCGTCA
GGTTGTCACTT-TATCACGGAATAGGTGAAATACTAGACGATGGCGAGGTGAGGATATCGAGCCTGTGAATACAAGTGCA
TGCCTTAGCTCGGCTTCGTCGCTTGGAGTAAGGCCCGGCGACGGCCCTATCACCTGCAAAAGCGAGCTATGACTGCAGAG
CTCCGCGAACCGGGACGCAGTTCGTCTACTCCCTCTATGACAGAAAAGGCTATTTGGGGCCATGGAGTACCGGACCGCGA
CATGACCTTAACTGTACCGGATTGTGTGCGGTCTACGGATCGTTAGTTAAGCGGAGGGCGTCTCTCGGGGGGAACTCGGT
TGGGCGCGCGAGATCTTGCCCTCTCATCGGTATATCGGTGTTTCCCGCAATCCGGAGGTGACCCCGAATGATGCCAATCA
CAACCGAGGCCGCTAGTGCTCGTTTTGGTCATAGGACAACTCTGTCAACACCCGGACCCAGATAGCTCCCTGTCTTTCTA
CAAGGGCCGCTCTTGCCCTCAAGCTACCTCCTGTGACCCGCGGTGGCCGTCTCAAACTCGGTTATGATCCAATCTGAGTT
CTGGTCGGTCGAGCGCGACTCCTCTGTCGGTCTTAGCTACTGGCACCTTAGGGTTATAATTCACCTTCGTACGTAGTCAG
TCATCTTTGAACGTTAGTTTCTAGTAAGGGAGCAGCTATGGTGCAGAAGTTTGTCTAATAAGCGAAGAAAGCACGACAGC
CGAAAGCCAGGAAACCTGAAAGCGGTTGGAATCATACACACGAAGCGCCCACATCTGCCGGCCGCCAAGATTTGGTAAGC
ACTTGTATTCAATGTGGGTGCCGGCGACGACTATCGGACAAAGGGGCACGCAAGTGTAACGGATATTTCTAATTGCTGAA
GCGGTCCTCCCACTTATCGTACACCACTTTAGTGAGGAAGATTCTGTCTGGGCTAAAAGGCTACCTCGCCAAGTCCGCCT
AGAGGAAGTCACGGGGTCTGCAGCCGGGGTAGGCGGGCAGACGCCCTGAAGCAAAGTAGATCTCAAGATATTTCATAGTC
TGGTGATCGCCCCTGGGTGCTTGATAGAAAGTTCGGGATATCCGAGACGGCGTGGACCTCCGCGCGTATACCGGGTGCCC
AACCCTATCAGCGGACATATCCACCAGTGTACGCAGAGTCTACTGAGCCGGTAGCATGGTACAACTTGATTGATACCTCC
GACCGGTTTAAACGTGTCTCGTCCCTGTATTGAGGAAGGAGCGGCAATCTACCTCAGTGGCCAGTGATTGACAACGTAAC
GTGCCACAATAGACTTCGAAGTGTATAGATCAGGAATTAAGCACTGCATGAGGTGCAACCTGATGGGTTTAATCATGAAG
CCGGAGTGGTGTCTTATATACGTAGGTTGATAGTTTGGAAGGTAACCTCCGGGGAGACTTGTGTGGTGCAACGTAATCCC
AGATCGAGTCCTACGGTGACTTCTGGCAATCTCAATGAAGCCGGACTTGCTTACTTCTTTCCCTCTATATCCATTTTAGA
AAGTGTTCCGCATCAGACTGTACGACGGATCGCTGGCGTGATAAGCAGCGTGCTCAAATCGTCGTCTGCCAGCGCGGCCG
ACCGTATCGGTGGTTCATATACACGGTCGATGACACCAATTGGCTGGCGAAAGGCTGCGGAGGCTGCCACAGGAGAGGCT
AATGGCCTACGGAGCTACCTTACCGAAAATTACTTCAGACGCGCTTGTCTCCCCCACTGTCATCTTCACCTCCTCCGGAC
CGTGTTTTCCCGACCACACCGCGTGGGTCTCTCGCGTTGCTCCTCTTTCACGAGATATTGACTGATCTGACGAGTCAACA
TCAAAGTCTGCACGTAACCGTAAAACTCGTTAAAATCGCCGGCCAATGTAATGAGTGAGGATTGCGGGCTAATCTGATAG
TGTTTGGATCCCGTGCTTGTCGATCGCATAGCATCAACTAACGACCGCTCGTGAACTGGAGAAGCAACGAAGAGGGAAGA
GACAGGGGGGATCCTCTATGCCTGTCAATGGCTGAGTAGCCGTGCGGTCACTCACGGGTCTCAAGTTGCTGTAGGATACC
GCTGAAAACGAGCATTTTAGTGCCTAACGGGCCATGGCATGACCCTTTGCCGTATTGCGGGTTTCTACATTGGTTTTATG
GCAGGAGGTAAGGGACGGGACTGTGTGAAGAATCTCCCGTTCTATCTAGACACGCCTCAAAGACGT-CGCCCGAGCCACA
ACTGGATTAGGCGACTTGATTCCTCCTGCCGTTACATCCCGTGGCATTCCTGTATCTGACGGGTACCGTCAGCGGCCTCT
GCATTTCGTCAGAGGGTGAGGGTTGGATAGCCCTATCGATAGTTAATTTGTTACCAGGCGTTTTCCCTGTCCCTAAATTA
GCTCGCCCCTCTTATGCACGACAGACGTTCTTTGTTATTCCCACCCGGTCAGTGAGCGCAAGCAGGGTCGTGCTGACATT
GAGCGGGTACATGAGGACAACGTGGGTAACCATACAAATG-GGTGTGACCCGTGGGTTTGGATAAAGAAGCGGTTTACTG
CCCTTATCGGACAATTGTAGGACGGCATAGCTGGCCTTAATTCTCCGGCCCGATCGCCCTCATACTAGCAGCCGGCCATC
ACACCGCGCTACCAAGACTCCAAAGTGCTTCGTTGGCGTTGCCGATATGTAAGGCGGGCGAGTCCATCCAGATTGTAGTC
ATCCCGAGCAATGTGGCGTCTCTATCCTGTACCGTCGTACGCCGATCGAAGCAGTAAAATAGGTGGACGACCCATGATTA
GAATAACAGCAGTAACCCGATCTCCACGCACTCGGAGTTCCCTCTCAACCTAATTGCGCGGCGCAGTAAGCATCCGACGT
ATAAAGGATTGAGCCGGCTCACGCACGTCGTATGTCAGCTACCCCGCGTCCGGTCTTCTTCCAGTAGTATATCTCCGGGG
TTTCTTAAGATTGGTTGGTAGCTGACGGCTCGATCAGCGCAAAGTTCTTACGAGTAAGACTAGGAGCTCATGCTAGCACC
CTCGTATGGGTCGCACAAGGCCAGGCATCCCAGCAGTTCCACTAGCAATCGGTGCCACACACCCGGTGGAGCCGCTATGT
CCTAAGTGGCCCCCGGAATCTTTTCGTTTCGGCCAGCTGGTTCGCGGGTCGGGACGTAAAATGAATAACGCATCTGTTTG
TCCCCTACGTGCCAAACTGGAAGGGTGCTATTTGGGTGCGGCGTAGCATTCGCTAGGGGTGTTTTCCCCATGGGCACATG
GTGCAAGAGCCGGGTTTATTGGGTTCACGAGGCTTATGGACAACGAATATGCCGTACTGCGGATACTCGTCTCCTACGCT
AGAGAAATCCGGTATAGTACACCATGAACAAGTGGCCGCCGTA--CGATTTATATATATCGCTCGGAAAAGTAAGCGATT
TGGGGCTTCGCCCGCCGAACGATGGTCCTGACCCCGCGTCCGGCGAGGTGCTACTCTCGCCCCTCGTGTTCTCATCGAGG
GCAAGCTCGCGAAGGGACCTAAAGTTACCGCATTTCGTAGCTTCCACCGGTAGGGGACCCCTGACCGTTTAAGACCTCAC
AGGTCCGCTCATATGAGATGATGTATGAGAATGGCGGTCGCGTAGCGTGCGCACACCTATTAGCTAAAACGAAATTTGAT
TGGTCGAGATTTCGCTGCCGTCTCTTACCCCAGAGTGGCACGTTAGGGTTGGACGCGACGTTCGCTCGGCCGCGAAAATA
GTGCGCGACCGAGCTCTGCGAACCCATGGCACACGCTAGCTCGGGAGTCCGTCGTGATTATGTTAATCGTGTCAGAGGCC
CTCTCTCACGGCCGGGTTATGTGCTCAACCGGTTCCACCCACTCCTCGGAAGTATCTCTGAATCGAAGGGTTTTACCTAC
CACGGGCTGGAGCTCGTTCCTA-GGGACAAAATTTGACCGCACCCTGAGTGGGCTGCCATCGCTCTCGCACACATAGCTT
CAGGCAGCCTCCCGGGCAGTGTTCACCCGCCTAGGCCCACCATAAGGGTGATCTTCTCAATTGGTGAGGAAACTTCTGCC
CAATGATAAAGAGATGCCGTCTTTGAACGAGAATACGAAGTAACCGTTCAGTACCAATTGCCTAGTTATTTTTCCAGGTG
ACCGCTTAGGTCACCAAACCGGTACGCATGGAAGCGTGACTGACTCGACGGCTGTGCCAAGAGGGGCGGGTAGCCGTGCT
AGTAGCGTCATAGCACCAGACCTCTGTTCTTTGTCAGGCCAGAAAACGCGTTCCTCGGGTCGGTGGGCACCCTGGAGGAC
CTAGGACCCTCGGAGGGACGGTCATTAGCCAATTCAATGAACTAACGTCTTCCTTCTATGTCCTTTCTAGCACGTCAGCG
CAGGTCAGAGAAGCGCCAAGCGATATAATACAAAAGGGGTTGGGATGGATGCACGAACGGCGAACCGCCGTCGCGATCAG
TTCATCTATCATCATTACCTGTACAACAACCCTATGATGCCCAAAACAATTCTGGGGTGTGAAAGGCCTATGGATATACC
GTCATGGAGGGGGCCCAACTTCCGCATGCCGCGAGCTGTTGTCCTATCGCAGCACTATCATGACTCACTGGCGGGGTCGG
ATGGACGTCCAGTAGGCCTTTAATTGCGGGTGGGGGATTGTAGATCCCAAGCATAAGATATGACTTAAGTCTGGTGCTTA
TACACGTGTGTCCATGGAGATAAGAGGTCGGCATACGATCGGTAGCCCTACACCACACGAACACGCTTGCCCAGTCACGT
TAAGGACGATCCGCGATGCGCAAGGTGCCCGTGAGACCGTGATCGGAGTGACAATTCAGAGACCTCGGTGAGCCGGCTGA
ACTAGGGTTCTTCGGGGTTTGCCAATCGTGGGAACCTTTCCAAATGATGGACAATCCAAGCGCCCGACGGTCACATAGCT
CAAGGCTACAGCCTCACCTGGTATTGCAAGAACGAGTCAGTACCGCCAATCGCGGCTTTAGGAGATGTCAGCAGAAGTCA
CGTGTGCGGGCGCAAACGGTAGCCAGCCAGAGCCAGATCGCTCCCGCAGCAACAGGTTATCACAGACTTCACGGCGGTGC
CCGGCAGTATCATCCCGGCGTATTGGGCTTAGGCAGATACTGCGTCCCGTGAGTTGGTCGCGTAGACGTTACGCAGTGGG
CCGGGAAGAGCGTGCAGCGGTCTTTGCGTACGAAGTTAAGCATGAGAGCGGACGCTGACCTCCAGCTGGGTCCGATACAT
TGTCACGGACTATAAATGGGCTTATTTCCTCTTTTCTCGCTGTTTGTGCTATCT-TCAACGAATCGTTTAGGGCTCCTCG
GCTATGTGCCAC-GAATTAACACGAAGGATCAGCGTTTAGCTGACGAACACCCCTACCCGCCCGCGTGGTGAAGAATTGT
CGTTATTCTGTAAAACCACCGAAGCACGATCCGTTTTGCTACAATTTGGCCAGGATGTTCTCGGGCTTCTTCTCCTCCAT
AAGGAAGTCTGGCCGGGGCTGGCGCCGATACCACCCTTAGAAGAGGTTATATGACACGCGATCGTACTCACTGCGCGTAC
ACAAGCGACTCGACCAGCGCTGTGACCAGCTCTACTCCGATTAGGGTCACCTTATTGCTTGCAAACCGACATTCACGGGC
TCCCTCTTCATGGTTGTCAACCGCAGAGAATAAGACGATTTACGCGTATCAACAGTGCTATGTCCACATTAACTGTTACC
GTGTTGCGCGTTGTTGCTTGTCCGCAGCGATTTAAACGCAATTTGAACAACACCCTGATAATTCAAGTCTTAATCTAGGT
GGTATTGCTGCGCACAGTCGAGGTCCTTTTCGGGGACTGCATGGCCGTTGCCCGTCTGGTAGGTGATCAGCCCGAGCGAT
CGTACTTAAGAGGCAAGCTGACGAAGCGAGTTTCGGTGGGTGCTCCCCTACTAACAAGTGACACGACCTTTCCTCCCCCA
CGGATCATAAACCTCTAGGCACGGCCTGTGCAGGTATATACCTCGTCGCTAAAACGTTTCCCTTGACGACGATCATAGCC
ACAATGATTACCTTTGAATGCAGCTCACCCCTAGCTACGTATGGTATACATACGACCGCCAATGGAAGCGAGCCGTAAGA
ACTCACTTCTGTTCGCCGTATTGATATGCCATGAACCTCCGAAACCGACCTCCCAATATCTGTCGTTCCGGCGGACCCTA
CACGAAATCTGTTACGGTCGGCGCATCTGATGCCGGTGAATCTCGGTTATCTTCCCGTGGACGAGGAGGTTTCCGGCCTG
ACGATTTCTTCTGTAAACTAAGCTAAAAGACCGTCATTTAAAAATCCCCTTCCGCAGCTGCGTGGTGGCACCTAGCACAC
TAAACGTCTATGCACGTGGCGTCAAGGCCCATTGCGGTTCGAAGGGCAATTGCTCCCCTGGGAACAA-AGGCTCGCCCGC
GAGAGTGTCGGCTTCTAACAGCTTCAGGTTGTTTACAGCACCAGCGTCCCCATCACTTAGTTGAGATAGACCGCATACTG
GATGGTCTTGAGCGTAGTGCGCGGCTATTCTGGATATGTCTAACCTACGCAAACCTCCGGGGATTTTGTTACTCGCGAAA
CGACGACCTGCGCCAAATAACTGGAGACGAGTAGACAAAGCCGCGTACCCTTAAAGGGTAGCTTTCAGAATCATACCC-A
TAGTCCTGGCAGCGCCAGCGTCCTATTGGTGTACTGGCATTCCACGGATGTCTATGGTCGTTGCAATATACTCTTTGACT
TTCTTTCGTTGGCCTGCTGAAATAGCGTATCCCAGCCAAGGCAATACGAGGCACGTTGGCCTGGCTAGATCGTAACGCTT
GTCTGTTAGAGCATAACCGGTCCTGCGACCACTAAACTCACGGTCAGACTATGAGCGCCTATATATCAACAAACTAGTCC
AAACCTCTAGACATCCAGCGCGTACTCGCAACCCTTCACGCGGGGCCGTGTCAACTACACTCGCTTGACATGTGAAGGTG
GGAACCGCACTCTACACACTCGCCGCGCGTAGGTAGAAGTCAGCTTGATTAGTCTAACTAATGTTTCATGGGCACAGACG
AGTACACCGGAACCCCAGTCCTCGGCTACCGTGACCTGGTTACAACCTGAAAGGGTGCCCGACTAACTATTGTAACTGAA
ATCCTTTTTTAATGGAATGAGGTAGAAACAGTGGCGACCCCCTCAATGGGATCATGGTCGTACAGCCCTGTCCAGTAGGC
CAGCAGATTAGAAACTAGATCCACACCCCGTCACAGTGTGTGAGGCTGAGCCCTCCACTCTTCTCGATTCATGTAACCCG
TTAGGCTTGGCATATGCTCAGAGAGATGATTCCCCCTATCCAGCGGTAGGGGGTTAGAAGGTATGCGCAGGCTGTACCAC
ACATGCCCTCACTGATCCCCGACGTAGGCACATACCCACGATAGCGCATCCCCTTTGAAAGTGCCACCCAGATCGTTGAC
CGGGCGGTTCGCCGGCTGGCCCGTCCTCACGAGTTCTTCGGGAAATGATCCAGCGTTTAGTTCCTTGACGTCGCTCTATA
AGACGGTTCTCCAGGCGGGTGTCAGCTACAGATGAACAAAACCGGAGTCTATGGAAGAGTACCCTACGCTTTAGGGAGTG
ATATATTAAGTCCGTCAATTCCACACGGCTTCGTGTTTATTTTTAATTCTCGCCCCGAGAGATTGGTTAACGCACTCGCG
GGACGGTTTGAACAGCAATTTTACCAGGATTATAGCGCCACGATCGTGAGTTGCGCGTTCACGTTACCAACCTATAGTAC
CACGAACCTGTCCCTCATCATCGGCATCTTTAAATGTCTAACGACTAGCTGGCGCTCAGGC
>SRR354019
ATATGTATCAATGCACCGAACAGTTCACGTGGCATTTGCAGACGACGGCCAGAGATTTTGTGATTTTGTGAAGCGTCAAG
GTGGTTTCTCCGTACGGAGAAGCACGCTCAGACCATTTAGCTCGTTATGAACGTCAAAACCTGGTAATTATCCTCAATCA
TGGCATGCCTTCATGACTATCGACGCGCTTAATCGCCGTTTATTAGGGTTTGGAAACGAAAGCTATTGCCATTCTGTCCA
CGCGCACGCTCCGTGCATGGGGGAGTTTCTATCATTCATTACGTGAGTCCGATCCAGACTACGCCTGTATGAAAATTATA
TGGAGAAATGCAGGCATCAGTGATAAGGCCGTATGGCCGATAGAGATCTGAGTTCCCTAGTGTAAACGAGTCGCCGGGGG
CCGTCGTCCATCGGCTGAGTATGGCGTGATGTTGGCGAAGCAAGCTCATGCAGCTAGCGGCCTTAGCCGACGTTCCAAGA
GGCCCTTTCCGCCTCGTATTTCTGCGGCAACATAAACTACGAGCTGGCTGTCGCCGAGGTCGCACCTCGCGAAAATTCTC
CAGGGGCTGAGCCCTGCACCCTACTTATGTCCCAGTTTTCTCGTCAGACTTAACGTGGTTATACTAATTTTCGGCTGCTT
GGGACCTTAGGGCGGATAGGACTCTTCCGTGACGGTTCCGGGTGATCTGTAGTAATTTAGGGACGTACGATCTATCTCAT
CAGGCATACGTGCGAATTATTTACCCGGACTCCAATAGCATCCGCGTGTTTCTCCGTGCGCGAAAGGTCGTAGCATTTTA
TAGTCAACTCGCGTCTCGACAAGCGCGAGGATTTGATACAGCGCGTCCGCCCGTGTCCCCCCGCGTATCAGTGACCTGAG
AAGAGGGCGGGAGGACAGCGCGGACCCAGAGAGCTGCGTCTTACTGCTCCATGTCCGCTTCACTCAGCGTAGTAAAAGGA
CTAAAAGTAAGTGGAGTGCTCTGCCCTATGTCGCCTCAAAATTCGGGGGTGTGTATGTGGGTTCGAGCCGGGTGCAGAGC
AGGTCTGCTCCAGGGACGCCAGCAGAGATCGCACATGCTCGCAACCCGAAGGGACCGTAAATCAATCGCAGCAATGCGCA
AGGCCCCAAGTGGGGTCGTATTGTCTAACCTCCCTAGCATACTGGACCAGTGAGAGGATGCCCATAGCAGGTCAGAAGGA
GTCGTGGAACAGCGCGCCCTCGTGCAAAGGACCGGGCGTCTAGTAAAGAGGTGGGTACGCCCTGGTGCCAAAAGCGGCAG
CGGGCTGATGGGCGGGCGGGCTCTGGCAGTGAAACTACAGCTTGCGGGAGGAGGGACGAATCCAAATATAGGGAAATGAT
CTGGGGCCGGAAGGCCGCAGAGAAACGTCATGCAACGATGAGTCTTTGGAGACTCATACCAAATACTAAGGTTGCTAAGG
CCGAATACATCACGACACGGGCGGCCACCCGGTAGACGCCCTACTCCTGAGGAGACCTATAGTTCGGGGTTAGTCTGACC
AGGGAAGCAATCGGGGACTCAAGGTGCGACCGCCGCTTCACGACGGGCTTAGGCCACGAGATATGGTGCGCAATAAATGC
AGAACGTGTTCGGTCCGGCCGATTCTGCGAGATCCCGTTCTATTTGCTTGATTAGGTGACTGCCACAACGCCAGCATAAT
CGTAGGTTATATGCAATGGTATATCCCGGACTAAGTGAATGTGCACTGAACACTCGGCCCTAGCACGCTTCGAGAAGGCC
CTACCAAACCGACCTTAGCATGCAAGAGTGCAGGTATCTAACAACCTACAGATTAAACCAAAGCCCACTCGCGTAACGGA
CAGCTCCGCATCCCCGGGGCGTGTACAAAGGAGCGCAATGCCAGTCTTGTTTCCCGAATATGTGATTTCCTATCTCGTAG
CTTTTTGGTAACCAAAATACGTGGCCCCGCCAGTATGAAGCTTTGGTTGCCGTGCCGTAGTTTAGCGGGCTAGTTTGTTT
AGATCCAGAACCTTCCTCTCTTGCAAAACACCAGATTGATCACGTTCCGCCAGTACCCTTACAAATTCCCCTCTAACTAG
GGTCCGCGGGTATAAAGGTGGCTTTGCGGTCCGTACCGGGTTAAGGCGGAGCATGTAAAATCGCGTGATACATACCCTAT
TCGCTTAATCTACGGGGACCCGAGTCCTGCCTATTGGAAGCCAATAAGTGTACGTTCGAAATTGCTGCAATGCCGGGGCA
CCCCGACCGACGAGTTTGAAGGAGCGGATCATAGCGTCACCCGTCCCTGTAATGTACGCGACACACAAGCCGTTAGCCCG
AAATGTGACGCCTAG-AAGCAACCAGGATACCCGGGCAGGACGGGCTTAATGCAGTGCATCGGTCTCTCCCGTCCTTGAA
AGCTATTCATCGACTGCTCGTGACTAACTTACCCCTCCGACAATCTTGACGAGAAGGCTAGTCGAGAGGAAACTAAACTG
CGAAGATCACGCGCTAGCGGGTCGCTCTGATTCATTCGCAACATCCGCGGTCTACGGATTGCGAATCCACGCGAGCCGGC
GCGTAAGATCTCAATCAGCACCGGGTTGGAGCGCTCCAACGGCAGCCCTGAAGACTTTTGCCATACACACAGCGTTGACG
ATTGCGCAGCCATGGGGCAACGCCGCATTGAACACAGTGTCACGTCTTCAGCGCTTATTCTGTTTACTGGCATATGACAT
CCGTGCATATCTTCGGATGACAGTTGTACTCGTAGCCGGGCCCACCGCTACTGCACCGAGGTGCCAAATT-ATTAGTAGT
TATTCAGTACCCCATGATAAGTTTGGCCGTGCCCTCTTCGCGTGGTTTTTCCCGGTAGGAGTTTCCTAACCAGCTGGCAA
AATCCTTTGGAGTGTTTGAGATGGGGTCCTCTGACATTGGCGGTCCCTACGAAGCAATATTGAGAATGAGATGTAGGTAA
CTTAAGCGTGATTGCTGTTCTAGGAGCATCAGCACGGAATACGGCGTAAGTGGAAGAGGAAGAGGAAGAAGCTGTTGAAA
CGGGTCGAATGTGGCTGCCACGCTAACCATCGAATCCCCTCGCGGCGCTAGATCAATGGGTCAGGGAATCCCTGCCGCGG
ACCAGGAGATCGTAGGTTGACGACAACAGAGGAGCCCTGTTATGCGCTGAACTTGGCTATCTGTAACTATAGCAGGCCCG
AACGTCGGGATAATTCCCAACTGCTGCCTAATCCAACCTAACTCCCAAGAGCAAGGAAGTCCCCATACGCTTAACATCGT
AGTTCGCCCTAATCCGACCATCTACAATCGAGGCCAGCCTTTACCGCGCCTCAACGGTGAAGCTGACGCGCGGCGGTGCT
TCAAACCTCCTTAGACGGTCAAGCTTCCTTCCGTAGGGCACGTGGACTCAGCTTGCTGAGGCGCTTGAGTAACGGTGCTC
AAGGTTACGACTCCGGGCAGGCCTGAGAGTATCTTTTTTCCGGCATAGCTTCCTCCATCGTCCCACGTACTGCCCTCATG
TACACAAAGCCACTATGGATACACTAGAGTGAATTGCAAGAAACACCAGAACTAACCGCATCCAACGTGTACTAGCAGAT
GCCACTGCATACTCTCTATTAGATCGCGTCTCTTCCTAATTCCTTCACTTGCGCTTTGGGGGATTAGGTTAGCTTGATTG
ATCGTCTTTTATTAACAGTCCAGGTCTTTTGAGGGTAGGAGTCCCTCGGTTATGTGGCCCAGTTAGTTTACATGGTCATT
TTCCCAAGACATAGCTCATACGCCACCACTCTTGATTGCTAATCACTGTGTAGATACGGAAGCCGGTAAACGACGAGGTC
AGTGACCGTATTGCTGTCTTGATCACACCTACGCGGATGACTCATGCCGCCCTGCGAGTTTAGAGTGACCGCACTACGAA
TCATATTGACTCCATCTCCTGACTCGTATTCGGCGTGCATGTCCGTGGTTATATTGATGTAGTATTCAAGCGTCCCGCTC
GGATAACACGTTAGTTCCGGACAGTCAACGAACCAACATTAAAGATGACTAATCTATTCGGGCGTGTAGATATCGCTTAA
CATATGGTTAGATAACGGGTATTGTCTTTGACTATAATGAATTCGGAACCATGTCTCGTCCTCTCCGGCAGCCTAGCGCG
ACTATCATCGCGCAGAATAGAGGACGCCCGACCAATCT-CCCGAAGTGCCTTCCGTTATGGCTGGTGGGGTGTATGCCCA
AGCTACGATGCGAGTCGCTCGGGAAGGCACCCTAGCTTGCCAAAAAGCCACGGGTGCCACATGCAGGTGGTAAGCCGACC
GTACAAATTGCATCACTACGTGCGTACACTGTAGAGCACAAAGTGAAACGTCCGCTACAAGCGCGTAAGCTTACGCGACG
GGCTGTCTCAAAACCTTCATATCGTCCGGCGACCCATTGATGCCCTACAGATCTCAAGGACTAAGATTGATTCGAGCACC
TTGTCGGAAGTGCGCTCAAACACTTGTTCCACTAAACGATGGCCAAATCAACCTCTTACTAGAAGAGTAAGATTCTAATG
AGGGATGTGTTACGCATTTGGGTCTCTAGCGCCTCGGCCTGCAGCTTGCCTGTAATGAATGCGTGTTGAGAGAGTCGTAA
ACTACTGCCGACACTCAAAAACGAATGCCGAACGTGTGCGGTGGATCTCGACCATAGCATGTTTCTTACTAGAGTGCGCG
GCCGCGAGCCTAGGCCCTGACCGATGAGGAAATCATGAGGCGGCTAGAGTCTCGACCTACGAGGGGTCTGTTCCATGCCA
AGGGCCGACACGTGACGGAAAGATACCCTAAATACCCACAAGCCTGTGGCATGTCCAATACGGTGTCTGCGTTTGAGCTC
ACTCTCCGCTCCAGGAGTCAATCCTCCTATCATGCGCCGGGAGCATGGCTATGAGAGTAGGAACTATTGGCCTATATAAT
TATTCAGCAGGCTCTCTAAGAAAGCCACATGCCCAGGCGGCCATAGAGCATAAATGGGTATGGGTAAATAGCTAAATTGC
CTTGAACACTGGAAAAGTGCCCATCCGTGGCTGGGGAACTATACGTCGAGGCAGTAGCGAGCGACGAACAGAATGGCACC
GCATGCGCCAGTTCATCTTGGAGACATATTGCATCCCTGTATCCCATAGTTGAATAAAAGGCTGGGGTCACCAGATTCAA
GGTGAGGAACTAATGTTGTGTATCGCTCAAGGGTAGACGTAGCGTACTATCAATCCACTAAGATAAGAAAGTGGCGACCC
CTCGAGATGACCACACGGGGGCAAGCACGTGATCTTAATTCCCGAGGTTCATCAGCATAGCGCAGGGCAGCGGACAGGTG
GACTCGGCAAATGCCTGCTGGGTCAGAGGCCGATCATTCACGCAGTGCCCGGAGTGTCCTAAACACGGCCGCGTAGCCTA
TTGGGGGAGAAAGATGATTAGCCACGACATTCGATAGAGAGTGAGTCCTCACCCATAGATCTTCATTTATCGACAACCGA
GTTTAGAATTCCTCCGCGGGATAGGTTATAATGCAGCTGGTTTAGCTTCGAGTTGTAGGGCCACAATTAGACTAGCTTCC
TGGACCCACCCGTCTACGACAGTTTGGATCCGGACAGGCCTTATGACGATAATGGTTACACAGACCCAGGAGCAGGCACC
CACCCAGCCCGTGTATATACGCCATGAATTCGAGCCAGAGTTGTGCCTATAATGTAACTGCCACGTTCTCACGCGGGTTG
CATTGCGAAGGGGTAAGTAGGTTCAGCAGAAGCAAGTTGGACGCTTCTAATGCATACCCTGCAGCCCCTGCTGCAGGCTA
TCGGTGGCACGGAAGCCTTATCACCTCTGAGACCCTGGAGGGCGGTTTGTCTTTGCCCCCAGATGCCAGCGCAAATACTG
AGGGTATTCGCGCACAACGTGCGTGCCATGAACGACGACCGTCCGCGGATACCCCTACCACATGGTCAGTACTTGCTAAT
ATCCCTTTAAGGTATTAGTCCGCTCGGCGCGACGCGAACGAGCCGGTAGTTTTAAACTATAAACGAGGGTAGACCTGGGC
CTTTACGTAAACGACTCAACTTTTCATGGACGAATGCTCCAAGTCGCGGTCGGGCCGCTTTAAATGCCCAGACGTTTTTT
TGGCGAACCTCTGAATTGCTGGTAAAGTCGCATCCAGACACGGACCGGACTCACGACTGGGGGTCGGGTGGGAGTGAAGC
GGCCTTTCAGCCGGAGCCCAGAGATATCTAGCGGTGCAGGAATCGCCGACAAAAGTAACAGCGCCGCGTCTCCAGCTCCG
ATAGAGCAGTTCCTAGCGCCGACTGCCAAGGTACCCTGTAGCCCGACGCCACACGTTTATTAGGTCGTCGGCGACGAGTT
TTGGCGGTCCAATCGCACAGCATCACGAGCCAGGGGTCTCGGCCCCGGACATACCTACCCCCTTACAATCTTAAAGGGAG
CATTATGCACCATGGGACATCCTGTTGGGGTACGACGAGCGACTGTCATAAGCATGGGCATCAGGCGTATGTACCCTGAT
CAGAAATCGTCCTCAATAGATGA-ATAATGCCGCCACGAGTCTCGGTGAACTAGAACGCCGAAAAACTAGACGATAATAC
GGAGAGACAAAGCTAACACCAACCCAGTTTAAAGGTTGCGCTCCAAGATTAGAATTAGGACTAGGGGACGACTTGTTAGG
AAGCACTCTTTAATTGACGTATCATAGAGGTTTCGGGAGGCTATCTCGGATGGGTTCACCACAACGAACATCTGTGTGGC
GCCGTAACAGGGCGCGTCCTTGGGTCTCGCCTCTGTCGGTCACTCCGTCCGCAGGTATTTCAGCGGCCAGAGTACAGATT
AGCTGCCGGCGCCTTCACGAATCACGTCGAAGGGAATCGAACGGTGAGGGGTCACCCTTAACAAACAAGTAACCAAAGTG
GGTCCAGGCAATCACACACAGAAAATCGAATGCTGCTCGGGTAGGCGTCTGTTTCTTAAAGATTATGCGGTCCCGCTGGG
TGGCGACTACTTCGCCTGCCACGGAGACTGCAGGAGTTGGCACGACCCTTTAAATGCTGGGGATGCTCTCTATCATCATC
GAGTCCCCTTAGCACAACTGTTATCCCAATATCGCCAGCTAGCATCCACCTATTACCATTAGTTGCGAGTTTCACGTTCT
ATGAAATCTGTTTTGCCGCCAGCGTTATCCGGCGCGTGCCTCCTCAGGGCGCTTATTTCCTCAGCCACCTACGTATCAGC
CGATGTACCCATCGGTGGTAGCCAGCACCTAGTGATCGGAGGGCGGCTTACTGGTGCGTCCCTGATAAGCGCGACACGCT
GGAGGGTGCCCTTCCCCGAGGCCGCTTTTCACCTGCTTTAGCTTGGCGCGTATACAACCTACCAAAACTAGTCGTGCGTT
CTACAATTAGTCTTATTTACGGCTAGACATCGAGCATCTTCTGGTTTCCGGTCTCCGCAAGAAACGATCGCCCGATACTC
AGAGTGCCACCTTGCTCTCAAGGGAAGGA-GTGCATGCCTAGCTCCGAGAGTGCCCGGCCACCCGATTCCGGGAACAGTA
GTGAGGGGGTCTGGTCCTTGCATTTAGAACTGAGGCCGCACGTTGGGCCGCAGCAAAGGGCGGATCGAGTGCCGTCAGCA
CACGGACTCCGAGGAGCCGGGAAGGTGACGTCGACTCAGCGACACTGATCCGCTCGGGGTTTCGAGGTACCACTCTATAG
TCGAGAGGTAAGGACTCATCCTCGATTTACCGTATGAGCCTTCAATGTTAGATAACAAGGGCGTTCCGTCACGCCAGCTA
TACGGGCCTAATCTCGCACAGGAACAGATCCCCCCGGCCGTCTAAAGCTACCCACGGCGGCCAGAGAGTAACCAGACGGT
GCTCCGGTAGGCCCGTGGACCATACCAGCGTCCTATTGTCTAAAGGGGGTCGGCTCACTTTGAAACTAACAATTTTACGG
TTAGATCAAGGCAGTATTGGGATGTTTCAACCGCGGGCCCTGGCACGACCGATGGGGGGGCGTGGAGGGGCGTGATGAGG
TTCGGTCACATTTTGGCGGGACAGCCGAGGATCGACGGCCAACCTCCGTAAACGCTTCGTGCCCCGTAGGTGACGCCTCA
TCGGGAGTACAAATCCAAAGTCCATACCTCCCTGATTATCACAGCAGAGGAAGCCTGGGATGGTTTTCCAGTCCGAATCC
ATCGGGCCGTACTCCTTGACAAACCGGATAACCCGACGGATGGTCGGTCACCCTGCTGAACCCACTTGTAGGATACTTTA
ACTTTCACAGTGATTGCTCACGGCACGGGTATCACCCGCTCACTGCTTCCGCGTATAAATGTACGGTTCCTCGTTGGTAC
TCATCAGCAGCGGTGAACGCAAGATCAGTTGGACAGGAACACCTACTATCAACTAACGGAACCGGAGCTAAGCCCTAACC
GCCGATATACCACGGGTTGCATGACTCGACGTTAGAAGCTCTTGCGGGTACCTGAATGGTTTTGGCATACGGTTTCCCCC
CAGATTTGCTATGTGTCTATATTCGTCCGCGTAGACCAAACCGACGTCAGATTGAGCGACTCGCACGAATAGCGTCGTTG
GAGTTCCGGTGTGGCGGTACGTAGCAGCGTTAATG-CGTAACAATCGTCAACAGGTGCTCGGACGTTGGTGGGCTCTTTC
GTTTCCCCGTGCGCGTATCGGAGTGGCGTGCCGCATCGACGTCCCAAGGTTACGGTGAAAGCCCCCCTAAGAGCCCTGAT
TCAAAAAAAGCTAGATTGCAATTGAGGACATCTACCTGGAGGCCCGCGGAGCGCTGCGAAAAGGCGGAACGGCTACCCTC
GTACATCTTTACATGTGTTTCGAGATTAGGTCGACGACCATCAAGAGCCGGATGGGTTACCTCAACGCTGGTTACAAACC
AGACTTAAATCCTGTGTCGACTTCTGCAGAACGATGAAATTGTAAGCCCTTCAGACGACCTGGCATCGGAGGATACGACG
GGTTTGCATTGGTTAATAACTATGGTAGATCTGTACCGGGCACGGGCGATAAAGAGGAGATCACACAGGGGACACCTGAA
GCGTTCCGACGCATGCTAACAAACTTCGGCATTACCTTAGTGTAGCCCTATGCGCCTAAGGGGTCTCCTCGGAGCGGATA
ATGTTGGTAAATGATATCAGCAATACAATGCAAGGCAGACTACAGGTAGGACCGGTTATTCCGCAAATGTTGATGGCTCG
TACCATGAAACTCGAGGCCGCCGATCCTGTGGGTATCCGTGGCCCAGGTGCCACTCATGTTAGGAGCACCTTCCTCTTAA
GCCGCCTTCGGTCTCCTCAATTCCGTGAGTTTGGGGTACCAACTGATATAATATCATGTCATGAATACATCCGAGCGTAG
CGAATTCGATGTCCGACCAAGGTTCAGGGCAGGGAGTTATTGGTACAACGCCCTCATTGTCGGCTGTCGAACCACCGAGA
CATTGCTGCCTACGGGGCCTACTTACAGGTTCCAGAGAAAAGGCAGTATGTGGCCTGGAATTTGTTCAGGCAGATAGCCC
ACGCGAGGCAGAACGGTAGGATCTAGAAGCTCTTAGTTTCTGGCATTCACCCCCCCATCAATGACGTTCCGTTATCGCGG
TGTTCCTTACTACCCTACCAGCCAAGTTGGTGATGCTGTGGGAGCACTAAGGTAAACAACACTATACGCGCACTGAATTG
GTCAAGTTGCGCGACTGCAAAACGGGGGCACCCTCACTCCCTCCGTGGCAATCTAAACTTTAGACGAAAGGGCTTGCACC
CCTCTTTGTCGAGAGTATTACGGGATCGACGGTTGAGTGGCGTACTTCTACGTACGAGAGCTTTACCAGCGCTTAAACGA
CGCTCTTAGGTATGACTCTACCACGCCGCTAGGACGCGTTGTCGATCATTCTAATAGCCGCATCGTGATTAGATCGAGCG
AAGTGATAGGCATTGAAAGCCGCAGTTCCATGCATTACGTTTGATCTGTCCTTGGTATGTGATCTTGCGCATGCTGGTTA
GGGTGCCGGGGTTCTAATTTGCTTTACACGGACGCTAGAAAGGGAGGTGACCGGCGCGGGCCCGGGCCACACGCAAAAGG
AACAGTCTGGGAGACCCTGGAACACCTGGTGATGATATGACCGGCACGTACGTAGCGCTCGACATAACCCGCGTAACGGT
TGCGAACAACGACGGAAAGAGTAACTACTGGCACTGGCGGGGTGCCCCGAGAGAAATAAAGGGCATGGGGAAATTTTACT
TAGATGCTCTCTCCCCAGCCCGAGGGAAGAGTAGCAGTCCATTGTCTTAGAACCCATTTACGTTGGCCAGATTATTAGGC
ACTAACTACCAAGTGGACCACCGTTCGGCCCCACCAAGTAATGGAGCCTTACCCCACTTTCTCTCCGGTGTTTGACATTC
GTATGCGGGGCAAATTGTACCCACTCTATCAACAGGCGTCTCGCATAAGGAAGCACTTCAATGGGCAGGCACCGAACAGC
GACTGTGCTACGGCCCTGCGTCTGTTTGGCGCGTTGTGAGTGTATTTTTTGAGCGCGGGACGAGTGCACTACCCCGAGGT
CTGATACGAAAAACGTAAGTTCGCGGCTTAGTACGACCGGCACGCGTGCCGTATTAGTAAATTCAATCCAAACTCAGTTT
CGTGGTCAATTTGTTGCTACCAAGAACGAAATTAGAGACCGTCCTGCAATATATACCTGATTCTCCTGTGTTCAGCAGAA
AGGCTATTGGACTCGATAGCAGTTACAGCTGCAATGTCGACTGGACCGAACGGGGTAGTTCAGTCGGGTAAGGCTAACAT
GAATGGACGGCGAGCACAATTGTCGGTACTGGCTAGTGTTGAGGTGCCGCGTGCAGCACCGTTATAAGCTAAAAACACTT
GGAGCACTACAGCAGAAAGACACAGTCTCATAACCTGCATATGCAAGCGCCCCGCAACGGTCCGTGTGAGTAACCACGGA
CCAGACCAAGTAGCTTCGATGTAATAATAATTGGTGGTACGACGCTGTCACAATTTTTAAACGGCCCCCTAGGATGACTC
TGACCACTGCTGAATCTCGTCTATATGCAAATCAGTAACGGAGGCGGACAATTCCAAACTACTTTCAAGGCCCAATGGAG
ATTAGGTCACATTGGGCTACAACTATTGCGAGATTTTCGACAAGGCTAAGATAATCAATAGCTGCGCGAATCTCAGACTC
GTGCGGTGGGCATGATCTAGTACCTGATGTGGTTAAGAACAGCCAGTACAGATTAGTTGGTAGGATTAGATCAAGTTGGG
GACATAATCTTTGGATCGGATTGCGTGATAAGCGCCCGTCTCCTCTCGTGTCCCTCTACGCCGCGATTTTGAGATCGGAC
ATCGGTCGAGCACAATACATCCTGCTGGCGGCGCTGGAGCCTTTCTCGAGGTAACTAAACTTTCCTCAGCCTGGATAACA
CAGCCTTGGATAAACGTAAGAATGTTCCCACTAATCGACCTGCTTATCGGTCTCCAACGCGATCCAGGGTTTCCTCCTGT
GCAGTGGACGGCCCTTGCGACGTTAACGGCGGGGTTCGGCTATTACCGGTGAGTCGATACAGGCCTGAGGTAGAGGAATA
CGGCAAACCACTCTCTCGGTGCGCGCGTCAATCGTTCTGAGGCTCCTTTATGGAGATCGCACAGTCGAGATTTTCGTGTA
CCGGACCTTTGTATCACTCCTACGTCACACGGGCGTCATCACCATCTTACAGATGCTAGATTCTCGGACGTACCAACGCC
TCTCAGCTGGCTTCCAGAGGAATTGCCGCTGTACTGGCTAAGAACTTCACGAGAGGCTCCAGGGGTTCATGATGTAGTCG
AATCACAGGTCGGGGATAAAGCGGTTACCTATCATTCAAACGCGAGTCTTTCTGTCTGCCCCAAGCCCACACTCCGCGCG
ACGTGGTGATTCACACCTGAACTTGCTCCCTTAAGCGAGTACAGGGACAAAGAATCCGCCAGTGGGAATACATCGCCGGT
ACTGGCTCCTTCCTGCCTATACGAGAGGGCTATAGGCGCTAAATGCGCGTTTCCAAACTTAGACCTGAGAGAGTAAGGCG
AGTACAGGGCACACCGATAGAAGACGAGATCGTAATCTACTGAGGCTGACGTCACGGGACCGGTCGAAACCGCGGGGCGT
TTAGCTAGCGAATTAGATTCTCGCTAGAATCAGGCGATAGCTGTCGACGAAACACATTTTCTATTAAAAGGTCTATAGTC
CCGAAAGACTGATTTAGTTTGAGGTCTCACGATCCCTAGCGCCAAAGTAGAGCTTCATCTTCAGGTGCATTATGACAGCA
AGGATTAGAATGCTTGGACTCTGCTTTTAAT-ACAGTTACAGTTAAACTCCCCCTAAGACCGATGAGCTATTA-GGCATC
GTTTTGGGACCTAGATACGGTAGCCCTCAATCGCTGTTAAAACTATGAGGAGCATCCATTTACGAACAAGGGAGGTTTTA
CATTTCCGACCCACTTCACCC-TGTCAGTCTAATGTCCCCGAGCGAAGGTCCACTTCGGCGGTCCTTATAAACGACTCCA
CTGAGCGGCGTGAATAATAACCACTGGTAGGAGTTCTAATGTATCGGTCAAGTCGATTTACAGCTCACTGTACACGGTTC
GGCCCTCATTTGACACCACTTCCAGTGCTCAGCTCACCAACGACAAGAGAGGGAGAAGACTCACCGCTCGCAATCTTATC
TAAGGACCAGAACTGAACGGAAGCAAAAAGTGGCCCAACATTGCAGTCGCGATAACCGCTCCAGAAGTCAGCGTAAGCTA
TGGAAAGCCCTCACCCAGTAATGACGCTGTAAGCGTCGCGATGTCTTGGTGTGCGCTCGTTCTGACCGGGCAAACG-GTA
TTGAGATCGACTCCGTCTAAGAAGTCCGAAGTCCGCATTACCAAATTGAGCGTTCGTGATGGTGATTATGCTCACGTCTC
GTCACTTAAAGCCCTCAGGATTCTTTGCTAAAAACGGTAGTCTGCGAAATGTCCGACAGGCGGTTATCATTCACGAGAGC
ATCTAAGTTCGCGCAAGGCCTTATACTCCTAACAGGTCAAAACTTCAAACCGGGGCTGGCCACATCTGCCTTCGAGTAAA
TACGCACAG-AGTGTTACTCCTAATTGAGTCGATGCACATATAACGAAGTCTCCCCGGTTGGAAGAGCTCTCCTCAAATA
CGCCGGTGTAGGCACTAACCCGTACTCGTGGGATCGTTATGCGGCCAAGTCAATTACGGACGCTACTCCAAAGCATACCG
AAACCAGTAATAGCTACGTGGTTCTTGGAGGTCCGTGCTGGACTTTCGGGCGTTGAGGGGTAACCTGGTGCTTTGCTCGG
TCGCCTATTGTAATATCCACGCTTACATGTCGCGGAGGATCCCCTAATTGTCCGCTGGTACCTGTTGAGTCATCTCCGTC
GTCCTGAATGATGGAGCCTAGGCTTGCCGTGGGCCCTGCATCCGACTTCGCGGTTAGGCCTGAGTCTGCCACATTCATAC
CTTGGACTCCGACATGCGATTGACCGCGAGCTTTTGAGACTCGGCTCTAATTTCCCCCATGATTTGCCTGATCCCCCTAA
ACGTGTAAGACTGTCTCGGGATGCTCCCGCTAGTCGATGGGGAAGACGCGGGGAAAGCTTGTCAGCCGAAGCTGATCGGC
GTCTTTCCTCAACAAGTGACACCGCGGATGCCCAGAATTGTGCAGATAGATACAATGCCGCTAGGACATTAATCGGCCAT
GGCTCTTGCAAACAAAGCGCGAGCGGTTAACGTTGCTTACGCCCGGGTTACAGATACGTTTTAGTTTTGAAGCCACGACC
CCGTGGTTTACCCAAAAGAGGCTTTTTGTATCTGAGGCGGACCACCCTATTATCACCGCCCTCAACCAAGGTGTGGCAAG
CCAAAGGATTATTCGAATGAGTTAACCTTCCCGAGATGCCGTCGCCCTACTGCCAAATCGCGTCCTCCAATCTTACCAGC
TAGCAAAGCAAACGGACGCATTCGACTCTCCGATGCCCATAGGCCACGTCAATCCAAATGCCATCCAGGGTGAAAGCGCG
CCGGAATTGCGGAGGCCTCACGACTAATCGGCAATAGCAAAAAGCTGCTTTAGTCATGCACAGTAAGGGCCAGGCCATCC
GCTATATGGGACCGAGGCTGTGCGGGAGTAGCCGGTGTCGGTAACACTGGTACTGTCGTAATCTCGTACAGCGAGGATAC
TTAATCCCATATCAAGAAGAGGCTTAGCGGTTCGGTCAGCCTTCGCGGATTATATAGTTGGCGCGAGGACCCAGTCGACA
CTCCTGGGACAGCGCAAACTATCTGGTAATCACAGAGTTTCCAAATCGTTATGACCTCGGAAGCAGTGGTTTGGTCCAGT
GTAGAGAGATTGACGCCATTTAACGGGAACTCGTCAAACCGGTCGCCAGCCCCTTGCCACGAATTCTCAGTGCCTTGCAC
GGGGCAATCATGGCTAGTAGCAAAATGATACGGCGCACTCTAAGTACCGCCCACAACGCTATCCAGAAGACACGTAAGCG
GTGTGCTTTCGTCGTACGCCTTATTAGCAGATAAAGCCGATTTGGTAGATGGATCGCCCGAAGCGTCGTTGCTCTGTGAT
AA-TTGCGTAAACGATGTCGGCTTTTTAGTTCGACTTATGGATCCCGTTACAAACAACACCTGCTGAAAGACCGTAGTTT
TTCAGCTAGCAACAATGTGATCATGAATGGAGTGGCTCCTAGTAACCTCTGGTCGTACGCGGGAGTGATTTACCATCCCC
ATATTAACTCCCTATGCGAACGCGGGTAAAGCGTAGAGATCCTAGGGGAATATATTAGAGAGTGTCCTGTAATGCTATCC
GAGTCCCCCTAAGTTAATCCTACTGTTGCGAAGTAGGATGAGACGCATCAGGATCGCACCTGAGAAAGGAAGGTAGCTGT
ATTGCATTATTGGTAAATACTATCGTGCCGAGGAACGCCCAACAAGTGCAGGGGCGGGTTTTCCATTGGCTTGTAGCTAC
ATGAGGGTATTAAGAGGTCCGACACATACAGGCGTCCCCCGGGGTTGCGAGTATGTCGAGTTACCTAAAACAGCTGCCAC
AGGGGAACGATCTCTCAATGGCGTGCTAGTAAACGGTCGACCAGAGGCTTTATCACTTCCAGGAGCAAAAGAACTGGTCC
AGCGGAAGGGTGAGGTTTTCGGGTACCACCCTTCTCCATTTATCTTGCTCCAAGCATATCCTCGCAACTGTACCGCACCT
CTCATGTGCCCGCGTTATATCAGTATGGTCAGGGGCCAGTACCGCCGAGGGAAGCTAGTCCATCACGCTTACGAGTAGTC
TAAACACGTTGACGAACCTTTATGGGCCGGCACCTTCTCAGTCGCTATAAGCCGTTACTGGGGAATCACCTCCCCGTCAC
TTCTTTGGTAGATTACTGTGGAGGCTTGAATGGGTCCGAGGATTGACGAATGTCGCTAGCCTCGCCAACTTCGCGTTATT
GGAACGCCCGATGACGCAGTCATCCGGCTAAAAGTTGTCTTGAACTAACCGAGGTTAACTAACCATGGATTAACAGCAGG
CCACTTTTGATACAATACTAGTGGCCCAGGTGCTAAGACTAAAGAGACGACCAACG-CTGAAACGAGGAGGATACACTCG
CATCACGGTGAGTGTTTGATCTCTATTCATCCTTCCGAGGACTCCTTGGCCGCTCACCTTTATCTTCCCGCAGAAACAGT
TCCATACCAAGAGTGAGTCTCCTTGCAGCATTTTGGGGGCTTGTAGAGGGACATTCGGGGCTATTATTAAATGATTGCCC
GTGTGCCTGGGACGGCAGGGCGATACGAAACTAGATACTGTGTCCTTGGCACAAACATCATGCATATGAACCACTAACTC
GGTCATCCTTGCTGTCAGTGCAAGGGAGAGGATGCTGGCAACCCACACTCATTCGCTGCTTACTTAGATTACAGCAGGTG
TGGGATCGCCCTACTTACGGTTAGGAGGTATGCCGGGGGCCCATAATAGGCGGGAGGTTCCGCAATTGATTACGTACAAA
GGTGGACCAGTCTGAGTTATCTACTCGAGTAACGCACCCGAGGGGATAGTTACTGCCTGACCTGTGCTGAACCGAGAGCT
AGATCATTCATCTGTGCGGCAGATACCCCCGATGAGTGTACGTAAGTGCTGCACGCTCGTATCTATGGCGCGGGCGCGGG
CATAAGCTGCGATGTGTTAGGGCAGATAATGCCTCGACAATACAAGGGGATCAATGGACGGGACTGGAGGTGGTAGAATT
TCGAAGAGGGCGAATCCGGCCGAACGAGGGAAGAGCGTGTAGGAACATCTACGGGGTACTAGGTGAGCGTTTGGCTTCAT
TGCACTCTGAGGAGCAGCTCACCCCGGACACCTTCTTAGTGAATTTAGTCAAACCTCTTAGTACGCTAGAAGTTCGGGGC
AATGATACCTTTAATCCACCACGGAAGGCGACATCATCGCGACTCTGAGGCCAGGGTCGGCGTCGAGAATACCCATCCAC
GGCGGGAGAGAAAGACAAAAGACGGCGCCATGCATATTGAGGGGAGAAATGTTTGGAAATAATCCTGAGCCAGCGGGCAT
TGGAACCGGCAGGGACCAATCTCATGGGTGGCGGCCATGTGTACACTTCGCAGCTTCGGTCTGAAGATGAGTTAATGGGG
GGGGAAAGGGGAATAAACGGACGCAACTATCCCGTCTGACGCCAGCGTTATGACTTACTGAACAGCTCTTCCTCAGGAAG
GAGCTCCTCGCAACTTATACTGATATCTTTCCCTACATCGTACTCGGACCACACGTGCGTGTGACTAGGGTACTCCTCTG
CCGGAGCTAGGCCGTCATCGGCGGGGTTCAGGAGACAACACCTTGCATCAATTACATCGGTGTGATAACAAGCTGTCGAC
TTGGCCGGCCTGCCGTTATGTTCGGTGCAGGGGTATTGGCAAGCGTGCCCACAGACCTAAAGTGGAACCAAACAACAATA
CCGCGGCTACTGGCGGCGAGGAGAAGGGCCGCATATCAACTGTGGCATCCGTGGGTTTCGAGGCATCTGCTGGCTTGACC
CGGCATGCCAGCTCAGAATAAGGTCAATCGTAAGACCGCGCGACTCTTATAAAAGCTTATCGCATTGCGGCCGTGAGATC
ATTGATTTTGTTGTAGGCTTATGACGCTTGTATGACAACACGTAGGATGCGCGAGCGGCAGCACGCGAACCCTAAACGTG
AGTGTCCACTCCAGAGAGTAAACAGTAGACAGGTCTTGTTCCAGACGCCGCTTCTTTAGCTTGTATCGCCCCGACGCCCG
GCCTCTCGGTCCATCCGTGGACCCAGGATCGTATCTATATACCAAGTAAGGATAGCCTCGCGTTTGTCCTGAAACGCGTT
CGGGGCCTACTTGGAACTGGAAGGGCAGCGGAGGTCGGTGAGACTTGTGAAGTGGTAACCACGGGTGGGGAGAAGCTAGG
CCAAGTTGTGACTCAAGGAGTCAACCTCTATCCCCAGGAGCGGCGTTAAGGGTGGGTTCACCTTGAAGAACCATCAGCAC
ATTATGGATGGCCAAGACGCTAACGACCGTAGGTAATCGTTGCCGGGTTGCCCCCGGTCGACTCGGTGGGTGGAGTAAGC
ATTCTATATGCAAAACGCCTCGGCTACGGATAGCCCATATGGTTGCTACTGTCCGACGCTTACGGCATTTCGCATGAAGA
GGTGTGCATAAGGATTTGGAGAGTGGTGAAAACAGATTTTTCCCCGTTATGTGCCGACCATACCATATGTTCTTTTGGTG
CAGGACAGAGTGGGGTGGTTGATGGGGAAGTGAAGACGCGCCTTTCCTTGACTGATAGAAAGGATAAGCCTAACCGTTGG
CTGCAGGGTGCGCTCGCCGGATCCCTCTACAGTCCCCAGCTAAATGTGATGAGGACAGATACTATCTTGCCAAGGGAAAA
GCCGAGGGTCGGAGGCATGAGCACGATCGGTCCCCTAACACTGCTACTCAACCCCGGTAGTAGAGAATCACCAACGCTTC
CAGTCACTCGCAGAAGTAATCAAGGTGCGCTCCGTCGTCTATCGTCGTCTCGTGATGTCTTGTGCGCAGAGCGCTCCGAT
GGGTGGGAACGTACCCGGCGATATCTTGCGCCAATGGTGGAGCAGTGCTGTGGGATTTTCCAAACGAAGAATCACACATC
TATGCCGAGTCACAAGCCGGTACACTGCCACGACAGTGCTGCCATGATGTTACTGAGACATGAGACTGATTCAACGATCA
TAGACTACGCCAGTCCACACGGAGTTCCACGCGTGCGATTGCGGGGTGGCGACATAGGCGCCCGAGTGACCCGTCGTCTA
CGGGACGCAGAGGGTATGAATGCTCCAAACCCGGTAGTGCCACTACTCTGAAGATGCTTTTGGGATAGTTGCATTTACTG
TCAGGGTCTATGGTGAATCTTTTTAAAAGATTTGAGACTGTCGGGGCGGGTACAGATCAACGACAGAGTAATGATCATTC
GTTCTGCTCCTTCGTGATGGGCCTTTTGAGCGAGTTTACGGCTCTGGCGACAAGACCCGCCGACTACCAAGAGTGGCTTG
AGGAACTGAAATAGGGACGACCTGCTTACTGCAGCGGGAGGTGAGTAACACACTATGTGTTTTTGGCATGCGACCGAGGC
AATGGAGGCAATGGAAAGCGACCTTCAATAACAGTGCCTGGGAGTGCGACCGAGAATAAACGGTACATATGGGAGCCTAC
TTACCGCAATTTCCACACGGTGGCTTCCCATGAGAACCGCCACCCGGAACTTAATAACGATCCTCTAGAAAAGTCGCGGT
AAAGAACAGGTGGATATGACTGGAGAGGCGCGATCCGCAACTTCGCCAACATCTCGGTCTGATCGGGTAAATGCAGGGCG
GAAGTGTCCACTCCTGGAATAGTTTCCCCACGACCACGGGGACTTTGTTCACATATTCGCCGCCCCCAGCGGGCTCGTTC
ATCAGCCGCGCCGGTTTAACGTCACAAGCAGCCAAAATACAATTGCTGTCACGGCGAATCTGTGCGAGATTCGGGACTGT
AGAGGACAAGAATAATCGGTGTAGCACCGGTTGTTCGTAGTACTGGCTGTGGGGCAGACGCTTGTATAGAGGCACTTGTA
ATGGTCATGATTCCCCCGCGTGGGGCCTGGCTGCCTGGATCCGGGAATTGACTCGTCAAAGACGCCCTAACCGGACCCCG
GGCGCGCATCTGGCCAAGTTCCATAAGGGGTAGAGGCCGAATGATAGAGAACGTTTGAGGAGACCATTGTTTTGCGTGTT
ATCTGTTAAGGAACCCCCAAAGATGAATCCGTTACATGGCCACTGACAGATCAAACCCTTTTTTGGTCTCACCCACACGC
TTGTTGTTGGCCCTCTTTGCCGACTAAAAGTAAGGTAATCCATGTAGTCAGTCCTCTATGACGCACATTATAATGTTATT
AGAGACATTCACTCGAACGGTCCTCCGGACCGTGCGATCCCATGCCTCTTCAGTCCTGAAAGAATACGTAACAAAATGCG
TGCGATGAGCTGGCCTATAATTGCAATCGGTTTTAGGGGATCGCAAAACGAGTTCTTTCAACGCTGCAGAAACCGCTACG
AACCTGATTCAGGCGACGCCCGGCGTCTCCCCAGTAATGATGGTCGATTGCTCAGTACGAAAACATGTGCATTCTAGATC
CCTGCCGGAGTTTCTGGACTCGCCACCGGTCCTCTCCGTGTGTCTCTGTGAATGCCAGGTAGTTTCAATATAAACGTCAT
TGCCTTATACATGCTAGCTTTACTAGGGTGAGAAACCTTGCATTAGAACAATACCTGCAAGAAGGGTAGTTTATCTTCCT
GTGGATCACCGGAAAGGTTGTTGTTCCTCAGGCTGCGCCTTTACGCCATACTCCATGTATTACTGAGGCGCCATGGTACC
TGGCAGACACATTTAGAGTGCTTGGTAGGTTCTCACTCAGGCATTCCATTGGAGAGGGTCCTGGGAGACCCTAAGCCCAG
CGCGCGAATGAGGTTTCAGGATAAGGACCAACGCAACTGTCCCTACTGTCGCCCGGCACGGTCAGGTGAAGCCCGATGAC
GACCCATAGCGCACCACCAGAAACTGCCGGACGTTTAGCTACACTGCTCAGCTCTATATAGCACCGAGTCATTCTCGGGT
TACTGCGTACGGCCTCGACCCCTCATATTGTAGCCCTATTTCAATCATCGTTAGGTCCACGGCGACACGCGTGACGTGCA
GGCCCACTGCGTCAGCAAGTAAGTCGAAGACTACAAAGACAAGGGCTCAGGATCCTGACTGGTGAACACTTGTAGGTCTA
AGGGCAGATAGTCATCAAGGCAAGGGCTTCTTTATTCTGAGTGCAGAGGAGTCTAGAACATTAGTTCTCATATCCTGCGA
AGACACTCCCGACAACCGCCTGGGGATGCGTCGGATCTACGAATCCCGTGCGCTCTACCTCGTCGATCAGGCCCAGCCCC
TAGAAGACCATCCCATCTAAGAACTCCTGTGTGAGCCAAATTACGTCAAATACCTTTGGAAACTCTGCTGCTTGACCACT
AGATTTCTTTACGATGGCTAATCGAGCCTAGGACCGATCATCTCCACGGATTTTGGTACTCGACCTGAACCAAAGTGAGC
TAATGTTCTGCTAAGAGGGACAAGAATACTGGGTCCCTTGTCGGTTTCGGAGCTGGCGCGCCCTCTGGGTCAGGGCGGTA
GTATATAGCAAAGGGGTACACAGGCGCATCTCTAGTCAACAGACGGGTGTCACACTGTCGCGGATAATTGCATGCGCAGC
GGCGGGCGGCCTGCTAGCAAAAAAGGACACGTCTGGGCGACCAGTGCTGGACGTACGCGCACTGCGTCTCGCTGGCGCAG
AAACGACAACCGGCCCCCTGTGGGTTGTTTGTGGGCGGACTTCCAACCTACGGGAAGTACAAGGGCGGGTCGGCTAGAGG
GATGACGGAGTTGGTAACGTAACTGGAGGATATAATTGAGTCGGATGTCTACTCAACTCGAGTCAAGGTTGTGTGTCCTA
ATAACTTGGTAGAAGGGCCTGCGTCGGACTGGGTCTACTAAAGTTTATGTCCGGCGGCCTTGCAAACAAAGTACGATGAC
TAGACTCTGGGTACATGTGTAATACCAATTAGGGGTGAGGCTGCATTACCAATGGGAGTACAGAGTAAAGGATGCTGGTA
GTGACCCAGCCTAGACCCAGGACCGCCTTTGGACGGATGTCTAAAGCCTCTGCACCAAGCAAACCGATTCGCACCTAAAG
TACGTTGTCCGGCGATCATTTCTAGCACCCGTTACCCCCCGCAGCATTGGCTTCTGCCGCACATCCAGCACTTAAACGCT
CGCAGGTAGCGCCCTCCTACAGTCCAAGTGGAGCCCCTACCGTTGGACGACCTCAGGAGTCGGAATTCTGAGAAGTACGG
TGGACCCGGTCATCGGAGCATAGCAATCGGATGGTATCCAAAGGTCTATGAGGAGTGTGCTGTATCTGGAGAATCAGTTG
TGTAATTAACGAACTAAAACGGCACGTCGGGTCTAGAGATCGTCATCGCCAGGGCATAACAAATCACACCTTGAGTACAA
TAAGTGGGGTCTGTGGTGCCGCTCATTTATATTAGTAGCGACGTACATGATCGGTATGTAGGGGGAACGGACATGATCTT
TGTCCTGGAGTTGTTGGATTCGTTCCGGGGCTCGTATAGAACTCCCTCAGGTAAGTAACTTGGCATGACCGTGTATATTG
GGAGATACTCGCTCAGTGTAGCCCATGACTTCCTACCCTTCTGAAGAGGGGATTCCGGCTAACTGTATTCATTCACTGAG
GAGCACTCCACGTTCCAGCAGGGGCCTGGGCAACACTCTAGCTGCGTTGATGGACCTCCTTGAGCATGCCTTCTCTGGGT
GTGTAGACAGACTA-GATCTGATATATCCTCTAGTATCTCCGACACAGGGGTATGAAGACGTTAGCGGCGTATTCGGGAT
GCATCCCTGGGAGAACAAGGACACGGAGAAGCACACGTAGATTATTCCCTTCACAATCAGAGGAAAAAGAATTGCCGGGG
CTCCCACGGCCTGAGGGCGTATCAGACCACTAATCAAAGGCAGTCCTAGAGTAAGGGGTCCGGTGCCCCTAAGAGTCGCA
AAATTGGACAGCAAGTCCAGGGGGCCAGCTGAAGGCCGCCCTAAATACTGCCACGCCGTCTGATCTGCAGTTAGACAATG
TGCTTCTTCGTACACTAATCGGCAGACTATCACGTCTTAAAACCCAAGGATCCTCGGATAGGCGGCCACTCTAGTCGCCA
AAATCCGCACTTGTTCAGCAAACGGACGTCTCACGTCGGGGCATGACACATGCGCTCTGAAAAGGGGATTAACTGAATCA
GACTGTCTAACAAGCCGGAATGTCATATTTTGGTGGCTGGCATAAAGTAGCTCAGGTATTATGGCGTGGTGGACCCTGGG
ACTCTAACATGTCCATTGCGACCCGACCCGCCATAGGGATCTAGCAGCCCCGCAGCGGACAAAGG-AGGGTGTTGAAGCG
GAGGAAGCACTCCCGCGAGACTAGGAAAACAGCCCCATCCCAGTTACCGCTGGTAAGTGTGCTCTACCCCGAGTAGACCA
TCGGGCGGCACAAGCTATGGCACTTATGGCTCGCCTAATTTAAGGAGGGGGGTCGCTGTGACAGTGCCGAGGAGCACGGA
GCATACCAGAAAGTAAGGTAGACTGGTAACATGTCTGCCAGTCTAACACAGGAAGCCTGAACAACCTGGAAGGGAGGTCT
GCCTCGTAGAGTGCGAGGGTGTCCGGGAAGGAGCGGATCTACAGTACGAGGATATGAGTTTAGAAAAAAGGTCGTGAGAC
GTCAGTGACTCGAGTCCGATGCATATAAGTTCCGAGTTTGGAATTGTTAGACTAAGGCTCTAATGACGTATAACCCTCGA
CGCTACGGCCCAGTCTGTCCGCGGGGTCGGTGATCGGGCCGAAGAGCGGTCCTGCCGTAGCATCAAGCCGTTAAGGAATC
CATCAGTTATGCTCGCCGGTGACATTCCCGGGGTGACCGGGTAGTGAAGGCCACCTAGAGCAATTTGGAGGAACTGGAAC
CGAGCTAGATCTCAACACGCGACCCGGAGCGAGCAGTATGCCTTCACGTGTCACGCTGGGGGATGCTTATTGGGTCCTCT
GCCAGCTCGCAATGCAAACTATTGCGCACCCCACCCGGGGTCATGAGCGACAGTAAAGCTACTGCCTTCTATAGTTCGGT
GCATGTTTAACCCCTCATAGATCCAACCATGCTGGGGTGTCATGTCTACAACGCCAAGATCATCCACTGCTGTGGTCTAT
GTTGTACGCCCAAATGCAGGGGACAACGATTAGTCGGAAAAGCGTGTGACGGCAGCGCGCCCGCTGCTCCGAAGTAGAAT
GATCCAAGCGTCCGGTAGTTAAGGTCCCTGCAACGAATTAGGGCGGCGGACCAGCGGGATCCACGTAGCGGACGACATGC
TAGAACAGTGACTCGATTACGTCAGGTCTAAACATTACACACTGCCTAGATATGCTTCATCTAAAGCCGCATATTAATCA
ACCTGGTGAACACAGCCTATACACGTCGTCCCGCCGGGCATACGGTGCATGCCGGATGCGGACGTGGCCCAGCGAAGGCC
TTGTACACCCCCATATCATCCACGAGGCACAGTTCATACGAAGCCGCGCGCGTTCCTCCAAAAACTGAGCGTCGAAAGCA
GTGAGCAATATGGGGTGTGGTTGGCCTACTCTTCCGCCAGCTTGTTGGAACCGGCACGCGTTCGCGATATCTGCTGACAG
ATAAGGGTGACCGTCATCTGCCCATTGGCTCCGCCGTGGTGTGTGGTATCCCACGGAGTCCTAGAAGCCTACCAGGATTA
TCAGCCATCGAGCGTGACGCACCGGGCTATCATACGGTTTCATCCGCCCCGACAGCTGACG-TGGTCAACAGTGGGTGGT
GACTTATGGGGTCTGAAAACGTCGCATGTGTAGCGTCACAAGACTCGAAATTCTGGGGGCGGCTGTATTGAGCGACTACC
GGTAGAACGAAGTATGCTGTTTCGAAACGTCCCCCCCGCTTAGAACTGCACGAGCCTTGACGCGATAGACGAATACTGGG
GCCAAACGGGTGGACAAACGATAGGAGCCGGATGACCGTTCTAGTAACTAAGGAATGGATGTCGTTCCAGTGACGGGCAG
GGCTGGCCGCATCGCACGAGAGAGATGTATCCTCCGGAAGCCCTTCATTATTGTCAAATCTGATGGCCTCTAGAGTAGCT
CCAGTCCGCCGTCTTCCATAAGGACGTTGGCCTTCGGGACACTTAACCACGTCAGGTAGGAATATATCGGGGCAAGACTG
CCCGAAAGCACAGATGACACCGCGCTCATCTACTAGAGTGTAATTGACGTCATCCGACCAGAATGTGGCAAAACTTAAGG
CTACCGGAAACGGAGGGTCACTCCTCACCATCAACTACCGCCTGCCTTCGCTCCGCAAGTAACAATACCAAGAGGGTACC
AGCTTCCTGAGCGGCCGCCTCGACAGCGGCTTGATGAATGACGCATCAAAAGTATCACCGGCGTCGAAACATAGGGCAAA
CGGTGTGCGTATGGTAAACAGTACGAACCCCGGCAGCCGTGGCTCTAAACCGTGAGCTGTATCAGCGTTTCGCGGAGGCT
TTGCATTTTACATGTGGATTGCGGGTGCGTCCGTTAACTCTATATGACGAACATAGCTCTAGGCAGCAAGCAGCCTCCCA
ATTGGCACGTCCGATTCGAGCCCATGGGAGGTACCCCATGTGTGGATGGAGTTGGATTGGGTAATACCTCACCTGTCTCT
TAATTCCTACTTCAGGGTAGCCCTCCCGAAGTTCCTGTCCCCAATAAGATTAAATAGGTGGGCCAAGTAAACGGGCGTAC
CTCCTCAACCTCGATAGCGAGACGAGATGGAGAAGTGCGCAACCGTTCGGCCACTGAATTAAATCGGGCCAGGCAAAGTA
CTATTGCGTTTAACAAAATACTGAGGCGTTCGGTCTTGCAATCCCAAGGCGATGCACAGGGCCAAAGTTACCTTGGCGGG
ATAGCTTGTATCGAACACAGTCAAGGGCAGGTCTCTATGACATACGTCGTGAGGGATATCGTCCTGCTCCAATGGGTTCA
TATCCGCTCCCCGATATAATAACGGACCATGGAGGGACGATGTATCCCCAGCTAAGAGAAAGGCGTCATAGATCTTCCAT
GCTTTCAAAAGGGCTCCCAGCACGTTCTGTAACCGCCTTGAGAATCTGTCGTATCGGGCCGCAGCTTAGCGGCACAAGAC
GTTATCCAATTCCCGTTGGCAAGCATTTTTAAAGGTTTTACCGTGTTATAGGCTCCTGGAACTGCAGCTGCTATACTTTG
TTCTAGCATTCCGCGGAACCCCCCTACGCGTCTTCCCTTCATCCATAAGGCGGTCCATCGTTCACGACTGCGACCCAAAA
GTTGGCTCCTGGTACCCCGCACCAGTAAACTTCTTGCATCGGCCCCGAATGAAAGGGTCGTCCCAGGTTTCGCCGGGTTT
GCCGTTTCACGCCCTTCGCGAGACCCGGGCGGAGCCTCCTAGAGCTATAGATCGACAGGACTTTGCCTACAACTAGCACG
CCACCCGTCTCGGGCTACATGAATGCAAAGGCAAGTTGACCAGGGAGTCCCTGTGAGTGCGTACTGTCCATCGGACTATT
CTCGGGTCCTTTAGTGTTGAATCAGACTGGTACGTCAATGACGTCGACAAATCCAGGCCCTGCCAGTAATCAGCGCAAAT
GCCCAATGGCGGTGCACATGAAGCGACGGAACAGCATACGGATGAGGCTCTGACGAACGGCCGCAGACCTTTTACAAGTG
TTACGTACCCAGTCGCTCACATGACTGGACCCCAGCTGTACCGACCACGGCGAGCATCGTGACAGGCCGAAGGGGAGGGA
AGTTTGGTTGCTGCATCGGACACCGCGACAATGATCCGTGCTGCTTCCTGAGTCAGATACCAGCGGCAGGTGAGCCAAAG
AATGGGAACAACTTCTAGGTAACCGGAACAGTTCGCATGCAATAGTTTGGCACTGGTATCAGCCCGTCTCAACACTGGGC
TGGAGGAATCCGAAGCCATCACCCAATGTTGAGAGAACTCCTGTCCGGACCCTATCCTGGGACGCGAATCACCGATCGCC
GCAGATCAGCGCCGCGTGGGAGCCTCGATAAAGCTGCAAACGGAACATGGAAAAGAGAGCGCCTGCGCTGTGCA-CCGAC
TACGGCGTTACTCTCCGCGGGAGGGGCCCGGGTTCAAGTCCAAGGAGGGGGCTCTAGTATTCCACTCCTGAAGGTGCCGG
TACGTCATGGTATCTAGAGCGTGCTATTCTATTCTAAGGAGACCTCACGGCAAAGGCCGTCCGATCCTGATTAACTGATC
CGTCTGGTGGGGCGATCCAAGTGAGGCTTCGATGCACCGAGTTATTCATTGGCTCAACCCGCCAGTGCGCGCAATTAGGG
CGTTATGCATAGAAGCCGATAATAGCGAAAAATGCAGTTGCCCGGGATCTTCCCTCCCGGCACGACTCCGCCTAGAAGGG
TTAGATGGACGCGCGATCATCACCATAACAAGATATAACCTCTACGCATTTCTGCGGGAGAGACAGACCATATAGACCGC
CGGGTCGTTAAACTCTTTCACTGACACTATAGCCGCAAATTATAGTTGCGGGCCACCAATAGAGGGGGGCCGGGCGTGGT
ATTTTCTCCGTTATCAGATTTGGGTAAAAGAGCCTACCATTTGACTGACTAGAGGAGACAAGATAGTTTCAGACGGGTCG
TGGCAGCGACTTAGAATATTCCTCCAATATACTCATATCCCGAATCTATCCAGTTAGGGCTAGGCATACACAGATACGGG
GCTCTTCACAAGGGTAGCCCGCGACACCTAAGTCCATAAATTGCCGTGCGAGTGAAAGTTTTAGAGCTGGGCAATACCGC
TTAGCGAACGATCTACAC-ATAAGGGGGTACCCTTGGACTAATCACAGCTAGAAGAACGACGCTACTGGGGATCCGACAT
ATAACTCAGTCTTCCAAAACGGCGAGTTACGTATTGGATCTCGCAACGAGTCCTAATCGGCGGGGTAGTGTCCAACACGA
TGCCGCGTGGCAGCGTGGAATCGGGTCCAGGGGATACACAACCGGGAACGATGCGCCGGGTGACGCGGATATGTCCATGT
CTCCTGGTTTCTAGGACAGTGCGCACTGTGGCGCGGGCCGACCAGACGCAAGACGGCCGTCGCGTTGACTTCTAGATCGC
TCATCTTAGAACGCACGCGTGTCGCCGGAGTTCGGACCGCTCCCGGGCAACGGAGTCATGGAGATGGGACGCGCTAACCC
GACAGGGGAAGGGCCGGCCTAGTCGTCCCTTCACTGCTATACTTCGTATAGGGACGCTATCGTTGGACTCAGGAGTACGG
GGGGGTCAGTTCGCGACCGGTACACATAGAGTGTGCGTGTGACAAGAGAAGAAACTTAGTCCAAACGTTGCTTGGGAACC
CGGATGTGACGTTCGAGGCTGGAGAAGCACTAGAAAAAATTACACAGTTGCCGAGCGAATGTGGACCGCATAGTTATGAA
AGTAAGTCCGGGACCAAGTATGCTGTAAAATTTACGATCGACCACCTTGAAGACGCTTTGCCCCAACGCAAGAAAGAATA
ACCACATCGACCGACCTTTGGACGGCAATGTATGATGGGAGATCTCACCGCGATGGTAGTAGCGCAATATACAGAGGCCA
ACCCTTATCTAGGTATTCAGTTGGGCCTGCCTGACGTCTCACCTACTCCTCAAATTTAGGCACGACCAGTGAACAAGTAT
GCATCCGGGAACTGTGCAGACATGCAATATACGCGGCCAGACCCCAAAGTCAGTTGCCATAGGCCGGAGGCGACACATTT
CGAGGTCTTATTCTGGGCTCAGGCTACCAACGAGCGATGTGTAGTGGTGACCGCCGGCCATTCTACTATCAGCCTGGCTT
GACCTAATAGATCGCCTTGGAAATCCGATCTCAATGCGTAGAGACTGTAGAGAGGATTGGGACAAGACGAGAGAAGGATC
AGTCATTGGTTCCCGAACCACTGAGGACGGCGGATGTCTTCGCCCCCTATAGGGCGCCAGTTTCGGCTTGCGG-TACACT
GTGCCCAGTGCGGACTGCCGCAGTTAACAGTTTTGAACATGCTGGGGGTTCCTCTAGCGCCAATGCACAGTTTGGCGCGC
TCGCTCACCAGATTATGATCGGTTTAGAGATTACTGTGCTATACAGACAGCTCACTCTTGCTCTTGTG-CGACGGGCCGC
AACGAGGGGCCCAATCTCCCGCGCTTCCCTTAGACGCGTTGACATCGAGGGGCATACTTTTTTGAATTACGAGTCTGGAT
CG-CTTTCTTCCTACGTTCTAGTATAAGATCCCTCCTACTTTTGACAACCGCGGAGGAGGTCGGTCTATGGCGAAGGTAG
ATTGGGCCTCCTCGTCATTGCTGAAAGAAACGAGGCGAGCCACCAAACGTTGCCATGGCTTTACCACGGTGGTTCGCCCC
CTCAGACTCCGTCTCGGGAGCTTAGCCCCCGCCTTATAGATTACCCCCACAAAACTGCTCGAGACCCGATAGGTTCGCAA
TCGACCAAGGTGGCTAACCCCATGCTGGGGCGAAGTTACCAGTGTCATCTGGTTCATGCCGGAGAGTTTGACGTGCCTGC
TGTCCACGTCCAAGATGATCGTGCGATCATGCCAGGCCCTCGTACTGAAATGCTAAGTATTATTTCCTGATCTCTGCACG
ATTTCGTCGAGTAGAAACACTTTCGTTCCCCTGCCGAGCTCAAGTTCTCTTAATCTTCCACCCTGCAGTTGAGAAGTTCA
GAGGGACGTGCTTCTGGACTCGAGAAAACATAATTAGACCCGGGAGAGTGCGCGAAGATACAATCTAAGGTGACTGCATC
TCTTGAGCTCCGTGAGCTAGTATGTGACGAGTCTCTGCTAGTGCAAGGGGGCGGGCGTCCGACCGTGCTCCATGGGGGGG
GCTTGGGGCGGGTTGCCCCTTGGTCCATGGCCTGCTCGAGTGTATATGTCGTTCGATTGGCTGGTTCGTTATTGGAGCTA
TGCCTGTGGCCCGCGACCTCTCATAGAGTGCAGACAGTCCTCGCGGCCGCGTCTGAGTGGGGGTCGCGCGCTCGAAACCA
GTTTATCCTTTCCGCATTCCTCTCCGCGGTCCAGTACCAAATATCACTACGGCCTAGTGCGAACTTCAGGGCGGAGTCGG
CTGTCGGGAGTATTCGCAGCTGGTGCGACACGCCGGGCCACAGCGGTTAGGTCGACATATAAACAGAAGTGGACAGAAAG
GAACGTTTTTTGTGGTGGAGCCTATCCCGCGCGTGAGATCTGACTCTCCTTCATAGCTTTTGCGTACCGCCACATTATAG
GTTTGCTCCCCCTAAATCCCGGGTGCCCACTCCGCGGGTCATCTAACCTGTTCGACCATATGTTTTGGAATGCGTATCGG
ACGATCGTCTCGTCGCTAGTTGGTCATAAGCCGGCTCGACGCCACGCCGTCCTCCCTTGCTTAAGGTCGGACTTACAAAT
GTGGTCTGTTCTGGCCCACCGTCCTAGTCAGCTCATCGAGTCTACCACATCTCTGCGCTACACAGTGGTAGGCCCCTTCC
CCCGGCGCGATACAGCTCGTCTGTTACATGCTTGACCTGCAGGGGGTTTACCGCCACAAGGCAGGGTCCCCGTCTGGGAG
GTCCGAAGCTCGTGGTCGAGGTCGTGGT-CTACAGCGGTCTGTTTTTGTATGGGGCGAGTACCCACCAGGAATTTTCCCT
GAATCGAGTTCCCGGGTCCCCTCGTAAGGAGAGGCAGCTTGTAAGCCTAAGAGGAAATTCTCTATCCTCCGTGATCTTTC
AAAAAGGCGAGCCAATTATTCTTGGACTTTGCACTGTCTATCCGCGCTCGAGCACTTCGGCGGGGAAGTACTCGTACCTG
CTAACTTGCAACGGCGGCTATCAATGGAGTTGCTGACAGGGGCCGTTCTCCTGCTTGCAGCGAATGCAGTCGGGGTGCTC
ATCAAGCTGTTAGGTGATAGGCCGCTGCACTACGTTACAGCGCGTCTGGCCTTGGATTCATCAATTTCCGGTTTAAGACC
GTAAATATATTGGATGGGAGCAGGTCTTACGGCTGGTTTTTCCGTGACATGTGCCCCTCTCCTTAGGGATAACCGCCAAT
ATAACTCTATGTGCCGAGAGACACTTAGGGATACGTCGCCTTACCCGTTCTGTCGCTTGACTTTCCGTCGTTATTGTTGC
CAGATAGATACCGGGCACCCTGACGCTGTATCGTACGGTGCGTTTTTGATTCGGCACCCCCTCTCTTGCATCCCCATTGT
TACAGACCGGGCCAGTTTGCAACTCTTGCGCTGCCGAACGCAGGTGCAAGTTGCACCGATCGCAGCCGGTTCGCGGTACC
TCACCTTCCAGTGGACTAGGAAGGCTTTCCCCATCCCCCCAGGACCTGGGCGGTGGCCCTCAATGTCTGACTTGTTCCTG
TGATCACGTCTTCAATTGTCACGGCGGCCGCACTGACTCTTGAAAGTAGCTATAATACCGTAATTGTTTGTCGTGTCT-G
TACAACTTAATTGGGCGCTTACAACCTATTGACGCTCCGATAGAGTAAACGACGTGAGCCACACAGCTATCTCGCGCTCA
CATATCCCTCTAGGCGAAAACGGGAACTCCACGTCGTCCTATTATGAGGCGAGGTAGCCCTGGTGGCACCCCTCTGGTGT
ACTGTTCCGGCAGTGAAATAACATAGGGAGAGAACCTGGGAGGATTCCCAGAACTGCCTACAATCCCCTCAGGTTGATAT
CTTACCAAAGCTGCATGGGAAAAAATTCCATATACCTGCAAAGAAAACATCCATTTCCAGTCGGCACTGTGTCCCGTGCG
TCCTGTACCGGTTGAGGTAGTCATCCGGAGGTAGCGCGCAAGGTTCTTGCCTCTCCGAGTACTAAAGTCCTTCACTCAAC
GGGCAGAGAGCACGCATAAGGCATAAACGACGGGCGCTGCATTGTCCCCAACGCATCATGCCATCCTCCACGGACTCTAC
ACCTAAAGCGCACCTGACGCGTATTCCGGGAAGACGTGGCAAATGGTGCTAAGAGTCCTGCGAGCCAGCGCCGGGGACCC
AGATGCTGAAGGGCGTGGCACTAGAGGACCAAGGAACGTGGCCCACAATAACACTCAACCATATCTAGTTCAACGCAACT
GTAGACGAACTGGCTCCCGAACTATGGGACTCCAATCGAGCACGCGGACTCATGGGCCTGCCGTAGAGGCGGCCCCAGAT
GCGTCGCCAAGATGGGGTAAGCAGGCGAGGGAGTAGCCTTAAGTGCGGTCCGGCTACAACGGGACTCTTCGTGTTAATCA
CTGCAAACTTTCCTACATAAATTCACATCCACGTAGGACCGCGGGGGCCGTAGACGGAGACTAACTCACATGCCCTAGTA
CGACAAGGTTATGCAGCCTCGGCCACGGTCCTCACGTCTATGGCGGGCTCGCAGGAACGACCCTTGACAAAATACGGGCA
AGGTGGCACAGCCTGCGAGGGGCGGTGACTCAGCCAATATACAAGAAATCTGTTAGAATAATACGGAATGAAGGGCCAAG
GGAGATTTTACGGTGCGCGAGAATTAATGCGCAAGATACAGTCCCACCTATAGTAACATGGAAACGCACCCTTGATTGAC
AGATGAGCCATGCACGCCTGGCTTCTGGGATCAGGAGGTTCTCGTAATCCGGAAGCGTCAGCCAGTGACCGCCATGCATG
CACTCCTATCCATGTCGTGAGGGCTGCGACCTGGCCTTGCAGCCCACATCGGTAACCCAGAACGTAGATGACGGAGCGAC
CACTAGATTCGGCCAATGTGCCGCTCTGTGCGACGGGAATCACCTCTGCCAACAGTGCCGGGGAGGAGTGTTAATACACG
GGCACCCACGGTTCGGTTCTTGACGAGCCGCTCCGTGATGGCTCCGAGTATCGTGCGAGACGCACGGGTCCGCTCGGGTC
GTCGGTACGCTCAAATTGAAACGATCTTTAGTACTATGGGAGCGGGAGTCGTGCAGACTTATGGAACTATATGGGGCCCA
AACCGACTAGCGCGGCTGGGTTTATAGTTACGTTGTCCGCCAAAATATTGGTCCAGTCTGCCTTCTAACACTAGTTTCCA
AATCACGTATGTTCAAAGATGTCGGAAAGCACTAATTTAGGGCACTAACGTGACCCGCCCTAAGCCTCCTAAGGCACTCA
TACTTGGCATCATCGCAACTCTTTATATTGCTTGGTCCTCCGAAATTGGGTCCGATCAGAGGCTGGGACTCGTAGAAACC
TGATCCGACCGAAAAAGCCGAGTCTGCGATTAGGCGGTCGTGCTCAAGATCTCCGGTAGGAAAGATAAGGGGGCCCCCCG
GGAAGCAACGGCCTTGCGGCTTCGACCATGGGGGTCCCCTGCGCCCATGGGCCTTCACACGAAACTCCCTGCAAACATCG
TGATCCACATCCCAATCGTCGTCCGCCTACCCCAAGCGGGCAAAGATGCGCGCACAAACTCCCTTGAGCTCGGGTGTTCC
CATGTTCCCATCCCATTCCTAAGACCCATGTTCTGGCCGATCAGGGGGCTCTCCGCCGAACGTCAGACCGCATCGAACCT
ATATGGGACAGCCACGATAAAAGCGAAGATGAGAGCTTCATGGTGGTCACGTCCGAGTCAGCACCCTAAATAGGAAAGCC
TATACGGACGATTAACTGTTCACAGTAAGCGATTCAGGTTATTGATTCGTGCTAACTCAAGGCCAAGGACACTCGATACC
TAGTGCAGCCATTCTTCAGTCCGTGCGCAGGCTCGTCTCTAGAGCTCGGATTACACGGTGAAGGGACGTAGTATAAGGAA
CTGGGCTTCAGCGTTCTGCACCTCTTGTAGTGACGTCTGAGGGATCTACTGAGCCTGTCAGACCTCGTGTTTTTACACTG
GCGGGCGCTGAGTGGATGTTTTCTAACTCCGCAAGCGATGAGTCAATACTAGCGACTTGATGTCGCGATCAGACCCTAAT
TGCTCAGCTTTACTGCTTACTTCATTCCATGGCATTCTACCACTCCCACAGTCGGCAGCTTAGACACTAGCGAGCACAGC
GCTCATAACATTACGCGGGGCGCTAAGCAGTTGTGCCGGTCTTTGCCGCAGATCCGATACCACGCTCAGTTTAAGAATTG
GCCAAGGTTCCCCCCTATCAGACGCTTAGCACGCTTCAAGGTTGGCCAGTCGCAAAGGCAGGATGCTTGCAGAGCTACGC
GGTAGCTAGAATCGCAAACCTCGGATCGTGACTACTAGGGGTGCGCACTCCCCTTCCTATCCTTGTGCTAATATATGAGG
CGACATCGGCATGGGCTGCAAACAAACTGTCTGATTATCTAAGGGTTTTGCCTCATCCGCCAGGCCAAATAAGCGTGTAG
ACAACCCCTACCGCTCAAATCGGGTCGATCCTCGCTGCAGCATGGCCGCCGAATTTATGAACATGCGCACGGACGACTAG
GTCGCTACCCCGCGGTCTAGTCTTTCCATGCGAGGGCAGAGGATAGACCTGCAGGGGCGC-TTCCCCTTGAGGCCATTCC
ACCTCGGTAAGATGGCGTCTTGTGAAGGGGTTGGCTGCCAAGCCAAGCATAATACGTCGCGCCCCGTCCGGGTGGTCGCC
CAGGTCTTGGCACAAGGGGATTGTCAGGCGGCTCCCAGTTGTTTTGCCTACACATCGATGAACCGGTTCCGTTCGAAGGA
ATCTGGTCGCTTCACCTTAGGAGTATCACTGGAGATCCTGTTGCTTCGTCTTAATAGTGGTGTTTTTCATCTATCAGGAC
GGGCTCGCATGACAAGGAAAATTAACCAGCGACCATATACCTACATTATTGCCACTAAGGGCTGAATCGTTCCCAGTTGA
CTTCCAGATTGCACACGTCCAATATGTAGTACTAAGTCTGCCTGGAACAGTAAACCGTCCAGCACGAAGTCATAGCCGAG
CGTCTGAACTCGCCTCTCCATTCGCTAAACACGGCTGCTAGCGCCTTGCCCTTCTGCTCCGGCCTACACGCACAGCCACA
TACTGGAGGCAGTGGTACCGCGACCCGGTATCACAGCGGGCATCCTCCACCTATAGCGGTAGCTCTCGTCATCTACCCGC
GAATTAAGGCTATGCCCAGAGTCTATCACGGCAGGTGGATACGCGGGAGTAGTATAGGTTCTGTAGTAACTACGTTTGCG
CCCAGGGCGCAGAGGCAGTGAGTAGGAGATACGGTACACCCACTGTGGTCATCACGTAGTATGTGCTGAAGAGGGTGGCT
AGTCCAAAGTAGTGGAGTAGCATGAACTAAAAACCACATTAGCGCGCGAAACATCAGGTATACGAAATGGTACTCTGACG
GACGGGTCTCCCGGACCTAAACGGTGTACCTTAGGCTAGAAGACCGCCGGGACCTCGATTCTTTGTCTTGCTTTGTATGT
CGTCTATTGGTAGTTTCCTCGCCCACAGACGGGTTCGAGCCGTTTAACGATCGGCTCGGCATTTGTAATTCATGGTAGAT
TTAATGCAGGACTTCCCTGGGCGGTTGCGCGTAGAATATTGGACCGGGTGCGGCTGTCTCTTTTGAAAGATATCTTCAGG
GGTGTCCGTGCTATCGCAAGAGTCAAAACAAGCAGATGTCACACCAGGTGACCGCCCACGCCACCTCATATAACTATTAA
CTCACTTCGCCTCGGACGTGAAGCTCTGGTGCTAGTCGAACCGTTGCGCGAGACCCGGGCCTTTGGTCGCTTGGGGCCGT
ATCGTACGGCCCTAAGCAGTCCCCCAGTCGGGATCCATTCGTGATCCAGCACACCTGGGATCATCTGGTGAAACAAAGGG
GCAGGGTTATGCCCCCCCGTCCTTCACTGGACGCGGCGCATTATCGTTGACAAGACGCGGGGCATCGGGGGTCCCGCCGA
CCGCTTGCCCCGGTACGATAGGGAGTCTCGCACTTGTCTATCGTGTTATGATAAGGTTGCTGCAAGGCCTGCAGATATGT
ACCGGACGTCCTTCGTACATAGGGGAGTATGTATGCTGTCTTACTCCCCTGCGCCTACAGGAACGGTCCTGCATCACCCC
ACACTTAATGCTCATCGTTGGGGCGCGGAATTTCTGCAAGCACACAGCCAAGGCGAAATCGTAGGATGCATTGCCTGCCT
GAAACAGCCCATTGCCGGCTCCCGACCACTCTTGCCGACTGCGCTTCGTACCCTGTTCCTCGTGTGGTACTCACTTCAGG
CCTACATTTTTA-AGGCATCACCAACGCTATACGGGCTTCTTTGTTTGAACATAAAGATACATACCTGCTAGCGTAGTGA
ACTAAAGGCGGGAATTCGGTGTAGATCGGAGAAAGCCTTCGATGTCGCCTGGGACGCATCAGCCTGCCTAAGATGGAGTC
TTTCCTTGTCTGTAAGTAGAAGGGCGGAACCTCGGAGCTTCCGTATTGCAGTAAAGTTTCAATCTACCGGATAACTGGCC
TCTCACTTGGCCAGAATGGGACGCTATGGCGTACTAAGGACCTGGTGCATTCTGGCGCTACCATCTGCGCTTGGTGACAT
TGTAGGATTAGCACCCGGCGGGCGGGTAAACACACCCTGCGGTCCGCCGGGCGTTCGTTGTACTCCCTAACAGGGACCTC
CTCGTATTGGGACCCCGGGATCTCCATTTTCCTGTCTTCGATGCCTGTGGATTTCCATCCGGAAGGAGAAGAATTGCTGA
[truncated: 5,621,976 more chars]
