# Supplementary material for: An evaluation of alternative methods for constructing phylogenies from whole genome sequence data: a case study with Salmonella
Source: PeerJ. 2014 Oct 14;2:e620. doi: 10.7717/peerj.620 (PMC4201946; doi:10.7717/peerj.620)
Supplement: Supplemental Information 5 — See README file for further details. [file peerj-02-620-s005.zip › den194maj.fasta]

>ERR045332
-CAT-CGTTGATGCACTGAGCAGCTTG--TGGCATTTGGAG-GGA-GGC-AGAGACTTCG
TGACT-TA-AAAGCGTTGA-GTG-TCTATCT-TGCG--GACGTACGCTCAG-CTGTTCGG
C-CGT--TGAAA-TCA-AG-C-AGGAAT--T-CTCGACCATAG-ACGCT-CTATG-CTAT
CGACGCGTCTAAT-GGCACTTCTTGG-GCACGG-AGTTA-TATCAG-AC-ATCCTATCCA
CGTATACACTCCG-GTGCGGGG-GATCCC-ACC-T--ACTA--TGAGCC-GA-TCAGGCT
ACATCTGC--AAGAAC-GTATGGCAAAATGTA-A-TTTGGCGACTAAACTG-GTGATCA-
TAGAGAT-CAAATTCCCTAGTATACGCGGGTCGTTGGGAACCATCGTTCAGCGGCTGA-T
GTAGTACGATGTCTGCACAG-ACGTTCAGGCGGTT-GCAGT-T-AGTTGGCTT-C-AAGA
GGTTTTTCCTGC-TCGCATCTACACAATAACGCAAATTGCGGGCTGACCGTCGCTGAGGC
GGCACCT-GTGGG-ACCCTC-GGAAG-T-GACCCTGCATA-TAC-TACGCCCCGATCCAT
CGGTCAAG-CTAACGTAATTGTACTGATT---AGCTGTCGAAAGCCTCAGGACGAA-GTG
CAACTTCTGTGACAACTCCGGGTGAT-TATAGCAGTGTAGAGACAAATGAACTATCCCAC
CAGACGTGCATACG-A-TATTCG-CC-GACTCCG-TGGCA-TC-CGAGTG-CATCGTACG
TGAAAGGC-AT-GCATTTTACGGTCAGCGCAC-TCAAGATAGGCGCGAGGACT--TTACT
-TACG-CCGTCTATGTCC-ACTCCA-ACCGGTGGATC-GGAAAAAGACGG-GAGAC-GCG
CTGG-TGAGAGAACT-CG-CTTGCTGCTCCATGTCCGCC-CCTTCCATGTAGCGAGGAGG
CTAAAAG-AGGCAGATCGCTCCG-CCTATATTGACTCAAGACTTG-GAGT-TGTATGTA-
GCTCAACCTGGGTGCGAG--AT-TTTG-TCCAAGGACGACAGC-T-G-TCACGCATGCTC
G--AA-CCAAGGGACC--TC-TCAATC-CAGCAGCGCGCCAGGCCTCAGGTGGGGTCGCA
TTGGC-AAACTTTCCAGCACACT-GA-CAGTGGAGGGATGCCTA-AGCGGGTCAG--GGA
GTTGTGGAACGGCGCAC-CTCGTGTT--AGGTCGA-TA-CCA-T-A-AAGGTAGATGCGC
C-TTCCATCAAAGGCGTTAATG-ACTGATGAGCGGGT-GGTTCTGG-GGTGAGACCCTAA
CTTGCGGGAGGA-GGAT-AGCCT-AGGGC-GGGGGACGGTCTAGGACCGAAAAGTC-CAG
CGGACCACCATGTGACAATCAGTCTTCGGGCAGTCATACAGCGT-CGAAGATTACTAAGG
--GGA-ATGCTACGCCG-GGGCGGC-GCTCGGTAGACGCCCCACTTTTGGAGGGACCTAT
AGTTTAAGGCCAGT-TAGC-AGTGAAGCAG-C--GGACTCGAAGTGCAA-TTCCATTTCG
CGATAGCTTTGGGCCATAATATACTGGTCGTGGT-AA-ACGG-ACGCGGCAGAC-CGACC
GATTCTTCGAGATCC-TTCTTATTTGT-TA-CCAAGTGAAT-CC-C-ACGCTAGCGTA-T
CATCGGTT-TGTGCAACGAGAT-CCGCAG-TTAAGTAAATG--CACTGAAC-TTTGACTC
AAACGCACTGTGGGAGGGTCCTGCGAAGCTAACC---GAAT-TAAGAGCAT-GGTATCCA
GCAATCGACAGATTGCGCT-CAGT-TGCTCACGTCAC-GACGGTTTC-CCGCCTAGGGGC
-C-TG-AGGGGCGCGCAATGCCGGTCTCAT-TC--CCATACGCCGATCCTCA-TTTTGCG
CCTTCCGGT-GCCA-A-TG-GGGACTCCA-TAATATGAAGCCTTGGTTGCCGTGATGATG
TTTGA-GGGTT-GTTCGCTTAGACTCGGGACT-TGTGCTATGGCAT-GTATCAG-TTGGT
CA-ATTT-ACTCT-ACCCTCATGAGCTCCCCTTTGAC-TGGATCCGCGTCTACACAATTG
GC-TGGTAG---A--CTGGGTTAAAGCGGAGCATGTAATC-C-CGTG-TACATCCCCTAC
CCGCT-AATCCA--GGAATCCAGACCG-GCTTAC-GG-AGCCAACAAGGGTATACTCGAA
ATTAATGCTAGACT-GGGCACTCCG-CCGCCGAG-TCGAAGTAGCAGATC-T-GCGGCGT
CTACCCTCGTAGTG-TCACG-TAA--GGG--GTTAGTACTAAATG--GCATTCAGGAGGT
AACCAAGATACCCGGGTAGGACGG-CT-AACGCGATGTA-G-G-CCT-TT-GTTCTTGAA
AGCCGCTC-TTGGCTGCTCAGGATTAAATCGCCCCTCCGACAATCT-AACGAGAAGG-TG
GCCGGGGAAAGAGAGTAC-GCGATA-TCATGCGCCGACGGGTA-CTCTCATTTATTCGC-
ACGTCTG-AGA-T-CAAATCGCGT-TCAAC-CAAACAGGCTTGTAGAA-TTCA-TCAACG
CTGAGTCGGAGCGTTCAAAC-GAACC-CTGAAAATTTT-GCCA-GTACGC-GCG-TAAC-
GTTGTACAGCCGCGAGGCGG-AT-GCACTA-T-ACA-TGTCGCGCCTCCATAGCTTACTC
TAC-CACTAGCATACTGTATCCTTACACGCCT-CGGACGACATTCAC-CTCGTGGCTGAA
CC-ACCGCTAC-GTGCAGGGG-TCCG-ATT-ACTAGTGCTT-TTTGGCACCC-GTGATGG
ATTTAGCC-CGTCC-CTTCGTG-GGCAT-CCCCAATAAGAGTCTTCT-GC-AGC--GCAG
AATCT-TCGTAGGGTTTGAGGCGAGATCCTCTGAC-TT-ACCGTTTCTACG-AACGACAT
--GGAGCGGAATGCAGGTGACT-AAGCGTGG-TGTTATTC-GTGACCGTCAGGACGGAAC
AAGACGCAAGCGGAGAAG-GGGAGGGAAAAGTCGTTGG-ATGAGC-AA-TG-G-CTGCCA
CATTAACCACCAAGCTCCCT--CGGTGAT-G-TCAACAA-CCA-GGAATCCTTACTGCGG
ACCA-GGGGTTGTAGGATG-CGACAACAGAGGGGCTCTGT-ATGCGCTGAGCTCGGTTGT
CTGTGGCCATGGCAA-CCCG-GCGTCGGGACGATC-TCAGCTG-TG-CTGGTCGAA-CCG
AAT-CCAAGAGCC--GAGGTG-CCATACGCCTCACTTCAGGATTCCCTCTAATCCGACCT
-TTACAATCGTAGCCAGCCTTCATCG-GATTTAACGATGAGATCGGTACGCGGCAGTGCT
TCAAACCTCCTTAGACGGTTAGGCT-C-TCTTACAG-GCAC-TAG-CACAGCCCGCC-AG
ACGCCT-AG-GACAGTTTTCAAGGCTACGATCCTGGGCAATCCTGGAAAT-TTTTTTTCT
TGGCGTAGTTT-CTCCAT-CACCTTTGTAC-GCCCCCA-GTAC--AAAGTC-GTATGAAT
ACACTAGAATGAATAG-AC-AAACAACA-AACCAA-TGCATACAACGTG-AT-AGAAGGT
GTCAC-GCAG-CTCACTATCA-TT-GCGT-TCCT--TAACC-CTCC-CCT-CGCTTTAGG
AGATCAAGCTA-CTTAATTGACCAGCTT-TGTTAGCAGTCCAGCTAT-T-GAAAA-AGAA
ACCTCC--ATCATGTGGACCAATTA-TTTACATGATCAA--TC-TAGAACATAGCTCATA
TTCC-CCATCC-TGAT-GCTG--C-TCGTA-AGATACAGAAGC-AGTAAACGACGAGA-C
GGAGACCGTATTGCTGTCTTGGTTACAC-TATGCGGATGACTTGTGTTGCCCTGCG-TCT
TGGACTGACCGGACTGAGAG-CATCTTGACTCC-TT-CCTAACTTGT-TTCGA---GCT-
GCCG-TG-TC-TG-TAACGC-G-A---AGG-GACCTGCT-GAATGAAGCGT-AGTTTCGA
-CAGTCGAC-AATTAGTA-TAAGAACA-CTGAT-TGCT-GG-CGTTCAGATATTGCTT-A
TGTATG-AGAGATAACGGGTTTTGTTTTTGACT-TGGTGGGTT-GGGACCATGTCTTGTC
T-CTCC-A-AGCCTAGCGCG-CGA-CATCGCGCAGAACAGAGGAC---CGT-CA-TTTTC
-AGGA-CGCT-TC-GCCAT--TTAG-AAGTTG-GTAC-CAAG-T--AATGCTAGTTGCTT
G-GA-G-CGTCCTGGCCCGTTTAA-GGTC-TAGATGCCACACGCAGGTGGTAC-CCGATC
GGAC-GATTGC-TCGCCG-GTGCTC-TACTGTAGA-TACAC-GTGAAA-GACCGCTACAG
-CG-GTAAGCTTACGTAA-AGACTGTC-C-ACAC-T-CATC-CGT--AGCG--TCA-TG-
-A-CCTAGAGACC-C-AGGACTAAGATTGCT-TAAGT-CCTCATC-GAGA-GTGCTCAAA
CGCTTGT-CAACTGAACGA-GGT---GCCGGC-TAT-GC-GAAAAGAT-GGATCT--G-G
GGAAATTTGTT-CGTATT--GGTTCTTAGCGTCCCGA-CTGCAGCTT-C-T-TGA-GAAT
TTATGTCGA-AGAATCGTAAAATAC-GCCGATACCCACGAACGAATACTG-GCGTGTGCG
-CCGATCTCGGCCG-GGCAT-TTTTT-ACCCAGGGG-AC-GCCGTGGGCCTAGACCC-CG
TCA-CTGCAGGGTC-GGGAGTGGTCGAA-TCG-AGCCTCCGA-GGATTTACTCT--GTCG
AGAACTGGCACG-GAGGGGGA--TG-TCCGGATACTCACAAATCT-TGGTTTGGCCGATA
CG-CATC-ACGCCTGG-CTCATTGTTTGTCCCAGGA-TTAATCTTCCTA-CGTGTA-CGG
GGGCATAGTTATAAGGATGGGGAT-AT-CGTACAAACAGTTGCTTAGCAGTCCT-TTAAG
AAAGCCGCACGTTCAGGCG-CCATAGGACGGGCG-GGGTATGGG-GAGAAATTAGGCGAC
G-TGCACACTGGGAGGCCT-TT-CTC-CAACTGGGAAACCATACAGCGAG-CAGTGACG-
ACAATGGATAGAATAGCGCCGCGTGTACCA-TTCACACTG-AGACATAC-GCGTCCCTTC
ATCTCGTAGCTGAA-AGAAGGCTAGGTTCGCCGACTT-AAGGTG-AGAAACGGCGTT-TG
-ATTGTCCGCGAGTAGGCGGAACGT-TT-CCA-T-CATTAAGCCAAGAAGGT-ATGACCT
C-TGAGATAGTCACACGACAGCGAGCATGCGATTCTCGT-CCCGGGGCTCATCAGAA-GA
-GC-GAAGGACGGACAGGTGAATTCGACAGACGTTCGCCGAGCTG-A-ACCGGTCATTCG
TGCAGTGCTCCGAGTGTCCTGAGTATAGC--T-T-GTCTGTCCTGGGAAAG-GACGATTA
-C-AC-ACATCC-ATAGA-GG-AAGTT-TCACTCGTAGAT-TTCAGTTATCGACGGC-GG
GTTTGGA-CTCCCCCG-A-GAGAGCCCATAGTGC-ATTGGTGCAGTGCCGCATTGTAGGG
-TGC-ACC-GACTGGCCGTC-GGACATACCCG-TC-CG-CAGCT-AGG-CCAAGTAAGTT
TT-CTGCGTCAATGGTGACGCGGACTTCGGAGCAGGCATTTACTCAGCCCGTA-ACACAA
-TTAC-GGTTCGGG-CAGAGTCGTGCCCGC-GTGTA-C--TT-TAT-CTCATACAGATTG
TGT-GCGG-GAGG-A--TAGGTGCAGCCAAGCCAAATC-G----G-CTAACCTATGCCAT
GCGACCCC-ACCGCAAAC-ATCAATGGCGCGCA-GCCT-ATCACCTTTTAG-CCCCTGAA
GGCAGTTCTTCTCCGTCCCCATACGC-CGCACAGATGTTGGGGGTGTTCACGATCGACGC
AC-TGCCG-GAATAGAGCTC-CTTGTGAATATTCT-GCCA-AT-GTCAGTA-CCGTTAGT
CCCCCTGTAAGGC-TCAGCGTATTCTGC-TAACGCGGGCG-GCCGGTAATTTTAA-TT-T
AGACAAAAGTAGAC-TGAGC-CTCACG-AAACAGCCCA-CTTTCCGCTGGCGATTGTTTA
AAATCGC-GTCGGACC-TCT-AAACGCGCAGAC-CTTTCTTATTGAACCTCTGA-TTGCT
GGTAAA-TCGCATCCATGC-CGAGCGGAAC-CGCAAC-GG-AGCAGAGCG-AAGT-AAAC
TGCT-TCTAGCTGAGGCCCCA-GGTATCCGACAGTGCGGGAGCTGTGGGCAAAAGAAGCC
GCGCTACGTTTTCTACTCCAGTAGAGCAGCT-C-AGTATCGACTAT-G-GGTA-CCTGTA
GCCCGACGTTA-AT-GCTAT--GATT-TCGGCGTCGAGTTTTAG-GTTTCGATTG-GCAG
CATCACAAGCT-GGGGTC--GTTCCCGGACATGTCTA-CCCCTCGCGATCTCGAAAGGAG
CATTATAGACTG-A-AACC-CCG-TTGAGGTACGGCGAGCAATTGTCA-AAACGAGGGCA
CCAAGCGTAAGCGCCCTA-TCAGAAATCA-CATCG-TA-GCAA-GTACTGCCTCCATATG
CCTGGGCAATCTA-AACGCTAGAGAAC-AG--TA-AATGCTAACAGGCGCAGCTGGTATC
AACCTAACTTA-ATGTTGTGCTCC-ACATTGGAACTAGG-TTAGGGGAC-GCTTGC-AGG
AA--ACGCTTTAGATTACAT-TCGTA-GGGCCCCGAGAA-TTATCCCGGACGGGTCT-CC
ATAAC-AGCATCCATTTGGC-CCGTAAGACGGCGCGTACTTGGG-CCTGCCTCTGTTGGC
CATC-CGTACG-AAATAATGCAGCGGTCAGA-C-CAAATTGGCTGTCGGCATCTCCACGA
ATCGCATCGC-GAG-GTCG-ACAAGGATGGGTCGT-TTT-GCAGAC-AATAAC--CCGTG
GGCTTAAG-GTCCGAGCATC-GGAACTGAATGCCT-CCG-A-GA-CGTCC-TTTCT-AAA
GGTT-TGCAGCCC-GT-GAGTGGCGTCTAC-TCACT-GCTACGGGAA-TGCA-TAGTTGG
CCCGACTTTCCAAA---CAGTAGTGCTCTC-ACCA-TGCCGAGTTTATCTAACATAATCG
-CACCTCA-T-T-GA-AGTTGGCATCCACGT--CACCATTAACCGCGAG-CTCGTA---C
AT-AACTACGCGGCTCCG-CA-CACTGCCCAG--CGT-ACTTCTTAGCGTGCTTG-TGCC
TCAGTCAC-TG-GCCTAAGC-GATATGCC-A--CACGGTGACTATCGTCTAATA-TCAAA
GGATGGCTTATTAATAT-TTTCTGTT-AGCA---CACAC-GGA-GGTACCCCTCCCC-GA
GTGTCTCTTCA-CCG-CTT-ATTTGGCGCGTAC-CGA-CTATTGAGACTAGTCACG--TT
TTATAGTTAGCCTG-T-TGCGGCTAAACGTTGAGCCTCTT-TGATTCCCGATTTCCG--A
GAAAC-ACCACCCGATACTT-GAGAGGCA-CCTAGTCTCAGGAGAAGGAAA-GCATACCT
AGCCCTGAAATTGCCCGGCCGCC--ATTTC-GAAATGGCAAC-AGGGGGCCTGGTCCCC-
CATTTAG-GCT--GGTCACGCGTTGG-CGCCAGCTACGT-TGG-TCGGA-TCTATCGG-G
CTTGGGTTCTGAGGAACCTAGAA-GTGA-GTCG-CTCCGCGATAATAATCCGCTCGGGGT
CCCGAGGTACCACTCAATAGTCGAGAGGTAAGGACTCACCCCTGAATTAGCGTATGAGCA
GT-AACGT-GGA-AACATAGG-GTGCC-T-ACGCAACATA--TGGGCCTAATC--GCAC-
GCAG-AA--CCC-CTGGCCG--TAAAGGCACCTA-GGCGA-CGGAGATCAACTATACGGC
GCCTCA-TAGGTCCGTGGGC-AT-CTAGCACTTTCTCG-CTA--GGGAGCCGGCTCCCCT
TGA-ATCAACAA-TTTA-AG-TAGATC--AACAGCGT-GGGGTATTCCGACT-AAGGCC-
T-GCGCGTTCTACGGGGGGGCATGGAGGAGCGTGGTGCGAGT--GTCACATTTTGGCGTG
A-AATCGAGAATTGAAAGCCGACCTCAGCG-ACG-T-CATG-CCCAG-G-TGCCGCCTCA
TTAAAAGTGTAAG-TCAACACCCGTACCTCC-TGACTATCACGGCA-AAAGAA-CTGGGA
TGGTTTTCTAGTTCTAATCTACTAAACTGTATCGAGCAACAGACCGGACAA-CCGGA-CA
TGGCTCGTCGC-CTGCAGGACCTAACTGT-GGGCGCTC-AGCCTTCACAGCAGT--CCCG
CGGCG-GCG-ATCGCCCTGTCACCGCT-TCGTGTAGAGACGTA-AGCCT-T-GT-GGTAC
TCGTTGGCAGCGGCGGATAC-AGATCGGTTGGGCAGGGAG-TC-GCTGCCAACTGAC-GA
ACCGAC-ATAAGC-TTA-CCGCTGGTGTAC-ACGAATT-TCT-GCTCG-TGTGGGAAGCC
C-CGCGGGTGCCTGAATAGC-GTTG-GTACAG-TTCTACCCAG-TTCGATA-GTAC-TGG
GCCCGTTTGAATCGATCAACCCGTCG-T-AATCG-GCGATTCAC-CGAAT-GCGTCGTTG
GAG--CCGG-G-GGCAATA-GTAGCAG-G-TGAGGTTATAAAAAT-GTTAA-AGGTGCGC
GGACA-TGATGGGCT--CCC-T-CCCCCGCGCGTGTATTAAAGTGGCCTGCAGC-ACAAT
GTCTCAAG--T-CGGTG-AA-CCCCCCTAAGGATCCTAATTTAAAA-TAGTTGGGTTGCA
GTAGAGGACGTCTGCC-TGGG--CCAC-GAGAG-TGCGAAAAAGCAG-ACGACTATCTTC
ACGCATCGT-ACGCAT-TTTCAAAATT-GGTTA-CGGCC-CCAGAGAT-GTATGGGCTCC
CTCTAC-ATGGCTACAACCTAGACTCAAATCCCGTATCAGC-TATGCAAAGCGATGAGAT
TGTACGTCTCGAAGGCGACGTAGCACCGAAGAAGCCGACAGGCTTGCATCGACCAACAAC
CGC-GTAGGTCT-TAACGGATACGAGCGGTGGAGGGGATACCGCGCAGGGGA-GCCCGGG
GCGTCCCGACATACCCTGACAGTCGTTGGTATTACCTGAATATGACC-TTTC-GCA-AT-
AGGCTTC--TGAAGC-GATAACGT-GATGAATGATACCAGCAATGCAATGCAA-GTAGGT
TATA-ACAGGCCC-GTTATTCCACACATGTAGATAGCTTGAACCGCG-AACCCGA-GATG
CTAGCTTCGTA-ACGT-CTTG-T-CAGGTGCCAAGT-CGT-AGAGGCACTTCCCTCTTGA
GTCGCCCTTGCTCTTATCAGCTTGGCGGACTTGGAAAACCACCC-AT-CA-CGTCTTGTC
GCAAATATATCTGCGC-TAATCA-TT-GATGTTCGAC-AAAGCCC-AGGTGGAGAGTTAT
TACTGAATGGCCCT-ATTGT-GGCCGTTGG-CCACTA-TATATAATTGCTTA-AAAACCC
ACCAGCACATACCAGG-AAA-GG-AATA-GTGGTCT-G-ATCTGCTC-A-CGGGTGGTT-
ACGCA-GGCAGAACAGTAAGACAGCGGAGCTCAGGACC-CCGACA-TCACCCG-CCA-CA
ACGGTGTTCAG-CATCGCGATGTCT-TTACTATCCTGCG-GCCAAGCTGGTGACGCTGTG
GGGG-ATTAAGGTAAACAACGCCATAC-C-CACTGAATTGGTTCAGTCACAGGGTTGTGA
A-CG-AAGCACTTTGATT-TCTTAGCGGC-GTCTAAACC--AGATGGGAAG-CTTGCATC
T-TTTTTTTCGGG-GCATAATGGGG-TAACG-CTGAGTGGCATACTTCT-CATCCGC-AG
TC-TA-C-GCGCTTTAACAACGCCCTG-AGTATAGCTCTACTAGG-CACTAGAACACGT-
GGTGACTG-T-AAGCAGACGCGGCGTG-CTAGATCAC-CAG-GCGATAGGTATTGAGAG-
CG-ACTTC-ATGTACTTCGTTTGATCTGTTCCTGGTATATGATCTTGCGC-C-CCGGAGG
GAGTGTTGAAGTCTC-ACCT-TTTTACACGG-CAGTAGAAAG-GAGGTGA-CGGCCCGGG
CTCGGCCCCCGCG-AAGGGAG-C-GCTTGT-AAACCCTGGA-C-T-TGATGA-GATAGAA
-CGGTAG-TG-GTAGCTCTCGTCCCGACCCGCGCGACGATTACGAAC-GTGACAAAAAGA
GTGACCGCTAGTGC-TAGTAAG-GTCTCGAGAGAGATA--G--CATGGGGGAAACCGACT
TAGAC-TGTTCTCTTCAACTCAGGGAGA-GGTAGCGG-CC-TTG-ATCAGAGCCCATTCA
C-TTG-CCAGATTGTCAGACACTTACTAC-AAGGGG-CAACCGTC-GGCCCTACGAGACG
GTGGTGCCCGGCTTT-CT-C-C--CGGCTGTTTGACATTC-TACGTGGAACA-ATTATG-
CAGTTCCACTGGCAGATATCT-GCACTG-AGGGCACTCTAATGAGGAGGCACCGAACAG-
GGCTG-GCCATGGCCA-G-GCCTGATTAGCGT-CTTTGG-TGTATTTTTTAAGC-CCGAG
CGA-GTTACT-CCC-T-GG-CTA-CGCGAAAGACGGAAG-TCGC-G-TTCGT-TGGT-AG
AGTGCACG-CGT-TTGATAAATTCAACCTAAATTC-ATTTCGCGACTAA-CC-CT-CCGG
CAGGAGCAAGGGTACCGACTGGCTTGTAACAAACCTCTG-CGCCCCTG-GC-CAACCGAA
AAGTCATTGAATT-GGTAG-GATTACAACCCCAATATTCAGC-GAATGG-AGTC-C-CTT
CGG-C-GGT-GGGCTATCATGAAC--AC-GT-AGCA-AATCGTCGGCACT--CTAGCGTT
C-TGCACTGCATGC-GTACC-TTATCAGAT-AAAGTGC-TAGAACA-TACAGCA-GAGGA
TACAGTCTCATAACCCTTATACATAG-CGCC-CACAACAGTCC-TATTGG-AAACGCG-A
CCAGACCAGGCGGATTCGATGT-ATAATAGTTAGTGATGCGATAGGAC-ATGATGTCCAA
ACGGTTCCCCAGGACAATCCCAGTCACT-CCGAGTTTCACCCA-GTGC-AAACAGTAAC-
-AGACA-TTGGTCTTAAACT-CTT-CAT-GTCC-GTGGTGATTAAGTCGCGTGAGATTAT
GACTGTTGTGAGACT--TGAT-AGAA--AG-TAATCGG-AGCTAC-TGAGCCT-AGACTC
GTGCGGTGAGCACGGCCT-GT-CCCGGT-TGATTAA-AACAGCCGGTACAAATTA-TGGG
C-GAATCAGATCA-GCCAGGGGTAT-GTTTTTGGATG-AGCT-TGT-TTCCGCGCCCGTT
TCCACTTAT--CCATTTTAGCCGCGAT--GGCGGTCGAATATTAACCGAGCGTTATAC-T
TCTACTCGCTACGTCGGAGTCTCC-TTGGAGTAACTGG-ATTTCCCCGGCTTGGAGAGCA
TA--CCTGGGTAA-CA-G--AGCGGTCCCACTTG--AACTCGT-CATCAGTTTCCGGTGT
GATCTG-GGTTTT-C-CTGAA--A-AGATGA-CCCTCTA-CGTTAATGACGAGATTCAGC
TCTTA-TGGCGAGTCGGTACAG-ACCGAGGTA-AGGAATACA-CAAACTACTC-CTC---
GCGCGTGTCAAT---CCTGA-G--CTTCTA-GAAAATCGTACACTCGAGATTTTCG-GCA
CCGGCCCTTTGTGCCATTCCTACGTCAC-CGGGCGTCGTCATTATTT-GCTGACGCTAGT
TTCCCGGGCGT-AC-ACGTCTTTCAGTCGGTTTAAAGAGGGG-CGACGCCAAGCTA-C-A
-GGACCTAACGGGAGCCC-TAAGG-TC-G-G-TATAATCCGGGCACAGG-TAGGG-CCA-
GCGGTTA-CCATCATTCA--TGT-A--CCTTTTGTCTACCCCTGGCCT-CA--TTGCACT
ATGAGG-AATTCATAC-TGG-CTTACTCCCTTA-G--AGTACTAAGACCAAGAA-TCGAC
AGT-GGAG-AC-TCACCAATACGGGATCCTTCCTACTCACAT-AAAGAGC-ATA-GCAAG
GGGTAA-CGTTTCCAGACTTC-ACATGGAGGAGCAAGG-AAGTTCAGGACATAGCGA-AG
AA-CTGATATCCTAATCTGCTGAGGCTGACATCGCGGTGC-TGGC-AAGCCGTTGAG-G-
TGGGCT-GTGA-GT--ATTCTCGC-TGAATCAAG--ATAGTTGCC-ACGAAACATATCTT
C-G-TGAG-CGTCTGTAATCCCGAAAGTCTGACCCAGTTTG-GG-C-TGCGGTC-CTAGA
GCCAAAGTAGCGCGTCATCCTCAGGGGCATTA-G-CAGCGAGGGTTAGAACAT-TG-GCT
CTGTTTC-CATCGCGATT-CGGTT-GGCTCTACTT-TGA-CG-CGAGTCGCTAGAGTAGC
CTCTCGGGACCTAAATACGGCA-TCCTCAGGCGCTGTTAAAGTGATGAGGAATAT-CATC
TGCCGATAGGATAGCTTTC-TATTTCC-ACCTACTTCAC-CC-GTCGGTTTAAT-TC-C-
AGAT-AAAGTTCACTTT-A-G-TCCC-ATAAACGACCC-ACTGAGTGG--TCAAT-ATGG
C-ACCGGTAAGAGCTCT-GCATATCAGTC-AGTCGG-TTG-AACTC-CCGCG-ATGATCC
G-TCCTTATATGACG--ATTTC-AGTGGGCAAT-CATC-GCGT-AAGGG-GGG-GAG-GC
TCATTACTAACGGTTTTTT-AGGGGACTGGAAATGAGCAGAAACAAAAAG-GGTCCGCCC
-CACGACCGCGGTTGTT-CCCCAGAAGTC-TCGTGAGCTA-AAA-ATCTCTCATCCAGTG
GT-GGGCTTTATGCGTT-CGACGTCTCAGTGTATATTCGTGC-GACGG-A-AGGTGAAG-
TTGAGATCGACTC--CC--AGAGATCC-ACGTCTGTATTGCC-GACCGAGCGTTTACGAT
GGTGACTACACACAC-CTC-GTCACTTAAAGT-CTCCCGA---CCTGCTAAAGACGGTAG
TCCACCAGATGT--GACGGACGGCTATCG-TTACGA-AGCA-TTA-GTCTG-A-GAGGAT
CTGTACTCC-AACAGG-CA-AACTTCAC-CTCGG-CTGGCC-T-TCCGCC-TCGAGCGAA
C-CGCACAGTAGCGCTGCTTCCA-TTGTG-CGGTGCACATAT-TCAGA-CCTCCCCGGTT
AGAAGAA-TCCC-TC-ATTACGTCGGTGTAA-TGCCAACCAGTA-TAGTGA-ATTATTAT
GAGGCCAGACC-GTAGCGGACGCCACTCTAAAGCACACCGAGA-CA-T-AC-GCTGCGTG
ATTGTT-GAAGTCCGT-TTGAATTTTCGGACCTTGGAG-GT-G-TTGCCATTTTACTTCG
TTGCCCATCGTAGTAT-CGTACTTACGT-TTGC-TAGGGTTCCCTAAT-GCCCACTAGT-
-TTATCGTACCATCTCCGTCCTTCC-GCCGACGGCGCTTAGGCT--CCGCGGGCCCTG-A
TTCAACCCCGCGAGTAGACCCGG-TCTGCCGC-TTTATAC--TAGACCCCAACCA-CG-C
TGAGCGCGAGCTTTCGAGAC-CGACTATGAT-T-CCACGCGAA-A-CCTGATCCCCTTA-
ACG-GC-GAACTCTTTAGGGATGCTC-CGCCAGTAG-CGGGGAAAACGTAAGGGAAATTC
GACAGCCGGAGCTATTGGGAGTTTTTCCTCAA-AGGTAAAAC-GGAGGTAC-CA-AGCTG
GACAGCTAGACACGATGTTAA-AGGGCATTGAT-AACT-CGGCTCTGGC-GA-GAAACGC
GAGT-GTTAACGT-GTCTCC-TCCGGGT-ACAGATGCGTTTTGGTTTTGA-GTCACGACT
CCGCG-CTTACCCGAAGGAGACTTTTTATATCCAA-ACGAGACACCCTGTTGACGCTGCC
C-CAGCT-AGGTGTGGTAAGCCAAA-GATTATCCA-CT-AATTAGCCTTCCCGCAATG-C
GCCGCCCTACTACCAAATCCGGTCT-CCAATCTCGCCAGCTGACAAGCCAAAAAGACGCA
TTT-ACTCTCCGGTATACACAGGTCATGCCGATCTAAATGCCGTCCGGGGAGAAAGCGCG
CGG-AATTGCGG-AGCCCCACT-CCAAT-AT-AATA-TAAGGC-CTGTTCTA-TCATACG
CAGCAGG-ACCG-GCC-T-CGCCAT-TTGGCCCAAA-TTGTACCGGAGTAACCGGTA-CG
ATTACATCGTT--T--CCCGGCCTCATGCAATGAAAATACGG-GTCT-ATATCAAAAAGA
AACCTGGTG-TCCAGTCAGCCTC-AT-AATT--ATGGTTGGCGC-GGGAC-CAG-CAACA
-T--TAGATTGGCGTAAACCGTCTAGTAACCGC--AATT-CT-AACAGTT-AGACCTCGG
G-GTGATAGC-TA--CCG-TGCAGAAAAATTGCCGTTATCTAACG-AGGTCCGT-GGCTC
--CCT-CGGCCCCTTGT-ACGAATTTTC-GT-CCTAGCACGGGATAA-T-TG-CCGATAT
CAAGAT-ACCTAGCGCACC-TAA-TACCGT--ACAGCGCTGTCCGG-AAACACGT-AACG
G--C-CTCCTA-CGTGCGT-TCGTCAGC--AGAAAGCCG-TTTGGTAAATGGATCGTCCG
AAGCATCATTGCTC-ATGATAA-CTGCGTAAACGATGT-GGCTTTTTAGTTCGATTC-T-
GCTCCCGTTACAATCGGCAC-TACTAAA-AAC-GTGGTTCTT-AGCTAG-AACAGCGTGA
TCTTAA--GAATAGGCTCCCG-CAATTTC--GTCGCA-GCAGGAGTGGTTTACGACCCCC
ATACTGACTCC--GTGCGAGC-CAGGTCAAATG-AGAGA-CCTAGG-GATCGCACTAAAG
-GTGACCCTTAACGCTACCCTA-CCCCC-TAAGTTAATCCTACTATCGCAA-GTA-AGTG
GGACGCGTCCGAG-CATACCGAGAAGAGGAGCGTGGTTA-GTCATAT-GTTAAT-A-TGC
TACCGTG-TGAA-AACGCCCA-CAAGTATAGGAA-GGGCT--TCATTGGC-TGGCGATAC
ATGCGGGTATAGAGAAGTTCTGCACATACGGGCGCCCCTCGAGATTGCG-GTACGCTGAA
CGACCCAAGACATCTATCG-AAAGGACCAAACTGCTAATAGCATGCCA--AAACGATC-A
CC-AGGATTTTG-CACCTCCAAGAACAAAGAAACTGGCCCAGAGGAAGGGTAAAGT-TCC
G-GTACCA-CTTTCTCCATTTATTCTGTCCCGGATGTACCTT-GCAAC-GT--T-TAC-T
CCCATAT-C-CGCATCATATTGGTATGGTTG-GGGCTAATACCAGCGAAAGGAGCTAATT
CGCCACGC-CGA-CACAGCCCAAGTACGTTAGCGGACTTCCGT-GGCCAACGCTCTCTCG
ATCG--ATAAGCC-CCGCTGGG--ATAATCTCTTAGT-ATTTCTTGGGTAAAATACTGTG
AAGTCTTGAACGAGCGAGAGGGCTGATGAATG-CGCTGGATT-GCCGACTTCATATCCTT
GGAGC-CCCGACAACGC-GCC-CTGTGCCAA-GGT-GTCTC-GACTAA-CGGGGTCGACT
-GCCGGGGAC-AACCGCAGGC-ACT-GTG-TACCATACTGGTG-T-CGAG-GCTAAGACT
AA-GAGA-TATCA-CGGCTGAATTAAAGGGGATACACTCG-GTCA-GTT--GCG-CT-GC
CTCTATTT-TCCTTCCAAGAATTACT-GGCCGTT-GCCCT-ATCT-CCCG-AGAA--AGT
CCTGTGC-AAA-GTGAGTCTCCTTGCAACGCTGCGGGGCCACATCGAGGGACA-CTGGGG
TTATTATTAAATGATTATCCGAGTGCTTGGGAT-GT-GGACGATGCGAAACTAGATGTTA
T-TCT-TCGTAC-GGC-ACG-ACATACGAA-TG-TGATTCAATTGTCCACTTTGCTGGTG
-GGGA-ACGGGATG-TGGCAACCCAAACCCAT-CGCTGCCC-CCTG--T-ACAGCGGGTG
TAAGATCGTCTTA-TTATAGTTAGAGGT-GTACCAGGGGCCCACAATAGG-GGGAGATTT
CGCAATTGATTACGTACAAAGGTGGATT-GTCTG-GTTATCTACTCGAGTAACGCACTT-
GGGGGATAGT-ACCGCT-AGCCT--GCTGAACAGAGAGCTAGGTCA-C-GT-TGTGCGGC
AGATACTTCCGATGAGT-TATATAAGTGC-GC-CGCTCGCA--CACAGCGCGAGTGCGGG
CATAAGCCGCA-TGCATTAAAAGAGGTATT-CCTTAACGATACAT-GAGGTCGA-AGACA
GGACTGGAGATGGTAGAATTTCGATAAGGACGAATTC-ACCGAACGGAGGAAAAGCGTGC
CGAAATGTCGACGG-G-ACTAAGGGAG-GT-CGGC-CCATTGCGCAATGGGGAACAGTTC
ACCCGGGACA-T-TTTTAGTGCACTTAATCAAATCTCCTAGGATGCTGGAA-TTCAGGGT
AAAG-TA-ACCCAAC-CACTATGGGGGGCGG-ATTGTC--G-CTCTGAGACCAAGGTCAG
CG-CCGAGACACCTA-TTACGACGGGTTAA-GGAAC-AAAGATGGCGCCACACACATTAG
GGAG--CAATATTTGAAGATGATCGTGGTCAAGGAGGCATCGGGATTAGT-AGGGCCA-T
CTCC-GGGCGGTGGTCAT-TA-GCGT-TCACA-TCCCAA-TTGG-GATAAGTTAATAGAG
AGGGAAAGGGAGGCAGACC-ACGCGG-TACCCCGTTTGAC-CTAGCG-TGCCGCTAA-TG
A-CATCCTC-AC-CGGAAATTGGCTACTCGCAACTTACACTGATACCTTT-CTCGCGTCG
CAACTGGT-TACGCGT-CGCTTGA-CGGGGTACTCATC-GCC-AAGT-AGACCGCCATC-
G-GG-GT-CGAGAGGTTGCACCCCG-CTCACC-ATGTT-GTGCAGAAATGAGTCGC-GGC
TTAGACGGCCTGCCGCTGTGCCTGGCGCGTAGGTATCGATAAGC-CGCC-ATGGATGTAT
ATCGGGACGAGC-AATGA-GTTGCAGCT-CCGGCGG-AAAAAATGGAG-CGTATACCAA-
TGTGGT-TCCGCGAGTCC-AAGGCATTCGCCGGCTTGATC-AACATACCAACC-AAAATA
AGTTAGGTTGTA-GA-CGCGCGA-CTTTGTAGAAGCTTATCGCTCT-CGCTCCTAA-ATC
ACTAAT-TTGTT-TAG-CTTATGACGCCCGTACGAGAAC-CGTCG-ATACGCGA-CGAC-
GTG-GTGA-CCCTAAA-GTGGCTGTCCACTCCATAGGGGGAGC-GT-AACGAATTCTGTT
TCCGACTCTTCT-TT-TA-ATTGTGTCGATCCGCCGCTCGA-CTCTTAGCCCGTTCGTAA
-TTTA-AG-CG-ATCTACCTGCTGAATAAAAATG-CCTCGC-CTTGT-CCGAAA-GTG-C
CGAG-CCT-TTTGAAAATGGAAGGGCAACGGAGGTTCATGTAACTTGT--AGT-AT-AC-
ACGGATGGGAAGAAGCTGGGA-AAGC-GCT-CCTAGGA-GTCAAACTCCG-C-CCGA-AG
CGATACTAAGGGTGAGTCCGCGTCAAAG-ACTGTCAGCA-GTGGT-AG-GGCGACAGTGT
TAACGGAAG-GGATGATCAGTGCCTTA-AG-ACC-GATC-CC-CG-CAGGTGGAGCAAGC
ATTCTATATGCA-AAC-CTTTCACTA-GGGT-GCCCATGT-GTTA-TACTGTCCAAAGCT
CAC--CATTTCGCATGAAGAGACGCGTA-GG-TATTTGGAGGAGGGC-AGGAT-AATTTC
AGTCCGTTAAATGCCGATCATATC-CGTGTTCTC-TGGTGCAGGTTA-GTTGAGACGGTC
GGT-G--AGGTGAAGACGCATCCTCCCTT-CCTGATGGAAATGGTACGCTT-G-CATTGG
CTGCATGGTGC-CCCGCCGGCT-CCTCCAC-AG-CCCAGCTGAATATGATGGGGAC-GAT
-CTATCTTG-CAAGGGA-G-GC-AAGG-TCGGAGTCGTGAGCAT-ATCGGTCTCCCGA-A
T-GTTACT-AACCT-GGTAG-GGGGTGTCACCGGCATCCCCGG-CAATCGCGG-AGTAAT
CAA-GT-T-CACGGC-GTCTA--GCCGCCTTTTGATGCCTTA-ACGCGGCGCG-TCCGAC
-GGT-GGAGT-T-CCCGGAGGCATC-TGTGTCA-TGGTGAAATA-TGGTGTAGA-CTTC-
CAAGCGAAGAATCACGCATTTATGCTGA-TCGTAAGCCG-TACG--GCTGC-ACGA-GCT
GCTGTGCTGCTACT-AAATATGG-AC-GATTCAATAATCATAAGTT-AGCTAGCCT-CA-
GAAGG-CCATGCGTG-GAT-ATGG-ATAGCA-CA-AGACGCTCAAGTGACCCGTCGTCAA
CGTGACGT-G-GGGTATGAATGCTCCAAG-TTGGCTAGGCCATT-CTCTGAGACGGTCTC
TGGGACA---ATATG-CT-GT--AGGCTCGCGA-GCATCTACTTGAGAG-TCTG-GCCCA
TCGGGA-GGGC-CAGATCATCG-AAGAATAACGGTCATT-AGTC-TCTCC-TCGTAGCAA
GCCC-TCAAGTAAGATTACG-CCCTGGTCA-AAGA-TCAACAACTACTAT-AGCGGCTTG
AGGGACTGAAACGAGGGGGACCGGTCTGCTGTAGCAG-AAGTGAGTAACGT-CT-TGCGT
-CTTGGCGCGCG-T-GGGACGATAGAGGCAGTGTAGAGTGATT--AGACA-TAG-ACCT-
-GAAT-CGACCGGGAATGAATCG-ACATCCAGGAGAATG-ACG-C-AGACTCTTA--CTG
TGGCTTCCTATTAGAGTTGACACTTGGAGTCTAA-AAGGA-CTCTTGTAAA-GTCGCAGT
ATAGAAT-GGCG-AC-C--CT-G-GAGGCACGATCCACTACCTCGCCGA-ATCCCTACTC
ACCCGGGCT-A-G-ATGGCGAAGG--TC-GCTCCCGGGACAGTTTCC-TGCGAACA-GGG
GACCTGGCT-GCATATTCACCGCCCTAAGCGGAACCATTAATAAGCTGTGCCGGTTCGGC
G-CGCAAGCAATCAAAGTACA-CTGCGGTCAT-GC-AATCTGCGAGAGA-TCTGGACTGG
AAA-GATGAGAACAA-CAGTGCAATACCGG-CGCTGGTGGTGCTAGTCGTGGGG-GACCA
CTCGTATAGGGGCATCTGCGA-AATTACGGCTC-CCCGGGCGAGAC-CAGCTGCCCAGGT
CCGAGGACTGACC---CA-AGTCCCCCTAATTGAATCCCGGGCGTGCACTCGGCCAAGTT
CCATGAGAAGT-AA-ATCAAATGATAGAAA-CACTTGAAAGGGTC--TGTTCTGAGGATT
GTT-ATCAAGGGAGCCCTAAAGAC-A--CCGGTACATG-CGGGT-A-AGGACAAC-TCTC
TTTTGGT-TAACCC-CACGCCTATT-TC-ACCCTCTTT-CTGACTAAGAATAAAGTGATA
-GCACAACCAGTCCGCTGT-ATCTACATAATAC-GTT-CTAGGGGCGTTC-CCTAATCGG
CCCCCTGGACCAT-TGATCTCATGCCTCTTTAA---TGAAGGAA-ATGTAGCAAAACGCG
-GC-ATGGGATTACCTATAACCG-GGTTGGCGT-G-GGGATCG-AGA-CGAACCCTTCCG
GTGCTACA-A-GCCGCTAGGAACCTG-TTC-GTCGA-ACCC-GTAT-CC-TTAGCAATAG
TGGTCG-TCGTCTA-TACAAA-ACACGCG-ATTCAAGATTTCCGTCGCA-CCTTTGAA-T
CGTT-CCGGTTCCTCCTGTTTGTTTCTGCGATT-CTAGGTAGTTTT-ATGTAAACGTCAC
CTCCTCATATATGCTAACGGTA-TAAGACAAGACGC-CCGCATTAGCACGGCACCGG-AG
GAAGGGTAGC-TATTTCC-TGCGGGTCACCT-AGAGGTGGCT-T-CTTCAAGCCGT-CCT
CTATGCCAAGCTCCGTACACTACTAAGGCGTC-CGATA-CCAACGAACACGTCCGGAGTG
TTTACCGGGTCTTC-TCCAGGCATTCCGCCGGAGAGGGCCCTGAGAG-TCCTAAGCTCGG
CATACAAG-ACGGT-GCAGGGTAAGAGCTAACGCTA-C--CCTT-CCGTCGTCCAGTATG
GGGAGACGAAGTCTG-CAGAGGCCTGGGGCG-GCTGT-GGCAATT-CTGGATGT-CAGCT
ACACCGTTCAGCTCAATACAGC-CTGAAT-GTCCTCAGATTGCCG-GAACGA-CGCGGCC
C--C-TACCATGTCCTTATCTCAACT-T-ATCGGGTTAGCGA-GG-ACGAGTGACGCGCG
AACCCAATACATCGACGAAT-AGTCAAAG-ATACAAGGACGGG-ACCCAGAATCTCGACC
AGTGAAGGTCCGGAGTA-TGGGGGTGAACAACCGTT-AGACGAGAGGTTGTTCGCTCC-A
G-GCAG-GGAG-CCAGAGCATCGGTCCC-ATAT-CTGCGGGGAC-CCCCCAACAG-CACT
GGGGGATGCGTC-GACTTGCGGATCC-ATGGGCCTG-CTTC-CCGATCTGATCTTGCCCC
-AGAAG-TC-CC-TGTTTAGGCGTTCCTATG-T-G--AAAT-GCG-TAAACGTTGTTGGA
AAC--TGTTGTCTAAC-GCTGGA-TTCTTCAGAACGGCTAG--GGG-TG--AACCGGTCA
TCTCCATGAGT-TTGGTAATTGATCTGGACCCAAG-AAGCTAATGC-CTGCTAAG--GAC
CGAAAACGTTGAG-CCCATGCTAGTCTCAAAGATGGCGTGCTCGTTGGGCC-AGAC-GTA
A-ATATAGCCAA-GGGTATACAGAC-CAGCCCTAGTTGACAGACGAGCG-GAGACTGTTG
CAG--ACA-GCCTGCGCCGCAGCGTGCA-CCCTCTAGCGGA-AAGTTCACGTCTAGGCAA
C-AGTATTACGAGGACGTGC-C--C-CTTCACTAACGAAGAAGTGGCA-CCAGT-TCTTG
TGGGTTG-TCGTGAACAGACCTC--ACCTATGGGAAGCGCA-A-ATGGA-CGGCCCGAGG
AATGACAGAGCTAGCGACGGAAC-GAAGGATATGA-GGAGT-G-GTGTCCA-GCAGTTCG
AATCGAGACCGC-AGCCCTAAGAACTCGATGAAAG-GCCTGCGTTAGATCGGGT-CGCTA
AGGTTTACGCCCGGCGATCTTAC-AGCAGAA-GC-ATG-TCAGGCT-TT-A-CCACATG-
GATGCCG-TTGGCA-TAAGTCCGAGTCGCCAAT-GGAGTATAAGGTAAA-GGTGTTGGTA
G-ACTCT-GCCTAGGCTCAGAGCTTCTCCCAAGAGGACGACTGT-ACACGCACAC-AAGC
A-GCCA-T-C-CATTCAAAG-ACGTTGCCTGATGATCACCGCTAG-GCTCGTTA-CCCCC
ATAGCGTT-A-CCCAG-TG-ACA-CTGACGCCAAGGTGCTCGTGAATAGCACGCCCTTGT
GAATCA-GTGAAGCCCCCACTGCCGGCCGACTCCAGAA-TTGG-GTCCTAAGA--TATGG
--GATTCGAC-GT-GGAGCGTTACACTCG-ACAA-GTGCAAAAATCCATGAG-AGTGTGC
TGTATCCGGAGAACTAGGTTTAC-ATTTACAAACTAGGACAAC-AGCCGAGATCAGAGCT
C-TCA-CCTCAGG-CTTAG--CA-CACCGCCTGAGTGCAGTGAACGAAG-CTGCGGTGTC
CCTTATTCATGGT-GCGGCGCTGCACGCATCCGACATAAGGG-GAGGCAAATGCAGTCCT
TGTCCTGGA-CGGCTGAGCTCGTTTAAGAACCCGCC-AGAACTCCCCCAGACAAGTAG--
TGACATAACCAC-AACATTGGGG-TTACCC-CT-AGTGTAACCCTTGGCGTCCT-CTTTT
-TGAA-AAGA-ATTGCG-CTGGTT-TACTT-CCCACTGAGAAGA-CTCT-CGTTTCAACG
G-GGACCAGGCGGCA-CCTAGTTGTGTTAAT-GACC-CAGTGGGTATG-C-TCTTTAGG-
ATGCAG---GACCAAGACCTGGCATGG-TCCTAA-GT-ACCGGCGCAGAGGAATGAAGA-
G-CGCTGGA--CTTCGGGGTAAACTCACTGAGGGACCAAGACGCGGAGAAGCACGCACAG
GTTACCCCCT--GAAA-TTGGGAAGAAGGAACTTTCGGGATTCCCGCAATT-GGGGGCGG
GCCGAG-CATCAGTCAAAGACAATCTCAGGGC-TGGAATTG-GTACACCTGGGGGT-GT-
G-GCCGGACAGCGA-TCTAAGGGGCCAACTGAAAAC-ACTCTAAGCACT-CGACGCACTC
CAACCCA-A-GTAGATAGTGTGCCCCTCCTC-CACTGATAG-AAGACTACCA-GTCTT--
GGCTTAGGG-GCTCCGAG-GAACGGCCGTCCT-GTCA-CAAAA-CTGCA-TTGTCCAGCA
AATAGACG-CTCATATCAAGGCA-GCC---CGCGCTTTGA-AGGAGGATCAAATGAATCG
GGCCGTCTGACAAGCCGAAACGCTACATTCTGATGACTGACGTAAAGTAGCCTGGACACT
GCGGCGTAGTGGAC-CTGGGACCCTAACGTATCGATCGCACCCCGACTC-CCACTGGGAT
CTGACA-TC-CA-GGCG-GCAA--GCAGTGTACTAGAGCGAC-GG-ACACCTCCACGAAA
CTAGCGGAAC-GT--CAAGCTAACCA-CACCGATGGGTGT-TGCTTCTCCA-ACAGA-C-
TTAGGCG-CACATGTAG-AGCAATTACAGTTCG--TAGCTTAAGGAGGGGGGCTGCC-TG
ACGCTA-C-GGGGGTACGGAGC-CGC-AGAGAGTACGGTGGGCTGATGACACATCTGCCA
GTCTAGCAC-CGAGGCAC-AG-AACCCG-GAGAGAGGTCTACTCCATAGCGCTGAAGGGT
GTCAAAGAAGAAGCAGGTCCAAA-CAAGAAGATGC-AATCCGG-GGGGA--TCGTGTG-C
ATC-GTGCTCCAAATCCG-CGCATATAGGTTCCGAACCTA-CAGTGTTGGACTAAGGCCT
TAGAGA-GTA-AAACTCC-GTGCTACGACCCAG-CCGT-TGC-GGGCTGC-AGT-AAGCT
AAAGAGTGGCCCTGCCATGGT-TTAGGCCCTTAGGAAATTTGTCAGTCACGCTCGCTAGT
GGCGTCCCTGAGGTGACCAGGTGATTAGG-CAC-C-AAAGCAATCCGAAGGAACCTAAAC
CGAAC-AAATTTCAATGCGCCATCCGGAGCGAGCAAT-CGCCTAA-CGTGC--TGTTGGG
GG-AAC-TGT-GGGTTCTC-GTA-ACTAGCA-TACAGGCCGTTGCGCACC-TACCCGGAG
TCATGAACGACAATAGAACCATTGT-TTCT-TAATTCGACAC-C-TTTCGTC-TCTATAT
G-ACGATCACGTTGAGGTATCATTTCCGCCATGTCAGAATTACCCGCCGCTGTGGCCTGT
ATTGCGCG-CTCAGTGCGAGCGGCAACGGTCAACTGGAAAAGCGTGAGATGACACGGTGT
CTGTTGCTTC-AG-C-G-ACGGCCCAAAC-TCCGGCGG-TG-ACTCTTTGCA--AGATCG
A-TCAATGGG-CAGCGGAG-TTGTGTAACGGCTGACG-GCTG-AAC-G-A--TC-A-TGC
GTAAGGCTAAACCAGCATATGCTGACTACGTATATTCCAC-TAAGGCCGT-TATTG-TCA
ACCAAATGGGCGCGGTCCACCCGCACCGCCTCTCCGGGCACATGGTACA-ACCGGACGTG
GGC-CGGACCAGCAAGGGCCT-GTATA-CCA-AT-CCATCTACAGAATGCAATTCGTACG
GAGCCGTGCGCGCCTTTCCAGA-AACGGGCG-CGAAG-CAATTAGCGGTATA-GGCTGTG
TTGGC--AATCTTC-GC-AGGGTGTTGCAATCAG-ATATGTCCACGA-ATCTG-TGACAG
-CAGAGGC-GCC-TTACTTACCCACTGGTTGCGCCCCGGCGCGCGGTATCCC-CAGAGCT
CTCGG-GCCC-CTAAAATT--CAACAATTGAACGTGGTGCACGAGGTTAT-ACAAGATTT
-GTCCGCG-CAACAACGGACG-TG-CCA--GGTGAGTGG--AC-TACGG-G-CCAAAACA
A-CGTATAT-TCGCACTAG-AGGCCCGAAGT-TTAAGGGT-GCT-TGTT-AGC-GC--TC
ATTA-A-TGAATTATGCTAT-TCGAGACGTCCTCCTCGCT-AGGGCTGCGC-GGCGCTGG
CAC--TGGACAAGCTCTAG-GTCAAACGAA-GGATGAGCGATGTGGGTCGTCTAGCCATT
CTAGTAACTAC-G-ATGGA-G--ATCCTAATAACGGGCA-AGCTGGCCGTACCCCGCAGG
GTAAGCGTAC-TTCCGG--TTCTTTCATTACGGTCGAA-CTGAAGGCCCCTAG-GC-GCC
TCGGTTCGCTTTTTTCCGT--GTGCGTTAATTTGGC-G--ACCTAA-TGCGCCAAACGGG
A-TATATCGAG--GTAACTACTCAGAAGAACGGATG-CATTGCCCTCATCTCCTAGGGCG
TAGTT-ACG-CATCGG-CC--G-TGTAGCAAGTCTTAGG-CTGCTTATAACGGAAATTCA
AC-CCTGCCATTAA-TC-CCCCTACTC-CACTCCGCGG-T-CCGATC-CAGG-G-ATGCC
AGCT-CCTGGGTAGCAGTCTCGA-AGCGGTTTG-AGAATAGCGCGTTGAGAATACCGACG
ACATC-AGGTGCAGAGCAGA-GACGAGCACGTAGTAAAC-TTATGGGTCC-GACGGCCAT
GGCTTTAAGCCAAAAACTGTGGTAACGTTTTGCAGAAGCGTCGCATTTTATATACGAACC
ACGGGTGCGTTC-TTAATTCTATATGACC-ACGTGGCTCT-GGGGGCAAGAGGCCTACCA
GTCG-CACGTT-AGGCTGGGTCCATAAAAAGCACCCCGTACATCG--GAAA-A-ATTTGA
GTGATG-CTCATCTGTCTCTCG--C-TTACCTGAGGATAGCCCTCC-GGGGCTCCTGC-T
CCAGTAGAACCAA-TGG-CGGGTTAAACGAACGAGC-TGATCCCTCAATCCCAGTGACGA
AGCAGGATAAAGGGGCGT-TGATTGCTCGGCCGTCAAATTGAATCGGGCTAGGTGGAGCA
TTATTGC-C-TGAT-GAA-CCCCAAGCGCTCGGCCTTGCAAGTCC--GGCGAC-CTTAGG
G-TA-A-TCGCCTCGGT-GAACAACT--CA-TAGA-GCAGTCAAAAACGGGCCCCC-CGA
CA-ACATCGCGGAGGATATCGT-CTGCCCTGACGA-TCCGTG-CTGGTCTT-G-CATAAT
AACGG-CTGCAGAGGGACAT--TG-CCGT-GC-GGGAGAAAAGCGTCACAGGCCCCTCTT
-CGT-CAGCGGAGCTCCCGATAAGTTCTGT-GTCGATTTGAGGATTCGTTA-ATCGGGCC
GCAGCCCAGTCACATGAG-CGTCGTT-AGCTACCATCGGTGGGCA-TTGT--GACTT-T-
CCGTGCTGCAAGATACTGGAATTATGGCC-CTAT-ATCTAT-TGAGTGT-CAGCGG-ACC
CCCCCGTACG-AT-CCCTCCGTCCGTAAGGC--TACAGCGTCTACGATC-CG-ATCGCAA
--TGGCCCTC-GGATCTCGCGTTAGTA-AGCTC-A-TGTCGAC-TTCAATGAGAGAGTTG
GCCCGTGTTTCGCCAGGTTTACCATTCCTCGCCC-T-ATTAGACCTGGG-AGAGCTCCGT
AGGGCTA-AGA-CGGC-GGGCCTTGTCCGTAATCGACACGTAT-ACGCCTCGGGCGACAT
AGATGCAA-GAC-ATATGACTGGG-AGTACCT-CGGGCGCGT-CTGTCTGCCAG---AAT
CTAGC-T-CTTTAGTGCTG-ATCAG-CCGGT-CATCGATGACATAGCCAGATCCGGATCC
CACC-G-ACTTAGCACAAACCC-GGGTGGCCAC--ACATGAA-CGACGG-AAGGC-CA-A
A-TGAGGCTCTGACAGACGGCCGCAAATCC-TCAC-AG-GCTA-GT--CCA-TTGCTT-T
CCCGCTGAACTCCAG-TATACTGA--ACGGT-G-CATCGCGGCG-GCCAAAG--GAGA-A
A-TTTGGCACCTGCATCGGATGCCGCGACGATGACCC-CACCGCCCCCTG-GTCAA-T-C
CATTGGCAGGTAA-CCAAGGTAT-G-AA--ACTTCTAGGTAACT-GAATATTTCTTACCC
G-TGGTTCGGAACTGATAACAGCCTGTTGAAACACCAGACTGG-GGAT-CAGAAGCCATC
ACTCAAT-CTAAGAAAACCCCTGTCC-GGCCACGCTTTGGGACGCGGGCCAC-GGCCG-T
GTAAGTCAGCGCAGTATAGGAGTCCCG-TAGGGCTGGAGAC-A-ACATGGA-AA-GAAGC
G-CTGCAATGTGTGTCCGAC-AC-G-TCCATTCCCCGCAAGGATG-TCCGGGTATACGTC
CTAGGCAAGGTCG-TAGCGTTCTATCCCCGGAAATGCCGACGTGATATTATATC-ACAGC
ACATAGTTGTGCTCTAAGGAGGCTT-ACGGTGG-CGTTACTTGATCCTGCTTGCCTG-CA
CGTACGGCTGGGCAACCTAGACAAAGACTTGACGTACTGAG-CATCCACTAGCTT-A--C
GCCAGGGTGCGCAAT-TGAGGTT-GCGCACGGAGAT-GAAGGCAC-AAGAAGTG-AGTCA
CCTGGGGCCTTCCCTCC-GAC-CAATGCCGC-TAGGAGGCCTAAATAG-CG-GCGA--GT
-AT-ACAAAAGG-TATGGT-GCCGCGCGTTTCTGCAGGAGAA-TAA-CCGTACGGACCGC
TGGGTCGTTGATCTCCTTC-CTGGCACCAAGGCC-CGACTTGTAATT-T--GCCACCGA-
AGAGGGACGCTAGGCGCGGTATT-TCCCTGCTATCAGACTTGGATAAAAG-GCTTC-CAT
TTAACTGAAAGGGAGAGAAG-AATAACCT-ATA-GGGCT-T-GCAGCGGCGTAAAGT-CT
CCTC-AATATG-CC-CCTCACGGAACTATTTAATTAGGGCT-GG-GTACA-AAGCGCGG-
GCTCTTCATAAGGAT-GCACGCGA-ACC-AATT-CGTAAATTG--G-GCGAGCGGAAATT
ATAGCGCCGAGTCG-ACTTCTT-GTGAATG-CTTACGC-CTGAAGGGTCGCCCATATATT
AATCCTGGCTAGGGAA-CGGCGCTATTGGAGATCTGACATATTTTTCAAGCCTCT-A-GC
GGCAAGT--CG-GTT-GATCTCGCGCGGGGCCTTAA-TGGCGGGGCAGTGCTCGATGCGA
CGCCGCGTACTAGGACAGACTTAGGTTTGGGGGGTG-ACAAC-GGAAGCAATGT-CCGGG
--CCG-GGATA-GT-GA-ATTT-TTAGTC-CCAGA-CCGCG-G-ACTACGACGCAGACCG
GC-CGA-GTAGGATAGCCGCCACGGTA--TCCTGGTCCCCTC-C--TAGTACATACATGT
GTCGATTGCTT-CAGACCGCTGCGAGCCGTCGGAGTCATAGA--TGGGA-ACA-CAGTCC
GACGGGGGGAAAGC-AGCCT-GTTATTC-TTC-CGGC-ATGCCTCGTATGA-AGAG-TCT
-GTTGAATTCAGGAGTACGGAGGGGTC-GCT--C-GCCG-CATACGTAGAGTGCACAC-T
GGCAAGGGGAGAAACTTGATCCAAA--TTGCTCAAGAGCCAGGTTGTGACGTTCAAGGTC
GGAGCAGTACTGGAAAAGATCACACTGTTGTCA--CAAATCTGG-CCGCACGGCC--AAA
GGTAGA-TCAGGA-CAA-TA-GC--TAAATTCGACG--CGACCACCT-GG-GAG-CTTTG
CCCCACCAC-AGAA-GAATAGTAACACCGAC-GGCTT-GAG-CA-CAAC-C-TGATAGGC
A-CCTTATTGCGGCAGCAGTGACGCAATATGTGGAGGTCAACCTCTACCTAGGC-TTCAG
-CGGGCCCACCT-ACCTCTCACCAACTTC-TA-ATTGAGGCGCGGCTAGCAAGTGGGTG-
GC-TTCAGA-ATCCTACG-ACAAGCCAT-GACGTTGTTAGGCC-C-AAGTTAGTTTC-AT
AGGCCGGGGG-GCCGCA-TTTGAAATCCT-CTCCGGGCTCAGGCTG-TAACGGGCGACGA
TTAGCCGTGAC--AC-GCCAT-T-ACTAT--G-TTGGCT-GACCTGATAGACCGTC-TGG
AAATCCGGTATCAGTGCG-AAAGA-TG-AGATGGGATT-ATGCCAGGCGAGATAA-GGCT
GGCCATT-TTCCACGA-TCACTG--TGC-ACGTATGCCCTCGCTCCCTATAATACGTCAA
TCTCGGCTTGCGG-CGTGC-GGACCCAGCG--GACTGCCGCAGTTCACAATTT-GAACGG
ACTA-GGGA-CTTC---CGCCA-TAAGGAGTTGAGT-CGCTTGTTCAC-AGATTATAGTC
GGTTCAGAAAGTAGTGTG-CATGCAGACA-CC-CCTCTTG-TCTCGA-GCGACG-ACTGC
AACGAAGAGC-TACTCCTCCGC-CCTC-C-TAA-TGTGTTGACA-CGGTGGGAATGCCTC
CTTGAATTAAGAGTCTTGATCA-TTCCCTT-CCGCATTCCAGTATAAGATCCCCCTTACG
TTTGGTA-CCGCGGTGGAG-TCGGCCTA-GG-GAGGGCAAATTGGACCCTCTCCTCGTTG
CTGGGGGAG-CAAGGCGGATCACCGTGC-TTGCTACAGCTTTACCATGGT-ACTCGCCCC
CTCGGGCCCCCTCGTGGGAACTT-ATC--C-C-GTAT-AATCCCCTT-ACA-GTCTGTTT
G-GATCAGAGGA-TCT-CAACCGA-CAGGG-G--TAGCACCATGCTGGG-CGATA-CATC
G-CGTCGTCTAGTT-GCGCCGG-AAATTTG-CGCGTCTGCCGTCCACA-TTATGATGATT
GTGCAATCAC-CCA--CC-CCGTG--GAA-CGCTG-GTAC-ATCTCTTTATC--C-CAC-
AT--TGTTGAGCA-AGACGC-CATATTCTCCCG-CGA-CCCGAGTTGTCCCAAATTTTC-
CCCTGTGGTTTAGTAGCTCATAGGGA-GTGTTC--GGACTCA-CGAAAGATGACTAG-CC
CGAGGGGGCATGCGAAAACGC-GTCCA-GGTGAC-GCGTCTCTTT-GCTCCACGA--TAA
CACGTGACTGGGCTCTGCTAG-G--AG-GGGTGGGCGCCTGACCGTGCTCCATAGGAGGG
GCCTAGGGCAGATCGCCCTC-GGTCT-CGTCGTGCTCGAGT-TGTGTACCACTCAATCGG
CTGGTT-ATAATT--AG-CATGCCTGTGGCACGCGACTTCCCATAGAGTGC-GATAG--C
CCACGGCCGCG-A-GAGC-GGAA-CGCGCACATGACGCT-GTTCACTC-TCCCG-GCCCC
CTTCCGTGGT-CAGTA-C-AATATCATTACGGCCTAGTGCAAATTTCAGGGTGGGGTCGG
CT-TCGGAAATATCCACAGCTGGTGC-GTACGTCTAATTACGG-GGTTGGATCGGCA-AC
A-G-GGGAGCGGACAGAAAGA-A-A-TTTTCGGGGTGGAGCTT-CTTCAT-CATGGGATC
TAAT-TTTTTGCACAGCTT-TTCGGACC-CTACATTGCATGTCTGCTTCCTGCG-ATCCC
GGGCGCCCATTCT-CGGGCC-TCTAAACTACCCAGTTGTA-GTCT-GGAG-GCGTATCGG
GCGATCGTTTC-GG-CGAGTTAATCACCAGCCG-CCCAATGCTGCGTCGTTCTTTCCT-T
TTAAA-CCGGACTCATGAGCAT-AGCTATTCTGGTTTA-CGTCCTAATCGGCGCACTAAG
TCCATCACA-TTCCA-GGTATACC-TAG-AGG-TCCTTCCTCCGGCGCGATACACCCCGA
GC-C-GTA-ACTTAGCCCG-AGTAAGT-TGCTGCCACAAAGCGGGGTCCT-GTTTAGGAG
-T-CGAAA-CCGTCA-CAAAG-CGTGGTACTGTAGTGATCTATCGT--CAT-GGGTA-GT
ACCA-TC-GG-GACCTCCCTGAACCGAATCT--AG-TCC-T-CGTAAGGAGA-GCA-TTC
GTAGGCCTG-AGG-AAATTCTTCATCCCCCACAGTTATTCAAAAAAGCGAGTC-ACTATT
-TTGGACTTCACACTGTTGAGTCACT-TCGACCCCTTCGATGGGGAAACGTTCGTCCCTG
CTTGCTTACAACGGCGGTAGCTAGT-GAACCACTAGCAG-ATCCGT-CTCGT-CTCGCA-
CA-GCATAGCTAGGGTG--TACCAGACGA-TAGGCGATAGGCCCCTGCG-CACGCGACAG
CACGTCTGGCCCTGGATTCATCA-CTTTCGGTTTGGACTCATAGTT-TATGTGATGGAAG
CAGGACTTACGGTTGAACTTTT-CCAACACGTGCCCCTCCCCTCAGGGACCATCACTGAC
GT-T-TCA-TGCGCCGGGAGACACTTA-AGATACGTC-CCTTACCC-TT-CA-CACTTGC
CCTCTCGTCGTCGTCGTGGCCAGACAAATACTGGGCATTCCGACG-TGTGTCATATGGTG
CATC-CGGATTTGGTGCCC-TTTCCGTGCG-CCTCGTTGTGACGGGCCAGTCT-GCCCGT
GACGC-TGTGTTGCCAGA-GCGGA-TCAAGATGCATCGATCGAAGC-AGTTGGC--TACC
TCACCTACTAGTGA-CTAGG-GGGCCTTCTTTATCCC-CCG-GAC-TGGGTGGA-GC-CC
CGATGCT-GATTTGCTTCTGTGATCACATCTTCA-TCGTCGC-GCAGCTTCACTAACTCT
GGGGCGTAGTCAT-ACGTT-TC-TCGCCTGTCACGT-TGGTACAG-TCGTGCGGGCGCCT
A--ACCGATTAGC-CCCTGCCAGAATGGGATACGTGAATTGCACA-TT-TCCCGCGTCCA
CACGCC-CTCCGAA-G-GAACAGGAA---CATGCC-TCTGGCCTTG-GT--AGGTTGC-G
TAA-GGCGCTC-TTCGACGCACCGTT-CGACTGCGAAACACCGTAGGAGTATA-CCGGGG
-AGATTCTCAGAACGATTTA-AATCC-CTCG--ATGGTACCTTCC-AAAAC-T-ACTGGA
AATAATCCTATATGCCCATAAAGAAGGCATTTG-TTCTAGTTGACACTGTGCCTC-TGCA
GTCTGTAGTGGTTTGGATAGTGACGCAGGGATAGT-T-CTCGGTTCT-A--CCC-CGGAT
CCTAGAACCCCT-ACT-AAT-AGTAGAAAG-GCGCAG-ATGCTTGAGCATAAAATACTGT
A-TGTGC-CGGCACGTTATACCATCCTCTGTGGACTATACA--TAAA-TACACCTACTAT
ATA-CTAAGCAGA-CG-GGCACAT-CTAAGGAAAGTTCTACACTACAGCGACGAGAACCC
GAACGCAGAGGGGTGTGGCACCGAAGA-TCGGGGTA-GTAGTCCACAAT-GC-ATCCACC
CCGT-TAGT-CAGCATAA-AGCAAGC-AGCGG-TCCCCGACCGATGGGACTCCAGTCGAC
CATACGGGCCC-TGG-C-GGTCAAAGAGGCA-CCCCGAACGTGCCGC-GGTGTACGGTGA
ACAG-CGG-GGAGT-GCCTTAATTGCAGTTTAGTTAC-ACGGTAT-TTGCGCGTCGACTA
CTGCGGACT-TTTTAT-CAAATT-AC-TCCACGTGAAATCGCGC-GTCCGTAGACG-AGA
CTGGTTCAAACGCCCTAGTA-GAC-GGGTTACACAGCGAC-CCCAGGGTCCCC-CGCTTA
-GGTCGGCTT-GGGGAGCGAC-TTCGACAAAATGCT-ACAAAATGACACAGCTTGCGAA-
GGCGGTGAC-CAATCAGTATGCGGGGAGTCTATTAGAGCGATGCGGCATGATAAG--AGG
---AA-TGCAT-GC-TACGAG-G-TAGTGCACGAGATGCAGTCCCACCTATAGT-A-ATA
-GGTTATTCCC-C-ATTAACAGATGGG--AGGC-TCCTTGG--TGTAGGACCT-TAGGTT
CCTGTAATGCGAG-GAGCCAGTCAGTGGGCG-C-CACGTATAC-TCTGCCCACGTCATGA
GGG-TGC-ACTCGCTTGCGCGGCTTACATCGGTAACC-AGAG-GCAAGTAATGAAATGAC
C--TGAGCTCGG-CAACGT-CCGCTCTGCGCGAAGGG-GT-ATCTCTGCA-A-G--GCCG
GG--GGGGTACTAAGACGCAAGCACCCAC-GTTTAGTT--TGGCTAGCC-CCCCGTGGGG
GCTAT-CACGTCGAAAGAGACGCGCAGGTCTGCTTCGGCTA-TGGCATA-T-GGTTTGGC
ACGATCCTC--TAC-GCAGGGGCGA-GCTC---CGGACTT-TGGAACTG-ATAAGAA-CG
-ACCGATTAGC-CGACTAGAT-TATAGCAACCGTGCTAGC--AAACG--AGTCCAGT-CG
CCTTCCAGCA-AAGCC-CCAGGCCATGTATGTTCAGCGCTGACGGAGG-CA-CCATTCAA
AGAGTCGAGGCAGCCCGTCATAACCCTCCTAAGGCACCCGTACTTAGCGCTATCAAAGCC
C-TC-TATTTCTTG-TTCTACGAGGTTGGGTTTAGGCAGAGGGC-GG-CTAC-GG-AAGC
TAATTCGA-CGAAGAAGC-GAGCCTGCGGCTG-GCGATCGCGCGCAG-AGGCC-GA-AGG
GGAGATG-GAGGGATC-CCAAAAGACGGAGAC-TCGGGGCCTCGGCCCTGGGACGTCCCC
ACCTCCGTGAGCC-CTGCA-GAA-CTCCCTGCAGACATCACAAGCCCC--CCCGACCGTC
GCTTACCTCCCCT-GGCGTGCAAAAATGTGAGTAAG-ACCCCCTCAGGCCCGG-TGTTC-
AACGTTTCAATTCCATTGTTGA-ACCCATGTTTCTGCCG-TC-GGG-ACTCTTCGTC-AA
CTTCAGATCGCATCGA-TCT-TACTGGACAACCACAATAAAAACGAAGA-GAGAGCTTCA
-GGTTGTAACGTCC-GATTGATGC-CTAACCAATAGAGTC-GTGCAGACGA-GAATCGTT
CTCAGTGCGCGGCTCGGGTTATTGATTCGTG-T-ATGTAGAAACAGGAG-ACCCGA-AAT
TGATGC-GACATATCCTAG-CTATGCGCGAGCCCATCTCCAGAACTCGCATTAC-CGGTG
GAGGGACGTG--ATG-GG-ACTGG-C--CGGTGCTCTGCGC-TCGTGT-GCAA-CTTCGA
AAGATCTACT-A-CCCACTCGA-TTCGTGTTC---GGTTGG-GAGCGCT--GGG-ACGTC
TCCTGCCTTCGCAAG-GATGATTCAATATTAACAACCCGATGCAGCAG-CGAGCCCT-AT
-A-GC-GCT-CACCGCTTACTTCGTTCCACGGTACCTT-CCACTTCCACAG-TGGCAGCT
TAGCCGCTAGCAAGCACAGCGC-CGCAACATTGAGCAGGACG-CAGACAGTTGCGTTGGT
-CCTATCGCGG-TCTGGTGT-CTGGTCATCTTAAGGGTTAGACAAGGTCCCTCTCTATCG
AGCGCTTGACACGTTT-AAAG-CGGTTA-TCGCAAAGGCA-GATGCTTGCGTAGTCATGT
GGCGGCT-AGATT-CGAAACCCAGGAAATGG-CACCAGGG-TTCGCGCTCCCTTTCCTAT
-CT-GCGTTAATACGTGCGGC-GCACC-GCATGA-CTGCGG-AAAACTGCT-GATTGTCA
-AGGGTCGCGGCTCATCCGCCTGATCGAG-G-GTGCGTAGTCACCCTCGATCATTCGAAC
GAGGTCAACCCTCACTGCAGCA-GGCCGCTGGCTT-ATGGG-ACACGCACGGACGACCAG
GTCGCTACCCCACAGTATAATCTTTCTCTGTGAGGGCAACGGATCGACTTACCGGGGC-T
-CTCCATTGAGGGCCA-TTCGCTT-GGCGAGATGGTGTCACATGAGAGGATTG-A--CCT
AACTAA-CACAATATATCACA-CCCTCCCAGGTGATTG-CCACACCTTGGC-CAAGG-GA
TTGT--GGGGGTCTCTAATTGCTTCATCTACACCCTGTT-GACT-ATTCCGTTCAAAGGA
ATCCGGTCGCCGAGTC--AAGAA-A-CG-CAGAGATTCTGCAACTCTGCTTCAATACTAG
TGACCTACATCCGCCAGG-GGGATTTACA-GGCGGGGAGAG-TAGC-AGCGGCTTTAT-C
CTGCA-GATTGCTACCAGGAGCTGAGTCGTTCT-A--C-ACTACCAG-TTACACACGCCT
CCTGC-TAGAACTGGGTCTG-TTAGAACAG-G-ACCACCCGGTATGAGCTTA-CGT-GAC
CATCCGGGCCCGT-CCT-TATTTACTGAATACGGTTGCC-ACGGCCTGCGAT-CTCCCTC
GGCCTGTACACACAGTCACACGCC--AAGCAGTGGTA-CG-GACC-GGTATTACAGCGGG
CGTCCTCCCCC-AGCGCGGTA-CTCTCGTCAT--GCACGCG-ATTGAA-CCGTTCCCAGA
GCTCA-C--GGTG-G-GAGTAT-CGGGGGTGGTATAGGTTCCTTGGTAGTTACGCTTGT-
CCCAGGACTCG-AG-C-GTGGGC--GAGACATGATCCACCTACGATGATTATCGCGTAGC
AT-TACTGGGGAGG-TGGCCAGTCTGGAGTA-CGGAGTAATCCGCGTCAAAAACCGCA-C
-GC-CGTGGAAGACTAGGTACG-GAGATGGAACCCCGGTAGCCAGGTCCCCCGAGCTTAG
A--ACGTACCTTCAGCTAGAGGACCGT-GGGATCCTG-TTCTCTGTCGC-CTTAACGTGT
CG-TTA-TTGTAGTTCCTCCGTCAACAGACGGGTTCGAGCCGTTTGACGGCTAGTT-GGC
ATCTATAACCCGTTGTAAATCCAACGTAGGACTTCC-TGGGTTATTGCGCGCA-AATATT
GGG-TGGGCACGACTGTCCGCGCTGGGAGATGGTTTCAGGGG-ATTC-T--T-TTG-AGG
GG-TAAGACGAGT-TGT-CCGTACCGGGCGACTACCCAC-CCACCT-GAATAACTACTAA
TTCATCCTGCGCCG-GTGTAAAGCTCT-GTAACATGCG-ACTGT-ACG-GAG-CC-GAAC
AACTGG-CACTTAGGGCTGGATCGTACAACCCTAAGAAGTCTTATAGCCGGGACTTTTTT
TTGATCCAGCACACCT--GGTC-C-CGGC-ACACAAGGGGG-CGGGTTA--CCC-CCC-T
TCTTCCCTGATCGTGGCGCGTCACCATTTATGAAACACGA-ACATTGAGGGCGCCACTGG
CGTCTCGTCCCTGCACGATAGGG-GTCTCGAATTCGTCTGTTA-GTTATGATAAGAC-GC
TGCAGAACCTGCGGGCA--CGATAATCATTGCCCGTATGTAGAGGAATACGC-TGCTG-C
TTG--CTCCCGCACCT-CAAAAAAGATGCCACATG-TCTCACACTCAATACTT-TCATGG
GGGCATGAA-TTCTT-CAAGCGTACAGTTGAAGCAGGTCCATAGGATGTGT-GCCTATCC
CAGGCAACCCGTTGCTATTTACTGACCATTCAT-CCGAT--TGCTCTG-ATCCTGTCCCT
CTTGTGGT--CCACT-CAGGCCCACATTCTCTAAGA-TTCACCGGCGCTACGGG-CCTTT
TT-GTTTAAATGCTGAGG-ACAC-TCCAAAAA-GTAGTGGCCTAAC-GTGGAGATTCGAT
CC--TTTAGAGGAAGCCCTTAGTG-CACCTGGG-CGCGTTCACCTGCCCGAGATGGAGCA
TCCCCTTGTCGGCAGGTCGAAG-GCGGAGCTTCGGA-CCTCCGTACTGCAGTAATATTTC
-ATT-ACC-AATAACTGATTTCTCG-TT---CGGAGTG-GAC-CTGCGAC-T-CTGG-GA
CCT-GCGAATTTTGATGG-A-CATC-GCTCT-GGCGACACTGTG-GA-TATCCCCC-GTG
GGTAGATAG-CA-ACCCTGCGA-CCACTGGGCGTCTG-CG--CTTACTGACAA-A-CTTC
CTCGTG-CGGAACCCTT-GGTCTCCATTCTTT-ATCCTTGGTGCTTGCGCGTTTCTATCT
AAGAGG--AGGAAA-GTTA-CGGTGCACGCCATGCCTATAGGCGTGCT-ATG--GGGGAG
-GCACTCAGGCACGTTCGG-AAGAGAGATCTGGCAAAGGTCCTAATATTCCG-CACTAGA
GGG-TAG-C-AGCTTTAAAAACCTTGAAGCATAG-TTAGGCAGTTCGTTTTGCAG-A-AA
GGAGAACGCGTA-ACTAGGCTTT-GGCTAGACCTGACCGC-GG-CTTGTAACGT-TAGCG
-TTAAC-CGTG-TCGACGA-GTCATGCACTC-CGGTCGAA-CAAGACTATTTGTGATCGA
-GTGGGCCACCTATTGTG-TCACCAATAGCCGGTT--TTGAAAAGTGTAAGA-GAAACT-
GCGAACAAGG-AGG-TACAACTGGCGGT-CCACTGCCG-TAGTCGG-GGTTAGGCAACTG
AGG-GCATTGCGT-ACAA-GCG-CGA-TGTCAAGAAAATAAGAGCCTAACGG-TA-CTA-
GCGACAA-GCC-CG-CTAGACTCC-GTTAGTGCG-GCAGGAGCCTGCACCG-GGGCTG-G
-AAATT-G-GGAACGC-GGGTTACGACAGGTTTCTCGCTGTAT-GAATGT--CGCTATTG
-ATGAAGTGAAAGG-CCCCTTACCGGGAGTCTGAACAGTAGGGCAGGAACTTGCCCTAAG
CTCAGGCTCTGCCTACC-TGCCCCAGCCA-ATCTTTCGCGTCC-GCTAGCTG-CAG-GTC
AAGAGGGAGGCTCTGCTCCTGCTCCAATG-TTCACGGGTATTGTTGACATCCTTTTGCG-
CAGGGGA-ACGTGGCCG-TGGAAGATT-TCC-GAAGCA-TTCC-GTACAATAT-ACG-TA
TGA-CCCGGCCCTCTTTTC-CC-TTCACG-AGTGTCCCGCCACAGATAAGGCGTGGCAGC
GAAAGACA-TGTGGAAATGA-CCA-CCT--GGATCGACTATGTAGTA-GGAGGATACGGG
CC-GGCAGAACTGCT-AGCCG-GAGGGATTCA-GCGAGCCCGAGT-ACGCTGTATTGTCG
ACTT-G-G-TTGACCTCCT-TTTCACGCCAAGACCCCAG-AG--AAAGGCCACCGATTA-
TAGTCGATAAGGGAACCCGGTGAGTCGTATGA-AGTCGTGACTTCCCAAGAGCGAAGGTA
AT-AACT-T-AGGCAGAAGAC-CTCGCAGAGGCA--CACTACAGACTCAGGATACCAGGT
CGGTAAGCGT-AC--AT-T-GTCCTGTGTTT-GAAGCCCCAG-GTGCGC-AACACAC-AA
CCCA-TCGGAACGACGAGATCCAGAGTAGGTAGTGACG-TCGTATC-CT-CTTGAGGC-G
AAC-GCTTAGGCTCCATTCGCGTTAGGCTCAATAACGATTATCCAAGTGAGTTTGCTCGA
AG-TA-GCCGCCTGGAT-ATAGGC-ACTCGGTTTGTCC-TATAGGTT-TATTTCCATTCA
ACG-G-TTCTGACTTCCTCGCTCTGTTTGCGGTCGGTAGTCCT--CGCT-ACA-A-CCGA
ACCTCTCCTTTGGACG-AGAACCCATGGCCCACCGTCC-CGGC-CCGAATG-ATGCC-TA
CGAAGAGATG-GTATTAACTGTCCGAA--ACCCTCCG-TGTGCGGTCAGAC-AT-CACGG
CTAGCGCG-TAATTCTACGG-TCTCAT-CTCACGAATC-TACAGACTTTA-CCCCCTCCC
T-GCGTTACCTAGAAAAGCCTCAGGCG-GTA-G-AGCTAGGC-CAGACTGCGAACTTTCG
TAAT-CT-A-ATCTGTCGCGGGTGCCCTTTAACGGGTCTAGTCGAACGTACCG-CCGC-G
CCAG-GATTAGGCCTGATGAAA--GATGTCATTAT-GTAACACCCTCTCA-CAGGACCAG
CCC-GTTCACTAAC-TGAAAAGGGCCTTA-GGTA-ATGTCGGTATCTGCGGCAC-GTGCT
CTTGGGCGGC-TCTCAGAG--AAATCGCGTCTCTCTATAAAGGGT-CCTGATC-AGG-TG
TTACAATCTCAGG--CGGCCGC-GTCGAGGG-A-ACCTGGGATCCCAGG--GAA-T-TGC
TG--ACG-CGCTCC-CCTATGACTA-CACGAGCAGGGGATATCCGTCCAGCCGT-G-CAC
CG-ATTCTACGACATGAGGGGGGAACTCTGGATTTCCCCACACTTGCGTC-GGCAAAGAC
ACACAAA-GTTCCGTAGCTTGACCTATGCC--TGAGC-CTGTCCA-TTCAACCTCTGTGT
TAAAG--GGAT-CGGATCAGTACATGGGAGGG-TTCACACAGCGCGTCGTACGTGC-TCT
-GAAGC--CTCTTGTGTAAGCTCTATCCGGAAGCGAAGACG-CCCTCTGCGACGCAGAAG
AATACGG-TT-CCTCGCG-CGTCTCTAAGCCGTGACGGCG-GA-GAGGGCACG--AAGTA
TGAAGAAG-CTTAGCCATAAATT-GCGGC-CGACGGTCTTAGGTGCACACA-ATACTTTG
TATGTA-GAACGCGCGT-TGG-GCA-TCACCGGACCGA-AGGGCCCGCAACAGTGTAGTT
AGTATATGGAGGGTGGTGGTTCGCGTC-TTCAC-C-CTAGTCCCGCCGGGGCGGCCGAGG
AA-CC-AGATTTGCCTGAGGTTTTCAACCACCATT--TGGG-AT-AAG-GTCGTTTAAAG
AG-GACGTGGAAGAACGGTTTTTAAGCTCCACACCA-T--TT-GCATATCTCCC-A-G-G
-TG-TTGGTAAGATCA-GAGCCGACT-GAAGCGACTT-CCGTCGCTTTGACTGGTTGGGT
CGGCCATCACCGCCTTAATTAGGATTCACATGGATAAATT-CAACCGATTGCTCAG-GGC
T-AACAAGGGAACGGGAATCGTTATAA-CCCACATTAA-T-GCAATT-GACGCGCTACGT
TCCATGGATC--AGGAGGTCGCGG-CCGTCGAAACACGGATGTAGAGGTC-GA-AACCGT
ACTGGGGTCAG-TACCTGGCCCACACCATCTGTCTCGGGGCTGCTATACGGCCAGCGGAT
CATGCCAAAA-A-TTTGCGGTGGGAATGT-C-GT-GTTTCTGCAAGTCCCACG--TGAGT
CGATCTC-CTCACCGAC-CGCCAGT-GGGGACTGGGCTGTCAGGTCT-ACGATGA-AAGA
CACACATGATGTGTCTCACGCCCCCAGGGGGATAGGAGGG-TATTGACGGCGGAT-ACT-
CTC-GG-GCGG-GGGG-GTTCGAGGTCCCATGA-GCTACTCCAATGT-GTGGTGGCGCCG
-TCCCGTT-GCACGTGTCAACCAT-GTGTCCCCTC-GCTCCA-TTGGGCCTCAGCACCCT
AGTTCTAAGACCGAAAAG-AATGGCGTG---GGAG-GGGGT-C-ACTCAAAGGGAGCTCT
G-AA-CTATAATAGTAAGCTACTCGCTGC-ACGCCCAGTGTGCTG-C-ACTTGAGTATCA
TGA-ACCAGTGGGAGCGTGTTGAA-GA-ACG-CA-GGGACCGGGATGCATATCGAGGTGA
GA-GGGA-A--ATACCGGCTTGGCTCCCCTTCTCGTT-CATTCCGG-CACTCCT-TTG-C
AAAGACG-TCGCGCCTTGTGGCGGG-TC-CGGTTAAT--GTCCCGTTCGTGTGAGTGCGA
AGTAT-AA-ACTTT-C-TCTCAGTAA-GTCATATTTACCAG-TTCATTCTGAGCCTGGCA
AGTTGG-TAAGGTTT-TTGTCCTTGCGTG--CGAGG-CTTAGCCGAGTCCCGCCAACTAG
GGAACAAGTA-GGGCCGTGC--TGCA-TGGCTCCATAGTAGTCGA-CGCGCAATGGCTTA
CGCGTACCCATGTTCGAGCTTAGTATTGGCGTGTTG-GGGTGGAAGGTGTT--A-TGTTC
GCCGCCAGA--TTGCGACCTTCTAAGTTA-CACCCTA-GTG--CACATAGGAAATGCCTC
A--TCCACTACCAGTAGTCATC-CCTCCGGTCTTCGTTCATGCCA-G-G-AGTGCGCTTA
AGG--TGTAA-CTAT-TGTTCCTCC--CTACGGCTCCACAATTTG-CCCGCC-GTATTCG
-AAATACGCGGGTGAGCTCACACTGCGCGGCCCG-G-T-CTTCCAGGCCAAACTCGGTCA
AAGAATCTGGTCGTTACGGGCTAG-TGGCCATT--CCCTC-CAG-TG-GAATTTCC-CGA
CGCCCAGGGTAGCAAC-CGCGTCCCTTA-C--GTGGACAG-TGGGAGGAATCCA--CCTT
ACATCGTCGCTATCTG-G-ATTCGGCTCGATAGGAGCCTTAG-GGGGGTTCTGTTGTG-C
TAAGAGGCG-GCA-AA-CGAG-ATGTCAAGAAGTCCC-GGAATAG-CTTTTCCTT-TCG-
ATTGACCT-GTGG-GACCTAACGTCACCGAAGCGGGGGTGCCGCGTGAGTCTA-CCC-AC
C----AACCC-TCAGTTT-CATAAT-CGAT-TTTGC-TCTCT-GCGTCTAGGGTA-GAAA
ACGACCGTTTAACAACAGCC-TAAATTTTACACCCTTT-GAACAAGTC-GATCCTAAC-A
T-CTGTAGGATAGAC-GTCAATGAGTAGTTTGCTCCTCCGCACTGA-CG-TAATAACGC-
CAGGCT-TTCCATATGGACGCAT-AGCTGGCAG-GTTT-AGCAGGT-ATGGGCGGCCCCG
CATGGGTGCTCGCAACAGCCACCGACGGCAACGCAG-GTGA-A-GGCGTACCACGC-GGC
A--GGG-AAAATTGTCATGCT-CCT-AGAGCCAAGTCGA-GGATAGAGCACTCGC-TATA
AAT-TC-TGCGTAGC-CGTCGAA-AATACAA-CCAATCAGTTGA-GT-GCCATA-ATG-G
GAGCTTAAAGCACCTCCCAGTTA-TGACA-AAGTGTA-GGATCCCCACGAGGAAACATCA
AGCCG-T-GGAGC-TCCAGCAAGTAGAGG-AGAAGGCCTTA-CGTCCGTTAACC-CGAGG
AC-GT-CAAGTTG-GGGAATGGTAGAG-GGTCCAAACTTGCCGGGATGGTCCCTTAGCGT
CAAGC-CAAAC-CGGGCTTTA-GTCGCTC-CATAC-ATGTC-G-TCCA-ACGAATTGAGA
AGGGTGGTATTCGGCC-GCAAAACGCGGCGCCCGCTGCGGTCATGAGCGATACCGC-ACT
GTAATGATATA-CCCA-TACTCCGAGTCCATC-GTAGGAGTCCTAGGGCGTATACCAAGC
A-CTTG-TTGCACTCGA-GAAGGCACCTTCTT-CGATGG-AGT-CTCATAAGCG-TAGG-
ATCTTCGAGAG-ATATTGCGGCACATTCTCGCACTCCTC-AGGGTATAAT--TAGTATCT
TTCCGCGGATAC-TAAGA-TTTTG-CAAAGACGCCCATGATCGGGCT-CAGGATTCG-GT
CGTGTTGGTCT-GTTG-C-CTGCGCACCGAA-TAAGGAATCTAAAGAAAACCCTCCGATG
CCAGTACCACGA-CCACTTTGTGGGCAAATAAACGCAGCACTC-AATTCCGA-TCGGATC
TGGCCCGCCACCGTAATC-C-GA-GGATGCCACCA-AAAAGTCATAGTCTAGCCGCAGCA
ATGATAGACGCAA-GGGACAAAGCATTACT-ATACTTACA-CCTTTACGTTCAGTAAG-A
CTAGTGTAACTAGCTCGA-TCATCACGATTGACATAG-CA-CTTAGA-AGGCTAAGCAAG
AGT-GCACC-GATTTCA-CT-GGGT-CGATCGACA-T-AGCATC-CCCG-TCGCAACGGC
-ATTA-TACT-A-TT-CTTACCCG-ATCCGACAAG-GGTGAGAAACAGCGTAGTAA-CAG
CCCTATTCGTTGCTTAGCTGTATGACATA-TGCTCTTCT-AAGT-C-ATGT-TATTCGTT
GTGATCGATGTAACGGAGGGGATACTGTTTTTGACAAA-ATG-TA-GACC-AAATTT-GG
GCACATCAGTGATG-GTGTGCT-TCCGCGTGCGGAACGCTCTGTTGGAT-CCTCAGGATC
A-AAGGCTCTTGTC-CTCAAACACCA-GGTG-TGTTGCAATATAGAAT-ATGCACAGCCC
CGGACATTTGGCAG-GTGGTCCAT-TCATGCCCGC-GCGGCTCCC-C-ACCTGGTACTC-
-GGTTCTTGTGGCCAGAGCGACCG-TGTAATTGCCC--CGGGAGC-GCC-CCGACCCCGA
AG-GAG-ACGCTGTACTAGCATGCGGC-CCGGTCTCATTCCAGCAGGCCAAAT-CTCGCT
GCAATCGCTGCCGGGATATAAGGCATCAA--GCTGAACCCCTCTGGGGCATAGTCC--G-
ACC-GCTTAATGTGCCTCGAAGG-TGTTTGCCA-ATCC-ACGGGGTTAGTGGAAAGGCCC
TGAT-AGCAGCGGACAATTCG-AGCTCCTCTTT-ACGGCGGCTCTGCCTTGATATCACGA
GCAGGACCGCTGTACATA-TCTGAGAAT-GAGACA-AC-AAACTGCAGGC--GTGCTGAC
CGA-CGTACACTAGCTATGAATAGCGCCGAGGTCCGAC-TCATGCCCGGTTATGAATTGA
GCCGGCGGAA-TTTCCTCTCCT-TTTCC-TGTC-T-G-CTA-GTG-C-CCAATAGCCGAC
TAGGTCAGA-TAAACAGATGACGCATCAT-AGAGGTCCACGGA--CAGCGCAGAGC-GGA
ACGA-GTGGAT-AAG-CTGAT-ATT-TACAGTGGCAGCAAGTTCC--GACTGGTTG-TG-
CTATGACGGACCGC-GCCCGCACGT-C-TTTGCCGTTAGCAGAAAAG-AACG-GTGCAG-
TAGAATGATAAAGACG-AGCGTATGGATAAGCGGGAAAAGCCCACACCGGCCGCTTCACC
CGTTGTGGGCTAAGCTGG-GTAAGTAGCTGGATAAGAGGGCGGATCTTAATGCGCCCCAG
TGCATGGC-GTCG-TAAGTATTCTTCACAGTAC-CCGTCCATACCGAA-CACGGGCATAC
G-AATCGAAGCCCATGTTCTAAGGTACTAACGGGA-CGCGAAA-TGTCAG-C-CT-GA-C
TGAGAC-GGCGGCTTTAAC-ATCGCTCAAGCTGGGAGGAGA-AAGCG-TAATGTCGG-A-
ATTTGGCGAACGGGACCTGAT-GAGCAACT-CTTTGGG-CTACATGA-GGCCGCCCCTTA
-TA-TCCGACATCGAGATCACTCTCTTATCCCCTCCA-TAGGG-GTACAATTACGGTCCC
-TAGTA-C-AACA-A-AGC-GGC-GGCCGGACGGCTCTAAAGGTTA-TGTAGA--GCAGC
AGG-CAAATTGAGCGAAAGGCAGA-C-AGTCTT-TGCC-ACGCGGGGCCG-CATGTAAGG
CAG-G--ACCTATAGACA-CGCCTTTTATC-CTATCATCAAATTGA-GCTT-TATCAC-G
AATG-A-GAAGTGCCAGACG-TATC-AGGTAAGC-CGCCG-ACC-GTGACTGGAAGCGTG
TGCCCTTGCTCAGT-CTGTG-TTTGG-GCAAGGCC-GATG-CGGCC-GGTCA-CTGT-TA
GGT-AG-CATGACTGTG-AACTCCGTAGGCCGAGACGTAACTCGCCCACT-CCCCTGTGA
-AGGGAAGGCTATTTGGGGCC--GGGGCACC-GAACGCGTCGCGACCTTAGCTGTACCAG
TTAGTATG--GTCTACGGGTTGTTGGTCAAGC-GAGG-C-T-TCTCGGAGGGA-TTCGGT
TCGGCAGG-G-GGACCTGCTCTCGTA-CGGCACGTCCGTGTCTTTCTTGTTCTAGCGGTG
ACTCCGAACAATGCT-GCGACA-CT-AAG-TGC-AATACTTAGCTT-A-CGTAAGACAA-
TCC-TTAACATC-GAACCCA-ATAGTTTCCTGTCTTCTCACAGGGGCC-CTCTCG-TCTC
AGGCTACTCCCTGTGACC-GCAATAGCCGTCT-GGA-CCGGTTACGATGAAACCTGAG-T
TGGGTCGGT-GGGCG-GACTTCCCTGTCAG-TTCAACC-CCAGCGA-TTAGGA-TATAAT
TCACC-TATCCAGTAGTCGGCCATCCTTAAACGCTGACC-CCAGTAAGAGAG-AGCTATG
ATGCAGAAATCTGT-CAGCAAACAGAGGGG-TACCACGGCCATAGGCTGGG-GGCCCG-A
AGCGGTTGAA--CGCACA-ATGGAACGCCTA-AC-TGTCG-CCGACACAT-CTACTAAGC
ACAT-TATTCG-TGTGGG-GCCAACGACGGGTAT-AGACAAGGAGTC-CACAGG-G-AG-
GGGCATTTCTAAT-GCTGAAGCGGTT-TTCCACTTATTGTACATCGGTTT-TT-AGGAAA
ACCTTGTTCGAGCT-AAAGGCTG-C--GCCAAATCCACTTGGGGGAA-TGACC-GGTCTG
CAGC-GGGGGAGGCGAGTAAGCCCCCTGGAGCGGAAT-GTACGTA-GATG-TC-AGG-TC
TGAC-ATCAT--TCTGGTGTTT-CCAGAAGGTACGGGATATTC-AGGCGGCGTAGAGCTC
CGCGCGTATACCGGGCGCCCGGCCCCACCAGCGA-CA-GTCCGC-AGCGTACGCCGAGC-
TACTGGGCCAGCAGTATGGTATAAC-CACTTGGTACCTCCGAC-GGTTCAGGCGTGT-CC
GTTCCCGCGTCGAGGG-AGTATGGC-ACCCGTTAAAA-GG-CAGTGGTTG-CAA-GC-GC
ATGTCA-AACATA-TTCGGAGTTTGTAGA-AAAGAG-TAAGCGTTACA-GGG-GGCAACT
CGATGCGTTTAATCATGAATCCAGAGTAGTGACCTGCACACG-AAGT-GGTGGTTTGGAA
GATAACCT-TAGAGCAA-TTGTGTGACGCAACGTGGTTTCGAACCGGTTCCTGCGGTA-A
CCC-G-CAGTTTCA-TAGGGCCAGATTTGCCTA-TTCATTCCTTCCAGACCGACTCTGG-
A-GTGTTCCACGTCAGACTGCACGGT-GACTACTGACAT-GTAAGAAGCATGCCCA-G-C
-CC-TCTGCTGGCTCGGCCGATCGCGACAGTGGTCTTTACGTGCAGTTGTTTGCACCACT
T-GCTAAGGAGAAGCTGTGGAGGTTGCC-CA-AAGGGGTTGGTGGC-GATAGTACTGCA-
CGT-GG-GATCATCTTAGACA-GCTC-TCTCTCTCG-GGTCACTTCCACCTC-ACCGGGC
CACGGCTCCCGGCTAGC-TCGCGCGAGTTTTCCACGTGGC--TTT-TTTACGAGAT-CCG
-CCC-TCTGATGAACCGATACCAAGGTCCGCACA-AACCGTAAGGTTCATTGAA-CCGCC
GGT-GAGGTAATGA-TGGGGATTGT-AGTTAATCTA--AGTGTTT-GATCTC-TACTTA-
CGCCCGCAT-AC-CCGAC-GG-GACCACTCGCGGGCCAGGA-GGTAACACGTAGGGGAGA
GG-AAAGGAGGTCCTCTATGCCTGTCGAC-GCTGGGTATCCGTACGACA--TTACGAA--
TCGAATTCCTGTAAGCTGCTG-TGAAAACGAGCGTCT-GGCGACCTGCTGGCTACGGAG-
GACCCTCCGCTGCACTGTG-CTTTTCGCGTTGAGTCTCTAACAGAGGATGGGGA-CC-GA
C-TT-TGAAGGATCCCC-GTTCCGTT-AAACA-G-CTTAAGG---T-CATCCGAGC-GTA
ACCAGACTT-GCGG-TTG--CCCTCCC-TCGCCGCATCCCGTAGCGTTTCTGGACTTGAC
CGGTACCATCGGCGGC-TCTG-ATTCCGCCAGAA-ATGGGAGTTAAAT-GCCCTCTACAC
GATTAAGT-GTTGTCAAGCGCCCCC-CTGTACCG-GAT-GGCT-GCCCCTCTT-TG-ATG
GCAGGCGTGCATTGCTACTTCCGTGCGGTCAGGCA--GCATCCAGGGTCATA-CGACATC
GAACGGATTCATGAAAACAGCATGGGTAGC-GTACAAGGGCGGTATGGCTCGTGGGCTCG
T-TAGGGAAGCGGTTTGCTGCCCTCATTGGACAGCTGTAG-ACGGCA-AGCTGGCCTCAA
TT-TCCA--T-GCTCGCTCCCGCACTAGCAGCCGACCAT-ACAGCACATTGCCA-GGTTC
CATAGTGCTTCATCAACATCACTGATGTACGAGGATGGTGAGTCTACGTAGATG--AGTC
GCCCCAAGCGAGGG-GA-CCGCT-TTCTCTACC-TTGCACGCTGATTA--GCATAGA-AT
A-ACGGACGACTCACGGCTAGAG--AC-GTG-CAATC-GGAGTCCACGGACTC-AAG-TT
ACCCTCAATTCGGTTGCGCGG-GTATTTGGCACCCAGCGCGTAAAGGATTGC-CA--CCC
ACGCACCTTGTATGTTAGCCAA-CCGAG--CGGTCTTCCTCC--CG-CATGT-CCCGAAG
TTC-TCGAGC-CAGTCAGCAGCTG-TGATTCTAACAGCGTCAA-TTCTTGCGAGTAA-A-
TCGAGGCTCACGCTAGT--CTCC-TA-GTACCGCACAGG-CCAGACGTCCCGGTAGTCTG
-CGA-CGATCGG-G-CACGTCCCCGGTGGAT-CGCTGCGCCCTGGCTA-TCCCCAGACCC
A-TTTG-TTCGGCTGT-TGGCTCACGGGTCGGGACG-AGAATTAATAA-GCATC-GTC-G
TCCCC-GTCTGCTAGGCTGGA-GGATGCTACTCAGATACGGC--AA-GCTCCC-A-GGGT
GCTATTCCCGTGGG-A-A-CGTGT-CGAGTCGAGT-CACTG-GTC-ACGGGG-TTATGGA
GCAAGAGAACGTTGTCTTGCGAATAC-TGTCCC-TGCG--G-GGAGATCAGGCCTGGTTT
ATTATGAGCAGGTGGC-GTAGCG-ACGATTTACATAGATAGTCTGGAAG--TAAGTGACA
TCGGGCTTTTCGCGCC-AATGATAGCTTTGGTCCCACGTCTGCCA-GGCACTACTTTCGT
CCCTTGT-TTCTAATCGGA-GT-A-CCCGCTAAGGGACTGAAA-TCATT-CATTTCGTA-
CTCTCGT-GGTAG-AGACCCATGACCGCTTAAAACTTTACGGGT-TGCTTATATGAG--G
-TGTACG-GAGTG--GCTCGGG-AATGTACGCGCACCCACGA-GTGA-GC-AGATTTGC-
TGGTCGGGATCCAGTAG-CGACTTTAAC-C-AGAGT-G-ACGTGAAGGTTAAACA-GACG
-AAGCTTGTTGATAG--ATAG-GTATGACCGGGCCCCGCGGGTCTATAACGCACGCTAGG
--AGGA-TCCACCAGAATCA-ATT-CTTGTGCCAGAGACCCTTTCTCTCGAC-GAGTTAT
GTGCTTAGC-GGTTCCAC-CACCCCTCAGAATTATTTCCAGTTCAAGAGG-TTTACCTAC
CACG-GCCG--GCCCGT-CTG-AAGGATACAAGTTGACC-TACC-TAAATGGGTCGCTAT
CTTACTCACATACATGACCTTCA-TAGCTTCCTGGACAGAGCTCA-ACACCTGGGTCC-C
CA--AGGGT-GT-GTTCCAATCAATGAGGAAAC-TCTGCTGAGCGATTAAGAGCTACCGC
CCTTAGGCG-GAACACG--ATG-CCGTCCGGT-CCGAC-GCCCAATTATTTTTTTA-GGG
-CCACTCAGTT-AC-AAAATGGTACGCGTGATAG-AT-ACTGATC-GAC-GCCGTACCGA
TAGGGGTGTGTGGCCGCTCTAGTAGCGTCATAGCACCAGAAC-CTGTACCTCA-CG-GTC
GGAGGGCG-T-TTCCCAGGCC-ATGGGG-CCCCGGA-AA-CGGAAAC-ATCCGAGGGACA
ACTGTA-GCCGGTTCG-TGACTTAA-TCCTCCCTTACACGTCC-T-CGAAC-CGTCG-CG
CAGGTCAGAAAAACGCTAGGCAATGT-CTATGAAGGGGGTGGGCGTGGGGACACGAGTGG
TGAACTAGCGTCGCA-TCAAT-CCTCTATCTTG-TTGCTTA-ACA-CAAC-CC-TAGC-C
CCAAAACGATTCTGAGGCGTGGGAGG-CTATAGATATA-CGT-ATGGAGAGAGTCCAGTT
TTCATG-GTAGC-GACTGTTGTCC-ATTGT-GCACCACTGCAACTTATTGGCAGAGTCGA
GCGGATGTCTAATAAGTCTTTAGTTACGGATGGGAGACTGTAGATC-CAA-GACAAGACA
TTACCTGCGTATGGG-C-TA-ATACACGTG-CCAT-GAGCCGGAGGGTCGGTGTGCGAT-
GGCAGATGTACTCCACACGATAACGTCTG-TCAGGC-TGT-AAACAT--TGCGTGATGCA
CA-GGTTCCA-TGA-ACGGTGACTGAAGTGGAGATTCA-GGATCTAATGGAGCCGGTGCA
GTTAGGGTCC-CCGG-GTTCCCTGGTCGTAG-GATCTTTC--AA-GACGGAGA-T-CAAG
TGCCC-AC--TCACGTGGCGCAGGA-T-CGGCC-GATCTGATATTGCGAGGA--AGCCAG
TATC-CCAATCGCGGGCTCGGAGGCCGGTGG-AGAAATCGTGTATGTGAGT-CAA-CGG-
AGCCG-CCG-AGACAGATCA-TCCTCTAG-AGTAG-CT-TCACAG-C-TCACGTTAGTCC
CCGGCGGTGTCATTCCT-C-T-TT--GCTTAGGC-GACACTTCGCCCTGTAAGCTGACCG
CGT-GATGTTACGCGGTAA-TCGAGGAAAGCCTG-AGCG-TTTTTACGT-C--GGTTAGG
CGTGG-AATAGG-GCCTGCTC--AATCGGG-TTGACGTA-CGTCAC-GGCTATGAATGGT
CTTACTTTCTTTTTTTTCGCTGCTCGCGCCATCTGTCGTTGAGTCAT-CAGAGCTCCCCG
ATTACGAGCCT-TAGG-TAACAGGA-GG-TTAGCGTTCAGTCGAGCAACACTCCTA-CCG
CCCGCATAATGAAGC-TCATAGC-ATTCGGTATGGT-ACCAAA-TACA-C-TGCTTTGC-
ATAATC-AGTC-TAATGTCCTCAG-C-TCTTCTCTT-TAT-C-GAGGTCTGGCTGGGGCT
GATGTCGACGTTGCCTCTTGAAGAGGGCGTCTGG-AAACG-G-ATGTCCGCAATGCGT-C
CCAA-CGATTCGATTG-TATCG-AGTCATTTCT--TTCGGTT-GGGTCACCTTATCTGCT
GCAGACCG-CGTGCACAGGTCC-CCCTCTGTG-TTGTCGAC-GCAGAGAATAAAGCGATT
TGTGCGTGTCAACAGCGT--T--CCACGTTGGTTGTCACCATAATGCAC-TTA-CGCTTG
TC-GTAGCG-TA-A--CGCGGTTTGAGCAACCCACTAATGA-TC-GGCCATAGTCCAGGT
GATATC-CTGCGCGCAGTC-AAGTTCTATTTCGGGACTGCACGTTCATT-CC-GGTCAGT
GGACGAA--AT-CGA-AAAC-GCACTTAAGAGGCACGGTGACCGGATGAGCTTCGAT-AA
-GC-TCCCTAC-AACA-GTGT--CGACCTTTCTTCCACCGCGAAA--TAGAT-CCCAAGC
ACGGTCTTTG-AGGTATATACCTCGTCGCT-CAACGCTTCTG-TGACAGCGGTCATAG-T
TCCAAAGTTACCTCTGGATGCA--T-ACCT-CAGCTACTTGTGGGATGCATAT-A-CGCC
A-TGG-AGCGAATTCTAAAGAC-AATTTCCGGACGTTGTATTAGT-TGTC-T-GACCAAC
GAG-CTGACCTTC-AACATCC-GCATTCCGACAGAC-TC-CACAAGCCCTGTCACGGGTG
AAGCATCCCTCGCCGAAGT-TCTCGGGGGTTCGCC--TGGGCGA-GAAGTGCCTGGTCTA
ACAATTT-TCCTGCAAACTGAGCTGAAAG-TCGTTATTTAA-AGTCT-C-TCCGCAGCTG
CGTGGTG--GTCTAGCG-GCT-GACATCTGTGCACAGGGCGTC-GA-CCCCTTGCGGTTC
GAAGGACAA-TGTCTTCCTTGAGAAAACAGGCTCGCCCGCGA-AGCGTTAACCTCTAATT
ACCCCAAGTCGTTTGCGGCA-CAGCGCCCCTATC-TTCAAT-GAAAGAGACCACATACCG
TATGGTCT-A-ATGC-GCGTGCATTCG--C-GGGTATGT-TA-CCTATACAAACCCGTAT
GGACCCT-T-A-GTG-AATGCGACAGCCTATGCCAAATGATTGGA-ACGGG-AGATAAAG
TC-TGTA-A--TAAAGGGTAGCTTC-GGAAT--TAC-TCAT-AT-CTGGCAGC-CCGAGG
CACGTTTGGTGTACTGACA-TCAACGAATG-ACA-GGTCGCTGC-ATA-A--C-TTAACT
TTCTTTTGTTGGCCTGTCGTAACGGCG-ATATCAGCCGAGGCAATAC-AAGCAT-TTGG-
CTGACC-GGCCAT--CGCTTGTCTGT-AGAGCATAATCGGTTCTCCGATCACT-AAC-CA
CG-T-AG-CTATGAGTG-CCATTTATCACCAAATCAG-GCGAGCCTTT-GATGTCTAGCG
CATACTC-CAAACTCCCA-GCAG-AAT-TGGT-AC-ACG-TCGCTC--TATGTGAAGGTG
GGAACTGCGCTTTAG-TA-CCGCTACGC-TAGGTAGAAATCGGCT-GAT-AGCCTA-CGG
GCGCTTCATAGGCACGAACGAGTACATCAACACACCAGTTTCCGGC-ACCGC-ACTTGGT
CTCGACCAGA-AGCGTGATCA-CCAACTA-C-T--CTGAA-TCCCTCTCCGATGGAGTA-
GATGGAAACAGTAGCGACCCTCTCGATGG-ACCATAACCATCAA-CT-TGTCCAGT-TAC
CA-CA-A-TGG-A-CCAA-C-A-TACCCCGTCACGGTA-ATGAGACCGAAC-CTCGACTC
TCAT-GACTCACGTAAC-TTTCAGGTT-G-CGTACGCTT-AAAGAATGAC-ATCTCCGTT
CAGTGGTATGGGGCTAGG-GGCA-GCGCAGGT-GA-CTA--CGTGCTT-CACT-ATT-CT
TA-GTAGGTATGCATCCACGATA--ACAT-CC-CTTGAGGTTGCCATACAAATCGTTGAC
CGGGTGGCTTG-T-GTCGATTCGTCCTC-CGAGT-CCTCGGGAAGTGACTCAGAGTT-AG
TTCCTTGGCATCGC-CTACAAAGCGGCCCCTTA-A-AGGCGT-AGT-ATGGACGGAC-AA
GCCAGAG-CTATAG-AGAGCA-CT-ATGCTTT---GAGTGATA-AT-GACTTCATCGACT
CCATATAT-T-CGCGCTTA-TTTT-ACTCCCAGT-T-G-AG-T-GGTTGATG-CCTTGAA
GGATGGTTTAGATAGCAATTCTC-CA-AAGCA-AGTACCGCGATCCTGGGGG---TGTTC
ATG-A--CAGCTTATAGTGCCACGAGC-TGTCTCT-AGGACC--GATCT-TA-TGGTCTG
ATAGCTGATTGGCGCTC-TTC
>SRR349938
A-A-GT---A-T-CA---A--A--TCA---GGCATT---AG----C------AGA-T--G
T-AT-TTG--AA-C-TCAAGGT----TC-CCGT--GGAGAAGC--G-----ACCA-T---
-TCG-TATGAAC---AAA-CCTG-T-A-TA--CT-AAT--T-G-A---C-T-ATG-CT-T
CG-CGCG-TT-ATC-CCGTT---TAGG---TGGAAACG-AA-CT---GC----C--TC-A
CGCGC----T-CG--C-TGG--GAGTT-CT-TCAT--AT-ACGT--GTCC-A-CC-G--T
-CGCC-G-AT---AAT-ATATGAAG-AA---A-GCAT-AGTGATA-G-C----TGGC---
TA-AGA--TGAGTT--CT-GTG--A---AGTCGCC---GG----CGTC-A--GG---A-T
A-GGC-T--TG-TGAC-A-G-AC-CT-AT----C-AGCGGC-TTAG-C--CGTTC-AAGA
GC-C--TTCCGCC-C-T-T--CTGCGGCAAC-TAAACT-CGAGC--G-TGTCGC--AGGT
CG-T-CTCGCG-AAATTCTC--GGG--C-A-C---G--CC-T-CTTATGT-CCAG-TTT-
-C---A---T--AC-T--A-A-ACT-ATT---GGCTGC-TG-G-ACTT--G-CG--TAGG
ACTCTA-CG-G-C-GT-CCGGG--ATC-GTA-T--TT-AGGG-CG-A-GA-CT-T--CAT
CAG-C-T-CGTGCGAAT-A-T-ATCC--A-T-CA--A-CAT-CGCGTGTT--TCC--G-G
--A-AT-TCG--G-AT-TTATAGTCG-CTC-CGT-TCGACAAG--C-A-G---TG-----
G---G--CGCCC-TG-C---CCGCGTATCA-T--C-T--GAAGAGG--GG-A-G-CA-C-
CG-A-C--G-GA--T---T-TT-CT--TC-ATGTC--C--CA-TCA--GT--T--A-GGA
C--AA-GT-AGT-GAGTG--CT--TC-ATGTC---TCAAAATTC-GGG--T-G-A-GTG-
G-TC--GCC-GGTG--GAGC-G-TCTGCTCCAG-GACGCCA-CAGAGA-CG-AC-T---C
GCAAC-CGA-------G-A-AT-AAT-GCAGC-A-G-GC--G-CC-C----GGGGT--T-
TTGTC-AACCTCCC-AG---AC--GACC--T-AGAGG--G-CCA---C-GGTC---A--A
G-CGTG--ACAGCGCG-C-TCG---A-AGGACCG-GC--CTAG--AAG-GG-GG-TA--C
CCTG-T-CCA--AG-GGCGGCG-G-T---GGGCGGGCG-GCTCTG-C--TGA-ACT-CAG
C--GC--G-G-AG-GA-GAA-CCAAA-AT--G-AA-TGA-CT-GGG-CGGAAG-CC-CAG
AG-A-CGT-AT-C----AT-A-TCTTTG--G---CAT---A-ATACT-A-GTTGC-AAG-
C-GAA-ACA--A---CA-G-G-GGC---CCG-TA-A----C---T--TGAGGA-AC-TAT
-G-T-GG-GTTAGTC-G--CAGG-A-GCA----G-G-C---AG-TG-G--CGCC--TT-A
CG-C--GCT-AG--CACG----ATG-TGCGCAA--A-T-CAGA-C-TG-TCG-T-CG-CC
G------CGAGAT--C-TT-T-TTT--TTGATTA-GT--CTG-C---ACG----CATA-T
C--A-GTTATATGCAA-GGT-TAT-CCG--CT-AGT-----T----TGAACA-TC-GC-C
TAGCACGCTTC-AG-AGG--CTA-C-AACC-AC-TTAGCA--CA--A-TGCA-GT--CT-
-C--CCTAC-G-TTA-AC-AA--CC--CT---G----G--C-GCT-C--ATC-C-GG-GC
GTGTACAAAGGA--GC-ATG-C------G-TTC-CGAAT-TG-G-TTTC-TA--TCG--G
---T-TGG-AACCAA-AT-CGT-G-CCCG-CAGT-TGA-GCTTT----G-CG----G-A-
T-T-G-GG---AGTTT-T----AT-CA-AACCT-CCT-T-T-GCAAAACACCAG---G-A
C--GTTCCGCCAGT-CCCTT-CA--T--CCC------TAG-G--C--GGGTAT--A-GTG
GCTTTG-G-TC--TA--GG-T-AAGGC-GAGC-TG-CAAA---C--G-TACA----CTA-
T-GC--A--CTA-G-T-AC-CGAG-CCTGC-TATTG-AA-C---TA-GTG-A-G-T---A
AT-GCTGC-AT---GGG-C----C-A--GACG-GTTTGAA-GAG---ATC--AGC-TCAC
--G-C--T-T-AT-TACGC-A-ACA-A-G-CGTTAGCC-G--AT---ACG--TAG-AA-C
AACCAGG--ACC-G--CAGG--GGGC-TAATGCAGTGCATCG-TCT-T-CC--C-TT-A-
--CTAT-CA-C--C-GCTC-T--CT-ACT-A-CCC-C--A---T-TTGA---GAA-GCTA
G-C-A--GGA--C-AA---GC-AAG-T-A--CG-T-G-GGGTCGCT-TGATTCATTC--A
ACATCCG-G-TCTAGG-ATTG-GAATC-A-G-GAGC-G-CGCGTA--A-C-C--TC-GCA
-CGG-TTGG---G-TC--ACGGC-G--CTG-AGACAT-AGC-A-ACCCA-A-C--T--C-
AT-GC---G-CAT-G-GCA-CGCTGC--TGAA-AC--T-T-A-----TC-G---T-A-T-
TG-TTA-TG-C-TATGAC---C-TG--TAT---C-GA-G-CA-TTG--C-CGTA------
-----CGCTACT-CA-CGAGGTGC-AAA-TG-TT--T-----T----TA-C--ATGA-AA
GT-T--CC---CTCT--TCG-GTGGTTTT-CC-GGTAG---TTTCC--ACC--CT-GCA-
AA-CC-T--G-GTGTTTG-GA----GT-CT--GGCATT-G---TCCCTAC-AA-C-A-A-
--AGAA--AGAT--AG-TAACTT-AGCGT--TT-CTGTT--AG--GCATCAGCACG--A-
ACGGC--AAGT-G-AG--G-A-AG-AAGA-GCTGTT-A---GGGT-GA-TG---CTGC--
CGCTAACCAT-GAA--CC---T--G----A----AA-G---C-GGG-----C---C--G-
A--AG-A-A--GTAG-T--ACG-C----GA---G-CC-G-T----CCC--AC---G-T-T
------CT-T--CAG--CCG-A-GTC--G-TAATT--CAACT-CT--C--ATC---C-TA
AC--CC-A-AG-AA-GAAGT-CCC-T--GC-TAA--TCG-A-------C-AATCC---C-
---AC-----A-G-CAG--TT---CG-GCC-CAA-GGT-AAGC--ACGCGCGG-GG-GCT
TCAA--C-C-TTA-ACGGT-AAGCTT-CTTCC-TAG-CG-CG-G-ACT---CT--CTGA-
G-G-TTG-----CGG--CT--AG-TTACGA-TC--G-CAGGG--GAGA--A--TTT-TTC
CGGCATAG-TT-CTCC--TGT-C-A--T---GC-----T-TA-A-AAA-C--C-A-GG--
ACA--AG-GTGAAT-GCAA--AAC-C-A--AC-AACCGC--C-A---T-TA-----A-A-
G-C-CT-C-T-CTCTC-AT-A-AT-G-G-CT--T--TA-TTCC-TC--T-G----TA--G
-GTTTAGG-TA-CTTGATTG-TCGTCTTTTA-TAACA-TTC-GG-C--TTGA-G--A-G-
GTCCCT--GTTATGTGGCCCAG-TA-TTTT---GG--AT-----CA-G-C-T--C-CA-A
CG--AC--C-CTTGA-T-C--AT-AC--TG-AGA-A-GGAAGC--G--AA--AC-AGGT-
AGT--C-GTA-TG-TG-CT-GAT-A---CT--G-GGAT-AC-CA-G-----CT-CGAGTT
TAGAGT-A-CGC--T-CG-ATCATA-TGA-T-CATCCC-T-ACT-GT------C-T-C-T
GT-CGTGGTT-TATT-AT--TGTAT-CAA--G-C-C-C--TGAT---A-GTTAG-T--GG
A----C--CGAACCAACA-TA-A----A--AA--T-T-CGG-C-T---GCTAT-GCT---
CATA-GGT--GATA-CGG-T--T---T-----TA-AA-GAATTCA-AACC-TG-CTCG-C
C-CTC--GAA----A-CG----TAT----G--CA-AAT--AGGA-G---GACC-AT-TT-
--G-AGTGC--TC--TTATG-C---TGG-G---A-GC---A--TACG---CG-G----TC
---AAG--AC-CT--C---CCA---AGC-A-GGGT-CC--ATG--G--G-TAA-CCG-CC
G--C-A-T----TC---AC-TGCGT-CAC--TA-A--ACAA-GTG-AAA---C-GTACAA
-C-C-TA-G-TTACGC--CG-GCTGTCTCA-AACCC--AT-TCGTCC-GCG--CC-TT--
T-C---A-A-A-C--A---AC---G-T-G--TCGA-C-CCTTGTCG-AAGTGC-C-CAAA
C--TTG-TCC--TAA--GAT-GCCAAA--AA-CTCCT-CT-GA-GAG--AGATT--A--G
AGG-AA-T-TTACGCAT-TGAG-CT--A-CG---CGG-AA---GCTT-CC-GTAA-GA--
G-GT--T-A----G--GTAA-CTA--GC-GA---TAAAAAACG-ATGC-GAACG-G--C-
G------T-GA-C-TA--AT--TTCT-ACTAGAGTGC--GG--GC-AGC-T---C--TG-
-CGA-GAGGAAATCATGAGGCGG--AGA-TC--GAC--A---GGGGTCTGT-C-AT-C-A
--GG-C-AC--GTGACGG--A-A-ACCCT-A-T-C-CA-AA--C-G-G-CATGT--AA--
CGG---CT-C-TTTGAG-T-ACTCTCCG-TCCA-GAGT--A--CT-CT--CATGCGC---
---CA----TATGA-AG-A-GAAC-A-TGGCC--TA-AATTA--CA---GGC-C----AG
A-A-CCACATG-C--G-CGGCCA-AGAG--TAAA--GGTA-G-GT-AATA----AA---C
CT-G--C-C-G--A-AGTGCC-ATC--TGGCTG--GAAC-ATACGTCG-GG---TAGCG-
-CGACGA-C-GA-TGG-A-A--A-GCGCCAGT-CA--TCGGAG-C-TATTGCATCCC--T
-TC--ATAGT-GA-T---AG-CTG--GT--CCAGA-T-AA-GTGAGG-A-TAA---T-T-
TA-C--TCAA-GGTAGAC-TAGCGT---A-CA-T-CA-TAA---AA---AGT-GCG-CCC
CTC-A-AT-AC-ACA-GGGGG-A------T-ATC-TAATT---GAG-TTC-TCAGC-T--
C-CAG--CAGC-G-C---T-GACTCG-C-A-T-CC-G-TGG--C---G-C--ATCA-TCA
C-CA--G---GGA--G----AA-C-C--CC-CG-AG-CCATTG-G-GAGAAAG-T--TTA
-C---GAC-T-CGA-AGA-A-T-AG-CCTCAC--ATAGATC-T-A-T-ATCGA-AA-CGA
GTTT-GAATTCC--C--G-------TTAT--TGC--C--G--T---TT-G-G---T--G-
-CA--A--A----AGC-TCC--G-C--A-CCG---ACG-CAGTTTG--TCCGG--AG--C
TTA-GA-G--A---G-TACACAGA--CA-GA-C-G-CAC---CC--G--CGTGTA-A-A-
G-CATGA--TC-AG-CAG-GTT---C---TAATGT-AC-GCCA-G----CAC--GGGTT-
C-TTG-GG-GGGGTAA-TAG-TTCAGC-G-AGC-AGTTGGA--CTTCTAATGCAT-CCC-
G-AG-A--TGCTG-A-G-TATCG---G-AC-G-AG-CT-A--ACC-CTGA-AC-CT-G-G
GG-GGTT-G-C-TTGCC-CCA--T-C-AGCGCAAATACT-AGGGT-----CGCACA-C--
GCG-GCCATGAA-GACGAC-GTCCGCGG-TA---CTA-CA-ATG----G-ACTTG-TAAG
ATC---T--A-GTATTA-T-CGCTCGG--CG--G---AC--G---GTAGT---AA-CTA-
AAA--A-GGT-GACCT-GGCCT-T--GTAAACGACTCAACTT-T-ATGGACCAAT-C---
AAGT-GC----G-G-C-C----AAT-CC-AG-CG--TTTTTG-C--ACCT--G-A-TG-T
-GT-AA-T-G--T-CA---AC-GAC-GGACTCACG-CT--G--TCGG-TGG-AG-GA-GC
G-CCTTTC-G--G--G---AGA-ATA--TAGCGGT---GGAATCG----CAAA-GT-A--
ACG---C--CTCC--C-C-GA---AGC-GTTC-T-----CGA-T--C--GGTACCC-G-A
GCCCG-C--CA-A-GTTT---AGGTC-TCG-C---G---TT--G---T-CA-----ACAG
CAT-ACG-CC-A-GG-TCT-GGC-C--GACA--CC-AC---C-TA-AA--TTA---GG-G
C---AT-C--CA--GG-CATC-TGT--GGG-A-GAC--G-GAC------AAGCATG-G--
TC-G-C-TAT-T-C-C-G-TCA-A-AC-G-CCTCA-T---TG-GATA-T---G-C-CG--
TC----TG-A---GAA--CCGA-A-A-TAG---A-AATAC-GA--G-CAAGG--AA-A-G
AA---A-TTTAAA-G-TGC-C-CCATGATT-GA-T-A-G-CTAGGGGACG---T-T-AG-
-AGCAC-C-T-AATTGACG-AT---AGAGGT-T-GGG--G--AT-T-C-ATAGGTTCA-C
-CAA-G--C-TCTGTG-GG-G--GTA--AGGGC----CCT-GG-TC-C---T-TG-C--T
-A-TCC--CC-----TA-TTC-GCG--CA-AGT--AGATTA--T----GCGC--T----A
A-C-CG-CG--GG----CGA---G-G-GG-GTCACC--TA-CCA---AGTA-CC-AAGTG
GGTCCAG-CAA-CACACG--G----T--AA---T--T-GG---G---TCTGT--C-T--A
G-T-AT---G-----CA-G-TG-C-ACTA-TT-GCCT-CCA--GAGAC--C-GGAGT-G-
CACGA-C-TTTAAAT-CT-G-GATG---T-TA-CATCA-C-AGT---CTTAGCAC--CTG
TT--C-C-AT-T--CC-G-TAGTATC--CCTATT--CATT-GTT-C-A--TTC-C--T-T
-T-AAATCT-TTTTGCC---AG--TTATC--G-G-GTGC-T---CA-GGCGCTT--TTC-
-CAGCT-C----G-A-CAGC--A-G-ACCC--CGGTGGT-G------CC-A-TG-TCG-A
-GGCGG-T-ACGGGTGC-TCC-TGA-A-GCGCGA-C-GC-GGA-GGTGC--TTC-CCGA-
-CCGC-T-T--C-TGCTTT-GCTTGG--CGT-T-C-ACC--CCA--ACT-GTCGTGCGTT
CTA-AA-TAGT-TTAT-TA-C-CT---CA-CG--C-TCT-CT-G--TC-GG-----G---
G--ACGATCGC--GAT-CTCAGAGTGCCAC-T---TC--AA-GG-AGG----GC-TGCCT
--C-CCG-GAG-GCC-G-CCA--C--TTCCGGGAAC--TAGTGA--GGGT--GG-CCTTG
CATTTAG-ACTG-GGCCG--CGTTGGGCC--A--A-AG-GCGGAT--AGTGC---CAG--
CAC--AC-CCG-G--GCCG-G--GGTG-C-T-G----A---A--CTGA------C-G-GT
-TC--G-TA--ACTCT-TAGT-G-GA--TA--G--TCA-C-TCGA-TT-CC-TA-G-GCC
TTCAA-GTA-CATAA-AAGGGCGTTCTG-C-CGC-AG-TAT-C-----TAAT-TCGCA-A
GGAG-AGATC-C--CGGCCG--T--AGCTA--CA-GG--G-C-GAG-G-AA-C-G-C---
GCTCCGG--G---C---GACCATA-C-GCGTCCTATTG--TAAGGGG--T-GGC-CACT-
G--A---A--A-T---A--G-TAGATCAG-G-AGTAT-GG----T--C---CGCGGG-C-
T---A--AC-G-TGG------GTGGAG-G---T-A-G-GGTTC--TCACATTT-GGCGGG
-CA--C-A-GAT-G---G--AACCTCCG-A--C--TTCG--CC--GTAGGT-AC-C-TCA
-C-GGAGTAC--A-C---AGTC--TA--T-C--G-TT-T---A-CAGA--A-GCCT---A
T--T--TCCAGTC---AT-C-TC----CGTAC-C--------ACC---T--CC-G----A
-GGTCGGT---CC-----AA-CCA-T---C-G-TA--T-A-CTTT-AC-GT-A-TG-T-A
CGG-AC-GGTAT--CC-GCT--CT----CCAC---TAA-T-TA-GGTTC--T-T---T-A
TCATC-G---CG-T----G-AA--TCA-TT--A-A-GAACACC-ACTATCA-CTAA--GA
--C-G---TA---CCT-A--G---A-----C-CG--TTGC-T-A-TC-A----A-AA--T
-TTG---GTAC-TG--TGGTT---GC----G-TT-CCCCCC--ATT-G-T-T--G-CT--
A-TCG--CG-GT--A-CA-AC---CGTC-GATT-A--GA-TCG-AT--ATAG-G--GTTG
-AGTTCCGGT-----G-TAC-----AGC-TT--TG-CG-A-C-A--G-CAAC---TG-TC
------TGG--G-CT--TT-GTT-C-CCGT-C-C-TA-C---GTGGCG-GC-GTAT-GAC
GT-CCA-GGTT-C---GA--GC-C-CC-AA-A--CC-GATTCAAAAAAA-C-AGATT---
ATTG--GAC-T-T--C--GAGGCCC--G--GCGC--C-A-A---CGGATCGG---C-CTC
GTA-A-CTTTACATG-G-TTCGA-A-TAG-----CG-C-AT-AAGAGCC-G---G-TTAC
CTC-A-GCTGGT-A-AAA---GAC---AAT-CTG-G-C-A-TTCTG-AG-ACGA-GA-AT
-GTAA--CCTT-A-A--ACCTGG--T---AGG-----A-GG--T-GC-T---TT-AT-A-
TAT--TAGAT-T-T-CCC---AC---C-ATAAA--G---A-CAC--AGGG-A-AC-----
---TTC-G--G-AT----A---ACTT----A--AC--TA-TG---C--TATG---CTAA-
GG-T-C-CT-G-AGCG---T--G-T-G-A--T--TATC-GCAATA----G-A-GGC--A-
TA--GGTA--ACC---T---CC--AAATGTTG-------G-ACCA-G---CT--AG-C--
C--A----G-GG-T---CG-G-CCC-GGTG--ACTCA-G--A-G-GC--C-TCCTCT--A
G---C--T-G---TC-T-AATTC-G-GAGT-T-G-G-ACC-A-TG--A-A--A-TA---C
AT----A-AT---AGCG-AG-G----C----TCCGA--A-GG-T-A----A---AG-TA-
TGG-A--ACGC-----T-GTCGGCT-T-GAA--A---AGACA--GC---C-----GGCCT
A-TT-C-G-T-CCAGA-AA-AGGCAGTA--T--CCT-G---TT--TCAGGCA-AT-GC-C
--G-GAG---G-ACGGT--GATCTAGA-GC--TT-GTTTCTGGCATTCA-CC--C---CC
---ACCTT-CGTTAT--CG-T-TTC-T-ACTACCCT-C-AGCCAA-T-GGT-A--CT-TG
GGA--AC-C--GT----C--AC---A--CG-AC-G--CT-GT-A-GG-G-GC-ACT-C--
---AGG-G-AC-CTCACT-CCT---TG--AATC-A--CT-T-GAC-AA-GG--T--C---
C-TC-T-G--GA-AGTAC--CGGGA---ACGGTT-AG-GGCG---T-CTA-GT-C--GAG
CT-TA--AGCG-TTAAA-G--GC-CTT-G---T-AC--TAC-A---CG----GACGC-T-
GTCGA--AT--TAATAGC-GCA-C--GAT--GA-----CG-AGTGATTGG-A-T-A-AG-
A-CAGT---ATG-AT--C-TT-GAT-TGTC-----TA-----TCTT-CGCA-GCT--T--
--GTGCC----T-CTAA--TGCTTT-CAC-GACG-T-G---GGG--GG-AC-GGCG---G
CCCG--C-ACACG---A----ACAGTCT-GGAGACCC--G----C------AT---A-G-
-CG--A-G--CGT-GCGCTCG-CA-AT--CGCGTAACGG-TGC-A-CAACGA-G-AAAGA
GTAA--ACTGGC-C--GCGGGGTGCC---A-A--A-TA---GGTATGGGGA-ATTT--C-
-AG-T-CTCT-T-CCC--CCCG-GGG--GA---G-A-TCCA-TGT-TT--A-CC-A-T--
CGA-G-CCA---T-TTAGG-ACTA-CTAC----TG--CC--CGTT--GCC---CCAA-TA
AAGGAGCCTTA-CCC--TTTCTCTCC-GTGTTTGAC--TCG-ATG-GGG-C-AATT-TA-
CCACTCTA-CAA---GC-TCTCGCAT-AG--AG-ACT--AATG-G------C-GAA-A--
G---GT-C-A-GG-CCTGC---T-T-TG-CG-----TGAG--T---TT-TG--CGC-G-A
C-AGTGCACT-CC-C-A-GT-TG-T-CGA--AACG-ACGT-CG----TTAGTAC-ACC-G
---G-G-G-------A-T-A-TTC--------CT-AG---CGTGG--AAG-T--TGCT-C
C-AGA-CGA---T--AGA-CGT-C-GCA-TATATA--TGAT-C--CTGT-TT-AGC--A-
AG----T--G-CTC-A-A-CAGTTA-A--TG---TGT-GACTGG-CCG--CGGGG-AG--
CAG-C-G-T-AGG-TA-C--GA-TGGACG-CC--CA-A-TT---G-T-CTGGC-A--GT-
-AG-T-C-GC---A--CA-C-TTATAA--TAA-AAC-CTTGGA--ACTAC-GC-GAAA--
CA-AGT-TC--AACC-GCAT-----AGC----CG-A-CGGTCCGTG--AG---C-A-GGA
-C-GACCA--T---TTC-A--TAA-AATAATT-GT-G---GA-G-TGTCA-AATTTTTAA
-CGGCCCCCTAGGAT--CTA--ACCACTGCTGAAT--CGTCTATATGCAAATC-GT--C-
GA-GC-----AC-CC-AACTACT---AAG--C--A-G--GATTAGGTCAC-TT-GGC-AC
AACTAT-GCGAGATT--CGA-AA-G-TA-GAT-ATCA-TA--T--GC-AA-GT-A-A-TC
-TGC----GGCATGATCTAGTACCT--T-T-G-TAAG-A---C-A-TAC-GATTA-TTG-
T----TTAGA-C--GTT--GGAC-T-ATC-TTG--T---A--GCG---TA-G----CG-C
---T-TCGTG--TC--TACG--GCGA-TTTG----CG-ACATC-GT-GAG--CAA--CA-
CC--C---CGGCGCTG--G--T--CTCGA-GTAAC-A-AC-T-C-TCAGCC-G-ATA-C-
CA-CCT-GG--AAA-GTA---AT-TT--CAC-AAT-G-CCT--TTAT-GG-CT-C-A-GC
-A-CC-G--TTTCCT-C---G-AG-GG-CGGCC-----GAC-TTA-CGG--GGGTTCGGC
T-T-AC-G---AGT-GATAC-G-CCT---GTAGAGG-AT-CG-CAA--C----G-TCGGT
GCGCGCGTCAA--GTTC-GAT-CGC--TT--GGA-ATCGCACAG--GA--T-T-CGT-T-
CCG-ACCT--GTAT-ACTC--ACGTC-C-CGGGCGTCA-C--CATCTTACA-----TAAA
T--TC--AC--A-CAA---TT--CAGC--GCTT--AG-GG---T--C--TGTACT--CTA
-GAA-T-CA-GAGAGGCTC---G--TTCAT-ATG-A-T--AATCACAG--C--GG-TA-A
GCGG--GCCTATC--TCA----C-AG-C-T-C-G---G--CCAAG---A-ACTCC--G-G
A--T--TG-T----ACCTGA-CT---T-C-T-AA--GAGTAC-----C-AAGA-T--GC-
-GGGGG-ATACA--GCCG-T-CTGG-T---TC-TGCCTA-AC-AGA----T--A-G-GCT
-A--GC--GTT-CC--ACT--GAC-TG---G--T-A---G-GTA--G--CA-ACCGATA-
AAG----GA-CGTA---T-CTGA------CGT-A---GACC-GT--A-A--GC-G-GC-T
TT---TAGCG-A-TAGAT--TCG-TA---T-A-GC-----C-GTCGA--AAA-ACA-TTT
-TATTAA-A----T---GTC-CG-A----T-ATTT----T--C-TC-CACGAT-CCTAGC
-CC-AAG-AGA-CTT--T---CAGG-----T-T--CA-CA-GAATTAG--TGC--GGACT
CTGCT----AT-ACAGT-ACA--TA-ACTCCCCC-A-G---G---A-CTAT---GGCA--
GTTTTGGGA-CTAGA-A--G-GGCC-T---TCGCTG-TAA---T-TG-GG-GCATC-ATT
-ACG-A--A--GAG-TTT-AC-TT---GA-CCA--T-ACC--T-T-AGT-T-A-GT--CC
G--C-AAGGTCCA--T-GGCGGTCCT--TAAA-------AC-G-G--G-----A-T----
-------------T--T-A-G-A-C--TCAAGT-A---T-----------T-CA-G-TT-
GGCCCT-A-TT---A-CAC-TC------T-A-CTC---AACGACAAGA-A-GGAGAAGA-
-CAC-GC-------CTT-T-TAAG-A-C--A---GA-CGGA------A---G-CCCAA--
T---AG---CG--A-CCGC----GAA-T-AGC-TA-GC--TGGA--GC-CT-AC-CAGTA
-T-A-GC---A-GCGT-G--AT-T-TT-GTG---GC-CGTT-T-A-CGG-CA--C-AG-A
TTGA-A--G-CTC-G--T--G--------A-TCC---TTACCAA-TTG-GC--T-GT-A-
G-TGAT--TG-T-ACGTCTCGTC-CTT--AGC--T---G-T--TTT--TAA-A----TAG
----CG----GTC-G-CAGGC-GT-A--AT-CA-G---GC--CTAA-TT-GCGC-AG-C-
-TATACTCC-AA-AGG-CA--A-TTC---CC-GA---GGC-ACATCTG-CTT----TAAA
TACG--C-G---T-TTACTC-TA-T-GAGT-G-T--AC-TATA-CGA-GTC-C-CCG---
--AA--G-TCTCCTC-AATA-CCCGGTGTA-GCACT-A--CGTA-TCGT---A-C-TT-T
GCG----A-T--ATTACGGA--C--C-C-AA--C-TA-CG-AAC-AGTAAT-GCTACG-G
--TCTTG-AG-TCCG-GCTGGACTTTC-GGC-T-GAGGGGTA--CT---GCTTTGCTCGG
--G-CTA-TG-AAT-TCCAC---T----GT--CGGAG-A--C-CTA----TCC-CTGGT-
-C-GT-G-GT----T-CGT---C----ATG--G-AG-CT-G-C-T-----G--CCC---A
T-CGAC-T-GCGGTT-G-CC--AG-CTGCCAC-TT-ATA-CTTG---TC-GA--T----T
----C-CG---TTTT-A---T-GGCTC---TT-CCC---TG-TT-GCCT-AT---CCT-A
A-G-G-AA---T---T---GA----C--GCT-GT-G----G---GA-GC---G-T--CT-
---AGC-G-AGC-GA--G-CG----T-CTC-A-AAG-----CC---GA--C-CA-A---G
TG---ATAG--ACAAT---GCT-GGACAT--AT---C--TGGCTCT-GCA-ACA-A-CG-
--CC--TT-ACGATGCT-A-GC-CGGG-T-CA---A-GTT---GTTTTGAA-C-AC-AC-
C-GT---T--CCCAAAAGA-GCT--TT-TA-CTG-G--GGA-CACCC-A--A-C--C-C-
C-CA-CC-AG-TG-GGCAAG-C-AAGGA-TATTCGA-TGAGT--A-CT-C-C-AG-T-CC
G-CGCC-T-CTG--AA-TCG-G--CT-CAAT-TT-CCAG-TA-CAAG--AA-CGGTCG--
-T-GA--C-----TGCCCATAG-CCA-G-CAATC-G-----------GG--GAAAGC-C-
--GG-ATT-CGG-GGCCTC-CG--TA-C-GG-AA-AGCAA--ATCTG-TTTAGTC-TG--
-----A-GGC---GC--TCC----TA-GGG---GA--CT-TGCG-GAG-A-C-GG-GT-G
GT-AC-CTGG---TGTCGT-ATCT-G-ACAGC-AG--TACTTA--CC-ATATC-A-A--A
GG-T--GC--TTCGGT-AG--A-CGC-GAT---A-AG-TGGC--GA-G---C--TCG---
C--CT--G-CAGCGCA-A-TAT--G-TAA-----G-GT-T---A--CGTTA-GA-CTC--
-AGCA--GG-TT--TCCAGT--AGAGAGAT-G-CGCC-TT----GG-AACT--TC-A--C
GGT-G-CAG---CT--CCA-G-ATA-TC--TG--TTG--CGGGG-AATCAT--C----A-
-A-A-T-AT--G--G-AC--TAAG-AC--CC-ACA-CGCT-TCCAGA-GA--CGTAAGCG
GTGTGC-TT-G--GTAC-C-TTAT-AG-AG-TAAA-CT-AT-TGGTAGA-GGATC--C-G
A-G-GTCGTT-C--TGTGAT-A-TT--G-----GATGT--G--T-TTAGT-CG--TT-TG
--TCG--TT--AA---A-----G-T--AA-ACC-TAG-TC--CAG--A-C-A-AA-G-GG
-CA--A-T-GAGTGG--C-T-GT-ACC----GT-GTACG-GG-AGT-A-TT--C-T----
ATATGAA-TCCC---GCGAACGCGGGT-AAG-GTA-A--TCC-AGG-G-A-ATAT-AGA-
-G-GT-CTGTAAT---A-CCGAGTC-CCCTAA--TA-TCC-ACTGTT-CGAAGTAGGAT-
AGA-GCA-C-GGATCGC---TG-GAAAGG-AGGTAGCT--A-TGC-T-ATT-GTA-ATAC
T--CGTGCC-AG-AAC-CC-AACAA----AG-G--G---TTTC--TTGGCTTGT-GC-AC
-TG-G-GTA-TA--AGGTC-GACA-A--CGG-CG-CCCCCGGGGTTGCG-G-ATGTC-AG
-T-CC---AA-A-CTGC-A-AGG-GA--GAT-T-TCA-----G-GCTAGTAAACG-T---
CCAGA-GCTTTA--A-T---AG-A-C--AAG-AC---TC--G-GGA----TGAG-TTTTC
G-G-A-CACCCTTCT--A---ATC--G--CCAA-C-TA-C-T--C-A-T-TAC-GCACCT
----T-T--CCGCGTTATAT-A-T--GG-CA-GG--CAGTAC-G----GG-A---TAGT-
CATCACG--TACGAGT--T-TAAA-A-GTTG--GAA-CT-TATG-GCCGA-A-CTTC---
G-CGCTATA-G---TTA-TGGGGAA-C-C-TCCC-G-C---TCTT---TA-ATT-CT--G
G-G-T--G--TG-G---G--GATTGACG---G--GCTAGCCT-GCC--CTTC-C--TAT-
G-AACGCC---TGACG----C-TCCG-CT--AAG-TGTCT-GA--TAAC--A--TTAAC-
AA-CATGG-T--A-AGCAG-CC-C---TG--A-AAT--TAGTGGCCC-G-TG-TAA-AC-
A-AGAGAC--CC-A-GGCTG--A----GAG--T-CACT---AT--CGGTGA-TG-T-G--
-TC-AT-CA-C----CG--GACTCCTTG-CCG-TCAC--TTATC-TC--GC--AA-C-G-
-CCA----A---G-G-GTCT-C--GTAGC-TTTTGG-GGCT-GTAGA-GG-CATT-GG-A
C--TTATTAAA--A-TGC----GTGCC-G-GAC-G-AGGG----ACGA-A---G-T-C--
T---CTTG-CACA-A-A--A-G---AT--AC--CT-A-TCGGTC----T-G--G-C-GAC
-AAGGGA--G-ATGC-G-CAACC-AC-CTCA-T--CT-CT--CT-AG-T-ACAGCAG-TG
------CG-C--ACTTA-GGT---G--GT-TGCCGGGGG-CC-TAATA--CGG---GTTC
C---A-TG-TT-C--ACA---G-G-AC-A-TCTG---T------TC-AG-A--GCACC-G
AGG--A-AG-T-CTGCCT-ACCTGTGCT--AC-G-GAGCTA--T---TC-TC-GT----C
AG-T-----C---G-GTG---G--AGT-CT-CAC--TCGTATC--TGGCGCGGG-G--G-
-ATAAG-T-C-ATGTGAT-G--C--AT-A-GCCT-G--AA--CAA-GG-ATCAATGG-CG
--A----AGG---TAG--TTA-AA--A-GGCGAATCCGGC--A-C----GAA-A--GT-T
A-G-A-A-CT-C---GT--T-G-T--GCG-TTGGC----TTG--CTC-GA-G--------
AC-CC----------T--GTGA---TA---AAA----TTAGTA--CTAG-AGT----GGC
--TGATAC-TT--A-CCACC--G--AGG--A--TC-TC--G-CT-TGAGGCC-G-G-CGG
-GTC-A-AA-ACC-A--CACGGC-G--G---AAG-CAA-A-A-GGCGC-ATGCATAT-GA
-GG-AG--ATGT-T-GA-ATA-T-CT---C-A-CG-GCA-T----CC-G--GGGACC-AT
CTC---GGTG----CC-TGTGTACAC----CAGCTTC-G-CTGAAG---A----A-G-G-
GGGGA--G-GG--TA-A-GGACGC-ACT--C-------A-GCC-G-----TG----A-TG
-AC--CT-TTCC---GGAAG---C-C--CG---CT--TAC---TAT-T----CTACA-C-
TA-TCG-A-CA-A---GC-T---A-TA--GT-CTCCT-TGC-GG-GCTAGGCC-T--T-G
GCGG-GTT--G--GACA--A-C--GC-TCAATTACAT---T-TGATAAC-A-C----G-C
---G---GC------T-ATGT--G-TGCAGGG-T-T-GG----C----C-AC-GAC-TA-
AG---AA---A-CA-CAATACC---GC-AC-GG----GAG-AG-A--GC---A--T--A-
T---GC-TCC----G---C-A-G-A-C--CTGGCTT-A--CGGC--G---GCTCAGAA-A
A-G-CA-TCGT-A---C-GG-GACTCTTATA-GA--T-ATC-CATTGC-G-C-TG---TC
A-TGA--TTGT-GTAGG--TATG-CG-T--TATG-CAA-ACG-AG-ATG--CGAGC-GCA
-CA--CGAACCCTAAACG-G-GT-TC-AC-CC--AGAG-AAA---TA-----GTC----T
C-AGACG-CGCTTCTTTA-CTTGTATAGC-C-GACG-C-G-CC--T--GTCCATCC---G
ACCCAG-ATCGTT-C-ATA--CCAAGTAAG--T----T-G-A-T-G--CT---AC-C-TT
C--G--CT-C----AT-TGGA-GG--------GG-CGGTG-GAC-T--GAA-TGGT-ACC
C--GG-GG--AGAAG-TA----A-G-TGTGACT-AAGGAG--A-----TA-C-C-A--AG
-G--GT--AGGGTGG-T-CACCTT-A-G----AT--GC-CATTAT--AT--CC---ACGC
TA-C-ACC-TA--TAAT-GTT-CCGG-T-G-CC---G-CGA-T-----GG---A------
ATTC--T-TGC---A-GC-TC---TAC--ATA-CC-ATATG-TTG--A--GT-CG---C-
-A-GG-ATT-C-C--GAAGAG--G-GCA--AGG----GGA-AG--GT-A-AAC--A---T
--C-C--T---T-C-GACC-C-CCAT-TGT---T---G--C-GG-CAG-G---GGTGGT-
G---GG--AGTG-A--C--G-C--TC--TGAC-GATAG-A--GAT----C-AAC-G-TGG
C-GCA--GTGCGCTC-CCGGATCC-TTTA-AG-CCACAG-TAAATG-G--GA---CA--T
ACT--C-T-CC--G--AAAAG--GG--TT-G--G--AT---C---A--GG-TCC-T---A
C-GC-A-TC----C-G--AGTAGAG--TCACCA-CGCTT---G-CA-T--CA--AGTA-T
CAAG--G-G--CCG-CGTC--T--TCG-CT-G-GA-GTCTGGT-C-CA--G-T-T--GAT
-G--GGGAACGT-CCCGGCGATAT-T----CCAATGGTGGAG---TGC-GTG-GAT-TT-
C----GAAG-AT---A-ATC-A-GC-G-GT-ACAAG-C---A---TGCC--G-CAGTGC-
-CCATGA-G-TAC-GAGACA-GA-ACTGAT--A-CGATCATA-AC-ACG-C--TC-A-A-
G-A--GC-AC-CG-G-GA--GC-G-GTG-C--CATA--CGCC-GA-TG-CCC-T-----A
-GGGAC-CAG-G-GTATGA---C--CAAAC-CGGTAGTG-CA-TA--C-G--GATG--T-
T----T--TTG--TT----GT-A-G--C-ATG--GA-TCTTTTT-----ATTT-AGACTG
T--GGGCGGGTA---A--AA---CAGA-T--T-ATC-T-CGT--TG-T----CGTGATG-
G-CT-TTGAGCGAG-T-AC-----T----A-A-GACCCGC--AC-A----GAGTGGC-T-
A--AA-T-A--TAGG-A--C-CTGCT-AC-GC-G-G-GAGGT--GT---A-A--AT-TGT
T----G--TGCGA-CGAGG-AATG-AGGCA-TTGAAAGC---C-TCAATAA--GT-CC-G
G--GT-CGACCG-GAA---A---T---T----GAGC--ACT---CG-AA----C-C---G
T-G-TTC-CATGA-AACCGC-A---G--AC-TAA-A--G--CC-C-AG-ACAG--GCGGT
-A-GA-CAG-TG--T-TG-CT-GA-AGG---GAT-C-CA--T-CG---ACA--T--GT-T
-ATCG-G--AA--CAG-GCGG--G-GTCCA-T-CTG-AA-AGTTTCCC-AC-A--A-GG-
G-C---GTTCACATATTCG-CGCC-CCA-C-GGC-CGTTCATC-GT-G-GCC-GTT-A--
GTCAC----AG--AA-ATA-AATT--T---ACGG-GAATCTGTGC-AT-TT-G-GACTG-
AG-G-A-AAGA-TAA--GGTGT---A--G---G---GTAGT-CT--C--TG----A-C--
C-T-TA--GAGG-ACTT--AAT-G-C-T--TTCC-C-GC-T-G--C-TG-CT---TGGA-
-CGGG--TTG-C-CGTC--AG--G-C-T--C--GA--CCG-GCG-GCA--TGGC--A-TT
CCATA-GGGG-AGA-GC----T-ATAG-GAACGT-T-AGGAGA--ATTGTTT-G-----T
A--TGTT-AGG---C---AAA-A-GAATC-GTT--AC-GC-ACT--CAGAT-A-A--CTT
TTTTGGT--CAC-CA-AC-CTTGTTGTTGGCC-TCT-TGCC----AAAA-T----TAATC
C-T-TA-TC-GTG--C-ATGAC-C--A-TAT-A--T-ATT--A---A--CACTCGAA---
TCCT-CGGA-C-TGC--TCCC---CCT---C-GT--TGA-AG-ATA-G-AACA-A-TGCG
-GCGATGA-C-G--C-AA-----CAAT-GGTTTTAG-G-A-----A-AC--GT-CT-TCA
-CG-TGCA-A-A---CT---AACCT-ATT-----GAC-C-C-GCGTC-C-CC-GTAA-GA
--GT-GAT--CTCA---CG-AAACATGT-----CT---TCCCTG--GG--T-T-TGG-CT
C-CC-CC-G-CCT---CG-G--TCT-TGT--A--C-AGG--G--TCAATATA---G-C--
TG-CTTA-A--TGCTA--TTTACT-GG-TG-G-AA--TT-CATTAGAACAA-----G--A
GA-G--TAGT-TATCTTCC--TG-A--ACCGGA--GGT-G-TG-T-CTC---C--CG-C-
TT-CG-CATACAC-A-GT-TTA-TGAG--G-C---G--CC-GG-AG-CAC-TTTAGAG-G
C--GGTAGG--CTCAC-C-G-CA-TC-ATTGGA-A-GGT--T-GGAGAC--TAA---CAG
CGC-CGAAT-AG--T--AGGA-A-GG---AA--CA-C---CC-TACTG-CGC--GG--CG
GT--GG--AA-C-CGAT-A--ACCCATAG-G-ACCAC-AGA-AC--C-GGACGTTTAG-T
-C--TGCTC-GC-CTT---A--A--G------TC--GG-TG--TG--T-C-G-CTC---C
-C----AT---AG-C-T--TTCAAT-A-C---AG--C--C--CG-C-C--GT--CG-GCA
---C--C-G-GTCAGCAAG-AA-TCGAAGA--AC-AA--CAA----TC--G-TC-TG-C-
-G-G-A-A-T-G-A-G-C-A--GG-AG--AGTCA--AA-G---GG-C-T-T--AT----A
GTG-AGAGGA-TCTAGA-C-TTAGTT-T-AT-T-CT-CGAAGA--CTCCCGACA--CGCC
----GATGC-T-G-AT-TACGAA-CC-GA--GCTC--CC-CGT-G-TCA---C----C-C
TAGA--ACCATCC--TCT-AGAA-TCC-GTGT-AGC--AATTACGT-AAATAC----GG-
AAC-CTGCTGC-TG-CCAC-A-A-G----TACG-TGG-TAATC-A-CCT--G-CCGA---
T----A-GGA--TTGGT--T-G-CC-GA--C--A-TG--CTAA--T-C-G-TA--AG---
CAAGA-TA-TGG--CC-T-GT--GTTTCG-AGCTG-CG--C--TCT--GTCAGGGC--TA
GTATATAGCAAAGG-GTAC-C-GGC---TCT-T-G-CAA-AGACGG-T---A-A---TCG
-GGATAATTG-ATGCG-----GCG---GG-CT-C-AG--AA-A--GACA--T--GGG-G-
C-A--GCT---CG----C------C-T-TC-C---CG--GAA----CA--C-G-C-CCTG
-G--TT-TT--TGGGC-GA--TCCAACC-AC--G-AG-ACAAGGGC-GGT-GGCT-G--G
GATGACG---TTGGTAA--T-ACT---GG--ATAATT-AGTC-GA--TCTACT-TAC-CG
A-TCA-GGT--T--GTCC-AA-AA-T-G--AGA-G-GC-TGCGT--G-C-G--TCTACTA
A-GT--A--T-GG----C---GC-AA--A-GTACGA--A-T-GA---TGGGTA-AT--GT
-AT--C-A-T-GGGGTG-GGCT----T-CC-ATG--AGTAC--AG-AAAG-A-GCTGG-A
G-G-CC-AGCCTA--CCC---ACCGCCTTTG--C-GATGTC--AAGCC--TGCA---AG-
A--CC--T-C-C-C-TAAAG-A-G-TGT--GGCGAT-AT--CTA--A--CG--A--C--T
-CAG-A--GG-TTC-----C-----CA-CACTTA-ACG-T-G------G--C--TC-TA-
AGTC-AAG--G--C--C-AC--T------A---CAG--GTCGGAATT-T-A--AGTAC-G
TGGACC-----AT---A-CA-AG---TCGGATGG-ATC-A-AG---TATG--G---GT-C
TGTA---GG--A-T-AGT-GT-TAATTAA-GAA--AAA-C--CA--TCGG--CTAG--A-
---CATCG-CA--G-ATAA-AAATC---C-T--A-T-CAAT-AG--------GTGG-G--
--T-AT---TATT----G--ACGT-CAT-ATCGGT--GT-GGGG--AC-GACAT-----T
--TC-T---G-TTT-GGAT-CGT-CC-GGG-TCCT---GA--TCCCTCA-----G-AACT
T--CAT---CG--T-TA--GG-A----C-C-CT---T-A--CCC-TGAC--C---CCCTT
-TGAAGA-G-GA-T--GGC--ACT-T---CATTCACTGAGGAG-AC--CA-GTTC--GCA
G-G-C-TGGGC-AC-CTC-AGCTG----G-TGG-CCTCC--GA--A--CCTTCTCTGG-T
GT--AGACAGA---AGA-CT--TATATCCTC--GTA--TCCGACACA-----A-G-A-AC
-TT-GC-GCGTAT-CGGGATGC-T-CC--GGAGAAC--GGA-A-G-A---GC--A---AG
--T-T-CC--TCACAATCAGAG-AAAAAGA-TT--CG--G--CCCAC--CC---G---G-
-T-AG--C-CTAATCAAAGGCAG-CCTA--G--A----T---G---CCCTAAGAG--GCA
A-A--GG-CAG-AAGTC-AG----C--G-TGAAGGCCG-C--A--TA--GCCACG---T-
T--T-TG-AGTTA---A-T-TG-TTC-T-GTAC--TA--C-GC--A-TAT--C---CTA-
A--C----G-----CGG----G-G--CA-TC---T-GCC-AA-T--G-AC-T-T--AG-A
A--GGA--T-TCA-GT----G-A-G--A--TGCGCTCT-A--AGG--A-TAACT-A--CA
-AC-GT-TAAC-GGCCCGAAT-----ATTTT-GTGGCT-G-A--AAGT-G----GGTA--
-TG--G-GG--GA--C-GAGAC-C---CATGTCC-TTGC-A-CC-AC-C---ATAGGGAT
-TAGCAGCCC-G-A--GC-CAA-G---GGGT---GA--C-GAG-A--CACT--C-C-AG-
-TA---AAACA----CA--C-A-TTA-CGCT-GTAA-TGT-CT--ACCCC-AGT------
-CGGG-GG-A--AGC-AT-G-A--TA-G-CT-G--TA--T--A--A---GG--CGCTGTG
AC-G-GC-G--G--C---GAGCA-AC-AGAA--TAA-GT--A---GT-ACATGTCAG-CA
---TAA-AC-GGAAG-CTGAAC-A-CT--AA-G--GGTCTGCCTC----AGTGCG-GG-T
-TCCG---AGGAG--CA-C--C---AC---G---T-A-TTTA---A-AAG-TC-TGA-AC
G--A-T-ACTCGAG--CG--G-AT-TA-G-TCCGA--TTGGAA-TG-T-GACTAA---T-
-AATGA--TATA---CTC--C-CTAC-GC-CA--CTGTC--CGGG-T--GTG-TCG-GCC
G-AGAG-GG------CGAAG--T--A---GTTAAGG----CA-C----A-G---G-CGGT
GA--T--C------G-C-----A-T--A-G---CC--GA---AT--GG--GAA--G-A-C
--A--T--TTC---ACA----A-CCGG------C--T--GC-TT-AC--G-C--G-TG-G
-G--GCT-AT--G----TCTGC---C-C--A----A-ACTAT-G--CA---CAC------
----GA-----AG-A--GCTA-TG-CT-----A-TTC---GC-TGT-TA--CC-T-A-A-
-TC----CA---TGGG-T---ATG-CTAC-A--C----------CA-TGCT--G-T-T--
GTTG--CGC---A--GC-GGG--C--C-ATTA--C---AAAGCG-G--ACGGCAGCGC-C
C--CTG-TC-GAAGTAG-A---TC--AGCG-CCGGTAG-T---GT-CCTG------A-TA
GGGC-G--GAC-A-CGGG---CA---AG--GA---C-TGC-A------T-ACTC-ATTAT
GT--G-TCT---------AC-CTGC--AGA--T-CAT-AT-T-AA-CGGCAT--TA-TCA
ACCTG-TGAACA-GG-AT--ACAC--CGT-CC-CCG---A----G-GCATG-CG-ATGCG
GA-------CA--GA-GGC-T-G-A-A-CC---TATCATCCACG--GCA------A-A-G
--G-CGC-C-CG--C--C-A-AAACT-A--GTCG-A-GC-G--AG--A-ATG-----T-G
-TGGCCT-C-C-T-C-C-A-C-T--TA--A-C---ACGCGTT-GCG--ATCTG----CA-
AT-A-G--GA----CATCC--C-AT-GGCT--G-C--G-T--G---T---CC--GGA-TC
CTAGA-G--TACC--GA-TA--AG-C-TC--G---G--GC-CCG-G-TATCA-A----TT
CAT--GCCCCGA-AGC-GA-GT-G-T-AAC--TG-G--GT---T---GGG-----AA-AC
GTC--A-GT------T-ACA--ACT----ATT--GGGT-C-G-TGT-TTGAG-GA-TAC-
GGT---A-GA-GTA---T-TTTCGA--CG--CCC-CCG-TT---ACTG-A--AG--T-GA
C--GAT-GACGAATA--GG--C-A-A-G-GTG--CAAA-GA-A----C-G-ATGACC--T
C-AC--A-TAAG-A--GGATGTCGT--CAG-GA-GG-CA--GC--G-C---TCG-A-GAG
A-AGA-G-A-C-TC-G--A---CTTCAT-A-TGTCAAA--TGA----CTCT-G-GTAG-T
-CAG-CCGCCGTCTT-CATAA---C--TG----T-GG-A--C--AA-CA-GT-AG-TA-G
AATATA-CGG---AAGAC-GCCC----G-AAAGATGAC--CG-G-TCA-CCACT-GAGTG
T-ATT-ACG-CATC--A-CAGA---TGGC--AAC---A-GCT---GGAA-C---GGG-C-
-TC-TCA---TC---TA-C--CTGCCT-CGC-----AAGTAA-A-TACCAA--GG--A--
A---T---G-GCGGC--C-TC-AC-GCGAC-TG-TG-A-GACGC--CA---G-AT----G
G-GTC---ACATA-GG-A-ACG-T--G-G---GG-AA-CAGTACGA----C-G-A-CCG-
G-CTCTAA--CGT--GCTGT-T---C-TT-CG--GAG--T-T--ATT-TACA-G--GA--
-C--G-G---CCGTTAACT-T-T--GACG----TA-C-C--GGCAGCAA-CA---T--CA
A--GG-A--T-AGAT---AG-C-A--GGAGGTAC-CCATG-GT--ATG-A--T-GA--GG
-T--TA---CAC----C--T-AATTCC--C-T-AG-G-AG-CCTCC-G--G-T-C--T--
TCAA--A--TTAA---GGTGGGC-A---AA--GGGC---CCTCC-C----TCGA-AGCGA
--CGAGAT-GAG---TG--C--CCGT-C-G-CA---A----AA--G-GCCA-GC---G-A
--A-TGC-T--A-CAAAAT-CTGAGG-GT---GT-----AATCCCAAGGCGATGCACAG-
G-CA--G-TA---TG-C-GGAT----TGT-T-GAACACAG-CA-G-G-AGG-CT--ATG-
C---C-G-GT-AGG--T---GTCATGCTC--ATGGG--CATAT--G---CC-GA-AT---
-A-G-A-CATGGAGG--C-A-G-A---C--G----GA-A-AG-C-TC-TAGA-CT--CAT
G---TCAA-AG-G----C-G------CT--AACCGC---GAG--T--G-CGTA-C-G-C-
GC--CTTAGC-GCAC-AGACGT-ATCC-A-TC-C--TG---AGC--TTTTAAA---TTTA
CCG--T-ATAG-CTCC--GAAC-GCAG-TG-TATA--TTGT-CTAGC-T-CC--G-AAC-
C--CTA----TCT--CCTT----CA-------GTCCA-CGTT--C---T--GAC--A--A
GTTGG-TCCTG-TA-CCCGCA-CA-TAAA-TTCT-GCATC-GC-CCG---G--AG--T-G
T-CC-G-C-TCG-C-GGT---CC--TTCACG-CCT-CGC-AG-CCC-G-CGGAG-CTC-T
AGA-CTATA-AT--ACA-G-CTT--C-TACAAC-AGC--GCCACCC-T-TCG-G-TA--T
-AAT---A-G-CAA--TGA---G-G-GTC--T---AGT-C--ACT-T---TCGG-CTA-T
CTCG-GCC-T-T--TGTT-AC-C-GA-----A-GTCA--GAC-G-GACAA-T--AGGCCC
TGC-------C--C-CA-ATGC-CA-TG-CGGT--A-A-G--GC-ACGGAACAGCTTA-G
G--GA-G--C-G-C-----GCCGCA-ACCT-TTA-AA-TGT--C-T---CA-TCG-TCA-
AT-ACT-G--CC-AGC-G---C--CCAC--CC--CA-C-TG---GGC-G--GG-G---G-
A---TGG----T-CA--G-ACACCGC-A---T-ATCCGTGCTT--TCCTGA-TCA-A-A-
--GCG-CAGGTGAGC-AA-GA--GGGA-CAA-TT-TG---AAC-G--A---------TGC
AATAGTTT-GCA--GGTAT---CC-GTC--AA-AC-----TGGAG---T-CGAA-CCA--
-CCC--T----A-A-AACTCCTGTC--G-CC--A--C-G--AC--G-AT--CCG------
--AGATCA--G--G-GT---AGC-T-G-T-A--CTG-A-A-GG-A-A-C-AA-----AG-
GC--G-GCT-T-----CGA-T-CG--G----TCT-CG----A-G--C----G-T-AAGTC
CA-G----G---T-T---AT---A-T-CT---G--G--G--A-GTCA-GGTAT-T--A--
GTG-TATT-TATTC-A-G--GACC-C--G-CA-AGGC--T-C-ATCC--ATT-----ATC
-GTC-GG---G-T-AT-CAA-----GC--CG-TG---CGAG-TA--C-TTGG--C--CCC
ACC--T-CGC--A-TTA-G-C---A-G-A-AGAA-CC-A-A----C-----AT--AGTT-
CC-G---T--TC-C-C-CT-CACGACT-CTCCT-GA-GG--T---T--A-GCGC-CTCAT
CA---T-AC-AG----AA-CTCT--GC----C--CG--AG--A-A-AC-A--TA-A--GC
C--G-CGTTAAAC---TTC-CT-ACAC--TAG---CA-AT-A-CGTT---GGCCA-CA-T
--A-G-GGGCCG---GTG-TAT-T--T-C-TTATC----TT---T--AA--GCCTA---T
TT-ACT--CT--AGGAG-CAAGA-A-T--CAG-CCG-TCGT-GCA-CGA---CGA---T-
--TC--A--TA-TCAT--CCC-AAT-T-T---GT-A-GG-----C--A-A-A-AT--G--
G---T-CAC--G-GTT-C--GC-----CTAA-T-C-----TT-----G---G--AAAGT-
TTA-AG-T-GGCAA---C----AG--AA---TCTGCA--A-A---G-GTACCCT-GG-CT
A-T-ACA-C-AGAAG---G-C-CT----GGG-TC-GACAT-TAAC--T-T--T---AA-C
-GCG--T--C--A-T-GATCT-GCA-C-AG-CCTA-TC------GTA---TC-A-CACGA
T--CGC-T---AG---GGA-TC-GG-CC-G--G-TAC-C-A--G--A----TG-G--G-G
-G-----G--A-------GT--CCT-GT-T--A--TC--------CTG--GCGCGG-C-G
-CCAGA--CAA-AC-----TCGCG-TGAC-T---GA-CG--CATCT-----CGC--G-GT
----C-G-A--TCGG----CT---GGGCA----A-T-AT-G------GA--CG-TAAC--
G---GGG-A--G--C-GC-TA----TC--TTC-CT-C-AT--TTCG-ATAG-G-CGCT--
C-T-G-AC-CAG----AA--G-G-GTCA--TC----CCGG-A-A-ATA-AGT----G-G-
G-C-AG--A-GAA---TAG--CAA-CG--GC-TGGGA--CCG--T-TG-C-TTC-AGGCT
G--G---C-----AA--AA--ACA--G---C--A------GTG--C-GC-T---T-T-A-
A---AG--CGGGA--A--GAT-CTG----A--T-C---CGACC--C-T-A-GACG-T--G
--CC---G-AAGTA--AATAA-C-CA-CG--C----TTTGGA-G---A-GT-----GTG-
------ACCGCG-T--T-GT---G-A-----CA---GC--AC-CTTAT-T-G--A--CA-
---------C-TGA--T-T-----AC-CCT---ATTT-GG---GACC--T--A---GTA-
G---C-------T-TGCAG----GCA--AT------C-AG-C-C-A-A-T--GT-GCCA-
A------AG-----A-A-T-CGA---C---T------CT-----T---AA--AGCG-TC-
G-AGT------CG--GG--ATT-----AT-----T-G-TTG-C--AAT-G-TC-C---G-
-A-T--A--CT-AA-GC----AG----TAG-GA---TTGG--CAAGAC-A---AA---TC
A-TC-T--G-TC-C---C---TGAG--CG-C--ATG-CTTC--C-C-------GC-CCA-
T-TCGG--T-C-GTTACAC-G-GCC-A--GC-GA--GC--C-GTTA-CAG----GAA-AT
--T---G-TT--TCTAGC--C-A-G-ACAGTT-G----GCT----C-CCA-ATT-T--TC
--TTT--AGAT---TAT--TA--CA-A---T-CA-T-T-GC--TTG-GGC-AC-T--C-C
A--G------CCAA-CT---G-G-TTC-CTT-GA-G-G--GA-AT-G---G-CATA-TT-
----AAT-AC-A---TGGATCG----TC----TA--T----GTA-AA-ATCC----T-CT
--TGACA--C-C--AG--GGT-GGT-TA-G-CGA--GT-G--TGG-------CGT-AT-G
-TGAAA---AC-A-GC-AGC-ACC------TG---TG-C-TTACC-CG---G-T---CC-
--CA---TC-GT-T-G--GGC-T--C-C----CTTA--G---A--C-C-A----C--CTC
G-GAC-CG--A-G-TCGC-A-C--C-AAG-TGGCTAACCC-A-G----G--GAA---ACC
--TGT-AGCT--TCCAT--CG-AGA-T-TGACGTG-C-GCTGT-CACGT--A-GAT--TC
-T-C-A-C----CAG--C---G--CTGA---GC-A-G-AT-A-TT-CTGA--TCTG--CG
---CCG---A-TA----CA-TTTCGTTCC------GAG---A--TT--C-TAA--T--CA
--C--C-GTTG----GTT--GA-GGA--TGCT-CTGGACT---G-A-A-ATAA---GA-C
CGGGAG--TGC-C-AAGATA-A--CTAA-GTGACT--ATCTCTTG--CTC-GTG--C--G
TA-G----GAG-C--TG-T---GCA--G-G--GG-CGT--GAC----C--CATG-G-G-G
--T-G-GG--GGTT-C-C---G-T-C---GC-TGC-C-AGTGT-----T-GTT-G--TGG
CTGG--AGTT-TTG-A--T----CT-TGGC-CG-G---TC-CA-CGAGT-CA-AC-GTC-
TCGCGG-CG--TCTGAG-G-C-GTC-CGCGCTCG-AACCA-T-T-TCC-TTCCGC--TCC
T-T-CGCGG--CA----C---T--CACTACGGCCTAG---GA-CT--A---CGGAG-C--
C-GT-G-GA---TTCGC-GCT-G-GAGACA-GCC-GG-----GCGGTTA--TC-AC-TA-
-AAC--AAGTGGAC-G-AAGGA--G--TTTT-T-GT----C--ATC-CGCG--T-AG--C
-GAT-CT-C-T-A-A-CTT-T-CGT---GCCACA---T---TT---TC-CCCTAA-T-C-
--G-GC-CACT-CGCGG--CAT-TAA-C-G-TC-A-------TTTT--AA-GCGT--CG-
-CGA-C-T-TC-T-G--AGTTG-TCA--A--CGGC-CG-C-CCA-G-----CT-CCT-GC
TT-AGG--GGA--TACAAATG-A-TCT-TT--G-CCCA-C--C----T-AGCTCATC--G
TCT-CAAC--CTC--C--TA--C--TG--AGGC-CCT--C-C--GCG---TA--G-T-GT
-TGT-AC-T-CTT-ACCTGCA-GGGGT--A----C-C-A-G--GGG-C-CC---TGGG-G
GT-CG-A--T-G-GGTCG--------GT--TACA----TCT--TTT-G-ATGG-GCG--T
ACC-A-CA-----TTT-CCT-A-T-G--T-C--G-G-CCCCTCGTAA--A-A---A--TT
---AG-CTA----GA--TT-T--AT-CTC---G---T-T---A-A--C-A-C---T--TT
--TG---TTT-CAC-G-CT-TCCG-GCTC--GCACT-CGG---G-AAG---T-GTAC--G
--AA-TTGCAAC--C--CT-T--ATGGAG-T--TG--A--GG-C-TT-T-CT-CTTG-AG
-GA-TG-A-TCGGG--G----TCA-GC---T-----AT-------T---C-A--TTA-AG
C---T--G-CCTT-G----ATCA----C-GGTT-AAG----TAA-T-T--TG--T----G
---G---TAC---T-GA---T--GTGAC--GT-CCC-T-T-CT--G-G-TA--C-C-AA-
--AACT-T-TG---CGA-AGA--CT-AGGGA---GTC-C-TTACCC----T----CTT--
C-TTC-G-CG---T-G-TGCCAGAT--ATA--G-G--CCCTGACGC-GTA-CGTAC-GT-
-GTTT--G---C--C-CCC-CTC-C-TGCATA---A-T--TA--G-CC--G-CA-TTTGC
AAC-C-----CTG--GAACGCAGG-G----TTG--CCGATC-C--CC--TTCGCGGTACC
TCACCTTCC---GG-C-A----G-CTTTCCC-AT-CC-CCA-GA-CT-GG---TGG-C-T
C-A-G---G--T--T-C--GTGAT-ACG-C--C-ATTG-CA-GG--GCCGGA----C--T
TGAAA--A-C-AT-------TAATTGTTT-TC---TC--GTAC-A-TT-ATTG-GCGCTT
-CA-C-TA-TG----T---A-A-AG--AA-GACG--AG--A-AC---T-TCTCGC--TC-
C--A-CCC-CTAGG-G-AA-C-G-AA-TCCAC---G-C---T-A--AGG--A---AG---
T-G-G---CC--T--GG-G--C--T-CAGG-A---ACATAA-AT-GGGAGAG----TG--
AG--TT-C---A-CT---TA-AA--C-CT-AGG-TGAT-T-TT-C-A-AGCT-CATGGG-
A---ATTC-AT--ACC--C-AA--AA-C-T--ATTTCC-GTC--CA--GT-T--CGTG-G
--CTGTA-CG--T-ATG---T---C-G-A---AG--C-C--G--T-TT----CTC----T
-C------CC---AC--A-CGG--A--G-GT--G--T-A-G-ATAAAC-A-----G--GC
A-T----C-AA------A-GC--T--T-C-CGG---CT-CA---------------A-GC
GTA--C----AA--CG--GCAA-TG-TGC-AAG-G-----C---CCAG----G--G----
A----CTGAA----GT--C-CTA-A--A-CAA---ACGTGG---AC-A--AC------C-
AT-T--A-TT--ACGC--CTGT--A---A--GGCTCC-GA-GT--G-GA--CCAA-C-AG
C--G----C---TG----T-C------G-CGGCTCC--AT-C--C----A-A-G--GTA-
GC-GG--AG---GTA---TT--G--CGG-CC-GCT-C--CGGG-CTC-T-G-T--AAT-A
------A--TT-CTA-A-AA----AC-TC----T-GGA-CG----G----TAGACGG-G-
A-A----AC---C-CT-G-A---C--GG-------G--T-------G------A-G----
-G-C--G-TC-CA--AAC-A-CCT----AA--TAC---C-----G-CA-A-CC-GC--GG
---G--GA-TC-----A---AC--GA--------GGAA--A-AC-G-CT-----G-C---
---GAT-T-A--G-----G-GAA--AAT----AA----C-G-----C-TA--GT--CATG
GA---G-----TTGA-T---A-A----C-AT-CA-GC-------C--GG---A-G-G---
C-----ATC---AA--G---G-C-G--AC--C-ATG-A-G-A---CT-TCTATGT-GTGA
----TGCGA-CTGG--TT---G-C-A--T-G-T---C-AG-ACG-AG-TG------C-A-
CA-C---TT-GG-C-AT---CCG----G------AGG-AT-A-CT-T-C----A---C-G
----G-AGT-T-A-T----GGG-ACCC-C--T--GGT-C--GA-G---CG-TC---GA-G
GC---GAGTAT-GTGC--GACGCACGGG----C-CGGG-C----GT-C-C-CA-----AA
A--A-----A-T---A-----G-------C--G--GAC--A---A-CT--A---G-----
A-CC---T--C---G-T---TC---A---A-GT-GT-CG--A-A---GTG-T--AG--TA
CCT--TA-C-C------C-AA---AC-T---------GATG-C-G-AA-CA--AAT--A-
---AC-A-C-T-AC---CCC---GC-TCCT-AC-C-CT------T--C-----C----C-
C---A--T----T-G-CCT--GAAA-TGGGTCCGA--AGAGGCT---A----TA-A----
-GA-CC-AC-GAAAA-G-C---TCT-C-ATTAGG---TC-TGC---AG-TC-C-GG----
AA-GAT-AGGG--CCC--CGG--AG-A-C-G-C-TG--GCTTC-A---T-GG-G-CC---
GT----AT-G-C-T--AA-C------C-CT-CAAA-ATC-T--TCCA-A--CCAA--GTC
GTCC--CT-CC-C---C-GG--AAGA---GC--A-AA--T-C---G---TCGGGT--TCC
CA---TCC-----CA-TCCT-AGA-CC----T-T--C-G-TC---G-GCT-TC---CGA-
C-TCAG-----ATCGA--C-A--T-G--C-GCC-C--TA---G-GA--------GCTTCA
TG-----CA--TC-GA-TCA--AC-CT-A-T-GGA-AGC---TAC--AC-A----C--T-
C-----A-G---TTCAG---AT--A-T--TGCTA-C---A-G-C--GGACA-T-GATACC
TA-TG--GC--TT--TC--T--G-----AG-CT---C--TA-A-C----A--ACAC--T-
A--G-ACG------AAGGA--T--G-T-C----TTCT--A-C--T-G-AGT-A----T-A
--------CTGA--CT--CAGAC-----GT-TT--CA----CG----CTGA--G-A-G-T
TTC--ACTCCGC--GC----A-T-A--AC-AG--ACTT-ATG-CGCG--CAG-C-C----
-G--C-G-T-T-C-G----CT--AT-C---GG-A-T--A-CA-TCCC---G-CG-C-G-T
TAG-C--T-GC-AGC-CAG-G-T-AT-A-ATTAC---G----CT-AG-AG-T-TGCCG--
-T-TG----A---CC-AT---AC--T---T-TA--AA-TGG--AAGG---CCCCC---CA
GAC-CTT--CAC-CTTCAAGG-T--CCAG-CGC-A-GGCAG-AT------AGAG----GC
GGTA-C-------GCAA-CCT-------TG---A-TAGGG--G--C---C-C-TT--T-T
C-TTGT-C--ATATA-GA-GC-AC-----CA-G-G--GCA-A-A-A---TC-GGTT--CT
A---GT--TGCC-C--C----AGG-C--A-A----T--A---A-CC-C-A--GC-CA-GT
---G-CG-TCCT-G--GC---AT-GC---CGAA-T-ATG-A---G--CACG-A-------
G---C----CC---G-CT-GT--TTCCA-G-G-GG-CAGAG-ATA--C-TGCAGGGG---
ATT-CCC-T-AGG-CAT--------G--A-G-TGGCGT-T-G-GAAGG-G---GCTG-CA
-GCCAA----AAT-C---G--CCC-G-CCGG---G-----CA-GTC--G-C---AG--GA
-----A-GCG---CCCA--TG-CCT-C-TACA---CGATG--CCG-TT-CG-T--AAG-A
----G-T----TC----T-G-A-T-T-AC-GGAG---CT-T-GCTTCGTC-----A---G
--T--TT-A-C-A--C---CG--C-C-C-TG-C-AG-A-A-T-AAC-AGCG-----AT-C
CTA-ATTAT--AC-C-AA-GG-TGA--C-TT--CA----A--T-C-----GCA--CG---
-AT--G--G-A---AG--T-CCTG-----GTAAACC---CA-CA-GA--TCATAG---AG
--T-TGA-CT-GCCT---C--T-GCT-AAC-CGGCT-CT-G-GCCTTG-CC---TGCTCC
GGC--A-AC--ACA---AC--AC-GGA---AGTG--A-CG--ACC-GGTA-CA---C-GG
AATC-T-C---TATA-CGGTAGCTC-CGT-AT-----C-CGAATTA-G-C---GC-C--A
-T---T--CGG----TG-A-ACG-GGGA-C-G--TA--TTCT-T---A--TA-GTT--CG
--CA-GGC---GAGG-A--G---A-GAG-T---G-ACA--CA--G-G-TCATCACGT--T
ATGT-C--AAGAG--TGGC---TCCAAA-T-GTGG------ATG-ACT--AAA----ATT
-----GC---A-ATCAG--A-A-GA----GTA-TCTG--GGA-G----T--CG-A--TA-
A-GGTGT-CCTC-GGCT-GA-GACCG-CGGGA-CT-GATTCT-T-TCTT--TTT-TATGT
----T--T---A---TCCT-GC-C-C-G--GGGT-CG-GCC-TT-A-CGATCGGC--GGC
ATT-GTAATTCA-GGTAGATTT-ATGCA-GAC--C-CT-GGCGGT-GCGCGTA-AA-AT-
-GAC-GG--G-GGCTA-CT-T-TTG------ATC----GGGG-G-C-GT--TATC-C-AG
-GT----AC-AGCAG-TG-C-C--C-----A---CC-A-G-C-C-T--TA--A-TA-T--
-TCACT-C-CCT-GGA-G---AG-TCTGG-GCT---C-----G-TGCG--AG-C----G-
CTT---T-G-T---GG-C--A-CGT---G---GA---A-T-C-C-A-TCG-GATCC-TTC
GT--TCCAG-ACA---G--ATC---TGGTC--A-AAAGG-G-A----TAT--CC-CCCGT
---T-A--GG----G-C-C-TT-T-G-T-AC-A-ACG-GG--CA-CGGGGGTCCCGCCG-
-C---TGCC-C-G--CG-T---CA--CT-GCA-T--TCTA-C-TGTT-TGA-A-G-TTGC
-GC-A-G-CTG-AG-TA-G-ACCG-A-G---T--GAAC-T---G-AGTATGT-T-C-GT-
GTACT-CCCT-CG-C--C-GG-A-G-T--T-CA-C-CC--AC--T---T----ATCGT-G
GGG--C---ATTTC-GC-AGCAC-C-GC-AAG-C-AA-T-G-AGG-TGC----C-T-C-T
-AA--A--CCA---CCGG-TC-C-ACC--TCT-GC-GACTGC-CTT--TACCT--TT---
--TGT-GTA---A-T-CA--C----AT--TT-AA-GC--C-C-AA--C--T-C-GGCT-C
-T-G-T-GATCATA-AG-T-----C-TGCTA-C--AGT---CTAAA-GC--G---TCG-A
GTA-A-CGGAG--AG-CTT-G--GT-GC--GGGA-CC-T-A-C-T-GC-AAGAT----T-
T-T-C-TG-CTG----TA-A-GGG--G-AC-TCG-AG-T-CCGT--T-C-GTA-AG-TTC
--TC-A-CCG----CTGGCCT--CA--T-G-CAGA-TG---CG-TAT-GCG-ACTA---A
CC--G-GCATTC--GC-CTAC--T-TG--CTT-GT-------TA-G-TTAGC--C-GG-G
G-CGGGTAAA-ACA--CT-CGGTC---CG-GCGTT-GTT-TAC-C-CT-ACA-GG-C-TC
CT---A-T-G----CCGG--TC-CCAG-TT-CT-TCTTCGAT-C-TGTGG--T-C--T-C
GGA-GG-GAAGT-TTGCTGATGGTAC-CGCC-T--ACGTAA--CG-----CG-CT--AAG
-----TC-A-AA-A-G--AAA-CGGGGC-TTGAT-G-GAC-CCAGG---A-GAC-TTG--
AGGATAGCTGGACT-T-A-G-CCTTAAGGCAT-AC--CA-GAGTTC---T-G-G-A--A-
-GG-AACG--GGCGC-GA-T---T--TA--ACA--A-T-CG-G--CTACTA--TTT-GCA
G-TC-TAC-TT---AACGA---T----A--C-TG-TC-AAC--TGG--A-TTTCA-T-GG
---A-GCC---TA---T---TTTC-G-AGCTA---GT-T-GGAA-CAAGA-G-AAA--C-
-C-GGTAAG-TAA-TTAC-ACTT-C--TA--ACTG-C-CTAG-C--AGG-TA-----CCA
-AGTG-GTT--GC--GAC-A---C--A--TCG-AA-AACA-AAGC-T----G-GGCC-G-
-CG-T-ATG-C--GA-CA-GT--C-AT---GAC-A---T--T-CTA-GCTGC-A-T----
C-TA-TAAAG-AG-G-AGGGT--CGGCAGAT-T--C---GT-T-G--T---T-GTT-TT-
T---G-G-A-G-G-AC-T--CGCC--AAATCTAAAT-GGGG-ATAG-TACG-CTCT-AAG
CTTA-G-ACT-CTCG-TA-G-T-TAGTTATA---CTGA-GC-T-G---GCGATC----AC
CA-AT-A-----CTG-T---AC-C-GG-GG---GCAG---T-A--GA-G------CAT-T
CAGG-AAT-CAAGTA--ACG-AAAA-T-T----G-GC-GT-CCGGC-TGG-AT----AT-
-GATT-C-ACCCTCC-T--TTC--T--C-G-GT-T-C-A--T--A-T-GGA-TCGTT-G-
G-A--GCA-T-TGAAAGTAA-CT-C-GC-GA-AT---CTAT--A-TGCTGACGGT-C-GG
C-----A-AAA--CTCAA--G-A-G-GG--CA----A-T--GAG---A-CT-T----CCG
ATT-GA-G-TT---C-TC-AC-CC-TGCC--GT-T---G--G--AG-AGTCAA--GCTA-
----------GG------GC-G-G-C-C--G-AA---CCG-ATT-CCGG--G-G---G--
A----CCTTT--GC-GGAGGCTT--GC-CA--C-TA-A-T-CA-A-TC-GG--GCCA-GT
-TG-AG-C----ATGA-T--GGC-T-TAT--A-AA-CC-CC-TAT-CA-GAACA--CGAA
TTCA-TC---ATG-CAG-A-C-GGAGTCGGTAG----GCCC--ATC-C-GC--A-GGC-G
A-C-G--T-A--TCT-T-A-T--TATACCC----ATGC-----T---TGA--TT-CC-G-
C---TAGC-G-CCT--G-A-AAG-TG----A-CTA--CA---A-G-TCTA-T-C---T--
ATC--A--CTGA-T--C--G----G-T-G-GG-CATTA-GTT-GGCA-TGA-AAATGCAG
TTT-CTC-TGG-G--AG---ATCCGCG-C-CG-T-CCT-CGGT-CCCAATGG-CTCC---
--AA-AT-C-GG-ACCCGCT-CCTG--TG-CT---T-TTG-AT-GT---ACAA-C--CG-
-TGGC-CAC-AGT--C--GGAT-GCG-G--C-TGAAC--T----GT-C--TCC-CCC-T-
T------ACTTAAAA-A-T--C-GG-GGGT--GAA---AAA-GCAGACTAGA--CTG-TA
-ACTACCA-G-TCCGTT---G-T--CC--CCGC-AGA-TA-T--A-CGT-CA-TCCGC-G
CCGG---TTGG---GA-TGT-A-GG-TGTC--T-TTAT-ATA-CTT-C-G---GG-A---
C---GTTT--C-GA-C-AGTATG-C--CA-----CACG-C--T----ACG-C---G----
C-T---CTGC--C-C-G-A--AAG--G---CC--C-GTG-A---CTT-CG-CCT--GG--
--AC-GCC---GGCCT-GCGACC--C-GGGG-A---TC-GGGACCTAG-GCGA----TG-
------GCC-A-TCAACTACG----TT-TGAAC--TAAGT--CC-TTCG-A--TCGG-TA
AGCACC--ATGACAT-----GG-----CTGG-CTTCCCCACG-C-GT-CCT-A-AA--A-
-T-TAAA-AT--CATA-CTTA-C---T-CCT-T-GGC-CCGCT-GG--TAAACACTA-GT
-G-G-TG--T--C--ATCGG-GCA-GA--G--GTT-GT-CAGCACGTT-TA-G-AT-TCT
AG-G-T-CCTCC--CGTA-----TGTCC-GA-G---G-T-A-C-C-C-GC-G-G-A--AG
AATA--GT-T-CC--GC-ATGTT--C--G--G---TA-CG-GAGCC-TG---TGG--GTG
GGGG--AGACC-AGCTATAACCT-GCGG-ACG---A--TTAG--GCG---G-G-C--T-G
TCCG---GAAC--AC--GTA-CT---TT-CTGGC--G-AAG-AT--GTA--A--ATA-TT
A----CT------TTG--GTTC-C-T--TT-A-GCGCTAATACC--CA-A---G-C-G-A
-C-TT-AAGTC--C-TG-GG-TTG----C-C-A-TAT-AGAGGGT--AT-TC-TCCG-AG
AAAA-CG-G--CGG-TG-T-T--AGA-CT-GT--CA-TGCC-C-CGCA-CCTCC--CGTG
T---T-A-TAA-ATTG-GAA-TGACTGG-G-CA-CTTG-CATTACTC-----GGCG-GG-
A-GCC---GC-G-ATT---CATGACTCA---G-G-AAATT-CA-C-AACC--TGT--GA-
T------GGGAA--AGA-CTGC-ATAGT-T-G-ATT--A-AGCGATTAGCT-TGT-ACG-
--CG-AG-GTCA---GG-TC-CAG-TCG-A---ATA-G---G-AGG-ATCG-A-AA--GC
-CCAG-GTC-T--GT--GGCCCA--CC-TCTA-C---AG-TT-T---A----TA-CGA--
CATGTCG-GG-G-CTC-CGATAG-AGTACCCG-T--C-T-T-CAA-TCAA-C-CAT-AGC
C-ATT-C-C--G-TG---T--CAA---GG---T---TTGCC-GGTCTAACG-AG--C-AA
--C-CAC-A-A--T-C--C-CTCCT-ATGG-GTAG-GGTGGT-CCG-CGCC-GAT-ACTC
--C-AATG-A-TG--AGGC-CGGAAT-CA-GAGC-TCGCA-TAATG-T-T-AT-GC-TC-
---T--TCCG--TG-G-TA-CCATGGAG-C-CT-CTGCTT-A-TCGTAGTG-A-----C-
AG-CC-A--GT---GA-GTAA--G-GCGA-A---AC-G--CT-TAT--AA-AG-A--C--
GAAA-CTG-A-TAGCAAG-CA-CCG-TGC--CACT-A--AT----ACCA-CC-A-CAT--
---A-T-A-T-GTAG--T-T---ATGAAACAAA-AC--ATCG--G-A-A-CTC--AATGA
GGG-GGATGGCAT--CGG-TCGG-T-CTATT-C-G-T-T--C--AG-TACTT-CT-C-G-
G------GT-GC-TC-T-TAGCG-A--CTC-GT---G-T--C-C-T---TGTGAGT-CAA
------AG-A--CT-TC-C--AG--AC-T----CT----T---T-GCT-TGA-CC-----
---CG--CAA-G-T---TCCCCC-G-GT---T-A-GGTTC-GC------CC-C--GG-A-
GG-A--A---GAA-CCGTGCG-CGCA-C---TCC--A-T-GTTG--AG--C------C-A
-GA---CC-G---TCGA-C-T-TC-TT---GC--CG--AGC-G-G-GT----GA-TTC--
GC--CC---TG----G-CC-------T-AGCAC--TAC--C-T-AC----GA----CC--
A--T--A--G-CAG--G-CA-CA-C----G-C-TC-C--GCG-TAC-A-C--C---TCC-
A----TGTAA-CTATGCACT-C--TGTC----GT----C----TG-T-CG-CTG-ATTCG
C-AA-CTA--GA--AAT-CACGCTGCG-AACC-GT-CTG-TT-AAGACC-AA--T-G-CA
--GA--CTGAT--TTA---AG-AA-C-T--G-TAA----CC---C---AGGTTT-CC--A
-GC-C-AG-TAACGAC-AG-GTCCTCCATCG-G-GGGC--CTGAGAGGAATCCG----T-
-CAGTGT-TCTATCTG--TGT--GAT-CGATG-A-A-TT-A-GAG--A--C-ATC-T-T-
C-AG---T--TCT----TA------C----AA-C-AT--GAAT-A-T---C------TGT
-TT---C-GGT-A-GGC-TAA---CA-CC-AGT---G-TGC-GCG-GAAT-TC-GCCA-C
---A-AA-CCA-CG-TTC-CGCTGTCC--TA--TGC-T-CC--G--T--A-GGTG-T--A
GCGG-CGCT-AGC-----G-GCAG--TTTA----C-T-A--AC-AACCAAA--TTATC--
-GC-GT-G-ATGAAC----AACG-GGAGTTCGTCT-CCCG-AT-GGC-GG-GCTG-T-C-
GA-GCTT---CATA--G-CGT---A-C-GG-AG--T-C-AGCAG--AA-TG-C---TC-G
--CGAG-G-CG-TGA-A--C-TT-A-TGC---T-G----GAG-TGG---A-T-CAT-G--
AAT---A-GCA--G-CGCG--GCT-CCGG-CC-GG-TG-GG-G---C--CC--AC-TAG-
A-CGC-C---A-GGT-C-AC-GACG-CACA--CTAAT-GGT--GA-T-AC-GCATATGGG
AAGCCTG---T-T--TT-G--TG-C----TAA-C-G---A-CC--T-C--GG--ACG--G
-A--G--C-G-G-ATCAG-CAAGCGGAAA---GAGGT--CG-CGACC-T-A-C-GCGAG-
A-G-CGCAA-CA--A-GTA-GAT-GGAT----TAGA--TG--A---T---C-CTTAG---
CA-G--CAAACA-GA---C--TAA-GC--ATAT-T--TGTCTGCT-TA---G-ATT-G-G
AAGT-G-TAC-CC-CCTAC-A-AC-CTA--T-CG-TGCA-T-GTGA-TG-A--C--T---
GCAA----A--C-TCAACAC--CG--AC--TC-ATCCAAGCCC---GG-A-G-ATCAA-C
-A--TG---G-T-C-G----G--C----CC-------AGA--C-CCCAT--G-TA-AGGA
-C-TCCGGGA-CAT--TG-G--ACAT-----C-C---TCG-C-GTAC-AG-CTA---TCT
CTCC-CGGA-A-TCAA-AGC-TTAGCGG-G-CGTT--T--T----C-A----GTCCGTTT
-GG--CCGT-T---TT-CACC--G--T--AGCA-A-CAAT-TAA--AAGACT-TC-GGC-
CCAG--C---G-TC-ATTT-GTGGGT-A-GA----CG-C-CT-C-A-TTTGAG-----C-
TGGCG-ACC-C-TT---TTCT-----ACGT----G-G-AA--CAC--T--GG-CGCC---
A-GA-A-T-T-GGC-GG--A--G----G-C-ATTCTT-TA--C-C-AT-T--ACTGAA-A
--AG--CGGCT-G--C-A----C-AC---TGA-GTAA--GTCTT-G---A-CTGAG-CA-
AG-T-TA-CT-A-CCTAGTGCGG-T-CGA--G-C-CTAT--ACC-CCC--T-G--AC--C
G---AT-ACTCA-T-CC--AC-T--AT---A---GG--TGAGG-G-A---TG--A---A-
CT-TG-C-GT-G--T-G---CAC--TACG-TGA--T-C-CAGATGCGATG--C-TA--T-
GTGCT--TTT--ATA--GG----A-CGT---T--C-G-TAT--CATGAT-C-A-T-T-GG
G--CGC-AG-AG---G-GCGTTCTC----TGC-ACG-G-T-TG-CAG--C--CCAG-A--
--AAA---CT--TC-TCTA-A-A-CATGG--TTTT----AT--GC-A-TATACA-A---C
-G---ATTC---AG-G--GTCC-T-CCATTCC----G--GCCCT-TCGGT-CGGTACGC-
GGG-TTT-G-G-CTGGA--G---GC-GTAG--TTC-C-AG-GAAC--CCA---A-A-C--
AC--A--GCA--ACGC-GG-AT-C--CAT--GTC---T--T--C---CTA-ACAC--GT-
G--GT---C--C-AGA-A-A---C---GCG----GA-C-----T--AGC-C-G--C-CG-
-C--GCTTAA---G-C-TAG-GGT-A-C-GCCCAACC-----G-T-CG-TT--GG-CCT-
C--C--A--A-G--C-AATTC---C--TTTTTTG-TGG--ACTCTG-C---ATA---TGA
C--G-G-----A--T---A-CA-GA-G-CGA--TAT-C--AAT-G--GACATGTA--GA-
TGAGCG-AA-A---T-GCG--TAACG---A-G-C---C-TC-T-CCCG-TC-----CCGA
A--GGCGGA----TC-T-TA-TCT-G--TTA--T--AA-TGATC----C-A-T-G-TG--
T-C---AG-CCA-GC-GGTGCC-CA-CGTTA-G--TCT-C-GAG-C-G---G---TGGAA
-C-A-GA--G--AG-TCTGAC-A---TA---A-G--A-AA----C-AAA-CGG---CT-C
CTATGACG-A-T-GT---C-CA-G--T-TCC-C-GTT-GCA--A-AA-GA---G-GC-GG
C-GA--G-TA-A---AAGG-GTGCGA-T--ACAG-A-GAG-CC-CG---A-G-C---A--
CGTC-TA-GC--G-C-GG---A--T--GC-GACGAGG-G-C--A--TTAA--TG-C-C--
---GC-G-G---A-C-----CTCTT----AGAC-TC-TC-GTA--GAA-CAC-----T-T
-A----GAA----G----C-A--AG-C-AA-AA-----T---G-TATCG-----GAG--C
----A---G-GG-T--GACT-CC-CTA-----GA-AG-AA-C-G--GGC-ATGCTA--GC
A-T-G-CGA--AG-----G-GA-A-C-TCT-C-CT---CC-ACG--G-GG-T-C--C-A-
-C--CC-GACA-CAA---C-CTC--T-AT-C-C---A---GG-CAC--G-C-AC-G-C-C
-TAAC-GCAAA------G-G-GGGAG--A--TGA----A-G---T-----A-AC--C-GC
A-GAGGAG-----TGAG-GACA-----G-CT-TGT--CG-TGTAG-A--AG---G-AAAG
CAG--GG-CT---A----A-A---C-TGT-C-T--C---A--TTGT--CTT---TC-C-G
-ATAG------T--TAGAC-A--GC--GG-G---ATAT--A--CT-T-A-TA-A-G-GCA
TGC-T-AG-T-G-CTTCGT-GC-TG-A--AAGG-CCG-CGA-G-C--TATC--CTGCAAA
A-CGA-CTA-GAC---AGAG--CCGCGAAC-GG-AC-CAG-TC-T-TA--CCCT-TAT-A
CAGAA--G-CT-T------C-A--GA-TACCG-A-C-CGA---G-C-T-AACTG---C--
-TTG-GT-AGGT--A-G-A--GTTAG-TAA-CG-AG-GCGT--CT--GGG-G---T-G-T
-G---G-C-G-G-TCT--C-CT--C-T---T--A---G-ATT---CG---TCC---G-TG
--CC--A-TGAT-------ACAAC--AGGC----AG--C-C-TT---G--ATA----A-C
T-T-T-A--AC---GA--C---T-GCTCCC-G--T-T-TA------CC--G------CTC
AA-CTA-------T-----G--G--GC----T-A---TC---T--G--C-AAT-TGA-T-
CTG---GG--GAGC--GA--CC--TG----T---------TG-------AG--TTA----
---CC-------G---TC----AC-T-TG---GTT--T-T---G-A-G--A-CAGCTA-G
-TG-A--A-TTTG-CT---AA---AA--A-G-A-GA---CC-A--GC--GG--ACCT---
AG-GG-TGGAA-----CA---GAAGCGT-CAC---T-CC--CC-CCAA-ATT-GG-A-G-
AC-TGT-TT-AAT-TGG--GCCGGCG-CGA--A--GGACA--G--GT-C-----TG-A--
--ATATT--TA---GCTG-AG-C-T--TCC---T-A-C------C-CT-TA-TC--GAAG
-TTC-G--T-G--TAA-A-----AC----CAAGTCC-CCTA-AG-A-GTCACGGG--CT-
C--C--GG-T--G-G-G-AGA-G-CC--AAGCA--GT--ATCTCA-G-T--T----AGTC
G-G-GATCGCC---GG----TT-AT--A-A-T-C---A----C-A-ACC-CG-G-AC-TC
C-CGC-TAT----GGT--CC-AC--T-TCAGC-GA---ACCCAC-AGT---CGCAGA-T-
TACTGAGC--GTAG-A--GTA-A---T---TGA-ACCTCCG-C---TT-AAACG-GT-T-
-T-C-T---TTG--GAA--AGC-GCAATCT--CTCAGTG--CAGTG-TTG-C--CGTAAT
GTG-CACCAT-GAC-TCG-AGTGAA-AG-TC-G-A----A-CA--GCAT-A----CAA-C
T-A-GGG-TTAAT-AT-AAGCCGG-GTG-T---TT-T-T--G-A-G-----A-TT-G---
GG----C--CGGGGAG-C--GTGT--T-C-AC-TA-TCC-AGAT-G-G-CC-ACG--G-C
-T-T--CAA---C---G--GCC-GACT--C-TACTT-TTT-C-T----A-C--T-T-AG-
-A-T-T-C-----CAGACGGTA---C----CG-T----T-A-AAGCAG----CTCA---C
---G--TGC-AG---GG-C---CGT-T-G--GG----T--ACA-----G--G-C-CC-A-
T-G-TG-C-A-AGGCT-CGGA-G--G-C-CA---GA-G-T-----CCT-C-GAG-TA--T
TACC-----T--CT-C-G-CG-G------TCC-C-ACT-TC---TTCA-CTC-T--GGA-
C-TGT--T-C--A---C-C-GC-T-GGTCTCTC-CGTTGCTC-TCTT-C-C----TA-T-
-C-G---T-ACGA-TC-ACATC-AA-TCTGC---TA--C----A-CTCGT-A-A--C---
--C----GTAAT---TGA-G-TTG--GG-T-A--TG--A---TT-GG--CCCGTGCT-G-
C-ATC---T-GCAT-A-C-A-C--CC-CTC---A-C-G-AGAA---AC-AA-AG-GAA-A
G-CAG-GGGG-TC-T-TAT---T-T---TGG--GAGTA-CC-TG--GTCA-T---GGGTC
T-A-GTTG--GTA--ATAG-GCT-AA-A--A-CAT----GTG-C-AA--G--C-TGG-AT
GACCTTTTGC-GT-TT-C--G-T-C-A-A-----T---TGGC--G--GTAAGGGTC--G-
CTGTGTG-A------CC-G-T-T--C-AGACA--CCT-AAA--CGT--G-----G-CACA
--TG-AT----C-ACTTGATT--T-C--C-GTTACA-CC--T-GCA--CCT-----TGAC
G-GT--CG-CA--GGCC-C----TT-----A-AG----A-GG-T-G---G--ATA-C-AT
AGT-AATTTGTTA-CAG--GT-T-CC--GTC--TAAA-TAGCT-G-CCCTC-T-T--ACG
ACA-A-GTTCT--G--AT-CCCACCCGG----TG-GCG-A----GG--C--GC-GACA-T
GAGCG--T--ATG--G-C-ACG---G-A-CCGTAC--ATGC-GTGTGA--C-TG-G--T-
--T-AA-A-G---T--AC-G-C-TTA-C-G-CC--T--A-G-C-G----G-TG------A
-T--CC--CC---TC---CT-ATG--AGCAA---GCCA-CA-ACCG--C-A--AA-A-T-
C-AAG-G----GTTG--GTTG--GATAT-TAAGG----CGAG-CC-TC-A-AT----G--
----CG--CAA---GGCGT-TC-ATCCT----CG-C---CG--G-TCG-AG--GTAAACT
A-G--G--G--CC-TGATTA-----A-AGCAG-AA-CCG----C-ACG----CGG--TT-
C-T--C-----A-T--CGCGGCGC--TA--CATCC-AC-T-T---G-AT---GC----TC
-CG--CGT--T-TG-CA-CTA-C-C-CGT-----C-T--T-----AGT--ATC-C--G-G
T-T-T--A-A--G-TTG-T-C--GA---C-CG----GA---A-GT---TA-GA---A-AC
----AGCTC------GCACCCT--TAT-GGTCG-A-A--G---G-C-T-----C-GTTCC
A-TA-C--TCT--G---C-C------TG-A--C------TC-TAA-T-GCCC--GAAAT-
TT--C--TTC-G-CAGC-GGTT-G--GGT-G-G-CGT---AT-AA-AA----TCTGTTTG
--C-CTA-GTGC--AAC--G----GTG-TATT-GGGT---GC-TAGCATTCG---G-G-T
GTTT-CC--ATG-G-G--T---GCAA-A-C-GG----A--GG-T-CAC-A-GC-TATGGA
CAACG-A--TG-C--A-----GAT-CTCG-CT--TA--C-AT-GAA--C-GGTA--G-AC
ACCAT-AACA-G--G-CG-CGTAAACG--TTA-ATATATAG-TC--AAA-GTAAGCG-TT
-GG--C--CG-CC-CCGAAC-ATG-TCCTGA-C--GCG-C-GGC-A-G--C-A--CTCGC
-C-TCGTGT--T-A--GAGG-CAA-C-CG-GAAGGGACC-AAAG-T-C-----T--GT--
CTT---CCGG-A--G-AC-C--G--C-T--A-G-C-TCACAGG--C-C-CA-AT----TG
ATGTAT--GAA--G-G--CGC-TAGCGTGCGCA-----ATTAGC--AAAC-A-A-T-GAT
T-GTCG--A--TCG-TG----CTCTTAC-CC-G--T-GCACG--AGGGTTG--C-CG-CG
TTC--TCG-C-G-GAA-ATA----G--ACCGAG-TCT----A--CATGG--CAC---AGC
TCGG--G----TCG-G-----GTTA-T---G--A--G-C-C-C-CT-ACGGCCGGGT-AT
-TGCTCA-C-GATT--AC-CA-TCC-CG--AG-ATCTCT--AT-G-AG--T-TT---TAC
CA-----T--A-C-C-TT-C-AAGGG-C-A-A-TT--C-GCACC--GAGT--GCTG-C--
---TCT------CAT-G-TTCA-G---CCTCCCG--C-GTGT--AC-C-CC-AG---C-C
CAT-AG--T-ATCTT-T-AATT---G-G---AC-TC-GTCC-AT-ATAAA-AGA-GC--T
-T-TGAAC-AGAATA--AA-T-ACC-TT-A-TACCA-T--C---G-TAT-T-TCCA-GT-
-CCG--T--GTCAC-AA-CCG-TACGC-T-GA--CG-G--TGACTCG-C--CTG-G--A-
GAGGG---GG--GCTGTGCTAGT-GCGTC---GCA-CA-A-CTCTGT-CTTTGTC--GCC
AG-AAA-----T-C-C-GGTCGGT-GG-ACCC----GG---TAGG-CCCTC-GA-GG-CG
GTCA-TAGCC-A-T--A-G-A-TAA--TCTTCC-TCT-TG-C--TTC-A-CACGTCA-CG
--G-T-AG-GA----CCAA-CGA---A-T-CAA-A--G-T---GATGGA-----G--C--
C-A--CGCCG-C-CGA-CAGTT-A-CT-T---CA-T-CCTGTA---CAAC--TA-GAT-C
C-AAA--AATTCTGGGCTG-GA-----CTATG---A-ACG-T-A----GG----CC-A--
--CGCA-GCCG-G--CT-TTGTCCT-TCG-AG--CTA--A-G-CT-A--G----GGT--G
-TG-AC-TCCAG-AGGCCTTTA-TTGCGG-TG-G----TGT----C--AAG--TAA--T-
TGA-TTAAGT-TGGT--TTATA-ACG-G--TCC--GGAG-TAAG-GGTCGG-ATATGA-C
--TAG-C-TA--CCA--CGAACA-G--T-CC-A-TCAC-TTGA-----AT-C-----G-G
C---G-GCC---G-GA--GTGATCG--GT-A-A-TTC--A---G-CGGT-AGCC--CTG-
-CTAGG-T------GG-T----CAATCGTGG-A---TT-C-AA-T-ATG---A--C--A-
C-C--GAC-GA--CA-A-CTC-A---TA-A--CTCACC-GG----GC--GAACGAG-CT-
TAC---CAATCGC-G-T-T-GGAGATGTCAGCA-AAGTC-CG-G-G--GGC-CAAACGGT
A-CCA--CAGA-CCAGA--G-T-CC-CAGCAACAGGTT-TCACA-ACT---CGGC----C
----CAGTAT-ATC-CGGCG--TTGGG-T---G--G-TAC-GC--CCCGTGAGTTGGTC-
---A---G-TAC--AGT-GGCC-GGAAGCGCG--CAG-GG-C-TTG------AA--TAAG
---GAGAGCGG-C-C--A-CTCCAG-TCGGT-C--TAC-TTGTCA--GAC-A-AA----G
-TT-TTTC-T---T--TC---G---GT--T-TC-AT-AACG-ATCGT--AGGGC---TC-
GCT-TG-GCCACTGA-T--A-ACGAAGGAT-AG-G-TTAG-T-A-G--CA---CTA-CCG
C-C-CG-G-T---GAATTGTCGTTATT-TGT-A-ACCAC--AAG--CG-T-CGT----CT
A-AA-T-GGC-AGGATG--C-CGG--T--TT-T---CCATA-G-AAGTCTG-C--GGGCT
GGCGCCGATAC-A-CC-T-GAAGAAGT-AT--G--ACGCGA---CACT-ACTG-G-G-A-
-CA---GA--C-ACCA--GCTG--ACC---T----TCC-ATTAGGGT-A-CATATT-CTT
G--A--C-A-AT-CACGGGCTC-CT-T-C---GT-G-CA--CG----GAATAA--CG--T
TAC-CG-AGC---A-TG-TA-C-ACATATTAA-TG-TACCG-G-TG-GC-TTGTT-CT--
-CGG-A-T---TTAAAC-CA-TCTGAAC---ACC--GA-A--T-A-GTCT-A--C--G--
GG-A-T--TGC-C-C------G---CTTT-CGGGGACTG---G-C-GT---CC--CT-GT
AG-T-A--AG-CCGA-C-A-CGT-G---AGAG-C---C----GAAGCGATTT-CG-TG-G
---TC-C-TACT---AAGTG--ACG--CTTTCCT---CCACG------AAA-CT-TAG-C
A---CCTG---A--TATA-----C-TCGCTAAA-TGTT-CCCT---CGACGATCA-AGCC
AC-A-GA--AC-TTT-AA-GCTG--C--C-CT-GCTA-G-ATG-TA--C--AC---CGCC
A-TG-A-GCGAGC-GTA---A---A-TTCT-TTCG--G-A-T--TA-GCCAT-AA--TCC
-AA--C--CCTCCC-A----TGTC-TTC-GGCGGACC-TACA-GA---CTGTT-CGGTCG
G--C---T-AT-CC-GTGA-TCTCG--TA--T-C------ACG--GAGG-TTCCAG-C-G
-CG-T-TCTTC--T-AAC-AA--T---A-ACC-TC-TT-AAAA----CCTCCC--AGCTG
CGT--T--CACCT-GCA-AC---ACG-CTATG-A--T----TC-AGGCCC-TTGC--TT-
GAAG-G--AT---TC--CC--GAAC----GG----C--GCGA---TG--GG-TT--AAC-
GCTT-AG-TTGT---CA----CAGCG-C---AT-ACTTA-T-----TA-AA---ATACTG
G--GGT-TT-AGCGTA--GCGC--CTAT----G-T-TGTCTAAA--A--TAAA--T-CGG
--A-T--GTTG--C-CG-A-CG--GACC---GCCAAA-AAC--G------G---A-AA--
CC-C-TAC-C--AAA-GGT-GCT---AGAATCAT-----AT--T--T-GC--C-CCAGCG
-------GGT--AC--G-ATTCC---GATGT-TCT-GT--TTG-AATATAC----TGAC-
-TCTT--A---G-CT--T-A-ATAG--T-TC---GCC----CA-T-CGAG--ACGCTG-C
-T-GCT-G-TCG---C-CT-GTC-GTTAGAG--TA-CCGGTC--G-G-CC-C-AAA-T--
C--T--G-CTATGA-C-CCTATATA-CAAC-AAC-AGTC---AA----ATA-ATCCAG-G
C--A-TCGC-AC---T--CG-GG--CC-T--CAACTACA-T-CCTTG-CA-----AG--G
---------C--TA----C-C-CCGC-CG-A---A---G-CA-CTT--TTAGTC-AACTA
ATGTTTC-T-GGCAC-GACGA--AC-CCGGAA-CC-AG-C-T-G-C--C-GTGACC-GG-
T---ACCTGAA-GGGT-CCCGA-TA--TATT-T--C-GAGA-C-TT-TT-AAT-GA---A
G--AGA--CA--GG----CC-C-CAAT---A---T--T-GTACA--CC-G-CC----G-C
C-G---ATTA--A-CT--ATCC--AC-CCG-C-C-GT-TG--AG-CT-AG-CCT---CG-
TTCTC-ATTCATG--A-C-GT---GCT--G-AT-----C-GA-AG---AT--C-C-TA--
C-G--GT-G-G-GTT-G--G-T-TGCGC--GC-G-A-C--ACATGCCC-CA-----C-CC
G-CGTA--CAC---CCC-CGATAGCGC--CCC------AAGT--C-CC-A--T----GAC
CG-GCG-TTC-CCG--TGG--CGT--TC-CGA-T-CTT-GG--AA---TCC---GTTTA-
---CTTGACG-CGC-CTA--A-AC-G--CTCC-G--G-GT--C--CTAC--A-GAACA-A
ACCGG-GT-T--GG-----T--CCT-CGCTT-AGGGAGTGAT---TT----C-GTC-A-T
C--CA-GGCTT---G-T--TTTTTAATT-TCGCC---A--GATTG-T-AA----C-CG--
G-ACG---TGAA-A--AATTT----AGG-T-ATAG---C-CGA--GTGA--T-CGCGTT-
A---T-CCA-CCT-TAG-A-C-CGAA-CT-TC--T-ATCATC--C--CT--A----TC-A
A-GACTAGCTGG-G-TCA--C
>SRR349943
--A-GT-TCA-T-CA---A--A--TCA-G--GCA---G-AGA--AC-A----AGA-T--G
T-AT-T--TGAAGCGTCAA-GTG---TC--CGTA--GAG-AGC-CGC----ACCA----G
-TCGTTATG-ACGT-AAAAC-TG-TAA-T-T-C--AAT--TG------C-TC-TGA-T-T
-GA-G-G-TT-ATC-CCGT-T--TAGG-T-TGGA-ACGAAA-CT-TTGC-A---TGT-C-
CGCG-ACG--CCGTGC-TGGG-GAG-T-CT-TCA-TC-TTA--T--GTCCGA--C-GA-T
-CGCC-G-A-G-AAA-TA-ATGGAG--A---A-GCATCAGTGATA-G-C---ATGGC---
TA-AGAT-TG-G-T--CT-GTG--A--GAGTC--C-G-GG---TCGTC-AT-GG-TGA--
A-GGC-TGATG-T-GCGAAG-AAGCT-A-G---CT-GCG-CC-TA-C--ACGTTCCAAGA
GG-CCTTTCCGCC---T--T-CTGCGGCAACATAAACT-CGAGCTGG-TGTCGCC-AGGT
C--ACCTCGC-AAAATTC-C-AG-G--TGA-C---G-ACC-T-CTTATGT-C-AG-TTTC
-C--CA---TTAACGTG-T-A-ACT-A--TTCGGCTGC-TG-G--CTT--G-CG--TAGG
ACTC---CGTG-C-GT-CCGGG--ATCTGTA-TAATTTAGG-ACG-AC-A-C--TCTCAT
C-GGC---CGTGCGAA--A-TTACCC--A-T-CA-TAGCAT-CGCGT-TT--TCC-TGCG
-GA---GTC---G-ATT-TATAGT-AAC-CGCGT--CGA-AAG--C-A--A-TTG---C-
GCG-GT-CGCCC-TGTCCCCCCGCGT-TCA----C-T--GA-GAGC-CGG-A-G--A-C-
CG-ACCC-G-GAG-TGC-TCT---TGCTCCAT-TC--CT-CACTCAGC-TAGTA-AAGGA
C---AAGT-AGT-GAGTG-TCTGC-CTATG-C-C-TC-AAATG--GGG---T--ATGTGG
--TCGAG-C-GGTG--GAGC-G-TCTGCTC-AG-GACGCC-GCA--G--CGCAC-TG--C
GCAAC-CG-AG-G-C---A-ATCAAT--CAGCAA-G-GCA-G-CCC-AAGTGGGGT--TA
-TGTC--ACCT---TAG---A-T-GA-C--T-AGAGG--GCCCA-A-CAGGTC---A--A
G-CGTGG--CA-CGCG-C-TCGTG-A--GGACCGGGC-T-TAGT-AAGAGGTGG----GC
CCTG-T-CCA--AGCGGC-GCG-GCTGATGGGCGGGCG--CT-TG-CAGTGA--CT-CA-
C---CG-G-G-AGGGACG-A-CCAAA-AT--G-AAATG-TCTGGGG-C-GAA-GCC-CAG
AGAA-CGT--T--AA--ATGAGTCTTTG-AG--TC--A--AAATACT-AGGTTGCTAAGG
C-GAA-AC--CAC--C-CGGG-GGCC--CCG-T-GACG-CCTA-T--TGAGGA-AC-T-T
AGTTCGGGGTT-GTC-G--CAGG-AAGCA----G-G-C---A---GCGA-CGCCG--TCA
CG-C--GC--AGG-CAC--G-T-T---GCGC-A-AAAT-CAGA-CGTG-TCGGT-CG-C-
G---C--CGAGAT--C-TT-T-TTTG-TTGATTAGG----TG----AACGCCAGCATAAT
---AGGT-ATATGC-A-GGT--A--CCG-ACTAAGT-AA--T----TGAACACTCGGC-C
TAGCACGC-TCGAGAAGG--C-ACC-AACCGAC-T-AGCA--CA--A-TGCA-GT-TC--
AC-ACCTAC-G-TTAA---AAA-CC--CTC-CGT--CGG-CA-CT-C--AT--CC--GGC
GTGTACAAAG-AGCGC-ATG-C---C--G-TTCCCGAATATGT--TTTC-TA--TC-T-G
---T-TGGTA-CCAA-ATACG-GG-C-CGCCAG--TGA-GCTTT----G-C----CG-AG
TTT-G--G-C-AG--TGT--AGA--C-GAACCT-CC--T-TTGCA-A-CACCAGA--GAT
C----TCCGC-AGT-CCCTTACAA-TT-CCCTC---CTA-GG-CC--GGG-AT--A-GTG
GC-TTGCGGTC--TA--GG-T-A-GGCG-AGC-TGT-A--TCGC---AT--A----CTA-
TCGCT-A--CTA-GGGGA--CGAG-CCTGC-TATTGGAA-CC--TAAGTG-ACG-TC-AA
CT-GC-G-AAT--CGGGGCA-C-C-AC--ACGAG-TTGAA--AGCG--TCATAGCGTCAC
C-G-C--T-T-ATGTA-GCGACACA-A-GCCGTTAGCC-G--AT-T--CGCCT-GAAA-C
AACCAGG-TA-C-GGGCAGGACGG-CTTAA--CAGTGC-TCGGTCTCTCCC-T-CTTGAA
-CCTATTCA-C----G--CGT-ACT-ACTTA-CCCTCCTACAAT-TTGACG-GAA-GCTA
G-C-AG-GGA-ACTAAAC-GC-AAG-TC-C-CGCT---G-GTCGCT-TG-TTCATTC-C-
A-ATCCG-G-TCTACG-ATTGCGAATC-ACG-GAGC-G-CGCGTA-G-TCTCAAT-AG-A
CCG--TTGGAG-G-TC-AACGGC-GC-CT-AAGACTT-T-CC---C-CA-AG-----AC-
ATTG-GC-GCCAT-G-GCA-CGCTGC---GAAC-CAG-GTCAC----TC-G---T-A-T-
TG-TTAC-G-CATATGA-AT-CGTGC-TATC--C--A-GACA--TGT--TC-TA---G--
-C-----CTACT-CAC-GAG-TG--AAA-T--TTAG--GTTAT-C--TACC---TGA--A
G--T---C---CCC--TTC---TGGTT-T-C---GTAG-AG-TTCCTAACC--CT-GCA-
AA-CCTT-GGAGT-TT---GATGG-GTCCTC-G-CATT-G---TCCCTAC-AA-CAA-AT
TGAGAATGAGATG--GTTAAC-T-AGCGT--TT--TGTT--AGG-GC-TCAGCACG-A-T
ACG-C-TAAGT-G-AG--G-AGAG-AA-AA-CTGTTG-A---G-TCG--TGT-GCT-C-A
C-CTA-CCA-CGAAT-CC------G--C-A---CAA---GTC-GGGA----CTG-C--G-
AC-AG-AGA-C-TAGGTTGACGAC-AC--A---G-CC-GTT-TGCGC----C---GCTAT
---T-ACT-T--C-G--CCG-ACGTC-GG-TAATTC-CAAC--CTGCCT-ATC-A-C--A
ACTCCCAAGAGC-AGGAAGTCCCCATA-GC-TAA--TCG-A-T--GC-C-AATCC---C-
-C-ACA-T--A-G-CAGCCTT-A-CG-G-CTCAA-GGT-AAGC--A-GCGCGGC-G--C-
T--A--C----A--ACGG-CAAGCTT-CTTCCG--G-G--CG-GGAC-C-GCT-GCT--G
G-G-TT-AGTA-CGG--CT--AGGTTACGA-T-CGG-CAGG-C-GAGA-T--CTTTTTTC
CGG-ATAGC-TCCTCC--CGT-C-A-GT--TGCC----TGTACAC-AA-CCAC--AGG--
ACA--AG-GTGAAT-GC-A-AA-C-----AAC-AAC-GC--C-AA--T-TAC----AGA-
GCCACT-CAT--TCTCTAT-A-AT-G-G-CTC-T--TA-TTCCT-CACT------TT-GG
GGATTAGG-TA-CTTGATTGAT-GT-TTTTATTAACAGTCC-GG-CTTTTGAGG--A-GA
GTCC-T-GGT-AT-TGG-CCAGTTAG-TTA---GGT-AT--T--CA---C-T-GC-CA-A
CG-CA---CTCTTGA-T-CT-ATCACTG-GTAGA-A-GG-AGC--G-AAA--AC-AGG-C
AGT-ACCGTA-TG-T----GGATCA-A-CT-CGCGG-TGA-TCA-GC-GC-CT-C-AGTT
TAGAGTGA-CGC--TACGAATCATA-TGACT-CA-CTCC---CT--T--TCG---T-CA-
GTCCGTGGTTATAT-GATG-AGT-TTC-A-CG-C-C-CTC-GAT-ACACGTTA--TC-GG
AC---CA--GAACCAACA-T--A-A--A-TAAT-T-TTCGG-CG----GATATCGC-TAA
CATATGGT-AGATA-CGG----TG--T----CTATA-T-AATTC--AA-A-TG-CT--TC
C--TC-GG-AG----GCGC--C-AT-AC---G-A-AAT-GAGAACG---GAC--A--TG-
--G--GTGC--TCC-TT--G-CT--TGG-G-----GC-C-AGCT-CGA---GAG----TC
GG-ATG--AC-C---C--GCCAA-AAG--A-GGGTGC-A-ATG--G-TGGTAA-CCGACC
G--CAAATT-C--C-C-AC-TGCGTACAC--TAGAGCACAA-GTG--ACGT-CGCTACAA
-C-CGTAAGC-TACGCGCCG-GCTGT-TCAAAACCTTCAT-TCGT-CGG-G--CC-TT--
T---CTA-AGATC-CAA--AC-A-G-TT---TCGAG---CT-GTCGGAAG-GC-CTCAAA
C--T-G-TCC--TAA-CGAT--CC-AAT-AACCTCTT-CTAGA--AG--AGATT-TA-TG
AG--A-G--TTACGCAT-CGGGTCT--AGCG---CG--CT-CAGCTTGC--GTAAT-A-T
--GT-TTGA--G-G-CGTAA-CTA--GCCGAC-CTCAAA-ACG-ATGC-GAACGTG--C-
G-G----T-GACC-TAG-AT-T--CT-AC-AGAGTGC--GG--GC-AGCCT-G-C-CT--
--GA-GAGGAAATCATGAGGCGG--AGA-T--CGAC--ACG-GGGG-CTGT-CCAT-CCA
--GG-C-AC--GTGAC-GA-AGA--CCCTAA-TAC-CA--A-CCTGTG-CATGT--AA--
C-GT-TCT-C-TTTGAG-T-ACTC-----TCCA---G--AA-CCT--T-TCATGCGC-G-
---CA---CTATGAGA-TA-GAACTA-TGGCC--TATA-TTA---A--AGGC-CT-TA--
--A--C-CATGCC-AG-CTGCCAT-GA-CAT--A--GGTA-G-G-AAATA-CT-AA---C
---GAAC---G--A-AGTGCC-ATCCGTGGCTG----AC-ATACGTCG-GG-A-TAGCG-
--G-CGA-C-GA-TGG-ACCG-A-GCGCCAGTTC---TTGGAGACAT-TTG--TCC---T
-TC---TAG--GA-T--AAG-CTGG-GT--CCA-ATTCAAGGT-AG--ACTAATGTTGTG
-ATCG-T-AA-GGTAG-CGTAGC-T--TA--AAT--A--AAGAT-AG-AA-TGGCG-CCC
CTC-A-AT-AC--C-CGGGGG----C-C-T-AT--TAATT-CCGAG---C-T-AGC-T--
C-CAG---AGCGG-----T-GA-TCGGC-A-TGCCTG-T-G--C--AGGC--AT-A-TCA
-GCA-------GAGTG---TAA-CA-GGCCGCGTAGCCTA-TGGG-GAGAAAG-T--TTA
-CCAC-AC-T-CGA---A-AGT-AGTCC-CA---ATA-ATC-T-ATT-ATCGAC-A-CGA
GTTT-GAATT-C-CC-CGG-A-A-G-TATA-TGCA-C--GTTT---TT---GA--TAGGG
-CA--ATTA---T-GC---C-GG-C--A-CCGT--ACG-CA-TT-G--TC--GA-AGG-C
GTATGACG----T-GTTACAC-GA-C-A-GAGC-GGCACCCACCC-GC--GTGT-TA-A-
G-CATGA-TTCGAG--AG-G-TGT-C---TAATGTAAC----A-G-T--CAC---GGTT-
C--TG-G--GGGGTAA-TAGGTTCAGCA-A-GC--GTTGGA--CTTC-AATGCAT-CCCT
-CAG--C-TGCTG-A-G-TATCG---GA-CGG-AGCCTTA-CACC-CTGA-ACCCT-GAG
GG--GTT-G-C-TTG-C-CCA--T-CCAGCGC-AATACT-AG-GT-TTCGCG-ACAA-GT
-CG--C-ATGAACGACGAC-GTCCGCGG-TA--CCT-CCA-A-GG----TACTTG-TAA-
ATCC--T--A---AT-A-T-CGCTCGG--CG---C---CGAG---G-A-TTTTAA--TA-
AAAC-A-GGT-GACCT-GGC-TTT-CGT-AACGACTCA-CTTTTCATGGAC-AAT---CC
AAGT-GC--T---G---C----AATGCCCAG-CG-TTT-TTGGCG-ACCT-TGAA-TGCT
-GT-AAGT-G-ATCCA-A-AC-GAC-GGACT--CG-CTTGG-GTCGG-TGG-AGTGAAGC
GGCCTTTC-G--G-AG-C-AGAGA----TAGCG----AGGAA-CGC--ACAAA-GT-AC-
GCGC-GCG--T-C--C-C-GA-AG-GC-GTTC-T--C---GA-T--CA-GGTACCC-G-A
GCCCG-CGCC--A--TTT--T-GGTC-T-G-------G-TT--G-G-TCCA-T---ACAG
C-T-ACGAGC---GG-TCTC-GC-CCGGACA-ACC-A-C--C-TA-AA-CTTA-A-GGAG
CA--AT--ACCA--GGACATC-TGT--GG--A-GAC-AG-GACTG--ATAAG-ATG-G-A
TC-G-C-TAT-----C-G--CAGA-AT-G-CCT-A-T---TGAGAT-AT---G-CACG-G
TC----T-A----GAAC-CCG---AA-T-G-CGATAATACGGA-AG-C-A-G--AA-A-C
AA--CA--TTA-AGG-TG-GC-C-A-GA-T-GA-T---G-CTAGGGGACGA--T-T--G-
-A-CAC-CT-T-ATTGA-G-ATC--AGAGGTT-CGGGAGGC-AT-----ATGGGTT-A-C
--A-CG--C--CTGTG-GG-G-CGTAA-AGGGCG-GTC-T-GG-TC-C-C-T--GTCG-T
-ACTCCGTCC---GGTA-T-CAGCGGCCA-AGTACAGATTA--T-C-G-CGC-T-CA-CA
A-CACGTCG--GGG---CGA----TGAGGGGT--CC-TTA-CAA--AAGTA--CAA-GTG
GGTCCAGG-AA-CAC-CA--GAAA-TC--AT--T-CT-------AC-TCT-T--CTTA-A
GAT-AT-C-G-C---CT-G-T--CGA-T--TT-GCCTGCCA--GAGA-TGCAGGA-T-G-
CACGACC-TTTA-AT-CTGG-GATG---T-TA-CATCATC--GTC--CTTAGCACA-CTG
TTATC-CAAT-TCGC-AGCTAGCATC-ACCTATTACC--TAGTT-C-A-TTTC-C--T-T
--GAAATCT-TTT--C-GC-AG-GTTATC-GGCGCGTG--T-C-CA-GGCGCTT-TTTCC
TC-G-CAC----G-ATCAGCCGAT--ACCC--CGG-GGT-G--A-CACCTA--G-T-G-A
-GGCGGC--AC-G-TGC-TCC-TGA-AAG-GC-A-A-GCTG-A-GGTGC--TTC-CCGAG
GCCGCTT-TC-CCTGCT-TAGCTAGG-GCGT-T-C-ACC-A-CAAAACT-G-CGTGCGTT
C-A-AA-TAGTC-TAT-TA---CT---CATCG--C-TC-TCTGG-TTCCGG-C-C-G-AA
GA-ACGATCGC--GAT-C-CAG-GT-CCACCT---TC--AAGGG-AGGAA--GC-TGCCT
AGC-CCGAGAGTGCC-GGCCA--CG-TTCCGGGATC-GTAG-GA--GGGTC-GGTCCTTG
CATTTAG-ACTGAGGCCGC--GTTGGGCC--A-CA-A--GCGGA--GAG-G-C-TCAGCA
CAC-GAC-CC--G-A-CCG----GGTG-CG-CG-------GAC--T-A--C--TC-G-GT
TTC-AG-T--C-C-CT-TA-TC--GA-G-A--GG-TCA---T-GA-TT-CCGTA-G--CC
TTCAA--T--GATAA-AAGGGCG--CC-TC-CGCCAG-TATAC-G---TA-TCTCGCA-A
GGAACAGATC-CC-CGG-CG-CTA-AGCT--CC-CGGCG-CCAGAG-GTAACC-GAC-G-
GCTCCG-T---CCCG---ACCATA-C-GCGTCCTATTGT-TAA-GGG-GT-----CACTT
T--AACTAACA-T----C-G-T-G-TCAAGG-AG-A--GGG------CA--CGCGG---C
TG--A-GA--G-TG--G---CGTGGAGGGG-G-GA-G-GGTTC--TCACATTT-G-CGGG
-CA--CGT-GAT-G-CGGCCAACCTCC-TA----A-T-G----C-GTAG-T-AC-C-TCA
-C--GAGTAC---TC---AGTC--TACCT----GA-T-TC--A--AG---AA--CTG--A
T--T--TCCA-TCCG--T-CATC----CGTACT--T--A-A-ACC----AA-CCG-C-GG
-GGTC-GTC--C------AACCCACTTGT--G-TAC-T-A-CTT-C-C--T-A-TG-TCA
C-GCA--GGTATCACCCGCTC-CT-CT-CCGC-T--AA-T-TA-GG-TC--C-T--GTA-
-CATC-GC--CG-T----GCAAG-T-AGTT-GA-A-GA-CACC-ACT-TCA-CTAA--GA
--C-G--CTAAG-CC----C----A-----CACGG--TGCA--A----A--T-A-A--CT
-T-GC--GTACCT-----GTT--GGC----G-TTTCCC-CCA-AT----T-T--GTCT-T
A-TCG-C-GCGTAGA-CAAACC-ACGTCA-ATTGA-CGA-T-G-AC--GTAGC-T---TG
-AGT-CC-GT-----GG-AC---GCA-CGTTA-TGTCG-A-C------CAACAGGTG-TC
G-AC--TGG-GGG-T---TCGTTTC-CCGT-C-C-TA-C---GTGGCG-GC-GCAT-GAC
GT---A-GGT-ACG--G---G--CCCC-A-GA--CCTGATTCAAAAAAAGC-A-AT---A
ATTG--GACAT-T-CC-GGAGGC----G--G-GC--C-AAA--GCGGA-CGGT-AC-C-C
GTACATC-TT-CATG-GTTTCGA-AT-AG-T---CGAC-ATCAAGAGCC-G---G-TTAC
C-C-ACGC-GGTTACA-AC--GACT--AA-CCTG--T-GA-TTCTGCAG-ACGA-GA-TT
TGTAAG-CCTT-A-A-GACCTGGC-T---AGG-----ACGGGTTTGC-T-G-TTAA-AAC
TATGGTA-AT---TACCGGG-ACG--C--TAAA-AGG----CACA-AG--GA-AC--GA-
-----C-GA-GCAT-CT-AC-AACTA--G---TACCTTAGT----C--T-TG---CTAA-
GGGT-T--T-G-AGCG-AT-A---T-GTAA-TGT-ATC-GCAA-A----G-A-G-C-GAC
T-C-G-TAG-ACCGG-T---CCG-A-ATGTT--TGGC--G-ACCAT-AA--T-GAG-CC-
---A-C-TG-GG-TA-CCG--GC--AGGT---ACTCA-GT-A---G-A-C-TCCTC---A
G---C--T------C---AATTC-T-GAGT-T-G--TACCA-CTGATATAA-ATCATG-C
AT-AA-A-ATCC-AGCGTAG-G-A--C-A--T-CGACCA-G----AG-GCA---A--TAT
TGG-A--ACGC-----T-GTCGGC-GT--AACCACC-AGACAT-GC-G-CA----GGC-T
-CT-AC-GG---CAGAAA-A-GGCAGTAT---GCCTG----TT--T-AGG-A-AT-GC-C
ACG-G-GG---AACGGTA--ATCTAGAAGC--TT-GTTTCTG-CATTCA-CCC-CC-TCA
A--ACGTT-CGTTAT-----T-TTC---A-TACCC--CCAGCCAAGT-GGTGA--CT-TG
GGA-CACTA--GTA--CA--AC-A-A--CG-A--G-AT--GTCA--T-GC-C-ACT---A
----G--G--C-CTCA-T-CT-CCGTGGCAATCTA--CT-T-GAC-A-A-GG-TTGCA--
-CTCTTAGT-GAGA-TAT--C-GGAT--ACGGTTG-G-GGC----T-C---GTAC----G
CTT-A--A-CG-TTAAA-G--GCTCTT---TAT-ACT--A---C-CCG--AGGACGCGT-
GTCGATCA-TCT-A-AGCCGCA--GTGA-TAGA-----GG-AGT-AT--GC--TGAAAGC
CGCAG-T--ATGCATTA-GTTTGA--TGC-C----TAT-G--TCTT-CGCA-GCT-GT--
--GTGCC-G-GT--TAAT-TG--TT-C--GGAC--T-GA--GGGA-GT-AC-GGCG--GG
C-CG-GC-A-ACG---AA-G-ACAGT-T--GA-ACCCT-G--C-C----T-ATG--A-G-
CC---A-G--C-T-G-G-TCGA-ATAACC-GCGTAAC-GTTGCGAACAACGACG-AAAGA
GTA-CTACTG-C-C--GCGGGGTGCC-C-A-A--AATA---GGC-TGGG-A-ATTTT-C-
TA--T-CTC---C-CC-GCCC--GGG-AGA---GCAGTCCATTGT-TTA--A-C-ATTT-
C-T--GCCA-A--AT-A-GCA-TA-CTA-C---TG---C--CGTT-GG-C-C-CCAA-TA
ATGGAGCCTTACC-C-CTTTCTCTCC--TGTTTG-CA-TC--ATGCGGGGCAAATT--AC
CCA-TCT-TCAAC--GC-TCTCGCAT--G-AAG-ACTT-AATG-G------C-GAA--G-
GACTGT-C-A--GCCC-GCGTCT-T--G-CG-G-TGTGA---TAT-TTTTG--CGC-G--
C-AGTGCACTACCCCGA---CAGAT-CGA---ACGTAC-TTCGCG-CTTAGTACGA--GG
-A-G-G-G-----TTA-TAA-TTCA-T----A-T-AG---CGT-G-CAAT-T--TGCTAC
CAAGAACGAAATT-GA-A-CGTCCTGCA-TAT-TAC-T--T-CTC--GTGT-CAG---A-
-GG-TATTGG-CTC-A-AGCAGTTA-AG-TG-A--GT-G-CTGG-CCG--CGGGGTAGT-
CAGTCGG-T-AGGCTAAC-T--GT-GACGG----CA-A-TT-C-GGTAC--GC--GTGT-
-AG--GCCG-GT-CA-CA-CGTTAT-A-C-AAA-AC-C-TG----ACTA--GCCGAAA--
CGCAGTCTC--AACC-G-AT-T--AAGC--CCCG-AACGGTCCGTGT-AGTA-CCACGGA
-CAGGCCA-GTA--TTC----TAA-AATAATTGGT-GT--GA-G-TGTC--AATT-TTAA
--GG-CCCCTAGGAT--CTCTGACCA--GCTGAATC-CGTCTATATGCAAATCAGT-AC-
GA-GC-G-CAA--CC--ACTACTT-CAAGGCCC-A-GG-G-T-AGGTCAC-TT--GC-AC
AA-TATTGCG-G-TT-TCG--AA-GCTA-GATAATCAATA-C--CGCGAA-CT--GA-T-
GTGC----GGCAT-ATCT-GTACCTGAT-T-G-TAAG-A-AG-CA-TACAGATTAGTTG-
T-G--TT-GA-CA-GTT--G-ACAT-ATC-T-G--T---A--GCG---TA-GC--CCG-C
TC--CT-G-GTCCCT-TACG-CGCGA-T-TGAG--CGGACATC--T-GAGCACA--ACAT
CCCGCT-G-GGCG-TGG---CTT-CTC-AGGTAACT-AA--TTC-TCA-CC-G-A-A-CA
C--CCT-GG---AA-GT--G-A--TT--CACTAA--GACCT---TATCGG-CT-C--CGC
GA---AG--TTTCCTCCT-TGCAGTG-ACGGCCC-TGCGAC-TTAACGGCGGGGTTCGGC
T-TTACCGGT-AGT-GATAC-G-CCTG---TAGAGGAAT-CGG-AAA-C---CT-T-G--
GCGCGCGTCAAA-GTTC--AG-C-CCTT---GGA-ATCGCAC-G--GAGATTT-CGT-TA
CCG-ACCT--G-AT-ACTC--ACGTCACACGGGCG-CATC--CATC-TA-AGA-GCTAGA
TT-TC--AC-TA-CAAC--C-C-CAGC--GCTGCCAG--GAA-TG-C--T-T-CT--CTA
--AA-T-CACGAGAG-CTC-AGGG--T-AT-ATGTAGT-GAATCACA---C--G--TAAA
GCGGTTACCTATCA-T-AAA--C--G-C--TCTG--TGCCC-AAG-C-AC-CTCCGCGCG
---T--TG-T--A--CCT-A-CTT--T-CCTTAA--AAGTAC-GGGAC---GA-T--GC-
-G-GGGAATACAT-GC-G-TA-TGGCTC--TCCTGCCTATA--AGA-G-CTA-AG--GC-
-A--GC--GTT-C-AAAC--AG-C-T-A-AG--TAA-G---GTAC-GG-CACAC--ATAG
AAGA--AGA-CGTAA--T-CTGAG-C---C---AC--GACC-GTCGAAACCGC-GGGC-T
T-AG-TAGCGAATTA-A--CTCG-T-G--T-AGGCGA-AGC-GT-GACGAAA-ACATTTT
-TATTAAAA--T-TA--G-TC-G-A---CT-ATTT-G--T-CG--C-CACGA-CC-TAGC
-CC-AAGTAGAGCTT--TC--CAGG----TTAT-GCA-CA-G-ATTAG-ATGC-TG-ACT
CTGCT--TAAT--AAGTTACA-TTA-AC-CCCCC-A-G-CC--T-A-CTAT---GGCATC
GTTTTGGGACCTAGATACGG-AGCCC--A-TCGCTG--AAA----T--GGAGCATC-A-T
-ACGAA--AG-GA---TTTACATT---GACCC-CTT-ACCCCTGT-AGT-T-A--T--CC
G--CGAAGGTC----T--GCGGT-CTT-TAAACG-C---A--G-G---C----A---T-A
-CA--G--A-G-G---T-AT-TA-CGGTCA-GTCG---T-----T---T-T-C--G-TT-
---CCT-ATTT-ACA-CAC-TCAAG---TCAGCTC-CCAACGACAA-A-A--GA-AAGA-
TCAC-G-------TCT--T-T--GGA-CA-G-C--A--GGAA--A-TAAG-G--C-AA--
----A-T--CGATAACCGCT----AA-T-A-C-TA-GC--TGGAA--CCCT--C-CA--A
-TG-CGC---A--CGTCG-G-T---TT---GT-C-C--GTTCTG-CCGG-CA--C-AG-A
TTGAGA--G-CTC-G-----G------A-A---C--AT-A-C-A---G-GCGTTCGT-AT
G--GATT-TGCT-ACGTCTCGTCACTTA-AGC-C----GAT-CTTT-CTAA-AAC--T-G
---GCG----G-CC-ACAGGCGGT-A--ATT-ACG-GAG--TCTAAGT-C-CG-AAG-CC
-TATACTCC-AA--GG-C---A--T--A-CC-GG-CTGGC-AC-T-T--CTT----T-A-
TACGC-C-G---TGTTACTC-TA-TTGA-A-GAT-CAC-TATAA-GA--T-TC--C--TT
-GAA-AGC-CTCCTC-AAT---CCGGTGTAGGCA-TAA--CGTACTCGTG-G-T-GTT-T
GC--C-AAG-CAATTACGGA-----CTCC-AA-CAT-CCG-AACCAGTAATAGCTACG-G
--TCT-G-AGGTCCGTGCTG-ACTTT--GGCGT-GAGGG-T-A-CT-GTGCTTTGCTCGG
T-GCCT--TG-A-T-TCC-CGCTTA---GTC-CGG-G-ATCC-CTA----TCC-CT-G--
-C-GT-GAGTC--C-CCG-C--C--G--TG-TG-AGCCTAG-C-----G-G-GCCC--C-
T-CGA--T-G-G--T-G--C--AGTCTGCCAC-TTC-T--CTT----TCCGAC-T----T
T-----CGA--TTTTGA--CTCGGCTCTA-TT-CC-C-----TT-GC-T---CCCC--AA
ACG-G-A--AC-GTC--G-T-GG-T-C--CT--T-GATG-G---GA-G-G-GG--AGCT-
G-C-GCCGAAG--G-T-GGCG-C--T-C-C-ACAA----C-CCGC-GAT-CCC-GA-TTG
TG-A-ATAGATA-A-TG--GCT-GGACA-TAATC----ATGGCTC--GCAAAC---GCGC
--GC--TTAAC--TGCT-A-GC-CGGG-T-CA-ATA-GTT---GTTTTG-A-CCACGAC-
C-GT--TTT-CCCAA-AGA-GCT--TT-TA-CTG-G--GGA--ACC--A--AT-ACC-C-
C-CAACC-AG-T-TGGCAAGCC--AG-ATTATTCGAATGAGT-AA-CT-C-C-AG-T-CC
GTC--C-TAC--CCAA--CGCG-CCT-CAAA-TT-CCAGCTA-CA-AGGAC--GG--G--
-T-GACTCT-CG-TGCCCATAG-CCA-G-CAATCCA--T---A--CAGGT-GAA-G--CG
--GG-ATTGCGGAG-CC-C-CGA-TA-T-GG-AA-AGCAAA--GCTGCTTT-GTC-TGCA
CA--AAGCG-G--GCC-TCCACTATA-GGGAC-GAG-CTGTGCG-GAG-AGCCGG-G-CG
-T-ACACTGGT--TGTCGT-ATCTCG-ACAGC-A--ATACTTAATCC-ATATCA--A---
GG-T--GC-GTTCGG--AG-CT-CGC-GAT-----AG--GGC-CGA-GAC---GTCGAC-
---CT--G-CAG-GCAAACTAT-TG-TAAT---AGAG-TTC-AAC-CG-TA-GA-CTCG-
-AGCAG-G---TG-TCCA-TGTAGAG--AT-GACGCCATTT-A-GGGAACTCGTC-A-CC
GG--GCCAG-C--T-GCCACGAAT-CTC-GTG-CTTG-ACGGGG-A-TC-TG-C-AG-A-
CA-AAT-AT--G-CG-AC----AG-ACC-CC-ACA-CG-TATCCAGA-GACACGT-AG-G
GTGTG-TTT-G--G-ACG--TTATTAG-AG-TAAAGC--AT-TGGTAGATGGA--GCCC-
A-GCG-CG-T-C-CT-TGA--A--T--TT-A--GATG--GGC-T-T-A-TTCGACTT-T-
GATCCCGTTA-----AA-A-C-G-T-AAAGACC-TAGTTT--CAG--A---A-AA---GA
--A-GA-T-GAGTGG--C---GT-A-CT---GT-GTAC-T-GGAGT-A-TTA-CAT-C--
ATATTAA-TCCC-A-GAGAACGCGGGT--AG---A-A-A-CCTAG--G--TATAT-AG--
-G-GT-CTG-AAT-C-A-CCG-GTCCCCCT-AGTTA-T-C--CTGT--CGAAGTAGGAT-
-GAC--ATCA-GAT-GC--C-G--AACGG-AGGTAGCT---T-GC----TT-GTA-ATAC
T---G-GCC-AG-AA--CC-AACAA----AGGGG-G--TTTTCCATTGGCTT-TAT--AC
-TGAG-GTA-TAA-AG-TCCGA--C-TACAGGC--CCCCCGG-G--G-GAG-ATGT--AG
-T-CCT--AAC-GCTGC-ACAG--G---G----CTCAA-G--G-G-TAGTAAACG-T-GA
CCAGA--CTTTAT---TTCCAG--GCA-AAGAACT-GTC-AGCGGA-----GAG-TTTT-
G-G-A-CACCCTTCT-C-T--ATC-----CCA--C-TATC-TC-C-A-T-TACC-CACCT
-----GT---CG-GTTATAT-A-TA-GG-CA-GGGCCA-T-C-G-C-A-GGAA-C-AGT-
CATCA-GC-TACG-GT--T-TAAA-A-GTTG--GAA-CTTTATG-GC-GGCA-C-TC---
G-C-CTA-A-GCCG-TACTGGGGAA----CTCCC-G-CACTTCTT----A-ATT--TG-G
G-G---TG--TG-G-C-GA-GATTGACG-A-G-C-CTAGCC--GC--A---C-CG-TA-T
G-A-CGCC-GATGAC---G-C-TC-GG--A-AAG-TGT-TTGA--TAACCGA--TTAAC-
AACCAT-GAT--ACA--A--CC-CTT--G--A-AA-A-TAGTGGCCC-G-T--TAAGAC-
A-AG-GAC--CC-A-GGCTG--A--AGAAG--T-CACT-GCA---CGGT-A-TG-TTGA-
-TC-A--CATC-A-CC-A-GACTCCTT--CCG-TCAC--TTATCTTC--GC-GA-AC-GT
-CCAT--CA---G-GAGTC--C-T--AGCATTTTGGGGG-TTGTAGAGGG-CATT-GGG-
C-ATTA-T-AAT-A-TGC-C-T-TGCC-GGG-C---AG-GC--TACGAAAC---AT-CTG
T---CTTG-CA-A-AAATCA-G---AT-AAC--CT-AC-C-GTCAT--T-GC-GTCAGTG
-A-GGGAGAG-ATGCA---AACCCAC-C-CA-T--CT-C--ACT-A--T--CAGCA-G-G
---AA-CG-CCTACTT--G-T-A-G--GT-TGCC--G-GCCC-TAATAG-CGG---GTTC
C--AATTG-TT-C--AC-AAGG-G--C-A-T-TGA---------TCG-G----GCACCCG
AGG-GA-A-TTACTGCCTGACCT-TGCT--ACCG-GAGCTAG---A-TC-TC-GT---GC
-GATCCCC-C-ATG-GTGTACGTAAGTGC--CAC---CGTATC-ATGGC-CGG-CG-GGG
CATAAGCTGCGATGTGTT-GG-C-G--AATGCC-CGA-A--ACAAGGGGATCA-TG--GG
-GA--G--GG----AGAATTTCGAA-A-GGCGAATCCGGCC-AACGAGGGAA-AGCGTGT
AGG-A---CT-CGG-G---T-G-TGAGCGTTTGGC-T--T-GC-CTC-GA-G-----C--
ACCC---------TC-T-G-GAA--TA--CAAAC---TTAGT-C-C-AGAAGT-CG--GC
AATGATAC-TT-A--CCACC--G--AGG---CATC-TC--GACT-TGAGGC-AG-GTCG-
---CGAGAA-ACCCA--CACGGCGG-AG----AG-CA--AGA--GCGC-ATG--TAT-GA
GGGGAG--ATGT---GA-ATAATCCTGAGCCA-C-GGCATTG-AACCG-CAGG-ACC-AT
CTCA-GG--G----CC-T-TGTACAC-T-GCAGCT-C--TCTGAAGAT-A-TT-A-G-G-
GGGGAA-G-GGAATA-A-GG----AA-T---CCG--TGA-GCC-G---T-TG------TG
AAC--CT-TTCC-C-GGAAG-A-C-C-TC-C-ACT--TACT--T-TCTT--TC-ACATC-
TA-TCG-A-CACACGT-C-T-T-ACTA-GGTA-TCCT-TGC-G-AGCTAGGC-G--ATCG
G-GG-GTT--G--GA-A--A-C--GCA-CAATTACATC-GTGTGATAACAA-C-G-CG--
---G--GG--T----TTATG-TCG-TGC-GGGG-AT-GGC---CG---C-AC-GACCTAA
AG---AA---A-CA-CAAT-CC-CGGC-AC-GGC---G--G-G-AGGG-----T-T--AC
TT---CATCC-TG-GT--C-A-GCA-C--CTGGCTT-A--CGG-ATG---GCTCAGAA--
--GT-A-TCGT-AGA-C-CG-GACTCTTAT---AGCT-ATC-CAT-GCGG-C-TGA---C
A-TG-T-TT----TAGG--T-TGACGCTTGT-TGA-A--ACG-A--ATGC-CGAGC-GCA
GCA---GAACCCT-AACG-GAGT--CCAC-CC-GAGAG-A-A-A-TA------TCT-G-T
C-AG--G-CGCTTCTTTA-CTT-T--CGC-CCG-CG-CCGGCC-----GTCCATCCG--G
ACCCAG---CGT--CTATAT-CCAA-TAAGGATA---TCG--TTTGTCCTGAAAC-CGTT
--GG-C--ACTTG-AA-T-G---G--A--G--G--CGGTG-GAC-T-TGAA-T-GTA-CC
---GG-GGG-AGAAG-TAGG-CA-G-TGTGAC--AAGG--T---CCTCTA-CC--AG-AG
CG-CGTT-AGG--GG---CACC-T---G-A--AT-GG-ACA-TAT-GAT--CCA-GACG-
TAAC---C-TAG-T-AC-GTTGCCGGGTTG-CC--GGCCGA-T---T--GTG-A---A--
A---T-T-T-C-A-A-GCC-C----A---ATA-CC--T-T--TT--TA--G-CCG---CT
-A-GG-AT--C-C--GAAGAG-TG-GCATAAGG-TT-GGAGAG-GGT---AA--GAT-GT
-CC-CGTTA--TG---CCC-T-CCAT--G-T--T---GT-CAGG-C-GA--G--GT-GT-
GA-GG---AGTG-A--CG-G-C--TC-TTGAC-GATAG-A--GAT-A-CC-AAC-G-TGG
CTGCAG--TGCGCTC-CCGG-TCCCT-TA-AG-CCCCAG--AAATG---TGAG--CA---
ACTA-C--GCCCAG-GA--A-GCGAG-GT-G-CG--ATGT-CAC-A--GG-CCC-T----
C--CTA--C----CCG-TAGTAGAG-ATCACCA--GCTT---GT-A--CGCA-AA-TA-T
C-A--TG----CCG-CGTCT---A---TCTCG-GATGTCT-GTG-GCA-AG-G-T-CGAT
-G-TGGGAACGTACC-GGCGATAT-T-G--CCAATGGT-GAG-AGTGCTGTG-GAT-TTG
CAA-CGA---AT--CA-AT-TA-GCC-AG-CACAAGC---TA--CTGCCA-G-CAGTGC-
G-CATGATGTTAC-GAGACA-GA-ACTGA-TCA-CG-TCATA-ACAACGCC--TC-A-A-
G-A---CCACAAG-G-GA--GCG--GT---G-CATAGGCGCCCGA-TGA-CCGTCG---A
-GGGACGC-GAG-GTATGAA---T-CAAAC-C-GT-GTGCCA--A-TC-G--GATG-TTT
-G-GAT--TTG---TT-C-G-CA-G--C-A-C-TGA--CTTT-T------TTT-AGAC-G
-C-GGGC-GTTA-A-----AC--CAGA-TA-TGATCAT--G---TGCTCC--C-T-ATGG
--CT-TTGAGCGAG--TACG----T--C-AC--GACCCGCC-AC-AC--AGAG-GGC-T-
AGGAA-T-A-ATAGGGACG-CCTG-T-ACTG-AGCG-GAGG--AGTAA-A-AC--TGTGT
T-T--GCATGCG--CGAGG-A-TGG-GGCA-TG-AAAGCG-CC-TCAAT-A-AGT-CCTG
G--GT-CGACCG--A---AACGGTA--T----GAGC--AC-TACCG---TT-CCAC-CGG
--G-T-C-CATGAG-ACCGCCAC--G-AA--TAA-A-CG--CC-C-AG-AAAGT-GCGGT
-A-GA-CAG-TGG-TATG-CT-GA-AGG--CGAT---CAA---CGCC-ACA---CGGT-T
-ATCG-G-AAA--CAG-GCGG-AG-G---A-TCC-GGAAT-GTT-C-CCAC-AC-A-GGG
GAC-TTGTT-ACA-ATTCGCCGCC-CCA---GGC-CGTTCATC-GC-G-G-C-G--TAAC
GTCACA-G-AG--AAAAT-CAATT--T-TCA-GGC-AATCTGTGC-A--TTCGGG-CTGT
-G-G-A-AAGAA-AA--GGTGTA-C-C-G-------G-AGTACT--CT--GGG--AG--G
CTT-TA----GGCACTT--A-TGGTC-TGATTCC-CC-CGTC-GGC-TG-CTG--TGGAT
CCG-GAATTG-CTCGTCA-AGA-G--CT-ACC-G--CCCG-GCGCG-A--TG-C--A-TT
CCATA-GGGGTAGAGGC--A-T-A-AGAGAAC-T-T-AGGAGA--ATTGTTT-G-G---T
A-CTGTT-AGG-A-CCCCAAA-ATGAAT--GTTACA--GCCACTG-CAGAT-AA-C-CTT
T-TTG-TC-C-C-CACAC-CT-GTTG-T-GCC-TCTT--CC-A--AAAA-T----TAACC
CA-GT---CAGTCC-C-ATGACGC--A-TATAAT-T-ATTA-AGA-A--CACTCGA---G
T-CTCCGGACC---C---CCC---C-TC--CAGT---GA--G-AT----AACAAAATGCG
TGCGATGA-C----C-ATA---G-AAT-GGTT--AG-GGA-AGCA--ACG-GT-CT-TCA
ACGCTGCAGA-A-C-CTA-G-ACCTGA-TC-GGC-AC-C---GCGTC-C-C--GTAA-GA
--G--GAT--C-CA-TACG-AAACATGT--A--CTA---CCCTGC-----T--CTGG-CT
CGCC--C-G-CCT---C-TG-G-C-CTGTGG--GC-AGG---T----ATAT--ACG-C-T
TG-CTTA-A--T-CTA--TT--CT-GGGTG--AA---TT-CAT--GAACAA-A---G--A
GA-G--TAGTTTATCTT---GTG-ATCACCGGAAAGG-TG-TG-TCCTCA-GCT-CG-CT
T-ACG-C-TACTCCA-GTAT-ACTGAG-C-C-A-GGTA-C-GGCAG-CACATTTAGAGTG
C--GG-AG--TCTCACTCA-GCA-TC-ATTGGAG-GGGTCCT-GGACACC-TAA-C-CAG
CGC-CG----AG--T-CAGGA----G---AACGCAACT--C--TACTGTC-C--G-C-CG
GT-AGGT-AA-C-CGAT-AC-ACCCATAGCG-ACCACCA-A--CT-C-GGACGTTTAGCT
AC--TGC-CA--TCTA-ATA-CA-CGA-T---TCTCGG-TT--T-C-T-CGGC-TCG--C
-C-CATAT--TAGCCCT-TTT-AAT-ATCG--AGG-C--CGGCG---CG-G---C-TGCA
---C--C-G-GTCAGCAAG-AA-TCGAA-A--ACAAA--CAAG--CTCA--ATC-T-AC-
-G-G-A-ACT-GT--G-C-A--GG-AGA-AGTC---A--GCAAGGGCTT-T--AT-C--A
G-G---A-GA-TCTAGA-C-TTAG-T-T-ATATCCT-C-AAGA--CTCCCGACA-CCGCC
T-GCGATGCG--G-ATCTACGAA-CCCGT-C-C-C-A----GT-G-TC--G-C--G-C-C
TA-AAGACCATCCC-TC--AGA-CT-CTGTGT-AG---AATTACGTCAAA-AC--T-GG-
-AC--TGCTGCTTG-CCAC-A-AT-T-TTTA-GATGG-TAATC-AGCCT-GG-C-GAT-A
T--C-ACGGA-TTTGGT-CT-G-CCTGA-CC--AGTGAGC-AAT-TTC-GC-AAGAG--A
CAAGA----TGG--C--T-GTC-GT-TCG-AGC-GGCGC-C---C---GTCAGGGC--TA
G-ATATAG-AAAGG-GTA----GGC---TCTCT-G-CAA--G-CGG-T--CA-A--GTCG
--GATAATT--ATGCGCA--GGCG---GG-CT-C-AG--AAAA--GAC--GT--GGGCG-
C-A-TGCT--ACGTACGC------T-TCT---TGGCG-AG-AAC--CAACC-G-CCCCTG
-G---TGTT-GT-G-C-GAC-T-CAACCTA-G-GACG-ACAAGGGC-GG--G-C-A-AGG
GA-GACG-A--C-GTAA--TAACTC-AGG--ATAATT-AGTC-GA-GTCTACT-AACTCG
A-TCA-GGT--T--GT---AATAACT-GG--GAA-GG--TGCGT--G-CTG--TCTACTA
A-G--TAT-TCCGG---CCT-GCAAACAA-G-A-GATGA-T-GAC-CTGGGTA-AT-TG-
AATACCAATTA-GGG-G-GGCTG---TAC-AATGGGAGTACA-AGTAAAGGA-GCTGG-A
G-GA-C-AGCCTAG-CCC-G-ACCGCCTTTGG---G-TGT-TAAAGCC--T-CAC-AAG-
A---C--T-C-C-CCTAAA----G-T----GGCGA-CAT-T-TAG-A-CCG-TAC---T-
-CAG-AT-G---T----CG------CAGCACTTAAACG-T-GCA----G---C-TCC-AC
AGTCCA-G--G--C-CC-AC--TT--A-----TCA--AG-C-GAA-TCT-A---G-AC-G
TGGACCC--TCAT-GGAGCATAGC--TCGGATGGTATC-AAAG-G-TAT----AG-GT-C
TGTAT--GG-GA-TCAGTTGT-TAATTAACGAA-TAAAACG-CAC-T-GGGTCTAGAGAT
-GT-ATCG-C--GGCATAA--AATCA--CCT-G----CAATA-G--G-G----T-GTGCC
GCT--T----ATT-G--G--ACGTACAT-ATCGGT--GTAGGGG--AC-GACATG---T-
---C-T--A---G--G-A--CGTTCC-GGGCT-G--T--A--TCCCTCA----A-TAACT
---CAT-A-CG--TATATTG-GAG-T-C-CGCT-A-T----C-CATG-C-TCCTA--C-T
-TGAA-A-G-GA-T--GGC-AA-T-T--TCA-TCACTG-GG-GCA--CCACGTTC-AGCA
G-GGCCTGGGC-AC-CTC-A-CTG--TTGATGGACC--CTTGA--ATGCCTTCTCTGGG-
GT-TAG-C-GA-T--GATCT--TAT-TCCTC-AG-AT-TCCG-C-C-G-G--A-GAA-AC
GTTA--GG-GTATT-G-GATGC-TCCC-GGG-GAACA-G-A-ACGGAGA-GC-CA-GTAG
-TT-TTCC--TCAC--TCAGAGGAAA-AGAATT-CCG--GCTACCACG-CCTG-GGGCG-
AT-AG-C-AC-AATCAAAGGCAGTCC-A---T--GG-GTC--G--CCCCTAA----CG--
AAA-TGG--A--A-GT--AGGGG-CC-G-TGAAGGCCG-CC-AA-TA-TGCCACG-CGT-
T--T-TGCAGTTAG--A--GTGCTTCTT-GTAC--TAATCGGC----TAT-A--TCTGA-
-AC-CAAGGAT---CGGA-AGGC--CC--TC---T--CC-AAAT--G-AC--G---AG-A
A-CGG-CGTCTCA-GT-G--GCAT-ACA--TG-GC--TGA----GGGATTAACT-A-TCA
-ACTGT-TAACA-G---G-ATG-C-TAT-TT-GTGGCTGG-A--A-G------AGGTA-T
-T-GCG-G--GGA--C-GG-AC-CTA-CA--TCC--TGC-ACCC-ACCC---ATAGGGA-
-TAGCAGCCCCG-A--GG--A--G--AGGGTGT-GAA-C-GAG-AA--A-T-CC-CGAG-
-TAG--AAACA-CCCC---C-AGT-A-CG--GGT-A-TGTGCTCTA-CCC-AGTA-A-CA
T-GG--GG-AC--GCT-TGGCA-T-ATGGC--GC-TAA--T----A-GGGGGTCG-TGTG
AC-GTGCCGAGG--CA---AGCATACCAGAA---AAGGTAG-C-GGT-ACAT-TCTG--A
---TAA----GG-AGCCT-AAC-A-CT-G-A-G---GTCTGCCTCG--GAGTG-G-G--T
GT-CGG-AAGGAG-GGATCT-----ACGAGG-TATGA-TTTA-AAA-AA--T--T-ACAC
G---G---CT-GAGT-CGA---A--TA-GT-CCGAG-TT--AA-TG---GGCTAAG-CT-
-AATG---TATA----T--AC-CTACGGCCCA-TCTGTACG-GGG-T--GT--TCG--CC
G-AGAG-GG---T--CG-A---TC-A-CCG-TAAG---T-CA-C--T-A-------CGGT
-ACATT-------TGAC-------T--A--CC-C-T-GAG---T--GGA-G-AC-GGA--
-G--CT---TC-G-ACA--C-A-CCGG---G--CA-T--G--TTC-C-T-TCA-G--G-G
GG--GCT-AT--GG---T-TG--A-C---CA---CA-ACTATTGC--A--C-AC------
--A-GAG-G--AGTA-AGCTA-TG-CT--T--A-TTCGGTGC--GT-TAA-CC-TCATA-
ATC-----A-G-TGGGG------GT-T-C-A--C-A--AT----CA-TGCTG-G-T-T--
GTTG-ACGC-C-A--GC-GGG-AC--C-ATTAG-C-G-AAAGCGTG-GA-GGCAGC--GC
C--CTG-TCC-A-G-AG-AT--TC-AAGC---CGG-AG-TAAGGT-CCTG----G-ATTA
GGGC-G-GGAC-AGCGGG-TCCA--TAG--GAC--CA-GC-AGA-C----A-TC-ATTA-
GT-AGGTCTAA-CAT---AC-CTG-C-AGA-ATGCTT-AT-T-AAGCCGCAT--T---C-
ACCTGGTGAACACAGCCT--ACAC--CGT-CCGCCGGGCA----GTGCATG-CGGATGCG
GA-----CCCA-CGAAGG--TTG---A-CC---TATCATCCACGA-GCA----TCA-A-G
--G-C---C--G-TCC-CCAAAAACT-AGCGTCG-A-GC-G-GAG---TATG-G---T-G
-TGGCCT-C-C-T-C-C-A-C-TG-T---A--GG-ACGCGTT-G-G--ATCTG----CA-
ATAA-G--GAC-G-CATC-G-CCATTGGCTC-G-CG-G-TG-GTG-TA--CC--GGA-TC
-TA-A-G-CTACCA-GA-TA-CAG-C-TC-AG--TGACGC-CC--G-TATCA-A-G-TTT
CAT--GCCCCGA-CGCT-ACG-TG-TC-AC--TG-GT-GTGA-TTATGGG-TC-GAA--C
GTC--A--TG-A--GTCACA--ACT----ATTC-G-GG-C-GCTGT--TGA-C-A-TA-C
GGTAG-A-GAA-TA-G-T-TTTCGA--CGT-CCC-CCGCTT---ACTG----AGCCTTGA
C--GATA-ACGA-TAC-GGGGCCA-AC--G-GG-CAAA--A-AG---CCG-ATGACC--T
C-AG--A-T-A--A--GG-TGTCGT--C-GTGA--G-CA-GGC-GG-CG-ATC--A---G
AGAGA-GTATCCTCCGG-A--CCTT-AT-ATTGT--AATC---T-G-CT-T-GAGTAG-T
CCAG--CGC-GTCTT-CAT-AGGAC--TG----T-GG-A-----AA--ACG-CAGGTA-G
AA-ATATCGGG--AAGACTGCC--AA-G-A-AGATGAC--CG-GCTCA--TACTAGAGTG
-AATT--CG-CA--C----AGA---TGGCA-AAC---A-G---C-GGAAAC--G-GG---
CTC-T-ACC-TCAACTACC---TGCCTTCGCT--G-AAGTA-CA-TA-CAAGAGG--A-C
----T-C-GAGCGGC-G---C-AC--C-GC-TGATG-ATGACGC--CA--A--ATCA-CG
-CG-C--AACATA-GG-A--C--TG-G-G----G-AA-CAGTACGA-C--C---A-C-GT
GGCTCTAA--CGTG-G-TGT--CA-C-TTTCG--GAG----T--ATT-TACATGTGGATT
GC--G-G-G-CCGT-AACTCT--A-GACG-AC-TA-C-C-AGGCA-CAA--A---T--CA
ATTGGCA-GTCC-ATT--A-CC-A--GG--GTAC-CCA-G-GTG-ATG-A-T--GAT-GG
----TA-C--A----ACTCT-AATTCCTAC-T-A-G--AG-CCTCC-G-AG---C--TCC
CCAATA---TT-AA--GGT-GGC-A--TA-ACGGGCG-ACCT---CAA--TCGAT-GCGA
G-CGAGA-GGA---GTG-GC--CCGT-CGG--A---A-TTAAA--GGGCC--GCA--GTA
C-A-T-C-T-TAACAAAATACTGAGG-GTTCGGT-TT---ATCC-AAGGCG-TGCAC-A-
GCCAAAG-TAC--TG-CG---T-GCTTGT---GAACACAG-CA---G-A-G--T---TG-
CA--C-T-GT-AGG---A-CGT-CTGCT---ATGG-T-CA-ATCCG-T--CCGA-AT-AT
-A-G-ACCATGGAGG--CGA-------CC-GC---GA-AAAG-CGT-ATTGA-CT--CAT
GCTTTCAA-AG---TCCC---G-G--CTG-AACC-----GAG--T--GTCGTACCGGGC-
GC-GCT-AGC--CAC-AG-CGTTATCCAA-TC-C-TTG-C-AGCATT-TTAAA---TTTA
CCGTGT-A-AG-CTCC-GGA-CTGCAGCTG-TATA-TTTGT-CTAGC-T-CC--GGAAC-
CC-CTA--CGTCTTCCCTTCATCC-TA----AGTCCATCGTTC-C-ACTGCGA-C-A-AA
G--GG-TCCT--TA-CCCGCACCA-TAAA-T--T-GCATC-GC-CCG--TGAAAA-GTCG
T-CC-GG-TTCG-CG-GTT---C-TTT-ACG-CCTTCG--AGACCCGGGCGGAG-CT--T
A-AGCTATA-ATT-AC--G-C-T--C---CAAC--GC-CG-CACC--T-T-G-G-TA---
-AA----A---CAA---GAC--G-GA----CT---A-TG-TTACTGT--AT-GG-CTATT
CTCG-GTC-----GTGTT--ATC-GA--GGTA-G-CAATGAC-T-GAC--AT--AGGCCC
TGC-----ATCA-C-CA-ATG--CAATGGCGGTG-A-A-G--G--ACGGAACAG-AT--G
G--GA----CTG--G----GC-GCAGACCTTTTA--AGTGTT-C---CCC--TCGC-CA-
AT-ACT-GACC-CA-CTGT-CC---C-C-GCGA--A---T-A--GGCCGA-GGTG---GA
AGTT--G----T-----G-ACACC-CGAC-AT-ATC-GTGCTG--T-CTGA-T-AGATA-
C-GCGGCAG-T-AGC-AAAG--TGG-A-CAA-TTCTA--TAAC-GG-A---TGCGC-TGC
AATAGT-TGGCA-T-GTAT-A-CC-GTC---ACAC-GG--TGGA-GAAT-CG-AGCCA-C
--C--AT--TGA-A--ACTCT-GTCC-G-CCC-A-CCTGG-A---G-----CCG----CC
--A-ATCAG-G--GCGTG-GAG--T-GATAA--CTG---AC-G-A-AT--AA-----AG-
G-CT-CGCTGTGC--CCGA--ACG--G---CTCT--GC--GA-GGGC-C-GG----A-TC
-A-GGAG--GG-T---G-AT---A-T-C-GA-G--GCC----CGTCA-GGTATCT-G-GC
GTGCTAT--TA---TAAG--GACCTC--G--AAAGGCCGTCCGATCC-GATT-AC--A-C
CGTC-G---TGGCGA-ACAAGTGA--C--CGATG-A--GAGTTAT-C-TTG----AACCC
GCCAGT-CGC--AATTA-GGCG--AT--A-A-AA---GATA---------AAT-CAGTT-
CC-G---TC-T--CTC-C-GCAC-ACTCCGCC-AGAA----T---T-GA-GCG--ATCAT
CAC--TAAC-AGAT--AA-CTCTACGC--T--TG-GGGAGA-ACA-AC-A--TA-A-CG-
CG-G-CGTTAAAC--TTTC-CT-ACAC--TA--C-CAAAT-ATAGTT-C-GGCCACCAA-
A-A-GGG-GCCG--CGTG-TA-TT--TCC-TTATC-G--TTGGGTAAAA-AGCCT-CC-T
TT-ACT-ACT--AGGAGACAAGA-A-T-TCAGACGGGTCGT-G-A--GAC--AGA---T-
-CT---A-ATACTCAT-T-CCGAATCT-T---G--AGGGC--GGCATACA-A-ATAC--G
GC--TT-ACAA-G-TAGC--G-GACA-CTAA--C-AT-A-TT--CCTGCG-G-GAAAGT-
TT-GAG-TGG-CAA---CG-T-AG--AA--ATC-A--C-ATAA--G-GTACCCT-GG-C-
A-T--CA--TAG-A--A-GACG--A--GGGG-TCCG-CAT-TA-C--AGT---C-----C
-GCG-GTTACG-ATT-G-TC-CGC--C-AG-CCTA-TC-G---GGTA---TC-AACACGA
T-C-GC-T---AG---GGA-TC--G-C----GGAT--AC-A--GG-AACG-TGCG-CG-G
--AC-C---TA-----AT--CTCC--GT--C-AGG---G---G--CTG-G-CGCGG-C-G
ACCAGAC-CAA-ACGG--GT-GCGTTGACTT----A-CG--CA-CTT-G--CGCA-G-GT
-T--CCG-AG-TCGG---GCTC-CGGGCAA--GA--C-TGGAG-TG-GAC-CGCTAAC-C
G---GGG---GG--C-G-CT-G-C-TCC-T-CACT-CTA--CTTCG-ATAG-GACGCTAT
CGTTG-AC-CAGG-G-AC--GGGGG-CAGTTCGCG-CCG--ACACATA-A-T---CG-G-
GA--AG-GAAG-AA--TAG--C-AA-G-T-CG-GGG---CC--AT-TG-C--TC--GGCT
GG-GA-GCACTAGAA--AAT--CA--G-T-C--A--G--TGTG-A-C-C-TA--T-TG-A
AG---G--CGGG-CCAAGTA--C-G-AA-A-TT-C-ATCGA-C-CG---A-GACGCT--G
-CCC---G--AG-A--AATAA-CAC-TC-AC-G-C-TTT-GACGG--AT---T--TGG-A
-A----ACCGCGAT--TAG----G-A--A-AC--AGGC--AC-C-T-T-T-G--A--CAG
T-G-GCCT-C--G-C-TCTCACCTAC-CCTCA-A-TTA--CACGACCA-T-A-C---TAT
G-ATCCG-G-A-TG-G-AGA-ATG-AA--T---C----AGAC-CCAAA-TC-GT-G-CAT
A---CG-AG---AC--A-TTCGA-------T--T--GCT--GG----CAAC-AGCG-T-T
G-AGT-A--A-C-CC-G--ATT----C--C---CTGG-TTG-C---AT-GATC-----G-
-A-TCCG-T-TCAA-G---AG-GA--G-AGAGA-G--T-G--CAAGAC-A-AGAAG-ATC
A-TC-T--G-T--CG--CCACTG-GGACGGCGGATGTCTT---C-C-TAT---GC-CC--
--TCGG-TT---GTTACAC-GTGCCCA--G-GGACTGC--C-GTT--CAG-T--GAACAT
-CT-G-GGTT--TCTAGC--CAA---AC-GTTTG---CGCT----CACCAGG-TATG-TC
-GTTTA-AG-----TGT-CTATACA-A---CTCACT-T-GCTCTTT-G-C--CGG--CGC
A-------G--CAA-CT---G-G-TTCC---AGA-G-G-TGACATC----GGCATACTTT
--T--ATTACGA---TG-A-C---T--C--C--A-GT--T--TA-AAG-TC-----T-CT
T--GAC---C-CG-A---G-T-GGTCTA---CG--GGT-GA-TGGG---CCTCGT-AT-G
--GAAA-A-ACGAGGC-AGC-ACCA---G-TGC-ATG-CTTT--C-CG--GG-T-G-CC-
CTCA-A-TCCG-CT-G--AGC---GC-CC-G-CTTA-AG-T-AC-CCCA-AAAAC----C
G-GAC-CG--AGG-TCGC-A-C--C-AAGGTGG-TAACCCCA-G-T--G-CGAA-T--CC
--TG-CATC-GGTTCAT--CGGAGA-T--GACGTG-C-GCTGT--ACGT--A-GAT--TC
-T-CGA-C-T--CAG--C---GT-CT-A-ATGCT---TATTATTT--TGA-CTCTGC-CG
---TCGT--A-TA-----A---TCGTTCC-----CGAG---AAGTT-TCTT-AT-T-CCA
-CC-GCAGTTG-----TT-AGA-G-A-GTGCT-CTGGA----AGAA-ACATAATT-GAC-
CGGGAG--TGCGC-AAGATA-A-TCTA-GGTGACT--AT-T-TTG--CTC-GT-AGC-AG
TA-G----GAGTCT-TG-T---GCA--GGG-CGG-C-TCCGAC-G-G---CA-G-GGG-G
GCT-G-GGCGG-T--C-CC--G-T-C-TGG--TG--CGAG--T-----T-GTT-G--TGG
C-GG-T-GTT-TTG-A-CTATG-CTG-GGC-CG-GA--T-T-A-AGAGTGCA-ACA-TCA
TCG-GG-CG-GTCTGAGT--GGGTCGCGCG-TCG-AACCAGT-T-TCC--TCCG-ATT-C
-CT-CGCGG--CA-T-T--A-TA-CA-T-CGGCCTAG-G-GAACTC-A--GCGGAGTC--
CTGT-G-G--T-TTC-CAGCTGG-G-GAC-CGCC-GG---CAGCGG-TA-G--GAC-TA-
AA-CA-AAGTGG-C-G-AAGGA---T-TTT--T--T---G---AT-C--CGC-TGAGA-C
TGACTCTCCTTCA-A--TTTT-CGT--CGCCAC---AT--GTT---TC-CCCT-A---C-
---TG-CCA-TCC-CG-G-CATCTAA-C-GTTC--C---A-G-T-TGGAA-GCGT--CG-
ACGA-C-T-TC-T-G-TAGTTG-TCA--A-CCG-CTCG-C-CC--GCCGT-CT-CCTTG-
TTAA-GT--GACTTACAAATG-G-TCT--T--G-CC-A-CG-C--A-TCAGCTCATCGAG
T-T-CCACA-CTC--C-CTA-ACA-TGG-A-GCC-CT-CC-CC-GCGC--TA--GCTCGT
CTGT-ACATGCTTGACCTGCAG-GGGTT-A------C-A-GC-GGGTCCCC-T-TGGG--
GT-CG-A--T-GTGGTTG---T--T-GT--T--AG-G-TCTG-T-T-GTATGGG-CG-GT
A-C-A-C--G---TT-CCCTG-ATCGAGT-CCCG-GTCCCCTCGTAA-GAGA---AGC--
G-AAG-CTA-G--GA---TCT---T-CT----GA-CT-T---A-A--C-A-C-TAT-ATT
--T-G--T-TGCAC-G-CTAT-C-CGCTCG-GCACT--GGCG-G-AAG--CTCGTACC--
CT-A-T-G-AA-G-C-GCT-T--ATGGAGTT-CT---AG-GGCCGTTC--CC-CTTG-AG
-GA---CAGT-GGG---C-CATCA-GCTGCTA--TG-TA---C--T--AC-AC-T-ACA-
CG--T-TGGCCTT-G--T-ATCA--TTCCGGT---AG---G-AA-TATA-TGG-T-G-AG
-AG-T-TTACG--T-GTT--T-CGTGACA-G-GCCC---T-CT-AGGGATA--C--C-A-
--AA-TCT-TG---CGA--GA--CT-AGGGAT--GTCGCCTTA-C--TTC-----CT---
C-TT--G-CGTT-T---T-CCAGATAGAT---G-G-AC-CTGA-GC---ATC-TACG-T-
CGT-TT--AT-C-GC-CCCC--C-CTTGC-TCCCCA-T--TA-AGACC--G-CAGTTTGC
A-C-CT-GC-C-G--GAACGCAGGTGC-GGTTC--CC--TT-CAGCAG-TTC-CGGTACC
TCACCTTCC-G-GGACTA--AAGGCTTT-CCCAT--CCCCA-GA-CTGGG-G-TGGCCCT
CAATG--TGA-T-GTTC--GTGATCA-GT-T-C---TGTC--GG---CCGCA--GAC--T
T-AAA--AGC-ATAATACC-TA-T-GTTT-TCG--TC--GTAC-A-TTAATTGGGCG---
-CA-C-TAT-GA---T-CGA-A-A-T-AACGACGTGAG-CA----G-T--CT-GCG-TCA
C--ATCCCTCTA-G---AA-CGG-AA-TCCAC-T-G-C---T-ATG--GC-A-GTAG--C
T-G-GGC-CCCCT--GGTG--C-GTTCCGG-A-T-AAATAACAT--GGAGAG-ACC-GGG
AG--TT-C---AACT--C-A-A---C-CT-AGG-TG--AT-TT-CC-AAGCT--AT-G--
AAA-ATTC-A-A-ACCT-CAAAGA-AAC-TC-ATTTCCAGTC--CA-TGTGT--CGTG--
--C-GT--C---TGA-G---T-A-CC--A-G-AG--C-C--G--T-TT---T-TCC---T
-C-AA-G-CC-TC-C--AAC-G-CA--G-G--C-C-TAA-G-A-AA----C--G-GC--C
A-T----C--A-GCA---T-C-ATC-TC---GG--TCTA--C--A-A-------TGACG-
-TA--CC-G---GACGT-GCAAATG-TGC-A-G-GTC--GC---CCAGC-CCG--G--C-
A----CTGAA-G-CGT--C-CTA-AG-AC-A-G--ACGTGG-C-ACAA--AC-CT-----
AT-T--AGT-C-ACGC-ACTGT--ACG-AC-GGCTC-CGAACT--G-GAC-CCAATCG-G
C-----GACT-ATG--C-T-CC-----G-CGGCCC--GAT----C--CAAGA-G--GT--
-CAGGCGAG--AGT---CTT--GT-CGG-CCG-CT-CA-CG-G-CTC-T-G--T-AATCA
-----AA-TTT-CTACATA----CACATC------GGA-CG-G-GGG--GTA-A-GG-GA
--A--TCAC-----CT--TA---C--GG---T-CA---T--GC-A--------ACG----
-G-C-G--TC-CA--AAC-A-CCT----AA--TAC--GCA--GTGGCA---CC--C-A-G
--CGG-G---CA--CAA-ATAC-AGA--TC----AGAA-AA-ACGG--T---G-G-C---
---GA-TT-A-GGT-CG--AGAA-G-AT-C--AA--A-CAGTC--ACCTA--GT--CAT-
GAAA-G--C--TT-ATT--CAGA----C-AT-CACG-----GT-CTGG--T-A-G-GG--
C-CGT-ATC---AA--G-C-G-C-G--AC---CAT--ATGC----CTATGCATGT--TGA
GG--TGCGA-CTGG-CTT-CAG--CA--TCGGT--CC-AGAACG-AG--G-CGGA---A-
GA-T---T--GGCC--T-TGCCG----GT-C-A--GGAAT-ACCT-T-C-AACA--GC--
----G-AGT-TT----C--GGG-ACCC--GG---GGT--TTG-CG---CGT-CC--GA-G
GC-C-GA-TAT-G-GC--GACACAC--GT-CGCTCGGG-C---GGTAC---C------AA
A----------T---AT----G--G-A-T--TG--G----A---A--TATAT--G-----
A-CC-ACT-GC---G---GGTTTATA-T-A-G-TGTC-G--A-A--A---GTCCAG-CT-
CCTT-TAAC-C-A-T-CCCAA--CAC-TA-GT-C-AAGATG---G-A--CA-T-AT--A-
---AC-A-CGT-ACC--C-C--AGCCTCC-AAG-C-CT--T--TTG-C----T-G-----
C---A--TT---TGG-CCT-C-AAATTGG-T-CGAT-A-AGGCT--GA--C-TA-A----
-G-TCC-ACCG-AAA-G-CGA-TCT-CGA-TAGG----C-TGC--AAGAT--C-G-TA-G
A-AGAT-AGGG-GC-C---GG-AAG-A-C-GCC-TGC-GCT-CGA-CAT--G-GTCC---
GCG---ATGGGC-TTCACACGAAA--C-CTG---A-ATC--GATCCA-ATCC-AA---TC
-TCC-CCTACCCC--GCGGG---AGAT--GC--A-A-A-T-C--TG---TCGGGTGTTCC
CATGTTC-CA---CA-TCC-AAGA-C-----T---G--G--CA-GG-G-TC-C-GCC-A-
CGT-AG-----AT-GA-CC-A--T-G-AC-GC-A-G-TA--A-CGAAG--G-GCGCT-CA
TGGT----A-GT--G--TCA--AC-CT---T--GA-A-CC--TAC--AC-A---ACT-T-
--C-G-A-G--ATTCAGG-TA--GA-T-GT-CTA-CTCAA--C-A-G-AC--T-AATA-C
T--TG--GC--TT-----G--C------A--CT--TC-CTA---CTG--A--ACA---TG
AAG-GACG-A-TAT-AGGAA----AC-TC----TTCT-CA-CT-TTGTA-T-A-G-CT-A
-G-ATCT-CTGA--CTG-CAGACC----GTTTTT--AC-G--G-GCGCT-A--GGA-GTT
TTC--AC-C-GC--G----GA--CAATACTAGC-ACTT-ATGTCGCGA--AG-C----A-
-G-T-AGCTTT-C--C-TACT-CAT-C---GG-A-TC-ACCACT--CACAG-CGGCAG--
TAG--A-T-GC-AGCA-AG--TT-ATAA--TTACGC----C-CT-AGCAG-T-TGCCGGT
CT-TG-----GA-CC-ATAC-AC--T-A-T--A-GAA-TGG--AAGG--CCCCC----CA
GACGCTT-GCACGC-TCAAGGTTG-CCA-TCGC-A-GGCAGGAT--TT-C-G---TACGC
GGTA-GT---A--GCAA-CCTC------TG--T--TAGG-G-G-GCACT-CC-TTC-T-T
-CTTGT-C--ATATA-GA-GC-ACA----CA-G-G-TG-AA--AAAC-GTCTGATT--CT
A--GGTT-TGCCGCATC-GC-AGGCCAAA---G-G---AGA-A-CC-C-A--GCTCA--T
-G-GT-G-TCCT---TGC--CAT--C--CCGAATTTATG-A-A-GC-C-CGGA------G
G--GCT-C-CC---G-CT-GTCT-TCCA-GC-AG---AGAG-ATAGAC-TGCAGGGG-A-
A-T-C-C-TGAGG-C-T-CCA-C--G--AAG-TG-CGT-TTGTGAAG--GT--GCTG-CA
AGCCA--C-TAAT-C---G-GCCCCGTCCGGG--G--GC--A--TC--GGCA--AGG-GA
----CAGGCGGC---CA-TTGTTT--CCTACA-A-CGAT--ACCGGTTCCG-TC--AG--
--C---T-----C-CC-TAGGA-T-TCACTGGAGAT-CT-T-GCT-CGTC---A-A---G
T-T--T-CATC-A--A--ACG--CTCGC-TGACA-G-AAA-TT----AGTGAC---AT-C
-TA-AT-ATT-CC-C-A-------AAT--TTC-CAG------T-C--A--GC-G------
--TA-GTAG-A-T-AG-CT-CCTGGAA--GTA-ACCGT-CA-CA-GAAGTCAT-GCC-AG
CG--TGAACT--CC---CC--T-GC--AAC-CG-CT-CT-GC-CCTTG-CC-TCTGCTCC
G-CCT--AC--ACA-C-AC--AC-GGA--CAGTGG-A--G---CCCGGT------GCGGG
CATCC-CC-CCTATAG-GG-AGCTC-CGTCAT---C-C-CGA-T-AAG-C--TGC-CAGA
G---AT--CGG----TGGATACG-GG-A-TAG-A-AGGTTCT-T--TAA-TACGT---CG
--CA---C---GAGG-A----G-AGG-G-TA--GTA-A-CCAC-G-G-TC--CACGT--T
AT-TGC-G-A-AGGGTGG-TAGTC-A--GTAGTAG-GT-GC--G-ACTA-AAAC---ATT
----C-CG-AACA-CAG-TA--CGAA--G-TACTCTGA-GGA-G---CT-CC-GACCTA-
-CG-TG--CCTT-GGCTAGA-GACCG-CGGGACCT-GATTC-T---CTTG-TTTGTAT-T
CGT--ATTGC-A-T-TCCT-GCCC-CAGA-G-G--CGAGCC-TTTA-CGATCGGCT-GGC
ATTTGTAA-TCATGGTAGATTTAATGCAGGAC--C-CTGGGCGGT--CGCGTA-AATATT
-G---GG-TG-GG-TG-CT-T-TTG---GATATC--CAGGGG-G-CCGT--TATCGC-AG
-GT--AAAC-AGCAG-TG--ACA-C---TGAC--CCC-C--C--CT--TA--A-TATTA-
-TCACT-CGCCT-GG------AGC-CT-GTGCT-GT-GAA-CG-TG-G-G-G-C--G-GC
CTT--G--G-T--GGG--G-AT-GTA--G---TA---A-TCC-C--GTCGGGATCC-TTC
G--ATCC---ACACCTG--ATC---TGGTGA-A-AAA-G-G--G-GTT-TG-CCC--CGT
C-TTCACTG-------C-C-TTAT-G-TG-C-A-ACGCGG-GCA-CG-GGGTCCCGCCG-
-C-CTTG-CCC-G--CGATAGG---TCT-GCACT--T-TAT--TGT-ATGATAAGGTTGC
TGC-----C-GCAGATA--TACCGGA-G--CTT-GTACATAG-G-AGTA-GTAT-C-GTC
TTAC-C-C-T--G--T--AGG-ACG-TCC--CA-C-CC-CACA-T-A-T----A-CGT-G
GGG-GC-G-AT--CTGC-AGCACA--GCCAAGGC-AAAT-G-AGGATG---T--CT-C--
GA---A----ATTGCCGGCTCCCCA-CACTCTT-C-GACT-C-CTT--TA-CC--TT-CT
CGTGT-GTAC--A-T-CA-GC-T-CATT-TTA-AG-C-TCAC-AACGCTAT-CGGGCTTC
-T-G---GAACATA-AGATAG---CATGCTA-C-T-GTG--CTAAA-G--GGA-TTCGGT
GTAGA-C-GAGAAAGCC-T-GATG--GCC--GGA--C-TCA--CT--CTAAGAT--A-TC
TTTCC-TGTCT--A-G-AGA-GGG--GGAC-TCG--G-T-C-GTATT-CAGTA-AGTTTC
--TC-AC--GA-GACTGGCCT--CA--T--CCAGA-TG-GA-GCTAT---GTACTA---A
CCTG--GCATTC--GC-CT--C--CTG--CTTGGT-ACA---TA-G-TT-GC--C-GG-G
G-CGG-T-AACACA-CCT-CG-TCCG-CG-G-GTT--TT-TACTCC-TAACAGGG---TC
CT-G-A-T-GG--CCCG--A-CTCCAT-TT--TGTCTTCG-TG--T-T-GAT-TCC-TCC
-GAAGG-GAAGA-TTGCTGATGGTACACGCC--A-C-GTAAA-C-G-C--CGCCT--AAG
-GC--TCGAGAAC--GTA-AAACGGGGCTTT-ATA--GAC-C-AG--T--CGAC-TTG--
AGGATAGCTGGACTCT-A-G-C-TTA-GGCATAA---CA--AGTTCA--T-G-G----A-
-GG--ACG--GG-GCTGA-T---T-GTA-AACAC-A-TAC-GGA-CTACTACGT-T-GCA
GTTC-TACG-T---AACGAT-TTA--CA--CTTG-TC-AACCAAGG--A-TTTCA-T-GG
---A-GCCA--TA---TG-TTTTCAG--GGT-AT-GT--G--AA-CAAGA-G--AAG-C-
ACAGGTAAG--AA-TTAC-ACT-GC--TA-TACTG-C-CT-G--A-AG-TTA-A---CCA
-AGTG--TT-CGC-AGAC-----C---T-TC-GAA-AACAGAAGC-TA-C-G-G-CC-GC
GCG-T-ATGGC---ACCA-GTG-C-A-T--GACGAG--T--T-CTA-GCT-C-ATTT-C-
C-TATTA-AGGAG-GCAGGG-C-CGGCA-AT-T--C--T-T-TGG-CT--GT-GTTATT-
TA--G--CA-G-G-ACCT--CGCC--AAATCTA-A-A-GGGGA-AGGTACG-CTCTTAAG
-TTA-GCTCT-CTCG-TA-GCTT-AGTT-T-TCCCTG--G-TT-G-C-GCGATCC--G-C
C-GAT-A--G--CTGCTT--AC---GG----TTGCAGG--T-A--GA-G-CCT--CATA-
CAGGGA-TACAAG-A--ACGGAC-ATTTTCTGGG-GCAGTC-CGGCGTGG--T-C-GAT-
TGA-T-C-ACCCTCC-T--TTC--T-ACGGGGTG---AA-CT--A-T-GGA-TC-TTGGC
G-A--GCAAT-TGGAAGTAAA-TAC-GC-GA-AT--ACTAT--A--GCTGACGGTA--GG
CCAGA-A-AA---CTCAA-CG---GGGG--CA-GT-AATCCGAG-C-AG-TAT--C-CCG
ATT-GAGG-TTA--C----AC-CC-TGCCA-GT-T-C-G-AGC-AG--GT-AC--GCT-C
--G-AA-TG-GG----A-GC-GAGTCACT-G-AAG--CCG-AT---C----G-GA-GG--
ATC-TCCTT---GC-G-AGGCTTT-GC--A----TA-A-T----ACTC-GG-GGCCA-GT
C-GC-G-CA---ATGAC---GGC-TGTA---A--AGCC-CC-T-T-CA-GAA-A-GCGAA
TTC--TCG-AAT--CAG-ATCCGGAGTCGG-AG-G-CGCC--TATCCCTGC----GGCTG
A---GC-TCAG-TCT-T-AATCTTATACC---GAATGA---C-TGA-TGA-T-T-CC-GA
CGCCT-GCTG-C-T--GTA-A---T----AA-C-A-C-A---A-GCTCTACT-C--TTC-
-TC--A--C-GA-TC---CG-----TT--T-G-CATTA--TT-GG---T-ACAAATGCAA
TTT-CTCCTG-AGG-GGA--ATCCGCGGCTCGCT--CT-CGGTCCCGAA-GG-CTCC--A
--AAGATAC--GTACCCGCT--CTGA--GGC---CT-TTGCATGGT---A-AA-CC-CGG
--GGC-CGC-AGTC-C-CGGAT-GCG-G--C-TGAAC-C-----GT-C-ACCCTCCC-T-
TT--GCTA-TTAAAA-AGT-ACAGG-GGGT--GAA---AAA-TC-GACTA-A-GCTGTTA
-ACTACCA-G-TCCGTT---G-TG-CC-ACCGCGAGA-T--TC-AAC-T-C--TCCGC-G
C-GGC---TGG--CTAATG--AGGG--GT---TATGAT--TA-CTTCC-GC--GGG--AG
C---G-T-GCC--A-C-AGTATGAC---ATCGCACACG-C--T---TACG-C-G--T--C
C-TTG-CTGC-TC-C-GAA--AAG--G---CC-CC-GTG-A--GTTT-CGA-CA-AGG--
T-ACAGCC-CCGGC-T--CGACC-TC-GG-G-A---TCGGGG-CCT-G-G-GA-GT-TGT
TG---CGCCGATTCA-CTACGA--ATTATGAAC-GTAAGT--CC-TTCG-ACG-CGG-TA
AGCACC-TAT-ACAT--GG-GG---C-CT-G-CTTCCCCAC-CCT-T-CCT-ACAA-GA-
-T--AAAC-T-CCATAGCTTA-CTT-T-C--TTGGGCGCCGCT-GG-TCA-ACA-TATGT
-G-GGTG-GT--G--ATCG--GCATG---G-GGTTAG---AGCACGTT-TACGC-T-TCT
AG-G-T-CCTCCTGCGTAAG---TGT-C-GT-GC-G-GT-A-C---CTGCAG-TCA--AG
-A-A---TTT-CCTCGC-AT-TT--C-GGC-G---TA---CGAGCC--GTA--GGAAG-G
-GGGG--GACCT-GCTATAACCTAGCGG-ACG--GA---TAG-TGCG---GTGGA--T-G
T-CG--TGAAC-GAC--GTA-CT---TT-C--GA-C---A-GATTCGTAATA--ATA-TT
ATTG--TGGC-GGT-G--GTTCCCGTCCTT-A---G-T-A-ACC--CA-AA-AG-C-G-A
-C-TT-AAGTC-TC-TGAG-TTTG-AG-C-C-A-TATTAGA-GGTAAATATC--CCGAAG
AAAAACG-G-ACGGGTG---TT-AGACCT-GT-CCACTG-C-CG-GCA-CC-CC--CGTG
TCCCT-AGTAA-A--GAG-ACTGACTGG-GGCAGC-T-CCATTACTC--A-TG-CT-G-C
-GGCC--CGC-CTATTA-T-ATGACTCA---GCGTAAA-TACAGCCAA-CACTGT--GA-
T----C-GGGAA--AG--CT-C-AT-G-CT-GC-TTA-A-GGCGATTAG---T-T--CG-
TCC-TA--TTC----GG-T--CAG-TCGTA-AGATA-GG----AGGAATCG-A-AAC--C
-CCA---TCCTCTGT-TGGCCCA---C--CTA-C-AGA--TT-T---ACG-CTA--GAG-
CATGTCG-GG-G-CTC-CGA-AG-AG-ACCCG----CTTCTGCAAGTCAAAC--A-GA-C
C-ATT-C-C-CG-TG---TGTCAATC--G--CTGGGTTG-C-G-TCTAA-G-A-ACCAAA
-ACATAC-ATA--T----C-CTCC-AAT-G-GTAGGAGTG-T-CCG-CGCC-GAT-ACTC
--CGAATGCA-T-G-A-GC-CG-AA--CA-GAGC-TC-CA-TAATGTT-T-AT-G-GTCG
TC-TC--CCGAATG-G-TA--CATGGAGTC--T--T-C-TCA-TCGTAGTG-A-CACTC-
AGTCC-A-AGTC-G-A-GTA-T-GC-CGAC-GAAA--G-GCT-TATTCAA--G-A--CC-
GAAA--TGCA-TAGCAAG-CACCCG-TGCC-C-TT-AG-AT-C--ACCA--CGA-TAT-G
T--A-T---T-GTAGCGT--CG-ATGAGACAAAAAC--ATCG-GG-ACACCTC-AAATGA
GGGAGGAT-GC-T-TCGG-TCGG-T-CTATTTCCGTT-T--C-CAG-TACTTCCT-C-G-
GAAGATG-T-G--TC-T-TA--GGA--CTCG-T--TGGT--C-C-TT--TGTGAGT-CA-
------AG-GTTCT-T--CC-A---AC-T----CTT---T---TCGCTCTGAGCCT-G--
---CG-GCAAGGCT-C-TC-CCCTG-GTG--TTA-GG-TCCGCC--G--CC-C--GG-AG
GGAA--AGCGG-A-CCG-GCG-CGCA-----T-C-CA-T-GTTG-CAG--CA---GCC-A
-GA--GCCCG---TCGA-C-T-TC-TTGG-GC---G--AGC--AGGGTT-CGGA-TTCT-
-CTACC-A-TGTT----CCC-T--G-TT-GCACCTTA-----TCAC---A-A-C-GCCTC
A---C-AC---CAG--G-CA-CA-C-C--G-C--C-CT-GCGC-A--A-C--C---TCC-
AG--CTGTAACCTATGCA-T-CTC-GT-T--AG-C---C---TTG---CGCCT-TAT--G
--AA-CTACGGATGA-TC-ACG-TGCG-AA-CCGT-CTG----AAG-CCAAAC-TAG--A
A-----CT-A-C-T-A-T-AGTAACC-T--G-TAAC----CA-GC-ACAGGTT-CCCC-A
-GCG-AA---AACGACAAAC-TCCTCCA-CG-G-GGGCA--CGAG-GGA-TC--A-T-T-
-C-GTGTCTC-A-C-GGG-GT--G-T-CGATGGA-ACT--A-GAG-AAT-C-ATC-T-T-
-AAG--GT--G-T--GCTAA-G-T-C--A--AGCCAT-GGA-T-A----CCC-T--TTGC
--T-CCC-GGT-ACG-C--AA-G-CACCC-AGTG--G-TGCC-CGTGAAT-TCA-CCAAC
--GAAAA-CCA-CG-TTC-CGC-GTCCG--A--TGC-T-CCTGG--T--A-G-TGATAAA
GCGGTCGC-CAGCGAC-GG-GCA-ACTTT---C-CTTTAG-AC--GCCAAA-TTTATCAA
TGC-GTAG-AAGAA-----AACG-G-AGTTCGTCT-CCC-C-TC-GC-GGCGCTG-TGC-
GA--CT-----ATA-AGGCGT-C-AGC-GGTAG--TTC-A-CAG--AA-TGGC-GCTC-G
C-CGA-TG-CG-TGACAA-C-TT-ACGGCA--T-GG--TGAGATGG---A-T-CAT----
AAT-----GCA--G-CGCG-TGCT-C-GG-CC-GG-TG--GGG-G-C--CCT-ACTTAG-
AGC-CCC---ATGGT---A-G-ACG-CACA--CT-AT-GGTT-GAA--A--GC-TATGGG
AAGCCTG---TA-C-TT-G--TG--AA--TAA-CGG-C--AC---TACG-GGAGACG-TG
AA-CGA-C-GAG---CAG-CAAGC--AAA-AGGA-GTCC---CGAC--TTA-CTGCGAG-
AC-TC--AA-CAG--GGTACGATTG-AT-G-ATAGAC-TG--A-G-T--CCCCT-AG---
C--G-CCAA-C--GAGCTCCA-AA-GC--ATATGTC--GTCTGC--TA--CGGATTGG-G
AA---GGTACTCCGC-TACGA-AC-CTAC-T-CG-TGCAGT--TGA-TG-AA----T-C-
G-AA-G-TATGCG-C-ACACT-----AC-ATC-A-CCA--CCC-AGG--A-GTATCAA-C
AA-CTG-T-G-T-C-G-AGTG-----TCC-CT----GAGA-GC-CCCAT-AGCTA-A-GA
-CGTCC--GA-CAT--TG-GA-ACAT-T---C-C-C--CG---GT-C-AG-CTA-C-TAT
CTCC-CGG-TA-TCAA-AGC-TTA---GA--CG-T--TGAT-GA-C-A-A--GTCCGTG-
T-G-TC-GT--C-TTTGC--C-CGC-T--AGCA-A-CA-T-TAA--AAGAC--TCAGGC-
CCAGAGC-ACG--C-ATTTCGTGGGT-A-GAA-C-CG-C-CT-C-A--TTGAG--AAGCC
-GGCC---CG--TT--TTTCTT-G--ACGT-G--G-G-AAG-CAC-GT-CGGCCGC-AC-
AT--TA-T-T-G-C-GG--A--G-C------AT-CTT-TA-CC-C-AT----ACTG-ATA
-CAGT-C-GCT-GT-C-A--CAC-AC-A---A-G-AA---TCTT-G---A-CTGAG--A-
AGCT-T-CCT---CCTAGTGCG-GTACGA---ACAC-AAG-ACC-CCCGCT--C--CA-C
---CAT-ACTCA-T-CCTTAC-C-TATC--A---GG--TGAGG-G-A-----GTA---A-
-T-T-TC-GT-G--T-GC-GCACG-TA-GT-GAT-T-CCC-GATGCGATG-GC--A--TT
-T-CT---TT--A-AA-GGG-ACA-CGTTT-TG-C-G-TAT--CA-GA--CA--TTT--G
G--CGCCAG--GC-TGT-CGTTC-C----TGCGACGC--T-T--CA--CCT-CC--AATC
C-AAAGCT-T--TC-T-TA-A-A--AT-GT---TT--TAAT--GG-A-TATACA--TC-C
T-AA-ATTCG--AG-G-GGTCC-TACGATTCC----G---CCC-GTC-GTCCGG-ACGCA
GGGTT-T--TG---GGA--G-------TAG-ATTC-T-A--GAA-A--C----A-ACCG-
AC-GAG-GCA--A-GC-GG-AT-C---ATTG-TC-C-T--TG-CA--CTAAACA---GTT
GC-GT---C--C-A---AC-A--C---GC---C-GA-C-CCT-T--AGCAC-GCT-TCG-
-CC-----AA-G-GCC--AGGG-T-A-T-GCCCAACCC--CGGGT-CG-T-G-GGACCTT
C--CC-AT-A-G-ACGAATT---GC-C-T-TT-GATGG-AACTC-GCCT-AATA--AT--
CCGGG--TGA-AGATAG-ATCAGGA-G-CGAGGTATGCG-AATTG--GA-A-G-ACTGAC
TGAGC--AA--T--TTGCGA---A-G-C-AGG-C-GACCTCTTGCC-G-TCA--A-CCGA
ACAGGCGGA--TTTCCT-TAAT-TCG--TTA---CAAA-TG-TCG---CC-GT---TGG-
---GT-AGA-CA-GC-G-T-CC-CA-CGTTAGG-GTCT-C-GA--C-G---G-A-TGGA-
-CAAC--G-G-----TCTGACAA---TA-A-A-G--A--A----TT-A--C-G----TAC
CTATGACG-ACT--TA-CC-CA----T--CC--CGT-AGCAGA---A-GAC--G-G--GG
C-G---GGTA-AGACAAG-CGTGCG-ATAAACAG-A-GA--C---G--G-TG-CT--A--
C-TCGTA-GCTAG-CCGGCGC---TA--CAG-CGA-G-GGCGGAC-TT----TGCC-C--
T--G--GC---CAC---A--CT-T------GACT-C-TC-G-A-CG---CACAG--ACCT
GA-A-CGAA-TC-GT-T-C-AA-AGAC-A-T-A--G-GT---GATATCG---A-GAG-CC
-G--A------GCT--GA-TGCCG-T--GG--GA--GAAAACTG-CGGC-ATGC-A--GC
A-T-G-CTA-TAG-A---G-G--A-C-TC-C--CTGA-CC--CG--G-GGTCG-C-C-A-
G--A----ACA--A-G-TC-CTCT---A--C--T-CA---GGGCAC--G---ACCGGC-C
-T-AC-GCAAAG----A--GG-GGAG--A--TGA----A-A---TA-TATA-AC--CAG-
AGGAGGA--T--GTGAG-GAC--GA--G--TCTGT--CGATGTAGG--C-G-GCG-AA-G
CAG-GG--CT-A-A---A-CAC--CTTG--C-T--C-TC-GGT-GTC-CTT------C-G
AATAGGTGA-AT--TAGAC-A--GC--GGT----A-ATC---CCTGT-A-TACAAGT-C-
TGC-T-AGCT---CTT-GTCG-TTG-A--AA---CCG-CGACG----TATC--CTGCAAA
A-C-A-CTA-GACT-C-GAGCTCC-CGAAC-GG-ACGCAG-TC---TA-TGC-TC-AT-A
C-GAAA-G-CT-TG-----CCATGGATTA-CG---C-CGA--TG-CCT-AACTGT-CCG-
A-T--GT--GG---A---A--GTTAG-TAAGCGGAG-GCGT--CT--GGGGGA--TTGG-
TG-----G-G-GAT-TTGC----TC-T-G-T---T-GGTGTTT--CGC-AT-CG---GT-
--C---AATGAT--CTAT-ACAA--G-GGC-GCTAG--C-C-TTT--GT-ATAG---A-C
T-T-T-A--A-C--GA-GC--ATAGCTCC--G-CT-TCTA--A-C-CC--T-T-GC-C--
AAGC--C--CCT---A-CCGCGG--GCCG----A--C--G--TA-G-TCCAAT-TGA--T
-TG---G--CGAG-GCGA---C-CTG----TCT----T-CTGG--C----G---TAT---
---C--T-----GT-GTCA-TCA--T-T--A-G-T--T-TC--G-A--G--GCA-CTA-G
---CAG----TTG--TA-TAA---A-----GCA-GA-ATCC-A-AGC---G--ACTT-A-
AG-GG-TGGA----TA-ACACGAAGCGC--A----T-CC---C-CCAAGATT-GGTA---
-CT-GT-T-CAATGTGG--GC-GGCG-CGACT-T-GGACAAAG--G--CGCAAG-GAAA-
G-AT-TTT-TA-T-GCTGAA--G-T-CTC--A-TTA-C-T-C-C--CTTTAGTG--GAAG
-TT-TGT-T-G--T-AAAG-C-ACCTC-CCAAGTCCGCCTAGAG-AAGT--CG-GGTC--
C-G-C-GGGT--G-G-G---ACG-CCTGAAGCA-AG----TCTCAAG-TATT--A-A-TC
TGGTGA-CGCC-C-GG--G-TT-ATA-A-AGTTC--G----CC-A-AC-GCGTG-ACCTC
-GCG-GTA-A----GTGCCC-ACCCTATCAGC-G----A-CCA----T-T-CGCAGA-T-
TACTGA-CC--TAG-A--GTACA------TTGATACC-CC---C--TT--A--GGGTCT-
-TCC-T---TTGAGGAA--AGC-G-AA-CT-CCTCAGTG-CCAGTG-T-GAC--CGTAA-
G-G-CAC-AT-GA-TTCG-AGTG-A-AGATC-GGA--TAA-CA--GCATGA-G--CAACC
T-A-GG--TTA-TCAT-AAG-C-G-----TGTCTTA-----GTA----G-TA-TTTG--A
GGTA-C--CCGGGGAG-CT-GT-T--T---ACGTAATCC-AGA--G-G-CC-AC-G-G--
-T-T----AT--CA--GAAGC--GACT--CT-A-TT-TTT-C-TC---A-C-ATTTTAG-
-A-T-TTCCGCATCAGACTGT-C-AC--A-C--T------ATAAGCAGCG---TC--ATC
---G--TGCCAG---GGCCGACCGTAT---TGGTTCA--TACAC--T-G--G-CACC---
TGGCTG-C-A-AGGCT-CGGA-G-TG-C-CA---GAG---A-TG-CCTAC-GAGCTA--T
TA-C-A--A-T-CT-CAG-CG-G----T-T-C-C-A-TGT-A--TTCA-CTCCTCCGG--
C-T--T-TCCCG---A-AC-GCGTGGGTCTCTC--GTTGCTC-TCTTTCAC-AG--A-TG
-CTG---T--CGAGTCAA-ATC-AA-TCTGC-C---A-C----A-CT-GT-A----CGC-
-GCC---G-AAT----GAGG-TTG-GGG-TA----GA-A---TTTGG-TCCC-TG-T-GT
C-ATC---TA-C-TCAACT-AC--CCGCTCGTGAA-TG--GAA--AACGAA-AG-GAAGA
GACAG-GGGGA-----TAT---T-T--ATGCC-GAGTA-C-GTGC-GT--CTC--GGGTC
--AAGTTGC-G-AGG-TA--GCTGA-AA--AG-ATTTT--T-CC-AACG-GCC-T-G-A-
GA-CCTTTGC--T-TTGC--G-TTCTA-ATT--TTT-ATGGCAGGAGGT-AG-GAC--G-
CTGTGTG-AG--TC-CC-GTT-TA-C-AGACA--CCTC-AA--CGTC-G-C-G---CACA
--TG-ATA--GC-ACTTGATT----C-G-CGTTACA-C--GTGG-A-TCGTG--TC-GAC
GGGT---GTCA--G--CTC-G--TT--G-CA-A----GA--GT-GGA--G--CTATC--T
AGT-AATT-GT-ACCA--CGTTTT-CC-GTC--TAAA-TAGCT-G-CC-TCTTATG-ACG
A-A-A-G-T--T-G--ATTCCCA-CCGG---GTG-GCGCA--CAGG-TC--GC-G-CA-T
GA-CG-GT--ATG-GG-C-ACGT-GG-AA-CATA-AAATGC-GTGTGAC-CG-G-G---G
GAT-A-GAAG---T-TAC-GCC-TTATCG-ACA--T--AG--C-GC-TAG-TGGCC---A
TTC-CC---C--ATCG--CTCATA-TAGCAG---GCCATCA--C----C-AC-A---CT-
C-AAGTG-----TT---GT-G-CGATATGTA-GG--GGCGAG-C--TCCA-AT-G-A---
A--C-G-GCAA---GGCGT--C-ATCC-----CGTCG--CG--GATCG-AG--G-AA-AT
AGG--G-CGA----T-ATTA----AACAGCAG-AA-CCG---T--ACG-A-TCGGAGTTC
C-TC-C-A---AAT--C-CGGC-C--TA---AT-C--C-T-T-----AT-G-GCC-G-TC
AC-CAC-T-GTAT-TCA-C-ACC-C-CG--CG---TTCTT----TAGTA-ATC-CCGG-G
T-T-T-AA-A--G-TTGGT-G--GACG-C-------G--CAA-GT---TA-GAG--A--C
-AG-A-CTC-T---A--A-CCT--T-T-GGTCG-A-A--G-C---C-----AGC--TTCC
A-T--C---CGGTGC-A-ACA-C---T---G-C--T--GTC--A--TGG--C----AAT-
-T----TTT-GGCCAG-TGGTTCG--GGT--GGACGT---ATGAATA---CATC-GT-TG
T-C-CT-CG-GCCAAACT-G--AG-TGCTATT-GGGT---G-ATAGCATT-G--AG-G-T
GTTT-CC--ATG-GCACATG-TGCAA-A-C-GG-T-TAT-CGGT-CACG-GGCTTATGG-
-AA-G-A-ATG-CG--C-GC-GATA-TCG-CTC--A--C-A--GAA-T-CGGTA--GTAC
ACCATGAACAAGTGG--GCCGT-A----TTTA-AT--ATCGCTC-GAAA--TAAGCG-TT
TG---C--CGCCCGCCGA-C---G-TCCTGACC--GCG--CG-C--GG-GC-AC-CTC-C
CCCTC-TGT---C-TC-AGG-CAA--TCGC-AAGGGA-C-AAAGTTAC-GCA--T--TA-
C-T--ACCGG-CGGG--T-CCTGACC-T--AA--CCTCACA-GT-C-C-CA-A-GA---G
ATGTATG-GA--GG-GGTCGCGTAGCGTGCGCAC-C--ATT-GC-AAAAC--AATT-GAT
T-GTCG-G--T-CG-T---G-C-CTTAC-CC--A-T-GCAC---AGGGTTGG-C-CGACG
TTCG-TCGG-CG-GAA-A-A---CG-GA--GAG-TCT-CGAAC-CATGG--CAC---AG-
TCG-G--T-C-TCG-GAT-ATGT---T--TG-----G-C-CTCTCT-AC--CCG-GT--T
-TG--CAAC-GGTTC-AC-CACTCCTCGG-AG---CTCTG-ATCGAAGGGT-TT--CTAC
C-C--G-TGG--C-C-TT-C-AAGGG-CAAAA-T---C-GCT--C-GAGT-GGCT-CCA-
C---CT--C--ACAT-G-TTCA-G---CCT-C-G-GAAGTGTT-AC-C-CCTA-GC-CAC
CA--AG--TGATCTTCT-AAT----G-G-A-A-TTC-G-CCAATG-TAAA--GATGCCGT
CTTTGAACGAGAAT--GAA-TAACC-TT-A-TAC-AAT--CCT-G-T-T-TTTCCAGGTG
-CCG-TTAGGTCACCA--C-GGTAC-C-T-GAA-CGTGA-TG-C-C-AC-G-TG-G----
GAGGC---GG--GC-GTGCT--T-GC-T--T-GCA-CAGACCT-TGTTCTTTGTCA--C-
AGAAAAC---TT--TC-GG-C-GG-GGCACCA-G-AGG--CTAGG-CCCTC-GA-GG-CG
-TCA-TAGCCAA-TC-ATGAA-TAAC-TCTT-CTTCT-TG----AT-TA-CA-GTCAGCG
--G-AC-GAGA--CG-CA-GCGA---A-T-CAAAAG-GGTTG-GA-GGATGCAC---C--
CC---CGCCGTCGCGA-CAG-T-ATCTAT---CA-T--C-GTAC-ACAAC--TATGATGC
C-AAA--A-TTCTGGGGTG-GA---G-CTATG---A-AC-G--A---AG--GGCCCAAC-
T-C-CATGCCGCGA-CTGTTGTCCTA-CGCAGC-CT--CATG-CT-ACTG-CG-GGT-GG
-TGGACGTCCAG-AGGCC--TA-TT-CGG-TG-----TTGT-GA-C--AAG--TAA-AT-
TG--TTAAGT--G-TGCTTATA-ACGTG----A-TGGA-ATAAGAGGTA-G-ATAC-A-C
G-TAG-C-TAC-C-A--CG-ACACG-TT-C--A--CA--TTAAG-AC-AT-C-----GC-
----G-GCC-GTGA-A--GTGATCG---T-ACAATTCAGA--C-TCG-T-AGCC--C-GA
ACTAGG-T-CT-CGGGG--T-CCAATCGTGG-A--CTTTC-A-ATGATGG-----C--A-
C-CCCGACGG---C--AGC-C-A-G-T--AG-CT-ACC-GG-A--GCA-G--CGAGTC-G
T-C--C-AATCGC-GCT-TAGGA-A-GTCAGCA--AGTC-CG-GTG-G--C-CAAACGGT
A-CCA-CCAGAGC-AGA-CGCT-CCGCAGCAA-AGGTT-T-A-A--CT--ACGGCGG-GC
-CGGC-G--T-A-CCCGGCGTATTGGG-T-AG-C-G-TA-TGC-TCCCGTGAGTTGGTCG
-ATA---G-TACG--GT-GGCC-GGAA-AGCGT-CAG-GG-CTTTG--TA--AAG-TAAG
-A-GAGAGC-G-C-C--A--T-CAGCTGGGT-C-ATACATTGT-A-GGAC-A-A---GG-
CTT-T-TCCTCT-TTCTC---G--TGT-CTA-C-ATCAA-G--TCGTTT-GGGC---TC-
G-T-TG-GCCACTGA-TT-A-ACG-A--AT--GCGTTTAGCT-ACGAACAC-CCTATCC-
--CGCGTGGT-A-GAAT-GTCGTTATT-TGTAA-ACCACCGAAG--CGAT--GT--T-CT
ACAA-TTGGCCAGGATG--C-CGGG-T--TT-T---CC--A-GG-AGTCTGGCCGGGGCT
GGCGCCGATAC-A-C--TAGAAGAGGT-A-ATG-CACG-GA--GCACT-ACTG-GC--A-
-CAAG-GA--CGACCA--GCTG--ACC--CT-T--TCC-ATTAGGGT-A-C-TATT-CTT
G--AA-C---A--CACGGGCTC-C--T-C--GGTTGTCAACCGC---GAATAAG--G-TT
--C-CG-ATC---A-TG-TA-GT-CACA--AACTG-TAC-G-G-TG--C-T-GTT-CT-G
-CC--A-CG--T-AAAC--AAT-TGAATA-CACC-TGATA--T-A-G-C-----C-----
-GTA-T-CTGCGCACA-T--CG-TCCTTT---GGGACTG-A-G-CCGTT--CC-TCTGGT
AG-T----AG-CCGAGC-ATC-TAC--AAGAG-C--GCT---GAA--G--TT-CG-TGGG
----C-CCTACT--CAAGTGA-AC---CT---CTC-CC-A-G-ATCAA-AA-C-CTAG-C
AC--CCTGT-CAG-TATA-----CGTCGCTA-A-CGTT--CCT-G-CGAC-ATCATAGCC
AC-A-GAT--CCTTT-AAT-C-G-TC-CCCCT-GC-ACG-A---TA-AC-TAC-A-TG-C
A-T-GA-GCGAG--GT-A-AA--CACTTCT-TTCG-C-TATT-ATATG--ATGAA--TCC
-AA--C-ACCTCCCAA----TGT--TTC-GGCGGACC-TACAC-AA--CTG-TA-GGTCG
GC-CA--TGAT----GTG--TCTCGG-TA--TTCC-----ACG---AGG-T-CCGG-C-G
-CGA-TTCTTC--T-AAC-A-GC----AGACCGTCATT-AAA---C-CC-TCC--AGCTG
CGT--T-GCACC--GCA---T-AA-G-CTATG-ACGT-GC--C-AG-CCC-TTGC-GTT-
GAAGGG--AT-G-TC-CCTG-GAAC-AT--GCA--C-CGC-A-A-TGTCGG-TTCTAAC-
G-TTC-G--TGTT--CA--G-CAG-G-C-C-AT-AC-TA--TG---T--ACC--ATACTG
GA-GGTCTTGAGCGTAG--CGCGGCTATTC-GG-TA-GT-TA-C--A--CAAAC-TCCG-
-GA----GT-A--C-CG-AAC--CG-CC---GCCAAATAAC--G-A-C----AGA-----
CC--GT-C-C-TAAA---T-GCTT-CAGAATC-T-----ATAGT--TGGCA-C-CCA-C-
TC---G-GGTG-A--GGCATT-C----A--T-T-T--TCGTT-CA-TATACTC--TG-CT
TCCTTG-G--GG-CT--T-AA-TAG--T-TC-CAGCCA---CA-TAC-AG--ACGTTG-C
-T-GC--GATCG--ACGCT-GTC-G-TAGAGC-T--CC-G-C----G-CCAC-A-ACT-A
CG-T-AG-TTATGA-CGCCTATATA-CAAC-AAC-AGTC-A-AC-TC-AGA--T-C--CG
C--A-TCGCAACCCTT-ACGC-G--CC-TG--AACT-CA-T-GCTTG-CATGTGAAG--G
G-------ACT-TA-A--CTC-CCGCGCG----TA---G-CA-CTT-ATTAGTC-AACTA
ATGT-TCA--GGCACAGACGA--AC-CC-GAA-CCC-GTC-TC--CT--CGTG--CTGGT
TAC-AC-TG-A-GGGTGCCCGA-TA--TATTGTA-C-GA-AT--TT-TTTAAT-GA---A
---AGAA--A--GGCGACCC-C-CAATG--AT--TGGTCGTA-AGCCC-G-CCAGTAGGC
C-G-AGATT-GAA-CTAGATCC-C-C-CCGTCA--GTGTG---GG-T-AG--CT---CT-
TTCTC-A-TC--GT--CC-GT---GCT--G-AT---C-C-GA-AG-TGAT--CCCCTA--
CAG-GGT-GGGGGT-AG-T-GTAT-CG-A-GC--TA-C--ACATGCCC-CA---ATCC-C
GACG-A-G-AC--ACCC-C-AT-CCGC--CCC-TT-GAAAG-G-C-CCCA-AT--T-G-C
CG-GCG-TACG--G--TGGC-CGT-CTC-CGAGTC-TTCGG--AA--ATCC--CGTT-A-
T-CCTTGAC--CGC-CTATAA--C-GTTCTCCAGG-G-GTGT---CTACA-A-GAACA-A
ACCGG-GT-T--GG--GA--A-CC-AC-CTT-AGGGAGTGAT---TT---TCCG---ATT
-C-CACGGCT--G-G-T-ATTTTT---T-TCGC-CC-A--GATTGGT--G----C-CGC-
GGACG-TT-GAA--G-AATTTTA--AGGAT-ATAG-GCCACGAT-GTGA--T-CGCGTT-
AC-TT-CCA-CCTATA----C-CGAACCT-TCC-TCATC-TCG----CT-T--A-G-CTA
A-GACTAGCTGGCG-TC---C
>SRR349944
--G-G------T-CA----------CA------A--------CG---------GA-----
T--T-----GA----GCAA--TG-------CGA---G-G--GC-C-C----ACCA--T--
-TCG--A-G--------AA--TG-T-A--------A-T--T-------C----TGA----
CG-CGCG-TT--------T-----A-G----GGA-----A--C----GCC--------C-
CGCG--C----C---C--GG--G-G-T---AT--------A--T----C-----C-GA--
--GCCTG--T--AAA---T-TGGAG--A-G----CA-C-GTCAT----C-G-ATGG--G-
T--AGA---G-GT---CT-G-G--A----GT--CC---GG-----G-C---CG--T-G--
--GG----A---T---G-A--A--CT--T----C--G-G-CC-T---------TCTAA-A
--CC-TTTCCG-C---T----CTG--GC-AC--AAACT-C-AGC----TGT-----G---
C--AAC---C--AAA--C-C--G-G---G--C------CC----TT-TGT-C--G-TTT-
-----A---TTAA-GT----A-A-T--T------CT------G--CTT----C---T-GG
ACTC----G-G-C----C-TGG--A----TA-TA-T----G-----A--AT-T-T----T
C-G-C----GTGC-AAG-A-TT-C-C----T---A-AGC-T-CG-G---T--TCCG-G-G
--C----T----G-AT---AT-G---AT-CG--T--CGA------C-A-G---T------
G-G-G---GC-C-T-TCC--CCGCGTATC-------T--GA-GAG---G----G----C-
---ACC-A--GAG----GT--T--T-CTC-AT-TC---T--ACTCAGC---GTA---G--
C--AA-GT-AGT-G-G----CTGCCC-AT--C---T---A------------T--T--G-
---C-AG-C-GG-G--G----G-TCTGC-C--G-GA---C---A-A---CGC-C-TG---
-C----CG-A--G-----A-ATAA-T-G--GC-A----AA-G-C-------G---T--T-
T-GT-------CC--AG---AG-GGA-C----AGA---CG---A--GCAG-T-------A
G-CCT----------G-G-CC-TG-A----A-CGGG---CTAG--AAG--G-GG-----C
CC-G---C-A--AG--G--G-----TG--G----G-CG--CTCT---AGAG--ACT-CA-
C---C--G-G-AG-GACG---CC-A-T-TA-G--A-TG---T-G---C-G-AGGC---A-
-G-A-CGTC-T---A--GT---TCT-TG--G--T-----CAA-TA-T--GGTT-CT-AG-
G-GAA------A--AC--G---A--CA-CC--T--A----C---T---GAG----C-T-T
AGTCC-GGG-T-GT------AGG---GCA----G----------TG-G---G-CGC-T-A
C--------TAGG--AC-----A-G--GCGC-A--A-T--A-CAAGT-TT-G-TCC--C-
G---C----A-A---C------TTTG-T-GA-TA-----CT-CCA--CCG-C-G--T---
----GGT--TATG-AA-GG-------CG------GT--A--T--A-TG--CA---G-C-C
TAGCACGCTT-GAG---G--C-ACC-A-CC--C-TT-GCA--C---A-TG---G---C--
----C----AG-------CAA---C-ACTC--GT--C----A-C--C---T-C-CG--GC
G---A--A-G-AG-G---T------C----TTC-C-AA--TG-G-T-----A-CTC----
-----TGG-A-CCAA-A--C-T-G-C--G-C--A---A----T-G----CCG-G--G-AG
--T-G--G------TT----A-A----GA--C--C--CT-TTG---A-CA--A------T
CA---T-----AGT--CC---CA--T---C-------TAG----C--GGG-A-------G
GG-TTG-----C-TA--G--T---G-C-G--C-T--AAA---TC------CA--C-C-A-
---C--A--CTA-G---AC-C-AG----GCC-ATTG-AA------A-GTG-A-G-----A
---G----A-T-----GG-----C-AC----G---T---A--AGC---T---AGCGTCAC
-------T-CA-T--ACGC-A--CA--AGCCG-TA-CC-G---T-----G--TT--A---
AA-C-G-TTA-C---TC-G--CGG-CTT--T-CAG-GC---G-T---TCCC----T----
--CTA-T-A-C--------G---CT-ACT-------CC-ACA---T-GA---GAA-G---
----A-AGGA--C-A--C----A-G-T-ACGC-CT---G-GTCG-T----TT--T----A
A--TCC------TA-G--T-----A-C-A-G-GAGC----GCG-A----C--A-T-A--A
C-GG-T-GGAG----C----GGC-G--CT--G---TT---C-A--C-CA------TGAC-
AT-G-----CC-T-G-GCA-C-C-C---T--A-A--GT-T-A-----T-AG-------T-
TG-T-AA-------TG--AT---TGC-T---T-C--A-GAC----G----CGT-------
-----C--TACT--A-CG-G--G--A---TG-TT---A--TAT-------C--AT-A--A
G-TTG------CCC---T---G---T-TT-C---GTA--A--TT-C-AAC-------CA-
AA-C--T--G---G--T---A-GG-GT--T---AC-TT-G---T-C-----AA--A-T--
-C---A-C-GA-G-A---A--A----C-T--TT----TT---G---C-T-A-CACG-A--
A-GGC-T--GT-G-A-----AG-G-AA-A----GT-------G-T----TGT-GC--C-A
C---A--CATCGAAT-CC-----G-----AG------G---C-GG---T--C---C-CG-
A--AG-AG-T---AG-TT-ACG-C---CG----G----------C-C----CT----T-T
------CT-T----G--C-G-A-G----G-TA--T--CAA---C---C--A-C-----T-
---CCC-A-A-C--GGA-GT---G-AA-G--C-AC-TCG-A-----G-C--ATCC-A---
T---CA----A---CA------A-CG-G---CAAC----AAG--GA-GCG-GGCGG-GCT
T--A------------GG--AAG--T------------C-CG-G--C---G--T-C----
G---T-G--T--CGG--C----GG-T-CG---------AGGC----------C----T-C
-GG-A-A-----C-C---TGT---A--------CC-C-T-T--A-A-----AC-G-GG--
T-A--AG---G----GCAAG--AC-C-----C-AAC-GC--CC-------AC----A-A-
G-C-CT-C-T--TCTC-AT-A----G-G-CTC-----A-T-CCTTT--T------TT--G
---TT----T--CTTG-TTG-T-G--T-TTA--AAC-G--C--G---TT-GA---TA-G-
GT---T-GG-T---T--CCC----AG-TAA---GG---T--T--C--------------A
CGC------TCT-GA--GC-A-T--C--T--AGA-A--GA-G--GG-AAA--A--A-G-C
A---A-C-TA----T----TGATCA---CT-CG-------------------T-CGAGTT
-AGA--GA-C-C--T----ATCATA-TG--T-C-T--CC---CT--T---C--C-T---T
GTCCG-GG--A--T--AT---GT-TT--A-CG-C---C-C-GA--A-A-G-T----C--G
-C---C---GA---AAC-----A-A--A--AAT--A-TCG--CGT-----TA---C-TAA
CA-A-G---AGATA-CG-GT--TGT------CT----T-A--T-G--A--CTG----G-C
---T---GCA-----G--C----AT------GC--A-T----G-T---C-----A---T-
--G--GTG-----C-TT-TG-CT--TGG-G-----G--C----T-CGA-----G-----C
G-------AC-C-------C-AAA--GC-A-GG--G-C----G--G-TGG-A----G---
G-A-AA---G-------AC---C--A-AC--TA-A--ACAA--T----CG--C-C-G-A-
-C-C-TA-G--T-C-CG-C-A-C-G---CA-A-C-T---T-T---C----G--CC-TT--
----CTA-AGA-C-CA---A----G-TT---TC-A---CCTTGTCG--AG--C---CAC-
CAT----T---C-----GAT-G-C--A---A-C-C-T-CT-GA--A---A-ATT--A--G
AG--------T----AT--GGG-CT-T---GC--C-G------GCTT-CCTG-AA-----
G------G-----G--GT---CC---GC-GAC--T-AAA-ACG-ATGC-GA-CGT---C-
GT-------G-CC-----AT-T------CT-G-G------G--GC-AG------C--TG-
---A--AGGA---C-T----C----AGA-T----A---AC-AGG-GT-TG----AT----
---G-C-AC--GTGAC-G----A--C-CTAA-T-C-CA-------G---CA-GT-CAAT-
---T--C------TGAG-T----C-C---TCG----G--AA-CCT---AT---GCGC-G-
---CA--GT---G-GAGT--G-AC---TG-CC---AT-------CA-C---CT----A--
-----CA-AT--C--G--G-CCA-GG--C------G-GT--G-G-AAATA-C-AAA-T-C
----------G----A-T--C-ATC---GGCTG-----C-A-ACG-CG-G--A-T-----
-C----A-C-GA-TGGCAC---A--CGC--GTTC---T-GGAG-C-T--C-C-T-C----
-TCCC-TAG-----T---AG-C-GG--TC-----A--CA--GTGAGG-A---A--ATGT-
-A--G-T-AA-G-TA-A-----C----TA----T-C---------A-T-A--G-C--C-C
-AC---AT-A---A--GGG------C-----A-------T------G--C--C-GC----
C-------A-CGG--A-----A-T-GG--A---C------G------G-C--A----T-A
--C-------GGA-T------A-CA--GCC--G-A---TA--G-G--AGAACG-T--TTA
---A--AC---CG---GA-A---A--C-T--CC-A--GA---T--T--AT-GACAA----
-TTT-G-ATTCC--C--G---T--G-T-----G---C--G-T-A--TT-------T-CGG
CC---A-TA-----GC--------CC--CC-----ACG-CA----G-AT-------G-C-
-TA-GA------T-G-T---C--A--CA----CA--CAC-C--C-----C-TGA-TA-A-
G-CA-GA--TCG-GC-A--G-T----C----AT-T----C-CA-G-T--C----G-G-TG
C-T------GG---A-GTAG-T----C--------GTT-G--GCT-C--A--CAT-CCC-
G-AG--C-TGCTG-A---T-T-G--------G-A--C-TA-C-CC-C-G-AA--CT-G-G
---GGTT-G---T-G-C-CCA--T-CCAG-GCAAATAC---GGG---T------CAA-A-
-CG-GC-AT-A----C-AC-GTC-G----TA---CTA-CACA---T--C-A-TTG-T-A-
A-C------A---A--A-TC-G-TCGG---GA-G---AC--G---GT--T-TTAA--T--
AA-------T-GACCT--GC-T-T--GT--ACGACT----TT-T--TGGAC--AT-C---
A-G--GC--------C-C----A-T-CC-A-ACGT-T--T-GGC--A-C---T-A-T--T
-GT-AA-T---AT-C----A---A-CG--C---C------G---CG-------GT-A-GC
G-CCTT---------G---AGA-A--C--A-CG---CA-GAA-CG----CA---GT-A--
--G-C--G--T-C--C-C--A----G--GTTC-T------------C---GTA--C----
-CCC---G-C--A-GT------GG-CGT-----------TT-G---G---A----CAC-G
C---AC---C-A-GG-TC--GG-----G----AC-------C-TA--A--TTA----G-G
CA--AT-C------GG-CA---T----GG----GA--AG--A-------A----------
T----C--GT-----C-G-TCA-A--G-G--C--A-----TG-GA--AT--CG------G
-CT-----A----GAA----G--AA--T-----A--A--C-G-----C-A----AA-A--
AA---A--TT--AG---G----CCA-GA---GA--------T-GG-G-C----T-T--G-
-A--C-T--T--ATT-A-----CA-A-AG-TT-C--GA-------T---AT--GTTCA-C
ACAA-G--C--CTGTG---------A-C--GGC---TC-T-GG-T--C-C--CTGTCGG-
-A--CC--C----G--A-T----CG---A-AG-A-AGA-TA--TT---GCGC--------
----CG-C--A-G----------G-GA--GGT---A---A-C-A--A-G-A--CAA--TG
GGT---G-CA--CA----C-GA---T---AT--T-CT---G-A--C-TC--T----TA-A
GA---T------C-G-T-G-T--C-A--A-TT--CCT-CCG----GA--G---G--T---
CAC------TTA-AT----GGGA-G---T--A-C-TCAT--AG----CTT-GCAC-ACTG
---------T----C--G--AG-ATC--CCTAT---CA---GTT------T-C---T--T
---AAATCT-TT-TG--TC-TG--TT-T--GG-G--------ATCA-GGC-CTTA-TT--
T--GCCAC--------C-GCCG--G-ACCC--CGGTG---G----C-CC-A-TG-T-G-A
GGGCGGCT--C-GGTGC-TC---G------GC-A-A-G--GGA-GG-GC--T-C-C-G-G
-CCGC--------TG-TT---CT-----CGT-T---ACC---CAA-----GTC-TG-GTT
CTA-A----GTC--AT-T----CT---CA-CG--C---T----G--TCA-G-----G-A-
---ACGATC-C----TA--C-G--T--C---T-------A--G--AGG---T---T--CT
AG--CC-A-AG-GCC-T-C-----GAT-CC-G---C--T-G-G---GG-T---G-C--T-
--TT-A---CTG-GGC-GCA-GT--G-----A--A-A--GCGGAT--A-T--C--C-GC-
-A--GAC-CC--G---C-G-G--GG-G-CG--G--T---CGAC-C-----------G-G-
-TC--G------GTCT--A-TCG-GA-----------A--CT----TT--C-TA-G-G-C
T-CA--G----ATA--AA-G-CG-----TC----CA----T-C-----TAAT--CGCA--
GGAACAGAT--CC--GG-C----A-AGCT-C---CG----CC-G-G-G-A----G-C---
GC---G-T----CC----ACC-TA-C--CGT-C---TG--T-A-GGG--T-----CA-T-
T---AC----A-T--T---G-TA--T--AGG-AG-AT--G-----T------GCGG-C-C
TG--A-GAC---TG--G----G-G-ATGG---AG----GGTTC--TC---TT----C-GG
--A--C----AT-G-CG--CA-CCTCCGTA--C----------CCG--GGT--CAC-T-A
-----A-TAC-A-TC-A-A----ATAC---C--GA-T-T---A--AGA-GA--C-----A
T------CCA--CC-A-----T------GT--------A--AACC-G--AA-----CG--
-----GG-----------A----ACTTGTA-------T---------C-G-----G-T--
C-G-AC-GGT-T--CC----C-CT----CCG-G--TA--T-TA-GG-TC-TC-T----T-
-CA-C-G---C--------C--G--CA-T-------GA-CAC-A-CT-T----T-A--GA
---G----T------T-------------CC-CG---TG----A---------A--A--T
-T-G---GTACCT---TGGTT--G-C---AG-TT-CCC--CA--TC---T-T--GTCT--
--T----C-C-------AAAC---CGTCG-AT-----GA-T-G-AC-AATA-CGT-G-TG
-A-TTCC-G-----C-GTAC-----A-CGTTA--G-CG-A-C-A--G--GACAG-TG--C
G-----T----G--TG--T-----C---GT-A-CGTA-CG--GT-GCG-G--GCA--GAC
GT---A-GG-T------------CC-----GA---C-G--TCAA-AA---C-AGA----A
A--G---A--T-T--CT-GAGG-C---G---CG-T-C-A--C-GCGG--C--C-----T-
-TA-A---TTACA-GTGT-TC---A--AG-----CG-C-AT---GAGC--G---G---A-
--C-----TGG------A---GAC---A-A-C-G-GT-G--T-C-G--G--CG---A--A
-GTAA--CC-TC--A-G-CC-GG--T---A-------A-G--TTT-C---G-T----AAC
-AT-G-T-AT---T-C-GGG-AC---C--TA-A-AG-----C-C-------A--C----A
-C--T---A-GC-T-CT----AACT--------TC---AGT-----CC-ATG---CTAA-
GG----C-T-G--GCG--T-----T-G-AA-T--T-T--G-A--AC---G-A------A-
--C-GGTA--A-G--TT--CCCGCAA--G----T--C-----C-A--A---TCG-G---G
C---TC----GG-T----G---C------G--A-T-A-G---G----A-C-TC-T-T---
G-------------C---AAT-C-G-GA-T-------AC----T------T-A-------
AT--A-A-AC----G-G--G-GA---C--T-T-CGA-CA-G--T-----C---G---TA-
T-G----ACG----C-T--TCGGC---C--A-CA-C---A-AT-GC---------GG---
---T---GG---CA---A----GCA-TAT-T---C-G-A--TT--TCA-------AG---
A-G---GG---AACG-T-GGA--T-G---C--T--G-TTCT--CATTCA-C----C---A
---ACG-T--GTTAT--C--T--TC---CC----CT-C-AGCC-A----GT----C----
GGA--A-----GGA---A---A---A---C-A---A----G------TG--C-A-T----
----G--G---C-TC--T-C-T---TG--AAT-----C--T-G---A--GG---TG-AC-
C-TC-T-GT------T--T-C-GGA-----G-TT----GGC---CT-CT-----C---A-
CT--A---GCG-TTA---G--G---T------T--C--TAC--C--CG--GGG--GC-C-
GT-G---A-T-TAA---------C--G-T--GA-----CG-AGTG-T---C-TT--A--C
C--A------TG-----C-G-T-AT--G-------T------T-TT--GCA-GCT-G---
--GT--C--G-T-C-AA--T---TT-AA---AC--T-G--AGGC------C----G---G
C-C-G---A-AC----AAG--AC-GT-----AG-CCC----A--C------AC----TGA
-C---ACG--CG--A--CT----A------GCA-AACGG-TGC-----A--A-G-A-AGA
GTA---ACTG-C-C-----G-GT-C------A--A-TA----G-A-GG--A-A-TT----
T---T--TC---CC----CCC--GG---TA---GCAGTC--TTG--TT--A-CC-A----
C---G-C-A-------A-G-AC-A--TA---A-T--T-C---GTT---CC----C-A-TA
AT-CAGCCT-A-C----TTTCTCT-C--TGTGT--CA-TCG-A-GCGG-G--AATT----
CCA-TCTTTCAAC--GC--CT--CA------A--ACT---ATG-GC-----C-G--C-G-
G---G---------CC-G----T------C---T-GTG----T--TTTTTG---GC--GA
T-AGTGCACT-CC-CGA----TG---CGA--A-CG--A--TCGCG-CT--GTA----C-G
---G---G----A--A-TGA-TTC--------CT-AG---C-T-G--AA-----TGCTA-
CCA----GA-A-T--A-A-C-TCC---A-T--AT-C-T--TTC----G--T--AGC-G--
-GG--AT--G-C-C-ATA-CA-CT--A--TG---T---GA-T---CCG---G--GTAGT-
CAG-T-G---AGGCT--C-TGA-T---CG-----C-C--TT-C--GT-C-G-C-A---T-
-A---G---CGT-CA-C-CC-TTA--A---AA-AAC-CTTG----A---C-G---AA---
CA-AG-CTC--AT-----AT-----AGC----C--AACGG-CC---T-A----C-A-TGA
-C-GACCA---A---TC-A--T-A-A-TAATT---------A-G-TG----A----TTA-
-C-G---C-TAGGAT--C-C--ACC---GCTGAATC--G--T--ATG-AAATC--T-AC-
G--G----C-A--CC---CTACTT-CAAG--CA---GGA--T-AG--C-C--T-G---AC
-A---T-GCG--AT---C-A-AA-G--A--AT--T-AAT-----CG--AA----AG--T-
-T----T-GG-A--AT-TAGT-CC---G-T-G-TA---A-AGC-A--AC--ATT--TTG-
T----TTA---C-AGTT--GG-C-T--TC---G----G----G-GTA--A-G----C--C
---T-T-G--TC-CT--ACG--G--A---TG------GA--T--G--GAG-ACAA-AC--
-C-GC----G-CG-T--A---T--CTCG--G-AAC---AC-T-C---AGCC-G--T--C-
CA-CC---G-----CGT-AGAATGT---C----A--G--CT---TATC-G-CT------C
---------T--CC--C--T-G-GT-GA-G-ACC-----AC--TA--GGC--G-T-CG--
--TT-CCGG--A-T--AT-C---CC-----TA--G--A---G---AA------T-TC---
GCGCG---CA---G--C--A----C--TT--G-A--TCGCAC------G-TT--C-----
CCG--CCT--G-AT-------A--TC--AC-G----CA---CCA------------T--A
-T-TC--A--TA-CAA---CTC-CAGC--G-----A--GGAA-T-----T-T--T--C-A
-GACCT-CACG---G-C-C--GG---T--T--TGT------A-C-C-G--C--G--TA--
G-GGT--CC-------C-A---C-AG-C---C-G---G--C-A-G---AC-CTCC---CG
----G-TG------ACCT-A------T---T--A---A-T-----------GA--C-G--
-GTG-G--TAC---GCCG----T-G--C--T-CTGCCTG-AC---A----G----G-GC-
-A--G---GTT---AAA---A----T-A--G--TA--G-G-G--------A--C--A--G
AA-----GA-CG-A-----C-GA------C-T-AC----CC--TC----C-G--G---GT
T-A-------AA--AG----T-GCTA--------C-G-A-C-GT-GA----A---A-TTT
CTAT-A--A----T---GT--CG-A-------T-TA---T--G----CACGA---C-AGC
-CC-AAG-AGAGCT---TC--CAGG-----T-T-ACA--A-G-ATTA---T-C-TGG---
CCGC-T--AA-------TA-A--TA-ACTCC-CC-A----C----A-C--T---GGCA-C
GT--TGGGA-CT--A-ATG----CC-T---T----G--A-----A----GAG-ATC-A--
--C--A--AG--A-GT-T-A--TT----A--CACT----C--T---A-TCTA--GT----
------AG-T--GC------G-------TAA--G-C--C---G-G-G------A------
-------T-----T--T-A-----C--T-AAG---A-----------C--T----G-TT-
--CCC--ATT-GACA---C-TC-GGT-----G--C---AA-GAC-A-A-A---A---G--
-CA--GC------TCT----T--G-A----A----A--GG------AA------CC-A--
----A----C-AT-ACC---CG-GA----A-C---A-C--T--A--G--CT-AC--AG-A
-T-ACGC-G---A-GTC-CG--G-C-T--TG---G---GTT-TG---G---A---AA---
TT---A--G--T------G-T--------A-T-CG-AT-----AATTG--CG-T-GT---
--TGATT-T-C---CG--TCG---C-----GC------C---C----CT--------T--
----C-----GTC--AC---C--T---C-T--A---G------TA-GT-C---TAA--C-
-T---CTCCTA---G--CA--A-------C--G----G-C--CATC---CTT----T-A-
TACG--C-G---T-T-A--C-TA----A---G-T--ACA-A-A-C----T-TC--C--T-
-G-----C-CTC-T--A---C--CG-T-T----AC--A---GGA-T---------G-T-T
G-G---AA-T--ATT-CGGA-G-----C--A--C-T--CG-A-C-AGTAA-AGC--CG-G
G--CTTG-AG-T---CG-T--AC-TT--GGC-T-GAGG---AA-CTA-TGCTTTGC-C--
T---CT--TG--AT-TACAC-C------GT---G--G-A-C--CTA----TCC-CTG-T-
---G---A-TC-----A--A--C------G--G----C-AG-C-T-----G-G-C---C-
----AC-----GG-T-G-CC---GT-TGC-A--TT-AT--CCT---GT--G---T-C---
-------GA--T-TTG-----CGG-T-----T-CC----T-----G-C--A-CCC----A
A-G-G----A--GT--------------GCT-AT-GATG-G---G--GCG-G---A----
----GC-G--G------G-C-----T-C-C-A--A------CC--G-A---C---A-TTG
TGC--A-AG--ACA-T-C-GCT-GGACAG---TCG----T---T---G-AA-C----CG-
--G-----TA--TT-C-T---C-C-GGTT-CA-----G--T--G-T-TG---C-G--A--
CC-T---T--C-C-A-A-AG--T---T-TA-CTG-G--GG--C--CCTA--AT-A-C-C-
----ACC-A--T---G-AAG-C---G-A-TATTCG--T--G---A-CT--CC--G---C-
--CG-C-T-C---CAA--CG-G-CC--C-AT--T-C-AGC-A----A--A---GG-C---
-T-G-CA-T---ATGC-C--A--CCACG-CA-TC-----------C-G---G---G--C-
C-G--ATT-CGG-GGC-----------TC-GCAC-A-CAA---GC-G-T-T--TC-TGCA
------GG-TCA-----T----T----GG-----A--CT--G----A------GG--T-G
---ACA-T-G--CT--C-T-AT-T-G--CA-CGA-----CTT--T-C-A---CA--A---
G--TT-GC--TT--G---G-----GC--A---T-TA-----CGCGA-GA------C----
C------G-CAG--CA-AC-A--TG-TA-------AG--T-------GTTA--A-CTCG-
-AGCA-TG------TC---T--A-AGA-AT-G-C-C--TT----GGGA-CTC--C-AA-C
-G---CCAG---CT--CC--GAA----C------TTG--C-GGG----C-GG-C-A----
---A--G----G--G-AC----AGTAC--C----AA-GC-A-CCAG---A--CG-----G
G-GT---TT-G---------TT-T--G--G-TAAA----A----G-AGA-GG------C-
--GC-TCG-T---C-G--AG-A-T---------G--G---G----TTA-TT----TT---
--T---GTT-------AC----G----G-GA-C-TAG-T---CA-------A-A----G-
--A-GA-T---GTGG------GT-A-CT---GT-GT-T-----A-T-A--T--C---C--
A--TTA---CCC----C-A-CGCG-G---A------A---CCTA---G---AT-T--G-G
-G-GT-----AA----A-CCG--T----C-AAG--A-T-G--CT----CGA-CTA--A-G
-GA-----C-G-ATCGC---TG-GAA--G-A--TA-CT--AG-------T---T--ATAC
------G---AG-AA--CC-A-C----------G-G---TT---A-T-GCT--T--C--C
-TG-G--TA----GAG--CC--C-----CA-G----C-C-----T-G-G-G--TG---AG
---CC---A---G---C--C-GG--A--G-----TCAA-G--G-G-TAGT-AA---T---
CCA---GCTA------T---AG--G---A-G-A-----C-ACC----G---GAG--TT-C
--G-A-CACCCTTCT------A-C-TG--CC-----TA-TCT--C-A---T-CC-C-CC-
----TG---C-G--T--T-T-A-TT-G--CA-GG--CAG---CG-----GGA----AGT-
--TCAC--T-A-G-GT--T-TAAA-A--T----G-------A-----CGG-A-CTT----
G-C-CTA-A---CG-TAC--G-GAA------CC--G-C---TCT-----A-A-T-TT--G
G---C-TG-GT----------AT--AC----G-C---AGCC----C----TCG-G--AT-
G-AACGCC-GA-GAC-----C--CC--CTA--A--TG--T-GA-C--AC--A-----A--
AA-CAT-G---AA-A--A-----C---T---A-AA---T-G--GCCC-GG---TA--AC-
---G-GAC--C----GGC----A--A--AG--T-TA--C--A--A--GTG--TG---G--
--------ATC---C----G----CT-----G-T-AC--TT--CTT------GA-----T
-CC----C----G---GCC--C-----GC-T--TG-GGGCT--T-G--G--CA-T-G---
-----AT-AAC----T-C---TGT--C-G-G-C---AG------A--A-----G-T-C--
----C-TG--A---A-ATC-T----AT--A----T----CG--CA-C-T-GC-G-C-GT-
------A-AG-GTGA----A-CC-T--CTC--T--CT--T---T-AG----CAG-AG-TG
------CG-C--ACT---G-T------GT-TG-----G--CC-T-ATA--CGG---GTTC
-G--ATTG--TAC--AC----GTG------T-T--GT-------TCG-G--A-G-ACC--
-GG-GA--G-T--TGCCT-AC-TG-GCT-----G-GAG-TA------TC--C-CT----C
-G-----C-C--T--GTG--CG----T-C--CA---T--T--C-A-----C-G-CG--GG
---AA-CT-CGATG-GTT-GG-C-GA--A-GCC--G--A----AA-GG--TC--TGG-CG
-GA-TG-G-G-G--AG--T---------GGCG--TCCGG-C-A-CGA---A----CG--T
--G---A-CT-C---G-----G----GC-T--GG--T----GCA--C----G--------
-C-C------------T--T-A----A-TC--A------AG----C-AGAAGT-C--GGC
A-TGA-AC-TT-A--CC-C------ATG----ATC-TC--G-CT-T-AGG---G---C--
---CGA-AA--CC----CA-GG-----G--A--G------GA---C---AT-CA-AT-GA
-GG-AG--AT-T----A--TAA--CT---CC--C-GGC---G---CC-----GG-CC-AT
C-CA-GGG------CC-TG---A-AC-TC--AG---C-G-C-GA--------------G-
GGG-AA-G--G--T--A------C-A--------T--A-T--C-G------GA-T-----
A-C---T--C-----GGAAG---CGC--C----CT---A--G-TA-CT--T-C-A-----
---T-GAA-C--AC--GC---T----A---T---CC------GGA--TCG----T-----
--G--GT---G--G--A--A-C--G---C--T--C-T--GT--GATAAC---C----GA-
-------G-------TTA----C--TGCAGG--T---GG----C-----------CC-A-
-G--------A-CA--AA-ACC---AC-AC-G-----G---AG------------T--AC
T-----AT-C----G-------G---C--C----TT----C-GC--G---GCTCAGT-TA
-G--CA--CT--A---C-C-----TC--AT--------------TT-C---C-TGA---C
A-TG---TT-----A-G--T--GA---TTG-ATG--A--ACG--G----C-C-AGC---A
GCAC--GAACC-TAAA---G-G---C--CTC--GA-AGTAGA--GTA-----GTC--G--
--AGA---CGCTT-T--A-CTTG--T-GC-C-G---ACC---C-----CT--ATC-----
AC-C-----CG----TAT---CC-A--AA----A---T-G---T-G--C--AAA--CGT-
--G--CA--C-TG------GA--G--A---GA-G-CGGT--GA-------A-T---A-C-
---GG------G----TAG-----G-TG--AC--A--G-G--A---T-TATC-C--G-A-
-G--GT--AG-T--G-T-C--------G----A-C----C---A---AT---C--G-CG-
TA-C-A---T-------------CGG-T----------C-A------------A------
---C----T-CAA-A-GC--C--------ATA-CC--T---------AC-----G---C-
---G--A---C-C-T-ACGA---G-GC---A-------GAGAG--G----A-C-G--T--
-C---G-----T------C---CCA----T-CTT-----------C-GA-----GTG-T-
G---GGG-AG---AG-C-C------C--TGA--G--A--A---AT-----TAA----TAG
C-GCAG-G-G-G-TC-CC-GAT--CT--A--G----C-G---AA-G-----A--------
AC-A-C----CA----AAAA-C--A--------G--AT----A--A--G---CC-----A
C----A-T----CCC---A-TAGA----CG-CA-C-C-T---G--A-C-GG--AAGG---
CAAG-------CC--CGTCT-TC--CG-C-CG-GAT-TCT-----GCA-A-------GAT
-G-TGGGAA-G----CGG-G-T-T-T----CCA-T-GT--AG-A-TGC--TG-GAT-T--
C-A-------A------AT-T---C-G-G-CACATG----TA---T-CC--G-C-G--C-
--CA-G--G-TA---AGA-A--A--C--ATT-T--G----TA-AC-A-G---------A-
G-A---C-AC--G-G-GA--G-G--G-G----CA-----G---G--T--CC-G--G---A
-G-GACCC-G---G-AT--A---T-C-A---CG-TA-----A--A--C----GAT----T
--------T------T---GT-A-G-----T---GA----------A--AT-T-AGAC--
TC-GG---G-TA-------AC--C----TAATG--C-------CTG-T-C---G--A---
G-----TGAGCG----T-CG----T----A-----CCCG------A-----AG----T--
-G-A--T-A-AT-GGGA--A-C-G---AC---A-------G----T---A-A--AT-TGT
--T--G-----GA-CGAG--AA----GGCGA---AA-----CC----A-----GT-C-T-
G--G----ACC--------AC-GT--------G-GC--AC---CC-----T--C---C--
TGG-T-C-C-TG---ACCGC-A---GGAA--TAA-T-CGA---T--A--A-----GC-GT
----A-----------T-----G-G-G---CGAT---CA----CG---A-------GT-T
----G-G--AAT---G-G-G---GTG---A--C--GGA--A--------AC-A----GGG
--------T--CA-AT-C--CG-C-C-A-C---C---C---T--G--G-----G-T-A--
-T--C----A---AA-AT---ATT--T---ACGG--A--CT--TC-----TCG---C--T
-G------A--C-A---GG-----C----G--G-T-G-AGT-C---CT---GG--AG--G
CTT-T----AGGCACT---A-TGG-C--GAT-CC-C-G--T-GG---TG-C-G---GG--
-CG-G--T---CT-GT----G-C--C----C------C---G--C-CA--TGGC----T-
-CAT--GGG-------C---AT----G--ACC-T-T-A---GA--ATT-TT--------T
A-C------GGA--C---A-T---GAA--CG--ACCT---CACT---AGAT-A----C-T
--T-G------C-C--AC-CT-GT---T-GCC-T-TT--C--A--A-AA--A---TA---
---G-A----G-C--C-ATGA--C------TAA----ATT------A---A-T-G-----
--C---GG-C---G--A--CC---CC----C-GT--TG---G-AT-CG---C-A--TG--
CGC-ATGA-C----C-A--A----AA--G-T---A--G-----CA--AC--G--CT---A
-C-CT--A---ACC--------C---AT-C-----AC----GGCG-C-C-CC--TAA--A
-----GAT-----G----G-AAACATGT-T----T---TC--TG---G--------G-CT
C-CC--C-----T---CGTG---C--T-T--A--C--G---GTTT-AA-AT---C-----
TG---TA-A--T-C-A-C-T--C--GGGT---A-----T--AT-A-AACAA-A------A
GAT--GT----T-T---C--G-G-A----CG---------T-G-TCCT-A---TGCGCC-
TT--G-CATA-------T-T-A-T-A------A-GG---C-GG-AG-CA--TTT-GA-TG
C--GGTA------C-C-C----A-----TTGGA---GG-C-T-GG-GAC----A---C--
CGC--G----AG--T---GG------------G---C---C--TAC-G-CGC--G---CG
GT--GG--A--C-CGAT-AC-A--CATAGCG-A--AC-A---A---C---AC-TTT-G-T
-----G--C-G--CTA-A-A--A--G--T---T--C-G-T----GC-T---G-TT-T---
-------T--TAG-C-TA-TTCA-T-A--G---------C--CG---C--GT---GTG-A
------C---G----C-AG-AA--CG---A---C--A-ACAA-G--T---G-TC-T----
-G---A-ACT-CT------A--TG-AG--A-TC---AA------G-C-T-T--AT-----
G----GA-GA--CTA---C--TAG--CT-AT---C-A---AG-CAC-CCCG-CA-CCGC-
--G--ATC-G--G-A--TAC-AA-CCCGT-CGC-C--C----T---TC----C--G----
TA-A-GACCAT--C-TCT--G---T---GTGT-A-----A-TA--T-A-A--C----GG-
-ACTC--C--CTTG-C------A--T---TA---TG-C-A-T-G---C-A-G----A--A
T----ACG-A----GGT--T-G-C-T-A--C----TGA-CTAATT-----CTAA-AG--A
C-----T---G----C---GTC--T-TCG-AG--GGC-------CT----C-GG-CG-TA
G---A--G-A--G--G-A----G-C---T---T-G--A---GAC-G-T-----A-----G
--G-C-ATTG-AT--GG------G---GG-CT-C-AG--AA-AA-G-CA-GT--GGGCG-
C------T--ACG---G----C--T-T-TC-C-G-CG--G------CA--C-G-C-CCT-
-G--TA-----T---C---CTTCCA--C-A---G-AG-----GGGC-GG--GG---G--G
GA--ACG----T-G-----T-A-TGGAGG--A---TT-AGT---A--TCT-CT-AA--CG
A-T-A-GGT--T--GT-CTAATAA-TTGG-A-AA--G--T-CGT--G-C----TCT-C-A
A-C-------C-G----C-T-GC---C-A-----------T---C-CTG-GTA-A---G-
--T-CC-A-----G----GGCT----TAC--ATG--AG-ACA--G--AAGG---C-G---
G-G--C-AG-C----------ACC-CC-T----C---T-T-T-AAG-C----C-C--AG-
---CC----C-C-C-TAAA--A-G-TG--CG-CGAT-AT----A--A--CG--A--C-C-
----C----G--T----CG------CA-CACT---ACG-T-G-A----G-----TC--A-
AGTC-AA--GG--C-CC-AC--T------A--TC--G-G-CGGAATTCT--------C-G
TGGA-C---T--T--G-GC---G--ATC-G-TG-TAT---A-G-TCTATG--G---GTAC
-GT-----G---A-CA-T-GT-TAATTAA-GAA---AA----CA----GG-TCTAG--A-
-----TCG-C--G--ATA---AATCA--C--------C-AT--GTCG-G--T-T-G-G-C
-CT-AT---TATT----G--ACGT--A--ATC-GT---T---G---ACGG-CA------T
-----T-G----G-T--A---G-TCC-G-G-T-G----GA--T--CTCA------T-ACT
---CA--A--GTG---AT--G-A-A------CT-A---T--C-C-------C--A--C-T
-TGAA---G-GAA----G--AACT-----C-TTCA-TG-GG--CA-T--A-GT-C----A
G------GGGC----CT----CTG--T---TGGACC---TT-A-CA--C-TTC--T-G-T
GT---GAC-GA--A-GA-----TATA-CC-C-AG-A---CCG-C---G-G--A---A---
G-TA--G-CGTAT--GGGA--C-T-----GGA-A-C--G-A-A-GG--A-GC--A-G-A-
A---TT-C--T-AC--T-AGA-----A--A-----C-G-GC--C-AC-------G-----
A---G----C-AA-CAAAG-CAGTCCTA--G---GG--T---G--CCCCTAAGA--CG--
-AA--GGA--G-A-GT---GGGG-C-----G-A---CG--C-AA-TA---CCACG--GT-
T-AT-TG-AGTT--ACA---TG-TTCTT-G-A---TA--CG-C----TAT--------A-
------A-G------------GC--CCACT-G--T------AA---G----T-T--A--A
---GG-C-T-T-A--T---G-CA----A--TG-GC--TCA-------A---ACT-A--C-
-AC-G---AAC--GCC----T--CA-A--TT--T-GC--G-A---AG-------GGTATT
---G--T---G-A--C--G--C-C-A--A--TC--TT-C-AGCCG-C-----AT--GGA-
-T-G-A--C--GCA--G---AA-G---GGGT-T-GA----G-GG-A--A-T-CC-C-A--
-TAGG----CA---C-A-CC-----A-C-C---TA---GT--TCTACCCC--GT------
-C----GG-A--AGC-AT-----T---GGC---C-TAA----A----GGGG-TCGCT-T-
---G-G--G--G--CT---AGCAT----G-A---A---T------GT--CAT-TCT----
---TA-----GG--G-C-GAACAA--T--A--G---GT-TGCCT-----AGTGCG-GG--
--CC-G--AGGAGCGG--CT-C---A---G-----GA-T-T--AAA-A----C-----AC
----G---CT-G----C-G---A--T--GT--C-AGT-T--AA-TG--A---TA----T-
-AA-G--GTATAA-----GA---T---G--CA--C-GT--G-G-G-T--G----CG-GC-
GTA-A--GG---T--C--A----C-AG-C--TAA-G----C--C------G---G-CGGT
-A-------G------C----------------C---------T---G--GAA--G-A--
----C---A--T---C---T-A-C-GG------C-----GC--TC-C-------G--G--
----GC--A---GG-----T----GC---CA---C-AAC-A--G-GC----C-C------
---TGA--------A---CTA-G--CT------G-TC-GTGC-T-T-T-A-C--TC-TA-
-T------A---TGGG-T--------TAC-A--CC---------C--T-CTG---TCT--
-T-G---GC------GC-G-G--CA-G--CTA------AAAGC--G--ACGG-AGC----
C-GC-G--C-GAAGTA--A----C--GGC---C--TAG--A---T-C-T----CG-A-TA
G--C-G-GGA--A-CG-G---CA---A---G-C--CAT-C-AG-------AGTC---T-C
GT--G---TAA--------C---G-C-AG-T-T--T--A--T-AA---G-AT-----T--
A-C-G-TG-ACA-A---------C---GT-CC--CG--------GT-CATG-CG--TG--
GACG----C-----A-GG-C-TG---A---C--TAT-A----C---GCA--G---A-A-G
----C-----CG-TC--C-AAAA--TGA--GT-G-A-GG-G--A--AATA-G--T--T-G
-TGGCCT-CTC-T-C-C-A-CTT--T---A--G--AC--GAT-GC---AT----------
-TAA-GG-GA-----A-C--C--AT-G-CTC---C----TG-GTGGTA---C----AGT-
C---A-G-TT--C--G-TTA--A----TC------G--G--CC-------CA-A-----T
-A---GC--CG---GC-G--G--G----AC---G-GA-G--A-TT---GG--CT-A--AC
-T----------G--T--CA--AC-----AT-----G--CG--TGT-TTGAG-GA----C
G-T---A---AGTA---TG-TT------G--CCC-C-G-TT---ACTG-A------TT-A
C--GA--GACGA-TA--GGG-C----GG----G--AAA--AT-G---C----T-ACT--T
C-A---G-TA---A--GG-T-ACGT--C-G--A----CAG-GC--G-------G-A----
--A-----A-C-T---G-A----T--A--A-T-T--A---T-A----CT-----GT---T
-CAG-CCGC-G-C-----T-----C-TTG----T-GG----C--AA------C-GGTA-G
AA--T--CGG----A------C-----G-A-------C--CG-G--CA---A---GA---
-AA-T--CG--AT-------G-A--TGGG--A-C---A---T-C-GGAAAC--A-G----
CT--T-AC--TC---TA-----TG-CT-CGC-----A-GT---A--A-CAAGAGG-----
-----------CGG--GC--C-ACAGC--C--G--G---GAC-C--CA--A--AT-----
--G-C----C-TAGG-----C--TG-G-G---GG-AA-C-GTA-G--CC-C-G---C-G-
G-C-CTAA---GTG-GCTG--------TT-CG---AGG---T---T---A-A-GT--A--
----G-G-----G-T-A---T--A-G-CG--C-T--C-----GCAG-AA--A---T--CA
A--GG-A--T---AT--G-----A-GG----T-C-CCA-G-------G---T--GA-AG-
----GA---CA----TCT-T----TC-----T-A-G---A-C--CC------T---GT--
--G--AA--TTAA----GTG--C-A--T----G-GC---CC----CA-----G-TA-CGA
--C-A-A--GAG---T------CCG--C-G-CA---------A--------------A-A
---T-G----C--CAAAAT--TGAGG----C--T------AT---AA-G-GAT-CAC---
-CCA--G-TACC-T--C--G-T--C-T--A----ACA-AG---------G---T---TG-
---ACGT-GT--G---TA--G---TGCT---AT--G--C--AT------CCC------A-
-----A--AT-G-GG--C---G-AT--CCTG----GA------C--CATAG--C---CAT
GC--TCAA-AG-G-T-CC-G------CT--A-CC-----GA------GT---A-C-G-C-
GC--CT-AGC-G--C-A---GT-A-CCA--T--CGT-G-------TT-TTAAAG---TT-
C--TGTGA-A--CTCC---C-CT--AGCTG--AT-C-TTGT-CTA-C-T--C--G-A-C-
C--CT---C-TC--CC-TT--T-C-T-----GG-CCA-CGTT-AC--C-GCG--C---T-
C-----T--TG-TA-CCCG---C--TA----T-T-GCA----C--CG------A--GTCG
---C-G--TT-G-C--C-----C--TT-ACGC-CT---C---AC--G-G--GAG--TCC-
A-A--TATAGA---------C-T-----ACAAC--GC--GCCA-C----T---------T
-A----------A-G--GAC--G-G---C--T--GAGT---AA-TGT-----G-AC-AT-
C-C--GTC-----GT-TT---A--GA-----A---CA----C-T-G-T---T---G-C-C
--CC------CA---C--ATG--CA-TG-C-GT-CA---G--G--A-GG-ACAGC-T--G
G--G----T-----G-------GCAG------TA---G---------G-C--TC----A-
AT--CT---------C-GT--CG-CC-C--CG-G---C--GA--GGC-G--GG-GA-GGA
A---TTG------------ACACC-CGA--A--AT--GTGCT---T-CAGAGT-A-A-A-
--G-G---G-T-A--CA-A-A-------C-----C-A------CGG-----T-C---TGC
-ATAGT-TG--A--GG--T-A-CC-G-C--AA----G---T---G-----CGAAG--A-C
-----------A--GAACT---GT---G-C---A--CT-G-A---G-----C-G-----C
--AG-TC------GCG-G--AG--T-GG--A--------A--G---A---AAA-G--AG-
G-ATG-GC-------ACG------G---T--TCT-------A---GC-----------T-
-AAGGA---CG----AG------A---C----G--GC-----CG----GG-A--T--A-C
-TGCTAT--TATT--A----GAC--C-----A--GGC----C-ATC----TT---T----
-GTC-GG--GG-C-A--CAAG--A-G-----ATG--C-GAGTT---C---------AC-C
GCC--T--GC--A-T-A-G-C---AT----A-A------------------AT-CA-T--
CC-G---T--T--C-C-CGG-A--AC-CC-C----A------------AC--G----CAT
CA----AA--AG----A--C-C-AC-C------G-G--A--------C-A--TA----G-
CG-GTCGT-AA-C--TT--A---A-AC--TA--C-C--A-T---G-T---GGCCATCAG-
A--G-GG--CC--G--T------T---CC-TTATC-----T--GT---T---CC-A---T
T--------T---GGA-ACA--A---T--CAGA--G-T-GT-G-A--GA---AGA---T-
-CT-C---A-A--C-T--CCC-AG----------T------A-----A------TACG-T
G---T-CAC------A-CC-G--AC----AA----------T-CCG-GC--A--------
-T--A---G--C-----C--T-AG---A---TCT---G---------GT-CCC--GG---
A-T--CA-----A--AA-GACG-TA----GG------C-----AC----T---C--AAAC
-GCG-G--AC---T--G-T--C-CA-C-AG-CC-A-AC------GT----TC-----CGA
T-C----T---AG---G-A--C--G-C--G-T-A----CAA---G-A--G-TGC-----G
-G---C----A-G----T---T-C--GTTT----GAC-G------C-G-G-CGCG----G
-CCAG---CA--A--GC-----C-TTG-CTT---GA--G----T-------CGC--G--T
----CC-----TCG--G--C------GC-----A---A-GG---T---------T--C--
----GG----G---C-GCCT-G-----C---C------A--------AT--GG--GG---
C-T---AC-C------AC-GGGG---CATTTC--G-C-A--A-----A-A-------TG-
GA-AAG-G-A---C--T-G---AG--G------G--A--CC-GAT--G-C--TC--GGCT
----A--C------A-A----AC---GT--C-----G-------A-C-C-T-----T--C
AG------CG-G---A--T---C--T------------CG----G--T-AA-A-G-T--G
-------GC--GAA-----A----C--C-AC-----TTT-----GC-A--T--G--G---
-A-----CCG-G-T----G----GC------C--AGG----C---T-----G--A---A-
---G------------T-----C-AC--C--A---------A-------------A-TAT
G--T------A-T-T--AG-----C---AT------C-AGA--C-A-A-T--G----C--
A---CGGAG---A-----TAC--G-----A----G--CT-A-G-----AA--AG-G-TG-
G------T---C---GG--AT-----C-------T-G---G-C---A-----------G-
---T-C----T-T--G-----AGA---TA-AG--G--T-GG-CAAGAC-T----AG-A--
--TCAT--G--T-C-T----------AC--CG-A---C-TC------------GC-CC--
----GGC-T-C-GT---A--G-GCC-A--G--G--T----C-GTTA--A------A---T
----GGG--T----TAGC---AA--------TTG----GC-------C----T--AGA--
----T--A---------G-TAT-CA-A-A-C--A-----G---TT------A-----C-C
----------CC----TC----G-T-C------A-ACGTT-A-A-------G-ATACT--
----A-T-ACGA---TG-------T--C-------G-------A-A---TC---------
T-TG---------GA---GGT-GG---T---C----GT-G--TG-G----C-CGT----G
-T-AAA-A-A---G-C-AG---CCA------G-C-TG-CT--ACCA-G---G-TC--CCC
T-CA----C---CTCG-------T-CCC-----T----G-T-A--C--A-AA---T-CTC
-AGAC--G--A-G-TCG--A-C--C--A-G--G--AAC---ATGCT----CG-A-T---C
---G----C--GT-CAT-----AGA---T--C-T--C--CTGT-C-CGT--A-G--G---
-T--GA-C----C-GG----C-T--T-----GCT--GTA--A-T---TG----CT-----
---TCGT----TA----CA--T--GT-CC--------GC--A------C---AT-TT---
--C-----T--------T---A-G---GTGCTTCTG-AC--GAGA--AC-TAAT---AC-
C-GG-G---GC-C--A-----A--CTA-G-TGACT--ACC-C--GA-C-C------C-A-
T--G----GA-TC-----T--CGCA--GG---GG---TCCGAC-------C--G-----G
G----GGG-GG-T--C-C---G-TC----G------C-AGTG------T---T-G--TGG
-TGGT---T--TTG---CT-T--CT--GG--C--G---T-TCA--GA-TGCA-AC---C-
TCG-GG-CG---C---G---G---C-CG-GC-C--AA-CAG--T-T-C-T-----A-T-C
TC--C-CGG--C--T------T---ACT---GCCT----CGAAC---A--GCGG-G-C--
---TCG--------C-CA---G--G-G-C-C-C---GC--C-GCGGT-A-G-C-AC-TA-
-A-CA-AAGTG-AC------G------TTTT-T-G--------A--C---GC--GA----
---C--T--TTCA----T--T-CG-----C-AC------GGTT----C--C-T-----C-
-----C-CACT-CGCG---C---T-----G-T---------G----G-AATGCGT--C--
-C-A---T-TC-T-G---GTTG-TC--A-----GC-CG-C-C-------T-G--CCTTG-
-TAA-GT---A-TTA-A---G-G-TCT--T--G---C--C--C--A---AG-T--T---G
T-T---AC--CTC------A--CA-T---A-GC------C-C---C-C--TA--G-TC-T
C-G--AC-T-CTT-----G-A-G-GG---A------CA--G--GG-TCCCC---TG-G--
-T-T-------G-G-T-G--------G---T---G---TCT--T---G-A-G-A-CG--T
A-----CA---A-TTT-CCT--ATCG----C-----TCCC-TCG-AA-GA-A---A---T
----G-CT------A----CT-------C---G---T-----A----CG--C---T--T-
C---GA-TTT--AC-G-CT-T--G--CTCG-GCACT-CGG------AG--C--GT-C---
---A-T-GC---G-C--CT-TCA-TGGA-TT-CTG--A--GG-CGTT--CC--CT-G-A-
--------GT---G-T-----TCA-GC-G-T---T--TA------T-CA---C-----AG
-G--TC-G-CCTTT-A-T-ATCA---GC--G-----G---G-AA-T-T------------
-A-----TAC---T--T------G----A-GT-CCC---T--------A----C--C---
--AA-T-T--G---C---TGA--C--AGG--T--G-C-C--T-C-----------C----
---T----CGT--T-G--GC-A--T--A-A----G--C--TGA-GC---ATG-TAC--T-
-GTTT---A--C---AC---C-C-----C--C-CCA-T--T-----CC--G-C---T-G-
A-CTCTT-C---G---A--GC-GGT----GT-G--CC-----C--C---TTC-C-G-A-C
TC--CTTCC---GGACTA----G-CTTT-CCCAT-C--C-A--A-CT--G-G-TG--C--
--A-G---------T----GTGAT--CG-------TTGTCA-G-----CG----G-C--T
T--AA-------T-A-AC--T-------T-TCG--TC--GT-C-A-T-A--TG-G-GC-T
--A----A---A-----CGATAGA--A-A-GA----A---A-A----T--CTCGC----A
C--ATCCC-A-A-G----A-C-TGAA-TCC-C-----C-----A----GC-----AG---
T-G-G-----C-T--GG-G--C-----CGG-A----AATA--AT--G--GGGAACC-G-G
AG--T-C---GA-CT----A-----C-C--AG--TG---T--T--CAAAGCT-C--G-G-
-AA-A-T--A---A-CT-C-AAGAAA-C-TCCAT--CC-GT---CA-T-T--C--GTG--
----GT---G--T-A-------------A----G-GC----G----T------T-----T
-C-A-A--C---C----A--GG-CA-----C-CG---A--G--T-AA--------GC---
--T----C--A-----CA----AA----C--------T-C----------------A---
--A--CC---A----T---C-AA-----C-AAG-GT---GC-----AGC------G----
A----CT-A-------------A-A--A--AA------TGG----T--------T---T-
A--T--A-T---AC-C-A-T-T--AC-------CTCC-G---T--G-----C-A--C---
C---C-G-C---T-G---T-C------G--G----C-------------A-A-G--GT--
-CGG-CGAG--AG----C-T-------G-CC----------G--CTC-T-------AT-A
C--------T---TA-A-A-----A-A-C----A---A--G----G-----AAAC-G-G-
--A--T------------TA------GG-T---C----T--GC---G---C-----T---
-G-C----T--CA--AAC-A-C-T----AA--TAC---C---GTG-C-C--CC-------
--C-G-G--TC---CA----A-------T-----AGAA--A--C----T-------C---
---GG-TT-A----GC-----AA---------A-----C-G------CTA------C-TG
-A----C-C-CTTGAA----AGA-------T-C--G--------CTGG--T-A----G--
C-C-T--T----A---GT------G---C--C--T--ATG-----CT--C-AT-TC-T-A
----T-CGA-C-GGCC---------A--TC--T--CC-A---C--AG--GG---A-C-A-
-A-----TT-GG-C----G-C------G-----C-GG-AT-A-C--T-----CA--G---
------A-T---A---C--GGG-AC---------GG-C------G----G---C--G---
-----G------G-GC-----G-AC-G-G-----C----------T------A-------
A--A-------T----T----G---G---C--G---A-------A-CTA-----G-----
------------C-------T----A-T-A-GTT-T-------A-T-----TCC------
C-T--TA---C--------AA---AC-T-T-T-----GA-G---C--A-C---A------
---A-T---GT-AC---C-C---GCC-C-T-A---AC-------T------------A--
C---A-------T-G-CCT-C-AA------TCCG-T-A-AG--T------C---------
-G--C---------A-G-CG--TC--C-A-TAGG----C-TG----AT--C---G-T---
A-AG-TA---G----CCC----A-GC--CG--C-TGCTGC--C-A--A---G-G-CC---
G-----AT---C-T--A--CG-A---C--TG--A------T--TC-A-T-CCCA---GTC
-T-C---GACC----GC-G-----G----G-----A-ACT----------C--G-G--CC
---G-T--------A-T----AG------------T--G-C---GG-G-T--C-----A-
C---A--C-G----GA-CC-A--T-G--C-GC-C---T---C---AA---G--AGCT-CA
-G------A------A-TC----C----AA--G-A---CC-A--C-G---A------GT-
-------AG------AG-T----G--T-GTGTTA-C------C---GG-------ATA--
---TG--GCC-TT---C--T-CG-----A--CT------T--A-C------TA-A---TG
A----A-G-A-T---A-GAA------------G------A-CT---G-AG--A-G-CT-A
-G-ATCT--TG---CT---A-ACC-----T-T-C--A--A-------CT-A--GG--G-T
TTC--A-TC-GC--GG------T-A---C-AG---CT----GT--C-A---GAC------
-G----G-T-----G----CT-C-------CG------A--ACT---A-AG--GG--G--
TA-----T-G----CA-A--G--CAT-A--TT-C---------------G-T-T-CC-G-
CT-T---------CC-A----AC------T-TA--A--T-G--AAG---CCC--CT--CA
GAC---T--C--GCTTCA--GTTG-CCAGTCGCAAAGGCAG--T-------GA-----GC
GGT--C---A---GCAA--C-C-G-----G------------G-GCA-TC----T-CT-T
C--TGT-C-A-TATA-GAG-C-A-A----CA-G-G-T------A--C-GT-T---TA-C-
A---G-T-TG---CATC----AGGCC-AA---------AG----CC-C-A----TCAA-T
---G------CT-G-T-C---A---------AA-TTATG-A---G-G--C--A-------
G-C-C-----CG--G-CT--T-T-TAC----G-GG---GAG-AT-GA--TGC--G-G---
A-T-CCC-T-AGG---T--C--C--G--A-G--G--GT-TT--GA-G--G----CTGCC-
AG---AG-----T-C-----G-C--G-CCGG-T-G-CG--CA---C--GG----AGG--A
----C--G-G-C--CCA-TTG---T--------A-C-A--A-CCGGTTCC---C--AG--
--C---T--C-TC---T--G---T-T-A--G-AG----T------TC-TC----TA---G
T-T--T--ATC-A--A--A------C-C----CA-----A-TT-A---GC------AT--
--A-AT-A-CGC----AAG--------C-T--CCAG---A-T--C-G----CAC------
A--A-GT-G-A---A-----C-TG--C---TA-AGC-------A-GA----AT-G--GAG
C-T-TGA--T--------C----GC--AA--C--C---T-G---C--G--C-T-T--TC-
---CTA--CG-A-T---A---ACT-GA---AGTG--A------CC-G-T-------C---
C--C------C-ATA-CG--A--T---GTC----AC-C-CAA-T-AAG-T------CA-A
---T-TCA-G-C--------CC--GG-A--A-T-----TT-T-T---A--T--G----C-
--CA---C--------A--G-G-AGGAG------TA-A-C----G-G-T-ATCA-G-A-T
GT-T-C---A-A---TG------C-AAA-T-GT-G-G--GCA-G-ACT-A------CAT-
A--------AA-A---GG--T-CG-------A-T--G-CGGA----T-T--------TA-
AC---GT-CCTT-G-CT-G--G-CCG-----A---CGA-TC------TT---T--T--G-
------TT---------C--G---A--G--G-G--CG-GCC----A-C-ATCGCCT-G-C
--TT---ATT--T-G-AGATTT-ATGC-GG----C-CT--GCGG--GCG---AGAA----
--AC-G--TG-G--T--C----T----A----TC-----G-G-G-CCG----ATC-C-A-
-G----AA-A-G-AG-TG--A---------A---C--A-------T--TA----TATT--
--C-C-TC--CT-GG------AG----G-TG-T-GT-----CG-TG-GCG-G-C-----C
CTT--G-------G-G-C------T---G---TA---AG-CC-C---T---G-TCC-TTC
G--A-C----AC-C--G-GAT-----GGT------A--G-G-----T--TG-CC--C--T
---T-AC-G-------C-C-TTA----T--CA--A---GG-G----G-G-GTCCC-CC--
CC---TGCC------CG--A--G---CT-GCACT--T--A-C-TGT--TGA-A-G--T-C
T-----G----CAGATA-G-AC---A-GT---TCG-G--T---G--G-AT-TAT---GT-
TT-----C-T-C--C----G----G-T-CTGCA-C--C-C-----T--T----AT-GT-G
GGG---G--A---C--C-AG-AC---GC--AGGC-AA-T-G-AGG-TGC------T----
-A---A-----T----GG-TC-C--C---T----C-G-CT-C-CTT--TA----CTT---
-GT-T-----------C--------ATT-TT-GA-GC--TAC-AA--C--T-CGG--T-C
-T---TTGA-CATA---A------C-T-C-------G-G--C-A-A-GC--G---T-G--
G-A-A---A-G--AG---T-G-TGT--C----GA--CA--A--CT--CTAAG-T--A---
T-T-C--G-CT-----TA---G--C-G-AC--CGGTG------T------G---A-T-TC
---C-ACC--CT-ACT--CCT--C-C--GG--AG--TG---CG--A--GCG-AC-A----
-C----GC-TTC--G---T-C--T-TG---TT--T---T--GTA-----TG------G-G
G-C---T-AA-A-A--CT--G-----CCG-GC--------TACT---T---A-GG---TC
CT--T--T--G--CCC--G--CT-CA--TT-CT-TC-TCG-TGC---T-GA------T--
-GA-GG-GAAGA-T--CT-ATG-TAC-C-C-----CCG-A---C-G--------T-GAAG
------C---------T---A-C--GG--T--A-A---------G------G----TG--
AGGA-A--TG-ACTCT---G-CC--AA-GCA--A---C---AGTTCA--T-G-G---C--
--G--AC--GGG-G---A-T---T-GTA--ACA--A-TA-G-GA-CTAC---G--T---A
-T-C-TAC--T-C-A-CGAT--TAC-C-----TG----A-CC-A-G----T-T--AT-G-
-----GC-AC---TT-T---TTTC-G-AGCT-A-T-T--G--AA-CAAG--GA-AA--C-
AC-GGT-AG--AA-TTA---CT------A-TACTGCC--TA-T-A-AGGTT--A---CCA
-A-TG-GTT------G-C-A--GCG----T--G---AAC-GAAGCC-A-----G-CC-G-
GCG-T-ATG----GA--------C-AT---GAC-AG--T----CTA--C-G--ATTT---
C---G-AAAG--G-G--GGG---C---A-A--T------G----G--T--GT-G----T-
TA-AG-G-A-G---AC-T--CG-----AA-CT-AAT--GGG-A-AG-TA-G--TCT-A--
-TT-----CT-C--G-TATGCT-T-GTT-T----CTG-CG-T--G----CGATC----A-
C--A--AT--G---------AC-A-GG-----TGCA-G--------A-G------CAT--
CA---AC--CAAGTA----G----A--------G-G---TC--GGC-T-G-AT-C-----
-GA-T---AC-C-CC-T--TT---T--C----T-----A--T----T---A-TCG-T--C
G-A--GC-AT-TGGAAGTAAA-T---GC-GA-AT----TAT-----GCT-AC-G----G-
----A-A--AC----CA--C----G-G---C--GT--AT-TGAG---A--TAT----C--
AT-----G--T---C-----C-CC-TG-C--G------G--GC--G-----A-C--C---
----A------G-------C-G-G--------A-----CG-AT---CG---G-GA-----
AT---CCT-------A-AGGCTT--G------C-T--A-T-----C----G---CC--G-
C-GC-G---T------C----GC----AT----AA-----C-T-T-C--GAA-A---GAA
T-C--TCG-AATG--AG----C-GA---GG-AG--GC-CCC-T-T-CC-GC--G-G-C-G
A-C-G-------T---T-A-TGTT----C--C----GA------G--T-A----A---G-
C-CC--G----C-T--G-A-A-G-T-----A-C----CA---A-G---TAC--C--T-C-
ATC-----CT---------------TT---GG-CATGA--T---G--GTG-C-A--GCA-
--TCC-C--G-AG---G--A-T-CG-G---CGC----TC-GGTC-C--AAG--CTCC---
-GA--AT-C-GG--C-C-C-GCCT----G--T--C---TG-A--C----ACA-----CG-
----C-CGC--G-C----GGAT-GCG-G-CC-T--A-C-T----GT----CCCTCCC-T-
--G-G---CT-AAG--A-T----GG-GGGT---A-----AA--C-G-CTA-A--C-G-TA
-A-CACC--G--C-GTT--G---G-C---CC-CGAGA-TA-T---ACC--CAGTC-G---
CCGG------G---TA-----AGGG--G-C--T---AT-AT-CC-TCC-G---G----A-
C---GTTT---G---C---TATG-----A-CGC--A---C--T---T-CG-CA--G----
C-----CTG--TC-C--A----AG--G---CC-----TG-A-----T-C--C-----G--
T-A-AG-C----G-CT--CG-CC-T--GGG------TC--G---CT-G-G-GA-G--T-T
-G----GCC-ACT-AAC-A--------ATGA---GTAAGTA--C-TTC--ACGTC-G-T-
-GC-CC----G---G--G---GG-----TGG-C-T--CC-C-----T--CT-A-A---A-
-T-T--------C-TA----A---T-T---T----GCGCCGC--GG---AAA-A-----T
---GG---GTT--GG-TCG--G-ATG------GTTA----AG--CGT--T-CGC-T-T--
G--G---CC-C---C--A-G---TGTC--G--G--------G---T-TGC-G---A--A-
-A-A----T--CC-CGCGA--TT--C--G--G---TAG---GA-C---G----GG--GGG
G-G-G-AG-CC-AGCT-TA-CCT-GC-G-A--A------T---T-C-G--G-G----T-G
-CCG---GAAC--AC----A-----C---C--GA-----AG--T--GTA--A------TT
---G---AG----TT---G-TC--G--CT--A-G---T-A--C---C--A---G---G-A
-C----AAG-C--C---A--TT-G---GC---AC--TTA-AGG----AT-----CC-AAG
AAAA-C---------TG--TT---G---T--T-CCA-TGC----C-CA-C--C---CG-G
TCC-T---T-A------G-A-T---TGG-GGCAG-----C--TAC-C-GA--G-CT-G-C
--------G-C--AT-A----TGA-T-------G---ATT-CAGC-AA-CA-T-T-GG--
T------G-GAA----AACT-C-A-AG-CT--C-----A-G--GAT-AG-T-T-T-ACG-
--C--AG-TT-A--A-G-TC-CA--TCG-A---ATA--GG-G--GG-AT---A-AAC---
GC-A--GTC-T-GGT-T-GC--A-----------------T--T--CA-G-CTA-CGA--
CA-G-G--GG----TC-CGA-AG-AG-ACC-G----C-T-T-CAAG--AAA------T-C
--ATT-C-C---CTG------CA-----G---T---T-G---G-TC-A-CG-A---C--A
--C--AC-A-----------CTC---AT---GTAG-AG-G-T-C-G-CGCCGG----CTC
------TG-A-TGG-AG---CGG-A---A-GA-C-TC-CA-TAA---T-T----GG-TC-
A--TC-T-CG-AT--G-T--CCA-G-A---C-T--TGC-T-A-TCG-AGT--A----T--
------A-AGT----A-GT-------C-A------C-G-GC---ATTCAA--G-A---C-
--AA-----A--AGCAAG-C-CCCG-T-C--C-CT-A--AT-----CC--CCGA-TAT-G
T--A-T---T-G--GCG--T---ATGAGCCAAA-AC--AT-G----AC--C-C---ATGA
G---G--T-GC----C---TCG----CTA---C--T--T--C-C-G-TACTT-CT-C---
GA-G--G----C--C-T--A-------CG---T-G-G-T--C-----C--GTGAGT-C-A
-----AA---T-C--T--C-------C-T----C-T-------TCG-TCTGA-CC-----
---C-AG--A-------TC-CCC---GTG--T-A-GG-T--GC-GA---C--C--GG-AG
-G-A--AAC---A-C-G-G-G-C-CA--T--TC---A-----T--G-G--C-------C-
-GA---CCA----TC-----TA----TGG--C---G--A-C-G-G--GT---G--T----
---ACC---TGTT-----C--T---G-T-GC----T------TCAC-----A---GC-TC
A---C------C-G----C--C---------------T-G-G-T--GC-C--CG--T---
A----T---ACCTAT-C----C--T--T-----T--------------CG-CTG-----G
-----CT---GA-GAAT------T-CG-A--C-G---TG-----A-ACC-A---TA--C-
------CTG-----T----A--AA-C----G-T-A---------C----G-TT--CCC-A
CTC--AAGA-AACG---AG--TTCTCC-TCG----GGC-GC--A--GG-AT-C-----T-
----TG-----A-CT----GT--G---C----GA-A-T--A-GAG-A---C-A-CGT-T-
--AG---------------A----GC--A--A-CCAT-G---TG--T---C-----TTG-
------CC-GC-A--G---A----CA-CC---T---G-TG--GC-T--AT--C---C---
CC-A---TCCAGC--TT--C---G-CCG--A--T-C----C-GG-AT--A-G-TG-T-AA
GCGGTCGC-C--------G--CA-A--TA-----C-T----AC---CCAAA-T--AT--A
--C-G-AG-A--AAG----AAC--G-AG--CGT---C-C---T--GC-GGCGCTG--GC-
G---C-------TA--G-CG----A----GTA-----C-A-C-G--A---G-C-------
C-CGA--G-C--TGA-AA----TG--GG----T-G----GAG-T-A-----T-C------
-A----A-GCA-----GCG--GCT------CCGG--TG--G-----C----T-ACTT-G-
AG----C-----GGT---A-G---G---CA---T-ATTGGTTA---T--C-GCATATGGG
-A-CCTG-----TC---TG--TG--A-C-----C-----A-C---TA-G-G---ACG---
A--------GAGT--CAG--AAG-G-A-A---G-GGT---G-CGA---T---CT--GAG-
AC-T---A--C---A-G-A--A--TGAT-G--T-G-C-T---A-C-T---CCCT-AG---
C----CCAA----G-G------AA-G--C-TAT-TCATGCCTG-T-T------AT-GG--
---G--G-A---CG-C-AC-C-A--CT-C-T-CG-TGC-A----G--TG-A-----AA--
GCA------T-C--CAGC-CT-CG---C-ATC-A-CCA----C--GG--A-G----AA--
-A-------G-T----------GC--TCC-C------A---GC-C-CA---G--------
-C---CGG-A-CA----G------G-C--T-C-----TC--C--T-C-A--CT-A--T-T
CTCC-CGGATAC--AA-A-C--TATC-----CG----T--T-G-G-------GT-CG--T
--G--CCGT---G-TT--A-C-----T---GCAAA-CAATCTAA--A-G-CT-T-AGGC-
-CAG-GC---------T-T-GT-GGT-A-GA----CGG--TT-C-A--TTGAG--A-GC-
TGGC---C--------TT--T--G---CGT----G----A--CAC------G--GC-AC-
----GA-T---G-C-GG-CA------------C-C---TA-CC---AT-----C-GAA--
--A---C-----G--CT-----C-AC----G--G-AA---TC-------AGC-GA-----
A--T-T--C----CCTAG-GC--G--C-A---AC---AA--A---CCC--T-AC-AC--C
-----T-ACT-A---CC--AC-C-TA----A----G--TGAGG---A---T-----G-A-
-T----C-G--G--T-----CAC--------GA--T-C-C-GATG--ATG-----AC--T
-T------T---A----GG-------GT---T--C-G-T---GCA--GT-C---T-T-G-
----GC-A-T--C-TG--CGTTC-C----TG--A-----T----CA-A-----C---A-C
--A-AGC-----TC-TCTA-A-A-------GT------------G---TATA-AC-----
---C--T--G---G-G-GG--C---C-AT-CC---G----CC-T--C-GT-C----CGCA
--G-TTT-----C--GA---A--G----AGGA-TC-T-A---A-C--CCA---A-A----
A--G---G-A--A--C-G--AT-C---A---G-C---T-----C----TAAA-AC-----
GCAG-------CCAGA--CA--GC----C--GC-G--C--C------GCAC------CG-
-C---C---A---G----AG-GGT-AT--GCCCTACC------GT-CG-----G--CCT-
-------T-A-GGA---A-T----C---T-T--G-T-G--AC-C-G-C--AA-A--AT-A
CC-G-G--GA-AG-----AA-A-GA-G--GAGGTAT-C---AT-G---A-A-G-AC-G--
--AGC--AA-C-----GC---TAACG---A-----C---TC-TG--CG--------C-GA
AC-GGCGGAA----C-T-TAATC--G-TTT-----AAAC-GATC----C---T-----GC
-G-G--AG--C--G--G---CC-CA-CGT---G--T--G--GAG-C-----G---T-GAA
-C-A--A--GT-A-----GA------TA---A-G-A-CAA----CTAA----G---C---
-----AC-------AA---G-A----T--CC----T-AG-------A---CG-G-G--G-
--G---G----A-A-AA--CG-G-G--T--AC-G----AG-C--CG-----G-C---A--
-G-----G------C-G-C--------G---AC--GG-G-C-GA---T-A---G------
---G--G-----A------ACT-T------GAC--C-TC-G-A-CG-----CA---AT-T
GA--TCGAA---T-----C-A--A----A-T-A------G--GAT--C--A--CG-G--C
-----------GCT-C-A-TG-C--T---G--GA-A--AA-C----G---ATGC-A--G-
A-T---C---TAG-GT-T--G-G----TC-C--CT-A---TAC-----GG--G---C-A-
G--A----AC--------CACT----------CT--A----G---C----C--C--TC--
-T--C-GCAA--A------G-GGG-G-----TGA--------G---------AC---AG-
A--AGGA-----G------A----A--G--T-T-T------GT-G----AGC----A---
CAG--G---T-----------CA---T-T---T--C--CA--T-G---CTT------C--
---AGG-------G--GAC----GC-A-------A-ATC-----T---A--A-AAGT-C-
T---TTA---CG-C----T-GC--GGA---A---CCGGC-----C--TAT-ACC----A-
----A-CT--GAC--C--AG--CC-CGAA---G-----A--TC--GTA-----T------
C-GAA---GCT----------A-G---TA-CG---C---A---G-C-T--AC-----C-G
-T---G---G--------A---T-A---AAGC-GA----G---CT--G-G-GA--TC-G-
-G---G-G----AT----------C-----T--A-G---GT-----------CG----T-
--C--------T--C-----CA----AGG--G--AG----C-T----G--A-A------C
T---T-A--TC---GA-CC----A-CTCCC-GT-T--CTA-----GCC---------C--
-----------T---------GG--G-----G-------G-----G--C-A-TCT-----
CTG---G----AG-G-----CC-----------T--T-----G--C---------A-A--
----CAT-----G----CA-T-ATCT-T-A---TT--T-T---G-A----A---GC-A-G
--G-A------T----A---A---A-----GCA-GA----C-A-AG---G----CCT---
---GG-TG-AA-----C---CGA--C-----G-----CC---C-CCA--ATT-G-TA-G-
-C----A-T-AA---G---GG-G--G-------T----CA-AG---------A-TG-AA-
-GA--TT--T--T-G--GAA----T-CC-------A-C-----CC--TTTAGT---GAAG
----TG-------T---AG--T--CT---CA--TCCG-C-A-AG-AA---AC--G-----
---C--GG-T----G----GA-G--C-GAAGCA------A-CT-AAG-T-T--C--A-TC
-G--GATCGCG---G-G---TT-AT----ACT-C----T--C--A-AC-G-G-G-ACCT-
-G-G--TAT-----G---CC-AC-CT-TC-T--G----A---A--AGT---CG--GA-T-
TA-TG--C---TA--A--GTA---------TG-TA-C-CC-AC---T----AC--G-C--
-T---T----T--GG-A----C-G-A--CT-C--C-GT--C--GT--T-GAC--C--AA-
GT---A--AT-G--T-C--A--GTA-A--TC-GG----AA-CA--G-AT-A-----AAC-
T-A-G------AT-AT--AGC--GA--------TT---T--GTA----G--A-TT-G---
-GT---C-CCGGGGA--CT-GTGT-GT---ACG-AA-C--A-AT---G----A----G-C
-T-T--------C---G-AGC----CT----TA-T--TTT-C-T---T-----T-T-AG-
-A---T----C-T-----TGT-C--C----C-----C---A---GCAG-----T-A--T-
---G--TGC--G---G-C---C-GT-T-----G-------A-A--GT-G-T--CA---A-
TG--TG-C---AG-C---G-----------A----A---T--TG-C-T-C--AG-TA---
-A-C--------CT---G--G------T-T-C---ACT-T----TTCA---CCT--GG--
--T----T-C------C-C-GCG--G-T-TC----GTT-C----CTT-C---AG-TA-T-
-C-------ACG--TC--CATC-AA-T--GC-------C------C---TTA--A-C---
--C----G-AA-G------G--TG----CT-A-C-G--A---T--G---CC--TG---G-
C--TC---TAGC-T---C--A------CTC-T----TG-AG-A----C-AAGAGGG---A
G-CAG--G--A-----T-T---T-T-AATGG--GAG-A----TG---T---T---GGG-C
--A-GTTG-----GG-TA--G--G---A--A---T-----TGC--AAG----------AT
-A---T-TGC--TA---C--G-----A--TT--T---ATGG-A-G--GT----G---G--
-TG--TGAAGA-T--CC-GT-CTA-C-A--GA--CCT--AA---G---G---G-G-CACA
A--G--T------ACT-GAT-----C-G-C-TTACA-CC-GT-C-A-TCCT---T---A-
G--T--CG-C---G--C-C-----T-----A-A-----A-GGTT-----G--C-A--GAT
--T-AA-TTGT-ACC----GT-TT-C--GT-C-TAA-TT-GC--G-CC-GC-TAG--A--
--A-A-GTT-TT-G--AT-CC-AC-C-G----T--GC--A---AGG-TC--G--G-CA-T
G-GC--GT--ATG----C-A--T-------C-TA---A-GC-GT--GA--C--G---TT-
-AT-A----G--GT-T-C-GCC--TGTC-G-CA--T--A---C-----AC--G---T-A-
----CC---C--ATC-C-C---TA-TA-------GCC--C----C---C-A---AG--T-
C-AA--G-TT---T---GT-G----T-T-TA-G-----CG-G-CC--C---A----A---
----CG----A----GC-T-T------T----CG-CG--C---G-TC-A-----T----T
-GG-----------T--TTAG------AGCAG--A-C-G----C--C------G---TT-
---C-C------AT--C-C-GCGC--G-----T---A---AT--A--AT-G----G-CTC
-CGC--GT----TG----CT-CC---CGT-C---C-T--T-C-GTAG-A-ATC-CC-G--
T---T-AAGAT-G-TTGG--G---A-G---C-----------AGT-C-T-TG---A----
----A-CTCA---------C-T-GT-T-GG-CG-A-A--G---G-C-------C---T--
ACT-----T-G--G---C-C--C---T-----C--T-TGT---AA-TG--C-C----ATT
TT-TC-------CCAGC--G--CG--------G-CG---AAT-AA-AA-----CTGTTT-
--C--T-----C--A-C------A-TGCTATT-GGGT-------A--A-T-G-T-G-G--
GT-T------TG-G-----G-TGCAAG----GG-T--A-T-G-T-CAC----C-TA-GG-
C-A-G-A---G-C---------AT----G-C-------C-AGAGAA-T--G-TA--G---
-C-A-GAACA----G-CG-CGT-A----TTT---TA--TCGCT---AAA--TA-GCG-TT
--G--C--C------CG-T----G--CC-G-----GCG-CC--C---G--CT--TCT--C
----C-TG-----A-C-AGG-C-A---CGC-AA-GGAC--A-AG-TA-------T--TA-
C-----CCGG--TG---C-C-----C-TTTAA--C--CAC--G----CTC--A-G----G
-TGTCT---AA--G-G---GC--AG-G-GCGCA--C---TTAAC-A-AA-----T-TG-T
T-G----G--TTCG-T-C---C---TAC--C----T-GCA----AGGGTTG--C-CGAC-
--C--TCGG----GAA-AT------------A--TCT--G-----AT------C---AG-
ACG---G----T--T---------A-----G-----GG--C------AC-GCC--GTG-T
-T---C-------T--AC--A-TC-TCGG-AG-A-CTC-G-ATCGAA--GT-T---CT--
---------GA-C-C-TT----AG-GA--A-A-T--A-----CC---A-T-GG-T-----
----CT--C--ACAT-G--T-A-G---CC-CC-G----G-GT---C-C-C--A----C-C
CA-A-G--T-ATCT----AATT---G-G---A-T-C-G-C--AT---A-A--G----C-T
-T-TG-A-G--------AA-T---C-TT---T-C---T------G-TA--TTTCCA--T-
-C-G-TT--G-CAC-A-C--G-T-C---TGGAA--G-G--TG--T-TA--G----G----
G-GGGG--GG--GC-G-GC--G--G-G----AGCA-CA-ACCT-TGA-CT-TGT---GC-
AG-AAAC---T-C--C-G---GG--GG-AC-C-----G-A-T--G-C-CTC--A--G-C-
--C--T-GCC-ATTC-ATG-A-T-A--T-TT-C-TCT--G-C--TT--A-CA-GTCAGCG
----TC---G----G--A--C-A---AAT--AA-----GT---GAT--A-G--C-AA---
CG---CG-CG-C--GA---GTTCA----TC-----T---T-T---A-A----T-T-A--C
C----------CTGGGG-G-GA-----C-ATGG----A----------GGGG-----AC-
T---CATG-C--G-----TT-TCCTA-CGCAG--CT--C----CT---TGTC--GGTCG-
-T--AC-T--AG-CGGC---TA-TT--GGG---G-----G--GA-C--AAG--TAA--T-
T---T-A--T--G----TTAT--ACGT---TC--TG-AG---AG-GG-C-G--TA--A-C
G-TA--CC----C-A--CA--CA-G-TT---------C-T-A-G-A--A----C---G--
-A----GC----GA----G--ATC----T-A-A--TC-------T---T-AGCC----G-
-C-AGG-T-CT-C-GG---TG--------G-G-A--T-TC---A---TGGA----C----
C-C-C-AC-G---C--A-C----GGCT--AG-CTCA---GG----G--A---C----C-G
T-C----------GG---TAGGA-A-GT-A--A---G-C-CG-G-G----C---A---GT
A-CC---CAGAG--A-A--G-T-CCGCA-C-A--GG-T-----A--CT---C--C-G--C
-C--C-GT-T--T-CCGGCG---T-T------G--G-TAC-G----CCGTGAGT---T--
---A-----TACGCAG-----C--G----G-G--CAG--G-C--TG-------A---AA-
-A-GAGAGC---CG---A---C-AGCT---TCC--T---TT-T-A--GA----AA-----
-T--TTTC-T----T--C---G--T-T-CT----ATCA-CG----G--TGG-GC---T--
GC--T---CG-CTG-AT-AA-AC-AAG-A--AG-G-TT-G-T-A-G-------CTAC-C-
--C------TG--GAA---TCGT---T-T--AA-A-C-C----G--C--T-C-T-----T
--A-TT-GG-C--GATG----------------C--CC-TA--G-AG-----C-GG-GC-
GGCGCC-ATAC-A-C---AG-A---GT-AT--G-C-C--------A--C---G-G-G-A-
A-----GA-----CCA--GC-----C-A--T----T-C-ATT-GG---A-C-TATT-CTT
---AA-T-A--CTC-C---CTG-C----C-----TG-CAA--G----G-ACAA---G-T-
T-C-CG--TC-----TG-TA-G---A----AA-TG--ACCG-G--G------GTT----G
-C--CA-----T-A--C-C--T-T--A----ACC-TGA-A--T-A-G-CT----------
-GT--T-C-G--C-CAG----G-T-C-TT----GGAT----TG---G-T--CC-TC-GG-
AG-T----CG----A---A--G--C---AG-G-----C--A-GAA-C---T---G-T---
----C-----CT---AAG-----C----TTT-CT----CA-G---C-T-A-C----AG--
AC--CCTG---A---AT------C--CC-T-A----TT--C-----TGACGA-CA--GCC
A-A--G----CCTT---A----G----CC--T-GCGA-G-A----ATA---ACTG--GCC
--T--A-GC-----GT-A--A--CA--TC--T-C---G-A-T-AT-------G-A--TC-
-----C-ACC-CC--------G-C-----G-CGGA----AC--G----CT-----GGTCG
GC-CA--T-AT-----TG--TCT-G--TA---T-----------G-A-GT-TCC-G-C-G
-C-A-----TC--T-AA--A--C------A-C-----T-A--A----CC-T-CG-A--TG
CGT------A-C--GCA-A-T-AA---C-AGG-A--T--------G--CC--T-C-----
GAA--G---T---T---CT--GA-C--TA-----G---G----A-----G--T-C--AC-
-CTT-AG---G----CA----C-G-G-C--CAT-C----G---A-AT-------A---TG
G--G-T----AGCT----GCG-G-CTATT---G-T---GC-A---TAC-CAAAC---C-G
---------------GG---C---G--C--CGCCA-A-AAC--G-G-------GA--A--
CC-------C--A-AGGGT-G-T---A-T----T---C-A---T--TG--A----CAG--
-C-T----G-G-A--GGCATT-C-CG--T-T-T----T-GT-----AAT-C-C---G---
T-CTGT-------AT--T--A--A-----T-----C-----C-AT-CG-G---C--TG-C
-TG----G-TC------C--GT--GTT-GAT--CA--C-G------GA-CAC--TA----
C--T--G-CT---A--G-CTA-A-A-C-AC---C-A-TC---A-----TG--A--CC-AG
-G---TCGC--C-------G--G--CC-TG---AG--CA----C-TG-CA--T---G-T-
T-------A---TAC---C-C--CG--CGT----A-----CA-C-T--TT--TC-AACTA
A--TTTC------AC-GG-GAG----C---AA-CCC-G-CCT---C----GT-----GG-
--TA--CTG-A--GG--CCCGA-TA--T-T-GT--C-G--A---TT--T-A---GT----
---AG-A-C---GG---CC--C--A-----AT----GT-GTA-A-C-C-G-C-----GGC
C-G-AG-TT-GAA-C---A-C--CA----G-CA---T--G--AG----AG--C-----T-
-T------TCA-G---CC-G---GGCT--GCAT-----------G--GAT----CCTA--
CA--G-----G--T--G----T---CG---GC-GT--C--A-AT--CC-C-C--A-C---
--TG-AGG-AC---C-C----T----C--CCC------A-G-G-C--C-AGA---T-G-C
---GC--TTC-------G---C-T--T--CGA--T-TT-GG--AA---T-----GT-T--
--CC-TG-C--CG--CT-----A--G-T-T-CA---G-GT-TC---TAC-----AAC---
-C--------AT-G---------C--C-CTT--GG-A-TG-T---T-A--TCC--C-A--
C--C--GGC-------T--TTT--A--T-T--CC--------TT--T-----C----G--
G--CG---T-----G-AA-TT----AG----A-A---CC-CGA---T----T-CACG---
A---T-C---CCT---G---C-C--A-C--TC------C-TC--C--------A-----A
--GAC--G-T--CG------C
>SRR349945
----G---C--T-C----A-----T-------CA-----------C------A-A-----
T-AT--T-T-A-G----A--GTG-------CG----GTGA-GC---C----AC-A--TA-
-TCG----GAAC---AAAAC-T--T-A---A----AAT--T---A--C-------ACT-T
-G-CG---T--A---C--T-------G----GGA-A---AA--TA--GC---T-----C-
C-CG-------C-T---TGG----GTT--TAT------T-A--T--GT---A--C-GA--
--G-CTG-A----AA--A--TGGAG-AA--CA--CA-CAGTGA---G-C----TGGC---
T--CGA-----GTC--C--G-G--A---AGT----G---G-----GTCC-T------A-T
A-GGC-T--T--T--CG-A-----CT----------G-G-C--T-------G-T--AA-A
---C--TT-CGT--C-T-T--CTG--GC-AC--A-AC--CG-GC--G-TGT---C-A--T
C--A-C---C--AA--TC-C-AG-G--T---C---G--CC-T-C-T--G--C----TTT-
-C--------TAA-GT----A-A-T-----T-G-CT-C----G--CTT-G-GCG--T-GG
ACTCT---G-G-C----C-GGG--A----TA-TAAT-TACG--CG-A--A----TCTCA-
CA--C----G-G-GAA-TATTT-C-C----T--A--A-CAT-CGCG--TT--T-C--G-G
-------T----G--T--T-TAG-C-A--C--GT-----C-A---C---G---T-A--C-
G-G-GT--GCCC-T--CCC-C-GCGT-TC-GT----T--GA-GAG---GG-A-G----CG
CG--CCC-GAG-------T--T--TG--C-A--T---CT--A-TCAG-GT--T-----GA
C----AGT-A-T-G-G-----T-C-CTATG-C-C-TCA-A--T--G-G----G-A---G-
-T-C----CGGG-G--G--C-G--CT-CTC--G-GA-GCCA--A--G--CG--C-TG--C
-CA-C-CG----G-----A-AT-AAT-GCAGC-A----CAA-GC--CG--AG-GGT----
-TGT--GAC--CC--AGT--AC--GA-C-----GATG--G----T-GC-GG-----A--A
--CG-G---C----C--C-TCGTG-A---GA-CGGGC-----G--AAG-GG--G-GA--C
CC------C---AG-GG--GC----TG--GGG-G--CG-GCTA--G-AGT-A-ACT-CAG
C-T--G------GGGA-G---CCAAA-ATA----A-T-AT-TGGG--C--T--GC---A-
A----CGT--T---A--AT-ATTC--TG--G---------A-A-AC---GGTTG-T--GG
C--AA--CAT-A-CA---G-G--G----CCGGTAGAC--CC---T---GAGG----CT-T
AG-TCG--G-T-GTC-GACCAG--A-GCT----G---C---------GAC-GCC-----A
CG-C-AGC--AG---AC-----A----G-GCAA--AAT---GA--G--TT-GGT-C---C
G------C-AG----C---CT-TTTG-T--A--A------TGCCA--AC---A--ATA-T
---AG-G--TA-GCAA-GGT----------CT--GT-AA--T---CTGAACACTC-GC-C
TAGCACGCTT--AG-A-G---TACC--A-CG-C---AT-A--------TGC--G------
A---CC-A--G---A-A--AA---C-ACTC---T-AC---CA-CAC-G--T--C-----C
G--TAAAAA--AG-GC--T---------G-TTC--GAAC-TG---TT----A-CTC----
-------G-A-ACAAA-T--G-TGCC--G-C-G----A-GCT---------G-G--G-AG
--T-G-GG--TA---T----AGAT-CA--ACC--C-TCT--TG---AAC-C-A-A--GA-
-A-G-TC-G---G---CCT--CA--T---CC------TA--G--C---GGTAT------G
GC--T-C---CC-TA--G-GT---GGC-G--CA-G-AAA---------T-CA----CTA-
T--C---AT-TA-G---A--CGAG--CT-CCT-TTG-AA-C----A--TG-A-G--C--A
------G-A-----G-GG-----C-AC--A-----T-G-A-GGG---ATCC---C---AC
----C--T-TA----ACG--A-A-A-AAG-CG--A-CC-G---T-T---G------A---
AACCA-G--A-C-G--CAGG--GG-C-TAT--CAG--CATCGGT-T-TCCC----TTGA-
--CTATT---C--------GT--CT-ACT----------ACA---T-GAC--GA-G-C-A
----A--GG-----A----G--A-G-T---GC--T-----GTCG-T-TG-T-CATT---A
A-ATC-G-G---TACG--TTG---AA------GAG--G-CGC--A---TCTCA-T-AG--
C--G-T-GGAGCG--C--A--GC-G--CT---G-CTTTT---ATA---A----G-TGACG
AT-G--------T-G-ACA-C-C------GAACAC-GT-T-A-----TC-G---TT--T-
T--TTA-TG----ATGAC--C---G--T-TCT-C--A-A-CA--------C-T-------
----CC-CTACT--A-CGA--TG---AA----T-------TAT-----A-C---TG---A
G-TT--CC---CC----TC---TG-T-TC-CC-GGTAGGA--TTCCT-ACC--C---C--
-A-C--T--G-GTG-----GATGG--TC-T---AC-TT-G--G--C---C-AA--AAT--
TG--AAT-AGAT--A---AAC-T-----T--TC---GT-C-AG---C-T-AGCACG----
ACGG---AA-T-G-A---GAA-AGGA-GA---TGTT--A---G-TC-A-TG--G-T-C--
CG----CCATCG-A--CC-----GG----A----A--GGG-C-GGG--T--C---C-CG-
---AG--GAT---AG--T-AC-AC----G---AG-CC-G--A---------CT----T--
-----AC-----CAG--CCG---GT--GG-TAATT--CAA---C--CC-AA--CA-CC-A
A--CCCAA-AG--AG-AAGT---C-T-----T-AC--CG-A-------C--A-CC-----
---GCA-T--AGG-C-------A-CG---C-C-ACG---AAGC-G--GCGCGGC-CT-CT
T--A--C-C-T-AC--GG--AA-----CTTCC---G---A-GT---C----C---CT-A-
GCG-TT----A-CGG--CT--A-G-T-CGA--TC-G-C--GCC----A----CTTT-T-C
CGG-A-A---T---C---T-T-C-A--TAC-G-C----T--A-A--A--C-AC---GG--
-CA---G-GTGA-T--C-A--A-C-------C-AACCG---C-A-C-T--AC-----GA-
-CCACT-CAT---CTCTA--A----G-G-C-C------AT-CC-TC--T-G----T---G
---G-A-G-TA-CT-G-TTG-T-GT--T-TA--AAC---CA--G-C--TTGA---TA-G-
GTCC-T----TA--T---CC-----G-T-AC--G--CAT----CCA--AC----C-C---
C--C----C-CTT-A--G-T-AT-ACT-TG-AG--A-GGAAG---G-AAAC-AC------
AGT---C-T-TT-CT--C-TGA-CA---CT-CG--G-T----CA-G---G-CT-C--GTT
TA-AG-GA-CGC----CGAAT--TA-TG-CT-CA-C-T-T--C---TATC---C-T-CA-
---CG-GG-T-TAT-GAT---G--T-CAA-CG-C-CGC-C-GAT---A-G-T-G-TCCGG
-C---CA-CGCAC-AACA-T--A-A--A--AAT-T-TTCG--CG------TA--GC--A-
-A--TGG--AGATA----GT--T---------TA---T-AATTC---A---TG-C--G--
---TC-G-CA-------GCG---ATC-T----CA--AT---G---------C--A--TG-
C-G--GTG----CC-TT-TG-C----GG-G---A-G--C-A--T-CG---C--G----TC
G----G--AC-C-A-----C--AA-AG--A-G--TG-----TGC-G-TG--A--C-----
G---AA-T-G---C---A-G--CG--CAC----GA---CAA-GT--AACG--CGC-A-AA
---C-T--G--AAC-C--CG---TG----A-A-C-T--AT-T-G----GCG--C-ATT--
-----T------C-CAT--AG---GATT---TCGAG--CC-TGT-G-A-G-GC-C-CA--
C----G-TC---------ATGGCCAAAT-AA-CCC-T-C-AG----G--AGATT-CA-TG
AG--------TAGG-AT-C-GG-CT-TA-GG---CGGG----A--T--CC-GTAA--A--
GCG---T-AGA--GT-GT-A-CTA--GC-GAC--T-A-A--CG-ATGC--AA-G---GC-
GT-------G-CC--A---T-T--CT-AC--GAGTG--C-G--GC-AG--T--GCG-T--
------A-GAAATC-T--G-CGG--A-A-T----A-C-A---G----CTGT-C--TG---
---G-C--C--GT--C-G--A-AT---CTAA-TA--C---A--C-G-G-CA-GT--AA--
-GGT-TCT---TTTGAG----C-C-----TC-A--AG---A-T-T-C--T-A-CCGC-G-
---CA--G----GA-AG-----AC-A-TG-C---TATAAT-A---A-C-GGCTCT--AAG
-----C-CATG--TAG-CGGCCA--G--C-TA-A---G-------AAAT--C--AA---C
----------G--A-A-TGCC-ATC---GGCT----AAC-A-ACGTTG-G--A-TA-CG-
-CG-C-A-C--A-T-GC---G-A-GCGCC-G-TCA--TTGGA--C-T-----ATC---GT
-T-C-AT-G--G-A---AAG-C-GG--T-A-C---T-CAA--T-AGG--C--ATG-TGT-
----G---A--GGTAGA---CGCG---TA-C--T------A--T---AAA-TG-CG-CCC
CTC---AT--C--C--GGG-G-A--C---T-A---T-ATTCC-G-----C-T-AGCA---
C-------A--GG---G-TG-A-T--G--A---CC-G-TG--TC---G-C--A--A-TC-
C--A------GGAGT----TAA-C-C-GCC---TAG-CTA--G-G-G-GA--G-T--TTA
G-CA--AC-T-CG--A-A-A---A--C--CA-C-A-A-ACC-T-ATGTAT-GA--A-CG-
GTTT-GAATTCC-C---G---T--G-T-T--T-C--C--GTT-----T---G---TA-G-
CCA----TAGA---GC-T-C----C---CC-GT--ACG-CA----G-A---GG---G--C
-TA-GA-G----T-------C------A-GA-C--GCA--C--------C-TGTATA---
--CATGA-TTCGAG--AG-G-----C----A-T-T----G--A-G-T---AC--GGG-T-
C-TT--G--GGGC-A-GT--G-T--G-A-A--C--GT------CTTCT--T-CAT-CCC-
GC-G----TGCTG-A-G-TA--G--GGC--G-----C-TA---C----GA-A---T-G-G
GG----T-G-AT-TG-CACCA--T-CCAG-GC-AATACT---GGT-----CG--C-A---
GCGTGC-A--A----CGAC-GTC-G-GG-TA---CTA-CA-A---T-AG-AC-TG-TAA-
A-C--T---A---A-T--T-CG-TCGG-G-G--G---AC-AG-C-GTAGT--TAA-CT--
AA-----G-T-G---T--GC-T-T--G--AACGAGT-AA-T-TT-ATGGA-GAAT-C--C
A-GT-GC------G-C-C----A-T-CC-AGACGTTT-TTT-GC---CC---G-ATTGC-
----AAGT-----------AC-----GG-C-C-CG--T-GG---CGG----GAG-GAA-C
G-CC-T---G-----G---A-A-A----TA------C-G-AA--G-----AAA-GTA---
-CG-C-C--------C-C--A---A---GTT--T-------T----C--GGTACC-TGT-
GCC---CG-C--A-G-TT----GGT----G-----G-G-TT--------CA---GC-CAG
C-T-AC--G--A--G-TC-C-G-----G-CAT-C--A------TA--A---TA---GG-G
CA--AT-CA--------CAT---G---GG-----A---G--AC------AAG--T-----
-C-----TAT-T---C-G-T---A-CT-G--C--A-----T--GA-AAT--CG-CAC---
TC-------A---G-GC-CCG----A---G---A---T-C-GA-AG-C-A---TAA-A--
A--C-----T--A-G--G-GC-C-ATGATT--A---A---CTAA--G--G---T-T---G
-A-CAC-CTT--ATT-ACG----A-AGAGGTTT--GGA---------G-A-GGGTTC-CC
ACA-----C--CTGTG---------A----CGC---TC-T-GG-TC-C---GC-G-CG-T
-A--CC-TCC-----TA-TTC-GCG---A-CGT--AGA-TA-------GCGC--------
----CG-C---CG----CGA--GG-G-GGG-TCA-C--TA-C-A---AGT---C-A-GTG
GGTCCAGGCAAT-A------GA---T---A-G-T-CT--G--------C-GT--CT---A
-AT--T-------C--T-G-TG-C-ACT--TT--C-T--CA----GA--A-AG-A-T---
CAC--CC--TTAAAT-C--G-G--G---T-TATCATCA---AG-C--C-TAGCAC--CTG
TT----CAAT----C-A--TAG-ATC--CC-ATT--C-T--G-T-C----T-----T--T
---AAA-CT-TT-TGC-GC--G-GTTAT--GG-G--T-C-T---C--GGCG-TTA-TTC-
---G-C---T-CG-A-CA-CCG--G-AC-C-TCGGTGCT-G----C---TA--G-TCG--
GGG-GG-T--CT-GTGC-TCC-TG--A---GC-A----C-GGA-GG--C--TTC-C-GAG
-CCGCT-----CCT-CTTTA-CT--GC-CG--TAC-ACG--C-A---G--G-CGT-CG--
C-ACA---AGT--TAT--A---C-------CG----------GG--TC----C-----A-
G--ACGATC-C--GATA--CAG--T--C-CCTT--TC--AA-G-AA-G-----C--GCCT
AG--CCG---G-GC---G-----------C-G-AAC-G--GTGA--GG-T---G-C-TTG
-ATT-AG--CTG-GGCCG--CGTT-G--C--A--A-A--GCGGGT--AG-GCC--CAGGA
CA--GAC--C--G-AGC-G----GGAGACGT-G--TC--CGAC-CTGA-C--C-C-G-GT
-T---G------CT-T-TA-T-G-GA--T-A-G---CA---T-GATTT-CC--A-G--CC
--CAA--TT-G-TAA-AAGGGC-TT--GTC---CCT-C-AT-C--G--TA-T-TCG---A
G---CAGAT--CC-CGG-C---T---GC---CCACGG---CC-G-G-G--ACC-GAC-G-
-CT-CGGTA--CCCC---ACT-TAC----G---TA-TG----A-GGG--TC----CA-T-
T--A-C----A-T--T-C-G-TAG--C-AGG-AGTATTGG-------C----GCGGG-CC
TG-----A--G-T---G----G---AGGG---TGA----GTT--GTC---TT--G---GG
--A-CCGA-GATCG-CGG-CA-CCTCC-TA--C---T-G--C------GG---CGC-T-A
-C--GAGTA--AA-C---AGT---T-CCT-C--GA--AT---A-CA-A--A--C-T---A
TG-----CCA--C-----AC-T--------ACT-----A--AAC------AC----CG-A
TG--CGGT----T-----A--CCACTT--A-G-----T-------C-C-GT---TG-T--
C-G--C-G-T-T--CCTGC---CT----CCG--T---A-T-TA-GG-TC--C-T--GTA-
T---C-----CG----------G-T-AGT--GA---GA--AC-TACTAT-A-CTA-C-GA
--C-G---T-A--CCT---C----A----CCGCGG-T-G--TGA---------A-A---T
-T-G---GTAC-T----GG-T--GGC----GAT--CCC-CCACATT---TAT--G-CT--
--T---CCGC---GA-CAAA----C-TCA-AT-----GA-TC--AC-A-T-G-GT---TG
-AGTT-CGG-------GTAA-----A-CGC-A----C-TA-C----G--AACAG-TG-TC
--ACG--G---G-CTC--T-G-T-C-C-GT---C-TA--G-AGTGG---G--G-A--GAC
GT--CAAGGTTA----G---G-CCCC----GA---C-GAT-C-A-AA-A---AG-T---A
ATT---G---T-T-CC-GGAGGCC---G--GCG-----AA---GC----CG-C-A-----
-TACATC-T-ACATGTGTTTC--GA--AG-----CG-C-AT---G-GCC-G-----TTA-
CT---CGC--G-TC-A-A---G-C---A---C---GT-G--TTC-G--G--C---G----
-GTAA--CC-TCA-A-GACCTG---T--GA-G-T---A-GG--T--C-C-G-T--A-AA-
TAT-CTA-AT---T-CCGG--AC--GC-ATAAA-AGG---T-AC--AGG----AC---A-
-C--T---AC--AT-CT-A--AACT---G---T-C---A-T--A--C----G---CT-A-
-G------T----GC--AT-----T-G-AA-T---ATC-G-AATA------A-G----A-
T-C--GT---A-C-------C-G-AAA----------------CAT-T---T-GAG-C--
C----CC---GG-T---CG---C----G-G--ACTCA-G--A----C--C-TCCTC-C-A
G-------C----AC---AAT-CCG-G--T---G---AC-A--T--TA----AT--T--C
-T-A----CTC---G-GT-G-G-A--------CCGA-CA-GG---AG----------T--
T---A---CG------T--TC-G-T----A-------TGACAT-GC---C----GGGCA-
----AC-GG--CCAG---A---GCAG-G-----CC---AATTT--T--G-----TAGC-C
ACG-GAGG----ACGGTAGGATCT-G-AGC--TT-GTTTCT--CATT-A-CC--C----A
---ACG-T-CGTTATC-C--T--TC---ACTA-C---C-A-C-A--T--GT-A--C--T-
G-A--A--A----------CAC---A---G-A--C------T--A---G--C-A--G--A
-A---G-G-A--CTCACT-C---C-TG---AC-----C--T-GA-GA--G-G--------
C--C-T-GT----AG-A-----GGA----CG--T--G--GC---C-------T-C--GAG
CT--A---GCG-TTA-A-GA--G--TT---T-T-----TA-C--AC-G--AGG-----T-
-T-G-T-A-TCT---C-C-GC--C--GAT---A-----CG-AGT--T--G---T-AAAGC
C-CAGGT--ATG---TACGT-T--T--GT-C---GT----G-T-A-----A-GCT-GT--
--GT--C------C-AA--TGC--T-C-C--AC--T-G--AGGG----GAC-G-CG--GG
CCCGG---A-A-G---A--G-AC-GT-T--GAGG-CCT---------G-T-C----A---
-C---A-G--CGT----CTC--CAT---------AACGG---C-A---ACGA-G-A--GA
G-A--T-CTG-C-C---CGG-GTGC--C---A--A-TA---GG--T--G-A-ATTT--C-
T-G-T--TC---C--C--CCC--GG---G----GCA-TCC-TTGT-TTAAAACC-AT---
C---GG--A---TA--AG--ACTA--TA---AGT---C---CG-T-GGCC--A-C-A-TA
-TGGAGCCT-A-C----TTTCTCTCC--TGT-TG-C--TCG-ATGCGG----A--TG-A-
C--C-CT--CAAC--GC-TCTC--A--AG-AA--AAT--AA-G-G--------G-A--G-
GA--G----A--G-CCTGC--C--T----C--GTT--GA---TA--TTTTG-G-G-----
C-AGTGCGC--CC--GAG-T-TGAT--G----ACG-----TCGC--CTTAG-ACGA--GG
-A-G-G-T------TA--AA-T-CA----------AG--TCGT--TCAA-----TGCTAC
-AAG-ACGA-A-T--A-A-C--CC--CA-T--ATA--T-AT-CT---G--T--AGCA---
-G---AT--G-CTC--TA-CAGTTA-A--TG----G--GA-TG--CCG--C----TAGT-
C-G-C-GGT-AGGCT-AC----AT----G-----CA-A-TT-----T-C-G-C-AG----
-AG-TGC-GC----A-CA--GT-ATAA--T-A--AC---T------C-AC-G--GA-A--
CAC-G-CTC----C--GCAT----AAGCG--CCG-A-CGG-CC-----A----CCACGG-
-CAG-C-A---AG-TTC---GT-A-A-TA--T----G----A-GCTGTC--AA--T-TA-
-CGGCCCC-TAGGAT-----T-ACCA--GCTGAATC-CGTCT--AT---A--C-GTAAC-
G--GC-----A-TCC--ACTACTT-CAA---C--A-G----T---G-CAC-TT-GG--A-
-A-TAT-GCG--ATT--CGA-A--G-TA-GA-AAT-AATA----CGC-AA-----G--T-
GTGC----GGCATG-T-T--TACCT----T-G--A-G-------A--A-C-ATT-GTTG-
T----TTAGA--A-GT---GGAC-C-AT----G--T------GCG-G-TA------CG-C
G--T-T-G-G-CCC-CTA-G--GC-A----G------G---TC-GT-GA--ACAA-ACA-
---GC--G-G-CG-TG-----T--CTC-A-GTA--T--A---TC---AGCCTG--T--C-
CA-CCTT-G---AACGT--G-AT-T---CA--AA--G-C-TG--TATCGG-CT----CG-
-A-C-----T---C-----TGC-GT----G-C-------A--TTA-CGGC----T-CGG-
--TTACCGGT-AG--G-TAC-G-C------T-GAG--A---G-C--A-----CT-TC---
GCGC--GT-A-T-GT-CT-AG---C--T---G-A--T-GCA--G--GAGATTT-CGT---
CCG-ACCT----AT--CTC--A--TC-C-C-G--GTCA-C--CATC--A-A-----T-G-
---TCGGA---A-C-A-------C-GC-GG-T---AG--GAA-------T-T-C---C-A
-GAA-T-CA-G-G-G-C-C--GG---T-A--ATGTA-T---A-CACAG--CG-G--TATA
GCGGT-ACC---C--TC-AA--C-A--C-T-C-G---G-CC---G---A--CTCCG--C-
---T--TG------ACCT---C----T-CCT-AA---A-T-------C---GA----G--
-G-GGG-ATA-A--GC-G----T-G-T---TCCTGCCT------------T--A-G-GCT
----G-G-GTT-C-AAAC-TAG---T----G--T-A---GAGTA-A----A--C-GATA-
AAGA---GATCG-------CTGA-----AC-T-A----ACC-CTCG--ACCGC-GG--GT
T-A--TAGCG-A--AGAT--T-----------G-C----GC-GTCGA--A-A-AC--T-T
C-ATTAAAA----T---G-CC-G-A-------T-T-G--T--G-TC-CACGA--C-TA-C
-----AG-A-A----------C-GG-------T-ACA-CA-G--T-A----GC-TG-ACT
CTGCT----AT--C---TACA--TA-AC-CCCCC-A----CG-T-A-C--T--G-GC---
GT-TT-GGA--TA-A--------CT-----TCG--G--AAA---AT--GGAG-ATC-ATT
-----A--AG-GAGGT-T-AC-TT----ACCCA-G--ACC--T---AG-CT----T--CC
G------GATC-------G-G---C-T-TAA--G--------G----G--T--A-----A
-------T-----T---T--------GT-AAGT-G-T-----G----C--T-C-CG-TT-
GGC-C--A-TTGACA--AC-TC-A-------G-TC-C-A---ACAAGA----GAG--GAC
-CA--G--C----TCT-AT-T--G-A-C-A----G---GG-----AA--GGG--CC-A--
----A----C-AT-AC-GC--C-GA-GT-A-CGTA-GC--TG-A--G-CC--A-C-AG-A
A-GA-GC-------GTCG----G---T--TG---G-T-G-----A--G------C-AG-A
TTGA-A--G--TC-G-----G--------A-T-C--AT-A-CAA-TT---CGTTC-TG--
G-TGATA-T---CAC--C-CG---C-T--AGC--------G--TTT-C-AA-AAC--T-G
----C-----G-C-GACAG-CC-T-A---TTCA-G---GC---TAA-TT---G-A--GCC
-TA-CCT-CTA------C---T--T--A-CC-GG--TG-C-ACATCT--CTT----T-A-
TACG-AC-GTA-T-TTA-TC-T--G-GAG--GAT--A-A-ATA-----GTCTC--CG-TT
-----A---CTC---AA-T----C--TGT--GCA-T-A--CG-ACTC--G-G---GTT-T
-CGG--AA------TACGGA-G-----CCAA---AT-CCG-AACCAGTAA--GCTACGTG
G--CT-G-AG-TC--TGCT--ACTCT--G-C-T-GAGG--T-A-CT-GTG--TT-C-CG-
-----T--TG--AT-TAC-C-C-GA---GTC--GG---A----C-A--CGTCC-C-GGT-
-C-G-T-AGTC-----CG--G-C--G---G-T---G--TAG-C-T----TG-------C-
T-CGAC--------T-G--C-GAGTCTGC-AC-TT-AT--CTTGG--TC-G----GA--T
--C---CG---TTTT-A----CG--T------TTC----T--TT-GCCT--T-CCC-TAA
ACG-G-AA-A-----T----A-G-----CC--GT---TG-G---GA-G-G--GA-AGCT-
----GC-GA-G--G---G-------T-CT-AA----------C--G-A----CA-A---G
TGC--ATAG--A-AATG--G-T--GA-A-T-AT---C--TG--ACT-GCAAAC--AGCG-
G-G-----AA----GC--A--C-C-GG-T-CA-A-AC--TTT-GTTTTG---CC-C-AC-
C-G--GTTT-CCCAAAAGAGG-T--TT-TA-C-G-G---GA-CAC--TA--A-CACC-C-
--CAACCAAG-TGT----AG-C--A--A-TATTC---TG-G---A-CT---C-AG---C-
-TC-C--T-C---CAA--CGCG-CC----A-C-T--CAG--A----A--AA-CGG-C---
---GAC-C----ATGC-C-TA--C-A-G-C-ATCC-A--------CAGG--GAAAGCGC-
-CGG--TT-CGG--GCC-------T---CGG-----GCA-----CTG-T-T-TTC-TGCA
C----AGGG---G----TCC---A-A-GG-A-C-A--CT---C---A------GG-G--G
GT-A-A-TGG---T-TC-T-A-CT----CAGC-----T-C-T-AT-C----TCAA-A--A
GG-T--G---TTC--T--G----------T-----A--TGGCGC-A--A------CG---
----T--G--AGC-CA-A-T----GGTAA-------G------A--CGTTA--A-CTCG-
-A-CAG-G---TG-TCCA---TAGAG-----G-CGCC-T---A--G-A-CT-----A--C
G---GCCAG-C-CT-GCCA-----A--C---G--TTGCACGGGG-AA-C-TG-C-A--A-
CA-AAT-AT--G---------AAG-AC--C---CAACGC--TCCAG---A--CG--A-TG
GTGT---TT-G--G-A----TT-TT-G--G-T--A-----T---G-AG-TGG-T----C-
--GCG-CG-T-C---GTG-T-A-T---------GA-G---GT-T-TTA-T-C--CTT---
--T-CC-TTA-A----A-A-C-G---AAA-ACC-TAG-TT--CA-------A--A--T--
-CA-GA-T--AG-GG-------T-A-------T-GTAC---G---T----T--C-T----
AT-TTA--TCCC---G---ACGC---T--A------A---CCTAGG-G---ATAT-AG--
-G-GT---GTA-----A-CCG--TC---C--A--TA---CT-CT----CGA-GT--GAT-
--A---AT-A-GATCG----TG--AA-GG-A--TAGCT--A--G-----TG--TA-ATAC
T-----GCC-A--AAC-CC-A-C------AG-GG-G---TT-CCATT-GCT--T--C---
-TG-G--TA--A--AG-TC--AC-----CAGGC--CC-C------TG-G-GGATG--GAG
-T-C--------GCTGC-A--G---A--G----CT--AT--CG-G-TAGT-AT---T---
CC-GA-GCT-TA----T---AG-AG---A-G--C---TC-A--GG-AG--TGAG-TTT-C
G---A-CACCCTT---C--T-ATC-----CCA--C-T--C----C-A---TACCGC-CCT
----T----C-GC-T--TAT-A-T---G-CA-GG--CA-T-CAG--G-GGGA---TAG--
-ATCACGC-TACG-GTA-T--AA--A--TT---GA------A---G-CGG-A--TTC---
GTC-CTA-A-G--GTTA-TGG-GCA---C--CC---CC-CTTCT-----A-A-T--T--G
G-G-C-TG-------C-----A-TGAC-A--G-C-C-A--C---G--A---C-CGT-AT-
G-A-C-CC--AT-ACG---TC--CCGGCT---A--TG--T-GAAC--AC-GA----A---
AACCAT-G----A-A--A--C--C---T---ACAA---T--T-GCCC------TA--A--
--A--GAC-----A-GGCT-A-------AG----CAC-C--AT-AC-GTG--TG-TTG--
C-C----C--C---CC----A-TC---G--C--TCAC---TATCTT------GA-AC-GT
-CCAA--C----G-G-GTC-------AG--TTTT-CGG----GT--A--A-CA-TCGG--
C-A-----AAAT---T-C---T-T--CTG--ACGG-AG-G----ACGA-A-----TAC-G
----CTTG--ACA----TC--G---AT---C--CT------GT-----T-GC-G-C-G-G
-AAGGGA-AG--T-C-G--AAC-CA--C-C--T--CT--T-A-T-AG---A--GGAGGTG
----GTCG-C---C-T--G-----G--GT--G-C-GG-G----TAATA--CGG---GT-C
C--A-TTG-TTAT--AC--A---G--C---T-TG-----------C--G--C-GCACC-G
-GG-----G-T-CT-CCT--CCTGT-CTG-AC-G---GCTA-------CATC-GTG----
-G-T---------G-GTG--CG----T-C---AC---CGTA--TA--G--C-GGCG---G
-ATAAG---C-ATGTGTT--G-CAGAT---GC---G--A---CA-GG-T--CA-TG--CG
-GA-TG---G---T-G--TTTCG---AGGG-GAATCCGG---A-C-A-G-CA--GC-TGT
A-G---A-CT-CG--G---T-------CGT---G---------A-TC--A-G---A---C
-C-CC------------A----AT-TA-TC-------TTAGT---C-AGA-GT-C---GC
-A-GA-AC-TT-A--CC-CC-----AGG-----TC-TC--GA-T-T-AGG-AAG-G-C--
-GTCGA-AATACCC---CACGGCGG--G----AG-CA----A----GC-ATGCATAT--A
-G--AG---TGT-T-GA-ATAA---A---CC--C-GGC---G---CC-G---GG-CC-AT
C--A--G-T-----CC-TG--TACA---C-CAGCT-C--TC--A-----A--T-A-G-G-
-GG-A--G-GGAA-A-A-GG---C-AC---CC--T-TG--G-C-G--T-ATG------T-
A-C---T---C-----GAAG---C-C--C----C-----------T-T------ACA---
T--TC--A----A----C-T-T-AC----G--CTCCT-T-C-G-A--TAGGC-GT--TC-
GCGG-G----G--G-CA--A-C------C-AT--CAT--GTG-GATAA-A--C-----A-
---------------T-AT---CG-TGCAGG-GTAT--GC---CG---C-A----C-TA-
-G-A-A------CT-CAATACC--G-C-AC-G-C---G-G-AG--GGGCC--A--T---C
T----CA--C--G-------A-G-A-C---TG-CTT-A--CGGC--G---GCTCAGT---
-----A-TCG---G--C-C--G--T---AT-------T--C-C-TTGCG--C-TG--ATC
--TG-T--T-T--TAGG--T---ACGC-TG--TG-CAA-ACG-AG-A-G--CGAGC-GCA
-CAC---A-CC-TAAAC-TG-GT-TC--C-CCAG-GAG-A-----TTG---GG-------
C---A---C-CTT-T----CTTG--T--C---G-CG-C-G--CT----G---A-CC----
-CCCAG----G-------A--C--A--AA--------T-----TTG-CC--AAAC-C-T-
--GG--C--C-TG-AA-------G--A-----G--CGGT--GA-------A-T--T--C-
A--G---G---GA---TA--C--AG-TG--ACT----G----AC-----ATCCC----AG
-G-CGTT-AGGG--G--TC----T--TG-A--AT-A-C-C---A---AT-GCCA--ACG-
-A-C-ACC-T-----A--G----CG----G-C-------G--G------GTG-A-T---C
---C--T-TGCA--A-G---C----------A--C--T-A--TT--TA--G--C----C-
-A-G--AT--C-C-T--AGAG-----C-T-A-G----GGAGAG--GT---A----A--TT
-CCG--T----T-----CC-T-CCAT---T---T---GT-C--G-C--A--G-GGTGGT-
G---GC--A--G-A-----G----TC---GA---A-A--A--G--AA----AAC---TGG
G-GC-G-G-GCG-T-GCCGG---CC-CTA-------CA--TAA-TG----GAG-------
ACT--C-T-CC-------AA--CGAGG-TCGA-GG-A----C---A-CGG--CC-T----
C---TA-TC----C-G-TA--AGA--A--ACCA---CTT---G-CA-T--CA-AA-T--T
CAA-G-G--C-CCGTCGTC--TC--CGTCTCG-GA--TCT-G---GCAGAG-G----GA-
-C-T-GGAA--TA-CCGGC-A--TC--G---CAA-GGT---G-AGCGCAGTG-GAT-T--
C-A---AAG--------AT-TA-GC---G--ACAAG---ATAC-CTG-C-C---A-TGC-
-CCA-G--G-TA-TG--ACA-GA-ACT-ATT-A-C-----T---C-ACG---GTC---A-
G-----C-A--C--G-GA--G-G--G-G---AC--AG-CG-------GACC--T-----A
--GGA--C-G-G-GAAT-A----T-C-A---CG---GT---A-----C-G--GAT---TT
-G------TTG---T----G--A-G-----T---GA---T---T-----AT-T-AGAC-G
AC-GGG---GTAT-----A----CAGA-TA-TGATC-TT-GT-CTG-T-C---G----G-
--CT-TTG--CGAG--TA-G--------GA---GACCCGC---CGA---AGAG-G-CT--
A--AA---A--TAGG---GACC-GCT-AC---A-A--G-G----GT-A-A-----T-T-T
T-T--G--TG-GA---AGG-A---GAGG-AA-G-AAA---ACC-T--A-A---GT-----
G--GTCCGA-CGA-----AAC--T-----T----GC--AC-T--CGC--TT--C-C----
T---TTC-CGT--G-A-CGCCA---GC-A--TAA-A--GA----C-AG--AA---G-GGT
-A-GA-CA------T--G-CT-GAG-GG--CGAT---CAA-T--G---A-A-----GT--
----G-GT-AA----GAG-GG--GTG---A-T---G-AA-AG-T--CC-AC-A-C--GG-
G-C---GTT---A-AT--G-CGCC-CCA-C--GC-C-T--ATC--------C-GT-TA-C
GT--C--GC----AA-AT--A-TTGCT--CA-----AA--TGTGC-A---TC-GG-C---
-G-G----A--A--A--GGT------------GT--GTAGT-CA--C--T-------A--
C---T----AGG-A-------TGG-C-T-ATTCC-----GT-GG----G-C-----GG--
-C----AT----T-GTC---G-C--C----C--G---C-G-G-----A--TG----A-TT
CCAT---GGG-AGA-GC----T----G--A-CGT-T-AG-AGAC-ATTG-T----G----
A-CA-TT-AGG--C-C--A-A-ATGAAT---T-A--T--CCAC---CAGAT-AA---C-T
--T-G----CAC-C---CG-T--TTGTT-GCC-T-A-G-C-GAC--A--------TAA-C
C--GTA--CAGT-C-C-ATG--G---A-T-TAA----ATT------A-----T-GA----
--CT--GG--C--G--A-CCC---C-T---C-----TG-----AT-C-TAAC--A-TGCG
-GCGATGA------C--TA----CAAG-GGTT--A----A---C-------GT-CT----
----T-----------T--G--CA--A-------GAC-C----CG-C-C-C--G-AA--A
--G--GATT--T-----CG-A----T-T------T---TCCCTGC-------T-T-G-CT
C-CC--C-G-CCT---C-TG---C--TGT-----C--G---G-TT--ATAT---------
T---TTA--C-T-C-A-C-TT-C-AGG-TG--AAA---T--AT-AGAA-AA-A---GC-A
GA----TAG--TAT-T-C--GT--A-C--CG-AA--G-TG-TG-T-CTCA--CT-CG-CT
T--C--CATACTC---GTA----T-A---G--TTGG---C-GG-AG--AC-TT-AGA--G
C--G--A-G-TCTC-C-CAG--A--C--TT-GA-A-GGT--TGGGAGAC---AA---CA-
CGC-C-----AG--T--A-----A-G----A-C---CT--CC-TACTG-CGC--G-C-C-
GT--G----A-C-CGA--A--A-ACATA-CG-A-C-C-A-A-A---C-G--C-TTT-GCT
-----G-AC----CT-T-TA-CA--GG-------CCGG-----TGC---CGG--TCG---
---C--AT-G-AGCCCT-TTTCA-T-A-CG--AG--C--CG-CGA--C--G----GTGCA
-----AC-G-GT-AGC-AG-AA-TCG----C--C-A-TACAA---C-C---A-C----C-
-GTG-A-A-T-GT-----CA--GG--G--A--CA--A--GCAAGG-C-T-T--AT----A
G-G---A-GA---TA-AAC--TAG---T-----CC----AAGAC-C-C--G-CAAC--CC
T-G-G-TGCG--G--TCTAC-AA-CCAGT-C-C-CTA---CGT---TC--G-CC-G----
TA-A--ACC-TC-C-TCT-AG--CT--TGTGT-------ATTACG-CAAA--C-----G-
AACTCT--TGCTTG-CC-C-A-AT--------GA-G-CTAAT----C-T--GA---A--A
T--C-A--GA--T-G-T-CT-G-C-T-A--A-AAGTGA-CTA-T-TT--G--A--AG--A
CAA-A-T--TGG--C--T-GT-----TCG-AG--GGCGC-C---CT--GTCAG-GCA-TA
G-ATAT-G-A--GG---A------C---TCTC--G--A-C-G-C---T-----A---TCG
--G-TA--TG-A-GCG---C-G-G--CGG--T-C-AG--AA-A--G-CA-GT--G-GCGA
C-A-TGC---ACG--CGC-CAC----TCT---TGGCG--G---C--C-A-C-G-C--C-G
-G--TT-T---TG--C---CTT-CA--CTAC--G--G--CA-GGGC-G----GC--GA--
G-TGAC--A--TGGTA--G--A-TG--GG---TAATT-AGT------TCT-CT-AA--CG
A--CAAGGT--T--GT-CTA-TAA-T-G---GAAGCGC--GCGT--G-C-G--TCT-CT-
A-G---A--TA-G---GCC--G-AAAC-A-----G-T-A-TA-A--CTG-GTACAT-TG-
A-T-CC-A--A-GGG-G---CT----TAC-AAT---AG-ACA--G--AAG---GC-GG-A
G-GA-C-A-CC--G-------ACCGCC------------T-T-A--CC---GCAC--AG-
---CC--T-C---C-T-AA--A-G-TG---GGCGA-C-T-T-TA--A--CG-TA----CC
-CAG-A--G-------AC-----T-CAGCA-T-A-ACG-T--CA----G-G-C-TC----
AG---AA---G--C--C-AC--T---------TCAGG-GTCGGAATTCT-A---GT-C--
TGGACC---T--T---A---TAG----CGGATGGTA-C----G-T-TA--------GTGC
TGTAT--GG----T-A-T-GT--AATTAA-GAA-TAAA-CG-CAC--CGG-TCTAG-TA-
---C-TCG-C---G-AT----AG-C---CC--------AAT-AG----------GG-G-C
GCT--T----ATT-G-AG--ACGTA-AT-ATC-GT--G---G----A-GGACA---TCTT
--------AT------GA---G-TCC-GGG-TCG----GA--T--C-C--GT----AACT
---CA--A--GT-T--AT-GG-AGA----C-C----T--A--CC-------C-T-C-C-T
-TGAA---G-GA-T----C-A--T-T---C-TTCA-TG-GGA-C-C---A--T------A
G---C-TGGGC-A--CTC----T-----GTT-GACC--C-TG---A--CTTTC-CTGGG-
GT-T---C--A--AAGAT-TG-TATATCC-C--GTAT--CCGA-A--G----A---A--C
G-TA-CG--GT-T-CG-GA-GC-T-----GG-GAAC--GGA-A-GGA-A-GC--A--TA-
-T--T--C-TT-A---TCA-A-G--A-A-A--T--CG--GC--CCAC--CC---G---G-
A--AG----C-AA-CAAAG-CAG-C-TA--G--AGG-GT---G--CC-CTAA-A---G--
AA---GG-C-G--AG----G-------G-TGAAGGC-G-CC-AA-TA-TGCCACG-C---
T--T-TG-A--T---C----T--TTC-T-G-A---TA--CG-C---CTAT-AC--CT-A-
--C-C---G--C--C-----G-CGGCCA-TCT--C---C-A-A--CG--CT-GT--A---
--CG-A--T-TCA-------GCA----A--TGCGC-CT-A-----G-A---ACT--A-C-
-A--G--TA-C--G-C-GA-TG-C--A---T--TGGC-GG----AAG--G----GGTAT-
-TGG---GG---A--C--G--C-C----A-GTC--TTGC-A-CCGAC-C----TAGGGA-
-TA---GCCCCGCA--G--CAA-G-----GTGTTGA----GA-G-A--A-T--C-C-AG-
-TAGG----C--C-CC-------TTA-------TAA-TG-G-TCAA-CCC-AG-A-A-CA
-C---CGG-A---GC--T-G-A-----G-C-CGC-TA---T----A--GGG--CG-T-T-
A--G-GC-G--G--C------CA-ACC-GAA---AAGGTAG---GGT--CAT---T---A
---TAA----GGA-GCCTGAAC-A--T---A---AGGT-TGC-TC----AGTGCG-----
--CCG---A-GAG---A-CT-----A--A----ATGA-TTT---AA-AA---C-----AC
----GT---T-G-----G----A-----G-T-C-A-T-T--A---G--AGACTA----T-
TAATGACG-ATAA---TC--C--TA--GCCCA--GTGTC-GCGGG-T-GGT--TC---CC
G-A-A--GG-C-T--C--A---C--AGCCGTTAA-G----CA-C-----T--TCG-C-GT
-A-----C-GG----------------------CC---AG---T--GGA-GA---G-A-C
----CT---TC---ACA--C-A-TC-G------C---A--C-TTC-CG--TCA-G--G--
----GCT-A----------TG--AGC-C-CA--G-A-ACT--TG-G-------C------
----GAG-G-----A-G-CTA--G-CT------GTT---TGC-T-T-TAA-CC-TC-T--
AT------A-----GGG----ATG--TAC-AC------------C--T-C---G-TCT--
-T-G--CGC-C-A--GC-G--GA-A-C-A-TAG-C---AAAG-G-G-GACGGCAGCGC-C
C--C-G--CCGAAGTAG-A---T-----C---C-GTAG-T---GT-CC-G---CG-ATTA
GG-C-G-GGA--A--G-G----A--TAG--G-C--CA-GCTAG----G--A-TCGATAAC
GT--GGT-T-A--------C-CTG---AGA-----T--------A-C-G-AT---A---A
A---GGTG-AC--A-CC----C-C---GT-CC--CG-------GG-GC-TG-C--ATG--
G-CGT---CC--C-A-GG-CTT---CAC-CC--TAT---CCACG--GC---------A-G
--G-C--T---G-TCC---A-AA-C--A-CGTTG---G-----A---ATA---T--G--G
-TGGCCT---C---C-C-A-CTT--T--CA--G--ACG-GTT-GT---ATC-G--G-GA-
A--A-GG-GA-C-T-A-C-G-C-A--GGCT--G------TG-GTG-T---CC---GAGTC
CAA-A-G-CTACC--G-T-C-CAG---TC--G--TGACG--CCG-G-TA-CA-A----TT
-A---GC-CCGA--GCT-A-G--------CA--G-G--G-GA-TTAT-GG-TC-G---AC
---------G-----T--CA--AC-----AT---G-G--C---TGT-TTGAGCG---A--
GGT--AA-GAAG-A---TG-T-CGA---G---C--CCG-TT-G-A-TG-AC-A---TTGA
CG-GA---AC-A-TAC-G-G-C---ACG--TGG--AAA--ATA-----C--ATGACC---
C-A-----TA---A--GGA---CGTT-C-G-GA--G-CA---C--G---C-TC--A-G-G
AGAGA-GTA-C-T--G------CT---T-A-TGTC-A---TG-T----TC----A-AG-T
-CA---CGCCG-CTT-CATAA--AC--TGG---T-GG-A------A---CG-C-G-T---
AA-ATATCG----AA------C-----G--C--ATGA---CG--CT----TACT-GA-T-
T--AT---G--ATCC------AA--TGAC--A-C---A-G-T---GGA-A---AGGG--A
CT--T-AC--TT-ACTA-C-C-T--C-TCGC---G---G---CA-TA---A-AGG--A-C
------C-G--CGG--GC----AC-GC-GC-TG----A-GACGC---A--A--A------
G-G-C--A-C-T--GG-AA-C--TG-GCG---GG-AA-CAGT-CG--CC-C-G---C-GT
G-CTCT----CG-G-G-T-A--CA-C-TTT----GA-----T----T--A-A-GTGGA--
-C--G-G---CCGATAACT-T--A-G--G--C-T--C----GGCA--AA--A---T---A
---GG-ACG-C----T--A----A-GG---GT---CCA-G-G---A-G---TT-GA--GG
-TA-T----CA-C--TCT-----TTC---C-T-A-----G-CCT-C-----T----GT-C
-C--TAA--TTAA---GG-G--C-----AA---GGC----C----CAA--T-G-TA-C-A
--C---AT-GAG------GC--CCGT---G-CA-T-------A--G-GC-AGG-A----A
C--TT-C---T---AAA-T-CTGAGG-GT--G-T------CT-C-A-GGCGATGCAC---
--CA----TA---TG-C----T--CTT-----GAACACAG-CA---G--GG-CT---TG-
-A-AC-T-GT-AG-------GT---GCTCC-GT-G---C-T-TCCG---CCCGCTAT-AT
-A-G-A--AT-GA-G---G--G-AT--CC-G----G-----G-C--CA-----CTT-CAT
GCT-TCAA--G-G-T--C-G----T-C---A-CC-----G-G--TC-G--GTA-CGGG--
GC-TCT-TGC-GC-C-A---GT----C-A-TC---T-G------A-TTTTAAA---TTT-
CCG--T-A----CTCC-GGA-C-GCAG-TG--ATA-T-T-T--T--C-T--C---GA-C-
CC--T----GTCTTCC-TT--T-C--------G-CCA-C--T-AC-ACTG----C----A
G--G--T--T--TA-CCCGCACC--TA-A-TT-TTG-AT---C-CCG----A-A--GT-G
---C----TTC--C--GT--GCC---TCACG--CT-C-------C-G----GAG-CTCCT
AGAGC-AT--A--A------C-T-------A-----C--GC-ACC--T---G-G--A--T
-AG----A-G-CA----GA---G-G--T--CT--GA-T---TA-TT----T-G-AC-ATT
CTC--G-C-T----T-T--A----GA-T---ACG--A--GA----G-CA--T---G-C-C
--C-------C--C-CA-ATG--CAAT-GC--TG-A-A-G-----AA-G--CA-CAT--G
G--GA-G-TCT--------G--GCA-AC--TTTA-AA----T-C-T-C-CA-TC----A-
AT--CT------CA--A-T--CG-CCAC---G-----C--GA--GGCCGA-GG-G--GGA
A---T-G------C---G-A---C-CGA---T-ATC-GTGC----T-CTGA--CA-ATA-
C-G-GGCAG-TG--C-A-A---TGG-A--AA-TTC-A----ACCG----A--T--C-TGC
AATA-T-T-GCA-TGGT---A-CCCG-C--AA-G--GGG-TG--T---T-CGAA--CA--
--CC-A-G---A--GAAC----GT---G-CC--A-CC-GG-A---G--T---CG------
--AG-TC------GCGT-G--G--T-GA--A--CT----ACGG-A-----AA-----AGA
GCCTG------G---CT-----C---GT--CT-T--G----A--G---C-G-T---AGTC
-AA-GAG-GGG-T---G-AT-C-A-T-C-------GC----A-GT-A-GG-A--T-GA-C
---CTA---T-TT-TA-G--G-CC---------AGGC--TCC-ATC--G-T------A--
-GTC-GG--GG---AT-CA--TGAG-----GATG--C--AGTT-T-C-T-GG--C-ACCC
GCC--T-CGC---ATTA--G----AT----A-AA-C----AA--------AATGC-G---
CCCG---T--TC-CTC-CGG--CGACTCCGCC---A-----T-G-T--A-G-GC---CAG
----AT-A--AGA---AA-CTC---------CT--G---GA-AC--AC-A--TA---CG-
---GT-GTTA-----TTTC--T-A--C--TAG---CAAA-----GT----GG-----AA-
------G--CC----GTG--G--T----C-TT-TC---TTTGGGG------GCCTA---T
T------A-T---GGA---AAG----T--C-GACGG--CGT---A--GA-----A---T-
CCTC----ATA-TC-T-TC-CGAA--T----AGT-C-GG--A--C--AAA---A-A-G-G
GCT-T--A-----GTA-C--G-GA----TAA-------A-TT-CCG-GC--G--A--GT-
-T--AG--GG-C-A---CG-T-AG--AA---TC----C-A-A-----GT-CCCT-G---T
A-----A---A--A-AA-GAC-------GG-A-----CA--T-AC-C--T------AAAC
-GCG-----CG-A---GA-C-C--A-C-AG-CC-A--C------GTA----C-A-CA-GA
----GC---GCAG---GG--TC-GG-C--G---ATA--C-A-----AAC--TGC--CG-G
---C-C------G----TG--TCC--GT---TA-G-C-G------C-G-G-CGC--GC-G
ACCA-A--CAA-A---C--T--CG-TGGCTT----A-CG--C--C---G--CGC--G-G-
-----CG-A--T--G-C-GCGCC-----A---GA----------T---A----CT--C--
-----GG-A-GG--C-G-CT-G----CC-----CT---A-AC--C--ATA-GG--G-T-T
C-TT--AC---G----AC--GTGGT-CA-TTC--G-C-GG---A---A-A-T-----TG-
G---AG-GA---------G--C-A-CG-T-C--GGG---C-GGAT--G-C--TC--G-CT
G------C----GC---AA--A-A--G-T-C--A-------TG-AC--C-T---TAT---
AG------C--G-C-AAGT---CG--AA-A-TT------GA-C-----------GC---G
---C---GCA-G-A---ATAACC-A------------TT--ACGG--A--T--G--G---
--------CGCG------G--G-G-------C--A-GC--A--C-T-T---G--A--CAG
T--G-C---C-T-AC-T---A-C-AC-CC----A-T-----A-GATCA---A--AA-TAT
G--T-CG-----T-T--AG---T-CAA-T-------C-AG---CCA-A-T--G--G-CA-
A----G-AGG--A-A-A---C-AG-----A----G--CT--G----TCAA--AGCG--G-
G-A-T-----CC-CCGG--AT-------CC----T-----G-C--------TC-C---G-
-A-TCC--TCT--ATG------G----TA--G--G-TT-G--CAAGA----AGAAG----
A-TCGT--GTTC-C--------G---AC--CG-A-G--TT---C-C--A----G-G----
----GG-TT-C--GT-CAC-GTGCCCAG-GT-GA-T-C--C-GTTA--AG----GAA-AT
-C----G-TT-----A-C---AA----C-G-T-G----G-------ACC--AT---G---
----TA-GGA------T--TAT-CA-A---C-CA---T-G---TTGT----AC----C--
A---------C-A---TC----G---C---T-GA-G-G-T---AT-G--GGGCATA-TT-
---GA---A--A---TGGA----CT--C---C---G-T----TA-AAG-TCC-------T
---G-----C-C--A---G-T-GGT-TA---CG----TAGA-TGG----CC--GT-AT-G
--GAA--AAACGAGG--AG---CCA------G---TG-CTT-ACA--G---G-T---CC-
--CA-A-TC---C-CG---GC-T--CC-----CT-A------A--CCG--AAA--T--TC
-AGAC--G--A-G-T-GC-A-C--C-AA---GG--AAC-C---G-T---GCGAA---A--
--TG--A-C---T-CAT---GGAGA----G-C--G-C-GCTGT-C-CG--CA-G--C--C
-T--GA-C----T-G-C-----TA-T-A-A-GC-A-G-A--A-TG---G-T-TC------
---T-GT----TA-----A-TTT-GT--C-----CGAGG--AG-T--TC---AT-T----
-CC--CAGT-G-----TT---A-GG-C----T-CT-GA----AG---A-ATA-T--GACC
CG-GAGA--GC-C-AAG-TA----CT---GTG-CT--A-C--TT-A-C-C---G-G--AG
TA-GG--CGA--C-----C---GCA--GGG-CGG-C-TCCGTC----T--CA---G-G-G
GC-TGG-GC-GGT--C-CC--G-T-C-TGG------C-AG-G------T---T-GA----
--GGT--GT--TTG-C-CT-----T-TGGC-C--GACCT-T-A-AGAGT-TA-ACA-TCC
TCGCG-------CTGAGTG-GG-CC-CGCG--CG-AA-CA-----TCC--TCCGC-TTCC
TCT-C-CG-T-C--------A---CA---C-GC-TAG---GAAC------GCGG---C--
C-GT-G-G-----TC--AGCT--TGCG-C-CG----GC--CAGCGG-TA-G-CGAC--A-
-A---GAAGTGGAC-G----------TT-T-GT-GT---G---A--C--------AGA--
-GACTC-CC--C-----TT----GT---G-CA----AT--GTT--C-C-CCC-AA-T-CC
----GCC-ACT----GGG-C-TCT-----G-TC----A---G-T-T-GAATG--T---G-
-CGA-C-T-TC-T-G--AGTTG-TC---AGT--GC-CG---C----C-------CCTTGC
T-A-GGT--GA-TTA-AG-TG-G-TCTG-TC---C-C--C-T---A---AGCTC-TC--G
--T-C--CA--------CTA--C-GT-G-A--C------C-C---CG---TAC-GCTCGT
CT---AC-TGCTT---CTGCA----GT--A-C----C-A-G--GGGTCC-C---TGGG--
---CG----T-G-GGTCG---T-G--G----ACAG---T-TG-T-T-G-ATGG--CG-A-
AC----C--G----TC-C-TG--TCG----C--G-GTC-G-TCG-AA--A-----A-C-T
--AAG-CT------AA--TCTCT-T-CT-G------------A--G-----CC--T----
C-------TT---C---CTAT-CG--CTCG-GCACT-CGG---G--AG--CCCGTAC--G
---A-T--CA-C--C---T-T-AATGGA-TT-C----A--GG-CGTTTTCCT-CT--CA-
-GA--GCAG--G-G--G----T-A---T------T-ATA------T--AC--C-TTA-A-
-G--T--G-CCTTGG----ATC----TC--G----AG---G-AA-T-T--TGG---C-AG
-AG---TTAC-G-T----T---CGTG--A-GT-C---T-T-------GA----C--C---
--AAC--T--G---CGA-AGAC-C--AGGGA---G-CGC----CC--TT---T--C----
--TTC---CG-T---GTT-CC-GAT---TA----GC-C-CTGA-GC--TA-CGTAC--T-
CGT-T-T-A--C-GC---C-------CGC-T--CC--T--TA--G--C----CA--T-GC
AACTC-T---C-G--GA--GCAGGTGC-----G--CC--TC-CA-CC--TTC-C--T--C
TC-C--TCC---G-ACTAG---GGCTTTCC-CAT----C--GGA--T-GG-G-TG-CC-T
-AA-G---------T---T-T-AT-A-G-------TTG-CA------C-GC----AC--T
T-AAA----C--T-A--C--T-----T-T--CG--AC--GTAC---TTA--TG-G-GC--
--AGC-TA-T-A-G----GATA-A-T--ACG-----AG--A-A----T--CT--CG-TCA
--TATCC-T---GG-G--A-C---AACTC-AC-----T---TTAT---G------AG---
TGG-GG--CC--T--GG-G-------CCGG-A-T--AATA---T---GAGAGAA-C-GG-
AG---T-C---AACT---T--A---C-CT--G--TG---T-T--CC-AAGCTG-T---GA
-AA-AT---AT---CC--C-AA-A-A-C-TC-ATT-C--GT----A-T-TGT--CGTG--
--G-GT---G--TGA-----T-A--C--A---AG-G-----G-T--TT---T-TC----T
-C-A-AGTC---C-C--A---G--A-----C-CG--TA--G-A-AA---AC----GC--C
--T---CC--A-G----A--CCAT----C-C-G---CT---------G--------A---
--A--CC-G---G---T--CAAAT----C-AAG-G----GC----CCGC-CCG--GA---
A-----T-A-----G---C---A-A--A-C-A---AC-TGG------A-------C--C-
A--T--AG----ACG-----GT--A-------GC-C--G---T--G-GA--C--A-C--G
C---CG-ACT--TG--C---C-G-------G-C-CC-GAT--------AAGA----G---
-C-GA-GAG--AG-A--C-T-----C-G-CC---TA--A-G-G-CTC-T------A-T-A
C----AAC-T--CTA---A----C-CATC-------GA-CG---A----GTA-A--G---
C-A---C-C---C-CT--T-CG-C---G-----C----T--G-C---------A-G----
-G-C-GG-T--CA--AAC-A-C-T---CAA---A--GGC-----G--A---CC-GC----
--C-GT----C---C-----A-------------AGA-----AC-G--T--AG-G-----
---GA-T-TA--G-------GAA--A-TG---A-----CA-----A-CTA---T--CAT-
-A-A-G------TGA-T---AGA--A------C--GC-------CTGG--T-A-G-G---
--C-T--TC---AA--G-C-G---G--A---C-ATG-ATGCC---CT--C-AT-TCGT-A
----T-C-A-C-GGC--T---G--CA--TCGGT---C-AG---G-A--TGAC--A-C---
-A-T---TT-G-----T--GC-GC-----------GGAAT-ACCT-----A--A------
---A--A-TG--A---C---G--AC-C-C-----GGT----G-C----CG---C-----C
GCT--GAGT--C--GC---AC-CAC-G--CC---C--G-C---G-T--G---A-----AA
A--A--T----TA--------G---G---C--G--G--------A--TA-A----G----
---C---------GG-----TT-----T-A-G-T-T----C--A-----G-T--G-----
CCT--TAA----A----C--A--C-C-T---T---A--A-----G-A--C-----T--A-
---A------T-ACC--CCC----C--CCT-A--C-C------AT---A---T-GC----
-T-----TT---T-GT-CT--GAAA---G-TCCG-T-AGAG--T--G-C---T-------
-G---C-A-CG--A--G-C----CT-CGAT-AGG-------G----AG--C---GGTA-G
A-AG-----GG---CCG--G---AGC--CGG-C-TGCGGC--CGA----C-G-G-CC---
GC-----T-GGC-TTC------A---C--TG-----A---T--TCCA-T-C--A----TC
---C---T----C---C-GG--AAGAT--GC----A-ACT-C---G---TC-GGTGT-CC
-A-G-TC--A----A-TC--AAG--------T---G-CGACC---G-G-TC-C--CCGA-
C-TCA--C------GA-CC-A--T----C-G-CA-G-TA--AGCGA----G-G-G-T-CA
-------CAC-T--GA-TCA---C--T-A-T-GGA---C---T-CGG-C-AT--------
--C-A---G--A--CAG-T----G--T-G--CT--C-----G----GG-C--T--ATT-C
T--TG---C---T-----GT--G--C--A--CT--TC--TA-A-CTC-GA--A-A---TG
AA---ACGTA-T--AA-GA--T----T-C-G--T---G-A--T-T-GT-GT-ACG-CT-A
------T--TG---CT--CAGA-------T-T-T--A--G-C----GCT----GG--GTT
TTC--A--C-GC--G-----A-T--------GC--C-T-A-GT-GCG----GAC---A--
-G-TC-G-TT--C-G--T--T-C-T-C------A--C-ACC-CT--------CGG--GC-
TAG----T-GC--GCACAG-G---AT----TTAC---G----CT-AG--G-TGTGCCGGT
-T-TG---C-----C-A----AC------T--A--A--TGG--AAG---CCC-----T-A
--C-C-T---AA-C-TCA--G----CCAGTCGCA-AG-CAGG---------G-G---C--
GGTAGC-------GCAA-CCTC-------G------A-G-----G--CTCCC---C-T-T
CCTTGT-C-A-T--A-GAG-C--CA----CA-G---TG---A-A-----TC-GA-TA-C-
A---GTT-TG---G--C----AG-CCAAA---G---G-A---A-CC-C-A---CTC-A--
---G-CG-TCC--G-----GCA------CC-AA--TATG-A---GCGC-C--A-------
---GC-A--CCG--G-C--GT---T-C---C--G---AG-G-A-AG-C-TGCA---G-G-
ATTCCCC-T-A-----T--CA-C--G-TA-G--G-CGT-TT--GAAG-------CTG-C-
-GCC--GC--A-TAC--CG--CCCCG--CGG---G--G-C----TCA-GGC---AGG-GA
-----A-G-G----CCA--TG-------TA-ACA-CG-TG-ACCG--TCCG-T---AG--
----GGT---TTC---T--GG--T-T-A-TGGAG---CT------TCGTC-T-A-A---G
--T--T-CA-C-A--AG--C---C---C-TG---A----A-T-AA---GCGA--A-AT-C
----ATTATTGC-AC-AA--G-TC-----T--CCA----A-----------C---C----
AATA-G--G-A-T--G--T-C-TGG----GTA-AGC---CA-CA-GA---CATAG---AG
-G---GAA---GCC-C--C--T-GC--A---C-GCT-CT-G--CCT-G-CC-T-T--TCC
G-CCTA--C-C--A-C-AC--ACTGGA---AGTG--A--G--AC---G-A-C-------G
CATCC--C---AATA-----AGCTC-GA-C-T-T-CCC-CGAAT-AAG-----GC-C--A
-T---T-ATGG----TG-A--C-----A--A-T--A--TT-T-T---A--T-AGT-G-CG
--CA-GG--C--AGGG---GAG--GGAG-----G-A-----AC-GTG--CA-CA-GT--T
-TGTGC-----A-G--G--T---CCA-A-TAGT-G------AT--AC--AA-A--A-ATT
------C--AA-A--AG--AT-C-----G--ACTCTG--GGA-GGGT-TC-------AA-
AC--TGT-CCTT-G-CT-GA-GA-CG-C-GGACCTC-ATT------CTT---TT-TA-G-
----T---GG-A---T-C--GCC--C-G--G-G--CG--CC--TTA-CGATCG-CT-G-C
--TTG--ATT-A-GGT-GA-TT-ATGCA---C--C--T-GG-GG---CGCG-A--A----
-G---G---G-GG-TG-CT---T-G----A-ATC-----G--T--CCG---TATC-C-AG
--T---AAC-A-CAGA-G-A-C--C-----A---C--A--CC-C-T--TA--ACTATT--
--C-CTTCGCCT-GGA-G---AG---TG--GCT-GT---A--G-T--G-GAG-C-C--GC
C----GT-G------GCCG-A--G-----------T--G--C-C---T-----TCC-TCC
G--A-CC-G-AC----GG-------TGGT-A---AA-GGG------T---G--C-C-CGT
-CTT-ACT--------C-C-TT---G--G-C----C-CGG---A--GGG-GTCCCGCC--
C--C-TG-CCC----CGA--------C--GCA-T--T-TATC-T-TT-TGA-A----T-C
C-C---GC---CAGATA---ACC--A-G----TCG--C-------AGTATG-AT-C-GT-
T-AC-C-C-T--GCC--C-G--A-G---ATGC--C--C---C--T---T----A--G--G
GGG-G--GAAT-T--GC-AGCACA---C--A--C-AA-T---A-G-TG---T--------
-A---A--C-ATTG-CGGCTC-C----ACTC--GC-GACT---CTT--TA-C----T---
--TGTGGT----A-T-CA----T-CA----T--A-GC----C--A--CT-TACGG-CTTC
-----T-GA--ATA-AGATA---AC-T-C-A-C---GTG--CTA----C--GA----G--
--A-A-C-G-A--AG---T---TG---C---GGA--CAT-A-C-T--CTA-GAT--AGT-
--T-C--G-C-G---GTA---G-GC---AC--CGG-G-T----T--T-C-G---A-TTTA
--T-TA-C-G---ACTG-C----CAC---G--AG--TG--A-G--AT-GCG-AT-A--G-
-C----GC--TCT--C-CT------TG--CTTG-T-------TA---TTAG------GC-
G--GGGT-A--A-A---T-CG--C-GCCG-G-----G--GT-CTC--T-A-A-GGA----
C------T-GG--CCCGT----T-CA--TT--T-TCTT-G-T----GT-GA------TC-
-GA-GG--AAG---T-CT-ATG-TA--C-CC-A-C-CG-AA------C------T-G-A-
--C---CGA-A-CACGTAAAA-C--GG--TT-A-A--GAC---AGG---C-G-G--T---
A-GAT-GCTGGACT-T---G-C-TT-A-GCA--A---C---AGTTC-C-T-G-G-A----
--G-AAC---GG-G---A-TT-CT--TA---CA--A--ACG-GA-CTAC-A-G-T----A
-T-C-TAC--T-C-A-CGAT--TAC--A--C-T-------C-AA-G--A-T--C-AT-GG
---A-GC-AC-TAT-GTG--TTTC-G-AGCT---T-T-----AA-CAAGA-GAAAAG---
A--G-T-AG---A-T-AC-A-T-----TA--ACTG-C---A--CA-AG-T-A------CA
GA-T--G-T--GC--G-C-AC-GCG--T-TCG-A-A-A-A--A-C-T------G--C-G-
G-G-T---G----GT--A-GT--C-AT----ACG-GC----T--TA-GCT---A-TT---
--T--TA--G--G-G-AGG---A---CA-ATTT--C--------G--T-G-T-G----T-
----G-GCA-GC--AC-T--CG-C--A-ATCTAAA---GGG-ATAG-TA---CTCT----
-TTA----C--CT-G-T--GCTT--GTTAT----CT---G-TT-G----C-ATC-----C
---AT-A-----C-G-T---AC---GG-G-----C-G-----A--G---------C-TA-
CAGGGA-T-CAAG-A-----C---ATT-----GG-GCATTC-CGGC-TGG-AT---G---
--A-T---AC-C--C--T-TT-T-T-AC--GGT---CAAC-T--A-T---A-T-G-T-GC
--AA--CA-T-TGGAAGTAA--T-C-GC--A-AT----T-T----T-CTGA--G----GG
---GA-A--A---C-CAA--G---GGGG--CA-G--AATCC--G-C-A-CT-T--C-C--
ATT--A-G-TT---C----AC-C--TGCC--GT-----G---C--G--G--A-C--C--C
----A------G---C-A-C-G-G-C-------AG-ACCG------C-G-AG-GA--G-A
A----CCT-T--G--GGAGGCTT-TGC--AG-C-TA-A-T-C---C-C-GG---CCA-G-
C-GC-G---TA---GAC---GGC-T-TAT--A---C-C-CC-T-T-CA-GAA-A--CGAA
TTCA-TCGG-ATG-CAG-ATCCG-AGT-GGTAG-GA--CCC-T-TCCC-G---G-GGCT-
A-CGG--T---CTC--T-A-T----TA-CC--G-A-G---G--T---T-A-T------GA
C--CTAG--G---T--G-A-A-T-TG-----T--A-C-----ACG--CT--T-C----A-
A-C--A--CTG--T----A-------T----G-CATTA-----G----TGACAAA--CA-
--T-CA--TG--G---G-G--T-C-CGGC-CG---CCTC-GGT-CCG-A-G--CT-C--A
-G-A-AT---G---CC--CT-CCTG--TGGCT-AC---TG-ATG-----A--A-CC-CG-
--GGC-CGC-A-TC----GGAT-GCG-G--C--G-A---T-----T-C---CC-CCC-T-
--G--C-ACT-AA-----T--C-GGCGGG----A---TAAA--C-G-CTA-----TGTTA
-ACT--CA-G-TC-GTT-CGG--G-CC---CGCGAGA-T----GAAC-T-CA-TC-----
C-GGC----G-----A----AA-GG--GTC--T-T-AT-AT--CT--C-G---GG---A-
C---GTTT--C----C--GTAT-AT---A---C-CA-GTC--T----AC-G--G-----C
--T---C-G---C-C-G-A-TAAG--G---CC-----TG--G--T-T-CG--C--A-G--
-TAC-G-C--CGGCCT--CGACC----GG---A---TC-GG--C--AGAGCGA-G--T--
------GC--A-T-AAC-A--A----T-TGAA--GTAAGTA--C-TTCG-ACG-C-G-T-
AGCACC--ATGA-AT--GG-GG---C--TGG-CTTC-CCACG--T-T--CTAA-AAC-A-
-T-TA----T--C-TA-CTTA--T--T-C--TT-GGC-CCG-T-GG---AAAC--T-TGT
---GGTG--T----G-TC--TG-ATGA-----GTTA-T--AGC-CG---T--G--T--CT
---G---C-TCC--C--A-G---T----------C-GGT-A---C-C-GC-G------AG
---A--GTTT-CC-CG-GAT--T--C-----G---TA-C-CGAGCCG-G---TGG--T--
GG-G--A-A-C-AGCT--A-CC--GCGG-----C-----T---T-C---CG--G---T-G
T-CG---GAAC---C--G-A------T-----GA-----AGG----G--A-A---T--TT
---GC-T------TT---GT--CCGT-C-T-ACG-GCT-A-ACC--C--AA-A--C-G-A
---TT-A-GTC--C-T-A----TG----C-C--CA-TT-G-GGGTA--TATC--CCG---
AA-A-C-----CG--TGG-TT----A-CT--T--CACTG---C--GCA--C-CC--CG-G
T-C---A-TAA------G-A-TG--TGG-GGC-G--T--CA-TACTC----T---T-G-C
C---CA--GC---ATTA------A-TC---TGCGTA-ATT-CA-C-AAC-A-TGT-GGA-
T----C-G-GAA--AG-ACT-C-A-AG-CT--C-T-A-A-GG--AT-AG---T-T-ACG-
--C--A---TC---A-G-TC-CA--TCG-A-A-ATA-GG----A-G--T---A-AAC---
-CC-T-G-CC---GT--G-CC-----C------CC-----T-G---CA-G--TA-C-AG-
-A-G-CG-GG-G--TCGCGATAG-A--ACCCG----CTTC-GCAAGC-A-AC--AT-A--
C-AT-TCCC--G-TG----G-CA-T---G---T--G-TG-C-G-TCTAACGGA---CAAA
--C--ACAAT---T-C--C-C-TCT-AT---G-AG-A-TG-T-CCG-CGCCGG-T-A-T-
---GAATG---T-G-AGGC-C-G-AA--A-GA-C-TC-CA--AA-ATT----T-GC-TC-
TC-TCA--CG-ATG---TA--CA-G-A----CT-C--C-T-----G-AG-G-A---CTC-
AG-CC---A-TC---A-G-A-----G--A-----A--GGGCT--AT--AA-AG----C--
G-A------A----CAA--CACCCG-T-C-AC-CT-A--AT---G-CC--CCGA-T-T-G
T--A-T-A-T-GTAGC---TC-A-TGAGACAAAAAC--AT-G--G--C--CT--AAAAGA
GG-GG--TGGCCT-T-G----GG---CT-TT-C-GTT-T--C-CA--TACTTCCT-C-G-
GA-G-TG---GCAT--T-TAG----A-C--G-T---G-T--C-C-----TG--AGT-CAA
-----AAG--T--T-T-ACC------C------CTTAC-T---TC----T-A-CC-----
G--C--GC-AG------TCCCCC---GT---T-A-GG--CCGC------CC-C--GG---
-GAA-AA---G-A-C---------CA------CC--A-----TG-GAG-------G-C-A
-GA----C-G-G--CG--C-TA---TT-G-G--T-G--AGC--AG-G---C-GA-T-C--
---AC----TGTT--G-C-------G---G-A----------TCAC---A-A---GC--C
AG--C-AC-G-CA---G----CA-C----G----CG-T-G-G--A-G--C----C-T---
A----T--AAC-T-TG-A---C--TGCT-G-AGT----C----T-TT-CGCCT-TATT-G
--A--CT-C-GA-GAAT-CA-G-TGCG-A--C-GT--TG-----A--C--A---TAG---
A--A--CTG---A-TA----G-AA-C-T--G-TAAC-----AA-C-A--G-TT--CC--A
-G----AG-TAA-G-C--GC-T---C-G-CG----GG---C-GAG-GG-AT--G-A--T-
----TG-----ATCTG---G---G-T-CGA-GG--A-TT-A-GAG--A--CTAT--T---
C-AG------G-T--G--------GC----AACC-A------TG----T-C-----TTG-
A-T---C-G-T-AC-G---AA---CA-CC--GT---G--G--GC--GA-T--C--GC---
-C-A-AA-CCA-CG-TTC-C-CTG-CC--T---TG--G-----G-AT---GGG-GAT--A
--GG-CGCT---C--C--G-G-A----T------C-T-------AG-CAAA--TTAT-A-
T-C-G-AA-A-GAA-----AA-G---AGG-C-TC--C-CGCA---G--GGCGC---T-C-
GA---TT-----T---GG-GTG--A---GG-A------CA-C-G--A-CTG-C--C----
--CG---G-CG--GACAA-C-TT-AC-G-A--T-G---TGAG-GGG-A-A-T-CA--G--
AA----G-GCA--G--GCGCT----C-GG--CG---TG-A-GG-G-C--CC--AC-TAG-
-GC-C-----A-GGT---ACG--CG-CAC----T-A--GGT-G-AAT-A---CATATGGG
-AGCCTGG----TC-T-TG--TG--A-C----GC-G-C-A-C---T--G-G---ACG--G
AA--G----GAGTA-C-G--AAGCG-A-AG--G-G-T--C--CGAC--TT--CT-CGAG-
-C-TC-----CA----G-ACGA--GGAT-G--TAG-C-TG--A-------C--T--G---
--------A-CA-GAG------A---CG-ATATGT-AT-TC-G---T----GGAT-GG-G
A--G-GGTACTCCGCCTAC-CGA--CT-C-T-CG-TGCAGT---GA-TG-A-----TA--
G----G-T-TGC--C-ACACT-C----C--T--ACCCAA--C---GGG---G-ATCAA-C
AA---G-----T-C------G-----TCC-C------AA--GC-CC-AT----TA-A--A
-CC-CCGG-AGCAT--TG-----CA-CTC----C---T-G-C--T-C-AG-CTAA--T--
CTCC-CGGA----CAAGA-C--TA-CGG---CG----T--T--AG--A----G--C--GT
T-G--C-GT-----TT-C-CC--GC-T----C--A--A-T---A--AA--CT-TC-GG--
CCAG-GC-----T--AT-TCGTGGGT-A--A-----GGC-CT---A--TTG-G--AA-CC
-G-----C--------T--CT-AGC--CGT--------AAG-CAC-GT--GG-CGC-AC-
A---TA-TT--G-C--G-CA-A----------T---TAT---C-CC-T-----C-GAA--
C-A---C---T-G--C----C-C-A--A-TGA--TAA--GTCT----------GA---A-
A--T-T--CT-A-CCTAGTGC--G-A--A---GC---AA--ACC-CCCGCT-G-A-CA-C
---C-T--C--A---CC-T-C-C--ATC--A----G---GA-G-G-----------C-A-
-T----C-GT-G--TAGC-GC-C--TA-G---AG-T-CCC-GA-GC--TG--C-TACG-T
-T----------A-A-AGG---C-T-GT------C-G-T----CATGA--CA---AT-GG
---CGC--G-AG--T---CGTTC-C-G--GG-GACGC--T-TG-CA--------A-A-TC
--A-AGCT----T---CTA-----C-TG--GT-T-C----------A-T---CA-A----
-G----TT-G---G---GGT-C--AC-ATTCC---GG---CCCT---GGT--G--AC-CA
GG-TTTT-G-G-CT--A--G----C---A-GATTC--GA-GGAAT---C-----------
---G---GC---AC---G--A--C-G-A-----C-C-T--T------CTAAT-A---G--
G--G---C-G-C-A-A--CA--GCA---C-----G-----CT----A-CAC-GC-C-CG-
-C---CTT-----G-C--AGGGGT-A---G-CC-ACAC----GGT-CG---G-G--CCT-
------AT-A-GGAC-AA-T----C--TT----GA--G-AAC-C-G-CT-A-T---AT--
CC--G--TGA--G-T-G-A-CA--A----GA--TG-GC------G--GACA-G-AC-G--
--AGC--AA-C---T--C----AACG---A-G-C-----T--T--CCG-----G-A-CGA
A--GGCGG----T-C-TTTAAC---G-TT-----CAA-CTGATC----C-AGT----GG-
T--GT------A-G--G---CC-C----T---G--T-TGCGGAG-C-----GG--TGGAA
-C-AC-A--G--------GACA-----------GA--C-A---CCT-AA---GT--C--C
--AT-AAG------T----GCA-G-----CC-A-GTTAG-AG-A-----AC--G-GC--G
C-G---GGTA--GA-AA-G-GTG-GA--A-AC-G----AG-CCG-G---A-G-C---A-T
-----T-GGC----C-GG-G---------GGACG-G-GG-CGGA----A-T-TG-C-C-C
----C-GCG--C-C---A--CT--T-----G-CT----C-G-A-CG---CACA--TATAT
-A---CGAA---------C-A--AG---A-T-A-----T---GA-A--G-----G--C-C
-G---------A-T-T---T--C--TA------A--G-AA-C---CG-C-ATGC-A--GC
A---G-----T---A--T--GT---CAT--C--CT--A----C---GCGG--GCC-C-A-
G--A----AC-T-AA---C--TC----A--C--TC-A--G----A-----C-ACCG-C-C
TTA---GCAA------------GGAG------G-----A-AG-----T--A-AC--CA--
AG-A-GA--T--G--A-AGAC--GA--G--T-TGT------G--G----AG-GC---A-G
-A--G---CT---A---A--A---C-TGT---T-TC--C---T-----CTT------C--
-A-AG--A----ACTAGAC----GAGTGGT----ATAT-G----T-T-A--A-A-GTG-A
T---T------G-C---GT-GCTTG-AG--A---CCGGCG-------TATC-C--GCAAA
A---AGC---G-CG---GA---CC-C-AA--GG-ACGCA--TCG-CTA---CCT-TA-GA
C-GAA----C--T------C---GG---A-CG-A-C--G----GACCTT-AC----CGGG
---G-G---GG---A---A-----A---AA--GGAG-GCG----T----G-GA--TC-G-
TG---G-G----AT-----C----CAT-G-T-------TG--G---G--A--C--AG-T-
------AAT-A---C--T--CAA--GA------TA---CAC-TT---GT-A---G-----
TCT-G-----C---GA--C---T-GCT-CC-G--T---TA-A--G-CC---------C-C
-A-CTA---CC----------GG--G-----T-A-----G--T--G-TC-AAT-------
-TG---G-----G-A-GA---C--T------------T--TGG--C----GG-T---AA-
---C-TT--------GTCA-T-A----TGA---TT--T-T-----A-G--A-CA-CTA--
---CAG---TT-----A--AA---A-----GCA--A--GCC-A--A----G---C-T---
AG-GG--GGAA-----C----G-A-CG---A------C----CGCCA-GATT-GG-A---
AC-T-TA---AAT--G------G--GA--AC----GGAC---G-----CG-AA--GTA--
--A--T-T------GCTG-A--G-T-CTC----TT--CG--C-CC--T-T-GTG--G-AG
-T--TG----GGCT-A-A----A-CT--CCA---C-G---A--G--AG--TCG-GGTC--
----CG-G-T--G-G----GA---CC---AGCA---T---TCTCAAG-TAT-----A-T-
----GA--GCC----GG---TT--T--A-A-T-C---A---CC-A-AC--C-TG-AC--C
CG-G--TATAC---G---CC-AC-------G-GGA---A---A--A-T-T-CG---A-T-
--CTGA-C----------GTACA--T----TGA-ACC-CC--CCG-T---A-CG--TC-C
-T---T---TTG-GGA-G---C-C-AAT-T---TCA-TG--C-GT--ATGAC----TAA-
G---CAC--T---CTTCG-AG-G---A--T----AA---A-CA---CAT-------AA-C
T---G-G--T----AT-AAGCC-GA-T--T----T-T----G-A----G----T--G---
GGT---C-C-GGGGA--CT-GTGT-GT---ACG-AATCC--GAT-G-G-C---C---G--
-T-T---A----C---GA-GC--GAC---C--ACTT--TT-C-T---T--T--T-TTAG-
AA---T-C--CAT-A--CTGT--G-C----C--T--C-T-A--A-CAGC---C--A--T-
---G--TGC------G-CCG---GTATC--T---------A-A--GT-G-T--CACC-A-
TGGCT--CGA--G-CTG-------T-CC-CAG--GAG--T-ATG-C-TAC--AG-TA-CT
TA-C---A-T--C--CAG--G-G-T--T-T---C-ACT-T----TTCA-CT--TC-GGA-
-GT--T-T-C-------A--GC-T-GGTCT-T---G-TG-TC--C---C-C-----A-TG
-C-G-----ACGA-TC-A--TC-AAGT-T-C-C-----C---A--CT-G-T-A-ATCGC-
-GC--A--TAATG--T-----TTG----C------G--A---TT-GG--CC--TGCT-G-
C--TC---T-GC--CA-C-AA---C-GCT-G---A-----G-A---GCGA-----G-A--
G-C-G--GG-----TCT-T---T-T-AATGG--GAG-A--CGTG--GT-ACTC---G-CC
--A--T-G---TA-GATA---CTGAA-A------T-T--GT-CC-AA--GG-C-----AT
G--CC-TTGC--T-T-G--GG-A-CTA-ATT-------TGG-------T-A--G----G-
CTG--TGAAG------C-G-TCTA-C-A-ACA-GGCT--AA--C-T------G-G-C-CA
A--GGAT------ACT-GGT-----C-G-C-TTACATCC-GT-GG--TCC--T-----AC
GGGT--CG-C---G--C-C-G--TGT----A-A------GGGT--GA--G--C-A---AT
A-T-AATT-GT-ACCAG-CGTTTT-C--GT-C-TAAA-TAGCT-G-CCCT-TT-T--A--
A-A-A-G---T--G--ATTC--A-CC-G----TGAGCG-A--C-G---C--GC-GACA-T
GA-C---T---TG-G--C-A-G-----A--C-TACA-A--C-GTGTGA---G-G-G--TG
GA--A----G---T--A--GCC-T-A-C-G-CA--T--A-G-C-G---A-----C---AA
--G---------ATCG--C--A-A-TAGCA----GC---CA--C----C-ACC-A-A-T-
C--AGTG------TG---T-G-C-AT-T--A-G----GCGAGT-CAT--A-A----AG--
A---CG-GC-A--T-ACGT-T---T--T----CGTCG--CGC-GA-C-A----G-A---T
AG--------------AT-AG---A--AGCAG-A--C-G---TC--C--A--CGG--TT-
---C-C-----------GC-GCGC--T----AT------T-TAAAG-AT-G-GC---CTC
-C---C-T-G--TGT---CTA-----CG------C-T-TT-C--TAG-A-ATC-T--GGG
T---T-AA----G-TTGGT-G---AC--C-C-----G---AAAGT-C-TA-GA---AG-C
-A-GA--TCA---------C-T--T-T-GGTCG-A-A--G---G-C-T----GC--TT-C
A-T--C----G----C-C-C--C---------C--T-T-TC-TA--TGG-A-C-----T-
TT----TTT-G--C-G---G-TCG----T-GGGAC-----ATGA-T-A----TC-GTT--
--C-CT--G-GC--A-CT----G--TG-TATTTGGGT---GC-T-GCATTCG-T-G-G--
G--T------TG-G--AATG---C-A-A-C-G---T-A---G-T--ACG-G-C-TATG--
C-A-G-----G--G-------GATA-TC--C----A----A--GA--TC-G-TA-AGTAC
ACCA-G-ACA----G--G-CGT-A-----TT--TTAT-T---TC-GAAA-GT--GCG-TT
--G---T-CG--C--CGAA----G-TCCTG--C----G-C-TGC------C-A---T--C
-CCTC-TGT--T-ATCG-GG-C-A-CTAGC-AAGGG-C--A-A--T-CC--------TA-
C-T---CCGG--GG-----C-TGA-C-T--AA----T-A--GG--C---CATA-----TG
ATGTAT---A---G-T-TCGC--AGC-TGC-CA--C--ATTAGC-AAAA---A-T-TG-T
T-G-C--G--TTCG-T-C--T---T-AC--CA---T-G--C----GG-T-GG-C-CG-C-
--CG-TCGGCCG-GAA-A-A-----------AG-T-T--G-----A-GG--C-C---A-C
TCG--A------C--------G-T-----TG-----G---C-CT-T-AC-GC---G-T-T
-TG----A--G-TT--AC-CA-TCC-CG--AG---C-CTG-A--GAA-GGT-T---CT--
C------TGGA-C-CGTT-C--AG-G---A-A-T-----G--CCC-GAGT-GG-TG-C--
C---CT--C-CACAT---TTCA-G----C-CC-G-G--G-GT-C-C-C-C-TA-GC-C-C
CA-AA--G--ATCTT-T-AATT---TAG--AA--TC-G-CCAATG--AA----ATG-C-T
C---GA-CGAG------AA-T-----TT-A-TA----T-----AG-T-T-T-TC-AGG--
---G-TTA-G-CA--A--CCGG--C-C-TGG-AG--TG---G---C-A----TG-G----
G-GG-G--GG-AGC--TGC---T-G------AGCA-CA-ACCTCTG--CTTTGT----C-
-G-A-AC--G-TCCTC-G---GGT--GC-C---------C-T--G-CCC-CG-A-G-ACG
GTC--T-GCC-A-TC-A-G-A--AAC-T-TT-G--CT-TG-CC--TC-A-CA-GTCA-C-
--GGTC-G-G-------AA-CGA---A-T-C-A--G-G-TT--G--G---G---------
C-----G--G-C--GA-----T-A-C------C--T---TGTA--A-A-C------A--C
--A---C--TT--GGGG-G--A-A------TG---ATA-C---A----G--G--G--AC-
T-C-CAT--C--G--CT-T-GTCCTATCGCAGCTCT---A-GA-T---TG-C--GGG-GG
---GAC-T-CAG-AGGC---TA--TG-GG--G-----TTG---A-C---AG---AA-AT-
T---TTA-GT--GGT-CTTA-A-TCG-----C---G-A-A--AGAGG---G---A--A--
G-TAG-C--A--C-AC-C-AACA-GC-T-------CCC--T-AG----A--------GT-
CA--G-G-C-G-------GT-A-C----T-A-AATTC-G---C-T-GGT-AGC---C-G-
-CTAGT---C-------T-TGCCA-----GG--A--T-TC---A-G-T----A-TC--A-
C-CCCG--GG---C--AGC-C-A---T--A--CTCA-C-GG----G--A---C----CA-
--C----AATC-T-G---TAG-A-A-GT-AG-A---G-C-CG-G-G---GC-CAAGC-G-
A-CCA-CCAG-G--AG---G-T-CCGCAGC-A-AG-TT-T---A--CT---CG-C-GTGC
----C-GT-T-ATC-CG-CGT-TT--G---A-G--GA-A-TGC---CCGTGAGT-GG-C-
---A--CG-T-C-C-GT--GCC-GG----GCG--CAG-G--C-TTG---A---AG--AAG
---G-GAGC-G--GC--A--T---G-TGCGT-CGA-ACATTGT-A-GGA--A-AA-----
CTT-T--C-TCT-TT--C---G--TGT-CT--G-AT-AACGA-TCGATTAG-GCT--TCG
G-T--G--C-ACTGAAT-AA-AC-AA-GA---G-GTT--GCT-A-G--CA--CCTA-CC-
C-CG---G-T---GAA----C-TTATT--G-AA--CC--C---G--AGAT--GT-----T
A-A-TTTG----GG-TG---TC-G-----TT--C---CA-A-G--AG-CT--C-GGGG--
G--G--GATAC-A-CC--AGAAG-G-TTATA-------CA---G-A-T-A-TG-G-G-A-
-----C----C--CCA--G-T-T-A------------C-ATT-G-G----C-TATT-CTT
GT-AA-C-A-----ACG--CTC-C----C---G-T--CA--C-----G-ATAA-----CT
T-C-CG--T------TG-TA-G--CA---T-A-TG-TAC-G-G-AG----T-GTT-C--G
-C-G-A---A---A-ACT---T-T-A--AA-ACC-TG--A--T-A-TTCT-A--------
-GTA---CTG-GC-CA-----G-T-C--TCC-GGG-CTG-----CCG----C--TC--GT
AG------AG-CC-AGC-AT--TA---AAG-G-----C-G--GAAG----T---G-T---
----C-----CT---A-G-G---CG--CTT-CCTC-CC-A-G----A-A------T-G--
-C--CC-GT--A--TATG-----C-TC--TAA--CTTT--C-T---C-ACGATCA----C
A--A-GA---C-TTT-AA----G-------CT--C---G-A---TA-AC---C----G-C
--T--A-GCG----GT----G--CA--TC--TTCG---TA-T-AT---C---G-A--TC-
--A--C----T-C----A---GTC--TC---CGGA-C--A----A-A-CT----CGGTCG
GC---T-T-AT--C-G-G--TCT-GG-TA--T--------------AGGTT-CCGG-C--
-C-A--TCTTC--T-AA--A--C----A------C--TTAA-------C-T----AGCT-
CGT-----CA-CT-GCA---T--A---CTA-GCA--T--C--C-AG-CC--CTGC-G---
GAA--G--A----TC-CCT--GA----TAG-C---C--GCG---G-G--GG-T-C---C-
GC-TTAG-TTGG-T-CA----C-G---C--CAT-----A---G---T---C---A-ACTG
G--G----AGAGC-T---GCG--GCTAT---G--TA--TC-A-C--A---AAA----CGG
--A-T--GT---------A-C---G-CC-G-GCCA-A-AAC--G---------GA-----
-C-------A--A-A-G-T-GCTT--A-AA---T-----AT-GT--TGGCA---CCA-C-
T-------GT-TAC-GG-AT-C-A-G-A--T-TAT--T-G----A--ATAC-----GAC-
--C-T-C----G-CT--T-AA-TAG----TC--A-CCA---C-AT-CG-G---CG-T--C
---GC--G-T-----C-C--G-C---T-GAGC--A-CGGGT-------CCA---AA----
---T--G-CT-TGA--G-CTATATA-C-AC-A-C-AGTC-A-AC--C-A---ATCC---G
C--A-TCGCAAC-CTT-G--C-G------G---A----A-G-GCTTG-CA----AT---G
G-------A---TAC---C-C--CGCGCG-A---A-----CAGCTT--TT--TC-AACTA
ATGTTTC-T---CAC-GACGA--A--C--GA---C--G-C-TC--C----G-G--CC-G-
-A-A-CCT-AA-GG--GCCCGA-T---T-TT-T--C-G--A---TT-T--AG--GA----
---A--A--A--GG---CCC-C-CAAT-A-A---T--T-G-A---CCC-G-CC-GT-G-C
C-G-AG-TT-G-A--TA---CC-C---CCG-C----T-TG---G--T-AG--A-----TC
-T-TC--TTCA-G----C-G---G--------T----------A----AT--C-C-TA--
C-G--GT---G--T--GA-G-T-T-CG---GC-GTA-C--ACAT--CC-A----A-C--C
GACG-A-G-A----CCC----T--CGC--C-C-TT--AA-GT--C-CC-A-A---T---G
CG--C--TTCG-----TG---CG--C-C-CGA----TT-TG--AA---TCC---G--T--
T-CC--G-C--CGC-CTAT---AC--TT--CC-G--G-GT-----CTAC--A-GAAC---
-CC-G-GT---T-G--GTG----C--C-CT---GGGAGTG-T-T--TA--TCCG-C---T
---C--G-C-----G-T--T-TT----T-TC-C-------G-TTG-T-A-------CG--
G--CG--T--A--AG--A-TT-A--AG--T-A-AG---C-C-A---GG-G-T-CGCGT--
AC--T-C---CCT-TA----C-CGAA-CT-TC------C--CG----C-----A-----A
A--AC--GCT-GC--T-----
>SRR349946
A-A-GTA-CA-T-CA---A-CA--TCA---G-CAGT-G-AG----C-G----AGA-T--G
T-AT-T---GAAGCGT-AA-GTG---G--CCGT-C-GAGAAGCACGC-----CCA--TA-
-TCGTTATG-ACGTCA-AAC--G-TAATT-T-CT-AAT--T-------CTT-ATG-C--T
CG-CG-G-TTAAT---C-TT----A-GGT-TGGAAACGAAA--T-TTG-----T--T-C-
CGCGCAC----CG--C-TG---GA--T-C-ATC---C-TTAC-T--GTC--A--C-G--T
-CG-CTG-AT--AAATTAT-TGGAG-AA---A-GCATCAGTGAT-GG-C---ATGGC-G-
TA-AGA---G-GTTC-CTAG-G--A-CGAGT--CC-G-G----T-GTCC-TCGG---AGT
A-GGC-T-A-G-TGGCG-AG-A--CT-A-----CTAG-G-CCTTAG---A-GTTC-AAGA
GG-CC-TTCCGCC---T----CTGCGGCAAC--AAACT-C-AGC-G--TGTCGCC-A-GT
---A-CTC-C-AAA-TTC-C-AGG---T----T--G-ACC-TA-TT-TGT-CC-G-TTTC
-C-------TTAACGTG-T-A-ACT-A-T-T-GGCTGCTTG-GACCTT---GCG--TAGG
ACTC-T--G-G-C-GT-CCGGG--A-C-GTA-TAATTTAGGCACG-ACGA---ATCTCA-
C-G-C-T-CGTGCGAAT-ATTTAC-C-GA-T-CA-TAACATCCGCGT-TT--TCCGTGCG
--A-A-GTCG--GCAT--TATAGTCAAC-CGCGT-TCGACAAG--C-A-G----G-----
GCG-GT-CGCCC-TGTCCC-CCGCGT-TCAGT--C-T--GAAGAG--CGG-A-G--A-C-
---ACC-AG-GAG---CGTCT---TGCTCCAT-TC--CT--A-TCAGCGTAGTA-A-G-A
CT-AA-GT-AGT-GAGTG-T-T--CC-ATGTC---TCA-A--TC-G-G-TGTG-ATGTGG
--T-GAGCCAGG-G--GAGC-G-TCTGCTC-AG-GACGCCAG-A-AGATCGCAC-TG--C
GC-AC-CGAA--------A--T-AAT----GC-A---GCAAGGCC--AA--GGG-T-GT-
-TGTC-A-C-T-C-TAG-T-AC-GGA----T--GAGG-TGCCCA-AGCAGGTC---A--A
G-CGTG--A-AGC-CG--CTCGTG-A-AGGA--GGGC--CTAG--AAG--GT-G-T--GC
CCT--TGCCA--AG-GGC-GCGGGC-----GGCGG-CG-GCTCTGGCAGTG--ACT-CAG
CTTGCG-GAGG-G-GACGAA-CCAAA-ATAGG-AAAT--TCTGGGG-C-GA-G-CCGCAG
AGAA-CGT-AT----C-ATGAGT-TTTG-A---TC--A-CAAATACT---GTTGCTAAG-
C-GAA-A-A--A--ACACGGGCGG-CA-CCG-T--A---CCTA-T--TG-GG--AC--A-
AGTTCGGGG-T-GTC-GA-CAG--AAGCA----G-G-C---A--TG-GAC-GCCG--TCA
CG-C--GCT--G--CACG-G-TATG--GCGCAA--A-TGCAGAACGTG-TCGGTTCG-CC
G----T-CGAGATC-C-T-CT-TTTG-T-GATTAGGT--C-GCC-CA-CG--A-CATA-T
---AGGTT-T-TGCAA-GGTA-A-CCCG---T-AGT-AAT-T---CTGAACACTC-GC-C
TAGCACGCTTC-AG-AGG-CC-ACC-AA-CGAC-TTAGCA--CA--AGTGCA-G---CT-
-C-ACC--C-G-TTAAAT-AAA-CC--CTC--G---CGG-CA-CT-C-CATC-C-GGGGC
GTGTACAAAG-AG-GC-ATG-C---C-TG-TTCCCGAATATG---TTTC-TA--TCG-A-
GT-T-TGGTA-CCAAAAT-CGT-G-CC-GCC-GT--GA-GCTTA---T-CCG---CG-AG
T-T-GCGG-C-AGTTT-T--A-A--C--A-CCTTCC-CT-TTGC----CACCAGA--GAT
CACGTTCCGCCAGT-CCCTTACA--TT-CCCTC----TA--GTCC--GGGTATA-A-GTG
GC-TTGC-GTC--TA-CG--T-AAGGCGGA-C-TGTA-AATCG---GATAC---CCCTA-
T-GCT-A-T-TA-GG-G-CC-GAG-CCTGC-TATTGGAAGC---TAAGTG-A-G-TC--A
-T-GC-G-AAT--CG-GG--CC-CG-C--A-GAG-TTGAA-GAGCGGATC-TAGCGTCAC
C-G-CCCTGTAAT-TACGCGACACA-AAGCCGTTA-CC-G--AT-T--CG-CTAG-AAGC
A-CC-GG-TA-CCGGGCAGG-CGG-CTTAAT-CAGTGCAT-GGT-T-TCCC-TCCTT--A
---TATTCA-C---TG-TCGT--CT-ACTTA-CCC-C--A-A-T-TTGAC--GAAG--TA
--C-AG-GGA-ACTAAACTGC-A-GAT-A-GC-CT-G-G-GTCG-T-TG-TTCATT---A
A-ATCCG-G-T-TACGGAT-GCGAATC-A-G-GAGC-G-CGCGTA--A-CTCAATCAGC-
CCGG-T-GGAG-G-TC--ACG-C-G-CCTGAA-ACTTTTGC-AT-C-CA-A-C--TGACG
-TTGCG-A-CCAT-G-GCA-CGC-GC---GAAC-C--T-T-ACG---TC-GC--TTATT-
TG-TTACTG-CAT-TGA--T-C--GCATA--T----ATGACA-TTG--C-C-T--C---G
----CC-CTACT--ACCGAG-TG--AAA-TG-TTA--A-TTAA----TACC-CATG--AA
GT-TG-CC---C-C--------T-GT-TT--C-GGTAGG-GT-TCC-AACC--CT-GCAA
AA-CCTT-GG--TGTT-G-G-TGG-GTC-T--G-C-TT-G----CCCTACGAA-CAA-A-
TGAGAA-GAGATG-AGTT--CGT-AG-GT-ATT-CTGTT--AGGAGC--CA-CACG-AA-
-CGGC---A-T-GAAG-GG-AGAG--AGA-GCT-TTG-A---G-TCGAATGT--CT-C-A
-GCTAA-CATCGAAT-CC-T--CGGC---AG---AATG-G-C-G-GA----CT-CC-CG-
AC-AG-AGAT-G-AGGTT-ACGAC--C--AG--G-C---TT-TGCGCT--A-T--G-TAT
------C--T---AG-CCCGAA-GT--G--TAATTT-CAA----C-CC--ATC--AC-TA
A-TCCCAA-AGCAAGGAAGT-CCCAT---C-TAAC-TCG-A-T-----CT--TCC-----
--TAC---C-AGG-CA-CC--TA-CG-GCC-CAACGG-GAAGC-GAC-CGCGG-GGTGCT
T--A--C-C-T--GACGGTCAAGCTTCCTTC-GTAG----CG-G-AC---GCTT-CT-A-
GCG-TT-A-TAACGG--CT-AAGGTTACGA-TCC-G-CAGGCC--AGA-T-TCTTTTTTC
CGGCATAG--T-CTC-A-T-T-----GTACTG-C-T--T--ACA--A-GCCAC---GG--
ACAC-AG-GTGAA---C-A--A-C-C---AAC--AC-GC--CCA-C-T-TACT-G-A-AA
GCC-CT-CATA-TCTC-AT-AGAT-G-G-CTC-TC--A-TTCCTTCACT-GC---T--GG
G-ATTAGG-TA-CTTGATTGAT-GTCT-TTATTAAC-GTCC-GG--TTTTGA-G--A-G-
GT-CCT-GGT-AT-TGGCC-AG--AG-TT---TG--CAT--T-CCA--AC----CTCATA
CGCCA---C-CTTGA-T-CT-AT-AC-G-G-AGA-A-GGA-G---G-AAA--ACGAGGT-
AGT-AC--TA-T--TG-C-TGATCA------CG-GGA-G-CTCATC-----CT-CGAGTT
TAGAGT-A-CGC--T-CGAA-CATA-TGACT-CA----CT-ACT-GTA-T-GGC-T-C--
GT--GTGGTTATAT--ATGTAGT-TTCAA--G-C-C-C-C-GATA--A--TTA--TC-GG
---G-CA-CGAACCAA-AT-A-A-T--A----T-G-TTCGG-CTT---GAGAT-GC-T--
CA-A-GGT-AGATA--G-GT--TGT-----ACTAT--TGAA-TC--AA-CAT--CT--TC
C--TC-GG-A---T-GC-C-A--AT--TC---CA--AT---G-A-C-----C--AT-TT-
C-GAAGTG--T-C--TT-TGGCC---G--G-----GC-C-A--TAC-A--CG-G-----C
G--A-G-CAC--T--C---CCAA-AAGC-A-GGG-GCCA-ATG--G-TGG-AA-CCG-CC
G---AA-T-----C-CTACGTGCG-ACAC--T-GAGCA-AA-GTG-AACGT-CGCTA-AA
---C-TA---TTAC-C---GGGCTGT-TCAAA-CC-TCAT-TCGT--G-CG-CCC-TT--
T-C-CTA-AGATC-C----ACT--G-T--ATTCG----CCT-GTCG-AAG-CC-CTCAA-
CACT-G-TCC-CTAAA-GATGGCCAAAT-AA--TCTT-CT-GA---G--AGATT--A--G
AG----G--TTA-GCAT-TGGG-CTCTAGCGC--CGG-C-GT-GCGTGCC-GTAA-GA-T
G-GT--TGA--G-G--GT-AACTA--GC-GAC--T-AAA-ACG-ATGC--AACG-G--C-
G----T----ACC-TAG-AT---TCTTACTAGAG-GCG-GG--GCGAGCCT---C--TGA
--GA-GA-GAAATCA-GAG-CGG---GA-T----ACC-A-G-GGGG-CTGT-C-ATGC-A
AGGG-C-AC-CGT-AC-GAAA-A--CCCT-A-TAC-CA-AA--CTGT--CATGT--AA--
-GG--TCT-C-TTTGAG-TCACTC-CC--TCCA-GAGTCAA--CT---ATCATGCGC-G-
G--CAT---T-TG-GAGTAGG-AC---TGGCC-ATAT--TTA--CA----GCTCT-TA--
---GCCACATGCC-AG-CGGCCATAGA-CATA--T--GT-TG-GTAAAT----AAA---C
---G-AC---G--A-AGTGCC-ATC--TGGCTG--GAAC-A-ACGT-G-GG-A-T-GCG-
-CG-CGA-CAGA-TGGCAC-G-A-GCGC--GTT----TTGGAGACA--TT-CATC----T
-TC---TAG--GA-T--AAG-CTGG-GT-AC--GAT--AA-GTGA---AC-AAT-TTGT-
-ATCG-T-AA-GGTGGAC---GCGT--TA--A-TC---TAAG-T-AG-AAGTG-C-ACCC
CTC-A-ATGACCAC-CGGG-G-A-----GT-AT--TAATTC--GAG-TTC-TC-GCAT--
C--AG---AGCGG-C---T-GACTCGGC-AA-GCCTGC--G-TCA--G-C--AT-A-TCA
CGCA---C---GA-TG---T-AAC-CGGCC-CGTAG-C-A-TGGG-GAGAAAG-T-ATTA
GCCAC-AC-T-CGAT-G--AGT-AGTCC-CACC-ATAGATC-T-ATT-ATC-ACAA-CG-
GTTT-GAATT-C-CC--GG-A-A-GTTAT--TGC--C-GG-T-----T---G-C-TA--G
CCA--A-TAGA-TAGC--CC-GG-CC-ACCCGT--ACG-CAG-T-G---C-GGACAGG-C
TTA-GA-G------GTTACACA-A---A-GA-C-GG-AC-C-CCC-G--C-TG--TA-A-
G-CA-GA-TTCGAGC-AG-GTTGG-CC--TAA-GT-A-----A-G-T--CA--CGGG-T-
C-TTG---AGGG-TAA-T-G-T-CAGCAG---C--GT-GGACGCTTC-A-TG-A--CCC-
G-AG--C-TGCTG-A-GCTATCG--GG--CGGAAG-C--A-CACCTCTGA-ACCCT-GAG
GG-GGTT-G-CTTTG-CCCCA--T-CCAGCGCAAAT-CT-AGGGT-----CG--CA-C-T
-CG-GCCATGA-CG-CGAC-GTC-GCGGATA-C-CCA--A-AT--TC-GTACTTG-TAAT
ATC---T--A---AT-ACTCCG-TCGG--CGA-G---A-G-G----TA-TT-TAAA-TA-
AA---A-GGT-GACCT-GGC-TTTA-GT-AACGA-T-A--TTTT-ATGGA-GAATGC-CC
-AGT-GC--A-G----GC----A-T-CCCAG-CGTTTTTT-G-CG-ACC--TGAATTGCT
-GTAAAGT-G-A-CC----AC-GACCGG-C--ACGACT-GG--TCGG-T-GGAGTGAAGC
G-CCT-TC-GC-G--G---AGA-ATA--TAGCG-T-CAGGAA-CGC--ACAAAAGTAAC-
GCGC-GC--CT-CA-C-C--ATA-AGC-GTT--TA---CCGA-T--C-AGGT-CC-TGTA
GC-C--CGCC--A-GTTTA-TAGGTCGTCGGC-----G-T-T-G--GTCCA-T--CACAG
CAT-A-GA-C-A-GG-TCTCGGC--C-GA--TACC-ACC--C-TACA--CTTA---GG-G
CA-TAT--ACCA----ACATC--G-T-GG--A-GA--AG--ACTG-C-T-AG-A---G-A
T----C-TAT-T---C-G-T-AGA-AT-G-CCT-A-T---TG-GA--ATG--GGCA-G--
TC----TGAAC---A-C-CCG---AA-TAG---A--ATACGGA--G-CAAAG-TAA-A--
AA-CCA-TTTAAAGGTTG-GCTCCA-GATT--A-T-A--ACTCGGGGACGA-TT-TTA--
-A-CACTCTTT-ATTGACG-A--A-AGAGGTT-CGGGA-G--ATCT----TGGGTTCA-C
ACT--G--C-TCTGTG--G-G-AG-AACAGGG-G-G-CCT-GG-TC-C---TCT-TCG-T
-A-TCCGTCC---GGTA-TTC-GCGG--A-AGTACAGATTA---GC--GCGCCTTCA--A
AT--CG-C-AAGGG-A--GA----TG-GGGGT-ACCC-TAACAA-CAA-TA--CAA--TG
GGT-CAG-C-ATCA--C--AG----T---ATGCTGCT-GGG--G-CATC--T---TTA-A
GAT-AT---G--C---T-G-T--C-ACTA-TTCGCCTG-CA--G-GA--GC-GGAGT-GG
CACGACCC-TTAAAT--TGG-GATGC--T-TA-CATC--C--GTC--CTTAGCACA-CTG
T--TC--AAT--C-C-AG-TAGC-TC-ACCTATT-CCA-T-GTT-C-AG-T-C-C-TTCT
---AAATCT-TTTTGCCG--AG--TTATC-GG-G--T---T---CA--G-GCTTATTTCC
T--GCCA--T--G---CAGCCGA----CCC--CGGTGGT-G----C--CTA--GATCG-A
GGG-G-----CTGGTGC-TCC-TGA-AAG--C-ACA-GCTGG--GGTGC--TTC-CCGAG
GC-G-T--TC-CCTGCTTTA-CTT-GCGCG--T-C-ACCT--CA-AACT-GTCGTGCGTT
C-A-AATTAGT--TAT--A---CT-G-C--CGA----CT-C--G--TCCGG-C-C-G-A-
GA-ACGATCGC--G-T-C-CAG--TGCCAC-T---TC-CAAGGG-AGG-A--G--TG-CT
A-C-CCG-G-GTGCCCG-CCA-CC--TTCC-GGAAC-GT-GTGAG-GGGTC-GG-CCTTG
CATTTAG-ACTGAGGCCGCA-GTTGGGCC-AA--AAA--G-GGAT--AGTGCC--CAGC-
CA--GAC-CCG---A-CCG-G-AGGTGAC-T-G--TC---GAC-CT-A-C-GGTC-G-G-
-TC-AG-T-----T-T-TAGTC--GA-GTA--G--TCA---T-G--TT-CC-TATG--CC
TTCAA-----GATA--AAGGGCGT--CGTCACGCCAG-TATAC---CCCA-TCTCGCA-A
G--ACAGAT-CCC-CGGCCG-CTA-AGCTACCCACGG-GGCCAG-GAG-AA-C-GAC-G-
GCTC-G-T---C-C-T-GACCATA-C--CGT-CT-TTGT-T-AAGGG-GT-G---CACT-
-G-AAC-AA-A-T--CAC-G-TAGATT-AGG-AG-ATT-G--T-T--C---CGCGGC-CC
TG--A-GA-C-ATG--G----GTGGAGGG--GTGA-G-GG-TC-GTCA-ATTT-G-CGG-
ACA--C-A-GATCG-CGG--A-CCTCC-TA--C--TT-GT-----G-GGG--A-GC-TCA
TCG-GAG-ACAAATC--AAG-C--TACCT-C--GAT-AT--CAGCAGA--A--C-TG--A
T--TT-TCCAGTCCG--T--GTC-----G-GC-CC---A-AAACC----A--C-G----A
TGGTCGG----C--TC--AA-CCAC-T-T--G-TAC-----C--TCAC-GT-ATTGCT-A
C-GCAC-GGTATCACCCGCT--CT-C-TC--CGT-TAA-T-T--GG-TC-TC-T---TAC
-CATC-GCAGCG-T----G-AAG-T-AGTT-GACA-GACCAC--ACTATCA-CTAA--GA
--C-G---TAA--CC--A-C---GA-A---CACGG-TTG--T-A----A-G--A-A---T
-T-G---G-ACCT-A---GTTT-GGC----G-T---CCCCCAGATT-G-TAT----CTAT
--TCG-C-GCGT-GA-CA-ACCGACGTCA-ATTGA-CGA-TCG-A-G--TAGCGT-A-TG
-AGTTCC-GT-------TAC-G---AG-GT-AA-G-CGTA-C-A-CGTCAACAGGTG-TC
--AC--TGG--G-CTC-TTC--T-C---GT-C-C-TA-CG--GTGGCG-GC-GCAT-GAC
GTC-CAAG-T-A--G-G-A-G-CC-CCTA--A-C-C-GAT-CAAAAAAAGC-AGATT--A
A-TG--GACAT-T--CTGGAGGCC--CG--GCGC--C--A--G-C-GA-CGGC-AC-CTC
G-AC--C-TTACA-G-G-TTCG--A-TAG--C--CGAC-ATC-AGAGCC-G-----TTAC
C-C-A-GCT-G-TACAAA---GAC---AATCCT--GTCGA-TTCTGC-G--CG--GA--T
-GTAAG-CCTTCA-A--AC-TGG-ATC-GA---T---ACGT-TT-GC-T-G-TTAATAA-
TA---TAGAT-T-TACCGGG-AC--GC--TAAA--GGA-ATCAC-CA--G---AC-----
----T----CG-AT-CT----AACT--GG-A-TACC-TAGT---GCCC-A-G---CTAA-
GGG--T-CTCG-AGCG-A--A-G-T-G-AA-T---ATC--CA-TA----G---G-C-GA-
TAC-GGTA--A-C-G-TA-TC---AAATGTTG-TGG---GT-C-A-G-AA-TCGAG--C-
---A-C----GG-TATCCG---C----G--C-ACTCA-G--AG--GCA-C-TC-T-T--A
G------TC----T---CAATTCCG-GAGTT-T---TACCA-CT-ATATAA-ATCAT--C
ATGA----ATC---GCG-AG-G-A---GAT-TCCGACCA-GG-T-A--GCA---A-TTA-
TGGTA--A-G------T-GTCGGCT--C-AA-CACC-AGACA--GC-G-C-----GG---
ACTT-C-GG--CCA-A-AA---GCAG-AT-TG-CCTG-A--TT-TT-AG--A-AT-GCCC
AC--GAG--A--ACGGTC-GAT-T-GAAGCT--T-GTTTCTGGCATT-A-CCC-C-AT-A
A---CGTT-CG-TATC-CG-T-TTCCTTACTAC-C--C-AGCCAG-T-GGTGA--CT-TG
GGA-CAC-A--G-AA--AAG-C-A-A---G-AC--A---G--C-AGTTGCGC-ACT----
-A--GGG--ACCCTCA-TCCCT-C-TG-CAAT-TA--CT-TAG--GAAA--G-TTG-A--
CCTC-T-GA-GA--GTA---CGGGA---ACGGTT--GT-GC---CT-CT--GTAC-A--G
C------AGC--TTAA--G--GCTCTTAG-T-T-ACT-TACCAC--CG--A-GA-GC-T-
GTCGATC--T-TAA-AGCCGC------AT--GA------G-AGTG-T--GCA-TGAAAGC
C-CA-TTC-TAGC-T-AC-T--GAT--GTCCTT--T-T--G-TCT-G-GCA-GCT-GTT-
--G-GCC------C-AA--TGCTTT--ACG-A---T-GA-A-GG--G--AC-GGCG---G
CCCGG-C-A-ACG-A-AA---ACAGTCT--GA-A-CCT-G--C-C-T----AT---A---
-C---AC---C-TA--G-TCGA-ATAA-CCGC-TAACGG-TGCGAA--ACGACG-A-AGA
GTA---ACTGGC-CT-GCGGGGTGCC-C-A-A--AATAA--GG--TGGG-A-A-TTT-C-
--G-T--TC----CCCAGCCCG-GG--AGA---GCA-TCCATTGTCTTA--ACC-A-T--
C-T-GGC-A----AT-A-G-ACTA-CT---AA-TG--CC--C-TT-G-CC----CAAGTA
ATGGAGCCTTA-C-C--TTTCTCTC---TGTTTG--A-TCG-ATG-GG-GCAAATTGTAC
CC-CTCTA-CAA---GCGTCTCGCAT--G--AG-ACTT--ATGG----G----GAAC-G-
GA-TGT---A-GGCCCTGC--C--T--G-CG---TGTGA---T---TTTTG--CGC-G-A
C-AGTG-ACTAC-TCGAGG--TG-T-CGAA-AACGTA--TT-GCG-CTTAGTACGA----
---G-G-GC----T-A--AAATTCAAT------T-AG---CGT-G-CAA--T--T--T--
CAAGAACGA-A-T--AGA-CG-CCTG-A-T-TATACC--AT-C---TG-GTTAAGCAGA-
AGG---TT-G-CTCGATAG-AGTTA-AG-TG----GT-GA-TGG-CCG--CG-GGTAG--
CAG--GG-T-AGGCTAAC--GAAT-GACAGCG--CA-A-TT-T---TACT-GCT---GTT
-AG-TGCCGCGT-CA-CA-CGTTAT-A--TAA-AAC-CT-GGA--AC-A--GCAGA-A--
CA-AGTCT---AA-CTG--T-T---AGC--CCCG-AACGGT-CGTGT-AG---CCA-GG-
-CAGACCA--TAG-TTC-AT-T-A-AATAATT-GT-G---GACG-TGTC--AATT-TTA-
-CGGCCCCCTAGGAT--CTC--ACCA-TGCTGAATC--GTCT-TATGCAAATC--TAAC-
GA-GCGG-CAATTCC--ACTACT--CAAG-CCC-A-GGAAAT-AGGTCAC-TT-GGC-AC
AACTAT-GCG-GATT--CGA-A-GG-TA-GAT-AT-AATA-C--CGC-AA-CT-AGA-TC
GTGC-GT-GG-ATG-TCTAGT-CCTG-T-T-G-TAAGAA-A---A-TAC-GATTA-TTG-
T-G--TTAGA-CAAGTT--GGAC-T-ATC-TTGG-T---A--GCG---TA-GCA-CC--C
-C-T-T-GTG--CC-CTACG---CGA-T-TGA---CGGAC-TCGGT-G-G-ACAA-AC--
C-TGC--G-GGCGCTG-A--CT-T-TC-AGGTAACT--ACTTTCCTCA-CCTGG-TAACA
CA-CCT-GG---AACGT---AA--TT--CACTAAT-G-CCTG-TT--C-G-CTCC--CGC
GA--C-GG-TTT-C--CT--GC-GTGGACG-CCC-TGCGA--TTA-CGGC-GGGTTCG-C
T-TTACCGG--AGTCGAT-CAG-C-T----TAGAGGAATC-GG--AAC-A--C--TCGGT
G-GCGCGT--A--GT-CT-AG-CTC--TT---GA-ATCGCAC-G--GAGATTT--GTG--
CCG-ACCT----AT-ACTC--ACG-C-CACGGG-GTCA-C-CCATC-TACA-AT-CT-G-
TT-TC-GA-GTA-CAA---C---CAGC--GCTT--AG-GGA-TTG-C--TGT-CT-GCTA
-G-A-TTCACGAGAG-CTC-A-GG-TT-AA-ATGTAGT---ATCACAGC-CG-G--TAAA
GCGGT--CCTATCAT-CAA-----AG-C-TTCTGT--G-CC-AAG-C-A-ACTCCG--C-
----GGTG-T----ACCTGAAC---CT---TTAA---A-TA--G---CA--GA-T--GC-
-GTGGGAATACAT-GCCG-TACTGG-----TC-T-CCTA-ACGAGA-G--TA-A---GC-
-A--G-G-GTTTCCAAA--TAG-C-T-A--G--TAA-G-G-GTAC-GG-CAC-CCGATA-
AAGA---GATCG-AC--T-CTG---C-G-C-T-AC---ACC-GT--AAA--G--GG-CGT
T-AG-TAGCGAATTA-AT--T-G-TA-A-TCA--CGA-AGCTGTCGA--AAA-ACATT-T
CT-TTAAAA--T-T--AG-CCCG-A---C--AT-TAT--T-----C--ACGATCCCTAGC
-CC-AAG-AGAGCT--ATC--CAGG-----TAT--CA--A-G-ATTAG-ATG--TGGAC-
CTGCT---AATA--A-TT--A-TTA-AC-CCCCC-A---C-----A-CTAT-A-GGC---
GTTTTGGG-CCTA-A-A-G----C--A---T-GC-G-TAAA----T-TG-AGCATC-A-T
-ACGA--AA---A---T--AC-TTT--GACCCA-TT-ACC--T-T-AGTC-A--GT---C
G-GC--AGGTCCA--TC-G-GGT--T--TAAA-G-C---A--G-G--G-----A-A-T--
--AC----A-G-G--C-AATGT--CG-TCA--T-G-------G-------T-CACG-TTC
GGC-C--AT-T-A-A---C-TC-A----TC-GCTCGC-AAGGACAAG--AG--A-A-GA-
-CA--GCTCG---TCTTA--TAAG-ACC--A---G---GG----AA-A---G--C-AAC-
TT--AG---CGATA-CC-C-CC-GA--T-A-CGTA-GC----GA--GCCCT-ACCCAGTA
-T--CGC-G-A--CGTCG------CTTG--GT-CGCTCGTTCTGA-CGGGCA--C--G-A
TTGAGAT-G--TCC--C--AGA---C---A--CC---T-A---A--TG-GCC-TCGTG--
--TGATT-TGCT-AC-TCTCGTC-C-T--AGC--TC--G-T-CTTT-CTAA--AC--T-G
----CG----G-C-GACAGGCG-T-ATCATT-A---G--CA-CTAA-TTC--GC-ATGC-
-TA-ACTCC-A---GG-CA-AA--T--A-C--GG--TGGC-AC-TCT--CTT------A-
TACG--C-GTAGT--TA-TC-TAA--G-G--G-T-CACATATA-CGAA-TCTC--CGG--
-GAA-AG--CTC-T-AAATA------TGTA-GCACTA----GTA-TCGTG--AT-G-T--
GCGG--AA-----TTACGGAGG-TAC-CCAA--C-TA-CG-A-CCAGTAAT-GCTA-GTG
--TCTTG-AG-TCC-TGCT-G--TTTC--GCGT-GAGG--TAACCT-GT-C-TTGC--G-
T--CCT--TG--AT-TAC-C-C-TA---GT--CGGA-GATCC-CTA--TGTCC-CTGGT-
-C-GT-GAGTC-T---C-TCG-CC-G---G-T---GCCTA--C-T----TG-GC-C---A
--CGAC-----G--T-G-C---AGTCTGCC-C-TT-ATA-CTTGG---C-GAC-T-CGA-
TG----CG---TTTTGAG--TCGGCTCTA-TTT-CC------TT--CCT--TC-CCCT-A
A-G-GT--G---GT---G-G----T-C-GCTAGT-GATG-GGA----GC---G-AAGC--
--CAGC-GAAGC-GAT-G-CG----T-CTC-AC-AGTG---CCG--GAT--CCAGA-T-G
TG---ATAGA-A-A-T---GCT-GGA-ATTAAT--GC-CTGGCTCT---AAACA--GCG-
--G--GTT-ACGTT-CT-A-GC-CGGGTT-C---T--GTTTT-GTTTTG-A-C-ACGAC-
CCGT--TT--C-C-A-AGAGG-----T-TA-CTG-G--GGA--ACCCTA--A-C-CCGC-
C--A-CCAA--TG-GGC-AGCC--AG-AT-ATTCG-AT-AGT-AA-CTTCCC-AGAT-C-
-TC--C-T----C-AA--CG-G-----CAAT-TT-CCAGCTAGC-AAGCAAACGGACGC-
-T-GAC-C----A-GCC-A-A--CCACG--AATC---GT-----CC-GG-TGAAAGC-CG
C-GG-ATTGCGGAGCCC-C-CG--TAAT-GG-AA---CAAA---CTG-TTT-GTC-TGCA
-A--AAGGGC----CC-T---C-ATA-GGGA-C-AG-CTG-GCG-G-G---C-GG-G-CG
GT-A-AC-GG---TGTCGT-ATCTCG-ACAGC-A--A--C-TAATCC-ATATCAA-AAGA
GG-T-AGC--TT-GGT-AG-C---GC--AT----TAG-TG-CGCGA-GACC-AGT-G---
C-CCT--G-CAG-GCAAAC-ATC-G-TAAT---AGAG--T---A---GTTA-GA-CTCG-
-AGCAGTG--TT--TCC-G--TAGAG---T-GACGCCATTT---GGGAACTC-TC-AA-C
GGT-GCCAT-C-CTT-CCA-GAAT-C--A-T--CTTG-ACGGGG-AA-CATG-C-A--A-
CA-AA--AT-CG--G-AC--TAA---CC-CC-ACA-C-C-ATCCAGAAGA-ACG--AG-G
GTGTG--TTCG-CG-A----TT--TAG-AG-TAAA-CC-A--TGGTAGATGG--C--CC-
A-GCGTCGTT-C-CTGTGAT-A-TT---T-----A-G-CGG--T-T-A-T--GACTT-T-
G-T-CCGTTA-A---AAC-CCTG-TG-AA-A-C-TAG-T-T-CAG--A-C-AC-A---G-
TCA-GAA-GGAG-GG--CC--GT-AC-T---GT-GTAC--GG-AGT-AATT--CAT----
ATATTA--TCCG-A--CGAACGC--GT-AA----A-A---CCTAG--GAA-ATAT-AGA-
-G-GT--TGTAATG--A-CCG-GTCCCCCTA-GT-AATCCT-CTGT--CGA-GTAGGAT-
A-AC-C--CAG-ATCGC---TG--AAAGG-AGGTA-CT---TTGC-T-ATT-GTA-ATAC
T---GTGCC-AG--AC-CC--ACAA----AG-G--G---TTTCCATTGGCTTGT-GCTAC
-TG-G--TATTA--AG-TCCGA-AC---C-GGCG-CC-C--G-GTTG-GGG--TGT--AG
-T-CC-A-AA-A-CTGC--CAGG-----GATC--TCAA---CG-GCTAG-AAAC--T---
CCAGA-G-TTTAT-A-T--CAG-A-C--AAG-ACT--T--A--GGA----T-AG-TT-T-
G-G-A-CACCCTTCT-C-T-TATC-T---CCA--C-T-TC-T--C-ACT-TACCGCAC-T
----T-T-C-C-CGT-ATAT-A-TA--G-CA-GGGCCAGT-C-G-CGAGGGAA-C-AGT-
CATCACGCTTACG-GT--TCTAAA-AC-TT---GAA-CT-T-TG-G-CGA-A-CTTC---
G-C-CTA-A--C-G-TACTGG-GAA----CTCCC---CACTTCT--G-TA-ATT--T--G
G-G---TG-AT--G-C-G-A-A-TGAC----G-CTCTAGCC--G-C-A--TCGCG-TAT-
--AACGCC--ATGACG--G-C-TCCGGCTA-AA--TGT-TTGAA-TAACCGA--TTA-C-
AAC-ATGGATTAA-AG-AG--C-CT--TG-TA-AAT--TAGTGGCCC-G-T--TAA-ACT
A-AGAGAC--CCAA-GGCTG--AC----AGG-T-CACTCG-ATCACGGTGA-TGTTTG--
-TC-AT-CA-C---CC--GGAC-CCTTG-CC-CT-AC-TTTATCTTC--GC-GAAAC-GT
TCCA-A-CAAG-G-G-GT-T-CTTGCAGCAT-TTG-GGGCTTGTA-A-GGACATT-GGG-
C-A-TA-TAAA-GA-T-C---T-T-CC-GGGACGGCAG-G-G--ACGA-A-TAGATACTG
--TCCTTG-CA-A-A-ATCA-G---AT--AC---T-A--C-GTCAT--T-GC-GT-AGTG
CA-GG-AGAGG-T-C--G-A-CCCACACTCA-T--CT--T-A-TTAG-T-ACAGC---TG
-----TCG-C-TACTTACGGT---G--GT-TGCCG-GGG--C-TAATAC-CGG---GTTC
-G--ATTGATT-C-TACAAAGG-G--CCA-TCTG-GTT------TC--G----GCACCCG
AGG--A-AG-TACTGCCTGACCTGTGCTG-AC-GAGAGCTA--T-AT-C-TC--T-C-GC
AGAT-CCC-CG--G-GTG-ACGT--CTGCT-CAC--T--TATCTATG-C-C-GG-G--G-
--TAAG-TGCGATGTGTT-GG-CAGA-A-TGCC-CGA-A--ACAAGGGGAT-A-TGG-CG
-GA-TG---G---TAG-AT-T-G-AGAGGG-GAATCCGGCC-A-CG-GGGAA-AGCGTGT
--G-A---CTACGGGG---T-G-T-AG-GT-T-GC---ATTG-ACTC-GA-G-G--G---
AC-C-------C-TCT-AG-G-AT-TA-TCA-A----TTAGT-C-CTAGAAGT-CG--GC
AATGA-AC-TT-AA-CCACC--G-AAGG----ATC-TC-CG-CT-TGAGG-C-G-G-CG-
-GTCGAGAATACCC---CACGGCGG--G-GAAAGACAAAAGA-GGCGCCATGCATAT-GA
GGGGAG--ATGT-T-----TAAT-CT-A---A-C-GGCA-TGG-A-CGGC-GG-ACCAAT
C-CA-GGGT---G-C--TG-GTACAC----C-GCT-C-GT-TGA--A--A-TT-A-GGG-
GGGGA-AG-GGAATAAA-GG---CAACT----CG---GACGCC-G-----TG-----CT-
A-C--CT-T--CT--GGAAGGA-C-C--CGCAACT--TACC--TATCTT---C-ACA-C-
T--TCGGAAC--A--T---T-T--C-A--GTAC-CCT-TGC-GGAGCT-G-C-GT-ATC-
--G--GTTC-G--GACA--A-C--GCA-CA-TTAC-T---T-TGATAACAAGC---CG--
---G--GGC-T--C-T-AT-T-CG--G-AGGGGTAT-GGC-A-CG---C-A--GACCTAA
AGT--AA---AACAACAATACC---GC-AC-GGCG--G-GGAG-AG--CC--AT-TC-A-
T---GCAT--G-G-G---C-A-G-A-C--CTGGCTT-A-CCGGCA-G---GCTCAGA--A
-G-T-A-TCG--A--CC----G-CTC-TAT---A-CTT-TC-CAT--C-GCC-T-A---C
-TTG-T--TGT-GTAG---T--GA-GCTTGTATG-CAAC-CG-AGGA-GC-CGAGCGGCA
GC-C-CGAACCCTAAAC--G-GT--C--CTCC-GAGAG-AAA-A-TA--C--GTCT--T-
C-AGAC--CGCTTCTTTA-CTTGT-T-GC-CCGACGCC-G-CC-C---GTCCATCCG--G
ACC-AGG--C-T-TCTAT-TACCAA--AAG--T----TCG--TTTGT-CTGA-AC-CGTT
C--G-C---C-TG-AA----A-GG-CA--G-A---CGG-G-GAC-T-TGAA-T-GT--CC
-C-GGTGG--AGAAGCTAGG-CAAG-TGTGACT-A--GA-T---CC-CTATC-C----AG
-G-CGTT-AGGGTGG-T-CACCTT--AG-A-CA-CA---CA--AT--AT-GCC----CGC
TAAC-ACC-T-G-A-A--GTT-CCGGGTTGCCC---G--GA-TC--T--GTG-AG--G-C
AT-C--T-TGCA--A-GC--C-G----GGATA-C--AT-T--TTG-TA--G-CCG--GC-
-A-G-CAT--CG----AAGA-G-G-GCGT--GG-T--GGA-AG-GGT-A-A-C--A--TT
--C---T-A--T----ACC-T-CCAT-TGT---T-T-GT-C--G-CAGA-T--GGTGGT-
-A-G----A-TG-AG-CGCG-C--TC--TG-C-GA-AG-A--GA--A--CTAAC-G-TGG
-TGCAG--TG-G-TC-CCGGATCCCT-TA--GT-C-CAG-TAA--G----GAGG--A--T
ACT--C---CC--G-GA-AA--CGAGGGT-G--GG-AT---C---A--GG-CCC-TA---
C---TA-TC----CAG--AGTAGAGAATCACCAACGCTT---G-CA-TCGCA--A-TA-T
C-A---G---TC-G-CGTC--TC---GTCTCGTGA-GTCT-GTGCGCA-AGCG-C--GAT
---T-GGAACGT---C-GCG-TATCT-G--CCAATGGTGGAGCAGTGC-GTG-GAT-T-C
CAA-C-AAGA-T--CA-AT-TA-G-CG-G--AC-A-C---TA--CTGCC--GTCAGTGC-
G-CA-G--G-TAC-GAGACA-GA-AC-GATTCA-CG-TCATA-AC-ACGC--GTC---A-
G-A-T-CCA--CG-G-GA---CGA-GTG---ACATA---G-C-GA-TGACCCGT-GT--A
-GGGACGCAGAG-GT-TGA-T-C--CAAAC-C-GTA--G--A--AC-C-G--GAT-C-TT
--G-AT--TTG---TT---G--A-G-----T--T-A-T-TT--T-A---ATTT-AGACTG
TCGGGG-----A---CT--AC--C-GA-TA-TG-TC-T--G--CTG-T-CT--GT-ATGG
-CCT-T-GAGCGAG--TA-G----T-GC-A--AGACCCGC-----A---AGAG-G--TT-
A--AACT-A-ATAGG-A-GA-C-GCT-ACT-C-GC--GA-G---GTAA-A-ACTATGT-T
T-TT-GC-TGCGACCGAGG-AATGG-GGCAATGGAA-GC-ACC--C-A--AC-GT-CC-G
GGAGTGCGAC----A---AAC--T---T---GG-GC---CT--CCG--ATT--C-CAC-G
T-G-T-C-CATGA-AACCGCCA---G-AA--TAA-A--GAT-C-C-AG-AAAGT-GC-GT
-A-GA-CAG--GG-T-TG-C-GGA-AGG--CGAT-C-CAACT-C-C--ACA--TC-GT-T
-ATCGGG-AAA-GCAGGGCGG-AGTG-CCA-TCCTGG-A--GTTTCC--AC-AC-A-GG-
GA--TTGTT-ACATATTTGCCGCC-CCA-C-GGC-CGT-CATC-G--GCGCC-GT-TAA-
GT-AC--G-AG--AA-AT--AATT--T-TCACGG-GAATCTGTGC-A--TTCGG-ACTGT
-G-GGA-AAG-A-AA--GGTGTA---C-----GT--GT-G--CT--CT-T-G-G-AG---
CTT-TA-AGAGGCACTTG-A-T---C---ATTCC-C-G-GTG-G---TG-C--C-TGG--
-CG-G--TTG-CTC-TC--AG--G-CC-GAC--G---CC-GGCGCG--T-TGGC--A-T-
-CATA-GGG--AG--GC-G-ATGATAG-GAAC-T-T-AGGAGA--ATTGTT--G-G---T
A-CTGT--AGG-A-CCC-AAA-ATGAAT--GTTA-A-GGCCACTGACAGAT-AAA--CTT
--TTG-T--C-C-C--AC-CTTGTTGTTGGCC-TCTT--CC-AC-A-AA-T----TAAT-
TA-GTA--CAGT-C-C-ATGAC-CA-A-TATAATGT-ATT---GA-A--CACT-GAAC--
T-CT-CGGT-CGTGC-ATCCC---CCTC--CAGT--TGA--G-AT--G-AACTAAATGCG
-GCGAT-A-C----C-ATAA----AATCGGT--TAG-GGAT-GCAA-ACGAGT-CT-T-A
-CG-TG-AG------CT----ACCT-ATTCAGG-GAC-C-CGGCGTC-C-CCA-TAATGA
--G--GAT--CTCA----G-AAACATGT----TCT---TCCCT-C-G--GT---TGG-CT
C-CC-AC-G-CCT-T-CGTG-GTCT-TGTG-A-GC-AGG-AG------TATAAAC--C--
TG-CTTA-A------A--TTT-CT-GGGTGA-AA---TT-CA--AGAAC---A-C-GC-A
G-AG-GTAGT-TATCTT---GTGGATC-CCGGAAA-GTTG-TG-TCCTCA--CT-C--C-
TTACGCCATACTC-A-GT--T--TGA--CG---TGG-A-C-GG-AGACAC-TTTAGA-TG
---GGTA-GTTCTC-C-CAG-CA--C-ATTGGAG--GGT-CTGGGAGAC--TAA---CA-
C-C-CG-----G-TT-CAG--T--GG---AA--CA-C---CC-CACTG-CGC--G-C-CG
GT-AG-T-AA-C-CGAT-AC-ACCCATAGCG-ACC-CCA-A-AC--C--GAC-TTT-G-T
A----G--CA-C-CTATATA-CA-CGAG-CA-TC-CGGGT---TGC-T-CGGC-TC---C
---C-TAT-GTAGCC-TATTTCA-T-A-CG--AGG-CC-CG-CG-C-C--GT---GTGCA
---C-AC-G-G--AGCAAG-A--TCGAAGA--ACAAA-ACAA---CTCA-G--C-T-AC-
-GT--A-A-T-GT----C-A--GGTAGA-AGTCA--AA-GC---G-CTT-T--ATTC--A
GTG--GA-GA--CTAGAACAT-AGTTCT-AT-TCC--CGAAG-CACTCCCG-CA-C--CC
--GGGA-GCGT-GGAT-TACGAA-CCCG--C-C-CTA-CTCGT-G-TC----CC---CCC
TA-AAGACCATCCC-T---AG---T-CTGTGTG--C--AATTACGT-AAA-ACC---GG-
--C-CTGCTGCTTGACGAC-A--T-T---TACG-TGGCTAAT-G-G-CTA-G-CCGAT-A
---C-AC-GA-TT-GGT-CT-G-CCTGA-CC--AGTGAGCTAAT-T-C-GCTAA-AG--A
CAA-A-T--TGG--CC-T-G---GTTTCG-AGCTG-C-C-CC-TCT--GTCAGGG---TA
G--TA-AG-AA-GGGGTACG----CG--T-T-T-G-CAA-AGACGG-T--C--A--GTCG
-GGATAATTG-ATGCGC----G-G---G--CT---AG--AAAAA-GAC--AT-TGGGCGA
C-A--GCT---CGTACG----C------T-GCT-GCG--GAA-C--CAA-C---C--C-G
-G--TTGT--GTG--CGGA-TTCC-A-CTAC--G-AG-ACAAGGGC-GGT-G---AGAGG
-ATGACG--GTT-GTAA--TAACT--AGG-TATAATTGAGTC-GA--T-TACT-AA--CG
AGTCA-G-T--TG-GTC-TAATAA-TTGG--GAAG-G--TGCGTC-G-C-GG-TCTA-TA
A-G---A---CCG----CCT-GC-AA--A-GTA-GA--ACT-GAC-CTG-GTA-A--TGT
A--ACCAATTA-GGG-GAGGCT--A-TAC-AAT-G-A-TACAGAG--AAGGA-GC-GGTA
G-G-CC-AGC--A--CCC-G-ACCGCCTTTG----GATGTC--AAGCC---GC---AAG-
AA-CC--T-C-C-CCTAAAG-A-G-TGT---GCGATCAT-TCTA--A--CG-TAC-C--C
-CAGCA--GG--TC---C-------CAGCACT--AACG-T-GC-----G---C-TCC-A-
AGT--A-G--GA-C---TAC--TTG----A--TC-GG-GACGGAATT-T-AG-AGTAC-G
TGGACCCG---A--G-AGCAT-G--ATCGGATGG--TC-AAAGGT-TATG---A--GTG-
TGTAT--GG-GA-TCAGT-GT-T-ATTA--GAACTAAA-CG-C-C-T-GGGTCTA-AGA-
---C-TCG-C--GGC-TAA-AAAT-A--C-T----T-CAAT--GT-G-G---GTGG-G-C
G-T--T---TATT-G-----ACGTA-A--ATCGGT--GT----G--ACGGAC-TG----T
-----T------GT---AT-CG-TCC-GGG-TCGT---GA--T--CTC--GT---TA-C-
GG-CAT-A--GTGT-TAT-G--AGA--CTC--TCA-T---GC-C-T--C-TCC--C--AT
-TGAAG--G-GA-T--GGC--ACT-TC--CATTCACTGAGGAGCA--CCAC-T-C-AGC-
G-G-C-TGGGC-AC-CTC-AGCTGC--TG-TGGACCTCCT-----A--CCTTC-CTGGGT
GT-T-GACAGA-TAAGATCT--TATATCCTC-AGTAT-TCCGA-ACAG----A-----AA
G-TA--GGCGTAT-CGGGATGC-T-C---GGA-AAC--GGA-A-GG--A-GC--A-GTAG
-TT-T-CC--TCAC-AT-AGAGGAAAAAGAATT--CGGGG--CCCAC--CC-G-G---G-
ATCAG----C-AATCAA-GGCAG-CC-A--G--AG--GT---GTGCCCCTAAGA--CGC-
AAA-TGGACAG-AAG---AG-GG-CC-G-TGAAGGCC-CCC-AA-TA-TGCCACG-CGT-
T-ATCTG-AGTTAGA-A-T-T--TTCTT-G-A--CTAATCGGC--ACTAT--C---TTA-
A-CC-AA-GATC---GGA-A-G-G-CCA-TCT-GTCGCC-AAAT-CG-AC--G-T-AG-A
-A-GG-CGT--CA-GT----GCA----A-ATGCGCTCTGA--AGGGGA--AACT-AATCA
--CTGT-TA--A----GG-ATGTC--AT--T-GTGGC-GG-A--A-GT------GGTATT
-TGG-G-G---GA--C-G--AC-CT--CA--TC--TTGC-A-CCGAC-C-CCATAGGGA-
--AG-AGCCC-GCAG-G--CAA-G-CAGGGTGT-GA--CGGAGGAA--ACT-CC-C-AG-
-TA-G-AAA----CCC--CC-A-T-A-CGCT-GTAA-TGTGC-CTA-CCC-AGT--A-CA
--GG--GG-AC-AGC--T---A-TTA-GGC--GC-T-A-TT----A-G-G-G-CGCTGTG
AC-GTGC-G--GAGCA----GCA-AC-A-AA--TAAGGTAGA-TG-T-ACAT-TCTG-C-
---TAA-A--GG-AG-CT-AAC-ACCT-G-A-G---GTCTGCCT---A-AGTGCG--G-T
-TCCGG--AGGAG-G-A-C------ACGA-GA-ATGA-TTTA-----AA--T---G--A-
G--A-T--CTCG-GT-CGATGCA-AT-AGTT---A--TT--AA-TG-TA---TAA---T-
TAATGACGT-TA-C--T---C-CTAC-G-CCA-TCTGT-CG-GGG-TCGGT--T-G-GCC
G---AG-GG-C-T-----A---TC--GCCG-TAAGG----CA-C----A--C-C--C--T
GA---TC--GG-----C-------T-A-------CT-GAG---T--GGA-G-A--GGA-C
----CT-GA-C---ACA-GC-A-CCG-------CAG---GC-TTC-CGT--CA-G-----
G---GCT-AT-TGGT--TC-G----C---CA---CA-ACTAT----CA---CAC-C----
--ATGAG----A--AAAGCTA--G-CT--T--A-TT--GTGC-TGT-TAA-CC-TC-T-G
ATC----CA-G---GGG--T---G--T-CAA--C----A-----CACTGC---G-TCT--
GT-GTACGC---A--GCAG-G-A-A-C-AT-AGTC-G-AAAGCG-G-GACGGCAGCG--C
C--C-G-TCCG--GTAG-ATG-TC---GCG-CCG-TAG-TAA-G-CCCTG-AACG-A-TA
GG-CGG-GGA-CA-CGGGA-CCA--TA---GA---C-T-CTAGA-CA---A-TCGATTAC
GT--G--CTAA-------AC-CTGC--AGATAT-CTT-AT-T-AA-CCGCAT--TA-TCA
ACCTGGTGAAC--AG------CAC--CGT-CCG-CG-G------GTGC-TG-CG-ATGCG
GAC------CA--GAAGG-CTTG-ACA---CC-TATCATCCACG--GCAC---T-A-A-G
--G-C-C-C--G-TC-TC-AAAAACT-AG-GTC--A-GC-G-GA-C-ATATG-G--GT-G
-TGGCCT-C-C--CCG--A-C-TG-T--AA-CGG-A-GCGTT-GCG--ATCTG----CA-
ATAA-G--G-CCGT-ATC-G-C-A-TG-CTC-GC-GTG-TG-G-G-TA--CC---GAGTC
-TAGAAG-CTAC---GATTA--AG-CATC--G-G-G-CG--CC-GG-TA-CA-AC---T-
CA---GCCCCGA--GC---CG-TGG-C--C---G-GT-G---CTTA--GG--C-GAA-AC
-TC-CA-G-G--A-GT-ACA-GA-T-G-AATTC-G-GG-CGGCTGT-TTG-GCGA-TACC
GGTAG-AC-AAGTA-G-T-TTTCGAA--GT--CC-CCGCTTA--ACTG-AC-A-C-TTGA
CG-GAT-GACG--T--TGGG-CC--ACG-GT-G-CAAA-GATAG-A--CG-ATGACC--T
C-A---ACTAA-GA--GGATATCG--CC-GTG---G-CAG--C-GG-C-C--C--A-GA-
AGAGA-GTATCCTCCGG-------TCATTA-TGTC-A---TG-TG--CT-T-G-GTAG-T
-CAG--CGCCGTC-T-CATAAGGAC-TTGG---T-GG-A--C--AACC-CGTCAGGTA-G
-A-ATATCGG---AAG-CTGCC-----G-A-A-ATGAC--CG-G-TCA--TACTAGAGTG
TA-TT-ACGTCAT----C-AGAATGTGG---A-C-TAA-G-T-C-GG-A-C--A-G-T-A
CTC-T-ACC-TC----ACC-CCTGCCTTCGCTC-G-A-G-A-CA--ACCA-GAGGG-A-C
----T-C-G--CGG-CGC-TC-ACAGC-GC-TGATG-ATGAC-C--C---A--ATC--CG
GCGTC-AAACATA-GG-A-AC--TG-G-G-A-GG-AA-CAGTACG--C-CC-G---C-GT
G-CTCTAA--CG---GCTGT-T-AGC-TTTCG--G-G-C--T--A-T-TACATG-GGATT
GC--GTG---CCG-T-AC-CT--A-G-CG--C-TA-C--TAGGCA-CAA--A---TCCCA
A--GG-A-GTCC-----GA-CC-A-GGG-GGTACCCCA-G--T--ATG---T--GA--G-
-T---A---CAC---TCTCT-A-TTCCTAC-TCAGG---G-CC-CC-G---T----GT-C
CC-AT-AG-TT-AA--GGT-G-CCA--TA--CGGGCG--CCTCC-CAAC-TCG-TA-C-A
GAC-AGATGGAG---T--GC-GCC-T-CGG--A---A-T-AAAT-GGGCCA-G-A-AGTA
C-ATTGC-T-TA-CAAAAT-CTG-GGAGTT-G-TCT---AATCC-AAGGCGATGCACA--
G--AAA--TA---TC-CG--AT---TTG--T-GAACACAG--A---G-AGG-CT---TG-
-A--C---GT-AGG--TA--GT-CTGCT-CAATGGG--CAT-TC-G-T-CCCGATAT---
AA-G----ATGGAGG--CGA---AT-CCC-GC---GA---AGGC-T-ATAGATC---CAT
G-TTTCAA-A----TCCCAG-A--T-CTGTAACC-CCT--AG--T--G-CGTA-C-GGC-
GCAGC-TAGC-GC-C-AGAC-TTA-CCAATTC--GTTG--A-G---T-TTAAAG--TTTA
CCG-GT-AT-G-CTCC-GGAA-TGCAG-TG-TATA-TTTGT-CTAGC-TTCC--G-AAC-
CC-CTA--CGTCTT-CCTTT-TCCA--A---GGTCCATCGTT-A--ACTGCG------AA
G-T-G-TCCTG-TA-CCCGCACCA-TAAA-TT-T-GCAT--GC-CCG---GGAA---TCG
T-CCAGG-TTCG-CG--TA-GCC-T-T-ACG--CT--GCG-G---CGGGCGGAG-CTC-T
A-AGC-ATA-AT--ACA--AC-TT----ACA-C-AGC-CGCCACCC---TCG-G-TACA-
-AA-G-AAA--CAA---GA--AG-G--TC----TGA-TG--TA-TG------GG-CTATT
CTC--GTC-T----TG-T-AA---GA-TGGTACGTCAA-GAC-T-GAC--AT--AG-CCC
TGCC-----TCAG---AA-TGC-CAATGGC-G---A-A-G-AG--AC-GAACAGCATA-G
G--G--G-TC--ACG----GCCGCAGAC-TTTTA-AA-TGT---CT-C-C--TCG-TCA-
AT-ACT-G-CC--A-C-GT-CCG-CCAC-GCGAG-A---T----GGCCGA-GGGG--GGA
AGT-T-G---CT-CA--G-AC--C-CGA--AT-ATCCGTGCT---T-CTGAGT-AGATA-
-GGCGGCAGGTGAGC-AA-GA-T-G-A--AA-TTG--G-T-AC-GG-A---T-C-C-TGC
AATAGT-T-GCA-TGGTAT-AGCC-G-C-CAACA--GGG-T-GA--AA--CGAA---ATC
--C-AA-G-TGAG--AACTC-TGTCC-G--C--A-CCTGG-A---G-----CCG------
--AG-TC---G-C--GTG--AG----GAT-A--CTG-A-A--GAACAT-CAA--G--AGC
G-CT-CGCT-TG-----GA----GG-G---CT-T--G----A-GGG--C-GG-T--AGTC
CA-GGAGGGGG-T-T---ATT--A-T-CTG--G--G-CG----GTCA-GGTAT-TA---C
G-G-TAT--TAT---A-G-AGACC-CA----AAAG---GTCCGATCC-G-TT-A--GA-C
CGT--GG--GG-CGAT-CAAGT-AG----CGATG----GAGTTA----TCGG----ACCC
G-CA-T-CGC---ATTA-G-CG--A-GCA-AGAA-CCGA-AA--G-GA-AAAT--AG---
CCCG---TC-T--CT----GCACGAC-CCGCC-ACA---------T-GACGCGC-ATCAT
CAC--TAA-AAGA--T-A-CTCTAC--A---CT--G-GAGA-A-AGAC-A--TA-A-CGC
CGGGTCGTTAA-C--TTTC-CT-A-AC--TAG-C-CAAATT-T-GTT---GGCCACCAA-
A--G-GG--CC--GCGTGGT-TTTTC--C-TT-TC--A-T--GGTA-AA-AG-CT---AT
-T-ACT-ACT---GGA-ACAA-A---T-TC-GACGGGTCGTGG-A--GACT-AGA---T-
C-TCC---ATAC-CATATCCC-AAT-T-T--AGTTAGGGC-GG-C--ACA-A-ATACG--
GC--TT-ACA-GG-TAGC--G---CA-CTAA-T---TAA-TTG--GTG---G--A-AGT-
-TA--G-T-G-CAA-A-CG--TAG--AA--ATCT--A--A-ACG---GTACCC--GG-CT
A-T--CA-CTA-AA-TA-GACG--A----G-A-T-GACAT--AAC-C-GT---C-A--A-
-GC--GT--C--A-T-GAT--C----C-A--C-TA--C-----GGT-G-G-C-A-CACGA
T--CGC--G-C-G---GGA-TC-GG-C--G--G-TA--C-A-----AAC--TGCG-CGGG
-G-CG--GATA--T---TGT-TCCT-GT--C-A-G-C-G------CTG-GGCGCGGGC-G
ACCAGAC--AA-AC--C-G--GCGTTGACTT--A-A-CG--C--CTT----C-C--G-GT
----CCG-A--T-G------TC-CG-G-A----AG--A-GGAG-TG-GA---G-TA-C-C
GA--GGG-AAGG--C-GCCT-G-C--CC-T-CACT-C--TA-T-CGTAT--GGA-G-T-T
CGT-G-AC-CAG----AC--GGGGGTCA-TTC--G-CCGG-ACA--TA-A-TCT----G-
G---AG-GA----A--T-GT-CAA-CG-TGC-TGGGA--CCG-AT-TG-C-TTC--G-CT
G--GA--C--CAGAA--AAT-A-A--GTT-C-GA--G--TGT-GAC--C--A--T-T---
AG---G--CG-G-CCAA-TAT--TGTA--A-TT-C-A-CGACC--C-T-A-GACG-T--G
-CCC--AG--AG-----A-AACCC-A-CG-CC-AC-TTTGGACGG--A--T--G-TG---
-AT---ACCG-GAT--TAG----GCA--A-AC--A--C--AC---T-T--G----T-C-G
--G--C--GC--GAC-T-TCACC-AC-C-T---A--T---CA-GACCA---A---A----
G-A-CCG-G-A-TGCG-AG--A-GC-A--T-C-C--C-AG-C-CCAAA-T--GTTGCCAT
A--CCG-AGG----A-T-T-C-A-------TT-----CT--G--T---AACGAGCG-T-T
G--GT----A-C-C-GG--AT-------T-----TGG-TTG-C----T-GATCG----G-
-A-TCCG-TCT-AAT-----GAGA-----G-G--G--TGGGACAAGA-GA-AG-AGGATC
A-TC--TGG----CG--CC-CTGA----G-C-GAT-TCTTC--C-CC-A----GC-CC--
TTTCGG-TT-C-G-TACAC-GTGCC-A--G--GA-T-C--C-GT-A-CAG-T--GAA-AT
--T-G-G-TT-CT-TA-C----A----CAG-TTG---CG-T---TC-CCA--TT-T--TC
--TTTAGAGA-T--TG-G-TAT-CA-CC--C-CACT-T-GCT-TTG--GCGA-G---CGC
A---------CCAA--TC-C---ATTC-----GA-G-GTTG--AT-----GGCATA-TTT
--TGAA-TACGA---TGGA----CT-TC-TC--ACGT--T-GTA-AA-ATC-------CT
TTAGACA--C--G-AG--G-T-GGT--A---CA---GT-G--TGG----C-TCGT-AT-G
-TGAA---AA----GC-AGC-ACCAA--G-T--C-TG-CTTTACC-C-G-GG----CCC-
-TCA-ACTCCG-CTCG--AGCTTAG--C-----TTA--GAT-AC-CCCA--A-ACT-C-C
G-GACCCG--A-G-TCGC-A-CG-C-AAGGTGGCTAACC--ATG-T--G-CGAA---ACC
---G----CT--TTCA-G----AGA-T-T--C-TG-C-GCTGT-C-CGT-CA-GATG-TC
-T-CGA-CA---C-GG-C---GT-CT-A---GCT--GTATTA-TT-C-GA-CTCTGC-CG
---TCGT----TA-----A--TTCGT-CCC-----G-G--CAA-TT--CTTAA--TT-C-
--C-GC-GT-G------T-T-A-GGA--T-CT-CTGGAC--GAGAA-A-ATAGT--GAC-
CGGGA----GCGC-AAGATA-A-TCT-AGGTGACT--AT-TCTTGA-CAC-GTG-GC-AG
TA-G---CGAGTCT-TG-TA-TGCA--GGG-CGG-CGTCCGAC-G-GC--C-TG-G-GGG
GCTTG-GGCGG-T--C-C---GGT-C--GG--TG-TC--GTG------T--TT-G--TGG
-TGG-T--T--TTG-A-CT--G-CT--GGCCC--G-C-T-T-A--GAGTGCA-ACA--C-
TCGCG--CG-G-CTGAGTG--GGTC-CGCG--CG-AACCAGT-TATCC-T-CCG--TTCC
TCT-C-CGGTCCAG--CC----ATCA-TACGGCCTAGT--G-ACTT-A---CG-AG-C--
C--T-G-G-----TC-CAGCTG--GCG-C-CGC---G--AC-GCGG-TA-G-C-ACATA-
AAAC-G--GTGG-CTGAAAGGA--GTTTTT-GT-GT---GC-TAT--C-CG--T-A---C
-G-CTCT-CTTC--A--TTTT--GT----CCACA---TAGGTT---TC-CCCTAA-T--C
GGG-GCCCA-TCC-CGGG-C-TCT-A-C-G-TC-A----A-G-T-T-GAA-GCGT--CG-
ACGA---T-TC-T-G--AGTTG-TCA--A-CCGGC-CGACGCCA--CC-TCCTCCCT-GC
TTAAG-T-GGA-TTACAAATG-GGTCTGT-CTG-CC-A-CG-C--A-TC-G-TC-TC-AG
TC-----C--CTC--CGCTA--CA-T-G-A-GCC-GTT-C-CC-GCG---TA----TCGT
CTGT-AC-TGCTTGAA---CA---GGT--A------C---G--GGGTCCCC---TGGG-G
-T-CG-A--T-GTGG--GAG-TC--GGT--T-C-C-G-TCTG-T-TTGTATGGG-CG-GT
ACC-A-CA------TT-CCT---TCG--T-C-CG-GTC--CTCGT-A--A-A---A-C-T
--AAG--T------A---TCT---T--TC---G-T-T-TC--A-AG-----CCA-T-AT-
--TGG--T-T--AC-G-CTAT-CGC-C-CG-GCACT-CGG-G-G-AAGT-C--G-AC--G
-TAACT-GCAA-GGC-GCT-T-AATGG-GTT-CTG--AG-GG-CGTTC--CT-CTTGCAG
-GAATGC-GTC-GG-------TCA-GCT---A--TGAT-------T--AC-A----ACA-
CG--T--G-CCTTG-----ATC-----C-GG----AG-C-G-AA-TAT--TGG-T-G-AG
-A-G--TTAC-G-TGG---TT--GTGA-A-G-GCCC-T-T-CT--GGGA-A-CCG-CAA-
--AACT-T--G---CGA-AGA-AC--AGGGATT--TCGC-TTACC--T----T--CTT--
C-TTC---CGTT---G-TGCCAGAT-GAT---G-G--CCC-GA-G---T-TCGTAC--T-
-G-TT-T-AT-CG-CACCC-CT---T-GC-T--CCA-T-TTA--GACC-GG-CA-TTTG-
AACT-T-GC-C-G--GAAC-C--GTG----TTG-ACC-ATC-C-GCC--TTC-C-GTAC-
TCACCTTCC-G-GGAC-AG---G-CTTTCCCCATC-CCCAA-GACCT-GG-G-TGG-C-T
--ATG------T-GT-CC-G-GATCA-G-C--C-ATTG--A-G----CCGCTC-GAC--T
TGAAA--A-C-ATAA-AC---A----TTT--CGT--C--GTAC-AC-T-A-TGGGCG---
--A-CCTA-T-------CGATAGAGT-AA-GAC-T-GG-CACAC-G-T-GCTCGCG--CA
C-TATCCCTCTAGG-G--AATGG-AA-T-CAC-T-G-C---T-AT--GGC----TAG-C-
T-G-GG-ACCCCT--GG-G--C--T-C-G--A-T-AA-TA--AT--G-AGAGAA-C-GGG
AG--TTC-C--AACT--CTA-A---C-CT-AG--TG-T---T---CA-AGCT--AT-GGA
AAA-A-TC-A-A-ACC--C-AAG-AAA--T--ATT-CC-GT-G--A--GT-T--CGTGCG
TCC-GTA-C---TGAGGT--T----CG-AG--AA-GC-C--G--T-TT----CT-C----
-C-A-AGTCC-TC-C--A-C-G-CA--G-GC-CG--T-A-G---A--C-----G-G-T-C
A-T----C--ACGCA-CA-GC-A-C-TC--CGG-C-C--C--C---AG--------A-GC
GTAT-C--G---GACGT-GCAA-TG-----AAG-GT--TG-------G---CG--GA---
A----CTGAA---CGT--C-C-A-A--A--A-GG---GTGG-C-AC----A-ACT---C-
AT-T--AGTTC-ACGC-ACTGT--A---A-TGGCTC--GAACT--GGGA---C-A-C--G
CA-GC-G-C-CATGG-----CCG----G-CG-CCCC-GAT-C--C----AGA--------
-C-G-CGAG--AG-A---TTA-GT-C-G-CCG--T-CA-CG-G-CTCT-----T-A-T-A
---C-AAT-T--CTACA-A-----ACATC----TA--A-CG---GG-----AGA-GG-GA
C-A--T-----------GTA-GAC---G-----C----T--G-C--G--C----CG----
-G----G-TC-CA--AA--A-CCT-G-C-A--TAC--GC-A-GTG-CA---CC-GC--G-
---TGTG--TC---CA----AC-A-A--------AGAA--A-AC----T---G-G--A--
G--GAT-TTA--G-GC----GAA--AATG---A-----CAGTC---CCTA--GT-ACATG
-A-A-GCA----TGA-T--CAGA----CCAT-C--GC-------CT-G--T-A-G--G--
C-C-T-ATC---AA--G---G-C-G--ACC-CC-TGCATG-A---CT-T-CATGTCGTGA
-GG--GCGA-CTGGC--T-CAG---A--TCGGT-A-C-A----G-AG--G----A---A-
CA-T----T-GG-C--T-T-C--C---GT-C--CGGGAAT-A-CTCT-C---CA--GC-G
--C-G--GT-T-A---C--GGG-AC-C-C--TTCGG---TT-A-G-G-CGCT-C-----G
AC-C-G-G-A----GC--GA--CACG-GT---C-CG-G-C---GGT-C----A-A----A
---A-CT----T----T----G-------C--G--GAC--A---AACTA-AT--GG--C-
---C-A----C---G-----TTTA-AG--A-GTTGT-CG-C--A---TT-GT-C-G---G
CCT---AA--C-AG---C-AA--CAC-T-T---C-A--A--T-TGA-A-C--TAATT-AG
---A-TA---T--CC--C-CT--GCC-CCTAAG-C--T-----TT--CA-C-T-G-----
C---A-AT-----GG-CCT----AAT--G-TCCG-TCAGAGG-T---A--C-TA-A----
-G-TCC-AC-G-AAA-G---AGTCT-CGATTAGGCGG-C--G----AG--C-C-G-T--G
AAAG-T-AGGG-GCCCC-CG-G-AG-AACAGCC-TGC-GC--C-A---T-GG-G-CC---
G-----ATGGGC-TTCAC-C-AA--TC-CT-C--A-A-C-T--T-CA-AT--CAA---TC
GT-C---TACC-C--GCGGG-A--GA--CG--C--A---T-C--TG---TC-GGTGTTCT
CATG-TC--A--CCA-TCC-AAGA-------T-T-G--G-TCAG-G-G-TC-C--CC-AA
CG--AG------T-GAACCTA--TGG-AC-GCCATG-TA--A-CGA----G-G-GCTTC-
CG----T-A--TC----TCA-CA--C-AA-T--GA---CC-ATACGG---A----C----
--C-G-AA--GATTC-GG-----CA-T-GTGCT-AC-CAA-G----GGA-A-TCGATACC
TAGTG--GCC-TT---C-GT-CG-----AGGCT---C--TATA-CT---A--A-A---TG
AAGG-ACG---T-T-AGGAAC-----T---GCATTCT--ACCT-T-G-AGT-A-G-CTGA
-G-ATCT-CTG---CTGTCAGAC--------T---CAC-G--G-GCGCTGA--GG--G-T
TTC--A-T-CGC--G--A----TCA---C-AGC-AC-T---G-CGCGA--AG-C--T---
-G-TC-G-TT--C----T-CTT--T-CCA----A----ACCACT-CC-CAG-CGG--GC-
--G-CA-T-GC-AGC--AG-GCT-AT-A-ATTACG-G---C-C--AG--G-TG--CCGGT
CT-TG--------CC-ATAC--C---CA-T-----AA-TGG--AAGGT--CCCC-T-T-A
GACGCTT-G-ACGC-TCAA-GTTG-CCA--CGC--A--CAG--T-----C-GAG----GC
G-TA-CT---A-CGCAAA-CTC-----G-G--T--TA-G---GC-CACTCC--T--CT-T
C-TTGT-C--GTATA-GA----A-A-C--CA-GGG-TG-A-A-A--C--T--G-TTA-CT
A---GT-TTG-C----C-G---GGCC-AA-----G---AGA-AACCCC-A-CGCTC---T
---G--G-TCC---C-GC--C-TTGC--CCGAA-TTATG-AC-----C-CGGA------G
---GCTACCCC--GG-C--G---GT-CA-GC---G-CAGAG--TAGACCTG-AG-GG---
A-TCCC-TTGAG--C-T-CCACC--GGTAAG-TG-CGT-TT--GAAG--G-T-GCT--CA
AGC-A--C-TA-TAC--CG-GCCC-GTCCGG---G------A---C--GG----AGG-GA
-----A-GC-----CCAG-TGTTTT--CTACA-A-CGATGAAC-GGTTCCG--C-A-G--
A---G-T--CT-C-CCTTAGG-GT-TCACTGGAG-T-CT-T-GCT-CGTC---A-A-T--
T-TT-T-CATC-AT-A--ACG-GC--G--T--CA-GGAAA-TT-A---G-G--C--AT--
CTA-ATTATT-CC-C--A-G---GA-T--TTC-CA-TT-AC---C-GA--GC---CG---
A-TA-GT-G-A---AG--T-CCTG-A----TAAACC-T-CA-CA-GA---CAT-G-CGAG
-G-C-GAAC---CC--TCC--T-GC--AA--CGGCT--T-GC-CC-TG-CC-T-TGCTC-
G--CTACAC-CA-A-C-A---AC--GA--CAGTG--A--G---CC-GGT--CA-A-C-GG
CATCCTCC-CCTATA--GGTAGCTC--G-C-T---C-C-CGA-TTAAG----TGC-C-GA
-T--AT-A-GG-A--TG-AT-CG-GGGA-TAG-A-AGGTT-T-T--TA--TA--TTTGC-
--CA-G-----GAGG-A--G---A-GAG-T--G-TA----CACTG-G-TCATCACGT-GT
-T-T-C-G--GA-G-TGG-T-G-CC---GTAGT-G-G-AGCA-G-AC----AAC-A-ATT
A-C--GCG----A-CAG--ATA-GA---G-TACTCTG--G-A-GGGTCT-CCG-ACCTA-
-CGGTGT-CCTT-G-CT-GAAGAC-G--GGGACC-C--TT-TTT-TCTTG-TTT-TATG-
-GT---TT--TA----CC--G---ACAG----GT-CG-GCCTTT-A-CGATCGGC-CG-C
A-TTG-AA-TCATGGTAGAT-TAATGCA-GAC----CT-GGCG-T-GCGCG-A-AATA-T
-G-C-GG-TG-GGC-G-CT-T-TTG-A---TAT--TC-GGGG-G-CCGT--TATC-C-A-
-G---AAAC-AG-AGAT-T-ACA-CA--T-AC--CC-ACG---CCT--TA--ACTA-T--
-TCACT-CGCCT-GG-CG---A-CTCTGGTGCT--T---A--G-TG---G-G-C----GC
CTT-GGT-GCT---GGC---A-CGTA--G-C--A----GT-C-CC--TCG--ATCC-TT-
G--ATCC-G-ACAC---G-AT-A--TGGT--AA-AAA-G-G----GT--TG-CC-CCCGT
-CTT-A-TG-----GGCGC-TT---G-TG-C-A-ACG-GG--G--CGGGGGTCCCGCC--
-C-CTTG-C-C-G--CGAT--G-A-TCT-GCA-T--T--ATC-TGTTATGA-AAGGTT-C
TGC---G---GCAGATA---ACCG-A-G---TT-GTAC-TAG-G-AGTATGTAT-C-GT-
--AC-C-C-T-CGCC--CAGG-A---T-CTGC--C--C-CA-A-TT--T----A--GT-G
GGG-GC-G--T--CTGC-AGCAC-C-GCCA---C-AA-T-G-AG--TG---T---T-C--
-A---A--C-AT-G-CGGCTCCC---CACT--TGC-GACTGC-CTT--TA--C--TTC--
-G-GTGGT----A-TTCA-GC-----TT-TT--AG-C-TCACCAACGC-AT-CGGGC-TC
TTTG-TTGAACAT--AGATA--TACCTGCTA---T-GTG-ACT-A--GC-GG--TT-G--
GTA-A-C-GAG--AG---T-GATGT-GC--G-GAC-CAT-A-C-T--CTAAGAT-GA-T-
T-T-C-TG-CTG---------GGGC-G-AC-TCGGAG-T-CC----TGC-GTA-AGTTTC
A-TC-ATC-GAT-ACTGGCCT--CAC-T-GCCAGA-TG-GA-G-TAT-GCGTACTAAG--
CCTG--GCAT-C--GC-CTA-C-TCTG---TTG-TG--A---TA-G-TTAGCACC-GGCG
G-C-GGT-AACACA--CT--G-TC-G-CGGGCGT--GT--TAC-C--TAAC-GGG---TC
CT-G-A-T-GG---CCG---T--CCAT-TTC-TGTC-TCG-TGC-TGTGGA-TT-C-TCC
-GAAGG-GAA-A-T-GCTGATGGTAC-CGCC-TA-CCGTA---CGG-C--CGCCT-G-AG
AGCACTCGAGAACACGTAA-AACGGGGCTTT-ATA--G---CCAGG-TT--GAC-TTG--
AGG-T--CTG-ACTCTTA-G-CCTTAAGGC--AAC--CA-GAGTTCA--T-G-G----A-
-GG--A---GGG-GCTGAGT--CT-GTA---CA--A-TACGG-A-CTAC-ACGT-T-G-A
G-TC-TAC--T-CCAACGA--TTAC-GA--C-TG--C--AC--A-G--ATTTT---T-GG
---A-G--A--T---GTG-TTTTCAG-AG-TAA--GTT--G-AA-CAA---GA-AAGCC-
--AGGT-AG--AA-TTAC-ACTGGC--TA-TACTGCC-CTA---A--G-TTA-A--ACCA
AA-TGCGTT---C-AG-C-A---CG-AT-TCGGA--AAC-GAAG--TA---G-G--C-GC
GCGAT-ATG----GACCA---G-C-A-T---ACGAG--T--TGCTA-GCT-C-ATTT---
C-TATTAAAGGAG-G-AGGG-C-CG-CA-AT-T-TC-C-GT-TCG-AT---T-GTT-TT-
T-TAG--CA-G---A--T-TCGC---AAATCTAA---GGGG-ATAG-TA-G-CTCTTA-G
-T-A-GCTCT-CTCGCTA-G-T-T-GTT-TATCCC-G--G-TT-G-C-GCGATCC--GAC
C-GAT-AT-G--C-GC----ACT--GG-GG-T-GCAGG--T-A--GA---C----C-T--
CAG-GA-TGCAAGTA--AC-GAA-A----C-GGG-GC-GTC--GGC-TGG-AT-C-G---
T-ATT-C-ACCCTCCTTT-TTC--T-AC-GGGT---CAAC-T--A-T-G-A-TC-TT-GC
G-AA-GCAAT-TGGAAGTAAA-TACTG---A--T---CT-T-T--T-CTGAC-GT---G-
C-A------AC--CTCAA--G---GGGGC-CA-----AT-C--G-C-AGCTAT--C-C-G
AT--G--GGTTA--C----AC-C--TGCCA-GT-T-C-G-A-CAAG--G--A---GCTAC
----AA-T--GG------GCTG-G-CACT---AAG--CCG-ATT-CC--G-G-GAAGG--
ATC--CCTT-G-----GAGGCTTTTG-TGAG-C-TACA-T----ACA--GG--GCCATG-
CTGC-G-C--A-ATGAC-C-GGCCTGTATT-A-A-G--CCC-T-T-CA-GAA-A-GCGAA
T-CAC-CGGAATG-CA--ATCCGGAG-CGG---GG-CGCCC-T-TCCCTGC--G-GGCTG
A--GG-T-CA-C----T-A-T-TTAT--CC--G-ATGAC--C-TGA-TGA--T-ACC-GA
CG-CT-GC-G-C-T--G-A-AAG-------ATCTA-C-A---ACGC-CT-CTTC--TT--
ATCG-A--C-GA-TCC---G-----TT----G-CATTA--TT-GG-AGTG-CAAATGCA-
TTT--TC--G-AGG--G----TCCGC--CTCG-T--CTC-GGT-CCG---G--CTCC---
--AAG-TAC--G-ACCCGC---CTG-ATGG-T--C---TG-AT-GT-TGACAA----C-G
--GG--CGC-A-TC-C-CGGAT-GCG-G-CC-TGAACCCT----GTTC--CCC-CCC-T-
T---GC-ACTTAAAA--G--AC-GG-GGG---GAAG-TAAA-GC-GACTA-A--C-G-TA
-ACTACCA-G-TCCGTT--GG--GACC--CCGCGAGA-TA-TC-AACGT-CA-TCCGC-G
CCGGC----GG-CC-AAT---A-GG---T---TAT--T-ATACCTTCC-GC--GG---AG
C---GTTT--C-GA-C-AGTAT------AT-G-ACACGTC---A--T-CG-C-G-G---C
C-TT--CTGC--CTC-G-A--AAG--G---CC--C--TGA-G-GTTT-CGTCC---GG--
-TAC-GCC--CGGCCT--CGA-CGTC-GG---AA--TC-GGGTCCT-GAGCGA----TGT
TG----G-C-ATT-AACTACGA--A-TATGA---GTA-G-AT---TTCGGACG-CGG-TA
AGCAC-TTATG--A------GG------TG--CTTC-CCAC-CCTGT-C-T-ACAA----
-T-TAAAC-T--C-TAGCTTAAC-T-T-CGTTT-GGC-CCGCT-GGCT-A-ACA-TA-GT
C----T--GT------TCG--GCATGA--G-GGTT-GT-CAGCACGTTGTACG-AT-TC-
AG-G--TC-TCC--CG-A-G---TGT-C-GAAG-CGGGT-AG--C-CTGCAG-GC---A-
-ATAA-GTTTTCCT-GC-AT--T--C--GCCG--GTA---CGA-CC--GT---GG-AG-G
-GGG-AAGACCTAGCTATA-CCT-GCGG-ACGA--A---T-GG--CGG--G-G----T-G
T-CG--TGAAC-GAC--GTA--T--CTT-C-GGA-CG-AAGGA--CGTA--A--ATAGTT
A-TGC-T-----G-TG--G--C-CG-CCTT-A-G-G-T-ACACCA-CACAA-A--C-G-A
-CTTT-AAGTC--C-TGAG--TTG-AG-C-C-ACT-TTAGA-GGTA-ATATCGTCCG-AG
A-AAAC-C--ACGGGTG--TT--AGA-CT--T-CCACTG-C-C-C-CA-CCTCC-GCGTG
T--CT-AGTAA-AT-GAGAA-T-ACTGGAGGCAGC-TGCCA-TACTC----TG-CT-G--
-G---A--G-C-TATT----ATGACTCA--TG-GTAAA-TACA-CCAACCACTGT--GAC
T------GGG-A-GAG-ACT-C---AGGCTTGCATT--A-GGCGATTAG-T---T-ACG-
--C--AG-TTCA--A-G-TC--AG-TC-TA-AGATA-GG----AG---T-G-A-AAC--C
-CCA--GTC-T-TGT---GCC-A---C--C-A-AC---G-T--T-ACA-G-CTAGCGA--
-ATG-CG-GG-G-CTC-CGATAG-AG--C--G-TA-C-TCTGCAA-TCAA-C-CA--A-C
C-A-T-C-C--G-TG-T-TG-CAAA---G---TG-G-TGCCAG-TCTAAC--AG--C-AA
C--A-ACAATA--T---TC-CTCCT-ATGG-GTAG-AGTGGT--CG-CGCCGGAT-ACTC
---GAATG---T-G-A-GC-CGGAATCCA-GAGC-T-GCA-TAATGTT-TAAT-GC-TC-
---TCATCCGCATG-G-TA-CCATGG-GT--C-----CTTC--T-GTA--G-A-CAC-C-
AG-CC-A-A-TC--GA-G-A-T-GCGCG-C-GAA-C-GGGCT-TAT-C-A-AG-AA-CC-
-AAA-CTGCA--A-CAA-TCACCCGCTGCCAC-CTTAG-ATGC--ACCA--CGA-TAT--
T-G--T-A-T-GTAGC-TGT-G-AT-AGACA-AAA----TCG--G-ACACCTC--AATGA
GGGGGG-T-GCATATC---TCGG-T-CTATTTC--TT-T-TC-CAG-TACTTCCT-C-G-
GA---TG-TCGCAT--TGTA-CGGA-CCTC-GT---GGT--CCCGTT-GTG-GAGT-CAA
G----AAG-ATT-T-T-ACC-A---AC-T-A-ACTTA--T--TTCGCTCTGAGCCTG---
---CG-GCA-GG-T-CTTCCCC--G-GT--AT-A-GG-TC-GC--AG--CC-C-GGG-A-
GGAA--A-CGGAA-CCGTGCC-CGCA--G--TCC-C--TAGTTG-G-G---A---G-C-A
-GA--G-CCGT--T-GA-C-TATC-TT-G-GC---GGGAGC-G-G--TT-CGGA-TTCT-
GC-ACC---TGTT----CCC-T---GT---CA-C-TAC--C-TCAC---A-AG--GC-TC
A---C-A---A--G--G--A-CA-CCC-G-TC-TCGCT-GCG-TA--A-CC-C-C-TC--
-G---TG-AACCTATGCACT-C---GTTT---GTC---C---TTG---CGCCT-T-T--G
---A-CT-CGGATGA-T-CACG-TGCG-AA-CCGT--TG--T-AAGACCAA-C-TAG--A
AAGA--CTGA--ATTA-T-AG-AA-CGT-CG-TAAC--TCAAA-C--AAGGTTT--CC-A
-G--C-A-ATAACGACAAGC-TCCTCCA-CG---GGGC-GCTGAG-GGAATCCGA-T-T-
GC-GTG--TC---C-GGGTGT--G-T-CGA-GGA-ACT--AG-AG-A---CTATC-T-TC
C-AG--G----CT--G-TAA-G-TGC--A--AGCCA--GGA-TGA----T------TTGC
-TT--CCCGGT-AC--C-TAA--CCA-CC--GT--GG-TGCCGC--G-ATC-CA-CCA-C
-C-AAAA-CCA-CG-T-CGC-CTGTC----A--TGC---C---GC-T---TGGT--TAAA
-C-G-CGC-CAGC--C-GG-G-A----TTA----C-T-AG-AC-A-CCAAA--TTATC-A
TGC-GT-G-ATGAAC-AT-AACG-G-AGT-CGT-T-CCCGCAT-GGC-GGCGCTG-TGC-
-A-G-TT--C-A-A-AG---TG---G--GGTA---T-C-AGCAG--AA-TG-C-GC---G
CACGAG-G-CG-TGA-AAC--TT-A-GG-A--T-G-A-T-AG--GG---A-TCCAT-G--
AATT----GCA--G--GCG--GCT-CCGG-CCGGG-TG--A-G--ACT-CC-TA--TAG-
A-C--CC--CA-GGT-C-ACGG--G-CACA---T-AT-GGTT-GAAT-A--GCATATGGG
AAGCCTG---TATC-TTTG--TG-CA-C-TAAGC-G----AC---T-CG-GGA-ACG--G
AA-CG-CC--AGTATCAG-CAAGCG-AAAGA-GAG-TCC--TCGAC-GT-AT-TGCGA--
A--TCG-AA-CAG---GTA-GAT-G-AT----TAG-A-TG--AGG-T--CC-CT-AG---
CA-G-TCAA--A-G-G----ATAA--C--ATATGTCATGT-TGC--TA-TCG-ATTGG-G
AA---GGTA-TCCGCCTA-GAAA-GCTA--T-C--TGCAGT--T-AATGA-A----TAC-
GCAA-G-TA-GC-TC-ACAC-CCG--ACCATC-ATCCAA--CC--GG--A-GTAT-AA-C
AAT-T----GCT-CCGA--TG--C---CCCC------A-AGGC--C-AT---C-A-A--A
-C-T-CGGGA-CAT--TG-----CATC--T-C-C-C-TCG-C-GT-C-A--C-AAC-T-T
CTCC-CGGATACTCAAGAGC-TTAT-G-A--CG-T--T--T-G--C-A-A--GTCC-T-T
--GG-C-GTCT---TT-C--C-CGC-T-G-GCAAA-CA-T--AA--AAGACTTT--GGC-
-CAG-GC-ACG-----TTTCGTGGGT-A-GAA-C-CGGC-CT-C-A--TTGAGT-AAGC-
TGGC---CCGC-T---TTTCT---C--CGT-G--G-G-AA---AC-G--C-GCCGCCAC-
AT--TA-TTT-GGC-GGA-A----C------AT-CTT-TAG-C-C-AT----AC-GAAGA
-CAG--CGG-T---TCTA----C-AC-A-TGA--TA---GTCTT-G---AGCTGAGT-A-
AG-T----CT---C-TAGTGCGGG-ACGA-CG-CAC-AA--ACC-CCCGCT-GC-ACA-C
G---A---C-CA-T-CCT-AC----AT--GA---GG--TGAGG-G-A---T--T----A-
CT-T-TC-GT-G--T-GC--CAC--TACG-T-AT-T--CCAGA-GC--TG---ATAC--T
--G-T---TT-AA-AAAGG--A-A--GT---TG-C-G-T-T-G-ATGAT-CAA-TTTAGG
G--CGCC-G-AG---GT-CGTTC-C----TGCGACGC--T-T--CA---CT--CA-AC--
-A--AGCT-TT-TCGTCTA-A-ACC-T-G-G--T---T-AT--GG-ATTATA-A-ATC-C
-G---AT-CG---G-G--GTCC-T-C-ATTCC---GG---C---GTCGG-CCGC-ACGCA
GGGTTTT--TG-CTGGA--G----C--T-G-A-TC-T-AG-GAA-A-CC--T-A-A-CG-
ACG-AGAGCA--AC-CCG--AT-C---A-TGGTCCC-T--T--C---CTAAA-AC--G--
GA------C--C-AGA-ACAA--C---GCG--C-GA-----T----AGC-C-GC---CGG
-C----T-A-TG-GCC--AG-GGTTAT--GCCC-ACCC----GGT-CG-T-G-GGA-CT-
C---C--T-AAGG-CGAA-T---G--CTTTT-TGAT-G-AAC-CTG-CT--ATA--AT-A
CC-GG--TGA-AGATA-CAT-A-GAGGTCGAGGTATGC--AA--G--GACATGTAC-GAC
TGAG---AA-CTAGT-GCGAA-AACG-C-ATG-CTGA-GTTATG-CCG--CA---ACCGA
ACAGGCGGA---TTC-T-TAAT-T-GTTTTA----AAACTGATCGG--CCAGT---TGG-
T-GG--AGACCA-GCGGGG-CC-CATCGTTGGG---CT--GGAGGC-----GG--TGGAA
-C-AC-A--GT----TCTGA-------A-A-A-G----AA-----TAAA-C-G------C
C--TGACG-A-T-GT--CC-CAC---T--CC-C--T-AG-AAAA--A---C--G-GCAGG
C-GC--GGTA-AG--AAGG-G-GCGA-TAAACAGGA--A-----CG-----G-C---A-T
CG-C-TAGGC---ACCGGCG-A--T--GCGGACG-GG-G-C-GA--TTAA-GTG-CCC--
---G-GGCGG-GAC---A-ACT-T-----GG-CTTC--C-GTA-CG-AGCACA---ATAT
GA-----AAGT----AT-C-A--A--C-A-TAA--GCGT---G--ATCG-ACACG-G---
-G--A---G--GCT--G-CTG-C--T--GAT--A-A-AAA-C-G--GGC-A-GCTA-TG-
A-T-G-CGA-TAG-AT-TG-G------TCTCC-CT---CCTACG--G-GGT---C-CCAA
G--A----ACAT-A---TCAC-CT------C-CT-CA--GGG-CAC------AC-G---C
-T-ACGGCAA-GA---AG-G--GGAGC-A--T------A-----TACT--A-AC---A--
A--A-GA-----GTGAGA-----GA--G-TT-TGT------GTAGG---AG-GC--A-AG
CAG-GGG-CT-------A--A---C-TG-CC-T--C-T---GTT-T-ACTT--------G
AATA----A-----TAGAC-A--GCG-GGTG-----AT-G-GCCTGT-A-T--AAGT-C-
TGC--TA-CT---CTTC-T-GCTTG-AG--A-G-CCG-CGA--GC--TATCACCTG-AAA
A-C-AGCTA--AC----GAG--CCGC-AAC-GG--CGCAG-TC---TA---CCT--A-GA
C-GAAA---CT-T-T----C-ATGG---A-CG---C-CGA--TG-CCTTAACT---CCG-
-TT--GT-CGG---AC--A--GTTAG-TAAG-G-A--GCG--------GG-G---T-GG-
TG---GCGCG-G-T--T-CCC---C-TCGGT-----GG-GT-----G---T-CG-AGCT-
--C---AATGA----A-T--CAA--GAGG--G--AG----C-TTT--GT-ATA----A--
T-T-T-A--AC-C--AC-A--ATAGCTCC--G--TTT-TAA--G---C-------C-CTC
AA-CT-C----------CC-CGG--G-----TCAA-C-C------G--C-AAT-T-A-TT
CTG-TCGG-TGAGCG-GACTCC--T------C--AGC-----G----------TTA----
---C--T-G-A-G---TCA-TCATCT-T-AA-G-T--T-T--AGTA-G--A-CA-CTATG
---CAG-AGTT-G--T--TAA---A---A-GCACGA-AGCC-A-AGC---G--ACCT---
AG-GG-TG-A--C-TA-A-ACGAAGCGC--AC---TG-----CGCCAA--T-TG--A---
ACTTG--T--AAT--GGG-GCCGG-GAC-AC-A--GGAC-A-G--G---GCAA-T--A-C
-GA--TTTCT-----CTGA-G-G-T-CT-C---T---CG--C-C----TTAGTG--GAA-
-TTCTGT-T-G--TAAAA--C-A-C---CCAAGTCCGC-TA-AGG-AGT-ACG-GGTCT-
C-GCCGGG----G-GGG--GA-G--C-GAAGCA-AGT--ATCTCAAG-TA-TT---A--C
TGG-GA-CG-C---GG----TT-A---A--G--C--GA---CC-A-ACG--GTG-ACCTC
CGCGCG-A-AC---GT--CC-ACC-TATCAGCGG----AT-CAC--GT-----C--A-T-
TACTGA-C--GTAGCA-GGTAC----T---TGA-A-C-CC--C-G-T--A---G--TCTT
-T---T-T-TT---GAA--AGC-G-AA--T--CTCAGTG-CCAGTG-TTGA---CGTAA-
GTG-CACAAT-GACTTCGA-GTG-A-AGATCA--A-TT-AGCA--GCAT-A--T-CAACC
T-ATG-G--T--TCAT-AAGCCGGA-TG-T--CTT-T-TA-G---G-T-----TTTG-AA
GG-A--C--CG-G--G-CT--TGT-GT-C-ACGTAATCCCAGAT-GAGTC--ACGG-G-C
-T-T--C-A---CA-TGAAGCT---CT--C-TACT-CTTT-CCT---TA-C--TTT-AG-
-A-TGTT---CATC-GACTGT-C--C---TC--T-G--T-AGAAGCAGC-----CA-AT-
---G--TGCCAG---GGCCGACCGTAT----GG--CA---ACAC---CG-TG-CACC-A-
TGGCTG-C-A-AGGCTGCG-A-G-T--CACA---GAGGCT--T--CCTAC-GAG-TA--T
TA-C-A--ATT-CTTC-G-CG-G----T-T-C---ACTGTC-T-TTCACCTCCT-CGG--
C-T-TT-T-C-----A-AC-GCG--GGTCTC-C--GTTGCTC--CT--C-C-AG--A-T-
ACTGA-CT-ACGA-TC-ACAT-TAAGT-TGC-C--A--CG-A-A-CTCGTT-A-A-CG--
-GC--A-GTAATG--T--GG-T-G-G--CTAA-CT---A--GTTTGG--CC-GTGCT-GT
C-ATC---TAGC-TCAACT-AC---C-CTC---AACTG--GAA---AC-AAGAG-GAA-A
G-CAGG-GGGA---T-TAT---T-T--ATGG--GAGTA--CGTG--GTC------GGGTC
--A-GTTG-TG-AGGATA--G-TGATGA--AG--T-T---TGCC-A-CG-G-C-T-G-AT
GA-CC--TGCC-T--T-C-GGTT-C-A-ATT--TTT--TGGCA-GAGGT-AGGG-C--G-
CTGTG-G-AG---C-CC-G-T-TA-C-AGACA--CCTC-AA---GT--G--CG-G-CACA
ACTGGAT---GC-ACTTGAT-C-G-C-G-CGTTACATCC-GTGG-A-T-C-G--T-T-AC
GGGT---G-CA--GG-CT--G--TTTCG--A-AG---GA-GGTTGG-T-G--CTA-C-AT
AGT-A-TTTGTTACCAGGCG-TTTCCCTG-CC-TAAATTAGCT--CCCCTCTTAT--ACG
A-AGA-GTTCTTAG--ATTCCCAC-C-GT--GTG-GCGCA--CAGG--C--G-TG-CA-T
GA-CG--TA-ATG-GG-CAACGT-GG-AA--GTAC-A--GC-GTGTGAC--GT--G--TG
GA--AA-A-G---T-T---GC-CTTATC-GACAA-T--A-G-CGG--TAG-T--C----A
----CC------ATCG-CCTCATACTAGCA----GC---CA-ACCG--C-ACC---A-TC
C-AAGTG-T--G-TG--GT-G--GATATGTA-GG--GGCGAGT--ATCCA-AT-G-A-T-
AT-CCG-GCAA--T--CGT-TC-A-C-T----CG-CGTACG--G-TC-AAG--G-AA--T
AGG----CG---CAT-ATTAG--TAA-AGCAG-AA-CCG---TC-AC----TCGG-GTT-
C-T--CA-----A-T-CG-GGC----TA----TCC--C---TAA-G-A--G-GCC--CTC
A--C--GT-GTATG----CT-CC-C-CG----G-C-TC-T-C--TAGTATATC-CC-GGG
T-T----AGAGTG-TTGGT----GC---C-C-----G---AA-GT-CTT--GAGT-A-AC
-A--AGCTC-T----G-ACC-T-GT---GGTCG-AC---G---G-C-T---A-C--TTC-
ACT--C--TC-G-------CA-----T--A----CT-TGTC--AA-TGG-C-C--GAAT-
TTT---TTTCGGCCAGCTGGTTCG--GGT-G-G-CGT---AT-AATAA--C-TCT-TTTG
T-C-CT-----CCAA-CT-G-----TG-TATT--GGTG--GC-T-GCATTCGC--G-G-T
G--T--C--AT--GCACAT--TGCAAGA-C-GG--TT--T-G-T-CACG---CTTA-GG-
CAA-G----TG-CG--C-G--GAT--TCG-CTC-TA--CTAG-GA-AT---GTA-AGTAC
ACCATG-ACA-GTGG-CG-CGTAA-----TTA-ATA--TCGCTC-GAAA-GT--GCG--T
TG-G--A-CG-CC--CGAA---TG-TC-TGACC--GC--C-GGC-------TACTCT--C
CC-TC-TAT--T-AT--AGG-CAA-CTCGC-AAGGGAC--A-AG-TAC---ATTT-GTA-
C-T---CCGG----G--C-CC-GACC-T--AA---CTCACA-G--C-C-CA-AT-AGATG
ATGTATG-GAA--G-GGTCGC-TAGC-TGCGCAC----ATTAGCTAAAAC-AAA--TGAT
T-GT-G-G-TTTCGCTGCC--CTCT-AC-CCAGA-T-GCAC---AGGGTTGGAC-CGAC-
--CG-TCGGCCG-GAA-AT---GCG--AC--AG-TCT-CG-AC-CATGG--CAC---AGC
TCG-GAGT--G-C--GA----GT------TG----AG-C-CT-T-TAAC-GCC-GG-TAT
-TG-T--ACCGGT---AC-CA-TCCTCG-AA---TCTCTG-AT-GAAGGGT-T----T-C
C-C--G-TGGA---C-TT-C-AAGG----A-A-T-GAC-G---C-TGAGT-GG-T--CA-
-GCTCTC-CA-ACAT-G-TTCA-G--GC-TCCCG--CAGTGT-CAC-C-C--A--C--AC
CA-AAG--TGATCTT-T-AAT----GAG-A-A-TTC-G-CCAATG-TAAA--GATGGC-T
CTTTGAACGAGAAT-CGAA---A-C-TT-A-TAC-AAT--CC--G-TA--TTTCCAGGT-
-CCG--TAGGTCA--AAAC-GGTAC---TGGAA-CGTG-ATGAC-C-AC-GC-G-G----
G-GGGG--GG--GC-GTGCTA-T-GCG---TAGCA-CA-ACCTCTG--CTTTGTCAGGC-
AG-AAAC--GTT-C-C-G-T-GGTTG--ACCC----GG---TAGG-CCCTC--A-GGACG
GTCA-TA-CCAA-TC-ATG-A-TAAC-TCTT-CTTCT-TG-CC-TTCTA-CACGTCA-CG
C-GGTCAG-GA-GC-CCA--CGAT-TAAT---AAAG-G-TTG-GA-G-ATGC--G--C--
CGA-CCG-CG-C-CGA-CAGTT---CT-T---CATT-C-TGTAC-ACA-C-CTATGAT-C
CC--A---ATT-TGGGGTGT-A---G-CT-TGG---TAC----A---AGG-GG-CC-A-T
T-C-CA-GCC-CGA--TGT-GTCCTATCGCAG--CT--C-TG-CT-A-T---G-GGT-GG
-TG-ACG-CCAG-AG-CC--TA-T-G-GG-TG----ATTG----TC--AAG-ATAA-AT-
T-A-TTAAG---G-T-CTTATA-ACGTGT------GGA-ATAAGAGGTC-G-ATA-GATC
G-TAG-CCTA--C--C-CGAACACG-TT-CC-A-TCAC--TAAG-AC-AT------TG-G
CA--GTGCC-GTGA-A--GT-ATCGG----A-AATT--G-A-CCTCGGT-AGCC---TG-
-CTAGG-T-CT---GG-T-TGCCA-TCGTGG-AA--TTTC---ATG-TG-A----C-A--
C-CCC-AC-G---C--AGC-C-A-GCTA-AG-CT-ACC-GGT---G--AG-ACG-GTCA-
-ACC-C--ATCGCGG-TTTAGG-GATGTCAGCA--AGTC-CG-G------C--AAAC-GT
C---A-CCAGA-CCAGA--G-TCC-GCAGCAA--G--T-TCACAG-CT--ACGGCGG-GC
-CGG--GT-T-ATCCCGGCGT-TTGGG-T-AGGG-G-TACTG--TCCCGTGAGT-GGT-G
C--AG--G-TACGC-GT-GGCCGGGAA-AGCGT-CAG-GGTCTTTGC-TA--AAG-TAAG
-A-GAGAGCGGACG---A-C-C-AG-T-GGT-C-ATACATTGT-A--GA---TAAA-GGG
-TT-TT-C-TCT-T--T----G--TGT-CTA-CTATCA-CG--T-GTTTAGGGC---TC-
GCTATGTGCCACTGAATT-A-ACGAA-GAT-AGCGTTTAG-TTACG--CA--CCTACCCG
C-CGCG-G-TG--GAATCG-C-TTATTC---AA-AC-AC-GAAG--CG-T-CGT-TT-CT
ACAA-TTGGC-AGGATGT-CTCGG--T-CT-CTC--CC-TAAG-AAGTCTG-CCGGGGC-
GGCGCCGATAC-A-C-TTAGAATA--TTA-ATG-C-CGC----GTACTCACTG-GC----
ACAAGCGA--CG-CCA--GCTGT-ACC---T----TCC-ATTAG-G--A-C-TATT-CTT
GC-AA-CGA----CAC---CTC-CT-T-C---GTTG-CA-CC-C-G-GAATAAG----TT
T-C-CG-ATC---A-TGCTA-G--CA--TT-A-TG-TACCG-G-TG--C-TTGTT-C-TG
-C--CA--G-TT-AAAC-T--T-TGAA----ACC-TGA-AATT-AAGTCT-A--C-----
GG-A-T-CT-C-C-CAGTCG-G-T-C-TT-CG-GG-CTG-A-GG-C--T---CGTCTGGT
AG-T-AT-AG-CCGA--GA-CGTAC---AG-G-CA-G-TGA-GAA-CGA--T-CG-TGGG
--CTCCCC-ACT--CAAG-G--AC---CTTTCCTC-CCCA-G---CATAA---TC-AG-C
A---CCTGT--A--TATA-----CGTCG-TAA--C-TT-CCCT-G-CGAC-ATCATAGCC
AC-A-GA---C-TTT-AA--C-G--C-CC-C--GCTA-GTAT--T-TAC-TACG---GCC
A-T-GA-GCG-G--GT---AACGCAC---T-TTCG-C--ATT-ATATGCCA--AA----C
-AA--C-A-CTCCCAA-AT-TGTC-T-C-GGCGGACC--ACACG--A-CTGTTACGG-CG
GC-C-T-TGA-GCC-GTGA-TCTCGG-TA--TT-C-----ACG-G-AGG-TTCCGG-CTG
--GA-TTCTTC-GT-AAC-A--C-----GA-C-TC-TTTAAAAATC-CCCTC---AGCTG
CGT--T-GCACCT-GCA-A---A--GTCTATG-ACGT--C--C-AG-CCC-TTGC-GTTC
GAA-GG---TTG-TC--CTGCGAA---T--GC--GCC-GCGA-AGTGTCGG-TT--AAC-
GCTTCAG-TTGT-T-CA--A-C-GCG-C-CCAT-AC-----TG-GAT-GAC---A-AG-G
GA-GGT-TT-AGCGTA--GCGCG-CTAT---GG-T-TGTCTA-C-TA--CAAAC---CG-
-GA---TGT-A--C-CG-AACG--G-CC--CGCCAAATAAC--G-----A---GA-A---
-CCC-TAC-C--AAAGGG--GCTT-CAGAA---------AT-GTCCT--CCG-GCCAG-G
T-------GT-TAC-GGCATT-C--G-A-GT-TAT--TC-TT-C--T-TAC----TGACT
-TCTT--G--G-CCT--T-A-CTAG----TC--AGCCA---CA-TACGAG--ACGTTG-C
-TGGC--GATCG---CGC--GTC--ATAGAGC---ACC-GTC----GACCAC-AAA-T-A
CG-TCAG-CTATGA-CGCCTATATA-CAACAAAC-AGTC-AAAC--C-A-A-ATCCA-CG
C----TCGCAAC-CTT-ACG--G--C--TGTCAACT-CA--C-CTTG-CATGT-AA--TG
G-------A-T-TAC-C-CTC--CGCGCG-AG--A--A--CA-CTT--TTAGTC-A-CT-
ATGTTTC--G-GCACAGACGAG----C-GGAA-CCC-GTCC-C-GCT--CGTGACCTGGT
TA--A----A--GGG-GCCCGA-T---TATTGTACCTGAAAT-CTT-TTTAAT-GA---A
G--A-AA--A--GG---CGC-C-CA-T--GA---T-G-CGT-CAGCCC-G-CCAGTAGGC
C-GC-GATT--AA-CTA-ATCCA-ACCCCGTC-C-GT-TG--AGGCT-AG---T---CT-
TT-T---T-CATGT--CC-GT-A-GC-T---AT---C-CAGA-A-----TT---C-TA--
C-G--GT--GG-GTT-G---GTAT-CGC--GC-GTA-C--ATATGCCCTCA-----C-CC
GACGT-GG-AC---CCC-C-ATA-C-CA-CCC--T--AAAGT-CC-CCCA-ATC-T-G--
C--GCG-TTCG-CG--TGGC-CGT-CTC-CGAG-TCTTCGG--AA-G-TCC---GTTTA-
T-CCTTG-C--CGCTCTA--A-AC-GTTCTCCA---G-GT-T-A-CTACAGA-GAACA-A
AC--G-GT-TATGG-AGAGTA-CC---GCTT-AGGGAGTGAT---TTA--TCCGTCAATT
CCACACGGCTTCG---T---TTTTA-TTTTCGC--C-A--GATTG-T-AA-------G--
GG-CG-T---AA--GCAATTTTA--AGGAT-ATAG-GCC-CGAT--TG---T-CGCGTT-
AC-TTCCC-ACCT-TAG-A-C-CGAACCT-TCC--CATC-TCGGC--CT----A-G--TA
A-GACTAG-T-GCG-T----C
>SRR349947
----GT-TCA-C----C-A--A--TCA---G--A--T---G----C------AGA--T-G
T----T--TGAAGCGTCA-GGTG----C-CCGT-C-G-GAAGC-CGC-----CCA-TT--
-TCG-TATG-ACG-CA-A-C-TG-TAA---T-C--AAT--T-------C-TC-TGG-T-T
CG-CG-G--T-ATC--CGTT----A-G----GGA-ACGA-AG-TAT-GCC---C----CA
CGCGC-C----CGT---TG---G-GTT-CTATCATTC-TTAC-T--G----A-CC-G--T
--GCC-G-A---AAAT-A--TG-AG--A---A--CA-CAGTGATAAG-C----TGGCCG-
TA-AGA--TGAGTT-CCT-GTG--A-CGA-T--CCGG-GG---TC-TCC-T-GG-T-A-T
A-GGC-T-ATG-T--CG-AG---GCT-A--------G-G-CC-TAGC--A-GTTC-AAGA
G--C-CTTCCGCC---TA-T-CT--GGCAAC-TAAAC--C-A-C-GG-TGT-GC--AGGT
C--ACCT--C-AA-ATTC-C-AG-----G--C-----ACC-TACTTATGTCCCAG-TTT-
-C--CA---TT-ACGT-GT-A-ACT-A--T--G-CTGC-TG-G--CTT-GGGCGG-TAGG
ACTCG-C-G--AC-GT-CCGGGT-ATC-GTA-TA-TTTAGG-ACG-AC-AT-T-TCT-AT
CAG-C-T-C-TGCGA-TTATTTA-C--GA-T-CAA-A-CAT-CGCGT-TT--TCCGTGCG
--A----TCG--G-AT-TTATAGTCAAC--G-GT--CG-CAA---C-A-G--TTG---C-
GCG-GT-CGCCC-TGTCCCC-CGCGTATCA----C-T--GA-G-GC-C-G---G------
CG-ACC-AGAG-G--G--T-TT--T--TCCATGTC---T-CACTCA-CGTAGTA-AAGGA
----AAGTAAGT-G-G-G---T-CCCTATG-C--CTCAAA-TT-G--G---T---TGTG-
--TCGAG-CGGGTG--GAGC-G-TCTGCTC-AG-G-CGCCAG-A--GA--GCAC-TG--C
GCAAC-CGAA--G---G-A--T-AAT-GC-GC-A---GCAAG-CC-CA---GGGGT--TA
-TGTC--AC-TC--TA----ACT--ACC--T--GAGG-TGC-CA-A-CA--T----A--A
--CGTG---GAGC-CG--CTCGT--A-A-GA-CGGGC--CTAGT-AAGAGG-GG-T--GC
CCT---------AG-GGCAGCG-GCTT--TGGCGG-CG-GCTC-G---GTG--ACTACA-
C-TGC--GAGGA--GACGAA-CCAAATATA----A-T-A-CT-GG--CGGA-G-CC-CAG
AG-A-CGT-A----A--AT-AGTC---G--G--TC-TA-CA--TA-T-AGGTTGCT-AG-
C-G-A-ACA--A-C-GA-GG--GGCC--C-GGT--AC---CT-CT--TGA-GA-AC--A-
--TTCGGGGTT-GTC-GA-CAG---AGCA----G-G-C-C-A--TG-G-CCGCC-CT--A
CG-C--GC--AGG-CACG----A-G-TGCGCAA--AAT-CAGA--GT-TTCG-T-CG-CC
G---C----AG-T--C-T--T-TTTG-TTGA-TAG---ACTGCC-CA-CGCCAGCATA-T
-G-AGGTTAT-TGCAA-GGT--A--CCG--CT-AGT--A--T---CTGAACACTC-GC-C
T-GC-CGCTTCGAGAAGG-AC-ACC-AACCGAC-TTAGCA--CA--ATTGCA-G--TCT-
AC--CC---AG-TT--A--AAA-CC-A-TC--GT--C-G-C--CT-CG-AT--C--GG-C
GTCTACAAAG-A--GCAATG-----C--G-TTCCCGAA--TGT--TTTC-TA-CTCG---
-T-T-TGGTAACC-AAATACG-GG-C--GCC-G--CGA-G-TTT------CG---CG-AG
T-T-G--G--TAGT---T--A-AT-C---ACC---CTCT-TTGC-AAACACCA-A--GA-
CA-GTTCCGC-AGT-CCC-TACA--TT-CCC-C----TA-G--CC--GGG-AT--A-GTG
G-T-TGC--TCC-TA--G--T-A-G-C-GA-CATG-A-A--CGC--G-T--------AA-
T--CT-AA--TA-G--G---C-AG--CTGC-TATTG-C-GC----A-GTG-A-G-AC--A
AT--C-G-AAT----GG-C--C-C-----A-GTG-TTGAA--AG-G-ATCATAGCGTC-C
--G----T-TAA--TACGC-A-ACA-AAG-CGTTAGCC-G---T-T-A-G-CTA--AAGC
CACC-G--TA---G-GCAG---GG-CTTAA--CAG-GC-TCGGTCT--CCC--C-TTGAT
A-CTATTCA--G---GC-CGT--CT-ACTTA--CCTC--AA--T-TTGA---GAAGGC-A
-TC-A----A--C-A--C-G--A-G-T-A--C-CT---G-GTCGCT-TG-TTCA-TCG-A
ACATCCG-G-T-T-C--AT-GAG-ATCCACG-GAGC---CGCGTAA---CTC--TCAGCA
CCGG-TT-GGG----C--ACGGC-GC-C-GAAGACTT--GC-A-AC-CA-A----TGAC-
-TTGC-C---CAT-G-GCA-CGC-GC--TGAACA--GT-T-A-----T--G-G-TT----
TG-TTAC-G---TATGA---CC--G-ATAT---CGGA-G--AGTTG--C-C-TA------
-----C-CTACT--ACCGAG--GC-AAA-T--TT-----TTAT-----A-C-CATGA--A
GT-T---C---CCCTC--C---T--T-TT-CC-GGTA--AGTTTCC-AACC--C--GCA-
AA-CC-T--G--T-TT---GAT-G-GTCCT--G-C-TTG----TCCCTAC-AA-C-ATAT
T-AGAA-GAGATG-AG--AAC-T-AGC-T--TT-C-GTT---G--GC--CA-CACG-A-T
-CGGC-TA-CTGG-AG--G-AGAG-AA-A--CTGTTG-AA--G-T-GAATGT-GC--C--
CG-TA--CAT-G-AT-CC-T--------TAG----ATG-G-C-GG-------TGCC-CG-
AC-AG-AGAT---AG-TTGACG-CAA------AG-C--GTT--GC-C---ACT--G-T--
-----ACT-T----G--C-G-A--T---G-TA-TT-C-AACT-CC--C---T----C-TA
A---C-AA-AGC-AGGA-GT-CCC-TA-GC-TAA---C--AGT-----CT-ATCC---C-
T--AC--TC-AG--CAGC-TT----G-G-C-CAA-G---AAGCTGACGCGCGG--GTGCT
T--A--C---TTCGA-GGT-AAGC-T-C-TCC-TAG----CGTG-AC-C-GC---CT-A-
G-G-TT-A-TA-CG---CTC-AGGTT-CGA-T---G-CAGGCC--A-AGT-T---TTTTC
CGG-A-A---T-C-C-A-TGT-C---GT-C-G-CC---T-TACA--AC-C-AC-A-GG--
ACA--AG-GTGA-T-GCAAG-T-CA---G--C-AAC-G---CCA-CG--TAC----A---
GCC-CT-CAT--TCTC--T------G-G-CTC-----AATTCCTTCACT-G----TT-GG
GGATTAGG-TA-CTTGATTGAT-GT-TTTTATTAAC-G-CC-GGG--TGTGA-GG-A-GA
GT-CCT-GGTTA--TGGCCCAGT--G-TT----GG-CAT--T--CA--A--T--CTC---
CG--A----T-TTGA---C--AT-A-T--G-AGA-A-GG--G---G--AA--TC-A-GT-
AG--AC--TA-T--TG--TTG-T-A---CT-CG-GG-T--C-CATG--G--CT-CGAGTT
TAGAGTGA-CG-ACC-CGCATC-TATTGACT-CA-C--CT-ACT-GTA-T---C-T-CAT
G--CG-GG-TATAT-GAT-TAGT-TTCAAGCG-C-C-CTC-GATAACACG-TA--TC-GG
AC---CA--GAAC-AAC--TA-AG--GA-T--T-T-TTCGG-C-T---G-TA---C--A-
CATA-GG--AGATA-CG--T--TG--------T-TAATGAATTC--AA---TG-CT----
---TC-GGCA--C--C-GC--CTAT--------A---T--A-G--G-TC-ACC-A--TG-
T-G-AGTG---T-C-TTATG-CT---GG-G-G-A-GT-C-AG-TACGA--C--------C
GG-AA---AC--T--C---CCAAAAAG--A-G-G-GCCA-ATG--G-TGGTA--CCG-C-
G-ACAA-T-G-AAC---AC--GCG--CAC--T-G--CA-AA--TG-A-C---C-C-A-AA
----GTAA--TTACGC---GGGC-GT-GAA-A-CC------TCGTC---CG-CC--TT--
T----TA---A--TGC---ACTA-G-T---TTCG-T--CC--GTCG-AAG-GC-CTCA-A
CA-TTG-TCC-CTA--CGAG-GCC-AAT-AA-CT--T--T-GA--AG--AGATT--A--G
AG-----T-TTA--CAT-TG-GACT-TAGC-C--CGGCC----GCTT-CCTGTAAT-A-T
-CGT-TT-A--T-G---GAA-CT---GC--AC--TCA-A-ACG-ATGC-GAACG----C-
GT-----T-G-CC-TAG-AT--G-CT-ACTAGAG-GC-CGG--G--AGCCT-G-CCCTGA
-CGA-GAGGAAATCATGAG-CGG--AGA-TC--GAC--A-G-GGGG-CTGT-C--TG---
-G-G-C-AC-CGT-AC-GAA-----CCCT-A-TAC-CA-AA--C-GTG--ATGT-CAA--
T----TCT-CGTTTGAG-T-ACTCTC--CTCCA-G-GTCAA-C-T--TAT-ATGCGC---
G--CA---CT--G-GA-TA-GAAC---TGGCC--TAT--TT---CA---G-CTCT---AG
--A--CAC-TG---AG-C-GCCA--GA-CAT-AAT-GGT-TGG-T-AATA-CTAAA--GC
-TTG----C-GGAA-AGTGCC-GTC--TGGCTG--GAAC-AT-CGTCG-G----TAGCG-
--G--GA-C-GA-AGG-ACCG---GCGCC-GTTC---TTGGAGACATA-T-CAT-C--GT
ATC---T-G--GA-T---AG-CTGG-GTCACCA-AT-CA--GT-AG-----AAT--T-T-
TATCG-T-AA-GGT-GA------GT--TA--A-TCC-CTAAGATAA-A-AG---CG-CCC
CTC-A-ATGAC-AC-CGG--G--A-C---T-A---TAATTC--GAG-T-C-TC-GCAT--
C-CAG---A--GG-C---TGG-C--GG-----GCCTG---G-----AG-C--ATCA-TCA
---A--G----GA-TG---TAA-C----CC-CG-AG-C-ATTG-C--GGAAAG-T--TTA
G-AA--AC-TTCGA-A-A-A-T-A-TCC-TAC---TA--T--T-ATTTTT-GAC-A-CG-
GTTT-GAATTC----G-GG-ATA-G-TAT--TGC--C---T-T--C-T---G---TA-G-
-CAC-A-TAG--T-GC--CC-GGACC--CCCG---ACG---G-TTG---C---ACAG---
TTA-GA-G------G-TACACA-AC--A-GA-C-GGCAC-C-CC--G--C-TGTATA-A-
G-CATGA-TTC-AG-CAG-GTTGT-CC-ATAATGT-------A-G-T----CG--GGTT-
C-TTG-G-TGG-GTAAGT---T-CAGCA----C--GT--GA--CT-C-AATGCAT-CC--
-CAG-C--TG-TG-A-G---TCG---G--CGG-AG-CTTA-GACC-CTGA-ACCC--G--
GG-GGTT-G-C-T-G-C-CCA--T-CCAG-GCAAATACT-AGGGT--T-G-G--CA-CGT
GCG--C-ATGA-C-ACGAC-G-C-GCGG-TA--------A-A------G-ACTT--TAA-
ATC--TT--A--TAT-A-T-CG-TCGGC--GA-G----CGAG---GTAGT-T-AA-CTA-
AA-----G-T-G-C-T-GG---TTA-GT-AACGACTCAA-TTTT-ATGGA-GAAT---C-
-AGT-GC--T-G-G-CGC----A---CCC---CGTTTT-TTG-C--GCC--TGAA-TGCT
-GT-AA-T-G----GA-A-AC-GA--GGACTCACG-CT-GG---CGG-TGG-AGTGAAGC
G-CCTTTC-G--G--G--CAGA-ATATCTAGC----CAGGAA-C-C---CAA--GTAAC-
GCGCCGC--CT----C-C--AT-GAGC-GT---TAG---C-A-TG-CA-GGTACCCTGTA
GCC---CGCC---CGTTT---AGG-CG--G-C-------TT--G--GTCCA-----ACAG
CA--ACGC-C-A-GG-TCTCGGC-A--GAC-T-CC-ACC--C-TA-AAACTTA-A-TG-G
CA---T-CACCA--GG-CAT--TGT--GGG-A-GAC-AG--AC-G----AAG--TG----
T----C-T-T-----C-G-T-AGA-A--G-CCT---T---TG-GA--AT--CG-CACG--
TC----TGAA----A-C-CCGA---A---G-C-A--ATAC-GA--G-C-AAG--AA-A-C
AA---A-T-TA--GG--GCGC-C-AAGA----A-TTA---CTAGG-GA-GA--T-T-AG-
-A-CAC-C-TC-A-T-A------A--GAGGTTTCG-GAG----T-T----T-GGTTCA-C
AC---G--CA-CTGTG--G-G-CG-AA-AG-GCG-ATC-TTGG-TC-C-C-TCTGTC-GT
-A-TCCGTC----G-TA-T-C--CGG--A-AGTAC-GATTAG---C---CGC-TTC----
A---CG-CG-AGGG---CGA---GTG-GGGGT--CCC-TA-CAA-C-A-TA--C-A-GTG
GGTCCTGGC-AT-AC-----GAA--T---ATGCT-CT--GG----C-TC--T----TA-A
GAT-AT---------CT-G-TG-C-A-TA-TT--CCT-CCA---AG----CAGGAGT-GG
CAC-A-C--TTAAAT--T-G-GATG---T-T-TCATCATC--G-C--CTTA-CAC--CTG
TT------AT--CGC-AGCTAGCATC--CCTATT-CCA---GTT-C----TTC-C--TCT
-TGAAATCT-TT--GC-G-----GTTATC-GGCGCGTG-CT---CA-GG-GCT--ATTCC
---GCCA-C---G-A-CAGCCG-----CCC-TCGGTGGT------C-CCTA--GAT-G--
--GCGGC--A--GG-GC-TCCCTGA-AAG-GC-A---GCTG-A-GG-GC--TTCCCCGA-
GCCGCT--T----TG---TA-CT--G-GCGT-TA--ACCT-C-A-AAC--G-TGTGCGTT
-TA-AATTAGT---AT-C----CT---CA-CG--C--C--A--G--TC-GG---C-G-AA
-A-ACGATCGC--GAT-CTC-G-GTG-C---T----C--A--GG-AGG----G--TGCCT
AGC--CG-GGG-GCC---C-A--CG-TTCC-G--A--GTAGT-A--GGGTC-TGTCCTTG
-ATTTAG-ACTGAG-CCG-ACGT-G-GCC-CA--A-A--GCGGAT--AGTG----CA-CA
CAC--AC-CC--G-A-CCGG---GGTG-C-TCG--T---C--C-CT-A---G---GG-G-
-TC-----A-CA-TCT-T-GTCG-GA-GT---G--TCA---TC-ATTT--C-T--G-GCC
TTCAA--T----TAA-AAGGG-G-T-C-TCAC-C-A-C-ATAC-G--C-A-TCTCG-A-A
GGAGCAGAT--CC-CGGCCG--TA-AGCT-C-CA-G-CG-CCAGAG-G---C-GG-C---
GCTC---TA-GCCC---GACC-TA-C--CGTC-T--TG--T---GGG-GT-GG--CACT-
TG-AAC-A--A-TT--A----TAGATC-AGG-AGTATTGG-AT-T--CA---GCGG--C-
TG--A-GA----TG--G----GTGGAG-G----GA---GGTTC-GTCA-ATT----C-GG
-CA--C-A-GAT-GACGGT-A--CTCC--A--C--TT-G------G---G--A--C-TCA
TC--GAGTAC--A-C---A-TC---ACCT-C---GTT-T---A--A-A-GA-G--TG--A
T--T--TCC--TCC-C-T-C-TC----CGT-C-C---GA--AACC------C--G-C--A
TG--C------CC-----AA-C-AC-T--A-G-T---T---C----AC-GT-A-TG-T-A
CGG-AC-GGTATC-CC-GC---CT-C-TCCGC----AA-T-TA-GG-TC-TC-T---T-C
T--TC-GC-GCG------G-AA--T-AGTT-GA---GA-CAC--ACTATCA-CTAA--GA
----G---TA---CCT-ACCG---A-A---TAC---TTGC-T-AC--GA----A-A--CT
---G---G-ACCT-----GTT---GC---C--TT--C--CCA-AT----TAT---TCTAT
--T-G-C-GC-T-GA-CA-A---ACGTCA-ATTGA--GA-TCG-A---ATAGCGT---TG
-A-TT-C--T------GTAC----CAGCGT-A--C-CG-A-C-A-C--CAACA--TG-TG
--AC--T-G--G-CTC-TTCG-T-C-CCGT-C-C-TA-C--AGT-G-G-G--GCA--GAC
GT--CA--GTT-C---G------C-CC-A--A-CCC-GATTC-AAAAAA-C-AGAT--CA
ATTG---AC-T----CT-GAGG-CC--GG-GCGC--C-A-A---C-GA-CGGC-AC-CT-
-TA-A-C-TTAC-TG-G-TTCGAGA-T-G--C--TGAC-ATC-AGAGC--G-----TTAC
AAC-A-G---GT-ACA-A---G-CG--A--CCTGTGT-GA-TTC-G--G--CG--GA--T
-CTAAGCCC-TCA-A--AACTGGC-T-----G-T---ACGG--T-G--TTG---AATAA-
T-T-GTA-AT-T-T-C-GGG-A----C--TAAA--GG----C-C--AG--G--AC--G--
---TTC-GA-GCAT-CT-A---ACT--GGC--T-CC-T--TG-A----TAAG---CTAA-
GGGT-T--T-G-AGC--AT-----T-G-AA-T--TATC-GCAATAC---G---GGC--A-
T---GGTA--ACC-GGT--TCC--AA-TGTT---G----G-A--A-G--A-T-GAG-CC-
----------GG--A-CCG-G-C-------C-ACTCA-G--AG--GC--C-TCCTCTT-A
G---C---C---C-C-T--ATTC-G-GAGTTTGG---ACCA-TT---A----AT-A---C
A-GA--A-A-CC---CGTA--G---------TCCGAC-A-GG-T--G---A---A--TAT
TG--A--ACG------T--TCG-CT--C-AAC-ACC-AGACA--GC-C-CT---GGG---
--TT-C-GG---CA---AA---GCAG-AT-T--CTTG----TT---CAGGCAGATAG--A
ACGCGAG---GAACG--AGGA-CT-G-AGCT-TT-GTTTCTGGCATTCA-CC-CC--TCA
A--ACG---CGTTAT-GCG-T-TTCCTT-CT-CG-T-C-AGCC---T-GG-GA--CT---
GGA--A--A--GTC------AC---A--CG-------T---TCAAGTTGCGC-A-T-C-A
-------G-A--CTCACTTC-T-C-TG--A-TC-A--CT-T-GAC-----GG-T---A--
-C-C---GT-GA--GTA---C-GG-----CGGTT-AGGGGC----T-CT--G----A--G
CTT-A--AGCG-TTA-A-GA--CTCTT---T----C--TAC--C-CCG--AGGA-GCGT-
GT-GAT-A-TCT----G--GC----TGATTAGAT-----G-AGTG-T--GCCTTGAAAGC
-GCA--A--AAGC-TTACGT--GAT-T-T-C----TA--TG-TCTT-CGC--GCT-GT--
--G-GCC---GT-CTAA--TGCTTTACACG-A---T-G-AACGG--GT-AC-GGCG--GG
--CGG-C-ACAC----A----ACAGTC--GGAGA-CCT------C------ATG--ATGA
-C----CG--C-T---G-T-G--ATA--CCG-G-AA-GG-TGC-AA-AACGA-G-A----
GTAACT-CTGGC-CTGGCGGGGTGCC---A-A--AATA---GG-ATGGGGA-A-TT--C-
TA--T--TC--T--CC--CCCGAGG-A-GA---G-AGT-CAT-GT-TT--AACC--TT--
C-TTG-CCA----AT-A---A-TA-CT--CGAGTG-------GTTCG-CCT--CC-A--A
ATGG-GCCT-A--CC--TTTCTCTCCG--GT-TG-C--TCG-ATGCG--GCAAATTGTA-
CC--TCT--CAAC--GC-TCTC--A-A-G--A--ACTT-AA-G----GG-AC-GAAT-G-
-A-TGT---A--GCCC--C-T-T-T-TG-C--GTT-TGAG--TA--TTTTG---G--G-A
--AGTGCAC--CC-CGA-G--TGAT-CGAC-AACG-A-G-TCGCG--T-AGTACGAC---
---G-G-G-----T-A-T-AATTC----C-AA---AGT-TCGT-GT-AA--T-TTGCTAC
-AAGAA-GAAA-T--AGACCT-CC-GCA-T-TATAC--GAT-C---TG-GTT-AGC--A-
AGGC-ATTG--CTC--TAGCA-TTA-A--TGCA--GT-GAC-GG-CCG--C-G----GT-
CAGT-GGGT-AGGCTAAC-G-AAT-GA-AGC--GCA-AATT-T-G-TAC-G-C-A--GTT
-AG-TG-C-CGT-CA-CA-C-TTA-AA--T-T-AA--CT-GGA--ACTA--GC-GAAAA-
CACAGTCTC--AACCTG-ATA---AAGC--TCCG-A-CGG-CCGTGT-A----CCACGGA
CCAG-CCA--TAG-TTC--T-T---AATAATT-GT-G----G-G-TGTC--AA-T-TTA-
-CGGC-CCCTAGGATG-C----ACCA-TGCTGA-TC---TCTA-ATGCAAA---GTA-C-
GA-GC-G-C-AT-CC--ACTACT--CAAG--C--A-G---AT--GGTC-C-TT-GGC-AC
AAATATTGCGAG-TTTACGA-AAGGC-A-GAT-AT-AAT-G----GCG-A-C---GA-T-
-TGC----GGCAT-ATCT-GT-CCT--T-T---TAA--A-A--CA-TAC--ATA-GTTGG
----CTT--A-C-AGTT--GG-C-T-A---T-GG-T-------C--G--A---G--C--C
TC-----G-G-CCC--TACG--GC-A-TCTG----C-GACAT-GGT-GAGCACAA-ACA-
CCTGC----G-CG-TG--G-CTT-CTC---GTA-CT--A-TTT--TCAGCC-G--TAACA
CA-C---GG---AA-GT---AAT-TT--CA-TAAT-G-CCTG--TATCGG-CT-C----C
-A-CC----T-T-CT-C---GC-GT-GACGG-C----CGA--TTA-CGGCG-GGTTAGG-
T-TTAC-GGTGAGTCGAT-C-G-CCTGA--TAGAGG-AA--GGCAAA-C---CT-TCGGT
GCGC-CGTC----CT-C--A----CCTT---GGA-AT-GCA-AG---A--TT---GT--A
CCG--CCT--GTAT-AC-C--A--TC-CACGG-CGTCA----CA--TTAC--A--C--GA
-T-TC-GA--TA--AA--CC---CAGC--GCT-C-A--GGAATTC-C--TGT-CT--CTA
-GAA-TTCAGGAG-GGCTC--G---TTCA---TGTA-T---A-CACAGG-CG-G---A-A
GCGGT--CC--T-A-TC-AA--C-AG-C-T-CTG--T--C-C-AGCC-A-ACTCCG-GCG
---T--TG-T-C--ACCTGA-C----CC--TTAA---AGTT-----A----GATT--GC-
-GTGGGA-TA-A--GCCG----T-G-TC--TC-TGCCT--AC-AGA-G-CT--A---GC-
-A---CG-GTT-C-AAA-TTAG-T-TG---G--TA--G---GTAC-G--CA----GATA-
AAGA---GA-CG-A-----CTGA--C---C-T-AC---ACC-GTT-A-AC-GC-GGGC-T
T-A--TAGCG-A-TAG-T-CTC--TA--------C-A--GC-GTCGA--AAA--C-TTTT
---T-AAAA--T-T---G-CC-GAA---CT---TTA-T-T----T--CACGA-CCCTAGC
-CC-AAG--GAG--TC-T---CAGG-----T-T---A-CACG-AATAG-ATGC--G-AC-
CTG-T---AA------TTA-A--TA-AC-CC-CC-AAG-CC--T-A-CTAT-AGGG----
G--TT-GGACCTA-ATA-G--AGCC---A-T-GC---T--A-C-ATG-GGAGCATC-ATT
--CGA---AG-GA----TTACATT----A--CA--T-ACC--TGT--GTCTA--GTC-CC
G----AAGGT-----T--GCG--C----T-ATCG-C---A--G-G---C-T--A-----A
--AC---TC--A--T-T-A------GGTCAAG--GA-TT---G----C--T-CA-G--T-
-GC-C--ATTT--CA-CAC-TC-AC------G-T--C-A-CG-CAAGA--G-GAG--GA-
-CA--GC------TCT--T-T--G-A-CA-A-C-----GG----A-AA-G-G-CCC-A--
-T---GT--CGA-AACC-C-CC-GAA-T-AGC-TA--C--TGGAA-GTC---AC-CA---
A--ACGC---A-GC-TCG-------T-G-TGT---C--G-T-TGACCGG-CA--C--G-A
TTG-----G-CTC-G--TA-G--------A-TCC--AT---CAA-T-G-TC--T-GT-A-
G--GATT-T-CTCAC---TCGTCACTTAAAGC------G-T-CTTT-C-AA--AC-GT-G
---GCG----GTC--ACAGGC--T-A-CATT-AC------A--T-A-TT---GCAAGG--
-TA-AC-CC-A-A--G-CA-AA--TC-A-CC-GG-C-GGC-ACATCT--CTT-----AA-
-AC---C-G---T-TTACTCCT--T-CAG--G-T---CATATA---A--TCTC--CG-TC
-GAA-AG--CTC---AAAT---C---TGTA-GCA---A--CGTA-TC-T--GA--GTT-T
GCG---AA----ATTAC-GAC-C-ACT-CA-C---TA-CG-A-CCAGTAATAGCTA-GTG
--TCTTG-AG-TCC--GCT--A-TTTC-GGCGT-GAG---TAA-CT--TGCTTTGC-CG-
T---CT--T--AA--TAC-C-C-TA---GT--CGG--GA-CC-CTA----TCC-CT-GT-
-C-GT-G--TC-----CG--G-C--G---G-TG--GCC-A--C-T-----G---C-T-CA
T-CGA-----CG-TT---CC--ACTC-GCC-C--T----CCT-G---TC-GA-----GAT
-G-----G---TTTT-----TCG--TC---TTTCC-----A-TT-G--T------C---A
A-G-G-A--AG-GT---G-G-------CGCTA---GAT--GC--G-CGC---G-AAG--T
--CAGCCGAAG--GAT-G-CG-C--T-C-CAACAA----C-CC-C-G---C-C--A---G
TGCA-ATAGATA-AAT-C-GCT-GGACA-TAATC--T--T-GCTC--G-AAACA---CGC
--------AAC-TTGC-T---C---GG-T-CA-A-A-GTT-T-G-TTTG-A-C-ACGAC-
C-GT--TT--C-CA--AGA--C--TTTGTA-CTG----GGA-CACG--A--A-CACC---
---A-CC-AG-TG-GG-AAGCC-AA-GA-TATTCGAATGAGT-A-CCT-C-C--G-T-CC
-T--CC-T-CTGCCAA--CGCG-CC--CAAT-TT-CCAGC-AG---AG-AA-CGG-CGC-
-T-GACTCT---A-GCCC--AG-CCA-G-AAATC-A--T--------GG--G-AAGC-C-
--G--ATTGCGGAG-C------A-T-A--GG-AA-AGCAAA-AGCTG-T-T-GTC-TGCA
-----A-G-C---GCC---CG--ATA-GG-----AG-CTG-GC--GA--AG---G-G-GG
-T-AC-CTGG--CTGTC-T-A-CTC--ACAGC-AG-A-AC-T--TCCGAT-TCAA-AA-A
GG-T-AGC-GTT-GG--AG-----GC-GAT----TAG--G-CGC---G--------G---
C-CCT--G--AG-GCA--CTAG-TG-TA-T----G-G-TT---A--CGTTA-GA-CTCG-
-AGC-GTG---T---CC--T-TAGAGA--T-GACGCC-TTT-A-GGGAACTC-TC-A--C
G---GCCA----CT-GC-AC-A-TAC-C--T--CTTG-ACGG-G--A-C--G-C-A--A-
CA-A---AT--G--G-ACT-T-AGTAC--CC-ACAACGC-A-CCAGAAGA-ACG---GCG
GTGTG--TT-G--GTAC----T-T-AG-AG-TAAA-C--AT-T-GTAG--GGATC-CC-G
A-GCG-CGT--C-CTGTG-T-A-TTA-G---A-GA-G---GCTT-TTAGT-AG-CTT-T-
--T-----TA-A----AC-C--G-T-AAA--CC-TAGTTT--CAG--A-C-A--A---G-
--A--A-T-GAGTGG--C---GT-A-CT---GT-GTAC-C-GGAGT-A--T----T----
A-AT-A--TCCCTA-GCGAAC-C-GGT-AA----A-A---CCTAC---A--ATAT-AG-G
-G-GT---G--ATG--A-CCG-GTCC-CCTA-GT-A--CC--CT-T--CG--GTAGGATG
AGA---A-C-GGATCGC---TGAGAA-GG-A-GTAGCT---T-GC---AT--GTA-ATAC
T---G-GCCGAG-AA--CC--A--A---C-GGGG-G---TTACC-CTGGCT-GT--C-AC
ATG-G--TATTAA-AG--C---CAC--ACAGGC--CCCC-GG--TTG---G--TGT-GAG
---C----A--AGCTGC-ACAG-GG---GTT---T-AAT--CGT-CTAGT-AA-G-----
CCAGA-GCTTTAT-A-T--A-GGA--A-A-GAAC---TCCA--GG-----TGAG--TTT-
G-----C-C--TTC-------ATC----TCCA--C-TATC-T-CC-A-T-TACCGC-CCT
----T-T-C-C-CGTT-TAT-ATTA-GG-CAGGG--C--T-C-G-C-A-GG-A-C-AGTC
C--CA-GC-TACGAGT--T--AAA-ACGTTGA-GA---T-TA---G--GA-A-CTTC---
GTC-CTA-A-GC-G-TACTG--GAC-----TCCC-G-C-C-TCTT---TA-ATT--TG-G
G-G---TG-AT-G----------TGAC----G-CGC-AGCC--G-C-A--TCG-GT-AT-
--AACGC---ATGACG--GTC--CCGGCTA-AAG-TGTAT-GAA-TAAC-GA--TT-AC-
AA-CATGG--T-A-AG-A--CC-C---TG--A-ATT--TAGTGGCCC-G-T--TAA-AC-
-AA-AG-C--CC-A-GGCT-A-------AGG-T-CA--C--AT--CGG-GA-TGTT-GA-
C-----TCATC----C--GG-CTCCTTT-CC--TCAC--TTATC-TC--GCAGA-AC-GT
TCCA----A---G-G-GTC--C-TG-AGCATTTTG--GGCT-G--GAG-GACA-TC-G--
CTA-TAT-AAA-GA-T-C-CGTGT-C--GGG-CGG-AG-G---TACGA-A-T-GATAC--
T---CTTG-CACA-A-ATCA-GC--A---AC--CT-A--CGGTCA---T-GC-GTCAGTG
-AA-GGA--G--TGC-G--A-CCCAC-CTCA-T--CT----AC--A--T-AC---A--TG
----ATCG-C--ACTT-CG-TT-GG--GT-TG-C--GGG-CC--AATAG-CGG---GTTC
-G--ATTG--T-C--AC--A-G-G-ACCA-T-T---TT------TCG-G--C--CACCCG
-GG--A----TACTGCCTG-CCT-TGCTG-AC----AGCT--A--A--TATC-GT-----
AG-T-CCC-C---G-GTGT-CG---GT-CT-CAC---CG-ATC-A-G-C-C-GGC---G-
CATAAGCTGCGATGTGT--GG-C-----ATGC---GA-A--A-AAGGG---C--TGG--G
--A--GG-GG---TAG--T---GA--A-GG-GAATCCGGCC-A-CGAG-GA--AGCG-GT
A-G---ATCT-CGGGGTC-T-G--G--CGTTTGGC-T---AG-A-TC--A-G---A-C--
AC-CC-------------G------TA-T--AAC---TTAGT-CGC-AGAAGT-C---GC
A-T---AC-TT-A---TACC--G--AGG--A---C-TC--G--T-TGAGGC--GA--C--
-GTCGAG-ATAT-C---CACGGCGG--G----AGACA-AA-A----GC-ATGCATAT-GA
GGGAAG--ATGT-T-GA--TA-TCCT----C--CGGG-A-TG-A-CCGG-AGG--CC-AT
C-C-TAGGT-----C--TA---ACAC-TC-C-GCT---GT-TGAA----A--T-A-----
GGG-A-AGC-G--TA-A-G-G-GCAA-T---C-G---GACGCC------ATG--T---T-
A-----T-TT-----GGAAG---C-C--C-CA-C----A-T--TAT-TT---C-AC-T--
TACTC--A-CA-AC---C-TGT---TA--GTACTCC--TGT-G--G-TAGGCCGT-ATC-
--GG-GTT--G--G-CA--A-C--GCA-CA-TT-C-T--G--T-ATAACAA-C-------
---G--AG--T----TTATG--C---GCAGGGGTAT-GG----CG-----A---ACCTA-
AG---AA-----CAACAATACC---GC-AC---CG--G-GG-G-----CC---T-T----
T----CAT-CA----T--C-A-GCA-C--CTGGCTT-A----GCA-G---GCTCAG----
-G-T-A-TCGT-A-A-C-C--GACTC-TATA--A----ATC-CATTGC-G-C--GA--TC
A-TGGT-TT-T-G-AGG-AT--GACGCTTGTATGA-AATA-G-A---TGC--GAG--GC-
GCA--CG-ACCCTAAA---GAGTG-C---TCCAGA-AG-AAA-A-TA-----GTCT---T
C-AG-CG-CGCTT-T---GCTTGTATCGC-C-G-C-CC-G--CTCAC-GTC-ATC----G
A-CCA---TCGT-T-TATA-ACC-A--AAG--T----T-G--TT-GT-CT-AA-C-CGT-
--GG--C--C--G-A--------G--A----AGG-CGGT--G---T-T-TA-T---A--C
A--GG-GG---GA---TAG--CA-G-TGTGACT-AAGGA-T---C---TA-C-C-A--AG
-G--GTT-AGG-T-G-T-CA-C-T---G--GCAT-A--ACAT-AT--AT---C---ACGC
T-AC-ACC-T--G-AA--GTT-CCGG-T-G-C----G--GA-TC--T--GT-GA------
A-TC--T-T-CA--A-GCCTC---T--G-ATA-CC--TAT--TT--TA--G-CC----C-
TA-GGCAT--C-C-T--AGAG---TGCA-A-GG-T--GG--AG-G-T-A-AG------TT
-CC---T----T-C---CC---CCAT--GTT--T----T-C-G--C-GA--G-GGTGGT-
G--GGG--A-TG----CGCG-C--TC--GGAC-G-TAG-AA--A-AA--C-AAC-G-TGG
C-GCAG---G--CTC-CC-GATCCA-TT--AG----C-G-TAA--G----GAG--CA---
ACTA-C---CC--G---AAAG---AG-G--C--G--A----C---G--GG-C-C-TA---
C---TA-TC----CCG--AGTAGAG--TCACCA-CGCTT---GTCA-T-GCA--A-TAAT
C-A---G-G--CC--CGTC------CGTCT-GTGAT-TCT-GT-GGCAG-G-G-T--GAT
---TGGGAA-GT-CC-GG-GA-AT-T-G--CCAATG-T-GAG-AGTGC-GTG-GAT-TT-
----C--A--A----A-ATCTA-GCC--GT-ACAAGCCG--A--CTGCC--G-CAGTGC-
GCCA-GA-GTTA--GAG--A-GA-AC-GATT-A-CG----TA-AC-ACG----TC---A-
G-A-T-C----CG-G-GAT-G-GG-G-G----CA-A---GCC-GA-TGACCCG-C-T--A
CGGGACGCAGAG--T-TGA---C--CAAACCC-GTAGTG--A--A--C----GATGC-TT
-G---T--TTG--TTT---GTCA-G----AT--T-A--CT--TT------TTT-AGAC-G
--GGGG--GGTA-A--T--AC--C-GA-TA-TGATC-TTCG---GG-T--A--G--ATG-
--C--TTGAGCGAGT-T--G----T-GC-A---GACCCGC--A-TA---AGAG-GG----
-GGAACT-A--TAGG-A-GA-CTGCTT-C---AGC---AGG--TGT-A-A-AC-ATGT-T
T-T--GC-TGCGACC-AGG-A-TGGAGGCAATG-AA--CGACC-TCAA--ACAG--CCTG
G--GTGCGAC-GA-AA--AA---T---T----G--C--ACTTACCGC-ATT--C-CACGG
T-G-T-C-CATGAGAAC-GCCAC-----A-TTAA-AA-GTT-C-C-AG---A---GC-GT
-A-GAACAG-T-G-T-TG-CTGGA--GG--C-AT---CA--T-C-C--ACA---C-G--T
-ATCG-G-AAAAGC-GGG-GG-AGTG---A-TCC-GGAA-A-TTTCC--AC---C--GGG
GA---TGTT-ACA-AT----CGCC--CA-C--GC-CGTTCATC-G--G-G-C-G--TAA-
GTCACA-G-AGC-AA-AT--AATT-CTG-AACGG--AATCTGTGCG---TTCG-G-CT-T
AG-G-A-AA--ATAAT-G-TG-A---C-----GT--GTAGT-CT--CT-------AG--G
C-T-TA-A--GGCAC-T--A-TG--C--G-TTCC-CCG-GT-G-G--TGGCT-C--GG-T
CCG----TTG--TCGTCA-AGACG-C-T--C--GA--CCGGGCG-GC---TG-C--A---
CCAT-AG-GG-AG--GC---AT-A-AG-GAA--T-T-A---GA--ATTGTTT-G-G---T
A-CTGTT-AGG-A-CCC-AAA-ATGAAT-C-TT--AT-GCCACTG-C-GAT-A-A--C--
T-TTGGTC-CAC-A-CAC-CT-GTTGTT-GCC-TCTT--C--AC-A-AA-T----TAA-C
C--GTG--CAGT---C-ATGAC-C--A-TATAAT-T-ATT--AG--A--CA-TCG-A---
T-C-CCGGA-C-TGC-ATC-C---C-T---C-G----G--AG-ATACG-AAC-AAATGCG
--C-A-GA-C-G----A--A---CA-T-GGTT--AG-GGAT------AC--G--CT--CA
-CG-T-CAG--A---CT---AAC-----T-----GAC-C-C--CGTC-C-CC-GTAA-GA
--G--GAT---TC-GT--G-A--C-TGT-----CTA--T-CCT---G-A-T---T-G-CT
C-CC--C--TCCT---CGTG---CT-TGT--A--C-AGG-A--TT--ATAT---G-----
TG-CTTA-AC-T---AG-TTTACT-GGGTG--AAA--TT--AT-AGAACAAT----G--A
G-AG-GTA-T-TATCTTC--GT--A-C-CCGGA-AGG--G-TG-TCCTC--GCT-CG-CT
T-ACG-CATACTCCA-GT--TA-TGA---G--A-GG-CTC-GGCAGACAC-TT-AGA-TG
C--GGTAGGT-CTCA-TC--GCA-TA-A-TGGAG--GGTC-T-GGAGAC---AA---CAG
CGCGCGA---AG-----AGG--AA-G---AAC-CA-CT-TCC-TACTGTC-C--G-C-C-
GT--G---AA-C-C-A--A--A--CATAGCG-ACC-C-A--AA-T---GGAC-TTT-G-T
-----G-T--GCTCTAT-TA-CA--GA-T----CT-GG-------C-T-CGGC-TCG---
-C---TAT-G-AG-CCTATTTCAAT-ATCG---------CG-CG---C--GT----TGCA
-----AC---GT-AGCAAG-A--TC-AA-A--A--AA-ACAA---CTCA-G-TC-TG-C-
-G-GAA-ACT-GT--G---A--GG-A-A-A-TCA-CAA----AGG-CTT-T--ATT---A
--G---A-GA--CTAGAAC-TTAGTT-T-A--T-C----AAG-C-C-CCCGACA--CGC-
T--GGATGC----GAT-TAC-AA-CC-G--C-C-CTA-C--GT-G-TC----C--G-C-C
TA-AAGA--ATC-C-TCT-AGA-CT-CTG-GT--G---AATTACGACAAA--CC---G--
--CTC--CTGCTTG-CCAC-A-AT-T---T-CG-TGGCTAAT--AGCC---GACCGAT-A
T----A-GGA-TTAGGT--T-G-CCC-A--C-A-GTGA-CTAAAGTTCTG-T-A-AG--A
CAA-A-TA-TGGG-CC-T-GT---T-TCG-AGC--GCGC-C---CT--GTCAGG-CG-TA
GTA-ACAG-A--G---TACA-A-GCG--TCT-TAG-CA---GAC-G-T---ACA-----G
--GATAATT-CATG-G-A---GCG---GG--T-C-AG--AA--A-GACA--T-AGGGCG-
C-A--------CGT------AC------T--CA-GCG--G---C--CAA-C---C-CC-G
-G---TGT--GTGG-C---GTTCC-A-CT----G--G-ACAAGGGC-GGT---C--GAGG
GATGACG----T-GTAA--T-A-TG-AGG--ATAATT-AGTC--A-GT---CT-AAC-CG
AGTC---GT--T--GTC--AATAA---GG--GA---GC-TGCGT----C-GT-TCTA---
A-G--T-T-TC-G--------G--AA--A-G-ACG-T-A-TA-A--CTG-G-A-AT-TGT
A-T-CC-A--AGGGG-GAGGGT----TACCAATG--AGTAC---G-AAA-GA-GC-GG-A
G-GACC-AG--TA--C-C-G-ACCG-CT-TG----G-TGTCTAAA-CC---G----AAG-
A--CC--T-C---CCT-AA------TGT--GGCGA-CAT-TCTA--A-CCG--A--C--C
-CAG-AT-GG-T----CC--------AGCACT--AACG---GC-----G-G-C-TC--A-
-GTC-ACGT-G-------A---T---------TC-G--GTCGGAATT-T-----G-AC-G
TGGA-CC--T-AT---AGCA-AG---T-GGATGGTA-C---AGGT-TAT-----G-GT-C
T-TAT---G--A--CA-T-GT-TAATTAA-GAA-TAAA-C--CA--TCGG-TCTAGA-A-
---C-TC--C--G-CATAA-AAATC---CCT----T-CA-TAAGT-G-G-CAGT-G-G--
G-TCAT---TATT-G--G--ACGTACAT-ATCGGT--GT-G--G--ACGGACATG----T
-----T---G-------A---G-TCC-GG-CT-GT---GA--TCCCT----T--GTA-C-
T---AT-A----GT--AT-GG-A-A----C-CT---TG---C-C------T-CT---C-T
-TGA-G-GG-GA---------A-T-T---CATTCAC-G-GGA-----CC-CGT-C-A-CA
G-G-C-TGGGC-A--CTC-A-CTGC---G-TGGACCT-CTT-A-CA--C-TTCTCTG--T
GT-TAG-C-CA-TA--A-CT--TATATCC-C-AGTAT-TC-GA--C-----TA--AA--C
--T---GGCGTATTCG-GATGC-T--C--GGAGAAC-AGGA-ACGGA---GC--A--TAG
-T--T--C--TCAC--T-AGA-GAAAAA-AATT--CG--GC-C-CAC--CC---G---G-
-T-AG----CTAATCAA-GGCAGTCCTA--G---G---T---G-GCCCCTAA--G-CG-A
A-A-TGG-CAGCAAGT---G-GG-C----TGA-G--CG----A--TA---CCACG--GT-
T--TCTG-AGTTA---AA--T--TTC-T-G---A-TA-TCGGC----TAT-AC--CT---
A-C--AA-G--C----GA--GG-G-CCACTC---T---C-AAATC-G--C-TGT--A--A
-A-GGAC-T-T-A-GT------A----A--TGCGC-CT-A--AGGGGAT-AACT-A--CA
-A-TGT-TA-CA-G---GAAT-----AT-TT-GT-GC--G-------T------GGTA-T
-TGG-G-GG--GA----GG-AC-CT--CA--T---TTGC-A-CCGACCC---ATAGG-AT
-TA--A-CCC-GCA------A------GGGT-T-GA----GAGG-A-CA-T-CC-C-AG-
--AGG--AACA---GCA-CC---TTA-CG---GTAA-TGT-CTCTACCCC---TA-A-CA
-C----G--AC--GC--T---A-TT--GGCT-GC-T-A--T---G--GGGGG-CGCTGT-
---GT-C-G-GGA-CA--G-G-A-ACCA--A--TA--GTAGA-TGGT--CAT-T-TGTCA
---TAA-AC-GG-AG-CT-AAC-A-CT---A-----GT-TGCCTC--AGAGT-CG-G---
-TCCG---A-GAG-GGA-CT-----ACG-G----TGA-TTTA-AAA-AA--TC-T-A-AC
G----T--CTCG--T-CGA----T-TA-G-T-CG-G-TTG-AA-TG-T--A-T-----TC
TAATG--GT-TAA---TC-AC-CTA-GGCCCA-TCT-T--G-GGG-T--GT--TCG-GCC
G-A-AG-GG-CCTG-C-TA---T--A--CG-T--GG--T-C--C----A--C--G-C--T
-A-----CC-------C----T--T---------C---AG--A----GA-G-A--G-A-C
----CT-GA-----ACA----A-CCG----G--C-G---GC-TTC-C----CA-G--G--
GG--GCT-AT--GG---TC-GC-A---C-CA----A-A-T---G-GC-----AC------
----G-GCG--A--A----TA-TG-CT------GTT-GGTGCATGT-T---CC--CATAG
-TC--A------T-GG------T--CTAC-G--C-------AT-CA-TGCT----T-T--
-TTG--CGC---A--GCAG-G-A-A-CGAT-AG-CG--AAAGCGTG--ACAGCAGCG---
C--C-G-TC-GAAG-AG-AT--TC---GC---CGGTAG-TAA-GTCCCTG----G-A--A
-G-C-GCGGAC-A--G-G---CA-G-AG--GA---CA-GCTA---C---GA-TC---TAC
GT--GG--TAA-C-----AC-CTGC--AGA----CTT-AT-T-AA---G-AT---A--CA
ACCTGGTGA-C--GG--TA---AC---GT-CC--CG--------G-G--TG-CG-ATGCG
G-C-----CCA-CGA-GGC--TG-G-A-CC---TAT-A-CCACGA-GCAC-G-T-A-ACG
----CG-----G-TC--C-AAAAACT-A--GTCG-A-GC-GG-AG--ATA-G----G--G
-TGGCCT---C--CC---A-C-T--T--AA-CGG-ACG-GT--GC---ATCTG----CA-
ATAA-G---ACC--CA-C-G-C-AT-GGCTC----G-GGTG-GT---A--CC--GGAGTC
CTA-A-G-CTACCA--ATTA-CAG-C--C--G---G--G--CC-GG-TA-CA------T-
CAT--GC-CCGA--GC--A-G-----CA-C---G-G--GT-ACTTA-GGG-TC-GAA-AC
-T-----GTG----GTCACA-GACT---AAT-C--GG--CAG-TGT-TTGAGCGA-TA--
GGTAG---GAAGTA---TGTTT-GA---G--CC-CC-G-T---AA-TG-ACG----TTGA
C--GAT--ACG-ATACT-G--CC--ACG------CAA---A-AG---CC---TGACC--T
C-A---A-TA---A--GG-TGTCGT--C-GTGA--G-CAG--C-GGCC---TCG-A----
AGAGA-GT--CCTC-GG-----CTT-AT---TGT--A---TG-T-G-CTCT---GT-G--
CCAG-CCGC--TCTT-C-T-A--AC-CTGG---T-GG-A--CT--AC---G-CAGGTA-G
AA-ATATCGG---AAG--TGCC-G---G-A-A-ATG---CCG-G-TCA----CT-G---G
TA-TT-ACG--AT-C----AGAA--TGGC----T-G-A---T---GG-AAC-GAGGG-CA
CT--T-A--ATC--CTA-C-CCTGCCT-CGCT-CG-AAG-AACA-TACCA-GAGG--A-C
A---T---G-GCGGC-G--TC-ACAG-----TG-TG-ATGACGCA-CA--A--A-CA-C-
G-GTC-AA-CATA-G--A--CG-T--G-G---GG-AA-CAGTACG--C--C-G---CC--
GGCTCTA---CGT--GCTGTA-CA-C-TTTCG--G-G--T-T----TTTACATG-GGA--
-C--G-G---CGG----C-CT-TA-G--G--C-T--C--TAGGCA-TAA--A---T-CCA
---GG-A-G-C-G-----A--C-A--GG--GTA--CCA-G-G----TG---T--GA--GG
-T--TA---CACA---CTCT-A-TTC--A--T-A-G--AG-CC--C-G--G---C-GT--
C-AAT----TT--A--GGTG--CCA---A---GGGCCTACCT----A---T-GAT--C-A
GACGAGA-GGA-------GC--CCGT-C-G--AC--A-T--AATCGGGCCA------G-A
C-ATTTCGTTTAACAAA---C-G-GGCGT----T---G--ATCC-AAGGCG-TGCACAG-
--CA----TAC--T--CGG-AT---TTG--T--AACACAG--A---G-AGG--T--AT-A
-A--C-T-GT-AGG---A--GTCCTGCT-CAATGGGT-CA-ATCC-C--CCCGATAT-AT
-A-G-AGCATGGAGG--CGA-G-A---CC-G--A-GA-AAAG-C-T-A--G--CT--CAT
G--TTCAA-A----TCCC-G-A--T-CTGTAA-C-CC---AG--T--GT-GTA-CGG-C-
GCAG-TTAGC-GC-C-AG-CGT-AT-CAA-TC-C-TTG--A-G---T-TTAAAG-TTTTA
CCG--T---AG-CTCC-GGAAC--CAG-TG-TAT---TC-T-CTAGC-T-CC--GGA-C-
CC-CTA--CG-C--CC-TT-A-CCA---G---G-CCA-C-TT--C-ACTGCG-CC-A-A-
G-TG--TCCTG-T--CCCG-ACC--TAAA-T--T-GCA---G--C-G----AAA--GT-G
T--C-G-TTTCG-C--GTT--CC--TTCACGCCCTTCGCG-G----GGGCGGAG-CTC-T
A-AGCTAT--AT---CA---CTT-----ACA---A-C-CG-CAC---T-TCG-G-TA---
-AA--------C-A---TA---G-G--TC-CT-TGA-T----ACTG-----CGGA--A-T
CTC--GTC---C-GTGT--ACT--GA--GG--C--CAATGACG--G-CA--TC--GGCC-
TGCC------CA---CA-ATGC-CAATG-CGG-G-ACA-G-AG--ACGG-ACAGCATA--
G--G-G-------CG--C-GC-GCAGA----T-A-AA-TGTT----AC-CA-TCG--C--
AT--C--GA---CA----T--CG--C-C--CG-G-----T----GGCCGA-GA----GG-
--TTT-G----T-CA--G-ACACC-C-A-----ATC-GTGCT-C-TCATGA--CA-ATA-
--GCGG-AG-T-AGC-AA--A--GG-A-CAA-TT-T---T-ACCG------T----ATGC
AATAGT-T-GCA-TG--A--A-CC-G-C---ACAC-G-G-T--AG--AT-CG-AG-GA-C
--C--A-G-TGA--G--CT--TGT-C-G-----A--C--G-AC--G-----CCG----C-
--AG-TCA--G-CG-GT---AG--T-GAT-A--CT-CA-ACGGAA-A---AA---AGAGC
GC--GCGC--TGC--C-GA----GG-G---CT-T--G--G-A--GG-----G----A-T-
CA-G--G--G--T-T---AT---A-T-C-GA--------------CA-GG-A--TA--GC
--G-TAT--TAT---A-G--G-CC-CG-GG-AA-G-CC-T-CGAT-C-GA--AA-T-A-C
CGTC-GG--G--C-ATCCAA-TGA-GC---G-TG-AC-GAGTT---C--TGG----ACCC
G-CA---CGC--AATTA--GC---AT------A-GC--A-AA-----A---AT-CAG---
CC-GGG-T--T--CT---GG-ACGACTCCGC--A-A--G------T-GACG-G--ATCAT
CACC-TAA-A-GA---AA-CTC-AC--A---C---G--AG--AC---C-A---A-A--G-
--GGTCGT--A----TTT--CT-AAAC--TAG-C-CAAAT---AGTT---GG-C-C-A--
AG---GGGGCCG-GCGTGG----T----C-TT-TC-A--TT-GGT--AA--GC-TA---T
TT-A---ACT--AG-A-ACAA-A---T--CAGACGG-TCGT---A-CGA----GA---T-
--TC-C--ATA--CAT----C-AAT-T---C-G-T-GAG--A--C--AC----A-A----
G-TCTT--CA----TAGCC-G-GA----TAA-T-C-TA--TTG-CG-GCG-G--A-AGT-
-T--A--TGG-CAA-A-CG---AG---A---TC-A--C-A-A-G---GT--CCT-GG--T
A-T--CA-C-A-AA-AA-GACG-T----GG---T-G-CAT-TA-C-CA----TC-----C
-GCG---T-C--AT--G-TC-CG---C--G-CCTA-TC-----GGTA---TC-A-CACG-
T---G-----C-G--T----TC-GGTC--G---ATA-ACAA-----A---ATGCG--GGG
-GAC-C----A-G----TG---C---GTT-CT--G-C-G------CTG-G-C-CG-GC-G
ACCA-A---AA-A-------C-CGTTGACTT---GA-CG-----CT-----C-C-----T
----CCG-A--TCGG-C-GC-C-CG-G-A----AG--A--G--AT-----G-G-T--C--
GA--GGG-A---G-C-GC-T-G-C--CC-T---CT---AT----CG-ATA-GGACGCTA-
C-TT--AC-CA-----AC--------CA--TCG-G-CC-G-AC---TAGA-T-T---T--
G---AG-GA---AA--T-G--C---CG-TGC--GGG---CCG-AT-TG-C--TC--G-CT
G-AGA--C--TAG----A---A-A---TT-C-GA-----TG-GGA---C-----T-T-A-
AG--A-T-CG---CCAA-----CT---A-A-TT-C--TCGA-C--C-T-AAG-CGCT--G
---C---GC-AGAA----TAA-C-C-----CC----TTT-G-CG---A-GT-TG--G---
-A-----CCG-G-T--T-GT---GC--TA--C--A-G----C-CTT-T---G-T--TCAG
---G-CCT------C-T-TCACC-AC-CCT-AAA--T------GA-C--T-AA-AA-TA-
G--TC-----A-T----AG--AT-C-A-A----C--C----C---AT--TC---TGCCAT
A---CG-AG---A---A---C-A-----G-T--T--GC---G------AA-GAGCG-TGT
--A-T------C-C--G--AT-------------TG---TG-C----T---T------G-
-A-T----TC------G-----G----T-GAG--G--T-G---AAGACGA-AGAA-G--C
A-TC-T-GGT-C-C-----ACTGAG-ACG-C-GA--TCTT--CC-CC-A----G------
TTTCGG----C--GTACAA-GTGCCC-G---GG-TT-------T-A--AG-T----A--T
--T-G-G-TT---CTAGC----A-----AGTTT-----G------CACCA-ATTATGATC
--TTT-GAG-----TG-G-TA--CA-A-----GA-T-T-G-T-TTG-GGC---G---CGC
A---------G-AA--TC-CGCG-TTCCC---GA-GCG-TG-T-TC----GGCA-ACTT-
---GA-T-A--AG--TGGA-----T-TC-TC----GT--T-G-ATAA-ATC------ACT
T-TGAC---C-C-T------T-GGT-TA---C-A---T-GG-TG-G----C-CGT-A--G
-TGAA--A-A-GA-GC-AGC-ACC------TG-C-TG-CTTTAGCACGGTGG-T---CC-
--CA-A-TC---CTCG--AGC-T--C-C-----T------T-ACCCC---A---CT---C
G-GAC-CG----G-TCGC-A-C--C-A-GGTGGTTAACC--A-G-T-----G-A---ACC
---G-------GTTCAT---G-AGA-T-TG-C-TG-C--CTGT-C-CGT--A-G------
-T-CGA-CA---C--G-C---GT-CT---A-GCTA-GTATTA-TT--T-A-CTCTGC-CG
---TCGT----TAG----A-TTTCGT-CC--------G---AA-TT--CTTAA--T--CA
CCCTGCAG-T-----GTT---A-GGA-GTGCT--T-GAC--GAGAA-A-A-AAT--GAC-
CGGGAG--TGC-C--AGATA-A--CTA--GTGACT--A---CTT---CTC--T---C-AG
TA-G----GAGTCT-TG--A-TGCA-GGGG-CAG-CGTC-GAC---G---CATG-G-GGG
---TG-GGC-GGTT-C-C---G-T-C---GC-TG--C-AG-GTA----T---T-G--TGG
C-GGTT-GTT-TTG---CT-TG-CT--GGC----G---T-T-A-AGAGT--A-AC-GTC-
TCGC-G-CG---CTG-G-G--GGTC-C-CG--C--AACCAG--T-TCC-TTC-GC--TCC
TCT-C-CGGTCCA-T-CC---TATCACTA-GGC-TAG---GAACTT-AG-GCGGAG-C--
C-GT-G----T---C-CAGCT---GCG-C-CGC-G-G---CAGCG---A-G--GAC-TA-
-A-CAG--GTGGAC--AAAG-----TTTTT--T--T---G---AT----CG-GTGAGA--
-GA--CTCCT-CA-A--T--T-CGT--CG-CA-A--AT-GGTT---TC---CT-A-T--C
--G-GCCCA-T-C---GG-CATCT-A---G-TC------A-G-TTT--AA-GCGT--CG-
-CGA---T-TC-T-G--AGTTG-TC---AG-CGGC-CG-C-CCA-GCCGT-CTCCCTTGC
TTAAGCT---A-T-A-A-ATG-G-TCT-T-C-----C--GG-C--A-T-AG-TC-TC-AG
TCT-C--C---TC--CGCTA--T--TG-CA-GCC-CT--C--C-GC----TAC-G-TC-T
-TG--AC-T-CTTG--CT-TA-GGGGT--A---G----A-GC-GGGTC-CC-T-TG-G-G
GT-CG-A--T-G-GGTCG-G-AC---G---T-C-G---TCT--T-T-GTATGGG-CG---
A--C--CA-G----T--CCT---TCG--T-C-CG-GTC---TCG--A-AA-----A-CT-
G-AAG-CT--G---A---T-T----C--C---G--C--TC--A-A---GA-CC----A--
-------TTT--A--G-CTA--CG--C-CG-GCACT---G-G-G-AAG--CT-GTAC--G
--AA-T-GCAACGGC--CT-T--A-GGA-TT--T---A--GG-CGTTCT-CT-CTTGCA-
-GA---CAGT-GGG-TG--CATCA-GC-G-T---T-A-----C--T--AC--C-T-A-A-
-G--T--G--CTTG----CATCA---TC-GGT---AG---G-AA-T-TA-T--A--G--G
--G-T--TAC---T----TTT--GTG---TGT-CC----T-C-TAG-GATA--C--CAA-
--AAC-CT-CG--CCGA-AGACAC--AGGGA-A-GTCGC-T-ACC--TT-T-T--CT--A
C-TTC-G---T--TTG-T-CCAGAT--ATA--G-G--C-CTGA-GA-GTATCGT-C----
-GTTT------C----C---CT--CT-GCA--CCC--T--TA--GACC--G-CAG---GC
AACTC-----CTG--GAACG-AGGTGT--GTTG-G-C-A-C-C--CC--TTC-CGGTAC-
TCACCTTCC---GG-C-A----G-CTTT-CC-AT---CC-A-GA-CT-GG-G-TGG-C-T
C-ATG---GA---GT-C--G-GATCA-G------ATTG-CACG---GCCG-A----C--T
TGAAA--A-C-A-AA-AC-GTAAT-G-TT--CG---C---TGC-A-T-AA-TGGG-GC-T
-CA-C-TA-TG------CGATA-A-T--ACG-C---AG--A-AC---T--CT--CG-TCA
CAT-TCCCT-T-GG-G--A-C--GAA-T-CAC-T---C---T-A---GGC-A---AG---
TG--G-C--C-CT---GTG---T-TTCCGG-----AA-TA--AT--GG-G-G---CTG-G
AG--TTCCC--AA--G---A-A---C-CT-AG--TG---T-TT---A-AGCTG-A----A
-A--A-T--A---ACC--CA-AGAAA-C-T--ATT-CC-GTCGGCA-TGT-T--CGT--G
T-C-GTA--G--T-A-----T-A---G-A---A---C-C--A--T-T-----CT-C---T
-C-A-A-TCC-TC-C--T---G-C---G-G-A-GC--AA-G-A-AA---------GC--C
--T----CCAA-G---CA---CATC-TCC-CGG-----A---C-A--G--------ACGC
GTA--CC----AGACG-G-CAA-TG---C-A-G-G---TGC---CCAG----G--G----
A-----TGA---G-GT----C-A-A-G--CAA----CGTG-----CA--AA---T-A---
AT-T--AG----A-GC-A--GT-GA-G-A--GGCTC-CGA-CT-TGG----C----C--G
C------AC---TGG-----CC--A--G-C--CCC---AT-C------AA-A-----TA-
-CAGGC-AG---GTA--CTTA----C-G-CCG-CT-C-ACG-G-CTC--------A-T-A
---C--AC-TT-CTA-A--------C---C---T-G-A-CG-G-GG----TAGA-GG-GA
C-A---C-----C-C--G---G-C--GG-----C-G--T-----A--------A--T---
-G-CGGG-TC-CA---ACGA-CCT---C-A--TAC---C-A-GTGGCA---CC---G---
------G----A--CAA---A--AG--------TAGAA--A-AC-G-AT---G-G-----
-G-GAT------G--CG----AA----T----AA----CAG-C---CCTA--G---CATG
GA-A-GC-C--TTGATT--CAGA--AGC-AT--ACGC-------CTGGG-T-A---G---
C-C-T-ATC---AA--GT-AG-C-G---C----ATGCAAG-----CT---CATGTCGTGA
-G--TGCGA--TGGC-TT------CA-AT---T-----AG---G-AG-TG---G----A-
CA-T---T--GG-C--T----CG----G--C-A---GAAT-A--T-T---AA-A--G---
--G-G--GT-T-A-T-C-CGGG-AC-CAC--TC-GGT--TT---G----GC-----G---
G----GAGT-TC--GC-----GCAC-----C---CG-C-C---G-TA-----A------A
---A--T--A-TA---T------G--A-----G--G-C------AACT-TAT--GG----
---CG--T------G-----GTT--A---A-GTTGT-CG-C----T--T-GTCCA-----
-C--CTAA--C-A-T--C-AA--C-C-T-TG----A--ATG---G-A--CA-TAAT--C-
---AC-A-C-T-ACC--C-C--C-C--C---A--C-CT------T--C----T-G---C-
C---AT-TT---T-GTCCT--GAAA--G---CCG-T-AGAGG-T--GA----TA-A----
-------AC-G-AAA--TC-AGTCT--GA-T-G--G--C-TG---AAG-T-----G-A-G
AA-GA---GGG--CCCC-CGG-AAG-AAC-GCC-TG--G---CGA---TGGG-GTCC---
GCG---ATGG-C-T-CACAC--A---C-CT----A-ATC--G-TC-A-AT-C-AA--GTT
GT-C---TA-CCC--AC-GG--A-GAT--GC----AAA-T-C---G---TCGGG---TCC
--TGTTC--A---CA-TCC--AG--------T-T-GCTG-TC-G-GGG-T-TC--C--A-
CGT--G--------G--CC-A--T-G-AC--CCA---TA----CGA-A----G-GCT-CA
-G-T---CA--T---A-TCA---CC-TGA-TT--A-AGC---TAC-----A---ACT---
C-GAG-AAG---TTCAG-T--T-G--T-GT-CTAAC--AA--C-A-GG-CACT-GATACC
TA-TGA-GC--T---TC--T--G---G--G-CT-GTT--TA-A-CT--GA--A-----T-
AA-G-ACGT----TAAG---C-------C-GC-TT-T-CA--C--T-TAGT-A--TCT-A
G---T---CTG---CTGT-AGAAC-C--GT-T-T--AC-G----G-GCT-A--G-A-G-T
TTC--ACTC-GC--G----G--T-A--ACTAG---CTT-ATG-C-CGA-C-G-C------
TG-TC-G-TT--C-G--TACT---T-C--T--CAT--T--CACT-CC-CAG-C-GCA---
-A-----T-GCGAGC-CA--G---ATA--ATTAC---GG-C-CT-AG--G-T--GCCG-T
-T-TG-----G-TCC-A----AC--T--GT--A---A-TGG--AAGG--CCCCC----CA
GA-GCTT-G-ACGC-TCA--GTTG-CCAG-CGCACAGGC-GGAT---T-CAG-G---CGC
-GT-------A--GCAAACCTC---T-G-GA-TACTAGGG-TG-GC-C-CCC-TT--T-T
C-TTGT-C-A-TATATGA--CGACA----CATGG--T--A---AA-C--T--G--TA-CT
A---GTTTTG-C------GC-AGGCC------G----TA-ACA-CC-C-A--G-T-A---
C--G-CG--CC--G---CA--AT------CGAA-TTA-G-A--T-C-CTC--A---CT-G
G--GC-AC-CCG--G-CT-GTC-TT-CA-G---G---AGAG-ATAGAA-T--AGGGG---
G-T-CC--T-A---C-T-CCA--------AG--G---T-TTG--AA---G---GCTG-CA
AGCCAAG--TA-T-CG-CG--C-C-G-CCGG-T-C--GC--A---CA-G-C---AG--GA
----CA-G-G----CCA--TGT-TT--CTA-A-ATCTAT--ACCGGTT-C---C--AG--
-T----T----TCA--T-AG--GT---A-TG-AG---CT-T-G---CGTC---A-A---G
T-T--T-C--C-AT-AG-ACG--C-CGCA-G-CA----AA-T-AA--A--GA--A-AT-T
CCA-AT-ATTG-CAC-AAA-----AA---T--CCAGT---CT----G----C----G---
--TA-GTAG-A---AG-C--CCTG-----G-AAACCG---A-CA-GA--T-AT-G--GAG
---CTGAACT--CC-C--C-TT-GCT-AAC-C--C-G---G--CC-TG--C-TGT---CC
G--TTA-AC-CA---C-A---A--GGA-G-A-TG--A--G---C--GGTAGCA---C-GG
CATCCT-C-C-TATA---G-AGCT---GTC-T---CC-GC-A---AAG-----GC-C-GA
-T---TC--GGC---TG-ATACG-GG-A-TAGT--A--TTCT-T------T-CG----C-
--CA-G---C-GAGG----G-G-A---G--A--GAA-----A-TG-G-TCATCA-GT--T
ATGTGC-G-A-A--GTG--TAG-C--AA-TAGT-G---AG-A-GAAC----A-C--CATT
--C--G-G--CCA-CAG--A-A-GA-----TACTC-G--GGA-G-G-CT-C-G--CCT--
ACG-TG---CTT-GGCTAGA-G-C-G--GGG--CTCGATTCT-A--CTT--TTT-TAT-T
-----ATT---G-T-TCC--G-CCAC-GC-G-GT-CG-GCC--TTA-C--TCGGC--GGC
-TT-GTAA-TCA-GGT-G-T-TAATGCA-GA---C-CTGGG-GG--GCGCG-AG-A-A--
-G---G---G-GGC---C----TT---A---AT------G-----C-GT--TA-C-C-AG
-GT--AAAC-A-CAG-TG--AC---A--TGAC---C-A-G-C---T--TC--A-TAT-TA
-TC-CTTCGC-T-GGAC----A---CTGGTGCT-GT---AC-G--GAG-GAG-----GG-
CTT--GT-GC---G-GGC-----GTA--G-C--A---AGT-C-C-A-T--G--TCC-T-C
G----CC-G-ACA---GG-AT-G---GGTCAA---A--G-G------T-TG-CC-CCCGT
C--T-A-TGG----G-C-C-TTA--G-T-AC-A-ACG-GG--C--CG-G-GTCCCGCC--
----TT--C-C-G--CGA-A--GA--C--GC--T--T-TATC-TGT--TGATAAGGTTGC
--C---G---GCAGATA---AC-G-A-----TT--TAC-TAGGG-AGTATGTAT-C-GG-
-TA----C-T-CG-C--CAGG---G----TGCATCACC-CA-A-TTAAT-T--AT-GT-G
GGG--CGG--TT--TGC-AGCAC---GCCA---C-A--T-GTAG--TG-A---CCT----
GA---------G-G-CGGCTC-C---CA-TC---C-GACT---CTT---A-C---T--CT
CGTGT-G-------T-C-----T-CAG---T--A--C--C-C-AAC-C--T-CGGGCTTC
-T-G-TTGAACAT--AGAT-----C-T--TA---T-GTG-ACT--------G--TT-GGT
-T--ATCGG-G--AG-----GATGT--C--G-GAC-C-T-A---T--C-AAGAT--AGT-
TTT-C-TG-C---A-GTA-A-GGA--GAAC-TCG-AG-T-CCG-A-TG--GTA-AGTTTC
A--CTAC---A--ACTGGC-G--CA--TGG-CA---TG---CG-TA--GCG-ACTA----
-CT---GCATTC--G---TA---T-TG--CTT--T--CA---TAG--TTAGC--C--GCG
G-CG--TAAA-ACA-CCT-CGGTCC-CCGGG--T--GTT-TAC-C--TAA-A-GG---TC
CT---A-T-G--C-CCGG----TCCAT-TT-CT-TCTT-G-T---TGT-GA-T--C-TCC
-GA-GG-GAA---TTGCTG-TGGTAC-C-CC-T--CCGT-AA-CGG----CGCC----AG
A--ACTCG-G----CGT-A-AACG-G-C-TTGATA----C-C-AGG-T---GAC-TTG--
AGGATA-C-GGACTCT-A-G-CC-TAAGGCATAA---CAA-AGTTCAC-T---G--A-A-
-GG-AAC---GG-GCTGA-T--CT--TA---CA--A-T----GA-CTAC-ACGTT--G-A
---C-TAC--T-C-A---AT--T---C---CTTG-TC-AACCAAGG--A-----A-TA-G
--CAGGC----TA--G----TTTC-G-AG-T---TGTT-GG-AA-CAAGA-GA-AAG-C-
A-AGG--AG--AA-TTAT-AC-GG---TA--ACTG-C-C-AG-CAAG-GTTA-A----CA
-AG-G--TT-CG--AG---A--GC--AT-TCG-AA-AACAGAAGC-TA---G-G-CC-G-
GCGAT-AT-GC--GA-CA--T--CAA-T--GACGA---TG-TGCTA-GCT-C-AT-T-C-
CA-ATTAAAGGGG-G--GG-T--CGGCA-AT-T-TC-C-G---GG--T--GT-GTT-TT-
T---G-GCA-G-G-A-CT--CGC----AA-CTAAA--GGGGGATAGGTA-G-C--T-A-G
-TT--GCTCT-CTCGCTA--CTT--GTTAT-TCCCTGA-G-TT-G-C----ATT---GAC
CGGA--AT-G-----CTT--AC---GG-GG----CAG---T-A-TG----CC---CATA-
CA-GGAAT-CAAGTA---CG-A-AA-T-TC--GG-GC--TC-CGGC-TGG-AT---G-T-
T-A-T---ACCCTC--T--TT---T-CC---GT---CAACCT--A-T-GGA-TC--TGGC
--A--GCACT-TGGAAG-AAA-T-C-GC--A-AT----TAT-----GCTGAC-GT-C-GG
C--G--A-AA---CTCAA--G-A-GGGGC-CA-GT--AT--GAG---AGCTAT--C-C-G
ATT--A-GGTTA--C-T--AC-CC-TGCC--GT-T---GCA-C--G---T-AC--GCTAC
----A--T--G----C---C-G-G-CACT----AG--CCG-AT---CG---G-GAAG---
AT---CCTT---GC-GGA-GCTTT-GC--A--C-TACA-T----ACT---G--GCCA-G-
C-GC-G-CAT----GA----G-C-T-TAT-----AG-C--C-T-T-CA-GAA-A-GCGAA
T-CA-TCGGAATG-CA--AT-CGGAGTCGGTAGG-ACGC-C-TTTCC--GC----GGC-G
A-C-G---CA-CT---TGA-T-TT-TA-C----AATGA---C-TG--T-A--T--CC-GA
CG-CT-GC-G-C-T----A-AAG--G-T----C-A-------ACGC--T--TTC----C-
-TC-A---C----T----------GTT----G-CATTA--TT-GG----G-C-AATGCA-
--T-CTCC-GGAG---GAGA-TAC-CGGCTCGC-G-CTCCGGTCC-G--TG--CTCC---
-GA--ATAC--G---CC-C---CTG-ATG-C------TTG-AT-GT---A-CA----CG-
C-GGC-CGC-A-TC---CGGAT-GCG-G-CC-TGAAC-CT--T-GT-C---CC-CCC-T-
T-G--C-ACTTAAA---GT-AC-GG--GG---GAA---AAAATC-GACTA-A-GC-GTTA
-ACTACC--G--CCGTT---G--G-CC--CCG---GA-T--T-GAA-GT-CA-TCCGC-G
C-GG----TGG--CTA-T---AGTG--GTC--T-T-AT--TA-C--CC-G-C-GG-A---
CC--GTTTG-C--A-C--GTAT------AT-G-ACACGTC--T---TAC------G---C
C-T-G-C-GC-TC-C-GA---AAG-CG---CC--C--TG-A---T-T-CGA-CT-A-G--
---CAG-CG--GGC-T-GCGACCG-C------AA--TCGGGGTCCTAGAG-GA-G---GT
-------CC-A-T-AACT-CGA-C---ATGAAC--TAAG-A-CC-TTCG-ACG-C-G-TA
AGCAC--TA-G---T---G-GG---C--TGG--TTC-CC-CG-CT-T--CT-A-AA--A-
AT-TA--C----C-TA-CTTA-C---T-CCT-T-GGC-CC-CT-GG---A-ACA-TA-GT
---G--G-GT--C---TCG--GCAT---A--GGTTA----AGCACGTT-T-CG--T---T
AG-G---CCT----CG-A-G---TGT---G--G-C-----AG--CTC-GC-GC--C-AAG
A--A--GT-TTCC-CG--ATG-T--C--GC-G---TA---C-AGCC--G---TGG--G-G
-GGG--AGACC-AGCTATA-C---G-GG-ACGA-GA---T---TGCG--TG-GG---T--
TCCG--TGAAC--AC--GTA--T---TT-C--GACCG--AG-AT--GTAA-A----A-TT
---G--T------TTG--GATCCCGT-CTT-A-GCG-T-ATACC--CACAA----CGGAA
-CTTT-AAGTC--C-TGAG------A--C---ACT-TTA-AGG-T-AA-ATC--CCGAAG
AAAA-C-CGT-CGG-T---TT--AGA-CT--T-CCACTGCC-C---CA--C-CC-GCG-G
T---T-AGTAA----GAGAACTGACTGG-G-CAGCTTG-CA-TACTC----TG-CT-G-C
--GCC---GC-G-ATT----A-GACTAA---C-GT-AATTACA-CCAACCA-TGT--GAC
-------GGGAA--AG-ACT-C-A-AGTCT-GC-TT-AA--GC-A-TAGCT-TGT-A-G-
--C--A---TCA----G-TC-CA---CG-A-AGATA-------AGG------A-AAC---
-CC---GTC---TGT-TGCCCCA------CTA--CAGAG-T-GT-ACA-GACTA-CGAG-
-ATG-C--GG-G-CTCGCGATAG-AG--C--G----CTT-TGCAAGTCAA-C--A--A--
C-ATTTC-C-CGGTG---T-TCAAT---G---T--G-TG-C-GGTCTAACG-AGA-C--A
--CA-AC-AT---T-------TCCTAAT-G-G-AG-AGTG-T-CCG-CGCC-G-T-ACT-
---GAATG-A-T-G-AGGC-CGGAA---A-GA-C-TCGCA-TAAAGTT-T-AT-GCGTCG
TC-TC---CGCATG-G-TA--CATGGAGT-A-T-C-GCTTCA-TCG-AGT-----ACTCT
-G-CCTA-AGTCGG-A--TAA--G-GC-AC---CACGG-GC--TAT-C---AG-A--CC-
GAAA--T--AG-AGCAAG-CAC-CG-TGCC---CT-A--AT-C--ACCA-CC-A-TAT-G
-G-A-T---T-GTA-C-TG--G-ATGAGACAAAAAC--AT-G--G-A-A-C-C-AAATGA
GGG-GGAT-GCAT---GG-TCG--T-CTATTTCCGT--T--C--AG-TACTTCCT-C---
GA--ATGGT-GCATC-T-TA-CGGA---TCG----TGGT--CCCGTT--TGTGAGT-C-A
--C--AAG-ATTCT-T-ACCTA---AC-----A-TT-------T-GCTCTGAGCC-GG--
G--CG-GCAAGGC----TCCCCC-G-GTG--TTA-GG--CCGC--AG--CC-C---G---
G-G---A--GG-A-CCG-GCGAC-CA----ATCC-CA-TA--TG-GAG-G-------CCA
--A--G-CCG---T-G--C-TAT-ATT-G------G-GAG-AGAG-GTT---GACTTC--
-C-ACC-A-TG----G--CC-T----TT-GC----TA---CG-CA------A-----CTC
----C-A----C-------A-CA-C----G-C-----T-G-GG-A----C--C----C--
A----TGTAACCTATGCA-T-C--TGTT-----T---------T----CGCCT---T--G
--AA-CTACGGA-GAA--CACG-TGCG-AA-A-GT--TGT-T-AAGAT-AA---T-G--A
AAGA-----AT---T--T-AG-AA-C-T-CG-T-AC-C-CC---C---AGGTTT-C-C-A
-G-C--AGATAACGACC-GTGGC-TCC-TCG----GGAA-C-GAG-GG--TGC-A-TC-T
GC-GTG--TCTA-CT-GG-GT--G-T-CGATG-A-A-TT-A-GAG-AA--C-A---T-TC
CAAG--G---G-T-----AA-G---C----AAGCCAT-C---TG----GTC-C---TTG-
-T---CC-GGT-AC-GC--AA---CACCC-AGT---G-TG-C-CG-G-AT--CA-CCA-C
C-CAAAA-CCA-CG-TTC-C---G-CCG-----TGC---CCT-G--T--GGGGTGATACA
-C-GTCGC-CAGC--C--G-G-AGA-TTT-----CTT-AGGAC---CCAAA--TTATC-A
T-C-GT-G-ATGAA-----AAC--G-AGTTCGTCT-CCC-CAT--G--GGCGCTG-TGC-
-----TT--C-ATA-AGGCGTG--AGC-GGTAA--T-C-A-C-G--AA-TGGC-G-----
C-CGAG-G-CG-TGA-AA-TATTGACGG-A--T-GG---GAG-TGG---A-T-CAT-G--
AA------GCA--G--GCG--G---C-GG-CC-GG-TG--GGG--ACT-C---AC-TAGA
AGCGC-CT--ATGGT-C-ACG--TG-CACA--CT-AT--GTT--AAT----GCATA-GGG
-AGCC-G--C--T--TT-G--TG-CA----TA-C-G----ACC----CG-GGA-ACG---
AA-CG--C--AGTG-CAG-CAAG-GGAAAG--G-GGT---GTCGAC--T-A----CGAG-
---TC--AA-C-G-A-GTAC-A--G-AT---CTAGTC-TG--A-------C-C--AG---
-A-G-C-AAAC--G-G----AT---GC--ATAT-T--T-TCTG-T-TA-TCGGAT-GGGG
AAGG-G-TA--CC--C-A-GAAACGCTAC-TCCG-TG-AGT---G--TG-----G-T---
GCAG-GGTA-GC-TC-ACA-T-C---AC-AT--ATCCAA--CC-AGGG-A-G-AT--A-C
A-T-TG---G-T-C---A-TG-----TCC-C-C----AGAGGC-CCCAT-A-CTA-AGGA
-CC---GGGA-CAA--TG-G--ACATCT-T-CAC---TC--C--T-C-AG-C-A---T-T
CTCC-CGGA-A-TCAAGAGC-TTA-CG-AG--G-T--TG-T-G-G--A---AGTCC--GT
--GG-C--T---G-TT-C-CC-CG--T--AGCA-A-CA-TC--A--AA-ACT-TC-GGC-
-CAG-GC-G-G-T-CATTT-GTGGGT-A-GA--C-CGGC-CT-CAA--TTGA-----GC-
-GG-C--CC-C-T---TT-C-TA-C-ACGT-G--GGG--AGTC-C--T-C-GC-GC-AC-
-T--TA-T-T-GGC-GG--A-AG----GT--AT-C-AATA-CC-CCATG----C-GAAGA
-C-G--C-G---G-TCT----AC-A--A-TAA-G-AA-CGTCTT-G----GC-GA---A-
AG-T-TA-CT---CCT-GTGCA-GTA-G-----C-C-AAC-ACC-CC-G-T-GCAACA-C
-----T--CTCA-T-CC--AC-C--A----A----G--TGAGG-G-A--TTG-TA-C-A-
-T--GT--GT-G----GC-GCACG--A-G--GAT-T-C-C-GA-GCTATG----TA--T-
--GCT--A---AA-A-AGG---CA--GTT----AC-G-T-T--CATGA--CA----T-G-
---CGCC-G--G---GT-CGTTC-C-G---GC-A-G---T-TG-CAG-CCT-CCT--AT-
C-AAAG--C---T-GTCTA-A-AC-A-G-----T---TA-T-----A-TATA-A-AT---
-GAA-AT------G-G-GG--C-TAC-ATTCC---GG---CCCT-T-G-T-CGG-AC-C-
G-G-TTTGG-GG-T-GA-------C--TAG-ATTC---A-GGA--A-CCA---A-A----
AC--A--GC---ACGC-G---T-C--CA-T-G-CCC-T------CG-CTA-A-AC--GT-
G----------C-A-A-ACAAG-C---GCGC-C-GA-C--------AGCAC-GC--TCG-
-----C-TA--G-GCC-TAG-GGT-A--TGCCCAACC---C-GGT-CG-TT--G-ACC--
C-----AT-A-GGA--AATT-GA-CGCTT-TTTG-TGG--ACTC-G-CT--A---AAT--
CC--GG--GA-AGATA--ATCA-GA-G-CGAG--ATGCG-----G-G-A-A-GGACAG-C
T-A-C--A-T-T-GT-GC--A-AACG-C-AGG-C-GA--T--TG-C-G-T------C-GA
ACAG-CGGA--TTTC-T-TAAT-T-G--TTA--T-AAA-TGATCG---CC--T----GG-
T--G--AG-CCA-GC-GGTGCC---TCGTTACG--TC-GC-G-G-C-----G--ATGGAA
-C-AC-AG-G--AG-T-TGA-----A-A-A-A-G----AAG---C--A--C--TT--T-C
-T-T-A-G--C--GT-GC-GCAC---T--CC-CC-T-A----AA-AA--AC--G-G----
C-GA--G-T--AGACAA-GCG-G-GA-T-AACAGG---AG-C-GCG---A-G-CT----T
------A--C---AC-G-C-----T--G-G--CG-GGGG-C-GA---TA--GTG-CCC--
------GCG--C--C-----CT-TT-----G-CTTC--C-G-A-CGA-GCACA---A-AT
GA-A--GAAG--T-----C----A--C-A-T-A-----T-G-GATATCG-A--CG-GCCC
TG--A---G----T-TGA-T-CC-GTA------A--G--AACTG--GG--ATGC-A--GC
ATT---CGA--AG-AT--G-G----CATC-C--CT-A-CCTAC--CG-G-TCGCC-C-A-
G--A----ACA---A-----C-C------GC--T--A----G-CA-A-------C--C-C
T--AC-GC-AA-A------G--GGAG-----TG-----------TT-T--A-ACT-C---
AGG--GA-T--A-TGAG-GAC--GACGG--T-TG-----A-GTAG----AG-GCG-A-AG
CAG-GG--CT-A-A------AC----TGTCC-T--C-TC---T--TCA-TT---TC---G
-ATAG---------TAGAC-A--GCG-GGT-----TA--GA--CTGT-A-TA-A-GT-C-
T-CCT--G-T---CT---TCGCTTGGA--AA---CCG-CGA---C--TATC-CCTG-AA-
A--GAGCT--GA-T-CAGAG-TCCGCGAAC-GG-ACG-AG-TC---TA--CCCT--ATG-
C-GAAA---C--T--------AT-----ACCG---C-CCA--TG-C-TTAACTG--CC--
-T-G-G-G-GG---A---A--GTTAGT-AA-C--AGGGCG---CTCGGGGGGA--TCGGT
-G---G-G---G-T----C-C-C-C---G-T------GT-T-----G-A---C---GG--
------AAT-AT--C-----CAA--GAGGC-G--AG--C-C-TT---GT-A-A----A-C
T-T-T-A--A----GA--C--AT-GCT-C--G--T-TCTA--A----CA---T----CTC
-A-------------A---G--G--G-----T-A--CT----T----T--AA----A--T
CTG-T-G--CG---G-GA------TGT------T---T-GT-G--C----G---TC--A-
----C-T-----G-A-T-A-T-A--T-T--ACGTT--T-T---G-AAGG-A-CA--T-G-
--GTAG---TTTG--TA--AA-C-A-----GCA-GA--GC-GA-AG----G--AC-T---
---GG-TGGAA-----C--ACG--GC----AC-----C----C-CCAAG-T-TG--A-G-
-CTTC----CAAT-TGG-T-CCGG--A--A--A--GGA-------G---GC-A-TG-A--
G-AT-T---T--T--CTG-AG---T-CTC-A--T-A-----C--C-C-T--GTG--GAAG
-TT--GT-T-G--TAA-A--T--CCT--C-A--TC--CCTA-AG--A-T---GGG-TC--
--G-CG-G----G------GA---CC--AAGCAA-GT--A--T-A-GATAT-----AGT-
--G-GA-CGCC--TGG----TTGA---A--G--C---A---C--A-AC-GCGTGG-C-TC
--CG--TA-AC-G-G-G-CT-ACC-TAT-AGCGG----A-CCA---GT-T-CG-A-A-T-
T-CTGA-C--GTAGC---GTA---------TGA-A-C-CC--C---T---A--G-GT-T-
-T-C-----TTGCGGA----GC-G-AATCT-CCTCAG-G--CA-TG-TT-AC--CGTAA-
G---C-CA-T-G--TTCGAAGTGTA-A--TCA--A--T-A-CA--GCAT-A-----AACC
TGA--G-TTT--TCAT--AGCC-GA-T-GTGT-TT-T--A-G-AG--TGA---TTTG--A
GG-A----C-GG--A--CT-GTG---T---AC--AATCC--GAT-GAG-CC-ACG--G-C
-T-T----A-------G--------CT--C-TA-TT-TTT-CCT--AT--C--T-T-AG-
-A-T------C--CA-ACTGT--G-C--G-C--T--C-T-A--AGCAGC---CTC--AT-
---G--T-CC-G---GG-----CGT-T----GG---AT--A-AC---CG--G-CACC--T
TGGCTG-C-A--GGCTGCGG--G----CACA----A--CT-AT--CCT-C---G-TA--T
T--C----AT-ACT-C-G-CG-G----T-T-C---A-TGT--T-TTCACC-C-T--GGA-
CGTG-T-T-C-----A-AC-GC-TGGGTCT-----GTTGCTC--CTT-C-A-----A-TG
AC-GA--T-AC-AG-C--CATCAAAGTCT-C----AA-C--A-A-CTCG-TAA---CGC-
-GCC-A-TTAAT---TGAGG-T-G--G--TAA-CTGA-A---TT-GG--CC--TG---G-
C-ATC---TGGC-T--ACTAAC-AC--CT-G--A-CTG--GAAG-C-C-AAGA--GAA-A
G-CAG--GGGA---T-TAT-C-T-T-AATG-CCGAG-A--C-TG--GTCA--C--GG-TC
--A-GTTGCTG---G-TA----T-A--A----C-TT--A-T-CC-AAC----C-T-G-AT
---CCT-TGC-GT---GC--G-T-CTA-A---GTTT--T-GC--GAGGT-A--G-C-G--
CTGTG-GAAG--T---C-G-TCTA-C--GACA---CTCAA-T-CGT--G--CG-G-CACA
A-TG-AT---GC-ACTTGATTC-T-C---C-TTACATCCCG-G----TC-TG--T-TGAC
G-GT--CG-CA-----CTC----TTT----A-A----G--GG---GATAG--CTA-CGAT
A-T-AATTTGT---CAGG-GTTTT-C---TCC-TAAATT-GCT-GCCCCT--TATG-AC-
ACA-A-GT-----G--ATTCCCA-CC---C-GT-AGCGCA----GG--C--GC-G-CA-T
G-G-G--T--ATGA-G-C-A-GT--G-A-CCGTAC-AA-GC-G-G-GAC--G---G--TG
GAT-A--AAG---T-T-C-G-C-TTATCG-ACAA-TGTA---C----TAG-TGG-C--AA
-----C--C---ATCGCC-T-ATACCAG-AG---GC-A-CA--CCG--C-A-C-C-A-TC
C--AGTGC----TT---GTTG--GATAT-TA-G----GCGAG----TC-AGA-----GT-
A---CGT-CAA--T---GT-TC-A-CCT----CGTCGTACG--GATCGAAG--GT-A--T
A-------G-----TGA-AAG---AACAGCAG-AA-CCG---TC--C-----CG--GTT-
C-TC-C-T--------CGCGCC-C--TA---AT----C-T-TA-A--G--G--C--GCTC
-CGCA-GT-GT-GGT-A-CT-C--C-CGT-------TGTT-C---A----ATC-CC-GGG
T-T-T-A--A--G-T-G------G----C-C---------AA-GT-C--A-GAGT-A---
-A--A-CTC-T-------CCCT--T-T-GG-CG-A-A--G---G-C-----A-C--TTCC
A-T-----TC-C-GC----C------TG-AG-C--T-T-TC-TA--TGG-CCC----ATC
TT--C-T-TCGGCCAG---G-T-G--GGT---GACG---AATGA-TAA--C-TC-G-TTG
--C--T-C-----AA-CT-G-----TGCTAT--GG-T----C-TAGCATTCGC--G-G-T
G-TT-CC-CATG-G-ACAT--TTC-AG--C----TTTAT--G-T-CACG--GCTTATGGA
CAACG-AT-TG--G-----C-GATA--CGTC-C--A--C-A-AGAAATC---TA--GTA-
ACC-T-AA----TGG--G-CGTA-A---TTTA-ATA--T-GCTC-GAAAAGTAAGCG-TT
T--G-C-T-G--C-CCG--C---G-TCCTG-C---------GGC--GG-GCTA-TCT--C
CC-TC-TGT--TCA--GA---C---C-CGCG-AGGGAC-TA-AG-TAC---A--T--TA-
C-T---CCGG--GGG----C---ACC-TT------CTCACA-GT-C---CATAT--G--G
-T-TATG-G-A-GG-G---GC--AGC-T-CGCAC----ATTAGC-AAAAC---ATT-GAT
T-G-CG-G--T-CG-TGC---CTCT-AC-CC----T-GCAC---AGGGTTGGAC-CGACG
T-C--TCGGC-G-GAA-ATA-------AC--A--TCT-C--AC--ATGG---AC---AGC
T-G-GAGT---TC--GA---T-----T---GT----G---C---CT-AC-GCC-GG--AT
-TGC--AAC-GGTT--AC--A-TCCTCG--AG-AT-TCTG-A-CG-A-GGTTTT---TAC
C----G-T-G----C-TT-C--AG-G--AAAA-T-------AC---GAGT-GGCTG-C--
----CT-----ACA--G-TTCA-G--GC---CCG-G-AG-GTTCAC-C-C-TA-G----C
CA---G--TGATCTT-T-AAT----G-G-AA--TTC--CC-AATG---AA-A-ATGC--T
-TTTGAAC-AGAAT---AA-TA----T--A-TAA-A-T--C---G-TAT-T-TCCAG-T-
-C-G--T--GTCACCAA--CG-TAC-C-TGGAAGCGTG--TGAC---AC-G-TGTG----
G-GG-G--GG--GC--TGCTAGT-GC-----AGCA-CA-A-CT-TG--CTTT-T--GGCC
AGA-AAC--G-TCCTC-G----G--GG-ACCC-----G-CCTAGG-CCCTC--A-G--CG
GTCATTAGCC-A-TC-A---A---A--T-TT---TCT--G-CC-T--TA-CA-G-CAGCG
--GGTCAT-GA---GCCA--CGA---A-T-CAA-AG-GG-TG-GA-G-AT----G--C--
C-A--CGCTG-C-CGACCAGTT-A-CT-T---C-TT-CCTGTAC-ACAAC--TATGAT-C
C--AA---ATTCT--GGTG--A-A-G-C---GG--ACAC--T-A----GG-GG--CAACT
T-CG-AT--C-CG-G-TGT--TCCT-TCG-AGCACT--CA-G-CT---TG----GGT-GG
-TG-ACGT-CAG--GGC-T-TA-TTGCGG-TG-----TTG-----C--AAG--TAA--T-
TGA-T-A-GT--G-T-CTTATA-ACGT-T----T-GGA-AT-AGAGGT-GG--TA-GA-C
G-TAG--C-AC-C-A--C---C--G-TT-CCCAGTCAC-TTAA-----AT-------G--
-A--GCGCC---GA-A--G--A-C-G-GT-A-AATTC-G-G-CCTCG-T-A--CG--TGA
ACTA---T--T-CGG--T--G-CA-TC-TGG----CTT-C---AT-AT--A----C--A-
C-C-CGACGG---CA-A-CTC-----T--AG-CT-ACC-GG----A---GAACGAGTC--
TACC--CAATC-C-G---TAGGA-A-GT-AG-A--AGTC-CG-GTG--G-C--A-ACGGT
A-CCA-CCAG-GCCAGC-CG-T-CCGCAGCAA--G--T-T-A-AGCCT---CGGC-GTGC
-C-GC-GTAT--TC-CGGCG--TTG-G-T-A-GC-GA----GA-TC-CGTGAGT-GGT-G
--TA---G-TACGC-G---GCC-GG-AG-GCGT-C-G-GG-C-TTG---A---A--TAAG
---GAGAGCGG---C--A---CCA--TGG-T-CG-TACATTGT-A-GGA--A-AAA--G-
-AT-TTT-CTC--T---C---G--TGT-CT-TC-GT-AA-GA-T-GT-T-GGGC---T--
GC-A-G-GCCACTGA-T--A-AC-AA-GAT--GCGTTTA-CTGACG-ACA---CTA-CC-
C-CGC-----G--GAA----CGTTATT-TGTAA-ACCACCG-AG--CG----GT-G--CT
A-AAGTTGGCCAGG-TG----CGGG-T--T--T---CC-TAAG-AAGTCTG-C-GGGGC-
GGCGC-GATAC-A-C--TAGAAGA--T-A-A-G-C-CGCG--CGTACTCA-TG-GC--A-
AC---C-A--CGACCA--GC-GT-A-CA-------TCC-ATTAG-G--A-C-TATT-CTT
G-AA--C-A----CACGGGC-C-C--T-C---GT-G-CAACCGC---GAATAAG-CG-TT
T-C-CG-A-C--AA-TG-TA-G--CA-ATT-A-TG-TACCG-G-TG--C-TTGT--CT-G
TCC-CA----T--A-AC-C-AT-TGAA--A-ACC-TGA-A-T--A---CTTA--C-AG--
GGTA---C--CGC-CA-----G-T-CTTT-CGGG-ACTG-----CCG-------TC-GGT
AG---A--AG-CCGAGC-ATCGTAC---AGAG--A---TGA-GAA-CGA-TT--G-TG-G
--C-C-CAT-CT---AAG-G-CACG--CTTTCCT--CC-ACG-A--ATAA--C-CTAG-C
AC--CCTGT--A--TATA-----C-TCG-TAAA-C-TT-CCCT-G-CGACG-TCATA-CC
A--A-GAT--CCTTT-AA--C-GCTC--C-CT-GC-A-G-A-G-TA-AC-TACGA-CGCC
A-TGGA--C--G--GT-C-AA-TCA-TT-T-T-CG-CGCA-TGAT--GC-A--AA--TCC
-AA--C-ACCTCCCA--A-C--TC-T-C-G-CGGACC-TACAC-----CTGTT--GG-CG
GC-C-T-TGAT--C-GTG--TCT-GG-TA--TT-C-----A-G-GGAGGTTTCCGG-CT-
-CGATTTCTTC--T-AAC-AA----A-AGA-C-TC--TT--AA--C-CC--CC--AGCTG
CGT--T-GCACCT-GCA--C--A-CG-CTA-G--C-T---G---AG-CAC-TTCC-GTT-
G--G-G--AT---TC-CC-G-GAAC--T-GGC---C-C-C---A-TG-CGG-TT--AACA
GCTTCAG-TTGT-T-CA---CCAGCA-C-CCATCAC-TA-T-G---TA-TC----TACTG
G--GGT--TGAGCGTA--GCGC--CTATT---C-T-T-T--A-C-TA--CAAAC-T-CGG
--A----G-TA----CGAAACG--G--C--CGCCA-ATAAC--G----------A-----
CC-C--AC-C--A-AGGG--GCTTTCAGAATC-----CCAT-GT--TG-CC--GCCAG-G
T----T--GTG-A--GGCATTCC-CG-A--T-T-T--TCGTT----TATACTC--TGA-C
--CTT------G-CTG-T-A---AG----TC--A-CCA---C-AT-CG-G---CG-TG-C
-T-G---GATCG---CGCT-GTCCGTT-GA---TA-CC-GT------ACCAC-AAACT-A
---TCGG-C-ATGA-CGCCTATATA-CAACAAAC-AGTC-A-AC-T--A---A-CC-TCG
C----TCGCAAC---T----C-G--CC--G-CAAC--CA--C-C-TG-CAT-T-AA---G
G-------A---TAC---C-C-CCG-GCG-A---A-----CA-CTT---TAGTC-AACTA
AT-TTTCA-G--CACA-ACGAG--C-C--G-A-CC--GT-CT---CT----T-A-CTGG-
-ACAACCT--A-GG---CC-G--T---TATTT-A-CTGAAATCCTT-TT-AAT-GA---A
G--A--AACA---G-G-CCC-C-CAAT---A-----GT-GTA--GCCCTG-CC-G-GGGC
C-G--GATT-GAA--TAGATCC---C-CCGTC-C--T-TG--AG--T-AG--CT---CTC
-TCTC--TTCATGT---CCGT---GC------T---C-C--A-A----AT---CCCTAT-
C-G--GT-GGG-GT--G---GT-TGCGG--GCTGTA-C--AT-TG-CC--A--GA-CGCC
GACGTAGG--CA--CCC-C--TA-C-C---C------A-AG---C-CC-A-AT----G--
CG--CG-TTC---G---G-C-CGT-C-C-CGAG-TCTTCGG--AA---T-C--CGTT---
T-CC-TGACG-CGCTCTA----ACGGTTCTCCA---G-GTG----CTA---A-GAAC-C-
ACC-G-GT-TATGG---A--A-----C-CTT--GGGAGTGAT---TT---TCCGT--ATT
CC-CACGGCTT-GTG-T-ATTTTT-ATT-TCGC--C-A--GATTG-T-A-----C--G--
GG-CG--T-GA--A--AATTTTA--AG-AT--TAG---C-CGA--GTG---T-CG-GT--
A---T-CC-ACCT-TAG---CACGAA-CT-TC--T-ATC-TCG-C---C-T--A-G---A
A-GACTAGCT-GCG-TC----
>SRR349948
--A-GT-TCA-T-CA--G---A--T-----GGCA-----AGAC-AC------AGA-----
T-AT--T-TGAAAC--CAA-GTG----C-CCGTAC-GAG--GC-C-C----ACCA--T--
-T-GT-A-G--C-T-A-AACCTG-TAA-TATCC--AAT--T-------C-TCATGAC--T
-GACGCG-TTAA---CCGT--ATTA-G----GGA-A-G-AAGC-ATTG-C-TTC--TCC-
CGCGCACG---CGTGCATGG--G--TT--TAT--TTC---ACGT--GTCC-A--C-GA-T
--GCCTG-AT--AAATTA--T-GAGAAAC--A-GCA-C--TGATA---C----TGGCCG-
TA-AGA--TGAG--C-CTAGTG--A--GAGT--CC---GG----CGTC-A-CG--TGA--
A-GGC-TGA---T--CGAA-CA--CT-A-----CT--CG-CCTTA-C-GACGTTC-AA-A
-GCCCTTTCCGCCT--T-T--CTGCGGCA-CATAAACT-C-AGC--G-TGT---C-AGGT
CG-A-CTC-C-AAAATTC-C-AGG----GA-C-------C---CTT-T-TCCCAG-TTTC
-C---A----TAACGTG-T-A-A-T----TT--GCTGC-TG-G--CTT--G-CG--T-GG
ACTC---CG-G-C----CCGGGT-ATC-GTA-TA-T-TAGGG-CG-AC-AT-C-TCT-A-
CGG-C-T-CGTGCGAA-TA-TT-C-C--ACT--AA-AGCATCCGCG--TT--TCC--GCG
--A----TC---GC-T--TATAGT-AAC-CGC-TCTCGA--AG--CGA-GATTT----C-
GCGCGT--GCCC-TGTCCC-CCGCGTA-CAGT--C-T--GA-GAG-GCGG-A-G--A-CG
C--ACCCAG-GA--T---T-TT-CTGCTC-ATGTC--CTT-A-TCAG-GTATTA---GGA
C-AAA-GTAAGT-GAG-----T-C-CTATG-C---TC-AA-TTC--GG---TG-ATGTG-
GTTCGAGCCGGGTG--GAGC-G--CTGC-C--G-G-CGCCAG-A-AG--CG-AC-TG--C
GC-AC--GA-G-G-----A-AT-AAT-G-AGCAA-G-GCAAGGCC---A--GGG-T--TA
-TGTCT-AC-TCC-TAG-A-A-T-GACC----AG-GG--G-CC--AGCAGG-C---AG-A
G-CGT---ACAGC--G-C-TCGTG-A-AG---CGGGC--CTAG--AA--GGTGG-T--GC
CCTGGT-CCA-A-G-GGC-GC-GGCTG-TGG-CGG-CG--CTCC--CAGTGA--CT-CA-
--T-CG-G-G-AGGGACGAA-CC-AA-ATA-G-AA-T-AT-TGGGG---G-A--CC-CA-
AG-A-CGTCA-------AT-AGTCT-TG--G---CA-A-CA-ATACT--GGTTGCTAAGG
C-GAA-A---CA---CACGGG-G-CCA-CCGGT-GACG-CCTA-T--TGAGG----CT--
AGTT-GGGGTT-GTC--A-CAGG-AAG------G---C-C-A-GTGCGA-CGCCGC-T-A
CG-C-GGCT-AG----C----TA-G-TGCGCAA--A-T-CAGAC--T-TTCGGT-CG-CC
G---CT-C-AGAT--C--T---TTTG-TTGA-TA-GT-A-T-CC-C-ACG--AGCATA-T
C--AGGTT-TATGC-A-GGT-TATCCCG---TAAGTGAA--T---CTGAACAC-CGGC-C
TAG-ACGCTT--AGTAG-CCCT-CC-AACCGAC-TTG-CA--C---A-TGC--G--TCT-
AC--CC-A-AG--TAAACCAA--CC--CTC------C-G-CA-CTCC-CATC-C-GGAGC
GT-TA---AGGAG--C--TG--------G-TT-CCGAAT-TG-G-TTTC--A--TCG---
-----T-G-A-CCAAAA-ACGT-GCCCCGCC-G--T-A-G-TT----TG-C----CGTAG
--TAGCGG--TAGT-T-TCTA-AT-CAGAACC--CCTCT-T-GC--AACAC-AG---GAT
CACGTTC-GC-AGT---CTT-CA--T---CC-C-----AGGGT-C-CGGGTAT---GG-G
GC-T--CG--CC-TA--GGGT-A-GGCGGAGC-TG--AA--CGC--GAT-C-------A-
T-GCT---TCTA-GGG--C-C-AG--CTG--TAT-GGAA------A-GT-TA-G--C-AA
-T-GCTG--AT--C-GGG---C-C-A--GACG-G-TTGAA--AG-GGATC--AGCGTC-C
-CG-C----TA-T-CACGCGA-ACA-AAGCCGTTAGC--G-AAT-T-ACG--TAG-A-G-
AACCAGG-TA--CGGGCAG--CGG-C-T-TT-CAGT-CATCGGT-T-TCCC-TCCTT-AA
--CTATT-A-CG-C-GC-CGT--CTAACTT--CGCT-C--CAAT-TTGAC--GAAGGCTA
-TC-A-AGGAA-C-AA-C-G--AAG-T-ACGC-CTAG-G-TTCGCT-TG-TT-AT----A
ACATCCG-GCT-T-CG--TTGCG-ATC-ACG-GAGC-G-CGCGTAAGATC-CA-TC-GCA
C--G-TT-G-G----C---CGGC-GC-CTGA--A-TTTT-CCAT-C--A-AGC--TGA-G
ATTG--C--CC-T-G-GCA-CGC-GC---G-AC-C-GT---A-----TC-GC--TT-TT-
TG-T--CTG-C-T-TGAC-TCCGTGCATA-CTCC---TG-CAGTTG--C---TA---G--
--C-C--CTACT-CACCGA--TG--AAA-T--TTAGTA-TTATTC--TA-CCC-TGA-AA
GT-T--CC---CCC---TCG--T--T-TT-CT--GTAG-AGT-TCC-AACC--CT-GCAA
-ATC--T--G-GTGTTTG-GAT-GGGT--TAT-ACG-------TCCCTAC-AA-CAAT--
TGAGAA-GAGAT--AG--AACT----C-T-ATTG-T-TT--AG--GC-T-AGCACG-AA-
ACGGC--AAGT-G-AG-----GAG-AA-A---TG-TG-----G-TCGAATGT-GCT-C-A
CGC-AACCATCGAAT-CCCT---G-----A-------G-G-C-GGG--T--CTG-C-CG-
AC-AG-A--TCG-AG-TTGAC-ACA--AGA---G-C------T-CGCT--ACT--GCT-T
-----ACT-T--C-GGCCCG-A-GTC-GG-TAATT---AA-T-CT-C---A-C-AAC--A
ACTCCCAAGAGC-AGGAAGT-C-CAT--GC-TA-C-TC--A-T---C-C--ATCC--CC-
T--AC--T--AGG-CAG-CTT-A-CG-G-CTCAACGG-GAAGCTGA--CG-GG-GGTGCT
T-AAA-----TT-G--GGT-AAGCTTCCTTCCGTAG-GC--GTG-ACTC-GCT---TG--
GCGCTT-AGTA-CG---CT--A-G-TACGA-TC-GG-CAGG-C--AGA-T-TCT-TTTTC
CGG-ATA--TT--TC---T-T-C-A-GTACTG-CCTC-TG--CACAAAGC--C---GG-T
ACA-TAGAGTG--T-GCAAG--A---C--AAC-AAC-GC--CCA---T--AC-A--AGA-
GCC-CT-CAT--TCTCTATTA--T---G-CT--T--T-CTTCC-TCA-T-G----TT-GG
GGA-TAGG-TA-CTTG-TTGAT-GT-TTTT-TTAAC--TCC-GG--TTTTGAGG-TA-G-
GT-CCT-GGTTAT-TGGCCCAG--AG-TTA-A-G---AT-----CA-GAC----C-CC-A
CG-CA---C-C-TGA-TGCT--T-AC-ATG-AG--A-GGA-GC--G-AAA--AC--GGTC
AGT----GTA-T--T--CTTGATCA--CCT-CG-G-ATGACTCATG---CC-T-CGAGTT
T-GAGTGA-CGC--T----A-CATA-TGACT-CA-CTCC--ACTC-TATT-G-C-T-CAT
GTCCG-GGTTATA--GATGTAGT-T-CAA-CG-C-C-CTC--AT--CA-G-T-G-TC--G
-C---CAACGAACCAAC--TA-A----A-TAAT---TTCGG-C-T---G-TA---C-TA-
CATA-GGT-AGATA-CG-----TGT--T---CTATA-T-AATTCG-AA---TG-CT-G-C
-T-TC-GGCA-C--AG-GC-ACTAT---C----A-AAT----G-------A---A--TG-
C-G-AG-G--TT-C--T-TG-C---TGG-G--TATG--C-AG-T-CG---CGAG----TC
G--A-G--AC-CT--C--GCCAAAAAG--A-GG-TGCCA-AT-CAG-TGGTAA-CCG-CC
G--CAAATTGC-TC-C-ACG--CG--CAC--TA--GCACAA-GTG-AAC-T-CGCTA-AA
---C-TAAG-TTACG-G-CGG--TG-C-CA-AAC----AT-TCGTCC-GC--CC-ATT--
----CTA-A-ATC-CA--AAC---GA-TT--TCG-GC-CCTTG-CGGAAG-GCGCTC-A-
CA---G-TC----A-ACGATGGCC-AATCAACC--TT-C--GA-G-G--AGATTCTAA-G
A---AT---TT--GCAT-TGGG-C--GA-CGC--CGG-C----GCTT--C-GTAA-GA-T
G-GT--T-AGAGAG--GTAACCTA--GC-GAC--TCAAA-A---ATGC--A-CG----C-
GTGG-T---G-CC-TAG-AT-T--CT-A-TAGAG-GC-C-G--GCGAGCCT---C--TG-
-C-A-GAGGAAATC-TGAG-CGGC-AGAGTC---AC--A---GGGG-CTGT-CCAT-C-A
--GGCC-AC--GTGAC-GAAA-AT--CCTAA-TAC-CA-AAGC--G-GGCAAGT-CAAT-
-GG---CTGC-TT-GAG----C-C-C--CTCCA--AG-C-ATCCT-C-ATCATGCGC---
---CA--GCTATGAGAG-AGGAAC-A-TG-CC--TATAATTA--CA-CAG-CTCT-TAA-
----CCACATGCC-AG-CGG-CATAG--CATA--T-GGTA-G-GTAAAT--CTAAA--GC
--TGAAC---GG-AAAGTGCC-ATC---GGCT----AAC-A-ACGTCG-G--A-TAGCG-
-CG--GA-C-GAATGGCAC---A-GCGC--GTT-A--TTGG-G-C-TA--G-ATCC-TGT
-TCC-ATAG--GAAT---AG-CTGG-GTCACCAGATTCAA-G-GAGG-A-T-ATG-TGT-
TA--G-TCAA-G-TAGACGTAG-GT--TA-CAA---A-TAAG--AA--AAGTGGC-ACCC
-TC-A-AT-A--ACA-GGG-GC---C--GT-AT--TAA-T-C--AG-T-C-TCAGCAT--
C-C-GGG-AGCGG-----TGGACT--GC-A--GCC-G-TGG-TCA-AG-C--AT-A--CA
CGCAG-G---GGAGT-----AA-C-CGGC---G-AGCCTATTG-G-GA-A-CGAT--TTA
GCCAC-AC-T-CG--AGA-AG--A-TCCTCAC--ATAG-TCTT-AT-TATC-ACAA-CG-
GTTT-GAATT-C-CCG-GG---A-GTT-T--TG-A-C--GTTT--C-T-GAGT--TAGG-
CCA--ATTAG--A-GC--CC-G-ACC-ACCCGT-TACG-CAGT--G-A-C--GAC----C
-TA-GACG---AT-GTTACACA-A-CCA-GAGC---CACCCACC-AG--CGT-TAT----
G-CA-GA--TC-AG-CAG-GTT---C--ATAA-GTA---G--A-G-T--CA-G-GGG-T-
C-TTGAG--GGGGTA-G--GGT---GCA---GC--GTT-GACGCTTA-AATGC-T-CCC-
GCAG--C-TGCTG-A-G-TATCG---GC-CGG-AG-CT-A-CACC-CT-AGA--CT-GA-
G--GGTT-G-CTTTGCCCCCA--T-CCAGCGC-AATACT-A-CGT-T-CGCG-ACA-C--
GCG-GCCAT-A-C-ACGAC-GTC-GCGG-TA--C-TA-CACA--GT-AG-ACTTG-TAA-
ATC---T--A-G-ATTAGT-C--TCGG--CGA-GC-AACGAG-C--TAGT-TT-A--TA-
AA-C-A-GGT-GACCT-G-C-TTT--GTAAACGACTCAA-TTTT-ATGGA--AA-GC-CC
-AGT-GC-A----G-C-C-T--A-T-CCC-GACGT-TT-TTGGC-AA-C---G-ATTGCT
-TT-AA-T-G--T-CA---AC-GA--GGAC--AC---T--G--TCGG-T--G-G-GAAGC
G-CCTTT--G--G-AG-CCAGA-A----TAGCG-T-CAGGA---G----CAAAAGTA-C-
-CGCC-C---TC-A-C-C-GA--G--C-GTTC-T--CG--GA-T--C---GTA-C--G-A
GCC---CG-C--A-GTTT----GG-CGT-G-CG--G-G-TTT-GC--TCCA-T--CACAG
CA--ACG--C-A-GG-TC--GGCCCC-G-CATACC-AC-C-C-TA-AA-CTTA---GG-G
CA-TATG-A-CA--GGACATC-TGTT-GG--A-G-C-AG--AC-G-C----G-A-G-G--
T--GG--TAT---C-C-G-TCAGAAAT-G--CTC-A----TG--A-AAT--CG-CACG-G
TC----TGAA---G--C-CCGA-AAA---G-CG--AA-AC-GAGAA-C-AAG-TAA-A-C
AACCCA-T-T-AAGGT-GCGCTCCAAGATT--A-T-A---CT-GGGGACG--TT-T-AG-
---CACTCTTTAATT-A--TA-CA---AGGTTTCGGGAGG--AT-T---AT-GG-T-A-C
-CAACG--CATCTG-G-GG-G-CGTAACAGGGC--GTCCTTGG-TC-C-C--CTGTCGGT
-A--CC--CC---GGTA-TTC--CG---A-AGT--AGATTAG----C--CGCC-TCA---
A---CG-CG---GG---CGA---G-GAGGGG-CAC---TA-C-A-CAAG-A--C----TG
GGTCCAG-C-A-CA-ACAC-GAA-ATC--AGGCTGCT-GG--AGGC--CTGT--CTT--A
GAT-ATG-----CC----G-TG-CGA---CTT--CCT-CCA--G-G-----AGGA-T-G-
CACCACC-TTTA-ATGCT-GG-ATG-T-T-TATCAT-ATCG-GTC--CTTAGCACAACTG
TT-T--CAAT-TCGC--GCTAGCATCCACCTATT-CCAT--G-T-C--TTT-C-CGT--T
--GAAAACT-TT--GC-GC-AG--TTAT-CGGCG--T-CC-CC-CA-GGC---TA-TTCC
TCA-CCACCT--G-A-CA--CG----ACCC-TCGGT-GT-GC-A-C--CTAGTGA-CGGA
GGGCGGCT--C-GGTGCGTCC-TGA-AAGCGC-G-ACGCTGGA-GGTGC--TTC-CCG-G
GCCGCT--TCAC-TG-T-TAGCT-GG-GCGT--AC-ACC----A--ACT-GTCGTGCGGT
C-ACA--T-G---TAT-TA---C----C--CGA---TCT-C-GG--TCCGG-C-C-GCA-
GA-ACGATCG---GATA-TCAG----CCAC-TTG-TC-CAAGGGAAGG----G--TG-CT
AG--CCGA--GTGCCC--CCA-C-GAT-CC-G-----GT-G-GA--GGGT--GG-C-TTG
C-TTTAG-ACTGGGGCCGC-CGTTG--CC--A--A-A--GC-GAT-GAGTG-C--CAGCA
CA--GAC-CC--G-A-CCGG-A--GTG-CG-CG--T-A---AC-CT-A---G----GGGT
-TC-AG-TG--ACT-T-TA-TCG-GAGATA--G--TCA-C-T-GA-TT-CCG-A-G-GCC
-TCAA-GT-AC-TA--AAG-GCGTT--GTC-CGC-A-CTATAC-G--C-AATCTCG-A-A
GGAGCAGAT-CCC-CGGCCG--TAGAGCTACCCACGG-GGCC--AG-G-A-C--G-CG--
GCTCCG-T--GCCCGT--ACC-TA-C--CG---TATTGT--A-AGGG--T-GGC-CACTT
TG---C-AACAA---TA--G--AGATCAAGG-AGTATTGG-AT--G-C---CGCG---CC
TG-CA-GACCGATGG-G---CGTGG-G-GG--TGA---GGTTC-GTCA-GTTT-G-CGGG
-CA--CGA-GATCG-CGG-CA--CTCC-TAA-C--TT-GG--CCCGT-GGT-AC-C-TCA
TC--GAGTA-AAATCC--AGT---TA-CT-C--GATTAT--CA-CAGA-GA-GC-TG---
T--TT--CCA-TCC---T-C-TC----CGT-C-CCT----AAAC---A--------CGGA
-GGTCGGTC--CC---T-AA-CCACTT-TA-G-T---TTC-C-T-CAC-GT---TG---A
CGG-AC-GGT-TC-CC-GCTC-CTGC-TCCG-G--TAA-TGTA-GG-TC-TC-TT--TA-
T--TCAGCA-CG-T----GCAA--T-AGTT-GACA-GAA--C--ACTATCA-CTAAC-GA
--C-G--CTA---CCT-A--G---AT---CCACG--TTG--TGA-T--A-G--A-AA--T
-T-GCGGGTACCT-AA--GTT--GGC-G--G-T-TCCC-CCAGA-T---T-T--GTCTAT
-TTCG-CCGCG--GA-CA--CC--CGT-A-ATT-A--G--TCG-AC--AT--CGTCGTTG
-AGTTCC--TG-----GTAC----CA-CG-----G-C--A-C------C-ACAGGTG-TC
G-AC---G---G-CTC-TT-GTT-C---GT-C-C-TA-C--AGTGG-G-G--GCATCGAC
GTCCCA-GGTT-CGG-----G-C-CCC-A-GAG-CCTGATTCAAAAAAA-C-AGAT---A
ATTG--GAC-T-T-CC-GGAGGCC---G---CGC--C-A-TA-GC-GAACGGCTAC-CTC
GTACAT-TT-AC--G-GTTTCGAGA-T-GGT--ACGAC-ATC--GAGCC-G---G--TAC
CTC--CGC-GG--AC--AC-AG-C---AATCCT--GTCGA-TTCTGCAG-A-GA-GA--T
-GTAAG-CC-TCGGA-GACCTGG--TC-GAGG-TA--ACGGGTTTGC-TT--TTAA-AA-
TAT-GTA-ATCTGT-C-G--CAC---C-ATAAA--G----TCACACAG----CAC----A
-C-TTCCG--GCAT-CTAA---A-TT-G-CA--ACCTTA-TG-A--CC-A-G---CTAA-
GGGT-TC-T-G-AGC---TAA---T-GTAA-TG---TCAGCA-TACA---TA-G-C-GA-
TAC-GGT---A-C-GTTA-TCCG-AAA-GT---TGG--CG--CC--G-AACTCG-G---G
---ATC---TGG-T--CCG---CC---GTG--ACTCA-G--AG---C--C-TCCT----A
GC--C--T-G--CTC---AATTCCG-G-GT-T-G---ACCA-CTGATA-A--AT-AT--C
ATGAA-A-ATC---GCGTA--GAA---G---T-CG-CCA-GG-TCAG-GC--GG--TTAT
TGG-A-CACG-C--C-T--TCGGC--TC-AAC-A-C-A-ACAT-GC-G-C---GGGG-CT
-CTTAC--G--CCAGA-AA---GCAGTA--TG--C-G--A-TT--TCAGGCAGA-AGCCC
ACG--AGG---AACGGTAGGAT-TAG-A-CT-TT-GTTTCTGG-ATTCA-CCCCC-ATCA
A--AC-TT-CGTT-TC--GGT-TTCC-T-CTA-CCT-CCAG-CAA-T-GG--A----GT-
GGA--AC-A---TA---A--AC---A--CG-A----AT-G-TCAA-TTG-GC-A-T----
--C--GGG-A--CTCACTCC--CCGTGG-AATC-A--CTTT-G-C-AAA-G--TTGCA--
CCTC-TTGTCGA-A--ATT--GGGAT---CGGTTGAGTGGC---CT-CT---TAC--GAG
CT--A---GCG-TTAAACGA-GCTCT------TGAC--TACC-C-C-G--AG-ACGC-T-
GT-GATCA-T-TA-TA-C-GC--C--GA---GA----GCG-AGTGAT-G---TTGAAAGC
C-C--T-C--TG-ATTACGT-TGAT--GT---G-GT-T--GAT---G-G-A-GCT-G---
--GTG-C-G-G--C--A--TGCTTT-CACG-A---TA----GGG--GTGAC--GCG-GGG
CCCGG-C-A-ACG--AA-G--ACAGTCT--GAGACCC--G-C--C---G--A-G-AATGA
-C---A-G--CGTA--GCTC-ACATA------GTAACGG--GG-AA-AACGACG-AAAGA
GTAACTACTG-CACT--C-GGGTGC----A-A-AA-TA---GG--TGGG-AAATTT--C-
TA--T-CTCC---CCC-GCCC--GGGAAGA-T-G-A-TCCATTGT-TTA-AACC-A---A
C-TTG--CA----A--AGGCACTA-CTAC-AAGT-G-CC-CC-TT-GG-C----CAA-TA
ATGGAGCCTTA-C-CACTTTCTCTCC-GTGTT-G-CA--CG-ATGCG-GGCAAAT-GTAC
C-ACTCT-TCA----GC-TCTC-CATAA--AAG-ACTT-A-TGGGC-GG--C-GAAC---
-A-TGT---A--GCCCTG---CT-T-TG-C--GT-G-GAG-GT--T-TT-G-GCGC---A
--AGTGCAC-AC-CCGA-GT-TG-T-CGAA-AACG-A--TTCGCG--T-AGTACGACAGG
-A-GCG-G-----TTAGTAA-TTCA------A----G---CGT-G-CAA--TTTTGCT--
CAA---CGAAATT--AGA-C--CCTGCA-T-TA-A---GATTCT--TGTGT-CAGCAG--
A-G--ATTG--CTC--TAG-A--T-CA--TG---TG-C-A-TGG-C-G--CG-GGT-GT-
CAG-C-GGTAAGGCT-AC-TGA-T--A-GGC--GC--A-TTGT---T-C-GGC--GT-T-
-AG-TG-C-CGT-CA-C--CGT-ATAAG-TAAA-AC-CTT-----A--AC-GC-GA-AG-
CA-AGTCTC---AC-TG-AT---C-AGC----CG-AACGGT-CGTGT-AG---C-A-GGA
-CA--CCA--TA--T-C--T-TAATAATAA-TGGT--T---A-GCTGTCA-AAT-TTTAA
-CGG-CCCCTAG-AT--C-CT-ACCA-TGCTGAATC-CGT-TATAT-CAAAT-AGT-AC-
GA-GC---CAA-TCCA-ACTACTT-CAA--C-C---GG-G-TTAGGTCACATT-GGC-AC
AACTAT-GCG-GATT--CGA-AAGG-TA-GAT-ATCAAT---T-CGCGAA--T--GA-T-
-TGC-G--G-CAT-ATCTAGT-CCT--T-T-GT-AA--ACA--CA-TACAGATTAG-T-G
T----TTAGA-CAAGTT-GGGACAT--TC-TTGG-----A--GCG-G-TA------CG-C
-C-T-T-GTGT-CCT-TACG--GCGA--T-GA-----GACAT-GGT-GAGCACAA-AC-T
-C-GCT-G-GGCG-T------TT-CTC-AGGTAACT--ACTTCC-TCAGCCTGGATAACA
---CCT-GG---A-CGTAATAA-GTTC-CAC-AATCG--CTG--TATCGG-CTCC--CGC
---CCAG--TT-CCT-C--TGC-GTGGA-GGCCC-T--GAC-TTA--GGCG-GGT-CGG-
T-T-ACCGGT-AGTCGATAC-G-CCT-AG-T-GAGGAAT--G-CAAA-C------T--GT
-CGC--GT-AA--GT----A---TCC-T----GAGATCGCACAG--G-G-T-T-CGT---
CCG-ACCT-TG-AT-ACTC--A-GTCA--CGG-CG-CA-C-CCA-C-TA---AT-C--GA
-T-TC-GAGGTA-C-A--CCTC-CAGC--GCT---AA-GGAATT--C--T-T-CTGGCTA
-GAA-TCCACGAG-G-CTC-AGG--TTCAT--TGTA-T--AA-CACAG--CG-G-ATA-A
G-GGT-ACCTAT-A-TC-AA-----G-C-TTCTG--TGCCCCAAGC--A-ACTCCGCGCG
A--T---G-T-C--AC-TGA-C-T--T--CTAAAG-GAGTA----G---A-GA-TC-GC-
AGTGGGAATACAT-GCCGG--CT-G-TA--TCCTGCCTA-ACG-GA---CT-TAG--GC-
-A--G-G-GTTTC--AAC-TAGA-CT--G-G--TAA-G-G-GTA--GG-CACAC--ATAG
AAGA---GATCG-A--CT-CTGAG-C---CG--A-GG-ACC-GTCG-AA--GC-GGGCGT
TTA--T-GCG-A--AGAG-CT-G-TAGAA--A--C-ATAGCTGTCGAC-AAA---A-T-T
CTAT-AAAA--TCTA--GT-CCG-A-AAC--ATTTAGT-T----TC-CACGA--CC-AGC
GC--AAGTAGA--TT--TC-TCAGG-----TAT-A-A-CA-G-ATTAG-ATGCTTGG-CT
CTG-T-T-A--A-C-G-T-CA--TA--C-CCCCCTAA---CGA-GA----T----G-ATG
G--TTGGGA-CTAGAT--GG-A-CCCT-A-T-G--G-TAAA---AT--GG-GCATCCATT
-ACG-ACA-G--AGGTTTTAC-TTT---ACCCA-TT---C--T---AGTCT---GT---C
GA--GAAGGTC----TC-G-GGT--TT-TAAA---CTC----G-----CGT--A--A--A
---C--GTA--A--T-TA-T--A-CGGTCA-GT-G----A-----C----T-CACG-TTC
G-CCCT-ATTT-ACA--AC-TC-AG----C-GCTCACCAACGACAAGA-A-GGA-A-GA-
TCAC-GC-C-C--TCT-ATCTAA--AC-A---C-GA-CGG----A--A---G--CC-AC-
-----GT-GCGATAACCGC--CAGAAGT-AGC-TA--CT-T-GAA-GCCCT-AC-CA-T-
A-GACGCT--A-GCGT-GCG--G--TT-G-GT--GCT-GTT-TG---GGGCA--C-AG--
TTG-GAT----TCCG-CA--G-AG-----A-T-C--AT-A-C-AATTG-GC-TTCGTGA-
--TGATT-T----ACG-CTCGTCACTT--AGCCCT--GG-T-CTTT-CTAA-AA--GT-G
----C-----GTC-GAC-GGCG-T-A-C-T-CACG----CATCTAA-TTC-C-CAAG-C-
-TA-ACTCC-A---GG-CA--AC-TCAAACC-GG--TGGC--CATAT--CTT----T-A-
TACGC-C-G-A-T--TA--C-TA-TTGAG----T-CAC--ATA-C---GTCTC--CG-T-
-G---A--TCTCC-CAAA----CCGGTG-A--CA-TA---CGTA-T-GTG--A-CGTT-T
GCGG--AA---AATTACGGA-G---C-CCAA--CATA-CG-AAC-AGTAATAGCTACG-G
--TCTTG--G-TCCGTG-T--ACTTTC-GGCGTTGAG---T-ACCT-GT--TTTGC-CGG
T--CTT--TGTAATATCC-C-C-T--A-GTC-CGGA-GA----CTA---GTCC--T--T-
-C-GT--AGT-ATC-CCGT-G-C--G-A-G-TG-AGCCTAGGC-T---G----CC-TGCA
T-CGA--T-GCG-TT-G-CC--AGTCTGCCAC-AT--T--CTTG--CTC-GA--T--GA-
TG--CGCGA--TTTTGA--CTCG-CT----TTTCC--C-T--TT-GC------CCC-TAA
ACG-G-A-GA-TGTC--G-G--GC-CCAGCT--T-GATGGG---GA--C--GGAAA-C--
--CAGCCGA--C-GAT-GGCG-C--T-CT--A-AA-T----CCG-G-A--C-CAGA-T-G
TGC--ATGGA-A-AATGC-GCT-GGACA-T--TCGGCC-TGG-TCT-GCAAACAAA-CG-
GAG--G---A--T--CTTA-GC-C-GG-T-CAGATA-GTT---GTTTTGA--CCAC-AC-
C-GT---TT-CCCA-AAGAGGCT---T-TA-CTG-G--GGA-CACC-TA--AT-ACC-C-
C-CA-CCAAGGTG-GG-AAGCC--A--AT-ATTCG-ATG--T-A-CCT-CCC-AG---C-
---GCCC--C-G-CAAATCGCG-CCT-CAAT--TACCAGCTA-C-AG---A--GGA-GC-
---GA-TCT---A-GC-CATA--CCACG-CAATCC-A-----A-CCAGG-TGAAAGC-CG
-CGGA-TT-CGG-GGC-T-A-G--T-AT-GGCAA-AGCAAA--GCTGCTTTAGTC-T-CA
----AAGGGC--CGC--TC---TATA--GGAC-GAG-CTG-GCG-GAG-----GGTGTCG
-T-ACA-TG-T-CTG-CGT--TCT---ACAGC-A--A-ACTT-ATCC--T-TCAA-AA-A
G--T--GC-G-TCGGT-AGCC---GC--ATT-T-TAG-TGGCG-GA-GAC----TCG---
C------G-CAG-GCAAA-TA-CTGGTAAT---AG-GTTTC-AA--CGTTA-GACC-CG-
-AGCAG-G--TTG-TCCA-T-TAGAG-----GA-GCC-TTT-A-GG-AACTC-T--A--C
-GT-GC-AGCCCCTTGCCA-GAA--CTC---G-CTTGCACGGGG-A-TC-TG-C-A--A-
-A--AT-AT--G-C--ACT---AGGACC-C--A-A--GCT-TCCA---GA-ACG-AA-CG
GTGTG--TTCG--G-ACGC-TTAT-AG--G-TAAA-C--ATTTG-TAGA-GG-TCG-CCG
--GCG-CG-T---C-GTGAT-A--T---TAA--GATG--GG----TTAGTTCG--TT-T-
G-TCC-GT--------AC-CC-G---AAA-A-CGTAG-T---CAG--A-CAA-AA---G-
T-A-GAAT-GAGTG-------GT---CT---GT-GTACG-GGGAGT-A-TT--C-T----
ATATTAA-TCCCTA-GC-AAC-CGGG---AG-----AGA-CCTAG--G----TAT--GAG
-G-GT--TGTAAT---A-C-G-GTCCC-CTAA-TTA-TCC-AC-GT--CGA-GTAGGATG
-GAC-CA-CAGGAC-GCA--TG--AA-GG-AGGTAGC---ATTGC--T-T--GT--ATAC
T-----GC--AG-AACGCC-A-C-------GGGG-GGG-TTTCC-TTGGCTTGT-GC-A-
-TG-G-GTATTA--AGGTC-GACA----CAGGC--CC-C-GG-GTTG-G-G-ATGT--AG
-T-CC---A---GC-GCCAC-GGG-A--GA---CTCAA---CGTGCTAGTAAAC--T-G-
CCAGA-GCTTTA-CA-T-C-AG--GCA-AAGA-----TCC-G-GGA-G--TGAGGTT--C
G-GTACCACCCTTC---A----TCT----CCA----TA-CCTC-C-ACT-TACCGCAC-T
----T-----C-CGTTATAT-A-TA-G-TCA-GGG-CA-T-C-G-C---GGAA---AGTC
C-TCA-GC-TACGAGT--T-TAAA-ACGTTG--GAA--TT-ATG-G-CGACA-CTTC---
G-CGCTA---GCC--TACTGG-GAA-----TCC-CGTC-CTTCT-----A-ATT--TGTG
G--G--TG--T------G--GATTGAC-A--G-C--CAGCC--GCC-ACATCGCG-TAT-
GGAACGCC-G--GAC----TC--CCG-CTA-AAG-TGT-T-GA-CT-ACCGAG-T--AC-
AAC-ATGGAT--A-AGC-GGCC-C--TT-A-A-AA---T-CTGGCCC--GT--TAA-ACT
A-AG-GAC--C-AA-GG-TG-AAC-A--AG--TAC-CTCGCA---C-GTG--T--TTGA-
--C--T-CATC---CC-A-GAC-CC----CCGCT-AC--TTATCTTC---C-GAAA--GT
-CCAT--CA---G-G-GT-T-CTTG-AGCATTTTG--GG-T-GT-G-G-GA-A-T-GG--
C--TT-T-AAAT-ATTGCC--T-TGCC-GGGACG--AG-GC---ACGA-A-T--AT-CTG
T---C-T--CA-AAA-AT-ATGC--AT--A----T--C-C-GT-A-----GC-GTC-GTG
CA-GGGA-AG-AT-C-GG-A-CC-A-ACTC--TC-CTGCTTA-T-A--T-ACAG-AGGTG
T---ATCG-CC--CTTACG-TTAGG--GT-TGC-GGG---CTATAA-A--CGG---GTTC
CG--ATTAATTA--TAC-AAG--G-AC-A-T-TG-G--------TC-----A-GCACCC-
-GG-GA-AG-T-CTGCCT-ACCTG-GCTG-AC---GAGCTA-AT-ATTC-TC-GTG--GC
-G-T-CCC-C-A----TG--CG--AGT-CT-CAC----GTATC-AT--CGC-GGCG-GGG
GATAAG--GCGATGTGT----GCAGATAATGCC-CG--AA-ACAAGGGGATCAATGGACG
-GAC-G-AGG---TAG-AT-TCG-A-A-GGCGAATCCGGCCG-ACGA--G-A-A-CG--T
AGG---ATCTA-G--GT--T-G-T-AGCGTT-G-C-T---TGCACTC-G--G-----C--
ACCC---------TC-----GAAT-TA-T-AAAC---TTA-TAC-CTA--AGT-C---GC
AAT-A-AC-TT-A--CCA-C----AAG----CATC--C-CGAC-CT-AGG--AG---CGG
CGTCGA-AATAC-CA--CAC-GCGG-AG-GA-AG-CAA-AGA--GCGCCATGCATAT-GA
GGG-AG--ATGT-T-GA-ATA-T--TG--C-A-CGGGCA-TGG-ACCGG-AGG--CC-AT
CTCA-GGGTG----CC-TGTGTACAC-TC-CAGCTTC-GTCTGA-GA-GA---AA-G-G-
GGG-A--GGGGAATA-A-GGA--C-ACT---CC---TGACGCC-GC----TGA---A-T-
A-C-G-T-TTC----GGAAG-A-C-C--CG-AACT---AC-GATATCT----CTAC--C-
TACTCGGA--A-AC--G--TGT-ACTA-GGTACTCC--TGC-GG-GCT-GGC-G--AT--
-CGG-G--C-G--GACA-TACC--GCATCAATT-CA-C-GT-TGA-AACAA-C----G--
---G--GGC-TG-C-T-ATGT-CG-TGCA-GGGT-T-GGCA--CG---C-A---ACCTAA
AGT--A---AA-CA-CAA-ACC--GGCTAC-GGC---GAGGAG---GGC---AT-T----
----GCAT-C-TC--T--C---GCA-C--C-GGCTT-A--CGGCA-G---GCTTAGA--A
-G--CA-TCGT-A-A-C-C--GA-T-CTAT---A-CTTATC-CATTGCGGCCG-GA--T-
A-TG---TTGT-GTAG-C-T--GAC-CTT-TATG-CA--ACG-AGGATG--CGAGCGGC-
G-AC-CGAACC-TAAAC-TGAGT-TCG-CTCCAGAGAG-AAA-A-TA----GGTCT-GTT
C-AGACG-CGCTTCT-TA-CTTGT-TCGC-C-G-CG-C-G--CT-T--GTCCATCCG-GG
ACCCAG---CGT-T-T----ACCAA-TAA-GAT---CT---GTTTGT-CTGA-AC-C-T-
--G-GCCTAC-T--AA-TG---GG--A---G----CGGTG-GAC----GAA-T-GTAA-C
--GGG-GG-G-GAAG-TAGGC-AAG-TG-GACT----GAG-C--C-T-TATCCC-AG-AG
CG-CGTT-AG-GTGG-T-C-CCT--A-G-A-CATC--C-C-T-ATG-AT-GCC----CG-
TA-C--CC-------A-CGTTGCCGGGT-G-CCC-G-T-GA-TT--T--GT------A-C
--T---T-TGCAA-A-GC-TC----ACG-ATA-CC-AT-T--TTG-TAC-G-CCG-C-C-
-A-G--ATT-C-C-TG--GAG----G-A-AAGG-T--GGAGAG-------AA---ATCTT
-CC--GT-A--T-----CCG--CCAT-TGTTC-T-TGG-GC-G--C-GA-TG-GGTGGT-
GA-G-G--A-TG-AG-C-CGCC--TC--TGA---ATAG-A--GA--AGCCTAAC-GTTGG
C-GCAG--TGCG-TC-CCGGAT-CCTCTA--G--C-CAG--AAA-G--A-GAT-ACC---
ACTA-C-TGCCA-G-GA-AA-----G--T-G--G--ATG---ACGA--GG--CC-T----
C-G-TA-T--A--CCGG-AGTATA--ATCACCAACGC-T---G--A-T-GCA-A--T--T
CAA-GT---C-CCGTCGTC--TC---GTCTCG-GAT-TCTTGT-CGCA--G-G-TCCGAT
-G-TGGGAACGT--C--GCG-TATCT-G-GCCAATGGTG-AG-AGTGC-GTG-GAT-T--
CAA-C--AG-A----A-ATCTA-GC-G-G-CACAAG---G-AC-CTGCCA-G-C-GT-C-
GCCATG-TGTTACTGAGA---GAGACTGATTCA-CG-T-ATA-ACTACGCC--TC-T-A-
--A-T-CC-CGCG-G-GA--G-G--G-G--GA-A-AG--GC-CGA-TGACCCGTC-T--A
-GGGAC-CAGAG-GTATG-------CAAA--CGGT--TG--AC-A-TC-G--GAT-C-TT
----AT---TG----G---G-CAGG----AT--TGA-TCTTTTT--AA-ATTT-AGACTG
TC-GGGC-G-TAC--A---A---CAGA-TA-TGATC-TT-G--C--CT-C--CGT-A--G
-CCTTTTGAGCG-G--TA-G----T----A---G-CCCGC--ACTA---A-AG-GGCT--
A-GAA---A-ATAG--A--ACC-GCT-AC-GCAGCG-GAGGT--GT---AC-C-ATGTG-
T-TTGGC-TGCGAC-GAGGCAA-G--GGCAA-GGAAAGC-ACC-TC-A--AC-GT-CCTG
G--GT-CGA-C-AGA---AACGGTA--T--G-G-GC--ACT--CCG-AAT--CCAC----
--G-TTC-CATGA--AC-GCCAC--GGAA--TAA-A--G-TC----AG-AAA---GC-G-
AA-GA-CA----G-T-TGAC--G-G-GG--C-AT-C-CAAC--CGC-AACA--TC-GTCT
-ATCGGG-AAA-GC-G-G-GG-AGTG-CCA-TCC-GGAATA-TTT-CC-AC-A--A-GG-
G-C-TTGTTCACA-A--C--CG-C--CA-C--GC-C-T-C-TC-G--G-GCC-GT-TA-C
GTCA---G--GC-AA-AT--AATT--T--CACGG--AA-CT-TGC---ATTCG--ACTG-
-G-G-A-AAG-A--A--GGTGT-G-A---G--GT--GTAGTACTG-CTGTGG---A--C-
CT--TA-AGAGG-ACTTC-A-TGGTCATGATTCCCC-GC-T-GG--CTG-CTA--TGGAT
CCG-G-AT-G-CT-GTCA-AG-CG-CC--ACC-GA--CCG-GCGCG-A--TGGC----T-
CCAT--GGGGTAG--GC-G--TG--AG-GA-CGT-T-A--AGA--ATTGTTT-G-G---T
A-CTGTT-AG-----CCCA-A-ATGAAT-C-T-ACAT-GCCACTG-CAGAT-AAAC--TT
--T-GTTC-C-C-C--ACGCT-GT-G-TGGCC-TCT-T-CCG-C-AA-A-TA--GTAATC
CA-GT--TCAGTCC-C-ATGACGC--A-T-TAA-GT-ATT-G-TACA--CA-TCGA-C-G
--CT--GGAC--TGC-ATCCC---CC----C-GT---GA----AT-CGTA-CAAAATGCG
-GCGATGAG--G--C-A-AA---CAATCGGTTTTAG-GGA---CA--ACG-GT-CT-TCA
-CGCTG-A---A---CT--G--CC-GAT-C-G---A--C--G-CGTC-CCCCA-TAAT-A
--G--GA---CT-A-TACG-AAACATGT--AT-CTA--TCCCTGCCGGAG--TCTGG-CT
C-CC-CCAG--CT-T-CGTG-GACT--GT--A-GC--GG--G-TT--A-ATAAA-G-C-T
TG-CTTAT--AT-C-A--TTT-CTAGG-TGA-A-AC-TT-CAT-AGAACA--A------A
GA-G--TAGT---TCTTC--GTGGAT--CC-GA-A-G--G-T--TCCTCA--CTGCGCCT
TTACGCCATACT-C-T-T--TA-TGA--C---A-GG---C-GG-AG-CACATTTAGA--G
C--GGTAG-TTCTC-C-CA--CA--C-ATTGGAG-GG--C-TGGGA-AC-C-AA-C-CA-
CGCGCGA---AGG-T-CAGGA----G----AC----CT--C--TACTG-C-C--G-C-CG
GT-AG-T-AA-CCCGAT-A--A-CC-TAGCG-ACCAC-AGA--C--C-GGACGTTT-G-T
-C-CTGCT-AGCTCTAT--A-CA--GA---A-T--CGGGTT-CTG-GT-CGGC-T-G--C
-C-C--AT-GTAGCCCT--TTCAA--ATCG---GG-C-AC-GCGA--C--GT--CGTG-A
----C-C-G-GT-AGCAA--AA-TCGA-GA-TACAA-GACAA-G-CTCA-G-TC-T-AC-
-G-G---A---GT----CTA--GG--GATAGTCA-CA-GG--AGG-CTT-T-TATT---A
GTG-A-AGGA--CTAGAAC-TTAGTT-T--T-TCC-GCGAAGACACTCCCGACA-CCGC-
T-GG-ATGCGTCGGATCTACGAA-CC-GT-CGC-CTACC--GTC--TCA---G--G-C-C
TAGA-GACCATC-C-TC--AGA-CTCC-GTGTGAG----ATTACGTCAAA-ACC-T-G--
-ACTCT-CT-C-TG-CC-C-A-A-TT--TT--G-TG--TAAT---G-CTA-G-CC-AT--
---C-A-GGA-T-TGGTAC--G-C-T-A-CC--AGTGAGCTAAT--TCTGCTAA-AG--A
CAAGA---CT-GG-C--T-GTC-GTTTCG-AGC-G-C-C-C--TC---GTCAGGGC--TA
G-ATATAG-AATGG-GTAC-C-G-C---T-T-T-G-CA--A--C-G-T---ACA---TCG
CGG-TAATTGCATGCG----GG-G---GG--T-C-AG--AAAAA-GACA-GT--GGGCG-
CCA--GCT-G-CGT--GC---C--C-TCTCGCTGGCG--G---C--CA--CGG-CCCCT-
-G---TGAT--TGGGC-GACTT-CAACCTA---G-AG-A-AAGGGC-GG---GC-AGAGG
GATGACG-A--TGG-AA--TAA-TGG-GG--ATAATT-AGTC--A-GTCTACT-A-C-CG
A-TCAA-GT--T--GT--TAA-AAC-TGG--GA-G-GC-TGCGT--G-C-GG-TCTA-T-
A-GT--AT-TCCG---G-C--GCA--CA--GT--GATG-CT-GACTCTG-GTA-AT-TGT
-AT-CCAA-T-GGG--G-GGCTG---T-CCAA-GG-AGTACA--GT-AAGGA-GCTGG-A
G-GA---A-CCTAA-CCCA--ACCGCCTTT--A--GAT-TCT-AAGCC---GC-CCAA--
AA-CC--T-CGCACCT-AAG-A---TGT--GGCGA-CAT-T-TAG-A-CC---AC-C-CC
-CA-CAT-GGCTTC---C-----T-CAG-A-TTAAACG-T-GCA-G--G-G-C-TCC-A-
AGT-CA-GT-G--C-CC-AC--TTG-A--A--TCAGG-GTCGGA-TTCT-AG--GTAC--
TGGACCCGG--AT-GG-GCAT-GC-ATCGGATG-TATC---AG-T-TA-G-G-A--GTGC
TGT-T--GG--AA-CA-TTGT-TAATTAACGAA-GAAAGC--CA--TCGGGTCTAGAGA-
--TC-TCG-C-----ATAAA-AATCA-ACCT--A-T-CAAT-AGTGG-G--TGT-GTG-C
GCTC-T--ATATT-GT-G--ACGTACATGATCGGTA-GT-GG----ACGGACATG---TT
--T--T-G-G--G----A---GTTCCGG-GCTCGT---GA--T--CTCA-GT--GTAAC-
T-GCATGA--GTGTATAT-GGGA-A--CTC-CT---TG--GCCC----CTTC-TA-CC-T
-TGAA-A-G-GA-T--GGCTAACT-T---CATTCACT-AGGAGC-CTCCACGT-CC---A
G-G-C-TGGGC--C-CT---GCT---T-GAT-G-CCTC--TGA--A-GCCTTC-C-GGG-
GT-TAGACAGA-TA-GAT-TG-TATAT-CTC-AGTAT---CGACA-AG-G--A---A-AC
G-T--C-GCGTATTC--GATGCAT--CT-GG-GAA-A-GGA-AC-GA-A-GC--A--TA-
-T--TTCCTTT-ACA-TCA-AG-AAAAAGA-TT--CG--G---CCAC--CCCG-------
ATCAG---AC-AA-CAAAGGCAGT-CTA--G---G---TC--GT-CCCCTAAGAG-CG-A
AAA--GGACAG-A-GTC--G-GGGCC-G-TGAAGGCCGCC--AA-TA--GCCA-G-C-T-
T-AT-TG-AGTTA---AA--TG-TT-TT-GTAC--TA-TCGG---A-TAT---G--T-A-
A-C--AAGG-TC---GG---GGC--CCACTCTA-T---C--AATCCG-AC-TGT-TAG-A
-ACG-AC-T-TCA-GT-G-GG-ATG--A--TGCGCTCTGA--A-GGGA-T-ACT-AATCA
GACTGT-TA-CA-G-CGGA-T---A-AT-TTGG-GGCTGGCAT-A-G----TC-GGTA-T
-TG----GG--GAC-C--G-AC-CTA-CA-GT---TT-C-A--CGTC-CG--ATAGGGAT
-TAG--GCCCCG-AG-G--CAA-G-C-GGGT-T-GAT---GAGGAA--A-T--C-CGAG-
-T-GG-AAAC--C-CC--CC---TTACCGC-GGTAA-TGT-CTC-ACCCC-AGT----C-
--GG-CGG-AC-AGCT----CA-TT-TG-CT-GC-TA--TT----A-GGGGG-CGCTGTG
A--GTGC-GAGGA-CA--GAGCA-ACCAGAA--TAAG-TAGAC-GGTAACAT-TCT--C-
---TAA----G-AAG-CTGAAC-A-CT--AA-G--GGT-TGCCTCG--GAGTGCG-GG--
-T-CGG--AGGAGCG-A-CT--A--ACGAGG-T-TGA-TTTA--AAAAA---CG-GAGAC
--CAGT--CTCGAGT-CGA-G-AT-T-AG-T-CGAGT-T--AA-TG--A-ACTAAG--TC
-AATGA-GT-T-AC--TC-AC-CTAC-GCCCG-TCTGTC-GCGG--T-GGT-ATCG-GCC
G-AGAG-GG-C-T--C-TAG-AT-AAGCCGT-AAGGA--CCA-CA-T-A-GCT---C--T
GA---T-CCGGG--G-C-G------G-----C-C-T--AGC-A---GGA--A---GGA--
C-A-CTA-A-CT--A-A-GC-A-CCGG------C-G--TGC-TTCAC-TGTCACG-TG-G
GG--GCT-AT--GGT--TCTGC-AGC-C-CA-----AAC----G---A--C-AC-C-G--
T--TG-G-G--A--A-AGCTA-TG-CT-----AGTT-GGTGC-TGT-TAACCC--CAT-G
ATC---CCA-G-TGGGG-GT--TGTCT-CAAC-CC---A--AT-CA-T-CTG-GGTCTA-
-T-G--CGC-C-A-TGC-GGG-AC--CG-TTAG-----AAAGCG-GTG--GGCAGCGC-C
C--CTG-TCCGA-GTAG-A-G-TC--AGC--CCGGTAG-TAAGGT-CCTGC--CG-ATTA
GGGCGG-GGA-CAGC---A--CA--TAG--GA-G-CATGCTAGA----TG-CTC-ATTAC
GT-A-GT-T-A------CA--CTGC--AGATATGC---AT-T-AA-CCGCAT-TTA---A
ACCTG-TGAAC--A-CC----CAC---GT-CCGCCG-G------GTGCATG-CG-ATGCG
GA-GT---CCA---A-GG-C-TG-ACA-CCC--TATCATCCACG--GCACA-TT-ATA-G
--G-C-C-CGCGTTCCTCCAAAAA-TGA-CGTCG-A-GC-GT-AG--ATA-G-G---T-G
-TGGCCT-C-C---CGC-A-CTTGTT--AA-CGG-A-GC-TT-GCG-TAT-T-----CA-
-TGA-G-TGAC----A-CTG---A--G-CT----CG-GATG-GT---AT-CC---GA-TC
CTAGAAG-CTACC-GGATTA--AG-CATC-AG-GTGACGCAC-GG--TACCA-AC--TTT
CAT--GCC-CG--AGCTGA-G-TG----ACA--G-G--GTGACTTA-GGG-TC-GAA-AC
-TC---TGT-----GT--CA--A-T---AAT-CTGGG--C-GCTGT-TT-AGC-A-TACC
GGTAGAA--AAGTA-G-TGTTTCGAAACG--CCC-CCGCTT-GAACTG-A-GA-CCTT-A
C--G-T-GACGAAT-C-GG-GCC-AACG-GT---CAAA---TAG---CC--ATGA-C-TT
CTAG--A-TAA-----GG-TGTCGT-CC-GTGA--G-CAG-G--GG-CGCATCG-A-GA-
AGA-A-GTATCCT--G--A-C-CTT-AT-A-TGT-AAAT-T-A--G-CT-----GTAG-T
-CAG--C-C-GTC-T-CAT-A--AC--TGG-C-T--G-AC-C--AAC-ACGT-AGGTAGG
AA--T-T-GGGG-AA--C-GCCCGA--G-ACAGATGAC--CG-GC-CA---AC--G-GTG
TA-T---CG--ATCC----AG-A--TGGC--AAC-TAAGG-T-CCGGAA-CG-AGG--CA
CT---CACC-TTAACTACC-CCT-CCTTCGC--CG-AAG-AA-A-TACCA-GAGG--A--
AG--T-C-G-GCGG--GC--C-ACAGC-GC-TG--G-ATGAC-C--C-AAA--AT-A-C-
GCGTC--AACATA-GG-A-ACG-TG-G-G---GG-AA--AG-ACGA-CC-C-G-AG-C--
--CTCT-A-TCG---GCTGTATCAGC-TTTCG--GAGG-TTT----T-T--ATGT-GATT
GC----G----CGT-AACT-T--A-G-CG-AC-T-GC-CTAG-CA-CAA--A---T-CCA
--TGGCAC-TC-G-TT--A-CC-A-GGG----A-CCCATG-GT--A-G-AGT--GA--G-
-TA-TA-C-CA----TCTCT---TTCC-A-TTCA-G---G-CCTCC----G-T---GT-C
C---TAA-AT-AAA--GGTG-G----GTA-ACG-GC-T--CT-C-CAA-CTCGATAGCGA
-AC-AGATGGAG---TG-GC--CCGTTCGG-CA-T---T-A-ATCGGG--AGG----GTA
C-A--GCGTTT--CAA-AT--TGAGG-GT-CGGTC----AATCCCA----GATG-ACA--
GCCA--G-TAC--TG-CG---T--C-T-T-T--AACA-AG-CA---G---G--T--AT--
C-TAC-T-GT-AGG---A--GTCCTGCTCC-ATGGGT-C-T-T----T--CCGATAT--T
-ACG-ACCAT-GAGG--CGA-G-A-CCCCA-----GA-A-AGGC-TCATAGATCT-CCA-
GCT-TC-A-AG----CCC-G-A--T-CTGTAACC--C--GAG-AT--G--GT--CGGGC-
GC-GC-TAGC-GCAC-A--CGT-ATCC-ATTC-CGTTG--AAGCA-T-TTAAAG--TTTA
CCG--T-ATA---TCC-GGAACCGCAGCTG-TATA--T-GT-CT-GC-TT-C--G-A-C-
CC-CTA---GTCTTCC-TT-ATCCA---G--GGTC-ATCGTTC-C--CTGCGA-C-AA-A
G--GG-TCCTG-TACCCCGCACCA-TAAACT--T-GCA---GC-CCG-A--AAA--GTCG
--CCA-GTTTCG-C--GTT---C--TT-ACGC-CT-CGC---ACC-GG-CGGAGCCTC-T
AGAGCTATAGAT-GAC---ACTT----TACA-C--GC--GC-ACC--T-T-G-G-TAC--
-AAT---A-G-CAA---GA---G-G---C-CTGTGA-T----AC-GT-C---GGACTA-T
CTCG-GTCCT--AGTGT--AATCAGA-TG-TA-G-CA--GAC-T-G---AATC-AGGCCC
TGCC----ATC--C--A-ATG--C-ATGGCG--G-ACA-G-AGC-A-GGAAC-GCATA--
---GAG---C---CGAA---CCG-AGAC--TTTA-AAGTGTT-C-T-C-C--TCGCTCAC
-T-AC-GG-CC-CAGC-GT-CCG-AC-CG-CGAGCA-CG-----GGC-GA--G-GA-GGA
AG-TT-G---CT-CA--G-ACACC-CGAC----ATC-GTGCTGC-TCCTGAGT-AGA---
C-GCGGCAGGT-A-CCA-A---TGGGA-CAACTTCTA--TAACCGG---A-T-C-C-TGC
AATAG--T-G-A-TGGTAT-A-CCCG-CTCAA--C--GG-T-G-G-----CG-A-CCATC
-CC--ATG-T-A---AACTC--GTCC--ACT--AT-CT-G-AC--G-AT-ACCGAT--C-
--AG-TC---G--GCGTGG-AG--T-GAT-A--C---A-AC-GAACATG-AAA--A-AG-
GCC-GCGC-G-G---C------CGGCG-TACT-T--G----A-GGGC----GT---AG-C
CA-GGAG-GGG-T-----ATT--A-T-CTG--G---C------G----GGTAT-T----C
GTG-TATT-T-TT--A-GG-GACC-C--G--AAAGGC--TCCGATC-TGATTAA--GATC
CGTC-GGT-G--CGAT-CAA-TG-G-C--CGATG--CCGAGTTA--C-TTG---C-ACCC
GCCA---CG---AATTA-GGC--TA-----A-AA--CGATAA-A--G---AAT-CAG--G
CC-G---TC-TC-C-C-C-GCACGAC-CCGCC---A--G-TT---T-GTCGCG-GATCA-
C----TAAC-AGA---AA-C-CT-C-C----C---GGGAGA-ACA-AC-A--TA-A-CGC
-G-GTCGTTAA-C-CTTTCACT-A--C--TAG--GCAAA-TA-AGT--C-GGCC-CCAAT
AG-G-GG--CC--G--TGGTAT-T--T-C-TT-TC-GA--T-GGT--GA-A--CTAC--T
T--ACTGACT-G-G-AGACAA-A-A-T--CAGA-GG-TCGT-GCA--GA---A-A---T-
-CTCC-A-ATA-TCAT--CCCGAA--T-T-C-G----GG-T-GGC--AC---GATACG-G
G--CTTCACA-----AGCCCGCGA-A--TAA---CA----TTG-CGTG-GAG----AG--
TTAGAGCT-G-CA----CG---AG--AA---TCT--ACA-TA-------ACCCT-GG-CT
A-TCACA--TAGA-----G-CG-TA----G--TCCGACAT--A-C-CA-T--TC--AAAC
GGC---TTA---A-T-GATC-CGCA-C--G-CC-AATC-----GGTAA---C-A-CACGA
T---GCAT----G---G-A-TC----C--G--CATA--C-A---G-AAC--TGC--CG-G
-G---C-GATA-----ATGT-T-CTGG-T-C-A-GA--G-----ACTG-GGCGC--GC-G
ACCAGA--CAA-ACGGCGCT--CGTTGACTT--AGA--G--C-TC---G--C-C--G--T
-TC-CCG-AG-TCGG----C-C-CGGGCA-C-GAGG-AT-GT--T---A--C-CT--C-C
GA--GGG-AAGGG-C-G-CT-GTCGTCC-T-C-CTGC-AT-CT-C--AT--GG--GCTAT
CGT-T-A--C-G----AC--GGGGGTCAGTTCGC--CCGG-A-ACATAAAGT------TT
G-C-AG-GAAG--A----G--C-AACG-T-C-TGGGAA-CC--AT-TG-CG-TC--GGCT
GG-GA-GCA-TAGAA--AAT-ACA--GTT-C-GA--G---GTG-ACCGC-----T-TG--
-G--A-T-CGGG-CCAA-T--GC--TA--A-TT-----CGACC-CC-T-A-GACGCTT-G
---CA--G-A-G-A-GA--AACC-C--CGACC-AC-TTTG-ACGGC-AT-T-T---G--A
GA----A--GCG-TG-T-G----GCA----AC--AGG---AC---T-TC-AG--ATTCAG
T-GG-CCTGC-TG-CGT-TCACC-AC-CCTCA-A-TT----AC-ACCA-TG----A--AT
GC-TCCG--A--T-TG-AG--A-GCAA-AT---C--C-AGAC-C---A-T--GT-GCCAT
A-G-CG-AG---AC--A-----AG-------T-T---CTC-G-CTA--AAC-AGCG-T-T
G-AGT-GT-AAC-C--G--ATT---C-AT----CT-G-TTG-CC---T--ATCC----G-
-A-TCC--TCT--ATG--T--AGAC--TAGAGAGG--TGG--CAAGAC-A--GAAGGATC
AGTCAT-GG-TC-CGA--CA-TGAGGAC-GT-GATG-CTT---C-CC-AT---G--C-A-
---CGG-TT-C-GGTACAC-GTGCC-AG-G-GGA-T-C-GC-G-TA-C---T--GAA--T
--TGG-G-TT--TCTAGC---AA-G--CAGTT-G----GC----T--CCA-A----GA-C
--TTTAGAGA-T--T-T--TAT-CAGA---C-CA-T-TTG-TCTT--GGC-AC-G--C-C
A--------C-CAATCTC-CG-G-TTCC-TTAGA-GCGTTGACAT---G-GGCA-A-TTT
---GATTTACGA---TG-A-C--C---C--C--A-GTA-T-GTA-AA-ATC--T--T-CT
T-TGAC---CGC-GA--AG-T-GG---A--GC-A-GGT-GA-TG-----C--CGT-A--G
-TGAAAGAAA-GAG-C-AGC-ACCA-A-G-TAC-ATG-C-T-A-CACG-T-G-T-G-CC-
--C--A--CC-TCT-G--AG-T---C-C----CTTA-AG-TTACCCCCA-A--ACT-CTC
GAGAC--G--A-G-TCGC-AT-G-C--AGG-GGCTAACCC-A--CT----C--A--TA-C
--TG--ATC--GTTCA---CGGAGA-T-TG-C-TGC--GCTGT-CACGTCCA-GATG-T-
-T-CGA-CA---C-G--C---GTACTGA---GCTA--TATTATTTCCT----TCTG--C-
---CCGT--A-T-----CACTTTCGT-CCC-----GCG-T-AA-TT-TCTTAA---TCCA
--CTGCAGT-G------T---A-GGACGT--TTCT-GAC--G-GA--ACATAATT-GA--
CGGGAG--TGC-C-AAGA-ACA--C--A-GTGACT--A--TCTT---CTC-GTGA-C-AG
TA-G----GAGTC--T--T--TGCAC-GGG-CGG--GTCC--C---G-T-CAT--G-GGG
-C--GGGGCG-GT--CCCC--GGTCC-T-GC-TG--CGCGTGTA----TCG-T-GA-TGG
--GGTT--TT-TTG-A-CTA---CT-T-GCCCG-G-C-T-T---AG-GTGCA-ACAG-C-
TCG-G--CG---CTGAGTG-G-GTC-C-CG--CG-AACCAGT-T-T-CTTTC-GC--TCC
T-T-CGCGGT-CA--------TAGCA-TA-GGCCTAG--TGAA-TTCAG--CG---TC--
--GT-G-GA---T-C-CA-CTG---CG-C-CG----G---CAGCG-T-AGG-CGAC-TA-
---CA-AAGTGG-CAG---GG--C--TTTTT-T--T--AGC-TATCCC-CG-GT-AGA--
TG---CTCCTT---A--TTTT-CGT---GCCACA--ATA-GTT--C-C-CCCTAA--CCC
--GTGCCCACTCCGCGGG-CA-CTAACCTGTTC-AC----TGTTTTG-AA-GCGT-TCG-
-CGA-C-T-TC-TCG---GTTG-TC--AA--CGGC-CGACGC-A-GCC-T-CTCCCT-GC
TTAAGGT-GGA-T-ACA-ATG-G-TCT-TTCTG-CCC-CCG-C--A-T-AGCTCATCG--
TCT-CCAC-TCTCAGCG-TA-ACA-T--TA--CC--TT-CC-C-G----ATA--G-TC-T
-TGT-AC-T-CTT-A-CT-CA-GGGGT--A-C-CC-CAA-GCAGG-TC-CCGT-TGGG-G
G-CCG----T-G-GGTCGAG-TC--GGT----C-G-G-TCT--TTTTGTATGGG-CG-GT
AC-C--CAGG-A-T-TCCCTGG-TCG-GT-CCCG--TCCCCTCGTA---AG---CA-C-T
--AAG-C-AA---GA--TTCT-TA---T----G--CT-TC--A-A---GAGC---T-ATT
C------TTT---C-G-C-AT-CG-GCTCG-GCACT---GCG-GGAAG-ACTC-TA----
---ACT-GCA-CGGC--CT---AAT-GAGTT--TG--A-GGGCCGTTCT-CTGCTTGCAG
---AT-CAGT-GGG--G--C-TCA-GC-G---G-TG-TA---C--TG-ACT----TACAG
CG--TCT--CCTTGG--TCATC---TTCCGGT--AAG-C---AA-T-T--TGG-T-G-AG
----T-TTAC-G-T------TCCGT--CA-GT-CCC-T-TCCT-AG-GATA-CCGCC---
--AACTCT--G--CCGA-AGA-A---AGGGA-ACGTCGC-GTACC-GTTC--T--CTT--
C-TTC-G-CG---T-G---CCAGAT--A----G-G-ACCCTGACGC-GTATC-TACG-T-
-GTTT--GA--CG--AC-C-CT--CTTGC--CCCCA-T---ACAGACC-GG-CAGTTTGC
AACT-TTG--C-GC-GAA-GC-GGTG---GTTG---C-ATC-C--C-G-TTC-CGGTACC
TCACCTTCC-G-G-AC-A--A-G-CTTTCCC-AT-C-CC---GA-CT-GG-G-TGGCC-T
C-ATG--T-A-T--T-CC-GTTATCA-GT-T-C-GTTGTCA-G-----CG---T-AC--T
TGAAA--AGC--TAA-A----AAT-GTTT-TCG---C--GTAC-A-TTAA-TG-GCGC--
-CA-CCTATTG-C--T-C-A-AGAGT-AACGACGTGAG-C--AC---T-TCT-GCG--CA
C-TATCCCT---GG-GAAA---GGAA-TCCAC---G-C---TTAC--GG---GG-AG-C-
TG--GGC-CC--T--GG-G--C----CCGG-A-T--AATAACATA--G-GAGAACC-GGT
AG--TTCCC-GAACTG---A-AA--CCCTC-GG-TG---T-TT--CAAAGCTG-A--GG-
AAA-ATTC-A---ACCT---AA-AAAAC-T-CAT-----GTC--CA---TG-C--GT---
T-C-GT-CCG-TT--G---GT-ATCCG-AGG-AGCGC-C--G--T-TT---T-TCC---T
-C-A-A-TCC-TC-C--AACGG-CA-AG--CACG--TAA-G---AA-C-AC--G-GC-GC
AT-----CC-A-G---CATGC-ATC--C--CGG-C-CT-C--C-A-AG-----C-G-CGC
GTA--C-GG---GA-GTGGCAAATG--GC-AAG-GTCC-GC----CAGC-CC---GAC--
A----CT-AA-G-CG-----C-A-A--A-C-A---A--TGGC---C-A---C---CA---
AT-T--AG-TC-ACGC-ACTGTAGA---A--GGC---C-A--T-TGGGA--C-AATC--G
C-CGC--A-TC-TGGGC---CCG----G-CG-CC-C---TGC--C----A-AT---GT--
-CAGG-GAG--AG-AGCCTTA-GTGCGG-CC-GCT-C-ACG-G-CTC-T-G--T-A-T-A
C-G-AAA--TT-CTACA-A-A-T-ACATCC---T-GGA--G-G-GGG--GTAGA-GGAGA
C-AA-TCAC-----C--GT--GACA-GG-T---C-G-CTC-G-CA-GG--C----GT-T-
-G-C-GG-TC-CA-GAAC-A-CCT-----AA-TAC--GC----TGGCACA-CC--C---G
--CGGTG---C----AA-AGAC-AGA--T-----AGAA--A-AC----T---G-G-CA-G
G--GA-TT-A-GGTC-----GAA--AATGG-CAA----CA--C--ACCT---GT--CATG
GAA--GC-C-CTTGATT-A-AGA--AGCG-T--A-G---G--T-CTGG-AT-AGG-G---
C-CGTA-TC---AA--G--AG-C-G-GAC--CCATG-ATGCAAT-CTA-CCATGT-GTGA
-----GCGA-CTGGCCTT--AG---ACAT-GGT--CC-AG---G-AG-TGA-G-A-C-A-
CA--------GG-C--T--GC-GC---GT-C--C-GGGAT-ACCTCT---A--A--G--G
--GAG-AGT-TTA-T-CA-GGG-ACC--C--T--GGT--T-G----G-CG-T-C--G--G
GC---GAGTA--G-GC--GACGCAC----CCG--CGG--C-T-GGTAC---CA-A----A
A--ATC-----TA---TG---G-G-----C-TG--GAC--A-G-AACTA-AT--G-----
A-CC---T--C-AGGCT---TTT-TA-T-A-GTTGTC-G----A-T-TTG-TCAAG--T-
CCTTCTAAC-C-A-----CAA--C-C-T-T-T----A-ATGTCGG-A--C---AATT-A-
---ACTA-C-T-ACCC-CCC---GC-TCCT-AG-CACT-A---TTG-CA---T-GC----
C---A--T--C-TGGTCCT--GAAAT-G--TCCG-TCAGAG-CT-GGAC---TA-A-A--
TGAT-C-ACCG-AAAAG--GA-TCT-CGAT-AGGC---C-TGCT-AAG-TC-C-GGT-GG
A-AGAT--G-G-G--CCCCGG-A-G--AC-G-C-TGC-GC--CGA---TGGG-G-CCC--
G-G---AT-GGC-T-CACACG-A--TC-CT--C---ATC-TG-TCCA-ATTC-AA--GTC
GT-C-C-T-CC-C---C--G-AAAGAT--GCG--CAAACTCC-A-GA--TC--GTGTTCC
CATGTTCC---CCCA---C--AGA--C----TCT-GCCGATC--GG-G-T-TC-GCC-A-
C---A--C---AT-GAACC-A--T----C-GCCAC--T---A-CGA----G-G-GATTCA
CG-T---CA--T---AGTCA--AC--T-A-T--GA-AGCCT-TAC--AC-A---AC--TT
C-CA--AAG--ATACA-G--AT--A-TCGT-CTAACTCAA--C-A-GGA---T--ATAC-
TA-TG--GCC-TT--T--GT-CG-----AG--T--TCTCTA-A-CTCGGA--A-AC--T-
AA--GACG-A-TATAA-GAA-T--GC-TC-GC-T-CTGCACCT-T---AGT-A-G-CTG-
-GGAT-TACTG---CTGTCAG-CCT-----TTT---AC-GG-GGGC-CTG-G-G-A-GTT
TTC-A-CTC-GC--GC---GA-T-A-TACTAGC--C---ATGT-GC-A--AGAC-C--A-
-G-TC-G-TTT-C-G--TACT-CATTC-A-G-CA----ACCACT-CC-CAG-CGG-AGCT
TA---A-T-GCGAGC--A--GCTCATAA--TTAC---G--C-C--AG--G-T-TGCCGGT
CT-TG-C---A---CG-T-C-AC--TCA-T--A--A--TGG--AAGG--CCCCCC----A
GACGCTT---ACGC-TCA-GGTTG-CCAGTCGC-AAGGCAGGAT--TTG--G-G----G-
G-T--C-------GCAA--CTC-------G--TA-TAGGG-TGCGCACTCC---T-CT-T
CCTTGT-C--ATATA-GAG-C-ACA----CA-GG--TG---A-AA-C-GT-TGATTA-CT
A---GTT-TG---C-TC--C-AGGCCAA-T--G---T-A---AACC-C-A--GCTCA--T
C--GT-G-TCCTC---GC-GCAT-G---CCGAA-TT-TG-AC-T-CGCACGGA--AC---
G-CGCTACCCC---G-C--G-CT-T-CA--CGAG---AGAG--TAG-C-T--A--GG---
ATTCCC--T-AGG-CAT-CCA-C-AG-TAAG-TG-CGTTT-G--AAG-GG-T-GCTG-C-
AG-CA-GC-TAA-ACG--G--CCC-G-CCGG-T-G-CG-C-A------G-----AGG-GA
----CA-GCG---CCCA-TTG--TT-CCTACA-A-CGATGAACCGGTTCCG----AAG-A
----G-T----TCAC-T-AG-AGT-T-ACTGGAGA--C--T-GCTT-GTCT-AA-A-T-G
T----TTCA-C-AT-A--ACGG-CGCGCAT--C---GAAA-TTAAC-AGCGA-CA-AT-C
CTA--T--TTGCC-C-AA--G--GA--C-T--CCA-T--A-TT---G-TT-CA--C---C
---A---A--A-TA-G-C--CCTGG-A--GTAAACCG-CCA-CA-GA-G-CATAGC-GAG
CGT--GAAC-CGCCTC--C--T-GC-AAACAC-GCTGCT-GCG-CTTGCCC-T-TGCTC-
GGCCTA-AC-C-CA---AC--AC--GA--CA-TGG-A------CC-GGTA-C---GC-GG
CATC--CC---TATA-CGG-AG-TC-CGTCAT---CC--CGA-TTAAG-C--TGC-C-GA
[truncated: 9,712,664 more chars]
