# Supplementary material for: An evaluation of alternative methods for constructing phylogenies from whole genome sequence data: a case study with Salmonella
Source: PeerJ. 2014 Oct 14;2:e620. doi: 10.7717/peerj.620 (PMC4201946; doi:10.7717/peerj.620)
Supplement: Supplemental Information 5 — See README file for further details. [file peerj-02-620-s005.zip › sol194all.fasta]

>SRR486160
GCGTGGTATAATAAAAAAAAGTTGACTTCCTGCACCCCCGTCCTAGAAAACAATCTACCG
GAGATCCCTTAGGGCCCTAAATGCCTATAAAAAACGATAGATTAACCGTCTAATCTATCG
ATAATTTCCACTCTTATATTGTCGAAATAATACCTAGCCCAGTAAGCTTCCCGGCAGCAC
GAAGACTTATCAATGCGCCGCAGACACACAATGAAGCCACGAGGTCCAGTTGCATCACGA
CGCAAGCACTCCCATGATTGGGGCTGCTCTTCAATTTGACCTCCCACTGCGTACGCCTGT
GTAGCGAGTCGCACCTTAAGCGTTGGGCGACGCCTCGGTGCCAGTTTCGCTCCTCATTTC
TCAATCCGCCTATCTGCCGAGGAGTGGTTCAAGCGGACAGTGCCAAGGGCTGTGGGTTCC
AACGCAAGTACCAGTTCCTTCGTTAAGGGGTGGGGAGGATCCTCGTTTTCCTTTCGCAAA
GGTCGTCAATCAAGTCTGGTTACTTACAGGCAATCCTCATGAAGAATCCCTGACGGTTAC
AACTCTCAACTAATTTAAAAGCCAACTTTCATCACGTCTGAAGAGGTTTCGTGAAAGGGA
CTTTGAAATATTGAGTGACGCCCAAGTTGAGGTTCTTCATGTGTCCCAGGCCCGATGAGT
GGCGGAAAACCAGTCAGCCGCTGCCAAATATAGGTTCGCGTTATAGTGGCCTAGCCCAAA
GGCTACTGCGATAGTTTCTCCTGCTTGGTGGCAAGTATGTCCGGGAGCCCTCGGTCCTTC
GACGACTTCACAACAGCCTCACTCGACGCAGCACGTCGTAAATCCGGGGCGAATAAACGA
CCCTTCTACCGATCATGACTTGCGTGCATGCGTTCTCGGCGGTGTAGGATGGGTCATACT
GTTCCTTGAGTAATCCGGGTCAGGTCCTCTTGGGAGCGCCTCAGCCCCGTGGAGGGTACT
AGCTAAGACCACCTTACTGTGGGTCCCCACTATTTCGGGTCTTGCGCGACACGGACTTGT
CGCAACTTTTTAGAGCATTTGGCCGGCCCCGACTAGGCGTCGGCGCGGGGAGAAGCAGAA
CCAGCATTACTTGAAATTACCCCTGGCCTTAATGGTAAACGATCCGAACAGCTGATATCG
TCTATAAAATTGCGAACACTTTGACCGCGTCGGATACTTCATCCCACCCCACCTTAATTA
CAAGGCAATGGTGTCCAACGGAGCATAAGCCCAGCTAATGCGCCAGGGGAGCACTCTCCC
CCCGGCGCAAGTGCCCTAGGAATGTCTTCGATCGCTGGGGACTATGCAAAGCGCCAACAG
GAATCACTGGGGAAGCCTCTTCGTCGGGGATGTCAAGTAAAGTACGTACAACCTGGGATA
CCATACGTCGGACGGTAATGCGACTGGTTTCGACCGGCTTGTGTCTCCGCCCTGCCTTCC
CCAAATACGGAGTATCACTCTCACCCTTCGCAGGCAGACAGTTTGTATCCGCGGCTTGAT
GGTGCCTCCGCTCCGGGCGCCGTAGCGGCTCCAACCCTAGTCTTCCTATCCGACTCCACA
CACCAGTTCGCAGTGAAGGAGGATAAATCGAGACCCCGCCCCTGACGTCTTGCACATTGC
TGACCCCATGGAACATTCGGGTCTATCCGGGCCGCTTAAGCTCGGGTAAGACGAGGGCAT
TTAAGCAACCAACAATATAGGGCGCGTAGTGTTATTGTGTCAGGGTCCTCCGAAGAAATT
GATAGTTCAATACACGGAATTTGGCATCCGCCCTGGTCTTATAGTGCTGTGTCATGGGAC
TTCTGTAAGGGATGCGGACAAGACCTGACGAAAGTCTTATACCACAGACCCCGGCGAATG
AATTCCTATTGCCGAGTTCTTGCACAGGTACGCCAAATGATACTCACCCCTACATTTTTC
CATATACGTCAGTAGACCACAATGTCTTTTACCAATTCCTTCATAGCCTTGGCGTAGGGA
AGCACGCCCTCGGAACTCAGCAAATGAATCACTCCAAAGGTGCGTGGGTACGGCGGCCTA
ATTGGACACCGGTGCGGTAAGGACTAGAGACAGACTCCCTGGCGGGACCTTGGCTGGGAT
CCCGCTGACGTCTTCACTGAGTGAATAGTTTGCGCACACGGCGAATCTGGTCCAGCGCCC
CTACCCCGAGCTGTGAGACGTTCGAGTATCGCCCTGAATTGAAAGTCTTTATGCCGACGA
CTTCAAAATCTAATGCTCGTGTTCGGGGCCCTACTAAAGAACTCTTGTAGTCCTCGGTAA
CCACATATTCGTAATTATAATGTTTTCTGGTGCCCAAGTGTCCAATGTGCCACTGCGTAG
TTGGAGATGTACGCTATGTTTGGCGCGGAGGCAACCTTAACCTTAGTTTATCCTCAGGCA
AATAGGTTGATACTGCCGGAAGGATGCATCCAATTTCTCGAGGGCATTGTGATGGAGCCG
GGCGGCTTCGCCCTTCGCGGTACCCACGCTTAGTTAGGCTTTGACTGACGCGGCCAGCGA
GTGTCAGTCCGACGTGCCGGCAAAGCGGAAGTCTCGGACCTAAAGATTCGAATATCCTGC
GAATATAGCCTTGTAGAGGATATACGTCCCACTGGCACAGACGGACCAGCCCAACTTCTG
GTTACACCCGGGAGGTTAATGTATATCTCCCCGCTTATTCCTAACCCAATAATCCAGTTA
GTACCGCAGGCCTATTGCACCCCTCGCATGTCTCTGTTAATAGCAACGCTGGGTCCTCCT
GAGTCCATCGATGCGTAGAGTCCAGATGAGCGCGCGCCTCTGAAAGAGCAGGGCGCGCGC
CCCATCTCGGACCTGTCGCAACCCGAACGCCGACATCGCGGGGAAGCGCGGGCATCGATA
GAAGCTAAATGAGCATCCATTCGAAACTTTCGCGACAATTTTGTTTGGTTATATGTGCTT
GGTCTATTGTCCTACGTGAACGACCACACGGCATGGTAAGCCCAGCAGCGCTTTCTGGTA
TCAGATACGCGTGGCCTGCTCCTTTTCGCCATTAGGAAACCACGGGATTTTTTTACATCG
TTCTCGATACCCGGCTAACTGTGGAAAACCGCGTCTTTGACCTAGAATTCTACGGATTTA
CTTCGAGTGCGGCATCAGGCCACAATACATCCAACCATTGAGGGAGAGTTGTAAACCTAC
TTAGCGATTTAACATGCGAGGGGATAGTTTGTGGCAAGGGGTCAGGGCCACAAGGGTTAC
TGAACTTACTCCGGCACATCGAGATATGAACATAGGCGCGAAGTAACGGCAAAATATTCA
CGTGAAAAGGACAACCCGGTGATAGGCTGAATCCGACATTTATCAATTTCGCTTTATTCG
TTTCATACATGACCCCTGCACTTCGTGCAGATCTGTCCCCACAGAGGAACCGCAAAAGGC
TCACCCGTGTAAATAGCGGCGAGTAAACTGTTGCACGCCGGAGAACCGGTGACTATGACG
CACCTGTTACAAAGCGACTTACAAGCTCGACGTCCACATTGCGAGGGTGAATGTACAAGG
GTCGCGCTTCGACTCCAAACGTACTGAACTTTAGCCGCAGAAGGGATCAATATAGGCGCT
GACCTGCTATGCCCTGAGTTAATAGCTCCCTAGCCTACGGGAACGCCCCACCCCTAGGTT
TTGCTAGCTGAAATAATCAGCTAGCAGTTGACAATCCAAGACCAATAGGGCTTCGCTGGA
GACCTCCACGACCACCAATCGTTGGTGTGCCCGAAGACTACACCCATGACGTCGCCTTTA
ACCGGTGGTAACGCATCACCGGCGCTACCTTTTTTGAACTACTAGCGCCTACGTAACGAT
CCGTATCCGCGGGCAAATCAAATCGAAAGAGAAGCCGTGGTCATTATAAAGCACGTACTT
TACAATTGGGGGACAGAAGGAAGATTTCCATAGTACCCGGTGTACAGATATCAGGCCACG
GGGTATATTCGTACCTTCGATCAGCAGCGCTTTATCATCTTGTATATGCCCCCTAGGAAC
GCAGCTGAGAACAAATATTCGAGGCGATTGTCGGGGTCAGGTCGCGGTCGCCATACTCGG
TCTCACCCGTGGCACGATAGAAATGCGCATGTACGGACTAACGGGCAGTTTCGTGAGTCC
CCCGGGGGTGGCCTGCGATTGCCATTTTCTATCGTGAGATTGTAAATGTCCATCTTAGTG
ACGTTAACTCGACCTGTCCCTCCCAGCATTTGATCTTTGGCCTCATCGTGCCTCCCGGCC
GCCCTCCAGACCATCTGCTCCGAGTGGAGCTGCGATCCCGCTCACGGTGCCGTTGTGGTA
GACACACAGCACCTAGTTGTGATAGGCCGGAGAGTCAGCCCTACCCATCGCAAAAATGAT
TGTAGCACTAGCATTGGATGGATTGGTTAACATATTTTCGAAACCGGTTAATTTCGATTT
CACTTTTGCGAGGACAAGAACAAATTATTAATCTCGCGCTTCCGTCCGGCATTATACGGA
GGTAACCAATGGCACATTAGCTTCCCAGCAGCTAAAGGCGGTCTAAGCAACCGTCATTCC
GGATCAATCGATGTGATGCAACACAAACCACATTCAGGGAACCTACGTGCGGATCACTTT
GCACATCTCCCCAACTAATACTGCTGCTGGTGTAATCCCGCCTGTATGCGCAGAGCCATC
ATTGTAAACCACCTCCCTACGTACTTCCCCTCTGCGGTATTTAGCCTCAGCGCCAGTATG
GCGCAGTCGCTTCGGTAGAGCGCACTGATTCTTTGCACCCGCCAAGTCATGTGGATCGAT
CACTAGCTTACCTGGAACGGTCCTTCGAGCACTATCCCATTACCCGCTTCCTAGTACCAT
GGTCATATCAACGCCTCGATACACGGGTGAAAGGGGTCGAATTGCACAATAGTTACGTAG
CAGCGGCAGGTCTGGAACCCAATGGGATAGGGCGAAAGAGGGGGAGTGGGGAATACCACG
GCATAGCGCGTATTACTGCAGCTGAAATATAAGACCGCTCGCCCGGCAGTATTCTCTGGC
ACCAGGTCAGTGAGATCAAGACATCCATGGCTCTGCCGGTGTGAGGCCAAGGGTCTGAAG
TGGCGTTCAGCGCAGCAGGACTTTCTCGCTAATCGCACCCCGGCCGACAGCTCATCTATA
TGGCGATTCATTGCGCACCACTGCTACTGCGACTGGCGTGCAGCAGAAGCCGGCTATGCT
AACGGTATAAGCTCGGTCTTTATTCCCGAATATTGTGCCACGCTCTGCTTCCTATCGTTG
TACGCCCATCTGTCCACCGCACGC-CCTCTCGGGGACTAGAACGCTACGGAGGCTAGGTG
AGAAATTGTTGCTGGAGGAGGCGAGATTTGTAGGCCTTTGAACAAGGAGGTCGAAGCACG
TAAATAGTTCGGGGGACAACAGCCCCTTCCATTTTACGGTTAGCCTCACTGTTTGGGTGG
GGCTATCCGATTAAGAGGTGATGTAAATACGTGATTTGCTCCGACTATCGTAACTGTACG
ATGTTTGAATGCGAGGCCAGCGCCGGGTGGAACTCAGTCGTTCCGATTACGATCACCCGT
TCTGGCGTGTATCCTCTCCCCCCGTCCCTATCCCCGGGCTACGGTAATCTAGCTAAAGAA
CGTATTACACTCGGAATTGACAACGAATAGCACCAGGATCTAGGCATTAGTCGTTCCTGT
CACGCGGACACTAGGAAACATAGCTTAGAATGACCCCGCACATCAACGAGGAGAATAAAA
GCTGGTCCCTGCGGCGACAGAGAGTGACAGGCCCTCAAATTGTTTGCTCGTGCCGAGGTG
TTGCTTGAATGGCGATACGCCAATGTGAGGACTCCGACGATAAGCCGGCGGTGGAGTTCC
CTGCATGGGAATGGCCTGATTATGTCAGCAAATTGAGGGACATTGATAAGCGCGATCGCG
TGCTCGCTGGGTTGCTCAGACCTTCACTCATCCCGTGCTCCAACGAGCCTATACTGACCT
ACCTGGCAGGGAAACGTTACACAGCCTATCGGAATTCTAGCGCCGAGGCCACATTCAGGC
CTCGGAATCTAAGCGGATAGATGGCCAGTCCAAGGTGGTGGTATCGGAGTTCGTTGGTAA
GGGATCGCGCGTGAAAAAGGTGCGATCCGAAGTTAGGGCGTTAATCTAGCCAGAGGACCT
TCGGAACAGCTGGAGGTTCTCGTTCGAAGCCCACATAGTTTTCGGTCCGTGTATAGTGAG
CAAGGACTAACGAACCGTTATACCACTAGCAGCTGGGAGCGGATAGATCGCAGTGCGCTA
CCAACCCGCAAGGCAGAACGCGACACACCAGAGGAGAAACCGCTTCTTGGGCACGCTTTG
ACCCAGGTAAAACATCAGGATTGGGCTTGGTATGAAAGACGCCCTGTTCTGTTTCAACCC
TAGGCGTTTTCTGGCTCGATCATGAAGCCCCCTAAATAAACTCCCTAAATGGCGTATGCG
GGAGGTATCGGTAGCATCTGCCCCCTAGCCCATGTGTGCCGTAAATTCTCACCGCAGAAA
GCCGTACCCAGTCCAGTGGCTGCGAAGTTCACTCTGCTAATATTGTATGAAGAGCTAAGC
CAAAAGTACCATCTTTACAGTGCCAAGTAGGTGGCGGCCGGGGCTGATGGGGATAAGTCA
GTAGTAGTATAGCAAAGCGTTACCAGTGGCAAGGCACTTCGACTCGGAAGGCGACACCTC
TTCATCGCGTACTGTGGAGTCATGACGCGCGATTTCTTAAGACAGCTTGGTCTAGCTCAG
TTCGGGAGTTTTTCAAGTTCTAGATGCTTCCGTTGCAAACTCGCTTTCCTGAGAGCATAT
GTGCCAATAAGCTACGAGTACCGGTCCACGTATAATAAATTTTGGAAGATTCCGCGTCAT
GTGGAAACGTAAGTCACTACACGTGGATCCGCTCTAAATCGAATTTCGCTGTCACTTTTG
CTGAGGCAGATCGCGCTCACGGTTTCTTATGTGAAAAGTCTTGTATGCTTGGCGCGTTTA
GCTCTATTGTTTGCACGACAATGCTCGGCGGGGCAACATTCGTAGCGTCGCCGCAAAGCT
AGTGCGGGGCGCACAATGCGAATTGGAGCACGTCTGTACCAATAGTATGGTATCACACAT
ATAGACGATGGGGGCGTTTTCCGCGAGCAAGGAAAGTGTGCTGCACGCTAACGCCGTACC
GGTTTAATACCCGGACCCGAACAAGAATCGGCCATGACTTTGAACCCATATGTTTCATGT
GCACCCAGAGGACGTCCAATATTTTTGACCCATCTACTTGGTGAATTTCCTCACGGGTTC
AATTCTGGTAGACCTACCTAATGGCTACTCCCGCAACCCTATGTTACTTTTGCCAGCCTC
CGTACCGCGATAGTCCAATCGTACGGAAGCGTAGGTCTCCGCGCTGCAGGCTGATGGACC
TCCGACACTGACCGTATATGGCACCACATCGGTCCTTACCCACGGGCGGACTGAGAATGA
TGATCTACACACCAGCGCGTTCGCCTGTCATCGGGTGTGTTTCTCGCACAGGTCTAAGGC
AACAATATTTTCTAAAAGATTACGATAACGGATTCTTAGGCCCAGCTGAAATGCTTTCGC
ATTAGTTCGTGTACGTAGCGCAACCGTAGAATATGTTACTGGGGGCGGAATAGCGCCGAG
CACCAGGTTACCTATATGGCTTTGGAGCAGAACTCTCATTTACATTACGGGCGCTCAGAC
ACACC-TATGGAAAGTCTCCTGATCGTCTCCCAAACCTCGGCGTAGAGCAAAGTTCAGGT
GGATCGGTATAGCGCGTTCAGTGACTTTCGCCGGTACACTGTTGGAATATGAGGCCCCCT
CGTACATATTTATTTGGCTTCCACAAACAGCTTCCACCGTCCTGAGGAGAGGGTCGGTCA
CCAGAGCTTGTCTGGTGGCCGCAACCGTATAAGCAGCACCTTTTCGCTTAGTGAACGTTA
CTGAGATTTCTATCGGCAGGAGGAGTCCTAAGGCTGGGGGATACTCACGGCTTTCCCACA
CTTTACAAACCCGGAAGAATAAGCCATGGAGGGGGATCTAATGCGCGGTCAAATCGTTTA
TGCGAGCGTGACTGATCTGTATCTCGCCAAGAGAGATGCACTTTAAGCCCGCAGCAGATA
CGCGGAAAGGCGGCGTGGATATCACGGCGATACAAACTTGCCGAGCGTAAGGTTCAAGGC
AGACGGCCAAGATCTGAATTGAGATCCTGCTCGTGGGTTTATCGACCGGGAAGGACACTA
TAAAAGGCAAAAATAATGTCGCCACATGGCAGGGCTAGGGGCCTTCGACCACCGCGTAGA
AGGGGAACCGTAGAGGATTTACTCGCCGTACGACAAACAACCTAACCGACCCCTCCGACG
CAAGATTTCTGTCTTTGGAGTGAGTCGGCTGTCTGGGCGCACGGACTTTCGGCATGCACC
TCCAGCGGCGACCCTTACCGCCTGCGGACGCCGGGCTAGGTGTTTCGACGGATTCCGTGG
CCGTGAAGTACTCGTGTAGCATCTTTCCGAGCGGACTATATACTATACCTTAAGGACCAG
CCCCTGTTGTGATGGGAAGCTTGGCTCAGGCAATCAAGTGCCGCCCCGCGCACACTTAGC
GCGACTTGCTGGCGCACTATTTGAAGGTCAAGGTTTCCCCTCGCACCCTGGCAATGGAGT
AGTAGAGTGGAGCGCGCCCGCACGTTATACTTAAGCGGTCTACGTACAGCAGAGATTGTG
ATGCGCGTGTAGAAGCTGAAACGATGTTCCGCTCTTCACGATTAACCCCACCCCTCATCG
GTACGACCGACCGTAGTGCGGGTCAAGTGTCCCTAAACGGCCCGCCAATCCGAGATCTCT
AAGTCTCCCACAGCATCACGTAGGTGGGGCCTGCCGCTGAAGCAAAAGATTACGACAGGG
CCGTCGCTGCGCGTGGTTACGGGGTTTGCACTATGAGCGATTTATTTTGCGAGCATCACG
GCGATGGATCGGGAAAGGGCGCGTACCAATGAGTCAGCCCTGAGCACCTGACGGAAAGCA
TCCGGACAACAGGTCATGAGAGTTCGGTAGCGCAGGAAAATGCCCGGGCAGGAGCAATAT
CAGGGTCCACGTCGAGTCGGGGTATAGCGCGGTCTAGGCTCGCCAGCATATCGGTCGGGG
TGATCGCGTATGGGCTCGTCTGGCGCCAAAAATTCGCTCGGATTTTACATCCGGAAGGGG
GTTGGGAATTAAGTGGTCGGTGGGCAGGGCTAATTAAAATGGTTTACAATAGAGTGAGCG
GCGGGTCTTACGAGTAGAACTGAGACAATGCCAGACGGACCTCCAGCAACACCGAAGTCA
CTATCCGTCGCGAGGGTTTCGTGTCCTCTCGACATGAACACTCACAGAACGGGCAATGGC
GTATTGGTAGCGGGCACTTGGACTGTGGTCCGTGTGTCGTCCCGGCGCACGCCATAAACC
GCCGAACCAAATACGGCAGCCCTTGACATTGCTGTAATGCCGGTCCTCATTCCAGTACTC
ATACAGTTGGACCTTCAGGCTGCATCGTGCATCGCGGGCGGCTCCAATGGGCCTCGCGGA
CCCGACGAAGTAGACGCCCGAGCCCACTTGCCCTTGCCCGTACGAATCGGCATGGCAGGC
TTTGTTAATAAGTCGGACTGAGATCCAGGTGGGTAAACGGGGAGCATCTTAAGAAAGTGA
TGCTATGTCTGACTCACAATTCACGTGCGAACTGGGCAGAGGTATCTTAGGTGCGCAAGA
CACATACGATACGAGCTGTGGGCAGTCCGCCATCAGCTGTTTTGGCCTAAAGGATCGCTC
TGCATTCTAAAAGGGTTGATGTCATGTGTAAGAAAGCAAGATGAATTCTTAGCACGGCAC
CGGTTAAGCAATGATGATGGACGGTAGGCCTCGGATGTAGCTCGAACGACTCGCCCAACC
CAATCTCGTCTGGGGTTGAGGAATTGCCTGATCACTATTGTTTATGGGGTTTTCTACGGT
AGGAGGCATCAGAGTAACCGGGCCAGGGGCAAGAGACGCCAACACCAGGTCTTGTCCGAC
AAGGAGGCACTCGGCTAGCGAAGGTCTATGCGTGTCCGCGAATAAGTACGAACGTAAGCC
ATCATGCGCGCTAGACGAAGCGTAAAGATCGACGATGAAGAGAGGTCCAAGTGATAGGCC
TTATCTGAATTGATATGTTGCGAACAGTCATGCATGGGTACAACGCCCCCTTTGGTGGGG
CCTGCCGCTACGTAACGGTCCAAAGACAACGGGATCAACTACGATAAATATGTAAAATAC
ATGTACGGTCTTTGGGCAGACGGATCGGACGCAAGCGGAATAATGCGGCTAATACTCCAG
CGGAAATGAGGGGAAGACCAGGCGGGAAACGGAAAATACGGACCATACGGCGTGGCAGAA
TGATCGGCGGTGGAGACGAGCGAAGACCAAGAGCACCGAGAGATACACGCCAGGAGGGCG
ATGCACTACAATGACCCACATGGGCTAGGACGAATGAGAAGAAGAGAAGTAAGGTAAAGG
CAGAGCAGTGAGAGTCTCTCGGTACACCTAGCTTCCTCTCTTTGCCCAAGAACTGGATTC
AGGACGTGCCGTTGCGTGTGTGTTACAGCGTGTCGAAAAAAGAATGCAGCAGATCTACGA
TGGCGTTCGGTCGAGATGGGGGGAGCACCATAGGCAAGTCGGGTGTGAGATGTGAGCCGA
CAAAATACTAGAACTATTAGCGTCGACCTGCAAGCCAAACGGGGTAGCGACTAAGAGACA
CCGTTACGGCCAATGAACACTTGGGGCGGACAACGCGGAGTAGACTAATCAGACTCTTGC
GATTCGACGGGTATGCCATGCGGTAACGTGAAGACGCCTGGCCTATATCAAGGCAAGCCG
TGGTGCACCAATAGTTATACAGAACTTCAACGTTTCAGCGACACGGCAGGCG-AGCCCAG
CAGGCATGATGGGCCACTCGCAGATCGATGGACTGTTTGACGGCAAAAGCCTTATGCAGG
GAGAAGCTTGGGCGAAAACAACGCTAGAAATTGTGTTAATCATGCATTACTTGAAGGTTA
ACATAATTCGATGCGTGCAGCCGATTTAGACTCGTTAGCTTTCCGTCGACAGACGGGTGC
AAGTTTCAGCGCGGGTGGGGGTACTAAGGGTCACAGGATAACCAGCAGGGTGCATTGATC
AGGTTCTGAAGCCACATACCCGGGTGAGTGGCTGGATGTGATGCTTTTCTGGTGTACCTG
AAGTTTATTATATGCTCCGCGGTCC-CCCTGCGAGTTGAGATTTTTATGCTGGGTTCTAT
ACAGGGTCCGACGGACGTACGGAAACTAACTGGGCATCTGTGCATAAATGTGGCCTGGTT
TGACGAGATACCGCAGTTCTGGCATACTACAGGAATGAGTTTGCTGAAATCGCAGGCCAG
CCTCGGGCTCCGTTCCTGGGCCGGTAACGGACGGCCCAGAGGGTAGTTATACGCAACCCG
ACACCAGCATCGCTGAATTATCAATATGTATTAAGCAGAGCTGCTCGCCATTACTAATGT
GCCCGCCCTAAACGTCAAGGGATCACGTAAGGGCATCGTACTTGTCATATCCGGAGATTC
AAGTGGCATCTCGTGACCCACTCAGGGAGGCATAATCCAGCGACGCACGTGCCTACTAGC
GGACAAACCTACGCCTCAATAGAAAAGTAGACATACTAGTGAGTTGTCAATTATAATGTA
GATATACGTGTCCAGGGTTTGGATGGTACATAACTATCCTGAAAACGCTATTGATACCCT
TCCAGATTCACCGATAGTGGGGCCTATACGCGGAATCCGGTGCCACTCTTGTGCGCCGGT
TGATTTTCAAGGCGGGTATACTCCACTTCCTTATACATCCTAGTGCCCTGGGTACTCGAC
CGCGGAGAGGAGACCTCCCAAAATTAACCAGTGCCACTTGTGGTAGAAGAACTCCTCTGA
CTCCTATCGTGTATGAATGCATCCAAGAGTGCCTCTCTGCTCGCTCGAGCGTGAACTTTT
ACAAGTTGCGCTGGCGTTCATCTAATTCTACGCACCATAACGCATCAACAGACTCGATCG
CCTGCTAAATAGTGGGGAAGGTAGGAGAATACTTCTTCTTACTTTGCACATGGGGTCTTG
AGTCTGGTGCCTAGGAGGATTATCCATACAGGACCACGCCGCCTGCGAGGCAAATTTCTT
TTTGAGTGTGGTTATGTAAATTAAATGCGAGAAAGGCGTGAGGTCGTCTTGCTCTCTGCC
AGATTCTGCTCAAGCACCATCCGGTGTAGTAGTTGATGGAAATTCCGAAGAGTACTAGGC
CTGCGTTCGTAGCGTTCGGGCCTAGCTTTTGTGCGTCGTGGGGATGTCTGACACCGTCAG
ATCTGTAGAGCAGCTATGGAATCAGAGAAGCTCATTGACACGGGAGATCACTAAACCTTT
CATGGCTGAAAAACCGATGATGGGAAACTGCTCACGAGCTGTTGGTTTCGGGGCCATTAC
GTATCAGTGGGTAGCATCCAACTCGGTGCGTCAGAGACTCGCGGCGGCGCTGATGATAGC
AGACGCGACAGCCCAATGGGGGAATCGCACGTCGAAGTTTCATGCTCGGGTAAGTCGAAG
TCGAGAATTGGGGTGCCCCAGCGTACAACATGTAGGCACATAAAAGGTGGACGCCTTCGA
GCCAATGTGCGTGGGATCACGGGGAGTGCGCTAGGGTTCGGCGGGGGCTTGGGCGAAGAA
GACCAGCACAGACTGAGTGTTGTGCTAGAGTCCTGATACAAAAGCACAAACTTTCAAGTC
TGCAAATCACACCGATCGATCAAGCACCGCTGGAGTCGGCGCAATCAACCTAACCACCAG
AGCATCGAACCGTAGGGCGAGCACATATTATGTATCGGAGATGGAATCATGTGGGGGGGT
CCAGCCACCTTATGGCAGCAACCGCTCTGCAGGAAAGGCGTTTGCTACGACTCGGCGTAG
C-ATCGTTCTGATGGGGTTCAAGGGGAGGGGGATCGGAGCTTAGTGGAGCCGCCATACCC
AGACGAGGCGAGACGAGGGTTGCGCTGCGCATGCTGCGATGGACGCACTATATTCTCTAA
GCTCCTAGCAGAGTAATTATACAAAACGCAATCGGTAGTGCAGCGTGATCAAGCAAGGCC
ACTGCGAAGGTCGTCGGGGATTACATACCCTCCCTCCTATCCCGGAGTATGCGCCTACCA
TAGCTGCAGCCGGAGGGCGACGCCGGGTAACGATGATGTGCGGCACACGGAATATGGCTA
TGGGGCGTAGTTAATATAATGGCAAGGCAGCTTACATACCCTATACCGGTGATTATCATC
ATTAGCTGAAGGGGCGAACTTCGGCCTTGGGAGTAAACGACCGTTAATAGGAGATGCCTC
TGTGAACACAGATATTCGGCTGAGTTAGCGTCCTAACTGCTGGAAGGGCGTATGGATCGC
AGATCGTCTTACTGCTCCCAA-CAGTCGGAGTTAGGCGACTTAGGTTTAACGACCTTGAG
GGTATTCATGACTGGAGTCGCGACAGACGGACTTGGGCACCCTGTGGTAGCTGTGGTTGT
CGCACAGGTTATATGGATCGAGTGTAATTAGATGATAGAACTCCAAGACCTACAACAACG
CATTACCTAGGCCAGAGCCCAGGTAGAATTAGCGGTCCTTCTAAACCGCCGTTGGGCTGA
CCATGGGTGCGTCTGAAACCCGTAGCCAAACGTTGGATTAATTTACCACGATTCGCCGAT
CTGCCGTTTTGTGGGGGCCAGGCTCTACAGGAACCGTGTTACGAGGGAAGCAGCCCCCGC
CGTGAGGACATAACGACGATTAGACAATCCATGGGGGGTGTGTTGGCCGAAAGGGGCAAT
TGACTTAGTTTCTAAGTCACCACCAAGTGATGTGTTCGTTTAGTTTCGGTTCGGAACTCC
TATATTCCCTGCCCGACCCGCAATTTCTTCTACCCGACAAGCGGCGTTGGGTTAAGGCAA
GAGGCAGCCCGGATGGAGGCCCCGTATCGAAAAACGCGTGGAACGCGAGCCTTTTCGAAC
TGGCACGAAAGTCTGACCCGGTCTGCGGGCACTTCTCCCAGACCCGTCATCGCGCGATCA
GGGAGGCCAGGCGTTAGTGCGACATAGCTTCTTATGTAGCAGTCCGAACGGCCGGGTCGA
GCGGCTGCGGTAAATCCACTAAGAAGCGGCACACAGGTCAGCGGGACATGATAAAAGTGG
GACCGTCATTGGAGCAGAGCGGGCGTGAGGAGTGGAGGAGGAGCAGGCGTTTTGGATATG
AATGAGCCTCCTTGATGCTGTAGAGACTCGGGTCATGCCGTGGGGAGATAGCCATAAAGG
GTAAGTCTAGGATAGGTCGAAGCTTAAAATGCGGGGAATGCGAACAGATCCTGGGATCGC
GTCGCGGATTGGTAGAGATAGGACGTAGATCAGCACACCATTGGTTTGCCCAGGCGGCAT
CGACACGTGTCCGTCCTCGCGCGCTTAGTTATGAGCTATCTTCTCCGTTGCAGCATGGTC
GCTCTTCACTGGTGCAAGCGTGACCAGCTCGGAAGGAGCCATTAAGTGAGTTCCCACTCT
GGAGCTATAACATGGTGCCTTGTTCATCAACCTCCCAGCCTCGGTTAGGGACTAGAAAGG
TCCTGTCGTCGTAGAAAGATAAAACCTTTGAGGCGTAAACCGGCGGAAACGTTAAGCATC
AAAGCCTAAACCGCCGAAACCGAAGAAAACCGGTTAATAGTACAACGTTCGAGTGTTACT
CTATCTCCGTAAATGCATGGCCGGTCTGTAAACACACCTTTGGCCCTGCATAAGCCCCCA
ATCCTCCCTTCCTGGAAAGTCCATGCGAGGGTTAGGCGGGGCTCGGATTCAACACTGCGC
GCCGCTCGCTATGCCACCTATAATTCTAGATGGCGCACGTATGACCGAAGGACATACCCA
TAGAAACGCGACGTGTAGTCACTTGGTGCCCGCTCTTATCACACGCGACAAAGGTGGGGT
CACCCGTGTCCCGCTGACCGGGGTATCCACTTAGCTTGGTCGATCTTTACTACTCATGGG
AGATTCTTACGGTTGCGGTCCTAAATCGTCCCGTTGGAAACCATGTGGTGGCCGATCATA
TTGTACATTTTGATCGCGCATTGACTTCTTCTAGCATTAATGTACCGGTTTAGAAGACGG
GACTGGTTGGTTGGAGCAATGGGTGCGGTTAGATCGAAGATGGGGCCCCACTGCTGCGAT
TAATCGGATGATCAACGAAGTTCATAGTTTGGGGAGTGCTATCGCACGACACCACTACGG
CCGCACCCACGTAGGCTAGTTCTACACCGATCGGCTTGCCCAATATGTTTATTGTGTCGC
TAACAATGTTGTACATAAAGACGCAACGGATTGCGCTATGGGTGCGTCCTAGATTCGGCC
TTAAGTTCTGTCCCTTCATGGGCTAAAAGGTGGGATTTCTGTAGGTGGCCTTTGTGGCGC
TGGAGCCGAAAGCCTAAGACCGCGGGGTATAAAATGAACGAAGGCCCAAAACGAACGGAT
CACTACAAAACCGACCTGATAGTGGGCCTTTTGGAAGCATCTGTCAGTCTCTAGGCCCCT
TCACCAAGTGTCTTTATGCCTCCTTGGCTATGTTGACGATCTAATACCGAGTGCCGTTCA
AACATCTCTCAACCGCGGCCATAAAACAAGTTGATTCGTACCGCTATTATCCCCCCTAGA
GACGGAAGACCCTTCGCCGAATTTAGAGAAACTCATGAGCGTGCTGGACCCGGGGTCAGT
GACGCTGTTAGTGGTCATAGTTTGACGATTCTCGTGGACCGTGGATGGTAACGGCATGTC
CATGCTGGGTTCCGTGACCGACTCGGCAACGGCGGGTCGAGGTTGTCGTAGTCGCAATCC
CACGCTAGCTAAGCAGAGTCCTCAGCGCGACAAGACAGTAGTCAACATAACCTTCACTAG
GTACCATCTCGATACGAAATGCTCTGTAGCTTTCTGTTTCTAGTAAAGCAAGGAATTGAG
TTAAACCGTGTTAAAGGTATACTAGCGCCTCCTAAAGTGTAGTAGCATGCACGCTCCTCC
GAGTCTTTACGCAACGCACTGCTTTTCACATTGTATGTGGTCTCAGGCACCTGTAGTGAA
CGGGGATCCGGAGACAACAGTCAGCATTGTTACGCGATGCCTTTGCGTTAATCATGTCTC
ATACATCCCCGGGGGTCCTCCCGATCAGCCCCAGTCTCCCCCCTCCATCGGGCCACCTTT
TGCGGGCGTCCTAAGGCAGATCCTTCGTGCCACCAAGGACAGACATACGGTGATTGTACC
TGGGGTCTCTTTATTTTAAGAATGTCGAGAACTTCTTCTGCCGCGCCTAGCGCTCGAACT
TTCCACGCCCTTGGTGCGGACTCTGATTTCTATGATACGAGTAGTTAGAGGAGGTATGCA
GGCCTGTATGGTGCCTATAGGTCGCAACGTGTGTCTCGCTTTCTATGACACAAGTTAAGA
ACATGTCATACGTACACCGTTTACCTTGTTCTCGCCTCGCAGGGCTTGTCTCAATCAGCC
TGATAAGGAGCACTACCTAATGTCCCATTCAACACGAAGGAAAAATTGAAATCTCCTGAG
AGAAGCTGCCTAGGTGGTCAACTTGCGTAGGGAGAGGTCGACTAGTCTAGTCGTGTTTGT
AATAGACCATTGCGGTACTGTCGCCGCTGCGCGTTCGATCGCCAGTTTTTTCGCGGCGGT
CCTAACTTTCTGGGAGGACACGGCAAGACAAACTTCCCCGGAG-TTATCAATTCGGGAGT
TTCTTTCGGCTAATCTCCTCATCCCCATCTCGTCTGAAGTAAGGCTGCCACCTTATTCTT
TCCTTCCTCTGCAGTATTAGGTACGTACTTATTGTTTGTCCATTACACTAGTTTTTCAAG
AGGACCCGGGAACCGAAAAGACACTCGTATCGAGCACGACCTAGATAGGGGAGGAGTGGG
ACTGGGTAGGGGAAGCTCGGTAACCAGGGCCGTAGCTAGAGAGAGGAGGGACGAATCAAG
CTAGGAATATACGGGAAGGGTGCGTACACTCGATAGCGGGCACACAATCCGGAGGACCGG
GAAATAGGGACCAGGAGGCTTCAAATCACCATTGGTGCCGGAGGAACAAAAAAAAAGATC
GCCAAACTACCGTGTTTACGTAGGAAGGTACTGGCGCTGCACCGACGAGGGTACAAGGTG
CGCTCGTTCAGGAGACCCCGTGTCTCCAGACCGTGGTCGTGTTACGCGGTAAGCACGCCG
TGTTTAGTTTACGCCACGTGCGTCAGATGTTCCCCCGTCCAAGCCTGACCCCCCTAGTGG
CCCCGGTGAGTGGCGGACCCCTAGAGCGCCTTCCTCGTCAGCGCGCCAAACCACCCGAGC
ACTCTGGTAGCCCTCGACGGTCTATCGGCCGCGCACTGACTGCCCGTCCCTGGCGAGTTC
ACTTACGGTTACTGGCTCGACGCCCCTGTTTTTCTCAGTTCTAATGCGACAGTCGAACCT
ATTGTACTGTGTTCCAGCCGGGCTGAAGCGCCACCAACATCATCTGGAGCATTCGGGATA
AGCACCCCTGGCTGGAAGCCTACTGGGACGGAAACGTCCAGTGAGATCTGACACCTGCCG
GATGAGGGCCGCTGAAGAACTCAAAACAACGTCGGTTATCGCAGAACGACCATCAGAACG
AGGTGCTGTGTCGGCTGAGGAGTCCGTTACCTGACGCGGGAATACTTTCCGCGGGTGGTC
CCCGACCTCGGAAGATGACGGCTCGATGATGGGACATAGCGGGCCAGGACAATTCGCCGT
GGTCAGAACTTGAAAGGTAAGGCGCTCTGGCTGTGTCAATGAGTTAGGTGGACCCCGAAA
CAATAGGAGCCCATGGCGTTGTAGGCACTATGAGCCCCTGTTCTGCGGGGTTCGTTATTT
AACCGCGCCGGATATGTTCATACCGTTAAGTCAACCCGCGAACACGGAACCAGCCGCGCC
ACACGGCATGTCCATACTACAGCGATTAGGAGAAAGTGCGTATTCGCATTTTTGTCCGTT
ACAGACCATCATTAGGGCGAAGTCTAGCGACGGGTGACGCTACGCGGCCGTGCCCCAGCC
ATGAAGGGTACGCCGACCGAGTTTGAGGCGCATGACGTCCCGTGAGAATACAGGACTGAC
GACTTATGCTAGCCATCAGCTCGGAGAAGGTAAATTTTAGACGGGGCAGCGGTAGGACGT
CCCGACCAGCGCGACAGACGCTCGTTGCGAGGACATAACATTCGGCGCCATGTTCTCGGT
AACTGTGGTTATTACACAATTTTGCCTTAGCGCTCAGCAGCTAAGCGCTAGATGAGCATT
CCTAATGCTAAAGGTAAGCGTAAGAACGGACACAACGCGTGGATTAGTCAGAGCGCACCG
GTGCGTTCAAAGCCAAAATGAGGGCATCGGCACTGTCGGGGGTGAGCCCGACCTGCCGAG
TCTGACACCCCGCCGGCCGACCAAGCGTTGGCACCCAATAGAACACGCATCCAGAGCAGA
TACCATGAGAAAAACCATCTCACGTGATAAAGGATGCGCGGGAATGCACGAGGGGTCGAG
GGATGCGACCGTTCTGCGGATCTGTAACAACGCCGATGCGCCGGACCTAGCACCAGCCCG
ACTGTTGAATTCTGTGGACGGGTAATACTGTCCCTCGGTTTGCAATGAAGGACTCCCACT
TATGCATGGCCCCCGCGCTCTCTGTCCGTAACCACTGCGCCTGGTGGTAGCCCGCGTACT
GAGATACAAGTGAGCGGGGACTGCACACAGGAGTAACGGGCAAATACGATAGGCGATCTG
GGCCTATAACTAGGATCAGGTACAGAATCGGTACTTGGCGGCAGAAATATGAATCCATCT
CGGGCGTAAAGTAGGTCCCGGGCGCGGGGACACAACGATGTGCCACCGTGGTGACCGATA
CTGCAGGTAACGTGCCAACAAGAAGGGACACCGGTTAATAGTGTAAAAAGGTAGCATTAT
GCAGAGTACCAGAAAACAGGTACTTTAGCGTCTCAAGCGGGTCGGTTAGACTCGGGGAGT
TGTATCTGCTTACGGGCCCAGAGGGCTAGTACACAGGACAAATGTAAGCAGTCAGGTGAT
TAAACTACACGCGAGGGGACGAAGAATCATACTTACGGTGCTCGGCCTAAAAAGATTCAG
TCCTCGGGAATGAGGTAGTTCTGACAATTCGGGTCTTACCCCAATGCGCGAGGGCTATTG
AGGGGAGCTCAGATAACTATGTCACATACTTTATGGTGCCAAGGGCGGGGCCAGTCAACG
ATTGGCGAAATACGGCTGAGGCCGAAGTCTCTTTTTAGATACTGTTAGTCTCTCTGAACC
GCCTCTTCTTTAACGGGCCTTACAATTTACACTAACAGCGGGCGACGTCGGAGGTCAGTT
GAAAGGTTATGAATGATCCGGGGGGTAACCTGAACAGCATAGGCGCGGGTTTGGATCTTA
GGTTGGAAGTTCTATTGCGACCCGAAGCCCTAAGTATGATTAGTTCCTCAATCCTCTACT
CCGCGCCGTCAACTAGCGATCGTCGGGCCACCCGTGCAATGGAGTCATTCCACATGGGGT
CCCACTTGAGCGGCTTTCTTCGAAGCATTTCCGTCGGATTGGCTGACCAGCCCCATGAGA
CCCTCCCGAGCTGGAATGTGCCCCCGGTAGACCGGTTTATGTGCCTACGTAAACTCCAGG
TCTTGGGGGAACCATGGGCGAAACAGGCGTAGCGAAGGGAACAAGACGGTAGGGCAGTCC
CAGGCGCCGAGATGAGAAGGAACGAGATCCGTGCCAGCAACCCGACATGAGAGAGTGCAG
GACCACAAGGACCTTGTGGCGATCGAATGGTAAGGTCATAGCTAAAAAGGGGCTAACAAC
GATCAGGAAGTCGAAAGCGTAGTCTCGGCGCACGATTGTAGAAAGACGGCTAGAGGCGAC
AGTAATGAGCATCCAACGAGCCACCCTAACAGGGTTGCACAACGACGAACTCTGGTTATA
GCGGTCTCCCGGAGACATCATCAGGTTGTGCCCCTTCGTCTGGAAATAGCCTGCGCGGCC
GCGCGTGGCGCTACTTCCCTGGCGCAAGCCTATAAGCAACAGAGCGCGTGACAGCTGTAT
GAGAATGCGGGACCTTCGATGGGAGAAGCTAAACGAGTGAGTAGTCATCATTAACGGCTC
AGCCTAGACGCGGTACGTTTACCCCTTAGTGCTCACCCTGCTTCTCCTCCGGTCACAACC
GTCGATTGAACTGACGATAAAAGTAGCTCCGCCCACGACCCCGGATGGCAGCATCCTCAT
ACTCCTGTTTGTCGGCCATTCCGTCTACCGTGGTGATCTGACCTGGGGATGTAACAGGGG
AGGTATCCAAAAGTTCCGTAGTACAGGAACTGTCGATTGCGCCCAACATTCTCCATTGAT
CGGTGTCCTCGAAGCTTACGAACTAAGAAGCAGGATCATTGGAGGCCCTCCAACTGCTGG
ATAAATTACCCGGTCACTAAGCTTGCCTCCCCGGAATAATAGCTGGAGATGCAGGGGCAG
ACAAAGGAAGCGGGTCACGAGCTTGGCTACAGCTCTACGCTTGAACGAGACTCGCATGGA
ACATTCCTCCTTTAGCCAGTAGAAGGACCGGGGGTCCGGGTTGGTAAAGCTCGGATCGGG
TCGAACACCTTCAGCGTCTTACTCCTTAAACCGTCGGTAGATGATAACCCTATTTCCGTT
CCTTTGGCCCATGATTTTTAGTAACTGGAATGTTACTTATATGGGAGGTTAATCGGAAAT
TCTACTCTTCAGTCGGGTTCTTTACTCCTAGCAGCCCGTACATCCTTACAGAGTGGTGCT
TTGGCTGAAGGCCGACCTTACTCACAGGGACCCGAGCGGCTCGGGAGTGGGTGGGACCTG
ACTGGTGGTATCGAGTTCCTTCGCTCTTACGGTATTGCAAACAGTCGGTCGGCGCCAACG
CTTCAGAAAGAAGAGGCCCCATGCGGTTTCAGGTATTTGACTGTTCCCGAGCTAGACGTA
CAACGGCACTATTACCTAACTACACCAACGGGGTAACAAAGTAGCCCGGTTCTTCAGGAA
GTGGCCGCTGTAGTAGACGATTCCAAGGTTAGCTACTGGGGGATGATCCATATCCATCTA
CTTTGGGCTAGGTTCGCCGGCACTAGAAGAGGTGCCAACGACTCGTATCCCGAAAGCGGT
CCACGGCGCTCCACACGGAGCCCCGAACGTGAGATAAAAGACTGGTATCCTCCCGATCGA
AAAACTGACCCTACTCTGCGCAACGTCGCTAGTTGTCACTTGACTGGAGGAGCCCGCTCC
AGATCTGCTCGGCACTCCCCTGTTCCGATGAGAACCCTTAGAGTAGTTGTAGAAAGTCCA
CGCCGAGTACGATGTCCGTAAAGCTCGGCCTCAGAGCGGCATCTTACATGCAGCGTGTAA
GTTTACGGCACACATGGGCTCGCATATTTATCAATTGGTGTCCTGAGCACAGCTTCCATT
GTAGGGGAGGTGCGGCCTCCACAGCCTTCGACATTTCACACTAATCCACGGCCCTGGATA
ACGGAGAGCGGGACAGGTAAATACCCCTTAATCATTCGGCAGAGGGTTCATTCAGGCACA
ACCGCTTGTCGTAGTGGAGGATCAGTCAGGTCCACGCCTAGACAGCCGCTGACCTCGGAG
AGAAGCCTAAAGCACATCAACTATTCGGCCGGTCGTTCAAGCCAAACCCCATCTCCATTC
ACAGTCTTAACTGCCTCAAGGAGGCCCAGTAGTACTGCAGCAACAGTGGATTGTATCCCC
TACCGCGATGTGCGCAGCACGGGAATAAACTGTGCACGAGTGTCGGATCACCCGCGAGCT
TGGAGGCAATGGCGATAAATGGACTTTCGGGGACTCAGGGGCGCATAACAAGTGGGGGAG
CAGGCATGAATAATGACATTCGTTCCTTGTTGCAGGGTCAGCATGAGAAGGAGACGATTG
TATCGTGTGTGGTTAAGTGTGTCTCATATGCGGGGATCTAATTTTACATCTTATACCGTC
GAGGGCTAGCAGCCGTCGCCCTGCAGCCAACGGTGGCAATGTTAGCCGTCCTTGTATCCC
GTGTCCCAAGAAGCACACAAACAACAGCTCTTCGGAGGTTGGACGCCAAGACCCTTGAAC
CGAATCGGATCTTGGTAACTCTAGTAGTAGTGCCGGCCCAATATAATACTGAACCACAGG
TTAAGTAAATACTATGACTTCATAAATTACCAATAAGGACTTCTTTACGCCAGGAGGAGA
CACCTACTCTTTTGGAGAATTGCTGGCAACGGGTGATACGGGCATTCTGAGTCTGCGCAG
GAGGAGCCAACACGTGTGCAGCACACATATCAGAACGGTAAAGGGTCGGGAAGTGCACCC
ACCGTTTCGAGTTAAAACCAAGGAGCTCAGGGCGTGTGAATCAGCATGGTTGTACGATAG
AAACAGAATATAACACACCGTATCCAAGCCACCGTTGTTTCGACATAAACGTGAAGGTAG
TATTAATATCCACCCAAGGGATCCCAGAGGTAGTCATGTAGCACTGAAACCCGTATGGAT
TAGGAGTAAGCCCCCTCACTGCACCTTGTCCTCTTGAAGACCGACTTTGCGGTTCAATCT
AGCGCCCACCTGTTACTTCCTTTCGATAACCCTCAGTTGTGCCCTCTTCGGGAAACAGGG
TGGCCAAATGTGCACGGGGAGTCTCCAACCATCAGGCCCCGACGTGCACACCGCGTCCAA
CTCCTTGGAAGGCACTAGCTCCCCATTACACCGAGTCGCCTGTCCCCAGTGGGACCTTTC
GTTTGCCAGCCGGTCCAGGGGACTGTGTCCTAGCCATGGGGCGAGAGACCCCGAAGTGCA
TGAGGGCCCAGACCTTCTCAGCCTCCGGCAGTCCGTCGACCCATCGCGAATCATTTGCGT
GGATAGAGAGGTGCGGAGCGGCAAATGCAATGAAGAAAGGATGCACTCACTATACAAGGA
GAGATAACTACCCCTGGATGGTGAACGGTTAATACACGCTTTCCGAAGAGGCGAGGGTCC
GGCACAGCGGGGAGAGCGTAAGTAGTCGAACCGCAGCAGGAGCAACGAATTGACAAAGAG
AATGGGTGATTTCAACGATGCTCTTATCTATCCAATTCCATGCAAGACCTCCCCGAATGC
CGAAAGGGAAGGGGATGCGAGAAGCGCCAGATACTGTGAGGACATGCCATCCTACCCCCA
TACGGTTTCAGTTATAAAGGGGTGGATGCGCCCCTATCTTTGAAATGTTGTGTTAAAGGA
GGTCTGATATTTTTTGTGCCTTGCGGACAACCCCATTCAAACTTCAACTGTAAGACGTCT
ACAGGTTAGGTATAACGGCCTATTGCTGCGGAAAGACACAGGTCCTGTGAAAAATGGAGG
AGTGCCGATCCTTCCAATATGGAGCACACATGTAGTAGTAGTTAGAGCGCTACGTGACAA
CGAGTATTCCCACACTATTTTACCGCTTAGCACGAGGTGCTGCCCGCAAACCTACCACCG
GGGGCTCTGAGCCCCTTATACCTATACAATCATCCGATTCGTCAGATGGTGGCTTTTTGA
CACCTCGCGAGTACGGAGGGGGTAGCGGCCAGTATTTCGCCTGTGTATGTGTCGTTAATG
AAATGAGGGTCGCCACCTCGTTTGTGCGAAGCACGCAAAAGAACACTTCTTTCCTAATGT
CCGAATTAGTGCTCTTGACCGGTTGTTCTTTCCAAGGGAAGCTCGACGGCACAGCTGGTT
TTAAGCCACTATGGACCCTCCTGCCCCGGGAAGAGGTGCGGCTTCGATGGTTACTTGGTC
GCAGATCTCCAATAACCCGACCAACGTCTAACCAGATACGCCAGGAGGAAAATGTTACAG
TCGTGACACTGGGAAGCCTTTTTGGATCTGAGCGACCAAGGGTCGGCTCCATTGGGCGTG
CGGTGTGCGGAAACTCTGCCCCAAATGGGTCATGTAGGAACAGCACAGCTAGGTCAGAAT
TCATGGAGGCTACGTAAGACCGAGTAAACTTGGCTGGTGGATTGACTACAGGAAGCTGAG
TTCAAGATCAGCTAGAAAGCGTCGAACTAGAGATTGATTATCGGCGGGTTTTTACACTCT
ATTCTTAAGGAACTAGCAAATCCGATTCGGGGGGGTGCTAGGTGACCGGAGGACGGAAAG
GAACGGGCGTAAAAACTGTAATCGATGCGAGAGCTTAGCTCTCATTAATATGAGAGGGAC
CGAACGTTTCTGCCAGATCATAGACGTTTTTTGGGGGCGCGAAGCGTGGGCGGGAGGTCT
GAATACGAAGCGTGGGGTGAGCGTCTTTGAACGCGAGGCGTAAACCGAGGAAAAACACGG
AGCGTCAAAACGTCAATGCCCGCCCAAGATGAGAGTCTGTGGGTCTCCTAAAAGGAGCAG
GGGAGTGGAAAGCACGGATGAGTAAACGTGATTGGATCCTCCTTTGACATCGCCCCGGGG
GGCGGGTGTCCCTCCATAGGCGAAGAGCTACGGGGCGCCCAGAAAGCGAGCCACCCATGA
GGACTCATTAAGAAATCCACGCTCGGGTTGCTTGCCTACGTCGACACGAACGCGACGTCC
TCGTAACCCGACCGCCGCAGGTCGAGATCTAAAATCAGTTGGACGCCATAAGAGCGAAGA
CGTCCAGCCTATCTGAAGCGTCGGGAGTCAACTTACTTAGCCTCCGGGTTCCGAGAGCGA
CCAGCCCACGTGAAATCTTCGTAATGGGTACGCGACTTGTGCACCAAGCGGCTAATATCT
CAAATGTTGCGACACTCCTGATGGATTGTCCGCAGCACACCTGAAGGCCGCATCACATAA
GTTCATCAGTGAACGACATGCGGGCCACGCTTACAACAGTTCCAAGAGACCTTGATGTCC
TGAATAATGCAGGTCCCGAGGATGGATGGCCGCCAGGCAGGAGGAGAAGGATAATTGTCT
ACCGCGTAGAATAAAGGTTGAAACGAACGAGTGGTGTTTATCGCCTTGCGATGGTAAGCA
AGCAGTTTACGCGTCGTAAGCAGAACCGCTGTAAGGATAGAGTCACTGTTAACCGTGAGC
TCAGGGCGATGCCCGGGAGCCTTACAGAGTAAAGAATCCACGACTCAAGGGCGGGAGTAT
AGGGCGTTCGGAAGGCAGCACTGGGTATTCTTGGGGGGGAGCGCTACCCGGGTCGAGCGC
GGCGTGGACATACCGGACGAGGGCCGCGCCGTAAAATCGAGGACATAAAGGAAGGATCCT
CACGAGAGCAGACATAAGTGGCCCACTGACCCCCCCGGATGGTCTATTATACACGCCGGA
T-CGGGGCTGGCGTCGGGGATCGTTGGATGAAAACGGGGATAATGAGCGGTCATCTCGAG
TGGGAAGGACTACAAGGTCCGCACGACAACTCGAGTGTAACTCATTGACCAACGTATCGA
TTGTGAGCTGGAGCCGAGATTACGCTAAGTAATTAAACTTCGGCAGCACCTAAGGCCGCG
GCACAGATGTGTCGCTAACACGATACAGCTACATAGGTGTAGAGGTCTATCGGCCAAGCG
AGGTGAGGGTTTGAAAGTAGATAGGTACGAAGGCGTTCTACGGCACATGCGATGCTTGAC
CAGGTGCGCGTGTCCAAAGGAATCTCCAGGAGAGACTCCTCAGAGTCGCAGGTTAGCCTG
GGGCAGGCGCTATCCATTAGGCTGTGAGGAGAGGTGTCAAACTGCGAGGGCCTGAGGCGT
CTACCGGGGTCGGGGCACACGGTTCGCCTCGGGTTCGGCTAGCACTCGGCGATCTAGACC
AAACAACAGTTGGGCGAGGTACTCCTGGGCCGCAA-CAGGCACACTGCATTCCGCCGGGA
GGGATCGTCACTCCCGACCGTTTCCGGCCGTTTTATGAATCTACTGTGCTTCTCTTCCAG
TCGAGGGTGACTTACCACCCCACAAGTCGCGCATTACCGATTGAAACCAGTTCGCTTGAA
CACTGTTTCCTGGATGCGGGCCTCGACGGCCAGGTCTTCGCACAGGATTCAGGCATACAG
ATGCGAGTGTTGCCTGCCGATCCCCGCACACGGGGTTCCAGCTGGAACCTTTCCTAAACT
GCATGCGCTACGATTCATTCGGCCTGGGCACAGATATCTAATCCCTGAAGCAGCGGAGTC
TCACACTAAGTCGTGCTGCACGCAGGCTCGGGGCCTAGCCATCCTGCGAACATTTCGTCG
CGGCTCTCGCTACTGCACACCACTAGGCCCTGCGGATTAACTTAACGTCAACCAGGGCAA
TTCTCAACTATTGCGAGCTGCGTGGGCGGAGGATCGCAGGCGCCGAACCCCTTGCTTTTT
TCCGCAATACGTCCCAACTAATGTCTGAACCATGCGGGTCAATAATAGTCGTTCGTCCGC
CATTTGCCAGACGTTAGGGCCCGAGTTGTTGAGAACGTAAGATGGCGAAATCGAACAAGA
CTTGAGACAGTTCGAGCAGTTACTTGACAAATTCTTTTGCAAGAGGAACCGCAAAGGGGT
AATTCACTGACTTCTTTCCCTTGTGCAGCAGGAGCATGCCGTATGTTGGCCCCCGATCGG
TGCTTTTGCATGGGCGCTCCGTTTGAAAGGCGGTGGATCCAAGGAGCTGACTGTTTAAAG
TCCTATTGGACACGCGCGTGGCATATAGGAACTACAGACCTGGCGTTAATGATCGGCGCT
GCCTTGGAAAACATTTGTCGAATCTCAGGTACTGGGATGACTTTTATCCAAAAGCGCGGT
TGAACGGACAACCCGCAAACCACGCCTCCCCGCCTTGTTTACTTCCCACCTTTCGAACAA
ACCAGCGATGGTCTGGCAGTAGCAGTATGACCACCTCACTTATTCTGAAGGCCAAGAAAG
TACAACTAATGCAGCAGCTGTTTTGGAGAGGTACCATCTATATGTACATTGCTTCATATC
CAGGCAGCTGCATGGAGAATTATCCGGTCGGCGTAGCCTATATTAATGAAATACTGGGAA
GTGCGTAATTGACTGACCGCTCGGAAAGTGAAGGCAGAGGACGGTGCTCGGGAGGCTTTG
TACCTTTGTCCAGTTCAGGTAGGGACCGAGACCACAAGACCAGAGAGGCAGTCAGACATG
CGCCCAACGCACATAAGGTCAACGACAGGAATCCAACAGGAGATGGACACAATATCGAGG
TGGGGGTGAGGGTTGAAGGGGAAATCGCCAGTACGGAGATGTAGAAACAACCGCCTTGTC
AATTATGTGCAATCGCATCAGGGAGGGCCAACGCCGCAAGGGTGTAGAACTGAATATCCA
GTAACCAAGTGGATAAAGGCGGGCGTTAACCGGGGACCAGCCGCTCGCTAAAAGTGTGTG
AGCTGTTGGTCTGACCAGTCCGGAGAGGCTTTGACTAATAACGTCGACTCGAGATTGCAT
GGGCGGGTAAATGGTGTCTTACGGCCGGACAGCACTTGCGATCAGCGAAGGCGGAGGGCT
TTGTGAGGAGTACGCAAAACGAAGCGGCCACGTGCTAATCTCATGTGCAGCAGGGCGCAC
CCGCTGGTCAGTATTAATACGGGAAAGTGCAGGGAAATGGGCGCGAGAGGATTGGTGGAG
AAGACGAGGTTGGTGCGGAATATGTGTGCTTCCGCTGCTACCAGGCGACGAGTGACTATC
TAAAAGGGTGAATTGGGTCATGTCGGTCGGCGGCGGAGGTCTTCAGCCAGGGGGACCGCA
CGGCGGTACGACGGATATACGGGTGGAATGGGTGAAAGATCCGGTAAGGGAGGGGCGTTA
GTCCGTTCTCGCGACATGGTGTGCACATTCTTAGAGTGTAGAATTGGCGAAATTTTAGGG
GAATTGGTGCAGGGGCCACCGCCCACGCACGAGAACGTCCAGTGTTATTCGGGTGCGCTC
CCTCCCCTAAAATGGCGACTCAGATAATGGGCATCAGAAGAGAGGCGAGGTTGAACCACC
TGAATGTGTAGGGATCGTGTGCAATTTGAACACGCATTTGGAAAAATGACAAACGTCCGG
CATACAGAAAGGGGCGACCTCCAACCAAAGGCCTTCCGAGGCAAAAGTGAAGAGGCCCGA
CAGGTTCCGAGTATAAGGTCCCTGCGAGAGAGGGAGGGAGCGTGCACTGTTGCTGGCGGT
GACGGGCGAAGAGATTAAACTGGGAGAAGAACAGACTGATGGCGCTTATTGTGGGAAAGG
GGAAGCCGACGGTTCTTCCATGGCCTATCTCCTGACGGTTGACAGGAACCTCTCATACAC
CCCGACCTATCCCATTCCACTCGTTGAACAATCTCTACTTCTGTCACGCGGCTCTCCCCA
AACCTAACTCGCCTATTGTTGTATTCCAAGGGTGCTTCAAGAAACGTCTCTGCAACCATG
CGCGCTGAGTGAGGTATGGCGGAAATCCTCACGTGTGCGGGGTCGCCAGCGTTTCAGTAG
CCCCGCGGGGGCCGTGTGAGTTGTTTCTCTCATGGCCAAACGTATCGCCGGTTACCCTGA
CGGGCTACGCTGTTCGTGTCCTAGCCGCGGTCCAGGATTTCAAGAAGTCTACTGAGTATA
GTTTTTCTTTCTGGATGTTGCATTGAGTGTTCTGTAAGGTTCGCAAGCAGGACATCATGG
TAGCACTCTCCAATCCACTTGAACCGCTATATACTCTGCGCGTCCCGGCCTTACTCGTGA
TAGCAGTTGCGTTCATACCCGTCCCCACGTCCGAATCTCGCACGGCGAATAACAGTTTTC
TCTGGTTTGGACAACGAATCCGGAATATGGGGTGGACGGGTCGTGAGTGAAGGGGGCTCG
TTGCAGGCAGACCCCCAGCGACTAGCATCGATCGTGGTGGTACTCCGATCACGGCTTCTG
GGCTAGCTGGTTAGGTGGCACCGCCGACAGGGAATATAAACCACGCGTGGCGGCTCCTTC
CATTCGGCACAATAACCTCTGTATATCCGATACCCGAACCCGCCTATCTCCGCATGATTT
CGACGTTTTCAGTCATCAGCTGGCCCTTGCTTCATACGGTTAGGTGCTTGCTCCATGCCA
TCACCGGGGGAGACGATCACCACTCCCCTCGGCTCCGTTACCCTCAATCCCCCGTCTACA
TTGTCTGGCCGAGCTCGTGGCCTGTATGTTCAAGGCTCGTAGCTTATTATCCTTCTCATG
TGATCTCTCAGCCTTCTCGCTGATGTATTCGTACATTAGGTAGCGATACTTGCTTCTCCT
AGCAACTATTAATCTACCAAGGGCCTTGACCGCCCAGGTTGCTAGGTTCCCTGTAGTACG
CCCCACCATGTGGCCCGGTTCGGAGTGAAGGAAGGACCCCGGTTTGGAGCTTACCGGGGC
ACGTCCGAAATAGGACCATGCCAATGGTCTTTGGTGGCCGGGATCATTTCTTTAGATTTC
AAGACCTTGCGGCCTAACGACCACCCTATGCTCTGTGATCGTTCCCTAACACTGGAGCGG
AAGTAATTTCGATTATCTGGGCCTTCAGAGTGAGGATCCCGAACCACCTTCTTCTGTAGA
GTAAAACGCCTTTCACTCCCGGCAATATATCCCCGAGAAGCTAAATTGCACGCAAAGCCT
ATGACCTGAGACTGTTCATCGGGTACCCGTGAAGAAGCTATGTTCTTGACGTGTCGGAGA
GGTGGTGGTTGCGGACGGGTTCAGGGTTTCATTCGATACACTCTAGGGATAGGGCGCATA
GTTGGTCAGAAAGCTACGCCACGTCGCGTTGCGGAGCCCCACGCAATTTTGCGCGGACCA
CCCACTCAGACTGACTCTCTAATCGGTCCACCTCTTCCCGCAGCTCCGCATCCCGCCACC
CGTGAGAGGTTAATCAACTATAAGCACCCTAATGGAGGAGAGATTCTGTGCAGACATCCC
TCAGATACGCCTCCTGTTAGCCGGTCGGTGGATTCCGGTGGGACGCCTGCGGAAGTTTGC
GGAGAGGGGGCGGATGAACCGGCGGACGGGGATAGCGAAGACTTGGAACGCTAACTACTA
TGTTCCTCTTTTCGGAAGCCAGATAATGCCGGTGTAGAGCATCAACCTCGGCCATCTGTT
TTTATACGCCTACCCCACGCCGGTTAATCTATTACCACAGCACGAGAATAACCTAGTTAG
GACGCCTTGAGAGGTAGCATCCGGGTAGTGGCAGTCCCGGTTAACCTGCCGGAGCGAAGT
AAACTTGGCGTGATCCCCCTGCCTGGTAGCGTTGGCAGCCTCATCCCTTGGACTAAAGAT
TGCACTTTGCTAACGGCACGTGACTGTAGTGAGCCATCCTCACGGACGAATTATGGTCCG
CGTCAGGGCAGCCCATATTATCGGTCCTGGTATGCGCCCTCAGGGTCTGGGGTGGGCATA
TACTAACCGGTTCCCGCAGTCTCTTCCACTTAGCACCCTGTTTATTTGACGCTCGGTCCC
CGTCGAGCACTCCGCCGCTCGTATTGACGCAACCACTATACCTTACAACCCTAGGGCGGC
TCACCCGGCTGTATGACCGGGCAGGGTCCCCGACACGCGGACTCCTACCTGGTTGGTAGC
AATTCGTGGGGACTGCAGGTAGTTCATGTACTTGGCTTTCCCCCTAGCGGCCGGCCCTGT
AAAACGAAAACAGTTCCACAGCAATGCGGCGAAACGTGCAGCTAGCGGGTACGTCCAGAA
AGTTTGCTTTGGCACAGCGCCCTACTTGCTGCCACGTTCTTGTGAGAGGTTTTTAAAGCT
TTACAATCACTGCTCTCCCTGGCTCCAGTCTCTATAGAGCAGATCCCCCGAGGTGCGATC
GTTACCCTTAGGTGCCACTATGCCCCACGCCAGTCATCGTGGCATAAGATAGCGACACAT
ACGCGCCCTGAGATCAGAAGTGCTAAACGGTCTACGGGCGATCGCACTCAGGCGCTATCA
GCCGAGGTATCCCGACACGTTACGGCCAGGGTCGAATGCTTCGGGCTGGCGGTTTGTCTA
CCTCGGGGCTACTCTGCTAATATGCAATGTCTTTCCCTCTTGTTTCCCCAGCTCCTTCGA
GGTCTGATTCTATAGGCTTCTTCAAATCCGGGTAGGGATTTCGACTCCGTAAATATACTA
GCTTCTGCTCTATCGGTCGGCCTTCGCTAATAAGGGAGCGGTCTCGTCCGGTACCGGAGA
CTGGGGAACGCAGAGTCATTCCGGGGTAAACATGGGTCAACCTGCTCCGTTCGGATAATA
AAGCGGGCTTTGCCCCTGCTCATGTATTAAAGGGAAGGATGGTGCACGGAGAGACAGGAG
ACCGGACATGCTCTCGGTTGCGGGAGGAAGTTCCGATTTAATTCCGTTCTAGCGGAGCTT
CTTCGGTTAACTATGCATCCGCAGAGTTCCATCCTAATCAGCGGTGGTTCTGCAAGCGAT
AAACATAGCTCCCGATAATTCTCTCGTCCCGACAGTCGTGTTCTCCCCCCCCTCTATGCG
ATCCCCGGGATGTCTCGCCCCCATAGCGCCGAGCCTAGGCAATCCGTCCTCCCTCTTGTC
AATGCTTATGGTCATGTTTCTTCAAATTAGATCGCGTCGTTCTGTCCTCCCCGAATTGGT
TGCTCTTTGTGTCAACCGGGGTCACTCAATCACCGTCTATCGTCCGGTAAAACAATATCT
CCCAGAAATCGGCACGAGGGATGGACACAATACTATTCCCCGGCACCACTGAACCACATA
CCAGTCCGCAATTTGCCCTCTACTCCCACTTCCGGTCGATTGGTGCGAGGGAGTGCCTCT
CTCAGTGCCCCGCTGGGGGGTTCAACGGAACAGTGAAAGAACGTCCCTACCTTCTCAAAT
GTACCGGTCACATCTTATAGCTATTCGGCACGCCTGACCTTATAGGCTAAACTGCGCGAG
GAGTGTTAGATCGTCACAGACCATTAGTGGGTGCTACGCATAGGGCCCCACCTTTCTGTC
ATTACTCGATTTTGCTACTAGACGAGCAATGCGCCATGACTGATCGTGGTGCTCTATCCC
GGACAGGTTGACCCGTATGAGGGCTGTTCTTAGTGGGCACATTTAACTCCGTGGGCGCTT
ATGACGTTTAATCAGGGCAACAAATAAACCCGGATCGCTACCGTCATACAACGCTTCGTA
ATTGTACCTGCTATATGGTCGTATTGTTTCCTGATTTTGTTACCACAGGTTATAGTAGGT
ATCGAGGCTGTTTCCGAGCACTGGGCGAAGGTCTGATCAGATCTTGAGCCATTAAATAGA
GTTAGCGCCGACCTATAGGGCTGGCGTCTATCTCTCACGTGTCGTCATTCGCTTCCTCGT
TTCACTCAACCCAGCGGGGACGTGGGGTTAGCCTCACCCCGTCTCAGATTCGCCAGCTCG
ACGTCTCGCGACAGGCGGATCTAAAGTCGAGACACCCCCTTGCTCCCTGTTTCTCCGCCG
CCCTTACCATTTATATCCTTCTGCACCAGCCGCTGGTACTAATTTGTGGCTATGGGGTAA
GAGGAGAGTTATAGCTTTCATCATCCCACCAGGGACGGCCTTTTCCGTCTCCCAAAGCAT
TTCAAGGGCGTAATTGCGCACTTGGACTACTCCATCGTGAAGGTGTAAGTGAGCCAAGGA
ACGAGGGCTGCTTGATGATTTCGGTTTGGGCTCACATTCCCAAGGGAATTGGCGGAAAGC
GAGGCGGCGTCGGTGAACGCTCGCTTATCGTCGAGGATTGGGCCTCGTGGTTGTTCGCCG
CTAATTCTACCCAGGCTGCTTAAGCGCCCGGACTACGCCTAATCGTCCCTGCTGGATATA
ACGACCTAGACCTGTCGCCCTCACTGAGCCATGAAGAGACGCTGGGACCGGGTGACGATT
GTAGCAAGCTACCGAGATATGGCGCCCAAGAGCCAGCAAATGTGGCTGGGACTGAGTCGT
CATCCTAAGAATCCTTCAGCACCTTCGACATTTGGCTAACTCATGACAAATGCTGGGTTG
ACGGGACTTCGAGCTGCTGATGAGGCGGGATCACCCGGTAGGCCGGGCACTGAACCTCGA
AGAGCAATGCTCTCGTGCAGGCTGACGTGCATGTTCCTACCCAATCGGGTTATATGATGG
CTCCTTTCACATGAAACTAAGCTCAAGCGACGCCCTTTCGGGACTGGCTTAACGTGTTTG
AGACCAGATTCATCGAAACTGCCACAGTGAGAGATTCGTGGGATCCCACGGCCAGCCACA
TCAACTAAGTTCAAAGGGCACCACGCCGGTAGCACTAAAGAATGGCTTAATAAGCGGGCT
TGTGGCCGCTTAAATAGGTACCCCTGCCTACACGGGACGGAGATATCGCGAGGGCATACA
ACCCTTGCACCTGTACCGACGCTGTCCTCTATGAACGCAACGCGTAGTAGTCGACGATAG
ACCGCGCGAGGAGAATCTCCGTCCCCTGAATAAACTGCGCCTAGGTCTGTTGCTTAGTCG
CATGATCTTTTATTGGCTAGGCCCCTTACTCTTCCTGACCACTAGTCAGATTTAAGCGAC
CGCACACTCAGGAAGAGTAGCGTCTCCATCCGTGCGTTGCCTTGGCTCAGTCCACGACTA
TAACATTCCCTTATCGGTTCAGCCCTTGTGTTACACTGCGTAATCCCTAGCCGTGACTTG
CAGAATCGAAACGCTGGTCTGCAAGCTGGTGTTCCCGAGTAAACGTACGGTCAATTGGAC
GGCCGGAATTCGGAAGCCCTCATGTGACGTCGGGAACTCTACTTCCTTCATGCGGTGTCT
GCGGGCTGCTTCCGGTTTCTTTCCAAGACTCGCTATAATTTTAACCCACGCCCAACCTAG
ACTGGGCCGAGAATAATCCGAGGGACGCGCCGACATAGAGCCTCGGCCTTCCTCACCAGT
TGTTATCTCTGCTCCCGCTGAGGTCCCATGTTGACTTGAGCTGGAGGGCGCGAGTTGTTG
GCCACGTGGTCTAAAATGTAGCTGCCGTCATTGTGGCATTGACCGCGCAGTACACCGACC
TGCAACCCTCGAACCATAGATTTTTTAGTCAATGCGTTCGACGCGGTTTATGTCAGTTTT
CATGATCAATGGTTCCATCCCAGACCCTAGAAAAAGGCATCGGGATCAAGTAGTGACCAG
GGAGGTCGGCTCCTCTACGCGAACCTTCGCAATGAGCGCTACTTACTGATCCCTCTTGGT
TAAACCCTTAATTCGACGATGCCGAGCGGTACCTTTTCTCCTGGATCCGCCAACAGACCG
ACTTGATGAGATAAATCCCCAAGCTTCGAGATATATCACACCCGCATACTATCATCTTGG
GCGAGTCAATCCGGAGTTCGACTTTACCGGCTCCATGTACGAGTATACTCCAGATCATGG
GCCTCCACACGCCGCCTGGTAGATATGACTGGTCCGTGAGGCAACGTTCTATGGATTCAA
TCACTTATCAAATCTACCAACTGGATAACCGGTGCCGGGCTCGTTTGGCGGACGGAGCGC
TTGAGATATCTAGGTGACCACTTTGACAGGTGCGGCTCGATAGGTCCGCTATGCCCCCAG
TGAGAGACCGGAGTGGCCTGCCTTTTCCCTAGGCAGGCGTAGGCCCTACTTCCACTAGTC
ACGTGACTGGTTGAAATGGTCGGACCCTGTGCATGCGACACTGCAGAGGCCACTACCTGC
TCGGAGTAGATATCCTGAATGGAAGAGCTCGCCTATGACGCGGAGTGCAGGAACGGGTTA
TAGGACTGGTGTGGGTTGATTGGCAATTGAAGACCATGATCCCGCTCGCAGTAAAGATGA
GAGGACGAACGCCGGTCCAAGGGGAGTCGAACGCACGCGGAGTGCAGACAGTAACGCCAT
TTAAATCGGACGGGGCCGGGAAAGTCTCCGACTCCTCAATTCGTGCTTACCGGCCTTGAA
CGTTCCTCTTCGTTGAAGGTGTTCCGATCTCTCAACATGATTACTCTCGCGACGAATAAC
CGTCCGAGCGTTCTACCAACTGCAGGCGCCCGCACGTGGAGATGTTTGACCGTGCACATT
CCTGATAGACCTATATACGTCCCATTCAACCGTGGTTATTCTCCCCGCAGGATACAAATT
TAAAAGGCGCCATATAGCTCGTGATCGAGCTGGCGCTAGATTATTAAGACAATACGGGTG
AGGTAAGTTCCCCTATTGCAATATACAGTAACGCGATACCGCTAGACAAGGTACTGCTTT
ACCCACCGACAGAGTATCGGGGGTCAGACTGGTGGGCAACTATTAAAGGCACTGAATGAG
GTCATACACTATACGTCCCATTAGCAGTTGAAACGTCTCAAGCACACTTTTATTCCTTGC
CGAGGTGGCGGTTGGCTGCCGATGCGACTGCACGACCCCTCGATAGGCGGTTCTGTTATA
CCATTACCGCCGCGGGGTGACGGGTAGCACTGAAGGCTCTGACAGATATACCAGGTTGGT
GGTGTGCCCCAACAAACCCCTTCCCCTCCCGTGCACTGCTGAGATCTGCAGCCATGGAGA
ACAGCACTCACGCTGACATATACTAGAGCGGCATTGACCTTTACGAGAATGTCTCATTTA
GGAGGAAGTCCAAATTAATCCCTGATTCTTCGTGTGGTATGGAGCTCTCCCGAGGCGTCT
TACAGCCCACTCGCTGGTTCAAGACCGGTTTGGAACCCGTCGCGACGCCGGGTGGGGTCT
CGAATGATGGGTAGCTCGACCGTTGGACCGCCCAGGAATCGAAGAATACGGGAATACGAT
AGTGAGTTAACGCAGAGGACGCGTAGTAGGGAATCCTTGCCTGGGAGCCTCTGAAGAATC
TGAACGGAACTGAGCCGGGGCTGCCCTGAATAAAGCTCTGAAGTGCATAAGATTATCCTT
ACGATTTTGCACCCGTGGCAGGCTCGTGGTCTGCGCATCCTTGGCTCCCTGTCTTCCTAT
ATGGTGCTGTGTTATGTGCATTATCCCACTCTAAGTGTGCATTGTGCTCGGGCCTAAATG
TCTTTACCGCCTGTCGGCTAGCGTTATACTATACCTAACCACAGGTAAGACTACACCGGT
CAAAACGAGCTGCAGGACTTGTACGTCTGGTCTCTACTAGACAGTCCTGTAATAGAAAAG
TCCGCTCCTGGGGCGACTTTAGAAACTAGGCCCGCGATGGCTTCTCCGATTGACTACGGA
ACGACTAACAGGCTCGCCGTCTGAGTTTATAGTCGGCAGGCCTCTGGCCCTCCCTGCCGT
CAGGAGCGTGGTGTTGCGATCATAGAATGTAACGAAACTTTGTCCTCGACTGTTCCACAG
TGCTTCGGTGTTAGCCCGAGCTCGTGCTTTCTATCTGCCATGTGCCTCCGCAAGTATATG
CTGCTTTTTCTGACACACAAACGCTACACTTAGTAGGTGGAACCCAGCCGTTCCCCCCCC
CGGAGTCACTCCTCCGGCGATACCGCTCCTCACTTTTGTCTTTCTTGCGACCTACGATGG
CCGGCTGGCAAGTTCCTGGATATATTGATCAGCGCTCGCAGTTACGGCTCCCTCCGGTGC
ATCTTCACGAGACCGCGCGTACTACAGTGCTCTAGACACACGCCTCGTCAGCTAAGTCGA
GTCAGCTCTGGCCCTAGGCTGCGGGCCGTGAAATCGGACGAACGTGCGGGTCAGACGAGA
ACACTACACTGCTAGAAGCGAGCCCACGGTTGCTAATCCACGTGGGCGCTGCAAGTCGAG
AGCGAACAAGCATTGTAGAGTGCGTTTATCACTAGTTGCCGCGGCGTAATCATCGACAAA
GGTTAAGTATCACAGTGGTGTACCACGTGTCTGACCCGTCAGTCACCAAAATGCGAGCCG
CGGCTGTGCACTTGGCGGCCGCAGTAAAACTAGCGTATACCCGCTCGTAAACTGGCTGGC
CAAAGCCGTAATTTATGTATACGCAAGATCGAATTGCACGGCATGCCTAGGGAGCAGCCT
GCTTAGCGTCCCATCCCTCGTCAAGCCTGTGTTTTAGAAGGGTCGGGGGTTACCTGACGA
GCTACTATACACAATCTAAAAAGCCGGAATACCACCGTTCGCAGTCATTTGGGCCCCACG
TCGGTCACTTGAATTAAGCCGAAGTATAGGATCCACGTTATCGAGTTAAGTGGTACCCTT
CCGGTATCCCTTGTGCCGTTCTGATTTCATCAGTGTAGGACAAGAATCCACCGACAAAGT
TAGTTAAACCTATCCGCGACAATCAACATAACCACGTCCATAACGGAGTATTTTCAACCT
TCTAAATCTTCACTGTCACAGAACTTCATTCCCTGCGGACGTGGTTATTCGGACACGAGG
TGTGGATGCCTCTTTACCCATACGTAGTACCAATCAATCACCGACGCCGACCTCCTTGAT
ATGATGCTTGGTTTTTTTCGTTCTACCTCAACCCGGATCGCCAGAGAAGCCTCCCCGGCC
GAGGGGGACGTCCGACCCTTTCGTGCACCACTCCTCCGTGGTCAGGACTGTGAGCCTGAT
ACCCACTCTAGGCATGAGGCGACAGGCTGCGGATAAGTAGGGAGAGGTGTCCGCAAATCA
GTGCGATGCTAAATTTGAACCGCGCTTACGAGCTTTCACTCGCCAGCTCAAACATTTGCT
GCTGGACGATGTACCAGGATGCGAGTGTTTCACCCTTTTGCGCCAGCCGAGGTACGGATG
ACCTCAGGGCGGACTTTTCGCTTGCGCGTTTATCTCGTCATCTCCTTCTTCTATCTGCGA
CGATACCGTGCTGCTTTCTTTGGCCTTAGGATATAGTTCTCTCGTCCAATAGAACTCGTC
GAAAAACGGAGCCCCCCTAAATCAGTTATTGGGTACAAGAACTACAGACATATCCCAAGA
CTGGAAGACGGCAGAGGACGAACACCTGTTTCGGTACACTGCGGTCCAGGCACACGTCGG
ACTGGCAGTCACCGCCGGTTAGTAGGTTGGCTCCATCCCCGAACCGCGCGTGGTCATGAT
TTCCCAGTGGGGACCTGGCCGTCGTCTCCCCCATCAACACCGGTGATGCCCCCGAGTTCG
GGAAGTGTCCTGAGTGGCGGTGCTGGCGGTCTATATCCCTTAGATGAGAGTGGCGGCTCA
GCATCACTGCGAACTTGCCGGCAACCTTTAACAACTAAATTCTTGCGCTTCGAAACGTGG
CCGCGCAAGGAAGCAGCCTCACGGCAGTCG-CTGTTGCACGAGCGGAAGATAATTTTCGA
GTCTCGCCTGCCTGCACAACGGCGTAGATAGTCCGTATCCGCTACATACCCAAATTGGAT
AATATAAAGCTACCCACGTGTGGGAGGGCATAGGCCTGCACTCATTCGCAGCAGGGCTGT
TCCTTTCCGTGTTCTCAGGCTAACTTGCACTATAACGATTTCTGGGGAGCTGCACCCACT
CAAGGGGAATGCCTCTGGTAGTCTCTAACTCTACGAAGTAACGCGTTTATGCTCAATAAT
GTGTTAGCGTACACCGACGTTAAGTCTGCGCCTTTGGAAGCGTCTTGAGCTACCGGCTTT
TCCCGTTGGCTCATGTCAACGTGCTATCCGGTTGCCCCAACTCGAATAACGCTTAATTCA
TACTAAGTCCACGTTGCGCCGTCGACTCTCCAGACCCCCCTTCTAACCCGTCTCTCTATA
ACTGTTGTTCCCATGGGGAGCATGACAACTGGTGCTCCATTCTTACAGGGGAAGGCTGGC
AATCAATTCCAAGATCAGCGCGTGACTTACAATAGAGCAACACGAAGGGAACATTCCGCC
GGCTGTTCGCCTCAGGGTAGACCGCCTTTTGTTCATCAGTCCGCCCCTTGTGGGTCTTGT
CGGTAGTATGTGCCGGTCTCACCATGCACGTCACCTCTTTATTACTCAGTCGCCCTTTCC
CCCCACATCACTTTTAGCGACCTCATTCTCCCCTTACCTCAAGGGATTGCCTGGCATCTC
GAGTCCGCATCCTGTAAAGCAGACATTCGCGTACATAATCCCTTCTCACACAGCCGCACA
GTTGAACGTCAGGACACGCGCCCGTGTCACCCCTCTCCTTAGCGTACTCTCCACATCCTG
GGCGCATCGAGAGGTTATTCCCAACGTACGTCGGAGTGGGTAGGGCACGGGGATAAGTAT
GACGCACCCAAATGGACCGAAGCTGGCTGGAGCAGAGTCCGAACGCTGCACGCGACTGAT
CGAGTTTTATGACAGCCCGCACTCCACCAGTGATCATCGCAGGATCTCGGAGCCCCTTCG
TTTTGGAAGGCGCTGTACTCCTCTTTGTCCTTGGCATTTAGCCAGGTCAGCTTATCCAGG
GTTCGGCACTCTCTGCTGCTGTGCATATCGAACCGTACTGCACAGAGGTGCCCCGCCGCA
GCAGGCCGCGCTGACCACGAGGGTTTCTTGCCGACAGATCCTCCTGATCCTGGTGTTTAA
AGATACGTGTGCTCCGCTTCCGAACTGACTCCATAGTCGAAGTTGTCTGTTTGTCAAACT
CGCCGTTCGGAACCGCTTCAAGACGGATGGAAGAGTACAGTTACCTTCCTAACTTGGCTG
CACCACCATTCTGCCCTCCTACGGCCCCCGTATTAGTCCTGAGTATGGCTGTTGATCCGT
CGTCACCGTACCGTCCAACAGAGTGCGCCTAGCACTGTGTCTCCGCGGCCCCCTATCCAT
TGAGGCACATACCACAAGCTGCATCGCCCAGGCAATCAAGTATATTGCAGTCTGGCCGAG
GTCGTTAGGAGGCCAGGCTTCGGGGTCGACTCACTTCGGCCACATCATGCACAACTAACG
TTCATGTCGATTCGCACCCCGGAAACCGCTAGTTCATATCTCTATGCTTTCTACCGTCCC
ATACCAGCCTCTTTGGGTTTTCGGTCCATCTGTTGTGGGGGGCGTCGACTTTTCGCGCTC
AGGACTGAGTCTTTTCAAGATGCTACCCCAATCCGTCGAAAGGCCAGGGCGT-AGACTTG
TCCACACCTATCCTGACATTCATTTTCGTGATTGCGGGGCTTCGTAACACAATTCGATCC
CGAAAAAAAGCTCGCAGTATCGTAGCATGGGCTCTGCCATTTACCATTCCCCCTTGGATA
ATAATACTCAGATTGTGTAGTCGACTGGAACAGGAAGGGACCATAAAACTCATCCGAAGA
ACCGCTAGGACATATCGAGATGAGCTCCCACCGACCCAAAGTATTCACCTCTTTGGCTGA
AGATGGCTCGCACTTGGTCGAAGCCCTAGTCGGTTTTCGAGCGTAACGCCTTGAAGGACC
CAATAGGCGTGAACGGCATAGTTGCTCGTACGGTTTCAAATTCAGCCACGCTCGCCAGAC
GGGCTTCCGCCAATCATTTTGACTCATTTCCCGACGGTTCGAGCGCGGTCCACTAGCCCC
GCCAGAACTAATCGCAGCGCGCGTTAGCGGATCAGGAGGCTGCGGTTCCTGCGAGTTTAC
GTGAAATACACGAAGGGATGATCTGAAAACGGAGGCGCGGATCGGATTGTGACGCCCCGC
GGCCAACATAACGGCCTTTCCTGTCACACCCATCTCGTGGCAACTGTTCCACCTCGTGCC
AATCTGCTGAATTCAGCCTGATTCTTGGCCCGGCTTACAGCGCGAAGCGCAGCATATAGT
TCAAGTGCCCTATCAGAGATTGGCCTGGAGACGGAGATAACGACAGCCAGCCTAGTAAGC
CTGGCCAAAAATTTGTAGTTTGGTACCCCCATTCGGGCAGGACCCTGATGCCGGTTTCCT
TCGTCGTGAGAACTCCGTCCTATTTTCGGTACCTACTATTTTTGGAAGGCCCTGTGTAGA
TGATGAACGTCTGAATTCGAATCGTCTGTATTCAACTGAATGGAGTTCCACCCGATACGC
ATGACGCCCCGTATATCCCGAACTCCCAGACTAGAGATCCTTACGCCCTGAACGGAGATG
GTGACTGAAGCGGTGGGATCACGGCAGAGGCACTCCGTAAACGCTCTGCCGACAGCGGCC
CTTGAGTTAGGCAAGCCCCCCGGTTTCTGAGTCGGGATATGCTCTCAGGCATTAAACTAA
CCGCACGCGAGGCCGGAGAACACAAAGTCCCGAAAAGCAGGTCCTGGTCAAACGAGCGCC
GGATTAGGTCTATGGCGAAATGAGATAAAGCGTCTGTGCCCGCCGGATTTTATATCGGGC
GTTTGGTTGAAGTGCTAAGGTATTGCACAAGAACACACAGCCCCCCAACCCCCTCTCCTT
TGTAGAGCACCGCTGGTGGTGCTACACTATAAATGCGTGACTTGCCCGGACACTCACCCG
TCTGTTTGACCCGGGCCCCGAAGGCAACTGTCCTAACACTGCATAAATCGCCAACTGACC
TGCCTGCTGTACGCTCGTGCAGCTTTCGGACACGATCACATAGCTTAAACAGTGCTCGAA
TGTTTACAGCTGCCCGGCCGACGACCACACCAGGAACCCTGGGGCGTACCTAGGCGTTGG
TCAATAAGAGTTTGGATCATCAAAACCGGACTTCCTGTGAGGCCGGCAAGGGGGCCTAAC
ACAAGTGTAGTCTGCTCCCTACAGGGAGGTTCGATCGTTGCCGAGGTCGCTTCCTTCAGG
CAGCGCGTCTCTTCCTCCCTCTCCTGGGTGCCTTAGTTCATCACACCCCTTGGGCTGGGA
GGCCTGGAATTTCCGGTAAGCTACCTCAT-CCGGTATGCCACTTCCCTACTGGCGGCAAT
TAAATTAAGGCTGGGGCGCTTGTCGGGTAATCGTGCTCTCTTAACTGGATTCCGTCTGCT
AGCCCTGATAACTCGTCGGCAAGTCGGCGCGCGTAGTTTGCACCTCTAGTGGCTTGAACA
CCCCCACCCCCGGGCGGTTGGGTGACCCAAGCCTGGCTGGTTGTGACCTCGGCTGCGCCC
AAGGGATCCTGGTAGGGATCCCTATCTGCTCTCTGACCTTGTATAGGCAACACGACAAAC
ATCCCCGGAATACCAGTTTGATGGGGGGGGAAACACGGATAGCACGCAAGCATGGTCCGC
GCAACGGAAGGTGCGGGAAGACCCGGCCCGTCGGGCGCGGCCTCGCGCTGGCGATGATCG
GCGTCCAATGTGCCTCTTGCCTCGATTGGTCCTATGCCATTATGACAGCTTCCCCGGGGG
ATTTGGTTAGGGTTCGGCTGATAGTGGTTCGACCTTTGCTGTCTCTTCCAAGTCGCTAAT
TCAATTTCAAGGAGTGATCACCGCTCGAGAAACCCCTTGAATCGTCCCTGCGTCTGGCTC
GTCTCAAACTCGCTCTTACAATCTCTTCCTACGGCAGCGCTGCCAAACTTTTCGCCCACT
ACGGAGAACGCGAATAGACCCTGACACGAGTTTCACCTCCACGTTCGTGCACCTGCGTTT
CTTGAGTCCTCTACGATCCACGTCTTGGGTGGAGTTAGTCATTTTTTCACATCGTAAAAA
CGGAGATTGCGTTGGGTCAAGAGGGTCACAAGCCTCGCAGCCATGCTCAGCTGTAAAGTG
CCGCGTGTATTCTCTCCTTTAAATATATGGTCCCTATAGCTGCTCACCGACTGAGATCCG
TTCAGGTTAATAGTCATATTGGTCGCTGAAGGTAATAGACCTATTGCGTATATGTATCTC
CAGTTCCACGGTCGGGGACGGATTCCGTATACCCTCTTGGTCACTCTACGGGAGCCGTGT
TTGGTGATCCAGGCCGGGAGGGAGACCAGTGACTGTAATGGTGCTAGACCCAACGACCCA
TCCTGCACCGATAACTGGGGATCCAGAAAATTGCACAAGTATGTCTACAGCGAAGCCTAT
CAGAGCGGGACCGACGGGTTATGGGTGTCTTTTGACAGCGACGTGCTCAAGCCTGTGGTT
CCAGTCCCTTATGACCCGCTTAGAGTTAGCGACTCAGTACGAGACGGGAAGACATAACTG
TGCTTCAGCCAGCTCGGAGGCGCGCCTAAGCAGGCGACCCTCTTGTTTTCGAATCGCGAA
AAGTAATACTCCGCCGGGTTTGCTGCCCTCTCCCTTCCAATCTAGGGTCTTCGCGTGCAA
CAAGCTCAGGTAGTGTAGCATCTGGCAGAGAAAACAGATAAGTAATGAGACATGTCGGGT
CATAGCTCAAGTTCGTTGTCTGAACATGACTGGGCAACGGCCACCAGTAGAACAACTGCT
GGGATGAACGAAATTGCTTTTCCCCAATTCAATCCTCGGGGCACCGTGTTGTCGTAGCTG
AAGAGAAGAAGTTCCGTAAGCGTTTCTGTAAGCGCAACATCGTTTATCCACACCCCTGGT
CCCTTCTTGTTTGCTCACTTTTCCAAGCCGGAGACGTTTAACCCGTACTCGATTACAACG
GTATCTTCTAAACGAAACGATGTCAGACGACCTTGACCGGTGCCAATCAGTGATCATACG
TAGTAGTCTTCAGACCTCATGACAAGTGGAGCTCCTCCAGGCACTGTTTCGAGGCGGCCA
CTATCCTCCCCCGAAGATTTCACCTTCGACACATGTATCGTCCTACAAAATTGGTAATTT
TATATATAGTACGGCCGTTGTCTATTCATACCTCTACGCTCCACGCAGATTCTCATTTAG
GAGTGCTTCGGAATACCCCATAGGCACAGAGGCCCTGATGTCCGAGCATACCTCGAATAT
CTCCCAGACGTAATACGCAAAAGCGTCGCGTAACTCAAGACCATCTCTTTTCCTCTGTAC
GAGGCTATGGCCGATCATGTACACATCCTCTTAGGGTTCAGCAGAAGTTCCACCGCTGAG
TCCCGGTCACCCATAACTATGCCCCCCCATGCTCGGGAACTTACGCTGAGTAGCAATACG
TGTAATAGAGTGGTGATCGGCTACCAGGTTCAACCACGGTTATCCGTCCCAAGGCACTAA
TTCCTCGAAGGGGTTTCGGAGTTGGGAACGCGCTGGACCTCCGGGGGGATCACCAGGCCT
ACCGCAAGTCCACGACATGATGCGAACGAGTCTGTGAGCCCCCCCGATTGTAAGAAATAT
ACATGCAGGGCTCACGATTGATAGACACGTCCCGACCGACCCCCCCTGACATGATGAATG
CGGATAAAGAGCTTATACGTCAGACAGTTCAGCTACGGATGCGAATGTTACCACAGCATT
AAATCAGTACGATTCAACAGCCCCTCGTGCGTCATTGTGAGAAAGAGGGTATTATGGGAC
TTCGTCCAATTGATCATTTCGAGAGTGGGCCTCTCACCCTATGCAGTTCTGCCTGATGCT
TAAGCAGCACAGAGTCAGGCGTCCACTTTGGTACCCCGGCTCGAGGCAATTTAGCCCTAT
TACGATCGACAAGTTACACTTATCTTTTCTGCTTTCCCGCAGAGTGTCGATTCATGCTTA
TATCCAATTGCACGAGTAAGTAACGTTGAAACAATCTGCGATCCTCCCACCAGTTGATCA
TCACTGCTATCCAAAGAGTACAGAAGGAGACAAACCTTGGCATGCTCTGCCGGATGCTAC
GATTTAGTGACTTATACTCCACTCAGACACGTTATCTTCCGAGTTAAGATTGCCCTACAC
ATTCCATAGGGGCCTTCACTCTCAGCCTGCCGCGCCGTCAACGGAGAATGTCAATGGCGG
ATCATGACTGGTATTGTCGTAGCCTTCCCCCGGCGGGCGCAGCATTACAGCAGTCCCCGG
CTCAGGACATCACGGACTGGTGCGGCATCACCGACTACTTCCTGCCCGTCAGAGGACGAT
ACGTCAATTCACCCGATTCGACTTGTCCACCCTTGGGGGGACGTATTAACTTAGTAGCTA
GCAGTTGAGGGTTCGATTGTGTCGAGTGGCCTTAAATAACTGGGGGTCAGGCGACCATGC
GCGCATGAGGCATATGCAGTATGATAAAGGCTCTCTCACTTTAACGCTGTTGCCTTAAAG
CGCTCCCATACTCGGCATCCGTCGGCAGAAGGCCCCGTCAACGTTGTGAACTTTCCACCC
GG-CCAAGAGATGGTCTATGTACTGACTGCCGCTTCAGGCTACCGCCTCACTGTACCGCG
TACGTACGCGACAAACCAACCTGAATGAACATCCTACGCGAACCTAAGAAGGCGTTGTTA
GTGCAATGTCAGAGTGACTTTACATTTCGGTTTCGCTGTATTCAGATCGTTACTATTTTA
GAGCTTAAGTGCAGGTCGCCGTGGCCTCATACGATGCGCATCCCCTGCGGTTCCGCCCAT
GGTGTACATGTCCAATCCCCAGACTTCAGACTTTCGGCTAATCTCACCACGTGACAAAGA
CTGTATAGGACGTCCCGGGTTACAAATACAAGATAGGCTCAAGCTACTGAAAACCGATAC
GCCGGCTTATTCCTATTTCCAACCCGGT
>SRR349954
GCGTGGTATAATAAAAAAAAGTTGACTTCCTGCACCCCCGTCCTAGAAAACAATCTACCG
GAGATCCCTTAGGGCCCTAAATGCCTATAAAAAACGATAGATTAACCGTCTAATCTATCG
ATAATTTCCACTCTTATATTGTCGAAATAATACCTAGCCCAGTAAGCTTCCCGGCAGCAC
GAAGACTTATCAATGCGCCGCAGACACACAATGAAGCCACGAGGTCCAGTTGCATCACGA
CGCAAGCACTCCCATGATTGGGGCTGCTCTTCAATTTGACCTCCCACTGCGTACGCCTGT
GTAGCGAGTCGCACCTTAAGCGTTGGGCGACGCCTCGGTGCCAGTTTCGCTCCTCATTTC
TCAATCCGCCTATCTGCCGAGGAGTGGTTCAAGCGGACAGTGCCAAGGGCTGTGGGTTCC
AACGCAAGTACCAGTTCCTTCGTTAAGGGGTGGGGAGGATCCTCGTTTTCCTTTCGCAAA
GGTCGTCAATCAAGTCTGGTTACTTACAGGCAATCCTCATGAAGAATCCCTGACGGTTAC
AACTCTCAACTAATTTAAAAGCCAACTTTCATCACGTCTGAAGAGGTTTCGTGAAAGGGA
CTTTGAAATATTGAGTGACGCCCAAGTTGAGGTTCTTCATGTGTCCCAGGCCCGATGAGT
GGCGGAAAACCAGTCAGCCGCTGCCAAATATAGGTTCGCGTTATAGTGGCCTAGCCCAAA
GGCTACTGCGATAGTTTCTCCTGCTTGGTGGCAAGTATGTCCGGGAGCCCTCGGTCCTTC
GACGACTTCACAACAGCCTCACTCGACGCAGCACGTCGTAAATCCGGGGCGAATAAACGA
CCCTTCTACCGATCATGACTTGCGTGCATGCGTTCTCGGCGGTGTAGGATGGGTCATACT
GTTCCTTGAGTAATCCGGGTCAGGTCCTCTTGGGAGCGCCTCAGCCCCGTGGAGGGTACT
AGCTAAGACCACCTTACTGTGGGTCCCCACTATTTCGGGTCTTGCGCGACACGGACTTGT
CGCAACTTTTTAGAGCATTTGGCCGGCCCCGACTAGGCGTCGGCGCGGGGAGAAGCAGAA
CCAGCATTACTTGAAATTACCCCTGGCCTTAATGGTAAACGATCCGAACAGCTGATATCG
TCTATAAAATTGCGAACACTTTGACCGCGTCGGATACTTCATCCCACCCCACCTTAATTA
CAAGGCAATGGTGTCCAACGGAGCATAAGCCCAGCTAATGCGCCAGGGGAGCACTCTCCC
CCCGGCGCAAGTGCCCTAGGAATGTCTTCGATCGCTGGGGACTATGCAAAGCGCCAACAG
GAATCACTGGGGAAGCCTCTTCGTCGGGGATGTCAAGTAAAGTACGTACAACCTGGGATA
CCATACGTCGGACGGTAATGCGACTGGTTTCGACCGGCTTGTGTCTCCGCCCTGCCTTCC
CCAAATACGGAGTATCACTCTCACCCTTCGCAGGCAGACAGTTTGTATCCGCGGCTTGAT
GGTGCCTCCGCTCCGGGCGCCGTAGCGGCTCCAACCCTAGTCTTCCTATCCGACTCCACA
CACCAGTTCGCAGTGAAGGAGGATAAATCGAGACCCCGCCCCTGACGTCTTGCACATTGC
TGACCCCATGGAACATTCGGGTCTATCCGGGCCGCTTAAGCTCGGGTAAGACGAGGGCAT
TTAAGCAACCAACAATATAGGGCGCGTAGTGTTATTGTGTCAGGGTCCTCCGAAGAAATT
GATAGTTCAATACACGGAATTTGGCATCCGCCCTGGTCTTATAGTGCTGTGTCATGGGAC
TTCTGTAAGGGATGCGGACAAGACCTGACGAAAGTCTTATACCACAGACCCCGGCGAATG
AATTCCTATTGCCGAGTTCTTGCACAGGTACGCCAAATGATACTCACCCCTACATTTTTC
CATATACGTCAGTAGACCACAATGTCTTTTACCAATTCCTTCATAGCCTTGGCGTAGGGA
AGCACGCCCTCGGAACTCAGCAAATGAATCACTCCAAAGGTGCGTGGGTACGGCGGCCTA
ATTGGACACCGGTGCGGTAAGGACTAGAGACAGACTCCCTGGCGGGACCTTGGCTGGGAT
CCCGCTGACGTCTTCACTGAGTGAATAGTTTGCGCACACGGCGAATCTGGACCAGCGCCC
CTACCCCGAGCTGTGAGACGTTCGAGTATCGCCCTGAATTGAAAGTCTTTATGCCGACGA
CTTCAAAATCTAATGCTCGTGTTCGGGGCCCTACTAAAGAACTCTTGTAGTCCTCGGTAA
CCACATATTCGTAATTATAATGTTTTCTGGTGCCCAAGTGTCCAATGTGCCACTGCGTAG
TTGGAGATGTACGCTATGTTTGGCGCGGAGGCAACCTTAACCTTAGTTTATCCTCAGGCA
AATAGGTTGATACTGCCGGAAGGATGCATCCAATTTCTCGAGGGCATTGTGATGGAGCCG
GGCGGCTTCGCCCTTCGCGGTACCCACGCTTAGTTAGGCTTTGACTGACGCGGCCAGCGA
GTGTCAGTCCGACGTGCCGGCAAAGCGGAAGTCTCGGACCTAAAGATTCGAATATCCTGC
GAATATAGCCTTGTAGAGGATATACGTCCCACTGGCACAGACGGACCAACCCAACTTCTG
GTTACACCCGGGAGGTTAATGTATATCTCCCCGCTTATTCCTAACCCAATAATCCAGTTA
GTACCGCAGGCCTATTGCACCCCTCGCATGTCTCTGTTAATAGCAACGCTGGGTCCTCCT
GAGTCCATCGATGCGTAGAGTCCAGATGAGCGCGCGCCTCTGAAAGAGCAGGGCGCGCGC
CCCATCTCGGACCTGTCGCAACCCGAACGCCGACATCGCGGGGAAGCGCGGGCATCGATA
GAAGCTAAATGAGCATCCATTCGAAACTTTCGCGACAATTTTGTTTGGTTATATGTGCTT
GGTCTATTGTCCTACGTGAACGACCACACGGCATGGTAAGCCCAGCAGCGCTTTCTGGTA
TCAGATACGCGTGGCCTGCTCCTTTTCGCCATTAGGAAACCACGGGATTTTTTTACATCG
TTCTCGATACCCGGCTAACTGTGGAAAACCGCGTCTTTGACCTAGAATTCTACGGATTTA
CTTCGAGTGCGGCATCAGGCCACAATACATCCAACCATTGAGGGAGAGTTGTAAACCTAC
TTAGCGATTTAACATGCGAGGGGATAGTTTGTGGCAAGGGGTCAGGGCCACAAGGGTTAC
TGAACTTACTCCGGCACATCGAGATATGAACATAGGCGCGAAGTAACGGCAAAATATTCA
CGTGAAAAGGACAACCCGGTGATAGGCTGAATCCGACATTTATCAATTTCGCTTTATTCG
TTTCATACATGACCCCTGCACTTCGTGCAGATCTGTCCCCACAGAGGAACCGCAAAAGGC
TCACCCGTGTAAATAGCGGCGAGTAAACTGTTGCACGCCGGAGAACCGGTGACTATGACG
CACCTGTTACAAAGCGACTTACAAGCTCGACGTCCACATTGCGAGGGTGAATGTACAAGG
GTCGCGCTTCGACTCCAAACGTACTGAACTTTAGCCGCAGAAGGGATCAATATAGGCGCT
GACCTGCTATGCCCTGAGTTAATAGCTCCCTAGCCTACGGGAACGCCCCACCCCTAGGTT
TTGCTAGCTGAAATAATCAGCTAGCAGTTGACAATCCAAGACCAATAGGGCTTCGCTGGA
GACCTCCACGACCACCAATCGTTGGTGTGCCCGAAGACTACACCCATGACGTCGCCTTTA
ACCGGTGGTAACGCATCACCGGCGCTACCTTTTTTGAACTACTAGCGCCTACGTAACGAT
CCGTATCCGCGGGCAAATCAAATCGAAAGAGAAGCCGTGGTCATTATAAAGCACGTACTT
TACAATTGGGGGACAGAAGGAAGATTTCCATAGTACCCGGTGTACAGATATCAGGCCACG
GGGTATATTCGTACCTTCGATCAGCAGCGCTTTATCATCTTGTATATGCCCCCTAGGAAC
GCAGCTGAGAACAAATATTCGAGGCGATTGTCGGGGTCAGGTCGCGGTCGCCATACTCGG
TCTCACCCGTGGCACGATAGAAATGCGCATGTACGGACTAACGGGCAGTTTCGTGAGTCC
CCCGGGGGTGGCCTGCGATTGCCATTTTCTATCGTGAGATTGTAAATGTCCATCTTAGTG
ACGTTAACTCGACCTGTCCCTCCCAGCATTTGATCTTTGGCCTCATCGTGCCTCCCGGCC
GCCCTCCAGACCATCTGCTCCGAGTGGAGCTGCGATCCCGCTCACGGTGCCGTTGTGGTA
GACACACAGCACCTAGTTGTGATAGGCCGGAGAGTCAGCCCTACCCATCGCAAAAATGAT
TGTAGCACTAGCATTGGATGGATTGGTTAACATATTTTCGAAACCGGTTAATTTCGATTT
CACTTTTGCGAGGACAAGAACAAATTATTAATCTCGCGCTTCCGTCCGGCATTATACGGA
GGTAACCAATGGCACATTAGCTTCCCAGCAGCTAAAGGCGGTCTAAGCAACCGTCATTCC
GGATCAATCGATGTGATGCAACACAAACCACATTCAGGGAACCTACGTGCGGATCACTTT
GCACATCTCCCCAACTAATACTGCTGCTGGTGTAATCCCGCCTGTATGCGCAGAGCCATC
ATTGTAAACCACCTCCCTACGTACTTCCCCTCTGCGGTATTTAGCCTCAGCGCCAGTATG
GCGCAGTCGCTTCGGTAGAGCGCACTGATTCTTTGCACCCGCCAAGTCATGTGGATCGAT
CACTAGCTTACCTGGAACGGTCCTTCGAGCACTATCCCATTACCCGCTTCCTAGTACCAT
GGTCATATCAACGCCTCGATACACGGGTGAAAGGGGTCGAATTGCACAATAGTTACGTAG
CAGCGGCAGGTCTGGAACCCAATGGGATAGGGCGAAAGAGGGGGAGTGGGGAATACCACG
GCATAGCGCGTATTACTGCAGCTGAAATATAAGACCGCTCGCCCGGCAGTATTCTCTGGC
ACCAGGTCAGTGAGATCAAGACATCCATGGCTCTGCCGGTGTGAGGCCAAGGGTCTGAAG
TGGCGTTCAGCGCAGCAGGACTTTCTCGCTAATCGCACCCCGGCCGACAGCTCATCTATA
TGGCGATTCATTGCGCACCACTGCTACTGCGACTGGCGTGCAGCAGAAGCCGGCTATGCT
AACGGTATAAGCTCGGTCTTTATTCCCGAATATTGTGCCACGCTCTGCTTCCTATCGTTG
TACGCCCATCTGTCCACCGCACGCTCCTCTCGGGGACTAGAACGCTACGGAGGCTAGGTG
AGAAATTGTTGCTGGAGGAGGCGAGATTTGTAGGCCTTTGAACAAGGAGGTCGAAGCACG
TAAATAGTTCGGGGGACAACAGCCCCTTCCATTTTACGGTTAGCCTCACTGTTTGGGTGG
GGCTATCCGATTAAGAGGTGATGTAAATACGTGATTTGCTCCGACTATCGTAACTGTACG
ATGTTTGAATGCGAGGCCAGCGCCGGGTGGAACTCAGTCGTTCCGATTACGATCACCCGT
TCTGGCGTGTATCCTCTCCCCCCGTCCCTATCCCCGGGCTACGGTAATCTAGCTAAAGAA
CGTATTACACTCGGAATTGACAACGAATAGCACCAGGATCTAGGCATTAGTCGTTCCTGT
CACGCGGACACTAGGAAACATAGCTTAGAATGACCCCGCACATCAACGAGGAGAATAAAA
GCTGGTCCCTGCGGCGACAGAGAGTGACAGGCCCTCAAATTGTTTGCTCGTGCCGAGGTG
TTGCTTGAATGGCGATACGCCAATGTGAGGACTCCGACGATAAGCCGGCGGTGGAGTTCC
CTGCATGGGAATGGCCTGATTATGTCAGCAAATTGAGGGACATTGATAAGCGCGATCGCG
TGCTCGCTGGGTTGCTCAGACCTTCACTCATCCCGTGCTCCAACGAGCCTATACTGACCT
ACCTGGCAGGGAAACGTTACACAGCCTATCGGAATTCTAGCGCCGAGGCCACATTCAGGC
CTCGGAATCTAAGCGGATAGATGGCCAGTCCAAGGTGGTGGTATCGGAGTTCGTTGGTAA
GGGATCGCGCGTGAAAAAGGTGCGATCCGAAGTTAGGGCGTTAATCTAGCCAGAGGACCT
TCGGAACAGCTGGAGGTTCTCGTTCGAAGCCCACATAGTTTTCGGTCCGTGTATAGTGAG
CAAGGACTAACGAACCGTTATACCACTAGCAGCTGGGAGCGGATAGATCGCAGTGCGCTA
CCAACCCGCAAGGCAGAACGCGACACACCAGAGGAGAAACCGCTTCTTGGGCACGCTTTG
ACCCAGGTAAAACATCAGGATTGGGCTTGGTATGAAAGACGCCCTGTTCTGTTTCAACCC
TAGGCGTTTTCTGGCTCGATCATGAAGCCCCCTAAATAAACTCCCTAAATGGCGTATGCG
GGAGGTATCGGTAGCATCTGCCCCCTAGCCCATGTGTGCCGTAAATTCTCACCGCAGAAA
GCCGTACCCAGTCCAGTGGCTGCGAAGTTCACTCTGCTAATATTGTATGAAGAGCTAAGC
CAAAAGTACCATCTTTACAGTGCCAAGTAGGTGGCGGCCGGGGCTGATGGGGATAAGTCA
GTAGTAGTATAGCAAAGCGTTACCAGTGGCAAGGCACTTCGACTCGGAAGGCGACACCTC
TTCATCGCGTACTGTGGAGTCATGACGCGCGATTTCTTAAGACAGCTTGGTCTAGCTCAG
TTCGGGAGTTTTTCAAGTTCTAGATGCTTCCGTTGCAAACTCGCTTTCCTGAGAGCATAT
GTGCCAATAAGCTACGAGTACCGGTCCACGTATAATAAATTTTGGAACATTCCGGGTCAT
GTGGAAACGTAAGTCACTACACGTGGATCCGCTCTAAATCGAATTTCGCTGTCACTTTTG
CTGAGGCAGATCGCGCTCACGGTTTCTTATGTGAAAAGTCTTGTATGCTTGGCGCGTTTA
GCTCTATTGTTTGCACGACAATGCTCGGCGGGGCAACATTCGTAGCGTCGCCGCAAAGCT
AGTGCGGGGCGCACAATGCGAATTGGAGCACGTCTGTACCAATAGTATGGTATCACACAT
ATAGACGATGGGGGCGTTTTCCGCGAGCAAGGAAAGTGTGCTGCACGCTAACGCCGTACC
GGTTTAATACCCGGACCCGAACAAGAATCGGCCATGACTTTGAACCCATATGTTTCATGT
GCACCCAGAGGACGTCCAATATTTTTGACCCATCTACTTGGTGAATTTCCTCACGGGTTC
AATTCTGGTAGACCTACCTAATGGCTACTCCCGCAACCCTATGTTACTTTTGCCAGCCTC
CGTACCGCGATAGTCCAATCGTACGGAAGCGTAGGTCTCCGCGCTGCAGGCTGATGGACC
TCCGACACTGACCGTATATGGCACCACATCGGTCCTTACCCACGGGCGGACTGAGAATGA
TGATCTACACACCAGCGCGTTCGCCTGTCATCGGGTGTGTTTCTCGCACAGGTCTAAGGC
AACAATATTTTCTAAAAGATTACGATAACGGATTCTTAGGCCCAGCTGAAATGCTTTCGC
ATTAGTTCGTGTACGTAGCGCAACCGTAGAATATGTTACTGGGGGCGGAATAGCGCCGAG
CACCAGGTTACCTATATGGCTTTGGAGCAGAACTCTCATTTACATTACGGGCGCTCAGAC
ACACCTTATGGAAAGTCTCCTGATCGTCTCCCAAACCTCGGCGTAGAGCAAAGTTCAGGT
GGATCGGTATAGCGCGTTCAGTGACTTTCGCCGGTACACTGTTGGAATATGAGGCCCCCT
CGTACATATTTATTTGGCTTCCACAAACAGCTTCCACCGTCCTGAGGAGAGGGTCGGTCA
CCAGAGCTTGTCTGGTGGCCGCAACCGTATAAGCAGCACCTTTTCGCTTAGTGAACGTTA
CTGAGATTTCTATCGGCAGGAGGAGTCCTAAGGCTGGGGGATACTCACGGCTTTCCCACA
CTTTACAAACCCGGAAGAATAAGCCATGGAGGGGGATCTAATGCGCGGTCAAATCGTTTA
TGCGAGCGTGACTGATCTGTATCTCGCCAAGAGAGATGCACTTTAAGCCCGCAGCAGATA
CGCGGAAAGGCGGCGTGGATATCACGGCGATACAAACTTGCCGAGCGTAAGGTTCAAGGC
AGACGGCCAAGATCTGAATTGAGATCCTGCTCGTGGGTTTATCGACCGGGAAGGACACTA
TAAAAGGCAAAAATAATGTCGCCACATGGCAGGGCTAGGGGCCTTCGACCACCGCGTAGA
AGGGGAACCGTAGAGGATTTACTCGCCGTACGACAAACAACCTAACCGACCCCTCCGACG
CAAGATTTCTGTCTTTGGAGTGAGTCGGCTGTCTGGGCGCACGGACTTTCGGCATGCACC
TCCAGCGGCGACCCTTACCGCCTGCGGACGCCGGGCTAGGTGTTTCGACGGATTCCGTGG
CCGTGAAGTACTCGTGTAGCATCTTTCCGAGCGGACTATATACTATACCTTAAGGACCAG
CCCCTGTTGTGATGGGAAGCTTGGCTCAGGCAATCAAGTGCCGCCCCGCGCACACTTAGC
GCGACTTGCTGGCGCACTATTTGAAGGTCAAGGTTTCCCCTCGCACCCTGGCAATGGAGT
AGTAGAGTGGAGCGCGCCCGCACGTTATACTTAAGCGGTCTACGTACAGCAGAGATTGTG
ATGCGCGTGTAGAAGCTGAAACGATGTTCCGCTCTTCACGATTAACCCCACCCCTCATCG
GTACGACCGACCGTAGTGCGGGTCAAGTGTCCCTAAACGGCCCGCCAATCCGAGATCTCT
AAGTCTCCCACAGCATCACGTAGGTGGGGCCTGCCGCTGAAGCAAAAGATTACGACAGGG
CCGTCGCTGCGCGTGGTTACGGGGTTTGCACTATGAGCGATTTATTTTGCGAGCATCACG
GCGATGGATCGGGAAAGGGCGCGTACCAATGAGTCAGCCCTGAGCACCTGACGGAAAGCA
TCCGGACAACAGGTCATGAGAGTTCGGTAGCGCAGGAAAATGCCCGGGCAGGAGCAATAT
CAGGGTCCACGTCGAGTCGGGGTATAGCGCGGTCTAGGCTCGCCAGCATATCGGTCGGGG
TGATCGCGTATGGGCTCGTCTGGCGCCAAAAATTCGCTCGGATTTTACATCCGGAAGGGG
GTTGGGAATTAAGTGGTCGGTGGGCAGGGCTAATTAAAATGGTTTACAATAGAGTGAGCG
GCGGG-CTTACGAGTAGAACTGAGACAATGCCAGACGGACCTCCAGCAACACCGAAGTCA
CTATCCGTCGCGAGGGTTTCGTGTCCTCTCGACATGAACACTCACAGAACGGGCAATGGC
GTATTGGTAGCGGGCACTTGGACTGTGGTCCGTGTGTCGTCCCGGCGCACGCCATAAACC
GCCGAACCAAATACGGCAGCCCTTGACATTGCTGTAATGCCGGTCCTCATTCCAGTACTC
ATACAGTTGGACCTTCAGGCTGCATCGTGCATCGCGGGCGGCTCCAATGGGCCTCGCGGA
CCCGACGAAGTAGACGCCCGAGCCCACTTGCCCTTGCCCGTACGAATCGGCATGGCAGGC
TTTGTTAATAAGTCGGACTGAGATCCAGGTGGGTA-ACGGGGAGCATCTTAAGAAAGTGA
TGCTATGTCTGACTCACAATTCACGTGCGAACTGGGCAGAGGTATCTTAGGTGCGCAAGA
CACATACGATACGAGCTGTGGGCAGTCCGCCATCAGCTGTTTTGGCCTAAAGGATCGCTC
TGCATTCTAAAAGGGTTGATGTCATGTGTAAGAAAGCAAGATGAATTCTTAGCACGGCAC
CGGTTAAGCAATGATGATGGACGGTAGGCCTCGGATGTAGCTCGAACGACTCGCCCAACC
CAATCTCGTCTGGGGTTGAGGAATTGCCTGATCACTATTGTTTATGGGGTTTTCTACGGT
AGGAGGCATCAGAGTAACCGGGCCAGGGGCAAGAGACGCCAACACCAGGTCTTGTCCGAC
AAGGAGGCACTCGGCTAGCGAAGGTCTATGCGTGTCCGCGAATAAGTACGAACGTAAGCC
ATCATGCGCGCTAGACGAAGCGTAAAGATCGACGATGAAGAGAGGTCCAAGTGATAGGCC
TTATCTGAATTGATATGTTGCGAACAGTCATGCATGGGTACAACGCCCCCTTTGGTGGGG
CCTGCCGCTACGTAACGGTCCAAAGACAACGGGATCAACTACGATAAATATGTAAAATAC
ATGTACGGTCTTTGGGCAGACGGATCGGACGCAAGCGGAATAATGCGGCTAATACTCCAG
CGGAAATGAGGGGAAGACCAGGCGGGAAACGGAAAATACGGACCATACGGCGTGGCAGAA
TGATCGGCGGTGGAGACGAGCGAAGACCAAGAGCACCGAGAGATACACGCCAGGAGGGCG
ATGCACTACAATGACCCACATGGGCTAGGACGAATGAGAAGAAGAGAAGTAAGGTAAAGG
CAGAGCAGTGAGAGTCTCTCGGTACACCTAGCTTCCTCTCTTTGCCCAAGAACTGGATTC
AGGACGTGCCGTTGCGTGTGTGTTACAGCGTGTCGAAAAAAGAATGCAGCAGATCTACGA
TGGCGTTCGGTCGAGATGGGGGGAGCACCATAGGCAAGTCGGGTGTGAGATGTGAGCCGA
CAAAATACTAGAACTATTAGCGTCGACCTGCAAGCCAAACGGGGTAGCGACTAAGAGACA
CCGTTACGGCCAATGAACACTTGGGGCGGACAACGCGGAGTAGACTAATCAGACTCTTGC
GATTCGACGGGTATGCCATGCGGTAACGTGAAGACGCCTGGCCTATATCAAGGCAAGCCG
TGGTGCACCAATAGTTATACAGAACTTCAACGTTTCAGCGACACGGCAGGCGCAGCCCAG
CAGGCATGATGGGCCACTCGCAGATCGATGGACTGTTTGACGGCAAAAGCCTTATGCAGG
GAGAAGCTTGGGCGAAAACAACGCTAGAAATTGTGTTAATCATGCATTACTTGAAGGTTA
ACATAATTCGATGCGTGCAGCCGATTTAGACTCGTTAGCTTTCCGTCGACAGACGGGTGC
AAGTTTCAGCGCGGGTGGGGGTACTAAGGGTCACAGGATAACCAGCAGGGTGCATTGATC
AGGTTCTGAAGCCACATACCCGGGTGAGTGGCTGGATGTGATGCTTTTCTGGTGTACCTG
AAGTTTATTATATGCTCCGCGGTCCGCCCTGCGAGTTGAGATTTTTATGCTGGGTTCTAT
ACAGGGTCCGACGGACGTACGGAAACTAACTGGGCATCTGTGCATAAATGTGGCCTGGTT
TGACGAGATACCGCAGTTCTGGCATACTACAGGAATGAGTTTGCTGAAATCGCAGGCCAG
CCTCGGGCTCCGTTCCTGGGCCGGTAACGGACGGCCCAGAGGGTAGTTATACGCAACCCG
ACACCAGCATCGCTGAATTATCAATATGTATTAAGCAGAGCTGCTCGCCATTACTAATGT
GCCCGCCCTAAACGTCAAGGGATCACGTAAGGGCATCGTACTTGTCATATCCGGAGATTC
AAGTGGCATCTCGTGACCCACTCAGGGAGGCATAATCCAGCGACGCACGTGCCTACTAGC
GGACAAACCTACGCCTCAATAGAAAAGTAGACATACTAGTGAGTTGTCAATTATAATGTA
GATATACGTGTCCAGGGTTTGGATGGTACATAACTATCCTGAAAACGCTATTGATACCCT
TCCAGATTCACCGATAGTGGGGCCTATACGCGGAATCCGGTGCCACTCTTGTGCGCCGGT
TGATTTTCAAGGCGGGTATACTCCACTTCCTTATACATCCTAGTGCCCTGGGTACTCGAC
CGCGGAGAGGAGACCTCCCAAAATTAACCAGTGCCACTTGTGGTAGAAGAACTCCTCTGA
CTCCTATCGTGTATGAATGCATCCAAGAGTGCCTCTCTGCTCGCTCGAGCGTGAACTGTT
ACAAGTTGCGCTGGCGTTCATCTAATTCTACGCACCATAACGCATCAACAGACTCGATCG
CCTGCTAAATAGTGGGGAAGGTAGGAGAATACTTCTTCTTACTTTGCACATGGGGTCTTG
AGTCTGGTGCCTAGGAGGATTATCCATACAGGACCACGCCGCCTGCGAGGCAAATTTCTT
TTTGAGTGTGGTTATGTAAATTAAATGCGAGAAAGGCGTGAGGTCGTCTTGCTCTCTGCC
AGATTCTGCTCGAGCACCATCCGGTGTAGTAGTTGATGGAAATTCCGAAGAGTACTAGGC
CTGCGTTCGTAGCGTTCGGGCCTAGCTTTTGTGCGTCGTGGGGATGTCTGACACCGTCAG
ATCTGTAGAGCAGCTATGGAATCAGAGAAGCTCATTGACACGGGAGATCACTAAACCTTT
CATGGCTGAAAAACCGATGATGGGAAACTGCTCACGAGCTGTTGGTTTCGGGGCCATTAC
GTATCAGTGGGTAGCATCCAACTCGGTGCGTCAGAGACTCGCGGCGGCGCTGATGATAGC
AGACGCGACAGCCCAATGGGGGAATCGCACGTCGAAGTTTCATGCTCGGGTAAGTCGAAG
TCGAGAATTGGGGTGCCCCAGCGTACAACATGTAGGCACATAAAAGGTGGACGCCTTCGA
GCCAATGTGCGTGGGATCACGGGGAGTGCGCTAGGGTTCGGCGGGGGCTTGGGCGAAGAA
GACCAGCACAGACTGAGTGTTGTGCTAGAGTCCTGATACAAAAGCACAAACTTTCAAGTC
TGCAAATCACACCGATCGATCAAGCACCGCTGGAGTCGGCGCAATCAACCTAACCACCAG
AGCATCGAACCGTAGGGCGAGCACATATTATGTATCGGAGATGGAATCATGTGGGGGGGT
CCAGCCACCTTATGGCAGCAACCGCTCTGCAGGAAAGGCGTTTGCTACGACTCGGCGTAG
CCATCGTTCTGATGGGGTTCAAGGGGAGGGGGATCGGAGCTTAGTGGAGCCGCCATACCC
AGACGAGGCGAGACGAGGGTTGCGCTGCGCATGCTGCGATGGACGCACTATATTCTCTAA
GCTCCTAGCAGAGTAATTATACAAAACGCAATCGGTAGTGCAGCGTGATCAAGCAAGGCC
ACTGCGAAGGTCGTCGGGGATTACATACCCTCCCTCCTATCCCGGAGTATGCGCCTACCA
TAGCTGCAGCCGGAGGGCGACGCCGGGTAACGATGATGTGCGGCACACGGAATATGGCTA
TGGGGCGTAGTTAATATAATGGCAAGGCAGCTTACATACCCTAT-CCGGTGATTATCATC
ATTAGCTGAAGGGGCGAACTTCGGCCTTGGGAGTAAACGACCGTTAATAGGAGATGCCTC
TGTGAACACAGATATTCGGCTGAGTTAGCGTCCTAACTGCTGGAAGGGCGTATGGATCGC
AGATCGTCTTACTGCTCCCAAGCAGTCGGAGTTAGGCGACTTAGGTTTAACGACCTTGAG
GGTATTCATGACTGGAGT-GCGACAGACGGACTTGGGCACCCTGTGGTAGCTGTGGTTGT
CGCACAGGTTATATGGATCGAGTGTAATTAGATGATAGAACTCCAAGACCTACAACAACG
CATTACCTAGGCCAGAGCCCAGGTAGAATTAGCGGTCCTTCTAAACCGCCGTTGGGCTGA
CCATGGGTGCGTCTGAAACCCGTAGCCAAACGTTGGATTAATTTACCACGATTCGCCGAT
CTGCCGTTTTGTGGGGGCCAGGCTCTACAGGAACCGTGTTACGAGGGAAGCAGCCCCCGC
CGTGAGGACATAACGACGATTAGACAATCCATGGGGGGTGTGTTGGCCGAAAGGGGCAAT
TGACTTAGTTTCTAAGTCACCACCAAGTGATGTGTTCGTTTAGTTTCGGTTCGGAACTCC
TATATTCCCTGCCCGACCCGCAATTTCTTCTACCCGACAAGCGGCGTTGGGTTAAGGCAA
GAGGCAGCCCGGATGGAGGCCCCGTATCGAAAAACGCGTGGAACGCGAGCCTTTTCGAAC
TGGCACGAAAGTCTGACCCGGTCTGCGGGCACTTCTCCCAGACCCGTCATCGCGCGATCA
GGGAGGCCAGGCGTTAGTGCGACATAGCTTCTTATGTAGCAGTCCGAACGGCCGGGTCGA
GCGGCTGCGGTAAATCCACTAAGAAGCGGCACACAGGTCAGCGGGACATGATAAAAGTGG
GACCGTCATTGGAGCAGAGCGGGCGTGAGGAGTGGAGGAGGAGCAGGCGTTTTGGATATG
AATGAGCCTCCTTGATGCTGTAGAGACTCGGGTCATGCCGTGGGGAGATAGCCATAAAGG
GTAAGTCTAGGATAGGTCGAAGCTTAAAATGCGGGGAATGCGAACAGATCCTGGGATCGC
GTCGCGGATTGGTAGAGATAGGACGTAGATCAGCACACCATTGGTTTGCCCAGGCGGCAT
CGACACGTGTCCGTCCTCGCGCGCTTAGTTATGAGCTATCTTCTCCGTTGCAGCATGGTC
GCTCTTCACTGGTGCAAGCGTGACCAGCTCGGAAGGAGCCATTAAGTGAGTTCCCACTCT
GGAGCTATAACATGGTGCCTTGTTCATCAACCTCCCAGCCTCGGTTAGGGACTAGAAAGG
TCCTGTCGTCGTAGAAAGATAAAACCTTTGAGGCGTAAACCGGCGGAAACGTTAAGCATC
AAAGCCTAAACCGCCGAAACCGAAGAAAACCGGTTAATAGTACAACGTTCGAGTGTTACT
CTATCTCCGTAAATGCATGGCCGGTCTGTAAACACACCTTTGGCCCTGCATAAGCCCCCA
ATCCTCCCTTCCTGGAAAGTCCATGCGAGGGTTAGGCGGGGCTCGGATTCAACACTGCGC
GCCGCTCGCTATGCCACCTATAATTCTAGATGGCGCACGTATGACCGAAGGACATACCCA
TAGAAACGCGACGTGTAGTCACTTGGTGCCCGCTCTTATCACACGCGACAAAGGTGGGGT
CACCCGTGTCCCGCTGACCGGGGTATCCACTTAGCTTGGTCGATCTTTACTACTCATGGG
AGATTCTTACGGTTGCGGTCCTAAATCGTCCCGTTGGAAACCATGTGGTGGCCGATCATA
TTGTACATTTTGATCGCGCATTGACTTCTTCTAGCATTAATGTACCGGTTTAGAAGACGG
GACTGGTTGGTTGGAGCAATGGGTGCGGTTAGATCGAAGATGGGGCCCCACTGCTGCGAT
TAATCGGATGATCAACGAAGTTCATAGTTTGGGGAGTGCTATCGCACGACACCACTACGG
CCGCACCCACGTAGGCTAGTTCTACACCGATCGGCTTGCCCAATATGTTTATTGTGTCGC
TAACAATGTTGTACATAAAGACGCAACGGATTGCGATATGGGTGCGTCCTAGATTCGGCC
TTAAGTTCTGTCCCTTCATGGGCTAAAAGGTGGGATTTCTGTAGGTGGCCTTTGTGGCGC
TGGAGCCGAAAGCCTAAGACCGCGGGGTATAAAATGAACGAAGGCCCAAAACGAACGGAT
CACTACAAAACCGACCTGATAGTGGGCCTTTTGGAAGCATCTGTCAGTCTCTAGGCCCCT
TCACCAAGTGTCTTTATGCCTCCTTGGCTATGTTGACGATCTAATACCGAGTGCCGTTCA
AACATCTCTCAACCGCGGCCATAAAACAAGTTGATTCGTACCGCTATTATCCCCCCTAGA
GACGGAAGACCCTTCGCCGAATTTAGAGAAACTCATGAGCGTGCTGGACCCGGGGTCAGT
GACGCTGTTAGTGGTCATAGTTTGACGATTCTCGTGGACCGTGGATGGTAACGGCATGTC
CATGCTGGGTTCCGTGACCGACTCGGCAACGGCGGGTCGAGGTTGTCGTAGTCGCAATCC
CACGCTAGCTAAGCAGAGTCCTCAGCGCGACAAGACAGTAGTCAACATAACCTTCACTAG
GTACCATCTCGATACGAAATGCTCTGTAGCTTTCTGTTTCTAGTAAAGCAAGGAATTGAG
TTAAACCGTGTTAAAGGTATACTAGCGCCTCCTAAAGTGTAGTAGCATGCACGCTCCTCC
GAGTCTTTACGCAACGCACTGCTTTTCACATTGTATGTGGTCTCAGGCACCTGTAGTGAA
CGGGGATCCGGAGACAACAGTCAGCATTGTTACGCGATGCCTTTGCGTTAATCATGTCTC
ATACATCCCCGGGGGTCCTCCCGATCAGCCCCAGTCTCCCCCCTCCATCGGGCCACCTTT
TGCGGGCGTCCTAAGGCAGATCCTTCGTGCCACCAAGGACAGACATACGGTGATTGTACC
TGGGGTCTCTTTATTTTAAGAATGTCGAGAACTTCTTCTGCCGCGCCTAGCGCTCGAACT
TTCCACGCCCTTGGTGCGGACTCTGATTTCTATGATACGAGTAGTTAGAGGAGGTATGCA
GGCCTGTATGGTGCCTATAGGTCGCAACGTGTGTCTCGCTTTCTATGACACAAGTTAAGA
ACATGTCATACGTACACCGTTTACCTTGTTCTCGCCTCGCAGGGCTTGTCTCAATCAGCC
TGATAAGGAGCACTACCTAATGTCCCATTCAACACGAAGGAAAAATTGAAATCTCCTGAG
AGAAGCTGCCTAGGTGGTCAACTTGCGTAGGGAGAGGTCGACTAGTCTAGTCGTGTTTGT
AATAGACCATTGCGGTACTGTCGCCGCTGCGCGTTCGATCGCCAGTTTTTTCGCGGCGGT
CCTAACTTTCTGGGAGGACACGGCAAGACAAACTTCCCCGGAGCTTATCAATTCGGGAGT
TTCTTTCGGCTAATCTCCTCATCCCCATCTCGTCTGAAGTAAGGCTGCCACCTTATTCTT
TCCTTCCTCTGCAGTATTAGGTACGTACTTATTGTTTGTCCATTACACTAGTTTTTCAAG
AGGACCCGGGAACCGAAAAGACACTCGTATCGAGCACGACCTAGATAGGGGAGGAGTGGG
ACTGGGTAGGGGAAGCTCGGTAACCAGGGCCGTAGCTAGAGAGAGGAGGGACGAATCAAG
CTAGGAATATACGGGAAGGGTGCGTACACTCGATAGCGGGCACACAATCCGGAGGACCGG
GAAATAGGGACCAGGAGGCTTCAAATCACCATTGGTGCCGGAGGAACAAAAAAAAAGATC
GCCAAACTACCGTGTTTACGTAGGAAGGTACTGGCGCTGCACCGACGAGGGTACAAGGTG
CGCTCGTTCAGGAGACCCCGTGTCTCCAGACCGTGGTCGTGTTACGCGGTAAGCACGCCG
TGTTTAGTTTACGCCACGTGCGTCAGATGTTCCCCCGTCCAAGCCTGACCCCCCTAGTGG
CCCCGGTGAGTGGCGGACCCCTAGAGCGCCTTCCTCGTCAGCGCGCCAAACCACCCGAGC
ACTCTGGTAGCCCTCGACGGTCTATCGGCCGCGCACTGACTGCCCGTCCCTGGCGAGTTC
ACTTACGGTTACTGGCTCGACGCCCCTGTTTTTCTCAGTTCTAATGCGACAGTCGAACCT
ATTGTACTGTGTTCCAGCCGGGCTGAAGCGCCACCAACATCATCTGGAGCATTCGGGATA
AGCACCCCTGGCTGGAAGCCTACTGGGACGGAAACGTCCAGTGAGATCTGACACCTGCCG
GATGAGGGCCGCTGAAGAACTCAAAACAACGTCGGTTATCGCAGAACGACCATCAGAACG
AGGTGCTGTGTCGGCTGAGGAGTCCGTTACCTGACGCGGGAATACTTTCCGCGGGTGGTC
CCCGACCTCG-AAGATGACGGCTCGATGATGGGACATAGCGGGCCAGGACAATTCGCCGT
GGTCAGAACTTGAAAGGTAAGGCGCTCTGGCTGTGTCAATGAGTTAGGTGGACCCCGAAA
CAATAGGAGCCCATGGCGTTGTAGGCACTATGAGCCCCTGTTCTGCGGGGTTCGTTATTT
AACCGCGCCGGATATGTTCATACCGTTAAGTCAACCCGCGAACACGGAACCAGCCGCGCC
ACACGGCATGTCCATACTACAGCGATTAGGAGAAAGTGCGTATTCGCATTTTTGTCCGTT
ACAGACCATCATTAGGGCGAAGTCTAGCGACGGGTGACGCTACGCGGCCGTGCCCCAGCC
ATGAAGGGTACGCCGACCGAGTTTGAGGCGCATGACGTCCCGTGAGAATACAGGACTGAC
GACTTATGCTAGCCATCAGCTCGGAGAAGGTAAATTTTAGACGGGGCAGCGGTAGGACGT
CCCGACCAGCGCGACAGACGCTCGTTGCGAGGACATAACATTCGGCGCCATGTTCTCGGT
AACTGTGGTTATTACACAATTTTGCCTTAGCGCTCAGCAGCTAAGCGCTAGATGAGCATT
CCTAATGCTAAAGGTAAGCGTAAGAACGGACACAACGCGTGGATTAGTCAGAGCGCACCG
GTGCGTTCAAAGCCAAAATGAGGGCATCGGCACTGTCGGGGGTGAGCCCGACCTGCCGAG
TCTGACACCCCGCCGGCCGACCAAGCGTTGGCACCCAATAGAACACGCATCCAGAGCAGA
TACCATGAGAAAAACCATCTCACGTGATAAAGGATGCGCGGGAATGCACGAGGGGTCGAG
GGATGCGACCGTTCTGCGGATCTGTAACAACGCCGATGCGCCGGACCTAGCACCAGCCCG
ACTGTTGAATTCTGTGGACGGGTAATACTGTCCCTCGGTTTGCAATGAAGGACTCCCACT
TATGCATGGCCCCCGCGCTCTCTGTCCGTAACCACTGCGCCTGGTGGTAGCCCGCGTACT
GAGATACAAGTGAGCGGGGACTGCACACAGGAGTAACGGGCAAATACGATAGGCGATCTG
GGCCTATAACTAGGATCAGGTACAGAATCGGTACTTGGCGGCAGAAATATGAATCCATCT
CGGGCGTAAAGTAGGTCCCGGGCGCGGGGACACAACGATGTGCCACCGTGGTGACCGATA
TTGCAGGTAACGTGCCAACAAGAAGGGACACCGGTTAATAGTGTAAAAAGGTAGCATTAT
GCAGAGTACCAGAAAACAGGTACTTTAGCGTCTCAAGCGGGTCGGTTAGACTCGGGGAGT
TGTATCTGCTTACGGGCCCAGAGGGCTAGTACACAGGACAAATGTAAGCAGTCAGGTGAT
TAAACTACACGCGAGGGGACGAAGAATCATACTTACGGTGCTCGGCCTAAAAAGATTCAG
TCCTCGGGAATGAGGTAGTTCTGACAATTCGGGTCTTACCCCAATGCGCGAGGGCTATTG
AGGGGAGCTCAGATAACTATGTCACATACTTTATGGTGCCAAGGGCGGGGCCAGTCAACG
ATTGGCGAAATACGGCTGAGGCCGAAGTCTCTTTTTAGATACTGTTAGTCTCTCTGAACC
GCCTCTTCTTTAACGGGCCTTACAATTTACACTAACAGCGGGCGACGTCGGAGGTCAGTT
GAAAGGTTATGAATGATCCGGGGGGTAACCTGAACAGCATAGGCGCGGGTTTGGATCTTA
GGTTGGAAGTTCTATTGCGACCCGAAGCCCTAAGTATGATTAGTTCCTCAATCCTCTACT
CCGCGCCGTCAACTAGCGATCGTCGGGCCACCCGTGCAATGGAGTCATTCCACATGGGGT
CCCACTTGAGCGGCTTTCTTCGAAGCATTTCCGTCGGATTGGCTGACCAGCCCCATGAGA
CCCTCCCGAGCTGGAATGTGCCCCCGGTAGACCGGTTTATGTGCCTACGTAAACTCCAGG
TCTTGGGGGAACCATGGGCGAAACAGGCGTAGCGAAGGGAACAAGACGGTAGGGCAGTCC
CAGGCGCCGAGATGAGAAGGAACGAGATCCGTGCCAGCAACCCGACATGAGAGAGTGCAG
GACCACAAGGACCTTGTGGCGATCGAATGGTAAGGTCATAGCTAAAAAGGGGCTAACAAC
GATCAGGAAGTCGAAAGCGTAGTCTCGGCGCACGATTGTAGAAAGACGGCTAGAGGCGAC
AGTAATGAGCATCCAACGAGCCACCCTAACAGGGTTGCACAACGACGAACTCTGGTTATA
GCGGTCTCCCGGAGACATCATCAGGTTGTGCCCCTTCGTCTGGAAATAGCCTGCGCGGCC
GCGCGTGGCGCTACTTCCCTGGCGCAAGCCTATAAGCAACAGAGCGCGTGACAGCTGTAT
GAGAATGCGGGACCTTCGATGGGAGAAGCTAAACGAGTGAGTAGTCATCATTAACGGCTC
AGCCTAGACGCGGTACGTTTACCCCTTAGTGCTCACCCTGCTTCTCCTCCGGTCACAACC
GTCGATTGAACTGACGATAAAAGTAGCTCCGCCCACGACCCCGGATGGCAGCATCCTCAT
ACTCCTGTTTGTCGGCCATTCCGTCTACCGTGGTGATCTGACCTGGGGATGTAACAGGGG
AGGTATCCAAAAGTTCCGTAGTACAGGAACTGTCGATTGCGCCCAACATTCTCCATTGAT
CGGTGTCCTCGAAGCTTACGAACTAAGAAGCAGGATCATTGGAGGCCCTCCAACTGCTGG
ATAAATTACCCGGTCACTAAGCTTGCCTCCCCGGAATAATAGCTGGAGATGCAGGGGCAG
ACAAAGGAAGCGGGTCACGAGCTTGGCTACAGCTCTACGCTTGAACGAGACTCGCATGGA
ACA----TCCTTTAGCCAGTAGAAGGACCGGGGGTCCGGGTTGGTAAAGCTCGGATCGGG
TCGAACACCTTCAGCGTCTTACTCCTTAAACCGTCGGTAGATGATAACCCTATTTCCGTT
CCTTTGGCCCATGATTTTTAGTAACTGGAATGTTACTTATATGGGAGGTTAATCGGAAAT
TCTACTCTTCAGTCGGGTTCTTTACTCCTAGCAGCCCGTACATCCTTACAGAGTGGTGCT
TTGGCTGAAGGCCGACCTTACTCACAGGGACCCGAGCGGCTCGGGAGTGGGTGGGACCTG
ACTGGTGGTATCGAGTTCCTTCGCTCTTACGGTATTGCAAACAGTCGGTCGGCGCCAACG
CTTCAGAAAGAAGAGGCCCCATGCGGTTTCAGGTATTTGACTGTTCCCGAGCTAGACGTA
CAACGGCACTATTACCTAACTACACCAACGGGGTAACAAAGTAGCCCGGTTCTTCAGGAA
GTGGCCGCTGTAGTAGACGATTCCAAGGTTAGCTACTGGGGGATGATCCATATCCATCTA
CTTTGGGCTAGGTTCGCCGGCACTAGAAGAGGTGCCAACGACTCGTATCCCGAAAGCGGT
CCACGGCGCTCCACACGGAGCCCCGAACGTGAGATAAAAGACTGGTATCCTCCCGATCGA
AAAACTGACCCTACTCTGCGCAACGTCGCTAGTTGTCACTTGACTGGAGGAGCCCGCTCC
AGATCTGCTCGGCACTCCCCTGTTCCGATGAGAACCCTTAGAGTAGTTGTAGAAAGTCCA
CGCCGAGTACGATGTCCGTAAAGCTCGGCCTCAGAGCGGCATCTTACATGCAGCGTGTAA
GTTTACGGCACACATGGGCTCGCATATTTATCAATTGGTGTCCTGAGCACAGCTTCCATT
GTAGGGGAGGTGCGGCCTCAACAGCCTTCGACATTTCACACTAATCCACGGCCCTGGATA
ACGGAGAGCGGGACAGGTAAATACCCCTTAATCATTCGGCAGAGGGTTCATTCAGGCACA
ACCGCTTGTCGTAGTGGAGGATCAGTCAGGTCCACGCCTAGACAGCCGCTGACCTCGGAG
AGAAGCCTAAAGCACATCAACTATTCGGCCGGTCGTTCAAGCCAAACCCCATCTCCATTC
ACAGTCTTAACTGCCTCAAGGAGGCCCAGTAGTACTGCAGCAACAGTGGATTGTATCCCC
TACCGCGATGTGCGCAGCACGGGAATAAACTGTGCACGAGTGTCGGATCACCCGCGAGCT
TGGAGGCAATGGCGATAAATGGACTTTCGGGGACTCAGGGGCGCATAACAAGTGGGGGAG
CAGGCATGAATAATGACATTCGTTCCTTGTTGCAGGGTCAGCATGAGAAGGAGACGATTG
TATCGTGTGTGGTTAAGTGTGTCTCATATGCGGGGATCTAATTTTACATCTTATACCGTC
GAGGGCTAGCAGCCGTCGCCCTGCAGCCAACGGTGGCAATGTTAGCCGTCCTTGTATCCC
GTGTCCCAAGAAGCACACAAACAACAGCTCTTCGGAGGTTGGACGCCAAGACCCTTGAAC
CGAATCGGATCTTGGTGACTCTAGTAGTAGTGCCGGCCCAATATAATACTGAACCACAGG
TTAAGTAAATACTATGACTTCATAAATTACCAATAAGGACTTCTTTACGCCAGGAGGAGA
CACCTACTCTTTTGGAGAATTGCTGGCAACGGGTGATACGGGCATTCTGAGTCTGCGCAG
GAGGAGCCAACACGTGTGCAGCACACATATCAGAACGGTAAAGGGTCGGGAAGTGCACCC
ACCGTTTCGAGTTAAAACCAAGGAGCTCAGGGCGTGTGAATCAGCATGGTTGTACGATAG
AAACAGAATATAACACACCGTATCCAAGCCACCGTTGTTTCGACATAAACGTGAAGGTAG
TATTAATATCCACCCAAGGGATCCCAGAGGTAGTCATGTAGCACTGAAACCCGTATGGAT
TAGGAGTAAGCCCCCTCACTGCACCTTGTCCTCTTGAAGACCGACTTTGCGGTTCAATCT
AGCGCCCACCTGTTACTTCCTTTCGATAACCCTCAGTTGTGCCCTCTTCGGGAAACAGGG
TGGCCAAATGTGCACGGGGAGTCTCCAACCATCAGGCCCCGACGTGCACACCGCGTCCAA
CTCCTTGGAAGGCACTAGCTCCCCATTACACCGAGTCGCCTGTCCCCAGTGGGACCTTTC
GTTTGCCAGCCGGTCCAGGGGACTGTGTCCTAGCCATGGGGCGAGAGACCCCGAAGTGCA
TGAGGGCCCAGACCTTCTCAGCCTCCGGCAGTCCGTCGACCCATCGCGAATCATTTGCGT
GGATAGAGAGGTGCGGAGCGGCAAATGCAATGAAGAAAGGATGCACTCACTATACAAGGA
GAGATAACTACCCCTGGATGGTGAACGGTTAATACACGCTTTCCGAAGAGGCGAGGGTCC
GGCACAGCGGGGAGAGCGTAAGTAGTCGAACCGCAGCAGGAGCAACGAATTGACAAAGAG
AATGGGTGATTTCAACGATGCTCTTATCTATCCAATTCCATGCAAGACCTCCCCGAATGC
CGAAAGGGAAAGGGATGCGAGAAGCGCCAGATACTGTGAGGACATGCCATCCTACCCCCA
TACGGTTTCAGTTATAAAGGGGTGGATGCGCCCCTATCTTTGAAATGTTGTGTTAAAGGA
GGTCTGATATTTTTTGTGCCTTGCGGACAACCCCATTCAAACTTCAACTGTAAGACGTCT
ACAGGTTAGGTATAACGGCCTATTGCTGCGGAAAGACACAGGTCCTGTGAAAAATGGAGG
AGTGCCGATCCTTCCAATATGGAGCACACATGTAGTAGTAGTTAGAGCGCTACGTGACAA
CGAGTATTCCCACACTATTTTACCGCTTAGCACGAGGTGCTGCCCGCAAACCTACCACCG
GGGGCTCTGAGCCCCTTATACCTATACAATCATCCGATTCGTCAGATGGTGGCTTTTTGA
CACCTCGCGAGTACGGAGGGGGTAGCGGCCAGTATTTCGCCTGTGTATGTGTCGTTAATG
AAATGAGGGTCGCCACCTCGTTTGTGCGAAGCACGCAAAAGAACACTTCTTTCCTAATGT
CCGAATTAGTGCTCTTGACCGGTTGTTCTTTCCAAGGGAAGCTCGACGGCACAGCTGGTT
TTAAGCCACTATGGACCCTCCTGCCCCGGGAAGAGGTGCGGCTTCGATGGTTACTTGGTC
GCAGATCTCCAATAACCCGACCAACGTCTAACCAGATACGCCAGGAGGAAAATGTTACAG
TCGTGACACTGGGAAGCCTTTTTGGATCTGAGCGACCAAGGGTCGGCTCCATTGGGCGTG
CGGTGTGCGGAAACTCTGCCCCAAATGGGTCATGTAGGAACAGCACAGCTAGGTCAGAAT
TCATGGAGGCTACGTAAGACCGAGTAAACTTGGCTGGTGGATTGACTACAGGAAGCTGAG
TTCAAGATCAGCTAGAAAGCGTCGAACTAGAGATTGATTATCGGCGGGTTTTTACACTCT
ATTCTTAAGGAACTAGCAAATCCGATTCGGGGGGGTGCTAGGTGACCGGAGGACGGAAAG
GAACGGGCGTAAAAACTGTAATCGATGCGAGAGCTTAGCTCTCATTAATATGAGAGGGAC
CGAACGTTTCTGCCAGATCATAGACGTTTTTTGGGGGCGCGAAGCGTGGGCGGGAGGTCT
GAATACGAAGCGTGGGGTGAGCGTCTTTGAACGCGAGGCGTAAACCGAGGAAAAACACGG
AGCGTCAAAACGTCAATGCCCGCCCAAGATGAGAGT--GTGGGTCTCCTAAAAGGAGCAG
GGGAGTGGAAAGCACGGATGAGTAAACGTGATTGGATCCTCCTTTGACATCGCCCCGGGG
GGCGGGTGTCCCTCCATAGGCGAAGAGCTACGGGGCGCCCAGAAAGCGAGCCACCCATGA
GGACTCATTAAGAAATCCACGCTCGGGTTGCTTGCCTACGTCGACACGAACGCGACGTCC
TCGTAACCCGACCGCCGCAGGTCGAGATCTAAAATCAGTTGGACGCCATAAGAGCGAAGA
CGTCCAGCCTATCTGAAGCGTCGGGAGTCAACTTACTTAGCCTCCGGGTTCCGAGAGCGA
CCAGCCCACGTGAAATCTTCGTAATGGGTACGCGACTTGTGCACCAAGCGGCTAATATCT
CAAATGTTGCGACACTCCTGATGGATTGTCCGCAGCACACCTGAAGGCCGCATCACATAA
GTTCATCAGTGAACGACATGCGGGCCACGCTTACAACAGTTCCAAGAGACCTTGATGTCC
TGAATAATGCAGGTCCCGAGGATGGATGGCCGCCAGGCAGGAGGAGAAGGATAATTGTCT
ACCGCGTAGAATAAAGGTTGAAACGAACGAGTGGTGTTTATCGCCTTGCGATGGTAAGCA
AGCAGTTTACGCGTCGTAAGCAGAACCGCTGTAAGGATAGAGTCACTGTTAACCGTGAGC
TCAGGGCGATGCCCGGGAGCCTTACAGAGTAAAGAATCCACGACTCAAGGGCGGGAGTAT
AGGGCGTTCGGAAGGCAGCACTGGGTATTCTTGGGGGGGAGCGCTACCCGGGTCGAGCGC
GGCGTGGACATACCGGACGAGGGCCGCGCCGTAAAATCGAGGACATAAAGGAAGGATCCT
CACGAGAGCAGACATAAGTGGCCCACTGACCCCCCCGGATGGTCTATTATACACGCCGGA
TTCGGGGCTGGCGTCGGGGATCGTTGGATGAAAACGGGGATAATGAGCGGTCATCTCGAG
TGGGAAGGACTACAAGGTCCGCACGACAACTCGAGTGTAACTCATTGACCAACGTATCGA
TTGTGAGCTGGAGCCGAGATTACGCTAAGTAATTAAACTTCGGCAGCACCTAAGGCCGCG
GCACAGATGTGTCGCTAACACGATACAGCTACATAGGTGTAGAGGTCTATCGGCCAAGCG
AGGTGAGGGTTTGAAAGTAGATAGGTACGAAGGCGTTCTACGGCACATGCGATGCTTGAC
CAGGTGCGCGTGTCCAAAGGAATCTCCAGGAGAGACTCCTCAGAGTCGCAGGTTAGCCTG
GGGCAGGCGCTATCCATTAGGCTGTGAGGAGAGGTGTCAAACTGCGAGGGCCTGAGGCGT
CTACCGGGGTCGGGGCACACGGTTCGCCTCGGGTTCGGCTAGCACTCGGCGATCTAGACC
AAACAACAGTTGGGCGAGGTACTCCTGGGCCGCAATCAGGCACACTGCATTCCGCCGGGA
GGGATCGTCACTCCCGACCGTTTCCGGCCGTTTTATGAATCTACTGTGCTTCTCTTCCAG
TCGAGGGTGACTTACCACCCCACAAGTCGCGCATTACCGATTGAAACCAGTTCGCTTGAA
CACTGTTTCCTGGATGCGGGCCTCGACGGCCAGGTCTTCGCACAGGATTCAGGCATACAG
ATGCGAGTGTTGCCTGCCGATCCCCGCACACGGGGTTCCAGCTGGAACCTTTCCTAAACT
GCATGCGCTACGATTCATTCGGCCTGGGCACAGATATCTAATCCCTGAAGCAGCGGAGTC
TCACACTAAGTCGTGCTGCACGCAGGCTCGGGGCCTAGCCATCCTGCGAACATTTCGTCG
CGGCTCTCGCTACTGCACACCACTAGGCCCTGCGGATTAACTTAACGTCAACCAGGGCAA
TTCTCAACTATTGCGAGCTGCGTGGGCGGAGGATCGCAGGCGCCGAACCCCTTGCTTTTT
TCCGCAATACGTCCCAACTAATGTCTGAACCATGCGGGTCAATAATAGTCGTTCGTCCGC
CATTTGCCAGACGTTAGGGCCCGAGTTGTTGAGAACGTAAGATGGCGAAATCGAACAAGA
CTTGAGACAGTTCGAGCAGTTACTTGACAAATTCTTTTGCAAGAGGAACCGCAAAGGGGT
AATTCACTGACTTCTTTCCCTTGTGCAGCAGGAGCATGCCGTATGTTGGCCCCCGATCGG
TGCTTTTGCATGGGCGCTCCGTTTGAAAGGCGGTGGATCCAAGGAGCTGACTGTTTAAAG
TCCTATTGGACACGCGCGTGGCATATAGGAACTACAGACCTGGCGTTAATGATCGGCGCT
GCCTTGGAAAACATTTGTCGAATCTCAGGTACTGGGATGACTTTTATCCAAAAGCGCGGT
TGAACGGACAACCCGCAAACCACGCCTCCCCGCCTTGTTTACTTCCCACCTTTCGAACAA
ACCAGCGATGGTCTGGCAGTAGCAGTATGACCACCTCACTTATTCTGAAGGCCAAGAAAG
TACAACTAATGCAGCAGCTGTTTTGGAGAGGTACCATCTATATGTACATTGCTTCATATC
CAGGCAGCTGCATGGAGAATTATCCGGTCGGCGTAGCCTATATTAATGAAATACTGGGAA
GTGCGTAATTGACTGACCGCTCGGAAAGTGAAGGCAGAGGACGGTGCTCGGGAGGCTTTG
TACCTTTGTCCAGTTCAGGTAGGGACCGAGACCACAAGACCAGAGAGGCAGTCAGACATG
CGCCCAACGCACATAAGGTCAACGACAGGAATCCAACAGGAGATGGACACAATATCGAGG
TGGGGGTGAGGGTTGAAGGGGAAATCGCCAGTACGGAGATGTAGAAACAACCGCCTTGTC
AATTATGTGCAATCGCATCAGGGAGGGCCAACGCCGCAAGGGTGTAGAACTGAATATCCA
GTAACCAAGTGGATAAAGGCGGGCGTTAACCGGGGACCAGCCGCTCGCTAAAAGTGTGTG
AGCTGTTGGTCTGACCAGTCCGGAGAGGCTTTGACTAATAACGTCGACTCGAGATTGCAT
GGGCGGGTAAATGGTGTCTTACGGCCGGACAGCACTTGCGATCAGCGAAGGCGGAGGGCT
TTGTGAGGAGTACGCAAAACGAAGCGGCCACGTGCTAATCTCATGTGCAGCAGGGCGCAC
CCGCTGGTCAGTATTAATACGGGAAAGTGCAGGGAAATGGGCGCGAGAGGATTGGTGGAG
AAGACGAGGTTGGTGCGGAATATGTGTGCTTCCGCTGCTACCAGGCGACGAGTGACTATC
TAAAAGGGTGAATTGGGTCATGTCGGTCGGCGGCGGAGGTCTTCAGCCAGGGGGACCGCA
CGGCGGTACGACGGATATACGGGTGGAATGGGTGAAAGATCCGGTAAGGGAGGGGCGTTA
GTCCGTTCTCGCGACATGGTGTGCACATTCTTAGAGTGTAGAATTGGCGAAATTTTAGGG
GAATTGGTGCAGGGGCCACCGCCCACGCACGAGAACGTCCAGTGTTATTCGGGTGCGCTC
CCTCCCCTAAAATGGCGACTCAGATAATGGGCATCAGAAGAGAGGCGAGGTTGAACCACC
TGAATGTGTAGGGATCGTGTGCAATTTGAACACGCATTTGGAAAAATGACAAACGTCCGG
CATACAGAAAGGGGCGACCTCCAACCAAAGGCCTTCCGAGGCAAAAGTGAAGAGGCCCGA
CAGGTTCCGAGTATAAGGTCCCTGCGAGAGAGGGAGGGAGCGTGCACTGTTGCTGGCGGT
GACGGGCGAAGAGATTAAACTGGGAGAAGAACAGACTGATGGCGCTTATTGTGGGAAAGG
GGAAGCCGACGGTTCTTCCATGGCCTATCTCCTGACGGTTGACAGGAACCTCTCATACAC
CCCGACCTATCCCATTCCACTCGTTGAACAATCTCTACTTCTGTCACGCGGCTCTCCCCA
AACCTAACTCGCCTATTGTTGTATTCCAAGGGAGCTTCAAGAAACGTCTCTGCAACCATG
CGCGCTGAGTGAGGTATGGCGGAAATCCTCACGTGTGCGGGGTCGCCAGCGTTTCAGTAG
CCCCGCGGGGGCCGTGTGAGTTGTTTCTCTCATGGCCAAACGTATCGCCGGTTACCCTGA
CGGGCTACGCTGTTCGTGTCCTAGCCGCGGTCCAGGATTTCAAGAAGTCTACTGAGTATA
GTTTTTCTTTCTGGATGTTGCATTGAGTGTTCTGTAAGGTTCGCAAGCAGGACATCATGG
TAGCACTCTCTAATCCACTTGAACCGCTATATACTCTGCGCGTCCCGGCCTTACTCGTGA
TAGCAGTTGCGTTCATACCCGTCCCCACGTCCGAATCTCGCACGGCGAATAACAGTTTTC
TCTGGTTTGGACAACGAATCCGGAATATGGGGTGGACGGGTCGTGAGTGAAGGGGGCTCG
TTGCAGGCAGACCCCCAGCGACTAGCATCGATCGTGGTGGTACTCCGATCACGGCTTCTG
GGCTAGCTGGTTAGGTGGCACCGCCGACAGGGAATATAAACCACGCGTGGCGGCTCCTTC
CATTCGGCACAATAACCTCTGTATATCCGATACCCGAACCCGCCTATCTCCGCATGATTT
CGACGTTTTCAGTCATCAGCTGGCCCTTGCTTCATACGGTTAGGTGCTTGCTCCATGCCA
TCACCGGGGGAGACGATCACCACTCCCCTCGGCTCCGTTACCCTCAATCCCCCGTCTACA
TTGTCTGGCCGAGCTCGTGGCCTGTATGTTCAAGGCTCGTAGCTTATTATCCTTCTCATG
TGATCTCTCAGCCTTCTCGCTGATGTATTCGTACATTAGGTAGCGATACTTGCTTCTCCT
AGCAACTATTAATCTACCAAGGGCCTTGACCGCCCAGGTTGCTAGGTTCCCTGTAGTACG
CCCCACCATGTGGCCCGGTTCGGAGTGAAGGAAGGACCCCGGTTTGGAGCTTACCGGGGC
ACGTCCGAAATAGGACCATGCCAATGGTCTTTGGTGGCCGGGATCATTTCTTTAGATTTC
AAGACCTTGCGGCCTAACGACCACCCTATGCTCTGTGATCGTTCCCTAACACTGGAGCGG
AAGTAATTTCGATTATCTGGGCCTTCAGAGTGAGGATCCCGAACCACCTTCTTCTGTAGA
GTAAAACGCCTTTCACTCCCGGCAATATATCCCCGAGAAGCTAAATTGCACGCAAAGCCT
ATGACCTGAGACTGTTCATCGGGTACCCGTGAAGAAGCTATGTTCTTGACGTGTCGGAGA
GGTGGTGGTTGCGGACGGGTTCAGGGTTTCATTCGATACACTCTAGGGATAGGGCGCATA
GTTGGTCAGAAAGCTACGCCACGTCGCGTTGCGGAGCCCCACGCAATTTTGCGCGGACCA
CCCACTCAGACTGACTCTCTAATCGGTCCACCTCTTCCCGCAGCTCCGCATCCCGCCACC
CGTGAGAGGTTAATCAACTATAAGCACCCTAATGGAGGAGAGATTCTGTGCAGACATCCC
TCAGATACGCCTCCTGTTAGCCGGTCGGTGGATTCCGGTGGGACGCCTGCGGAAGTTTGC
GGAGAGGGGGCGGATGAACCGGCGGACGGGGATAGCGAAGACTTGGAACGCTAACTACTA
TGTTCCTCTTTTCGGAAGCCAGATAATGCCGGTGTAGAGCATCAACCTCGGCCATCTGTT
TTTATACGCCTACCCCACGCCGGTTAATCTATTACCACAGCACGAGAATAACCTAGTTAG
GACGCCTTGAGAGGTAGCATCCGGGTAGTGGCAGTCCCGGTTAACCTGCCGGAGCGAAGT
AAACTTGGCGTGATCCCCCTGCCTGGTAGCGTTGGCAGCCTCATCCCTTGGACTAAAGAT
TGCACTTTGCTAACGGCACGTGACTGTAGTGAGCCATCCTCACGGACGAATTATGGTCCG
CGTCAGGGCAGCCCATATTATCGGTCCTGGTATGCGCCCTCAGGGTCTGGGGTGGGCATA
TACTAACCGGTTCCCGCAGTCTCTTCCACTTAGCACCCTGTTTATTTGACGCTCGGTCCC
CGTCGAGCACTCCGCCGCTCGTATTGACGCAACCACTATACCTTACAACCCTAGGGCGGC
TCACCCGGCTGTATGACCGGGCAGGGTCCCCGACACGCGGACTCCTACCTGGTTGGTAGC
AATTCGTGGGGACTGCAGGTAGTTCATGTACTTGGCTTTCCCCCTAGCGGCCGGCCCTGT
AAAACGAAAACAGTTCCACAGCAATGCGGCGAAACGTGCAGCTAGCGGGTACGTCCAGAA
AGTTTGCTTTGGCACAGCGCCCTACTTGCTGCCACGTTCTTGTGAGAGGTTTTTAAAGCT
TTACAATCACTGCTCTCCCTGGCTCCAGTCTCTATAGAGCAGATCCCCCGAGGTGCGATC
GTTACCCTTAGGTGCCACTATGCCCCACGCCAGTCATCGTGGCATAAGATAGCGACACAT
ACGCGCCCTGAGATCAGAAGTGCTAAACGGTCTACGGGCGATCGCACTCAGGCGCTATCA
GCCGAGGTATCCCGACACGTTACGGCCAGGGTCGAATGCTTCGGGCTGGCGGTTTGTCTA
CCTCGGGGCTACTCTGCTAATATGCAATGTCTTTCCCTCTTGTTTCCCCAGCTCCTTCGA
GGTCTGATTCTATAGGCTTCTTCAAATCCGGGTAGGGATTTCGACTCCGTAAATATACTA
GCTTCTGCTCTATCGGTCGGCCTTCGCTAATAAGGGAGCGGTCTCGTCCGGTACCGGAGA
CTGGGGAACGCAGAGTCATTCCGGGGTAAACATGGGTCAACCTGCTCCGTTCGGATAATA
AAGCGGGCTTTGCCCCTGCTCATGTATTAAAGGGAAGGATGGTGCACGGAGAGACAGGAG
ACCGGACATGCTCTCGGTTGCGGGAGGAAGTTCCGATTTAATTCCGTTCTAGCGGAGCTT
CTTCGGTTAACTATGCATCCGCAGAGTTCCATCCTAATCAGCGGTGGTTCTGCAAGCGAT
AAACATAGCTCCCGATAATTCTCTCGTCCCGACAGTCGTGTTCTCCCCCCCCTCTATGCG
ATCCCCGGGATGTCTCGCCCCCATAGCGCCGAGCCTAGGCAATCCGTCCTCCCTCTTGTC
AATGCTTATGGTCATGTTTCTTCAAATTAGATCGCGTCGTTCTGTCCTCCCCGAATTGGT
TGCTCTTTGTGTCAACCGGGGTCACTCAATCACCGTCTATCGTCCGGTAAAACAATATCT
CCCAGAAATCGGCACGAGGGATGGACACAATACTATTCCCCGGCACCACTGAACCACATA
CCAGTCCGCAATTTGCCCTCTACTCCCACTTCCGGTCGATTGGTGCGAGGGAGTGCCTCT
CTCAGTGCCCCGCTGGGGGGTTCAACGGAACAGTGAAAGAACGTCCCTACCTTCTCAAAT
GTACCGGTCACATCTTATAGCTATTCGGCACGCCTGACCTTATAGGCTAAACTGCGCGAG
GAGTGTTAGATCGTCACAGACCATTAGTGGGTGCTACGCATAGGGCCCCACCTTTCTGTC
ATTACTCGATTTTGCTACTAGACGAGCAATGCGCCATGACTGATCGTGGTGCTCTATCCC
GGACAGGTTGACCCGTATGAGGGCTGTTCTTAGTGGGCACATTTAACTCCGTGGGCGCTT
ATGACGTTTAATCAGGGCAACAAATAAACCCGGATCGCTACCGTCATACAACGCTTTGTA
ATTGTACCTGCTATATGGTCGTATTGTTTCCTGATTTTGTTACCACAGGTTATAGTAGGT
ATCGAGGCTGTTTCCGAGCACTGGGCGAAGGTCTGATCAGATCTTGAGCCATTAAATAGA
GTTAGCGCCGACCTATAGGGCTGGCGTCTATCTCTCACGTGTCGTCATTCGCTTCCTCGT
TTCACTCAACCCAGCGGGGACGTGGGGTTAGCCTCACCCCGTCTCAGATTCGCCAGCTCG
ACGTCTCGCGACAGGCGGATCTAAAGTCGAGACACCCCCTTGCTCCCTGTTTCTCCGCCG
CCCTTACCATTTATATCCTTCTGCACCAGCCGCTGGTACTAATTTGTGGCTATGGGGTAA
GAGGAGAGTTATAGCTTTCATCATCCCACCAGGGACGGCCTTTTCCGTCTCCCAAAGCAT
TTCAAGGGCGTAATTGCGCACTTGGACTACTCCATCGTGAAGGTGTAAGTGAGCCAAGGA
ACGAGGGCTGCTTGATGATTTCGGTTTGGGCTCACATTCCCAAGGGAATTGGCGGAAAGC
GAGGCGGCGTCGGTGAACGCTCGCTTATCGTCGAGGATTGGGCCTCGTGGTTGTTCGCCG
CTAATTCTACCCAGGCTGCTTAAGCGCCCGGACTACGCCTAATCGTCCCTGCTGGATATA
ACGACCTAGACCTGTCGCCCTCACTGAGCCATGAAGAGACGCTGGGACCGGGTGACGATT
GTAGCAAGCTACCGAGATATGGCGCCCAAGAGCCAGCAAATGTGGCTGGGACTGAGTCGT
CATCCTAAGAATCCTTCAGCACCTTCGACATTTGGCTAACTCATGACAAATGCTGGGTTG
ACGGGACTTCGAGCTGCTGATGAGGCGGGATCACCCGGTAGGCCGGGCACTGAACCTCGA
AGAGCAATGCTCTCGTGCAGGCTGACGTGCATGTTCCTACCCAATCGGGTTATATGATGG
CTCCTTTCACATGAAACTAAGCTCAAGCGACGCCCTTTCGGGACTGGCTTAACGTGTTTG
AGACCAGATTCATCGAAACTGCCACAGTGAGAGATTCGTGGGATCCCACGGCCAGCCACA
TCAACTAAGTTCAAAGGGCACCACGCCGGTAGCACTAAAGAATGGCTTAATAAGCGGGCT
TGTGGCCGCTTAAATAGGTACCCCTGCCTACACGGGACGGAGATATCGCGAGGGCATACA
ACCCTTGCACCTGTACCGACGCTGTCCTCTATGAACGCAACGCGTAGTAGTCGACGATAG
ACCGCGCGAGGAGAATCTCCGTCCCCTGAATAAACTGCGCCTAGGTCTGTTGCTTAGTCG
CATGATCTTTTATTGGCTAGGCCCCTTACTCTTCCTGACCACTAGTCAGATTTAAGCGAC
CGCACACTCAGGAAGAGTAGCGTCTCCATCCGTGCGTTGCCTTGGCTCAGTCCACGACTA
TAACATTCCCTTATCGGTTCAGCCCTTGTGTTACACTGCGTAATCCCTAGCCGTGACTTG
CAGAATCGAAACGCTGGTCTGCAAGCTGGTGTTCCCGAGTAAACGTACGGTCAATTGGAC
GGCCGGAATTCGGAAGCCCTCATGTGACGTCGGGAACTCTACTTCCTTCATGCGGTGTCT
GCGGGCTGCTTCCGGTTTCTTTCCAAGACTCGCTATAATTTTAACCCACGCCCAACCTAG
ACTGGGCCGAGAATAATCCGAGGGACGCGCCGACATAGAGCCTCGGCCTTCCTCACCAGT
TGTTATCTCTGCTCCCGCTGAGGTCCCATGTTGACTTGAGCTGGAGGGCGCGAGTTGTTG
GCCACGTGGTCTAAAATGTAGCTGCCGTCATTGTGGCATTGACCGCGCAGTACACCGACC
TGCAACCCTCGAACCATAGATTTTTTAGTCAATGCGTTCGACGCGGTTTATGTCAGTTTT
CATGATCAATGGTTCCATCCCAGACCCTAGAAAAAGGCATCGGGATCAAGTAGTGACCAG
GGAGGTCGGCTCCTCTACGCGAACCTTCGCAATGAGCGCTACTTACTGATCCCTCTTGGT
TAAACCCTTAATTCGACGATGCCGAGCGGTACCTTTTCTCCTGGATCCGCCAACAGACCG
ACTTGATGAGATAAATCCCCAAGCTTCGAGATATATCACACCCGCATACTATCATCTTGG
GCGAGTCAATCCGGAGTTCGACTTTACCGGCTCCATGTACGAGTATACTCCAGATCATGG
GCCTCCACACGCCGCCTGGTAGATATGACTGGTCCGTGAGGCAACGTTCTATGGATTCAA
TCACTTATCAAATCTACCAACTGGATAACCGGTGCCGGGCTCGTTTGGCGGACGGAGCGC
TTGAGATATCTAGGTGACCACTTTGACAGGTGCGGCTCGATAGGTCCGCTATGCCCCCAG
TGAGAGACCGGAGTGGCCTGCCTTTTCCCTAGGCAGGCGTAGGCCCTACTTCCACTAGTC
ACGTGACTGGTTGAAATGGTCGGACCCTGTGCATGCGACACTGCAGAGGCCACTACCTGC
TCGGAGTAGATATCCTGAATGGAAGAGCTCGCCTATGACGCGGAGTGCAGGAACGGGTTA
TAGGACTGGTGTGGGTTGATTGGCAATTGAAGACCATGATCCCGCTCGCAGTAAAGATGA
GAGGACGAACGCCGGTCCAAGGGGAGTCGAACGCACGCGGAGTGCAGACAGTAACGCCAT
TTAAATCGGACGGGGCCGGGAAAGTCTCCGACTCCTCAATTCGTGCTTACCGGCCTTGA-
CGTTCCTCTTCGTTGAAGGTGTTCCGATCTCTCAACATGATTACTCTCGCGACGAATAAC
CGTCCGAGCGTTCTACCAACTGCAGGCGCCCGCACGTGGAGATGTTTGACCGTGCACATT
CCTGATAGACCTATATACGTCCCATTCAACCGTGGTTATTCTCCCCGCAGGATACAAATT
TAAAAGGCGCCATATAGCTCGTGATCGAGCTGGCGCTAGATTATTAAGACAATACGGGTG
AGGTAAGTTCCCCTATTGCAATATACAGTAACGCGATACCGCTAGACAAGGTACTGCTTT
ACCCACCGACAGAGTATCGGGGGTCAGACTGGTGGGCAACTATTAAAGGCACTGAATGAG
GTCATACACTATACGTCTCATTAGCAGTTGAAACGTCTCAAGCACACTTTTATTCCTTGC
CGAGGTGGCGGTTGGCTGCCGATGCGACTGCACGACCCCTCGATAGGCGGTTCTGGTATA
CCATTACCGCCGCGGGGTGACGGGTAGCACTGAAGGCTCTGACAGATATACCAGGTTGGT
GGTGTGCCCCAACAAACCCCTTCCCCTCCCGTGCACTGCTGAGATCTGCAGCCATGGAGA
ACAGCACTCACGCTGACATATACTAGAGCGGCATTGACCTTTACGAGAATGTCTCATTTA
GGAGGAAGTCCAAATTAATCCCTGATTCTTCGTGTGGTATGGAGCTCTCCCGAGGCGTCT
TACAGCCCACTCGCTGGTTCAAGACCGGTTTGGAACCCGTCGCGACGCCGGGTGGGGTCT
CGAATGATGGGTAGCTCGACCGTTGGACCGCCCAGGAATCGAAGAATACGGGAATACGAT
AGTGAGTTAACGCAGAGGACGCGTAGTAGGGAATCCTTGCCTGGGAGCCTCTGAAGAATC
TGAACGGAACTGAGCCGGGGCTGCCCTGAATAAAGCTCTGAAGTGCATAAGATTATCCTT
ACGATTTTGCACCCGTGGCAGGCTCGCGGTCTGCGCATCCTTGGCTCCCTGTCTTCCTAT
ATGGTGCTGTGTTATGTGCATTATCCCACTCTAAGTGTGCATTGTGCTCGGGCCTAAATG
TCTTTACCGCCTGTCGGCTAGCGTTATACTATACCTAACCACAGGTAAGACTACACCGGT
CAAAACGAGCTGCAGGACTTGTACGTCTGGTCTCTACTAGACAGTCCTGTAATAGAAAAG
TCCGCTCCTGGGGCGACTTTAGAAACTAGGCCCGCGATGGCTTCTCCGATTGACTACGGA
ACGACTAACAGGCTCGCCGTCTGAGTTTATAGTCGGCAGGCCTCTGGCCCTCCCTGCCGT
CAGGAGCGTGGTGTTGCGATCATAGAATGTAACGAAACTTTGTCCTCGACTGTTCCACAG
TGCTTCGGTGTTAGCCCGAGCTCGTGCTTTCTATCTGCCATGTGCCTCCGCAAGTATATG
CTGCTTTTTCTGACACACAAACGCTACACTTAGTAGGTGGAACCCAGCCGTTCCCCCCCC
CGGAGTCACTCCTCCGGCGATACCGCTCCTCACTTTTGTCTTTCTTGCGACCTACGATGG
CCGGCTGGCAAGTTCCTGGATATATTGATCAGCGCTCGCAGTTACGGCTCCCTCCGGTGC
ATCTTCACGAGACCGCGCGTACTACAGTGCTCTAGACACACGCCTCGTCAGCTAAGTCGA
GTCAGCTCTGGCCCTAGGCTGCGGGCCGTGAAATCGGACGAACGTGCGGGTCAGACGAGA
ACACTACACTGCTAGAAGCGAGCCCACGGTTGCTAATCCACGTGGGCGCTGCAAGTCGAG
AGCGAACAAGCATTGTAGAGTGCGTTTATCACTAGTTGCCGCGGCGTAATCATCGACAAA
GGTTAAGTATCACAGTGGTGTACCACGTGTCTGACCCGTCAGTCACCAAAATGCGAGCCG
CGGCTGTGCACTTGGCGGCCGCAGTAAAACTAGCGTATACCCGCTCGTAAACTGGCTGGC
CAAAGCCGTAATTTATGTATACGCAAGATCGAATTGCACGGCATGCCTAGGGAGCAGCCT
GCTTAGCGTCCCATCCCTCGTCAAGCCTGTGTTTTAGAAGGGTCGGGGGTTACCTGACGA
GCTACTATACACAATCTAAAAAGCCGGAATACCACCGTTCGCAGTCATTTGGGCCCCACG
TCGGTCACTTGAATTAAGCCGAAGTATAGGATCCACGTTATCGAGTTAAGTGGTACCCTT
CCGGTATCCCTTGTGCCGTTCTGATTTCATCAGTGTAGGACAAGAATCCACCGACAAAGT
TAGTTAAACCTATCCGCGACAATCAACATAACCACGTCCATAACGGAGTATTTTCAACCT
TCTAAATCTTCACTGTCACAGAACTTCATTCCCTGCGGACGTGGTTATTCGGACACGAGG
TGTGGATGCCTCTTTACCCATACGTAGTACCAATCAATCACCGACGCCGACCTCCTTGAT
ATGATGCTTGGTTTTTTTCGTTCTACCTCAACCCGGATCGCCAGAGAAGCCTCCCCGGCC
GAGGGGGACGTCCGACCCTTTCGTGCACCACTCCTCCGTGGTCAGGACTGTGAGCCTGAT
ACCCACTCTAGGCATGAGGCGACAGGCTGCGGATAAGTAGGGAGAGGTGTCCGCAAATCA
GTGCGATGCTAAATTTGAACCGCGCTTACGAGCTTTCACTCGCCAGCTCAAACATTTGCT
GCTGGACGATGTACCAGGATG--AGTGTTTCACCCTTTTGCGCCAGCCGAGGTACGGATG
ACCTCAGGGCGGACTTTTCGCTTGCGCGTTTATCTCGTCATCTCCTTCTTCTATCTGCGA
CGATACCGTGCTGCTTTCTTTGGCCTTAGGATATAGTTCTCTCGTCCAATAGAACTCGTC
GAAAAACGGAGCCCCCCTAAATCAGTTATTGGGTACAAGAACTACAGACATATCCCAAGA
CTGGAAGACGGCAGAGGACGAACACCTGTTTCGGTACACTGCGGTCCAGGCACACGTCGG
ACTGGCAGTCACCGCCGGTTAGTAGGTTGGCTCCATCCCCGAACCGCGCGTGGTCATGAT
TTCCCAGTGGGGACCTGGCCGTCGTCTCCCCCATCAACACCGGTGATGCCCCCGAGTTCG
GGAAGTGTCCTGAGTGGCGGTGCTGGCGGTCTATATCCCTTAGATGAGAGTGGCGGCTCA
GCATCACTGCGAACTTGCCGGCAACCTTTAACAACTAAATTCTTGCGCTTCGAAACGTGG
CCGCGCAAGGAAGCAGCCTCACGGCAGTCGCCTGTTGCACGAGCGGAAGATAATTTTCGA
GTCTCGCCTGCCTGCACAACGGCGTAGATAGTCCGTATCCGCTACATACCCAAAGTGGAT
AATATAAAGCTACCCACGTGTGGGAGGGCATAGGCCTGCACTCATTCGCAGCAGGGCTGT
TCCTTTCCGTGTTCTCAGGCTAACTTGCACTATAACGATTTCTGGGGAGCTGCACCCACT
CAAGGGGAATGCCTCTGGTAGTCTCTAACTCTACGAAGTAACGCGTTTATGCTCAATAAT
GTGTTAGCGTACACCGACGTTAAGTCTGCGCCTTTGGAAGCGTCTTGAGCTACCGGCTTT
TCCCGTTGGCTCATGTCAACGTGCTATCCGGTTGCCCCAACTCGAATAACGCTTAATTCA
TACTAAGTCCACGTTGCGCCGTCGACTCTCCAGACCCCCCTTCTAACCCGTCTCTCTATA
ACTGTTGTTCCCATGGGGAGCATGACAACTGGTGCTCCATTCTTACAGGGGAAGGCTGGC
AATCAATTCCAAGATCAGCGCGTGACTTACAATAGAGCAACACGAAGGGAACATTCCGCC
GGCTGTTCGCCTCAGGGTAGACCGCCTTTTGTTCATCAGTCCGCCCCTTGTGGGTCTTGT
CGGTAGTATGTGCCGGTCTCACCATGCACGTCACCTCTTTATTACTCAGTCGCCCTTTCC
CCCCACATCACTTTTAGCGACCTCATTCTCCCCTTACCTCAAGGGATTGCCTGGCATCTC
GAGTCCGCATCCTGTAAAGCAGACATTCGCGTACATAATCCCTTCTCACACAGCCGCACA
GTTGAACGTCAGGACACGCGCCCGTGTCACCCCTCTCCTTAGCGTACTCTCCACATCCTG
GGCGCATCGAGAGGTTATTCCCAACGTACGTCGGAGTGGGTAGGGCACGGGGATAAGTAT
GACGCACCCAAATGGACCGAAGCTGGCTGGAGCAGAGTCCGAACGCTGCACGCGACTGAT
CGAGTTTTATGACAGCCCGCACTCCACCAGTGATCATCGCAGGATCTCGGAGCCCCTTCG
TTTTGGAAGGCGCTGTACTCCTCTTTGTCCTTGGCATTTAGCCAGGTCAGCTTATCCAGG
GTTCGGCACTCTCTGCTGCTGTGCATATCGAACCGTACTGCACAGAGGTGCCCCGCCGCA
GCAGGCCGCGCTGACCACGAGGGTTTCTTGCCGACAGATCCTCCTGATCCTGGTGTTTAA
AGATACGTGTGCTCCGCTTCCGAACTGACTCCATAGTCGAAGTTGTCTGTTTGTCAAACT
CGCCGTTCGGAACCGCTTCAAGACGGATGGAAGAGTACAGTTACCTTCCTAACTTGGCTG
CACCACCATTCTGCCCTCCTACGGCCCCCGTATTAGTCCTGAGTATGGCTGTTGATCCGT
CGTCACCGTACCGTCCAACAGAGTGCGCCTAGCACTGTGTCTCCGCGGCCCCCTATCCAT
TGAGGCACATACCACAAGCTGCATCGCCCAGGCAATCAAGTATATTGCAGTCTGGCCGAG
GTCGTTAGGAGGCCAGGCTTCGGGGTCGACTCACTTCGGCCACATCATGCACAACTAACG
TTCATGTCGATTCGCACCCCGGAAACCGCTAGTTCATATCTCTATGCTTTCTACCGTCCC
ATACCAGCCTCTTTGGGTTTTCGGTCCATCTGTTGTGGGGGGCGTCGACTTTTCGCGCTC
AGGACTGAGTCTTTTCAAGATGCTACCCCAATCCGTCGAAAGGCCAGGGCGTAAGACTTG
TCCACACCTATCCTGACATTCATTTTCGTGATTGCGGGGCTTCGTAACACAATTCGATCC
CGAAAAAAAGCTCGCAGTATCGTAGCATGGGCTCTGCCATTTACCATTCCCCCTTGGATA
ATAATACTCAGATTGTGTAGTCGACTGGAACAGGAAGGGACCATAAAACTCATCCGAAGA
ACCGCTAGGACATATCGAGATGAGCTCCCACCGACCCAAAGTATTCACCTCTTTGGCTGA
AGATGGCTCGCACTTGGTCGAAGCCCTAGTCGGTTTTCGAGCGTAACGCCTTGAAGGACC
CAATAGGCGTGAACGGCATAGTTGCTCGTACGGTTTCAAATTCAGCCACGCTCGCCAGAC
GGGCTTCCGCCAATCATTTTGACTCATTTCCCGACGGTTCGAGCGCGGTCCACTAGCCCC
GCCAGAACTAATCGCAGCGCGCGTTAGCGGATCAGGAGGCTGCGGTTCCTGCGAGTTTAC
GTGAAATACACGAAGGGATGATCTGAAAACGGAGGCGCGGATCGGATTGTGACGCCCCGC
GGCCAACATAACGGCCTTTCCTGTCACACCCATCTCGTGGCAACTGTTCCACCTCGTGCC
AATCTGCTGAATTCAGCCTGATTCTTGGCCCGGCTTACAGCGCGAAGCGCAGCATATAGT
TCAAGTGCCCTATCAGAGATTGGCCTGGAGACGGAGATAACGACAGCCAGCCTAGTAAGC
CTGGCCAAAAATTTGTAGTTTGGTACCCCCATTCGGGCAGGACCCTGATGCCGGTTTCCT
TCGTCGTGAGAACTCCGTCCTATTTTCGGTACCTACTATTTTTGGAAGGCCCTGTGTAGA
TGATGAACGTCTGAATTCGAATCGTCTGTATTCAACTGAATGGAGTTCCACCCGATACGC
ATGACGCCCCGTATATCCCGAACTCCCAGACTAGAGATCCTTACGCCCTGAACGGAGATG
GTGACTGAAGCGGTGGGATCACGGCAGAGGCACTCCGTAAACGCTCTGCCGACAGCGGCC
CTTGAGTTAGGCAAGCCCCCCGGTTTCTGAGTCGGGATATGCTCTCAGGCATTAAACTAA
CCGCACGCGAGGCCGGAGAACACAAAGTCCCGAAAAGCAGGTCCTGGTCAAACGAGCGCC
GGATTAGGTCTATGGCGAAATGAGATAAAGCGTCTGTGCCCGCCGGATTTTATATCGGGC
GTTTGGTTGAAGTGCTAAGGTATTGCACAAGAACACACAGCCCCCCAACCCCCTCTCCTT
TGTAGAGCACCGCTGGTGGTGCTACACTATAAATGCGTGACTTGCCCGGACACTCACCCG
TCTGTTTGACCCGGGCCCCGAAGGCAACTGTCCTAACACTGCATAAATCGCCAACTGACC
TGCCTGCTGTACGCTCGTGCAGCTTTCGGACACGATCACATAGCTTAAACAGTGCTCGAA
TGTTTACAGCTGCCCGGCCGACGACCACACCAGGAACCCTGGGGCGTACCTAGGCGTTGG
TCAATAAGAGTTTGGATCATCAAAACCGGACTTCCTGTGAGGCCGGCAAGGGGGCCTAAC
ACAAGTGTAGTCTGCTCCCTACAGGGAGGTTCGATCGTTGCCGAGGTCGCTTCCTTCAGG
CAGCGCGTCTCTTCCTCCCTCTCCTGGGTGACTTAGTTCATCACACCCCTTGGGCTGGGA
GGCCTGGAATTTCCGGTAAGCTACCTCATGCCGGTATGCCACTTCCCTACTGGCGGCAAT
TAAATTAAGGCTGGGGCGCTTGTCGGGTAATCGTGCTCTCTTAACTGGATTCCGTCTGCT
AGCCCTGATAACTCGTCGGCAAGTCGGCGCGCGTAGTTTGCACCTCTAGTGGCTTGAACA
CCCCCACCCCCGGGCGGTTGGGTGACCCAAGCCTGGCTGGTTGTGACCTCGGCTGCGCCC
AAGGGATCCTGGTAGGGATCCCTATCTGCTCTCTGACCTTGTATAGGCAACACGACAAAC
ATCCCCGGAATACCAGTTTGATGGGGGGGGAAACACGGATAGCACGCAAGCATGGTCCGC
GCAACGGAAGGTGCGGGAAGACCCGGCCCGTCGGGCGCGGCCTCGCGCTGGCGATGATCG
GCGTCCAATGTGCCTCTTGCCTCGATTGGTCCTATGCCATTATGACAGCTTCCCCGGGGG
ATTTGGTTAGGGTTCGGCTGATAGTGGTTCGACCTTTGCTGTCTCTTCCAAGTCGCTAAT
TCAATTTCAAGGAGTGATCACCGCTCGAGAAACCCCTTGAATCGTCCCTGCGTCTGGCTC
GTCTCAAACTCGCTCTTACAATCTCTTCCTACGGCAGCGCTGCCAAACTTTTCGCCCACT
ACGGAGAACGCGAATAGACCCTGACACGAGTTTCACCTCCACGTTCGTGCACCTGCGTTT
CTTGAGTCCTCTACGATCCACGTCTTGGGTGGAGTTAGTCATTTTTTCACATCGTAAAAA
CGGAGATTGCGTTGGGTCAAGAGGGTCACAAGCCTCGCAGCCATGCTCAGCTGTAAAGTG
CCGCGTGTATTCTCTCCTTTAAATATATGGTCCCTATAGCTGCTCACCGACTGAGATCCG
TTCAGGTTAATAGTCATATTGGTCGCTGAAGGTAATAGACCTATTGCGTATATGTATCTC
CAGTTCCACGGTCGGGGACGGATTCCGTATACCCTCTTGGTCACTCTACGGGAGCCATGT
TTGGTGATCCAGGCCGGGAGGGAGACCAGTGACTGTAATGGTGCTAGACCCAACGACCCA
TCCTGCACCGATAACTGGGGATCCAGAAAATTGCACAAGTATGTCTACAGCGAAGCCTAT
CAGAGCGGGACCGACGGGTTATGGGTGTCTTTTGACAGCGACGTGCTCAAGCCTGTGGTT
CCAGTCCCTTATGACCCGCTTAGAGTTAGCGACTCAGTACGAGACGGGAAGACATAACTG
TGCTTCAGCCAGCTCGGAGGCGCGCCTAAGCAGGCGACCCTCTTGTTTTCGAATCGCGAA
AAGTAATACTCCGCCGGGTTTGCTGCCCTCTCCCTTCCAATCTAGGGTCTTCGCGTGCAA
CAAGCTCAGGTAGTGTAGCATCTGGCAGAGAAAACAGATAAGTAATGAGACATGTCGGGT
CATAGCTCAAGTTCGTTGTCTGAACATGACTGGGCAACGGCCACCAGTAGAACAACTGCT
GGGATGAACGAAATTGCTTTTCCCCAATTCAATCCTCGGGGCACCGTGTTGTCGTAGCTG
AAGAGAAGAAGTTCCGTAAGCGTTTCTGTAAGCGCAACATCGTTTATCCACACCCCTGGT
CCCTTCTTGTTTGCTCACTTTTCCAAGCCGGAGACGTTTAACCCGTACTCGATTACAACG
GTATCTTCTAAACGAAACGATGTCAGACGACCTTGACCGGTGCCAATCAGTGATCATACG
TAGTAGTCTTCAGACCTCATGACAAGTGGAGCTCCTCCAGGCACTGTTTCGAGGCGGCCA
CTATCCTCCCCCGAAGATTTCACCTTCGACACATGTATCGTCCTACAAAATTGGTAATTT
TATATATAGTACGGCCGTTGTCTATTCATACCTCTACGCTCCACGCAGATTCTCATTTAG
GAGTGCTTCGGAATACCCCATAGGCACAGAGGCCCTGATGTCCGAGCATACCTCGAATAT
CTCCCAGACGTAATACGCAAAAGCGTCGCGTAACTCAAGACCATCTCTTTTCCTCTGTAC
GAGGCTATGGCCGATCATGTACACATCCTCTTAGGGTTCAGCAGAAGTTCCACCGCTGAG
TCCCGGTCACCCATAACTATGCCCCCCCATGCTCGGGAACTTACGCTGAGTAGCAATACG
TGTAATAGAGTGGTGATCGGCTACCAGGTTCAACCACGGTTATCCGTCCCAAGGCACTAA
TTCCTCGAAGGGGTTTCGGAGTTGGGAACGCGCTGGACCTCCGGGGGGATCACCAGGCCT
ACCGCAAGTCCACGACATGATGCGAACGAGTCTGTGAGCCCCCCCGATTGTAAGAAATAT
ACATGCAGGGCTCACGATTGATAGACACGTCCCGACCGACCCCCCCTGACATGATGAATG
CGGATAAAGAGCTTATACGTCAGACAGTTCAGCTACGGATGCGAATGTTACCACAGCATT
AAATCAGTACGATTCAACAGCCCCTCGTGCGTCATTGTGAGAAAGAGGGTATTATGGGAC
TTCGTCCAATTGATCATTTCGAGAGTGGGCCTCTCACCCTATGCAGTTCTGCCTGATGCT
TAAGCAGCACAGAGTCAGGCGTCCACTTTGGTACCCCGGCTCGAGGCAATTTAGCCCTAT
TACGATCGACAAGTTACACTTATCTTTTCTGCTTTCCCGCAGAGTGTCGATTCATGCTTA
TATCCAATTGCACGAGTAAGTAACGTTGAAACAATCTGCGATCCTCCCACCAGTTGATCA
TCACTGCTATCCAAAGAGTACAGAAGGAGACAAACCTTGGCATGCTCTGCCGGATGCTAC
GATTTAGTGACTTATACTCCACTCAGACACGTTATCTTCCGAGTTAAGATTGCCCTACAC
ATTCCATAGGGGCCTTCACTCTCAGCCTGCCGCGCCGTCAACGGAGAATGTCAATGGCGG
ATCATGACTGGTATTGTCGTAGCCTTCCCCCGGCGGGCGCAGCATTACAGCAGTCCCCGG
CTCAGGACATCACGGACTGGTGCGGCATCACCGACTACTTCCTGCCCGTCAGAGGACGAT
ACGTCAATTCACCCGATTCGACTTGTCCACCCTTGGGGGGACGTATTAACTTAGTAGCTA
GCAGTTGAGGGTTCGATTGTGTCGAGTGGCCTTAAATAACTGGGGGTCAGGCGACCATGC
GCGCATGAGGCATATGCAGTATGATAAAGGCTCTCTCACTTTAACGCTGTTGCCTTAAAG
CGCTCCCATACTCGGCATCCGTCGGCAGAAGGCCCCGTCAACGTTGTGAACTTTCCACCC
GGCCCAAGAGATGGTCTATGTACTGACTGCCGCTTCAGGCTACCGCCTCACTGTACCGCG
TACGTACGCGACAAACCAACCTGAATGAACATCCTACGCGAACCTAAGAAGGCGTTGTTA
GTGCAATGTCAGAGTGACTTTACATTTCGGTTTCGCTGTATTCAGATCGTTACTATTTTA
GAGCTTAAGTGCAGGTCGCCGTGGCCTCATACGATGCGCATCCCCTGCGGTTCCGCCCAT
GGTGTACATGTCCAATCCCCAGACTTCAGACTTTCGGCTAATCTCACCACGTGACAAAGA
CTGTATAGGACGTCCCGGGTTACAAATACAAGATAGGCTCAAGCTACTGAAAACCGATAC
GCCGGCTTATTCCTATTTCCAACCCGGT
>SRR364526
GCGTGGTATAATAAAAAAAAGTTGACTTCCTGCACCCCCGTCCTAGAAAACAATCTACCG
GAGATCCCTTAGAGCCCTAAATGCCTAGAAAAAACGATAGATTAACCGTCTAATCTATCG
ATAATTTCCACTCTTATATTGTCGAAATAATACCTAGCCCAGTAAGCTTCCCGGCAGCAC
GAAGACTTATCAATGCGCCGCAGACACACAATGAAGCCACGAGGTCCAGTTGCATCACGA
CGCAAGCACTCCCATGATTGGGGCTGCTCTTCAATTTGACCTCCCACTGCGTACGCCTGT
GTAGCGAGTCGCACCTTAAGCGTTGGGCGACGCCTCGGTGCCAGTTTCGCTCCTCATTTC
TCAATCCGCCTATCTGCCGAGGAGTGGTTCAAGCGGACAGTGCCAAGGGCTGTGGGTTCC
AACGCAAGTACCAGTTCCTTCGTTAAGGGGTGGGGAGGATCCTCGTTTTCCTTTCGCAAA
GGTCGTCAATCAAGTCTGGTTACTTACAGGCAATCCTCATGAAGAATCCCTGACGGTTAC
AACTCTCAACTAATTTAAAAGCCAACTTTCATCACGTCTGAAGAGGTTTCGTGAAAGGGA
CTTTGAAATATTGAGTGACGCCCAAGTTGAGGTTCTTCATGTGTCCCAGGCCCGATGAGT
GGCGGAAAACCAGTCAGCCGCTGCCAAATATAGGTTCGCGTTATAGTGGCCTAGCCCAAA
GGCTACTGCGATAGTTTCTCCTGCTTGGTGGCAAGTATGTCCGGGAGCCCTCGGTCCTTC
GACGACTTCACAACAGCCTCACTCGACGCAGCACGTCGTAAATCCGGGGCGAATAAACGA
CCCTTCTACCGATCATGACTTGCGTGCATGCGTTCTCGGCGGTGTAGGATGGGTCATACT
GTTCCTTGAGTAATCCGGGTCAGGTCCTCTTGGGAGCGCCTCAGCCCCGTGGAGGGTACT
AGCTAAGACCACCTTACTGTGGGTCCCCACTATTTCGGGTCTTGCGCGACACGGACTTGT
CGCAACTTTTTAGAGCATTTGGCCGGCCCCGACTAGGCGTCGGCGCGGGGAGAAGCAGAA
CCAGCATTACTTGAAATTACCCCTGGCCTTAATGGTAAACGATCCGAACAGCTGATATCG
TCTATAAAATTGCGAACACTTTGACCGCGTCGGATACTTCATCCCACCCCACCTTAATTA
CAAGGCAATGGTGTCCAACGGAGCATAAGCCCAGCTAATGCGCCAGGGGAGCACTCTCCC
CCCGGCGCAAGTGCCCTAGGAATGTCTTCGATCGCTGGGGACTATGCAAAGCGCCAACAG
GAATCACTGGGGAAGCCTCTTCGTCGGGGATGTCAAGTAAAGTACGTACAACCTGGGATA
CCATACGTCGGACGGTAATGCGACTGGTTTCGACCGGCTTGTGTCTCCGCCCTGCCTTCC
CCAAATACGGAGTATCACTCTCACCCTTCGCAGGCAGACAGTTTGTATCCGCGGCTTGAT
GGTGCCTCCGCTCCGGGCGCCGTAGCGGCTCCAACCCTAGTCTTCCTATCCGACTCCACA
CACCAGTTCGCAGTGAAGGAGGACAAATCGAGACCCCGCCCCTGACGTCTTGCACATTGC
TGACCCCATGGAACATTCGGGTCTATCCGGGCCGCTTAAGCTCGGGTAAGACGAGGGCAT
TTAAGCAACCAACAATATAGGGCGCGTAGTGTTATTGTGTCAGGGTCCTCCGAAGAAATT
GATAGTTCAATACACGGAATTTGGCATCCGCCCTGGTCTTATAGTGCTGTGTCATGGGAC
TTCTGTAAGGGATGCGGACAAGACCTGACGAAAGTCTTATACCACAGACCCCGGCGAATG
AATTCCTATTGCCGAGTTCTTGCACAGGTACGCCAAATGATACTCACCCCTACATTTTTC
CATATACGTCAGTAGACCACAATGTCTTTTACCAATTCCTTCATAGCCTTGGCGTAGGGA
AGCACGCCCTCGGAACTCAGCAAATGAATCACTCCAAAGGTGCGTGGGTACGGCGGCCTA
ATTGGACACCGGTGCGGTAAGGACTAGAGACAGACTCCCTGGCAGGACCTTGGCTGGGAT
CCCGCTGACGTCTTCACTGAGTGAATAGTTTGCGCACACGGCGAATCTGGACCAGCGCCC
CTACCCCGAGCTGTGAGACGTTCGAGTATCGCCCTGAATTGAAAGTCTTTATGCCGACGA
CTTCAAAATCTAATGCTCGTGTTCGGGGCCCTACTAAAGAACTCTTGTAGTCCTCGGTAA
CCACATATTCGTAATTATAATGTTTTCTGGTGCCCAAGTGTCCAATGTGCCACTGCGTAG
TTGGAGATGTACGCTATGTTTGGCGCGGAGGCAACCTTAACCTTAGTTTATCCTCAGGCA
AATAGGTTGATACTGCCGGAAGGATGCATCCAATTTCTCGAGGGCATTGTGATGGAGCCG
GGCGGCTTCGCCCTTCGCGGTACCCACGCTTAGTTAGGCTTTGACTGACGCGGCCAGCGA
GTGTCAGTCCGACGTGCCGGCAAAGCGGAAGTCTCGGACCTAAAGATTCGAATATCCTGC
GAATATAGCCTTGTAGAGGATATACGTCCCACTGGCACAGACGGACCAGCCCAACTTCTG
GTTACACCCGGGAGGTTAATGTATATCTCCCCGCTTATTCCTAACCCAATAATCCAGTTA
GTACCGCAGGCCTATTGCACCCCTCGCATGTCTCTGTTAATAGCAACGCTGGGTCCTCCT
GAGTCCATCGATGCGTAGAGTCCAGATGAGCGCGCGCCTCTGAAAGAGCAGGGCGCGCGC
CCCATCTCGGACCTGTCGCAACCCGAACGCCGACATCGCGGGGAAGCGCGGGCATCGATA
GAAGCTAAATGAGCATCCATTCGAAACTTTCGCGACAATTTTGTTTGGTTATATGTGCTT
GGTCTATTGTCCTACGTGAACGACCACACGGCATGGTAAGCCCAGCAGCGCTTTCTGGTA
TCAGATACGCGTGGCCTGCTCCTTTTCGCCATTAGGAAACCACGGGATTTTTTTACATCG
TTCTCGATACCCGGCTAACTGTGGAAAACCGCGTCTTTGACCTAGAATTCTACGGATTTA
CTTCGAGTGCGGCATCAGGCCACAATACATCCAACCATTGAGGGAGAGTTGTAAACCTAC
TTAGCGATTTAACATGCGAGGGGATAGTTTGTGGCAAGGGGTCAGGGCCACAAGGGTTAC
TGAACTTACTCCGGCACATCGAGATATGAACATAGGCGCGAAGTAACGGCAAAATATTCA
CGTGAAAAGGACAACCCGGTGATAGGCTGAATCCGACATTTATCAATTTCGCTTTATTCG
TTTCATACATGACCCCTGCACTTCGTGCAGATCTGTCCCCACAGAGGAACCGCAAAAGGC
TCACCCGTGTAAATAGCGGCGAGTAAACTGTTGCACGCCGGAGAACCGGTGACTATGACG
CACCTGTTACAAAGCGACTTACAAGCTCGACGTCCACATTGCGAGGGTGAATGTACAAGG
GTCGCGCTTCGACTCCAAACGTACTGAACTTTAGCCGCAGAAGGGATCAATATAGGCGCT
GACCTGCTATGCCCTGAGTTAATAGCTCCCTAGCCTACGGGAACGCCCCACCCCTAGGTT
TTGCTAGCTGAAATAATCAGCTAGCAGTTGACAATCCAAGACCAATAGGGCTTCGCTGGA
GACCTCCACGACCACCAATCGTTGGTGTGCCCGAAGACTACACCCATGACGTCGCCTTTA
ACCGGTGGTAACGCATCACCGGCGCTACCTTTTTTGAACTACTAGCGCCTACGTAACGAT
CCGTATCCGCGGGCAAATCAAATCGAAAGAGAAGCCGTGGTCATTATAAAGCACGTACTT
TACAATTGGGGGACAGAAGGAAGATTTCCATAGTACCCGGTGTACAGATATCAGGCCACG
GGGTATATTCGTACCTTCGATCAGCAGCGCTTTATCATCTTGTATATGCCCCCTAGGAAC
GCAGCTGAGAACAAATATTCGAGGCGATTGTCGGGGTCAGGTCGCGGTCGCCATACTCGG
TCTCACCCGTGGCACGATAGAAATGCGCATGTACGGACTAACGGGCAGTTTCGTGAGTCC
CCCGGGGGTGGCCTGCGATTGCCATTTTCTATCGTGAGATTGTAAATGTCCATCTTAGTG
ACGTTAACTCGACCTGTCCCTCCCAGCATTTGATCTTTGGCCTCATCGTGCCTCCCGGCC
GCCCTCCAGACCATCTGCTCCGAGTGGAGCTGCGATCCCGCTCACGGTGCCGTTGTGGTA
GACACACAGCACCTAGTTGTGATAGGCCGGAGAGTCAGCCCTACCCATCGCAAAAATGAT
TGTAGCACTAGCATTGGATGGATTGGTTAACATATTTTCGAAACCGGTTAATTTCGATTT
CACTTTTGCGAGGACAAGAACAAATTATTAATCTCGCGCTTCCGTCCGGCATTATACGGA
GGTAACCAATGGCACATTAGCTTCCCAGCAGCTAAAGGCGGTCTAAGCAACCGTCATTCC
GGATCAATCGATGTGATGCAACACAAACCACATTCAGGGAACCTACGTGCGGATCACTTT
GCACATCTCCCCAACTAATACTGCTGCTGGTGTAATCCCGCCTGTATGCGCAGAGCCATC
ATTGTAAACCACCTCCCTACGTACTTCCCCTCTGCGGTATTTAGCCTCAGCGCCAGTATG
GCGCAGTCGCTTCGGTAGAGCGCACTGATTCTTTGCACCCGCCAAGTCATGTGGATCGAT
CACTAGCTTACCTGGAACGGTCCTTCGAGCACTATCCCATTACCCGCTTCCTAGTACCAT
GGTCATATCAACGCCTCGATACACGGGTGAAAGGGGTCGAATTGCACAATAGTTACGTAG
CAGCGGCAGGTCTGGAACCCAATGGGATAGGGCGAAAGAGGGGGAGTGGGGAATACCACG
GCATAGCGCGTATTACTGCAGCTGAAATATAAGACCGCTCGCCCGGCAGTATTCTCTGGC
ACCAGGTCAGTGAGATCAAGACATCCATGGCTCTGCCGGTGTGAGGCCAAGGGTCTGAAG
TGGCGTTCAGCGCAGCAGGACTTTCTCGCTAATCGCACCCCGGCCGACAGCTCATCTATA
TGGCGATTCATTGCGCACCACTGCTACTGCGACTGGCGTGCAGCAGAAGCCGGCTATGCT
AACGGTATAAGCTCGGTCTTTATTCCCGAATATTGTGCCACGCTCTGCTTCCTATCGTTG
TACGCCCATCTGTCCACCGCACGCTCCTCTCGGGGACTAGAACGCTACGGAGGCTAGGTG
AGAAATTGTTGCTGGAGGAGGCGAGATTTGTAGGCCTTTGAACAAGGAGGTCGAAGCACG
TAAATAGTTCGGGGGACAACAGCCCCTTCCATTTTACGGTTAGCCTCACTGTTTGGGTGG
GGCTATCCGATTAAGAGGTGATGTAAATACGTGATTTGCTCCGACTATCGTAACTGTACG
ATGTTTGAATGCGAGGCCAGCGCCGGGTGGAACTCAGTCGTTCCGATTACGATCACCCGT
TCTGGCGTGTATCCTCTCCCCCCGTCCCTATCCCCGGGCTACGGTAATCTAGCTAAAGAA
CGTATTACACTCGGAATTGACAACGAATAGCACCAGGATCTAGGCATTAGTCGTTCCTGT
CACGCGGACACTAGGAAACATAGCTTAGAATGACCCCGCACATCAACGAGGAGAATAAAA
GCTGGTCCCTGCGGCGACAGAGAGTGACAGGCCCTCAAATTGTTTGCTCGTGCCGAGGTG
TTGCTTGAATGGCGATACGCCAATGTGAGGACTCCGACGATAAGCCGGCGGTGGAGTTCC
CTGCATGGGAATGGCCTGATTATGTCAGCAAATTGAGGGACATTGATAAGCGCGATCGCG
TGCTCGCTGGGTTGCTCAGACCTTCACTCATCCCGTGCTCCAACGAGCCTATACTGACCT
ACCTGGCAGGGAAACGTTACACAGCCTATCGGAATTCTAGCGCCGAGGCCACATTCAGGC
CTCGGAATCTAAGCGGATAGATGGCCAGTCCAAGGTGGTGGTATCGGAGTTCGTTGGTAA
GGGATCGCGCGTGAAAAAGGTGCGATCCGAAGTTAGGGCGTTAATCTAGCCAGAGGACCT
TCGGAACAGCTGGAGGTTCTCGTTCGAAGCCCACATAGTTTTCGGTCCGTGTATAGTGAG
CAAGGACTAACGAACCGTTATACCACTAGCAGCTGGGAGCGGATAGATCGCAGTGCGCTA
CCAACCCGCAAGGCAGAACGCGACACACCAGAGGAGAAACCGCTTCTTGGGCACGCTTTG
ACCCAGGTAAAACATCAGGATTGGGCTTGGTATGAAAGACGCCCTGTTCTGTTTCAACCC
TAGGCGTTTTCTGGCTCGATCATGAAGCCCCCTAAATAAACTCCCTAAATGGCGTATGCG
GGAGGTATCGGTAGCATCTGCCCCCTAGCCCATGTGTGCCGTAAATTCTCACCGCAGAAA
GCCGTACCCAGTCCAGTGGCTGCGAAGTTCACTCTGCTAATATTGTATGAAGAGCTAAGC
CAAAAGTACCATCTTTACAGTGCCAAGTAGGTGGCGGCCGGGGCTGATGGGGATAAGTCA
GTAGTAGTATAGCAAAGCGTTACCAGTGGCAAGGCACTTCGACTCGGAAGGCGACACCTC
TTCATCGCATACTGTGGAGTCATGACGCGCGATTTCTTAAGACAGCTTGGTCTAGCTCAG
TTCGGGAGTTTTTCAAGTTCTAGATGCTTCCGTTGCAAACTCGCTTTCCTGAGAGCATAT
GTGCCAATAAGCTACGAGTACCGGTCCACGTATAATAAATTTTGGAAGATTCCGCGTCAT
GTGGAAACGTAAGTCACTACACGTGGATCCGCTCTAAATCGAATTTCGCTGTCACTTTTG
CTGAGGCAGATCGCGCTCACGGTTTCTTATGTGAAAAGTCTTGTATGCTTGGCGCGTTTA
GCTCTATTGTTTGCACGACAATGCTCGGCGGGGCAACATTCGTAGCGTCGCCGCAAAGCT
AGTGCGGGGCGCACAATGCGAATTGGAGCACGTCTGTACCAATAGTATGGTATCACACAT
ATAGACGATGGGGGCGTTTTCCGCGAGCAAGGAAAGTGTGCTGCACGCTAACGCCGTACC
GGTTTAATACCCGGACCCGAACAAGAATCGGCCATGACTTTGAACCCATATGTTTCATGT
GCACCCAGAGGACGTCCAATATTTTTGACCCATCTACTTGGTGAATTTCCTCACGGGTTC
AATTCTGGTAGACCTACCTAATGGCTACTCCCGCAACCCTATGTTACTTTTGCCAGCCTC
CGTACCGCGATAGTCCAATCGTACGGAAGCGTAGGTCTCCGCGCTGCAGGCTGATGGACC
TCCGACACTGACCGTATATGGCACCACATCGGTCCTTACCCACGGGCGGACTGAGAATGA
TGATCTACACACCAGCGCGTTCGCCTGTCATCGGGTGTGTTTCTCGCACAGGTCTAAGGC
AACAATATTTTCTAAAAGATTACGATAACGGATTCTTAGGCCCAGCTGAAATGCTTTCGC
ATTAGTTCGTGTACGTAGCGCAACCGTAGAATATGTTACTGGGGGCGGAATAGCGCCGAG
CACCAGGTTACCTATATGGCTTTGGAGCAGAACTCTCATTTACATTACGGGCGCTCAGAC
ACACCTTATGGAAAGTCTCCTGATCGTCTCCCAAACCTCGGCGTAGAGCAAAGTTCAGGT
GGATCGGTATAGCGCGTTCAGTGACTTTCGCCGGTACACTGTTGGAATATGAGGCCCCCT
CGTACATATTTATTTGGCTTCCACAAACAGCTTCCACCGTCCTGAGGAGAGGGTCGGTCA
CCAGAGCTTGTCTGGTGGCCGCAACCGTATAAGCAGCACCTTTTCGCTTAGTGAACGTTA
CTGAGATTTCTATCGGCAGGAGGAGTCCTAAGGCTGGGGGATACTCACGGCTTTCCCACA
CTTTACAAACCCGGAAGAATAAGCCATGGAGGGGGATCTAATGCGCGGTCAAATCGTTTA
TGCGAGCGTGACTGATCTGTATCTCGCCAAGAGAGATGCACTTTAAGCCCGCAGCAGATA
CGCGGAAAGGCGGCGTGGATATCACGGCGATACAAACTTGCCGAGCGTAAGGTTCAAGGC
AGACGGCCAAGATCTGAATTGAGATCCTGCTCGTGGGTTTATCGACCGGGAAGGACACTA
TAAAAGGCAAAAATAATGTCGCCACATGGCAGGGCTAGGGGCCTTCGACCACCGCGTAGA
AGGGGAACCGTAGAGGATTTACTCGCCGTACGACAAACAACCTAACCGACCCCTCCGACG
CAAGATTTCTGTCTTTGGAGTGAGTCGGCTGTCTGGGCGCACGGACTTTCGGCATGCACC
TCCAGCGGCGACCCTTACCGCCTGCGGACGCCGGGCTAGGTGTTTCGACGGATTCCGTGG
CCGTGAAGTACTCGTGTAGCATCTTTCCGAGCGGACTATATACTATACCTTAAGGACCAG
CCCCTGTTGTGATGGGAAGCTTGGCTCAGGCAATCAAGTGCCGCCCCGCGCACACTTAGC
GCGACTTGCTGGCGCACTATTTGAAGGTCAAGGTTTCCCCTCGCACCCTGGCAATGGAGT
AGTAGAGTGGAGCGCGCCCGCACGTTATACTTAAGCGGTCTACGTACAGCAGAGATTGTG
ATGCGCGTGTAGAAGCTGAAACGATGTTCCGCTCTTCACGATTAACCCCACCCCTCATCG
GTACGACCGACCGTAGTGCGGGTCAAGTGTCCCTAAACGGCCCGCCAATCCGAGATCTCT
AAGTCTCCCACAGCATCACGTAGGTGGGGCCTGCCGCTGAAGCAAAAGATTACGACAGGG
CCGTCGCTGCGCGTGGTTACGGGGTTTGCACTATGAGCGATTTATTTTGCGAGCATCACG
GCGATGGATCGGGAAAGGGCGCGTACCAATGAGTCAGCCCTGAGCACCTGACGGAAAGCA
TCCGGACAACAGGTCATGAGAGTTCGGTAGCGCAGGAAAATGCCCGGGCAGGAGCAATAT
CAGGGTCCACGTCGAGTCGGGGTATAGCGCGGTCTAGGCTCGCCAGCATATCGGTCGGGG
TGATCGCGTATGGGCTCGTCTGGCGCCAAAAATTCGCTCGGATTTTACATCCGGAAGGGG
GTTGGGAATTAAGTGGTCGGTGGGCAGGGCTAATTAAAATGGTTTACAATAGAGTGAGCG
GCGGGTCTTACGAGTAGAACTGAGACAATGCCAGACGGACCTCCAGCAACACCGAAGTCA
CTATCCGTCGCGAGGGTTTCGTGTCCTCTCGACATGAACACTCACAGAACAGGCAATGGC
GTATTGGTAGCGGGCACTTGGACTGTGGTCCGTGTGTCGTCCCGGCGCACGCCATAAACC
GCCGAACCAAATACGGCAGCCCTTGACATTGCTGTAATGCCGGTCCTCATTCCAGTACTC
ATACAGTTGGACCTTCAGGCTGCATCGTGCATCGCGGGCGGCTCCAATGGGCCTCGCGGA
CCCGACGAAGTAGACGCCCGAGCCCACTTGCCCTTGCCCGTACGAATCGGCATGGCAGGC
TTTGTTAATAAGTCGGACTGAGATCCAGGTGGGTAAACGGGGAGCATCTTAAGAAAGTGA
TGCTATGTCTGACTCACAATTCACGTGCGAACTGGGCAGAGGTATCTTAGGTGCGCAAGA
CACATACGATACGAGCTGTGGGCAGTCCGCCATCAGCTGTTTTGGCCTAAAGGATCGCTC
TGCATTCTAAAAGGGTTGATGTCATGTGTAAGAAAGCAAGATGAATTCTTAGCACGGCAC
CGGTTAAGCAATGATGATGGACGGTAGGCCTCGGATGTAGCTCGAACGACTCGCCCAACC
CAATCTCGTCTGGGGTTGAGGAATTGCCTGATCACTATTGTTTATGGGGTTTTCTACGGT
AGGAGGCATCAGAGTAACCGGGCCAGGGGCAAGAGACGCCAACACCAGGTCTTGTCCGAC
AAGGAGGCACTCGGCTAGCGAAGGTCTATGCGTGTCCGCGAATAAGTACGAACGTAAGCC
ATCATGCGCGCTAGACGAAGCGTAAAGATCGACGATGAAGAGAGGTCCAAGTGATAGGCC
TTATCTGAATTGATATGTTGCGAACAGTCATGCATGGGTACAACGCCCCCTTTGGTGGGG
CCTGCCGCTACGTAACGGTCCAAAGACAACGGGATCAACTACGATAAATATGTAAAATAC
ATGTACGGTCTTTGGGCAGACGGATCGGACGCAAGCGGAATAATGCGGCTAATACTCCAG
CGGAAATGAGGGGAAGACCAGGCGGGAAACGGAAAATACGGACCATACGGCGTGGCAGAA
TGATCGGCGGTGGAGACGAGCGAAGACCAAGAGCACCGAGAGATACACGCCAGGAGGGCG
ATGCACTACAATGACCCACATGGGCTAGGACGAATGAGAAGAAGAGAAGTAAGGTAAAGG
CAGAGCAGTGAGAGTCTCTCGGTACACCTAGCTTCCTCTCTTTGCCCAAGAACTGGATTC
AGGACGTGCCGTTGCGTGTGTGTTACAGCGTGTCGAAAAAAGAATGCAGCAGATCTACGA
TGGCGTTCGGTCGAGATGGGGGGAGCACCATAGGCAAGTCGGGTGTGAGATGTGAGCCGA
CAAAATACTAGAACTATTAGCGTCGACCTGCAAGCCAAACGGGGTAGCGACTAAGAGACA
CCGTTACGGCCAATGAACACTTGGGGCGGACAACGCGGAGTAGACTAATCAGACTCTTGC
GATTCGACGGGTATGCCATGCGGTAACGTGAAGACGCCTGGCCTATATCAAGGCAAGCCG
TGGTGCACCAATAGTTATACAGAACTTCAACGTTTCAGCGACACGGCAGGCGCAGCCCAG
CAGGCATGATGGGCCACTCGCAGATCGATGGACTGTTTGACGGCAAAAGCCTTATGCAGG
GAGAAGCTTGGGCGAAAACAACGCTAGAAATTGTGTTAATCATGCATTACTTGAAGGTTA
ACATAATTCGATGCGTGCAGCCGATTTAGACTCGTTAGCTTTCCGTCGACAGACGGGTGC
AAGTTTCAGCGCGGGTGGGGGTACTAAGGGTCACAGGATAACCAGCAGGGTGCATTGATC
AGGTTCTGAAGCCACATACCCGGGTGAGTGGCTGGATGTGATGCTTTTCTGGTGTACCTG
AAGTTTATTATATGCTCCGCGGTCCGCCCTGCGAGTTGAGATTTTTATGCTGGGTTCTAT
ACAGGGTCCGACGGACGTACGGAAACTAACTGGGCATCTGTGCATAAATGTGGCCTGGTT
TGACGAGATACCGCAGTTCTGGCATACTACAGGAATGAGTTTGCTGAAATCGCAGGCCAG
CCTCGGGCTCCGTTCCTGGGCCGGTAACGGACGGCCCAGAGGGTAGTTATACGCAACCCG
ACACCAGCATCGCTGAATTATCAATATGTATTAAGCAGAGCTGCTCGCCATTACTAATGT
GCCCGCCCTAAACGTCAAGGGATCACGTAAGGGCATCGTACTTGTCATATCCGGAGATTC
AAGTGGCATCTCGTGACCCACTCAGGGAGGCATAATCCAGCGACGCACGTGCCTACTAGC
GGACAAACCTACGCCTCAATAGAAAAGTAGACATACTAGTGAGTTGTCAATTATAATGTA
GATATACGTGTCCAGGGTTTGGATGGTACATAACTATCCTGAAAACGCTATTGATACCCT
TCCAGATTCACCGATAGTGGGGCCTATACGCGGAATCCGGTGCCACTCTTGTGCGCCGGT
TGATTTTCAAGGCGGGTATACTCCACTTCCTTATACATCCTAGTGCCCTGGGTACTCGAC
CGCGGAGAGGAGACCTCCCAAAATTAACCAGTGCCACTTGTGGTAGAAGAACTCCTCTGA
CTCCTATCGTGTATGAATGCATCCAAGAGTGCCTCTCTGCTCGCTCGAGCGTGAACTGTT
ACAAGTTGCGCTGGCGTTCATCTAATTCTACGCACCATAACGCATCAACAGACTCGATCG
CCTGCTAAATAGTGGGGAAGGTAGGAGAATACTTCTTCTTACTTTGCACATGGGGTCTTG
AGTCTGGTGCCTAGGAGGATTATCCATACAGGACCACGCCGCCTGCGAGGCAAATTTCTT
TTTGAGTGTGGTTATGTAAATTAAATGCGAGAAAGGCGTGAGGTCGTCTTGCTCTCTGCC
AGATTCTGCTCGAGCACCATCCGGTGTAGTAGTTGATGGAAATTCCGAAGAGTACTAGGC
CTGCGTTCGTAGCGTTCGGGCCTAGCTTTTGTGCGTCGTGGGGATGTCTGACACCGTCAG
ATCTGTAGAGCAGCTATGGAATCAGAGAAGCTCATTGACACGGGAGATCACTAAACCTTT
CATGGCTGAAAAACCGATGATGGGAAACTGCTCACGAGCTGTTGGTTTCGGGGCCATTAC
GTATCAGTGGGTAGCATCCAACTCGGTGCGTCAGAGACTCGCGGCGGCGCTGATGATAGC
AGACGCGACAGCCCAATGGGGGAATCGCACGTCGAAGTTTCATGCTCGGGTAAGTCGAAG
TCGAGAATTGGGGTGCCCCAGCGTACAACATGTAGGCACATAAAAGGTGGACGCCTTCGA
GCCAATGTGCGTGGGATCACGGGGAGTGCGCTAGGGTTCGGCGGGGGCTTGGGCGAAGAA
GACCAGCACAGACTGAGTGTTGTGCTAGAGTCCTGATACAAAAGCACAAACTTTCAAGTC
TGCAAATCACACCGATCGATCAAGCACCGCTGGAGTCGGCGCAATCAACCTAACCACCAG
AGCATCGAACCGTAGGGCGAGCACATATTATGTATCGGAGATGGAATCATGTGGGGGGGT
CCAGCCACCTTATGGCAGCAACCGCTCTGCAGGAAAGGCGTTTGCTACGACTCGGCGTAG
CCATCGTTCTGATGGGGTTCAAGGGGAGGGGGATCGGAGCTTAGTGGAGCCGCCATACCC
AAACGAGGCGAGACGAGGGTTGCGCTGCGCATGCTGCGATGGACGCACTATATTCTCTAA
GCTCCTAGCAGAGTAATTATACAAAACGCAATCGGTAGTGCAGCGTGATCAAGCAAGGCC
ACTGCGAAGGTCGTCGGGGATTACATACCCTCCCTCCTATCCCGGAGTATGCGCCTACCA
TAGCTGCAGCCGGAGGGCGACGCCGGGTAACGATGATGTGCGGCACACGGAATATGGCTA
TGGGGCGTAGTTAATATAATGGCAAGGCAGCTTACATACCCTATACCGGTGATTATCATC
ATTAGCTGAAGGGGCGAACTTCGGCCTTGGGAGTAAACGACCGTTAATAGGAGATGCCTC
TGTGAACACAGATATTCGGCTGAGTTAGCGTCCTAACTGCTGGAAGGGCGTATGGATCGC
AGATCGTCTTACTGCTCCCAAGCAGTCGGAGTTAGGCGACTTAGGTTTAACGACCTTGAG
GGTATTCATGACTGGAGTCGCGACAGACGGACTTGGGCACCCTGTGGTAGCTGTGGTTGT
CGCACAGGTTATATGGATCGAGTGTAATTAGATGATAGAACTCCAAGACCTACAACAACG
CATTACCTAGGCCAGAGCCCAGGTAGAATTAGCGGTCCTTCTAAACCGCCGTTGGGCTGA
CCATGGGTGCGTCTGAAACCCGTAGCCAAACGTTGGATTAATTTACCACGATTCGCCGAT
CTGCCGTTTTGTGGGGGCCAGGCTCTACAGGAACCGTGTTACGAGGGAAGCAGCCCCCGC
CGTGAGGACATAACGACGATTAGACAATCCATGGGGGGTGTGTTGGCCGAAAGGGGCAAT
TGACTTAGTTTCTAAGTCACCACCAAGTGATGTGTTCGTTTAGTTTCGGTTCGGAACTCC
TATATTCCCTGCCCGACCCGCAATTTCTTCTACCCGACAAGCGGCGTTGGGTTAAGGCAA
GAGGCAGCCCGGATGGAGGCCCCGTATCGAAAAACGCGTGGAACGCGAGCCTTTTCGAAC
TGGCACGAAAGTCTGACCCGGTCTGCGGGCACTTCTCCCAGACCCGTCATCGCGCGATCA
GGGAGGCCAGGCGTTAGTGCGACATAGCTTCTTATGTAGCAGTCCGAACGGCCGGGTCGA
GCGGCTGCGGTAAATCCACTAAGAAGCGGCACACAGGTCAGCGGGACATGATAAAAGTGG
GACCGTCATTGGAGCAGAGCGGGCGTGAGGAGTGGAGGAGGAGCAGGCGTTTTGGATATG
AATGAGCCTCCTTGATGCTGTAGAGACTCGGGTCATGCCGTGGGGAGATAGCCATAAAGG
GTAAGTCTAGGATAGGTCGAAGCTTAAAATGCGGGGAATGCGAACAGATCCTGGGATCGC
GTCGCGGATTGGTAGAGATAGGACGTAGATCAGCACACCATTGGTTTGCCCAGGCGGCAT
CGACACGTGTCCGTCCTCGCGCGCTTAGTTATGAGCTATCTTCTCCGTTGCAGCATGGTC
GCTCTTCACTGGTGCAAGCGTGACCAGCTCGGAAGGAGCCATTAAGTGAGTTCCCACTCT
GGAGCTATAACATGGTGCCTTGTTCATCAACCTCCCAGCCTCGGTTAGGGACTAGAAAGG
TCCTGTCGTCGTAGAAAGATAAAACCTTTGAGGCGTAAACCGGCGGAAACGTTAAGCATC
AAAGCCTAAACCGCCGAAACCGAAGAAAACCGGTTAATAGTACAACGTTCGAGTGTTACT
CTATCTCCGTAAATGCATGGCCGGTCTGTAAACACACCTTTGGCCCTGCATAAGCCCCCA
ATCCTCCCTTCCTGGAAAGTCCATGCGAGGGTTAGGCGGGGCTCGGATTCAACACTGCGC
GCCGCTCGCTATGCCACCTATAATTCTAGATGGCGCACGTATGACCGAAGGACATACCCA
TAGAAACGCGACGTGTAGTCACTTGGTGCCCGCTCTTATCACACGCGACAAAGGTGGGGT
CACCCGTGTCCCGCTGACCGGGGTATCCACTTAGCTTGGTCGATCTTTACTACTCATGGG
AGATTCTTACGGTTGCGGTCCTAAATCGTCCCGTTGGAAACCATGTGGTGGCCGATCATA
TTGTACATTTTGATCGCGCATTGACTTCTTCTAGCATTAATGTACCGGTTTAGAAGACGG
GACTGGTTGGTTGGAGCAATGGGTGCGGTTAGATCGAAGATGGGGCCCCACTGC-GCGAT
TAATCGGATGATCAACGAAGTTCATAGTTTGGGGAGTGCTATCGCACGACACCACTACGG
CCGCACCCACGTAGGCTAGTTCTACACCGATCGGCTTGCCCAATATGTTTATTGTGTCGC
TAACAATGTTGTACATAAAGACGCAACGGATTGCGATATGGGTGCGTCCTAGATTCGGCC
TTAAGTTCTGTCCCTTCATGGGCTAAAAGGTGGGATTTCTGTAGGTGGCCTTTGTGGCGC
TGGAGCCGAAAGCCTAAGACCGCGGGGTATAAAATGAACGAAGGCCCAAAACGAACGGAT
CACTACAAAACCGACCTGATAGTGGGCCTTTTGGAAGCATCTGTCAGTCTCTAGGCCCCT
TCACCAAGTGTCTTTATGCCTCCTTGGCTATGTTGACGATCTAATACCGAGTGCCGTTCA
AACATCTCTCAACCGCGGCCATAAAACAAGTTGATTCGTACCGCTATTATCCCCCCTAGA
GACGGAAGACCCTTCGCCGAATTTAGAGAAACTCATGAGCGTGCTGGACCCGGGGTCAGT
GACGCTGTTAGTGGTCATAGTTTGACGATTCTCGTGGACCGTGGATGGTAACGGCATGTC
CATGCTGGGTTCCGTGACCGACTCGGCAACGGCGGGTCGAGGTTGTCGTAGTCGCAATCC
CACGCTAGCTAAGCAGAGTCCTCAGCGCGACAAGACAGTAGTCAACATAACCTTCACTAG
GTACCATCTCGATACGAAATGCTCTGTAGCTTTCTGTTTCTAGTAAAGCAAGGAATTGAG
TTAAACCGTGTTAAAGGTATACTAGCGCCTCCTAAAGTGTAGTAGCATGCACGCTCCTCC
GAGTCTTTACGCAACGCACTGCTTTTCACATTGTATGTGGTCTCAGGCACCTGTAGTGAA
CGGGGATCCGGAGACAACAGTCAGCATTGTTACGCGATGCCTTTGCGTTAATCATGTCTC
ATACATCCCCGGGGGTCCTCCCGATCAGCCCCAGTCTCCCCCCTCCATCGGGCCACCTTT
TGCGGGCGTCCTAAGGCAGATCCTTCGTGCCACCAAGGACAGACATACGGTGATTGTACC
TGGGGTCTCTTTATTTTAAGAATGTCGAGAACTTCTTCTGCCGCGCCTAGCGCTCGAACT
TTCCACGCCCTTGGTGCGGACTCTGATTTCTATGATACGAGTAGTTAGAGGAGGTATGCA
GGCCTGTATGGTGCCTATAGGTCGCAACGTGTGTCTCGCTTTCTATGACACAAGTTAAGA
ACATGTCATACGTACACCGTTTACCTTGTTCTCGCCTCGCAGGGCTTGTCTCAATCAGCC
TGATAAGGAGCACTACCTAATGTCCCATTCAACACGAAGGAAAAATTGAAATCTCCTAAG
AGAAGCTGCCTAGGTGGTCAACTTGCGTAGGGAGAGGTCGACTAGTCTAGTCGTGTTTGT
AATAGACCATTGCGGTACTGTCGCCGCTGCGCGTTCGATCGCCAGTTTTTTCGCGGCGGT
CCTAACTTTCTGGGAGGACACGGCAAGACAAACTTCCCCGGAGCTTATCAATTCGGGAGT
TTCTTTCGGCTAATCTCCTCATCCCCATCTCGTCTGAAGTAAGGCTGCCACCTTATTCTT
TCCTTCCTCTGCAGTATTAGGTACGTACTTATTGTTTGTCCATTACACTAGTTTTTCAAG
AGGACCCGGGAACCGAAAAGACACTCGTATCGAGCACGACCTAGATAGGGGAGGAGTGGG
ACTGGGTAGGGGAAGCTCGGTAACCAGGGCCGTAGCTAGAGAGAGGAGGGACGAATCAAG
CTAGGAATATACGGGAAGGGTGCGTACACTCGATAGCGGGCACACAATCCGGAGGACCGG
GAAATAGGGACCAGGAGGCTTCAAATCACCATTGGTGCCGGAGGAACAAAAAAAAAGATC
GCCAAACTACCGTGTTTACGTAGGAAGGTACTGGCGCTGCACCGACGAGGGTACAAGGTG
CGCTCGTTCAGGAGACCCCGTGTCTCCAGACCGTGGTCGTGTTACGCGGTAAGCACGCCG
TGTTTAGTTTACGCCACGTGCGTCAGATGTTCCCCCGTCCAAGCCTGACCCCCCTAGTGG
CCCCGGTGAGTGGCGGACCCCTAGAGCGCCTTCCTCGTCAGCGCGCCAAACCACCCGAGC
ACTCTGGTAGCCCTCGACGGTCTATCGGCCGCGCACTGACTGCCCGTCCCTGGCGAGTTC
ACTTACGGTTACTGGCTCGACGCCCCTGTTTTTCTCAGTTCTAATGCGACAGTCGAACCT
ATTGTACTGTGTTCCAGCCGGGCTGAAGCGCCACCAACATCATCTGGAGCATTCGGGATA
AGCACCCCTGGCTGGAAGCCTACTGGGACGGAAACGTCCAGTGAGATCTGACACCTGCCG
GATGAGGGCCGCTGAAGAACTCAAAACAACGTCGGTTATCGCAGAACGACCATCAGAACG
AGGTGCTGTGTCGGCTGAGGAGTCCGTTACCTGACGCGGGAATACTTTCCGCGGGTGGTC
CCCGACCTCGGAAGATGACGGCTCGATGATGGGACATAGCGGGCCAGGACAATTCGCCGT
GGTCAGAACTTGAAAGGTAAGGCGCTCTGGCTGTGTCAATGAGTTAGGTGGACCCCGAAA
CAATAGGAGCCCATGGCGTTGTAGGCACTATGAGCCCCTGTTCTGCGGGGTTCGTTATTT
AACCGCGCCGGATATGTTCATACCGTTAAGTCAACCCGCGAACACGGAACCAGCCGCGCC
ACACGGCATGTCCATACTACAGCGATTAGGAGAAAGTGCGTATTCGCATTTTTGTCCGTT
ACAGACCATCATTAGGGCGAAGTCTAGCGACGGGTGACGCTACGCGGCCGTGCCCCAGCC
ATGAAGGGTACGCCGACCGAGTTTGAGGCGCATGACGTCCCGTGAGAATACAGGACTGAC
GACTTATGCTAGCCATCAGCTCGGAGAAGGTAAATTTTAGACGGGGCAGCGGTAGGACGT
CCCGACCAGCGCGACAGACGCTCGTTGCGAGGACATAACATTCGGCGCCATGTTCTCGGT
AACTGTGGTTATTACACAATTTTGCCTTAGCGCTCAGCAGCTAAGCGCTAGATGAGCATT
CCTAATGCTAAAGGTAAGCGTAAGAACGGACACAACGCGTGGATTAGTCAGAGCGCACCG
GTGCGTTCAAAGCCAAAATGAGGGCATCGGCACTGTCGGGGGTGAGCCCGACCTGCCGAG
TCTGACACCCCGCCGGCCGACCAAGCGTTGGCACCCAATAGAACACGCATCCAGAGCAGA
TACCATGAGAAAAACCATCTCACGTGATAAAGGATGCGCGGGAATGCACGAGGGGTCGAG
GGATGCGACCGTTCTGCGGATCTGTAACAACGCCGATGCGCCGGACCTAGCACCAGCCCG
ACTGTTGAATTCTGTGGACGGGTAATACTGTCCCTCGGTTTGCAATGAAGGACTCCCACT
TATGCATGGCCCCCGCGCTCTCTGTCCGTAACCACTGCGCCTGGTGGTAGCCCGCGTACT
GAGATACAAGTGAGCGGGGACTGCACACAGGAGTAACGGGCAAATACGATAGGCGATCTG
GGCCTATAACTAGGATCAGGTACAGAATCGGTACTTGGCGGCAGAAATATGAATCCATCT
CGGGCGTAAAGTAGGTCCCGGGCGCGGGGACACAACGATGTGCCACCGTGGTGACCGATA
TTGCAGGTAACGTGCCAACAAGAAGGGACACCGGTTAATAGTGTAAAAAGGTAGCATTAT
GCAGAGTACCAGAAAACAGGTACTTTAGCGTCTCAAGCGGGTCGGTTAGACTCGGGGAGT
TGTATCTGCTTACGGGCCCAGAGGGCTAGTACACAGGACAAATGTAAGCAGTCAGGTGAT
TAAACTACACGCGAGGGGACGAAGAATCATACTTACGGTGCTCGGCCTAAAAAGATTCAG
TCCTCGGGAATGAGGTAGTTCTGACAATTCGGGTCTTACCCCAATGCGCGAGGGCTATTG
AGGGGAGCTCAGATAACTATGTCACATACTTTATGGTGCCAAGGGCGGGGCCAGTCAACG
ATTGGCGAAATACGGCTGAGGCCGAAGTCTCTTTTTAGATACTGTTAGTCTCTCTGAACC
GCCTCTTCTTTAACGGGCCTTACAATTTACACTAACAGCGGGCGACGTCGGAGGTCAGTT
GAAAGGTTATGAATGATCCGGGGGGTAACCTGAACAGCATAGGCGCGGGTTTGGATCTTA
GGTTGGAAGTTCTATTGCGACCCGAAGCCCTAAGTATGATTAGTTCCTCAATCCTCTACT
CCGCGCCGTCAACTAGCGATCGTCGGGCCACCCGTGCAATGGAGTCATTCCACATGGGGT
CCCACTTGAGCGGCTTTCTTCGAAGCATTTCCGTCGGATTGGCTGACCAGCCCCATGAGA
CCCTCCCGAGCTGGAATGTGCCCCCGGTAGACCGGTTTATGTGCCTACGTAAACTCCAGG
TCTTGGGGGAACCATGGGCGAAACAGGCGTAGCGAAGGGAACAAGACGGTAGGGCAGTCC
CAGGCGCCGAGATGAGAAGGAACGAGATCCGTGCCAGCAACCCGACATGAGAGAGTGCAG
GACCACAAGGACCTTGTGGCGATCGAATGGTAAGGTCATAGCTAAAAAGGGGCTAACAAC
GATCAGGAAGTCGAAAGCGTAGTCTCGGCGCACGATTGTAGAAAGACGGCTAGAGGCGAC
AGTAATGAGCATCCAACGAGCCACCCTAACAGGGTTGCACAACGACGAACTCTGGTTATA
GCGGTCTCCCGGAGACATCATCAGGTTGTGCCCCTTCGTCTGGAAATAGCCTGCGCGGCC
GCGCGTGGCGCTACTTCCCTGGCGCAAGCCTATAAGCAACAGAGCGCGTGACAGCTGTAT
GAGAATGCGGGACCTTCGATGGGAGAAGCTAAACGAGTGAGTAGTCATCATTAACGGCTC
AGCCTAGACGCGGTACGTTTACCCCTTAGTGCTCACCCTGCTTCTCCTCCGGTCACAACC
GTCGATTGAACTGACGATAAAAGTAGCT-CGCCCACGACCCCGGATGGCAGCATCCTCAT
ACTCCTGTTTGTCGGCCATTCCGTCTACCGTGGTGATCTGACCTGGGGATGTAACAGGGG
AGGTATCCAAAAGTTCCGTAGTACAGGAACTGTCGATTGCGCCCAACATTCTCCATTGAT
CGGTGTCCTCGAAGCTTACGAACTAAGAAGCAGGATCATTGGAGGCCCTCCAACTGCTGG
ATAAATTACCCGGTCACTAAGCTTGCCTCCCCGGAATAATAGCTGGAGATGCAGGGGCAG
ACAAAGGAAGCGGGTCACGAGCTTGGCTACAGCTCTACGCTTGAACGAGACTCGCATGGA
ACATTCCTCCTTTAGCCAGTAGAAGGACCGGGGGTCCGGGTTGGTAAAGCTCGGATCGGG
TCGAACACCTTCAGCGTCTTACTCCTTAAACCGTCGGTAGATGATAACCCTATTTCCGTT
CCTTTGGCCCATGATTTTTAGTAACTGGAATGTTACTTATATGGGAGGTTAATCGGAAAT
TCTACTCTTCAGTCGGGTTCTTTACTCCTAGCAGCCCGTACATCCTTACAGAGTGGTGCT
TTGGCTGAAGGCCGACCTTACTCACAGGGACCCGAGCGGCTCGGGAGTGGGTGGGACCTG
ACTGGTGGTATCGAGTTCCTTCGCTCTTACGGTATTGCAAACAGTCGGTCGGCGCCAACG
CTTCAGAAAGAAGAGGCCCCATGCGGTTTCAGGTATTTGACTGTTCCCGAGCTAGACGTA
CAACGGCACTATTACCTAACTACACCAACGGGGTAACAAAGTAGCCCGGTTCTTCAGGAA
GTGGCCGCTGTAGTAGACGATTCCAAGGTTAGCTACTGGGGGATGATCCATATCCATCTA
CTTTGGGCTAGGTTCGCCGGCACTAGAAGAGGTGCCAACGACTCGTATCCCGAAAGCGGT
CCACGGCGCTCCACACGGAGCCCCGAACGTGAGATAAAAGACTGGTATCCTCCCGATCGA
AAAACTGACCCTACTCTGCGCAACGTCGCTAGTTGTCACTTGACTGGAGGAGCCCGCTCC
AGATCTGCTCGGCACTCCCCTGTTCCGATGAGAACCCTTAGAGTAGTTGTAGAAAGTCCA
CGCCGAGTACGATGTCCGTAAAGCTCGGCCTCAGAGCGGCATCTTACATGCAGCGTGTAA
GTTTACGGCACACATGGGCTCGCATATTTATCAATTGGTGTCCTGAGCACAGCTTCCATT
GTAGGGGAGGTGCGGCCTCAACAGCCTTCGACATTTCACACTAATCCACGGCCCTGGATA
ACGGAGAGCGGGACAGGTAAATACCCCTTAATCATTCGGCAGAGGGTTCATTCAGGCACA
ACCGCTTGTCGTAGTGGAGGATCAGTCAGGTCCACGCCTAGACAGCCGCTGACCTCGGAG
AGAAGCCTAAAGCACATCAACTATTCGGCCGGTCGTTCAAGC-AAACCCCATCTCCATTC
ACAGTCTTAACTGCCTCAAGGAGGCCCAGTAGTACTGCAGCAACAGTGGATTGTATCCCC
TACCGCGATGTGCGCAGCACGGGAATAAACTGTGCACGAGTGTCGGATCACCCGCGAGCT
TGGAGGCAATGGCGATAAATGGACTTTCGGGGACTCAGGGGCGCATAACAAGTGGGGGAG
CAGGCATGAATAATGACATTCGTTCCTTGTTGCAGGGTCAGCATGAGAAGGAGACGATTG
TATCGTGTGTGGTTAAGTGTGTCTCATATGCGGGGATCTAATTTTACATCTTATACCGTC
GAGGGCTAGCAGCCGTCGCCCTGCAGCCAACGGTGGCAATGTTAGCCGTCCTTGTATCCC
GTGTCCCAAGAAGCACACAAACAACAGCTCTTCGGAGGTTGGACGCCAAGACCCTTGAAC
CGAATCGGATCTTGGTGACTCTAGTAGTAGTGCCGGCCCAATATAATACTGAACCACAGG
TTCAGTAAATACTATGACTTCATAAATTACCAATAAGGACTTCTTTACGCCAGGAGGAGA
CACCTACTCTTTTGGAGAATTGCTGGCAACGGGTGATACGGGCATTCTGAGTCTGCGCAG
GAGGAGCCAACACGTGTGCAGCACACATATCAGAACGGTAAAGGGTCGGGAAGTGCACCC
ACCGTTTCGAGTTAAAGCCAAGGAGCTCAGGGCGTGTGAATCAGCATGGTTGTACGATAG
AAACAGAATATAACACACCGTATCCAAGCCACCGTTGTTTCGACATAAACGTGAAGGTAG
TATTAATATCCACCCAAGGGATCCCAGAGGTAGTCATGTAGCACTGAAACCCGTATGGAT
TAGGAGTAAGCCCCCTCACTGCACCTTGTCCTCTTGAAGACCGACTTTGCGGTTCAATCT
AGCGCCCACCTGTTACTTCCTTTCGATAACCCTCAGTTGTGCCCTCTTCGGGAAACAGGG
TGGCCAAATGTGCACGGGGAGTCTCCAACCATCAGGCCCCGACGTGCACACCGCGTCCAA
CTCCTTGGAAGGCACTAGCTCCCCATTACACCGAGTCGCCTGTCCCCAGTGGGACCTTTC
GTTTGCCAGCCGGTCCAGGGGACTGTGTCCTAGCCATGGGGCGAGAGACCCCGAAGTGCA
TGAGGGCCCAGACCTTCTCAGCCTCCGGCAGTCCGTCGACCCATCGCGAATCATTTGCGT
GGATAGAGAGGTGCGGAGCGGCAAATGCAATGAAGAAAGGATGCACTCACTATACAAGGA
GAGATAACTACCCCTGGATGGTGAACGGTTAATACACGCTTTCCGAAGAGGCGAGGGTCC
GGCACAGCGGGGAGAGCGTAAGTAGTCGAACCGCAGCAGGAGCAACGAATTGACAAAGAG
AATGGGTGATTTCAACGATGCTCTTATCTATCCAATTCCATGCAAGACCTCCCCGAATGC
CGAAAGGGAAAGGGATGCGAGAAGCGCCAGATACTGTGAGGACATGCCATCCTACCCCCA
TACGGTTTCAGTTATAAAGGGGTGGATGCGCCCCTATCTTTGAAATGTTGTGTTAAAGGA
GGTCTGATATTTTTTGTGCCTTGCGGACAACCCCATTCAAACTTCAACTGTAAGACGTCT
ACAGGTTAGGTATAACGGCCTATTGCTGCGGAAAGACACAGGTCCTGTGAAAAATGGAGG
AGTGCCGATCCTTCCAATATGGAG-ACACATGTAGTAGTAGTTAGAGCGCTACGTGACAA
CGAGTATTCCCACACTATTTTACCGCTTAGCACGAGGTGCTGCCCGCAAACCTACCACCG
GGGGCTCTGAGCCCCTTATACCTATACAATCATCCGATTCGTCAGATGGTGGCTTTTTGA
CACCTCGCGAGTACGGAGGGGGTAGCGGCCAGTATTTCGCCTGTGTATGTGTCGTTAATG
AAATGAGGGTCGCCACCTCGTTTGTGCGAAGCACGCAAAAGAACACTTCTTTCCTAATGT
CCGAATTAGTGCTCTTGACCGGTTGTTCTTTCCAAGGGAAGCTCGACGGCACAGCTGGTT
TTAAGCCACTATGGACCCTCCTGCCCCGGGAAGAGGTGCGGCTTCGATGGTTACTTGGTC
GCAGATCTCCAATAACCCGACCAACGTCTAACCAGATACGCCAGGAGGAAAATGTTACAG
TCGTGACACTGGGAAGCCTTTTTGGATCTGAGCGACCAAGGGTCGGCTCCATTGGGCGTG
CGGTGTGCGGAAACTCTGCCCCAAATGGGTCATGTAGGAACAGCACAGCTAGGTCAGAAT
TCATGGAGGCTACGTAAGACCGAGTAAACTTGGCTGGTGGATTGACTACAGGAAGCTGAG
TTCAAGATCAGCTAGAAAGCGTCGAACTAGAGATTGATTATCGGCGGGTTTTTACACTCT
ATTCTTAAGGAACTAGCAAATCCGATTCGGGGGGGTGCTAGGTGACCGGAGGACGGAAAG
GAACGGGCGTAAAAACTGTAATCGATGCGAGAGCTTAGCTCTCATTAATATGAGAGGGAC
CGAACGTTTCTGCCAGATCATAGACGTTTTTTGGGGGCGCGAAGCGTGGGCGGGAGGTCT
GAATACGAAGCGTGGGGTGAGCGTCTTTGAACGCGAGGCGTAAACCGAGGAAAAACACGG
AGCGTCAAAACGTCAATGCCCGCCCAAGATGAGAGTCTGTGGGTCTCCTAAAAGGAGCAG
GGGAGTGGAAAGCACGGATGAGTAAACGTGATTGGATCCTCCTTTGACATCGCCCCGGGG
GGCGGGTGTCCCTCCATAGGCGAAGAGCTACGGGGCGCCCAGAAAGCGAGCCACCCATGA
GGACTCATTAAGAAATCCACGCTCGGGTTGCTTGCCTACGTCGACACGAACGCGACGTCC
TCGTAACCCGACCGCCGCAGGTCGAGATCTAAAATCAGTTGGACGCCATAAGAGCGAAGA
CGTCCAGCCTATCTGAAGCGTCGGGAGTCAACTTACTTAGCCTCCGGGTTCCGAGAGCGA
CCAGCCCACGTGAAATCTTCGTAATGGGTACGCGACTTGTGCACCAAGCGGCTAATATCT
CAAATGTTGCGACACTCCTGATGGATTGTCCGCAGCACACCTGAAGGCCGCATCACATAA
GTTCATCAGTGAACGACATGCGGGCCACGCTTACAACAGTTCCAAGAGACCTTGATGTCC
TGAATAATGCAGGTCCCGAGGATGGATGGCCGCCAGGCAGGAGGAGAAGGATAATTGTCT
ACCGCGTAGAATAAAGGTTGAAACGAACGAGTGGTGTTTATCGCCTTGCGATGGTAAGCA
AGCAGTTTACGCGTCGTAAGCAGAACCGCTGTAAGGATAGAGTCACTGTTAACCGTGAGC
TCAGGGCGATGCCCGGGAGCCTTACAGAGTAAAGAATCCACGACTCAAGGGCGGGAGTAT
AGGGCGTTCGGAAGGCAGCACTGGGTATTCTTGGGGGGGAGCGCTACCCGGGTCGAGCGC
GGCGTGGACATACCGGACGAGGGCCGCGCCGTAAAATCGAGGACATAAAGGAAGGATCCT
CACGAGAGCAGACATAAGTGGCCCACTGACCCCCCCGGATGGTCTATTATACACGCCGGA
TTCGGGGCTGGCGTCGGGGATCGTTGGATGAAAACGGGGATAATGAGCGGTCATCTCGAG
TGGGAAGGACTACAAGGTCCGCACGACAACTCGAGTGTAACTCATTGACCAACGTATCGA
TTGTGAGCTGGAGCCGAGATTACGCTAAGTAATTAAACTTCGGCAGCACCTAAGGCCGCG
GCACAGATGTGTCGCTAACACGATACAGCTACATAGTTGTAGAGGTCTATCGGCCAAGCG
AGGTGAGGGTTTGAAAGTAGATAGGTACGAAGGCGTTCTACGGCACATGCGATGCTTGAC
CAGGTGCGCGTGTCCAAAGGAATCTCCAGGAGAGACTCCTCAGAGTCGCAGGTTAGCCTG
GGGCAGGCGCTATCCATTAGGCTGTGAGGAGAGGTGTCAAACTGCGAGGGCCTGAGGCGT
CTACCGGGGTCGGGGCACACGGTTCGCCTCGGGTTCGGCTAGCACTCGGCGATCTAGACC
AAACAACAGTTGGGCGAGGTACTCCTGGGCCGCAATCAGGCACACTGCATTCCGCCGGGA
GGGATCGTCACTCCCGACCGTTTCCGGCCGTTTTATGAATCTACTGTGCTTCTCTTCCAG
TCGAGGGTGACTTACCACCCCACAAGTCGCGCATTACCGATTGAAACCAGTTCGCTTGAA
CACTGTTTCCTGGATGCGGGCCTCGACGGCCAGGTCTTCGCACAGGATTCAGGCATACAG
ATGCGAGTGTTGCCTGCCGATCCCCGCACACGGGGTTCCAGCTGGAACCTTTCCTAAACT
GCATGCGCTACGATTCATTCGGCCTGGGCACAGATATCTAATCCCTGAAGCAGCGGAGTC
TCACACTAAGTCGTGCTGCACGCAGGCTCGGGGCCTAGCCATCCTGCGAACATTTCGTCG
CGGCTCTCGCTACTGCACACCACTAGGCCCTGCGGATTAACTTAACGTCAACCAGGGCAA
TTCTCAACTATTGCGAGCTGCGTGGGCGGAGGATCGCAGGCGCCGAACCCCTTGCTTTTT
TCCGCAATACGTCCCAACTAATGTCTGAACCATGCGGGTCAATAATAGTCGTTCGTCCGC
CATTTGCCAGACGTTAGGGCCCGAGTTGTTGAGAACGTAAGATGGCGAAATCGAACAAGA
CTTGAGACAGTTCGAGCAGTTACTTGACAAATTCTTTTGCAAGAGGAACCGCAAAGGGGT
AATTCACTGACTTCTTTCCCTTGTGCAGCAGGAGCATGCCGTATGTTGGCCCCCGATCGG
TGCTTTTGCATGGGCGCTCCGTTTGAAAGGCGGTGGATCCAAGGAGCTGACTGTTTAAAG
TCCTATTGGACACGCGCGTGGCATATAGGAACTACAGACCTGGCGTTAATGATCGGCGCT
GCCTTGGAAAACATTTGTCGAATCTCAGGTACTGGGATGACTTTTATCCAAAAGCGCGGT
TGAACGGACAACCCGCAAACCACGCCTCCCCGCCTTGTTTACTTCCCACCTTTCGAACAA
ACCAGCGATGGTCTGGCAGTAGCAGTATGACCACCTCACTTATTCTGAAGGCCAAGAAAG
TACAACTAATGCAGCAGCTGTTTTGGAGAGGTACCATCTATATGTACATTGCTTCATATC
CAGGCAGCTGCATGGAGAATTATCCGGTCGGCGTAGCCTATATTAATGAAATACTGGGAA
GTGCGTAATTGACTGACCGCTCGGAAAGTGAAGGCAGAGGACGGTGCTCGGGAGGCTTTG
TACCTTTGTCCAGTTCAGGTAGGGACCGAGACCACAAGACCAGAGAGGCAGTCAGACATG
CGCCCAACGCACATAAGGTCAACGACAGGAATCCAACAGGAGATGGACACAATATCGAGG
TGGGGGTGAGGGTTGAAGGGGAAATCGCCAGTACGGAGATGTAGAAACAACCGCCTTGTC
AATTATGTGCAATCGCATCAGGGAGGGCCAACGCCGCAAGGGTGTAGAACTGAATATCCA
GTAACCAAGTGGATAAAGGCGGGCGTTAACCGGGGACCAGCCGCTCGCTAAAAGTGTGTG
AGCTGTTGGTCTGACCAGTCCGGAGAGGCTTTGACTAATAACGTCGACTCGAGATTGCAT
GGGCGGGTAAATGGTGTCTTACGGCCGGACAGCACTTGCGATCAGCGAAGGCGGAGGGCT
TTGTGAGGAGTACGCAAAACGAAGCGGCCACGTGCTAATCTCATGTGCAGCAGGGCGCAC
CCGCTGGTCAGTATTAATACGGGAAAGTGCAGGGAAATGGGCGCGAGAGGATTGGTGGAG
AAGACGAGGTTGGTGCGGAATATGTGTGCTTCCGCTGCTACCAGGCGACGAGTGACTATC
TAAAAGGGTGAATTGGGTCATGTCGGTCGGCGGCGGAGGTCTTCAGCCAGGGGGACCGCA
CGGCGGTACGACGGATATACGGGTGGAATGGGTGAAAGATCCGGTAAGGGAGGGGCGTTA
GTCCGTTCTCGCGACATGGTGTGCACATTCTTAGAGTGTAGAATTGGCGAAATTTTAGGG
GAATTGGTGCAGGGGCCACCGCCCACGCACGAGAACGTCCAGTGTTATTCGGGTGCGCTC
CCTCCCCTAAAATGGCGACTCAGATAATGGGCATCAGAAGAGAGGCGAGGTTGAACCACC
TGAATGTGTAGGGATCGTGTGCAATTTGAACACGCATTTGGAAAAATGACAAACGTCCGG
CATACAGAAAGGGGCGACCTCCAACCAAAGGCCTTCCGAGGCAAAAGTGAAGAGGCCCGA
CAGGTTCCGAGTATAAGGTCCCTGCGAGAGAGGGAGGGAGCGTGCACTGTTGCTGGCGGT
GACGGGCGAAGAGATTAAACTGGGAGAAGAACAGACTGATGGCGCTTATTGTGGGAAAGG
GGAAGCCGACGGTTCTTCCATGGCCTATCTCCTGACGGTTGACAGGAACCTCTCATACAC
CCCGACCTATCCCATTCCACTCGTTGAACAATCTCTACTTCTGTCACGCGGCTCTCCCCA
AACCTAACTCGCCTATTGTTGTATTCCAAGGGAGCTTCAAGAAACGTCTCTGCAACCATG
CGCGCTGAGTGAGGTATGGCGGAAATCCTCACGTGTGCGGGGTCGCCAGCGTTTCAGTAG
CCCCGCGGGGGCCGTGTGAGTTGTTTCTCTCATGGCCAAACGTATCGCCGGTTACCCTGA
CGGGCTACGCTGTTCGTGTCCTAGCCGCGGTCCAGGATTTCAAGAAGTCTACTGAGTATA
GTTTTTCTTTCTGGATGTTGCATTGAGTGTTCTGTAAGGTTCGCAAGCAGGACATCATGG
TAGCACTCTCCAATCCACTTGAACCGCTATATACTCTGCGCGTCCCGGCCTTACTCGTGA
TAGCAGTTGCGTTCATACCCGTCCCCACGTCCGAATCTCGCACGGCGAATAACAGTTTTC
TCTGGTTTGGACAACGAATCCGGAATATGGGGTGGACGGGTCGTGAGTGAAGGGGGCTCG
TTGCAGGCAGACCCCCAGCGACTAGCATCGATCGTGGTGGTACTCCGATCACGGCTTCTG
GGCTAGCTGGTTAGGTGGCACCGCCGACAGGGAATATAAACCACGCGTGGCGGCTCCTTC
CATTCGGCACAATAACCTCTGTATATCCGATACCCGAACCCGCCTATCTCCGCATGATTT
CGACGTTTTCAGTCATCAGCTGGCCCTTGCTTCATACGGTTAGGTGCTTGCTCCATGCCA
TCACCGGGGGAGACGATCACCACTCCCCTCGGCTCCGTTACCCTCAATCCCCCGTCTACA
TTGTCTGGCCGAGCTCGTGGCCTGTATGTTCAAGGCTCGTAGCTTATTATCCTTCTCATG
TGATCTCTCAGCCTTCTCGCTGATGTATTCGTACATTAGGTAGCGATACTTGCTTCTCCT
AGCAACTATTAATCTACCAAGGGCCTTGACCGCCCAGGTTGCTAGGTTCCCTGTAGTACG
CCCCACCATGTGGCCCGGTTCGGAGTGAAGGAAGGACCCCGGTTTGGAGCTTACCGGGGC
ACGTCCGAAATAGGACCATGCCAATGGTCTTTGGTGGCCGGGATCATTTCTTTAGATTTC
AAGACCTTGCGGCCTAACGACCACCCTATGCTCTGTGATCGTTCCCTAACACTGGAGCGG
AAGTAATTTCGATTATCTGGGCCTTCAGAGTGAGGATCCCGAACCACCTTCTTCTGTAGA
GTAAAACGCCTTTCACTCCCGGCAATATATCCCCGAGAAGCTAAATTGCACGCAAAGCCT
ATGACCTGAGACTGTTCATCGGGTACCCGTGAAGAAGCTATGTTCTTGACGTGTCGGAGA
GGTGGTGGTTGCGGACGGGTTCAGGGTTTCATTCGATACACTCTAGGGATAGGGCGCATA
GTTGGTCAGAAAGCTACGCCACGTCGCGTTGCGGAGCCCCACGCAATTTTGCGCGGACCA
CCCACTCAGACTGACTCTCTAATCGGTCCACCTCTTCCCGCAGCTCCGCATCCCGCCACC
CGTGAGAGGTTAATCAACTATAAGCACCCTAATGGAGGAGAGATTCTGTGCAGACATCCC
TCAGATACGCCTCCTGTTAGCCGGTCGGTGGATTCCGGTGGGACGCCTGCGGAAGTTTGC
GGAGAGGGGGCGGATGAACCGGCGGACGGGGATAGCGAAGACTTGGAACGCTAACTACTA
TGTTCCTCTTTTCGGAAGCCAGATAATGCCGGTGTAGAGCATCAACCTCGGCCATCTGTT
TTTATACGCCTACCCCACGCCGGTTAATCTATTACCACAGCACGAGAATAACCTAGTTAG
GACGCCTTGAGAGGTAGCATCCGGGTAGTGGCAGTCCCGGTTAACCTGCCGGAGCGAAGT
AAACTTGGCGTGATCCCCCTGCCTGGTAGCGTTGGCAGCCTCATCCCTTGGACTAAAGAT
TGCACTTTGCTAACGGCACGTGACTGTAGTGAGCCATCCTCACGGACGAATTATGGTCCG
CGTCAGGGCAGCCCATATTATCGGTCCTGGTATGCGCCCTCAGGGTCTGGGGTGGGCATA
TACTAACCGGTTCCCGCAGTCTCTTCCACTTAGCACCCTGTTTATTTGACGCTCGGTCCC
CGTCGAGCACTCCGCCGCTCGTATTGACGCAACCACTATACCTTACAACCCTAGGGCGGC
TCACCCGGCTGTATGACCGGGCAGGGTCCCCGACACGCGGACTCCTACCTGGTTGGTAGC
AATTCGTGGGGACTGCAGGTAGTTCATGTACTTGGCTTTCCCCCTAGCGGCCGGCCCTGT
AAAACGAAAACAGTTCCACAGCAATGCGGCGAAACGTGCAGCTAGCGGGTACGTCCAGAA
AGTTTGCTTTGGCACAGCGCCCTACTTGCTGCCACGTTCTTGTGAGAGGTTTTTAAAGCT
TTACAATCACTGCTCTCCCTGGCTCCAGTCTCTATAGAGCAGATCCCCCGAGGTGCGATC
GTTACCCTTAGGTGCCACTATGCCCCACGCCAGTCATCGTGGCATAAGATAGCGACACAT
ACGCGCCCTGAGATCAGAAGTGCTAAACGGTCTACGGGCGATCGCACTCAGGCGCTATCA
GCCGAGGTATCCCGACACGTTACGGCCAGGGTCGAATGCTTCGGGCTGGCGGTTTGTCTA
CCTCGGGGCTACTCTGCTAATATGCAATGTCTTTCCCTCTTGTTTCCCCAGCTCCTTCGA
GGTCTGATTCTATAGGCTTCTTCAAATCCGGGTAGGGATTTCGACTCCGTAAATATACTA
GCTTCTGCTCTATCGGTCGGCCTTCGCTAATAAGGGAGCGGTCTCGTCCGGTACCGGAGA
CTGGGGAACGCAGAGTCATTCCGGGGTAAACATGGGTCAACCTGCTCCGTTCGGATAATA
AAGCGGGCTTTGCCCCTGCTCATGTATTAAAGGGAAGGATGGTGCACGGAGAGACAGGAG
ACCGGACATGCTCTCGGTTGCGGGAGGAAGTTCCGATTTAATTCCGTTCTAGCGGAGCTT
CTTCGGTTAACTATGCATCCGCAGAGTTCCATCCTAATCAGCGGTGGTTCTGCAAGCGAT
AAACATAGCTCCCGATAATTCTCTCGTCCCGACAGTCGTGTTCTCCCCCCCCTCTATGCG
ATCCCCGGGATGTCTCGCCCCCATAGCGCCGAGCCTAGGCAATCCGTCCTCCCTCTTGTC
AATGCTTATGGTCATGTTTCTTCAAATTAGATCGCGTCGTTCTGTCCTCCCCGAATTGGT
TGCTCTTTGTGTCAACCGGGGTCACTCAATCACCGTCTATCGTCCGGTAAAACAATATCT
CCCAGAAATCGGCACGAGGGATGGACACAATACTATTCCCCGGCACCACTGAACCACATA
CCAGTCCGCAATTTGCCCTCTACTCCCACTTCCGGTCGATTGGTGCGAGGGAGTGCCTCT
CTCAGTGCCCCGCTGGGGGGTTCAACGGAACAGTGAAAGAACGTCCCTACCTTCTCAAAT
GTACCGGTCACATCTTATAGCTATTCGGCACGCCTGACCTTATAGGCTAAACTGCGCGAG
GAGTGTTAGATCGTCACAGACCATTAGTGGGTGCTACGCATAGGGCCCCACCTTTCTGTC
ATTACTCGATTTTGCTACTAGACGAGCAATGCGCCATGACTGATCGTGGTGCTCTATCCC
GGACAGGTTGACCCGTATGAGGGCTGTTCTTAGTGGGCACATTTAACTCCGTGGGCGCTT
ATAACGTTTAATCAGGGCAACAAATAAACCCGGATCGCTACCGTCATACAACGCTTCGTA
ATTGTACCTGCTATATGGTCGTATTGTTTCCTGATTTTGTTACCACAGGTTATAGTAGGT
ATCGAGGCTGTTTCCGAGCACTGGGCGAAGGTCTGATCAGATCTTGAGCCATTAAATAGA
GTTAGCGCCGACCTATAGGGCTGGCGTCTATCTCTCACGTGTCGTCATTCGCTTCCTCGT
TTCACTCAACCCAGCGGGGACGTGGGGTTAGCCTCACCCCGTCTCAGATTCGCCAGCTCG
ACGTCTCGCGACAGGCGGATCTAAAGTCGAGACACCCCCTTGCTCCCTGTTTCTCCGCCG
CCCTTACCATTTATATCCTTCTGCACCAGCCGCTGGTACTAATTTGTGGCTATGGGGTAA
GAGGAGAGTTATAGCTTTCATCATCCCACCAGGGACGGCCTTTTCCGTCTCCCAAAGCAT
TTCAAGGGCGTAATTGCGCACTTGGACTACTCCATCGTGAAGGTGTAAGTGAGCCAAGGA
ACGAGGGCTGCTTGATGATTTCGGTTTGGGCTCACATTCCCAAGGGAATTGGCGGAAAGC
GAGGCGGCGTCGGTGAACGCTCGCTTATCGTCGAGGATTGGGCCTCGTGGTTGTTCGCCG
CTAATTCTACCCAGGCTGCTTAAGCGCCCGGACTACGCCTAATCGTCCCTGCTGGATATA
ACGACCTAGACCTGTCGCCCTCACTGAGCCATGAAGAGACGCTGGGACCGGGTGACGATT
GTAGCAAGCTACCGAGATATGGCGCCCAAGAGCCAGCAAATGTGGCTGGGACTGAGTCGT
CATCCTAAGAATCCTTCAGCACCTTCGACATTTGGCTAACTCATGACAAATGCTGGGTTG
ACGGGACTTCGAGCTGCTGATGAGGCGGGATCACCCGGTAGGCCGGGCACTGAACCTCGA
AGAGCAATGCTCTCGTGCAGGCTGACGTGCATGTTCCTACCCAATCGGGTTATATGATGG
CTCCTTTCACATGAAACTAAGCTCAAGCGACGCCCTTTCGGGACTGGCTTAACGTGTTTG
AGACCAGATTCATCGAAACTGCCACAGTGAGAGATTCGTGGGATCCCACGGCCAGCCACA
TCAACTAAGTTCAAAGGGCACCACGCCGGTAGCACTAAAGAATGGCTTAATAAGCGGGCT
TGTGGCCGCTTAAATAGGTACCCCTGCCTACACGGGACGGAGATATCGCGAGGGCATACA
ACCCTTGCACCTGTACCGACGCTGTCCTCTATGAACGCAACGCGTAGTAGTCGACGATAG
ACCGCGCGAGGAGAATCTCCGTCCCCTGAATAAACTGCGCCTAGGTCTGTTGCTTAGTCG
CATGATCTTTTATTGGCTAGGCCCCTTACTCTTCCTGACCACTAGTCAGATTTAAGCGAC
CGCACACTCAGGAAGAGTAGCGTCTCCATCCGTGCGTTGCCTTGGCTCAGTCCACGACTA
TAACATTCCCTTATCGGTTCAGCCCTTGTGTTACACTGCGTAATCCCTAGCCGTGACTTG
CAGAATCGAAACGCTGGTCTGCAAGCTGGTGTTCCCGAGTAAACGTACGGTCAATTGGAC
GGCCGGAATTCGGAAGCCCTCATGTGACGTCGGGAACTCTACTTCCTTCATGCGGTGTCT
GCGGGCTGCTTCCGGTTTCTTTCCAAGACTCGCTATAATTTTAACCCACGCCCAACCTAG
ACTGGGCCGAGAATAATCCGAGGGACGCGCCGACATAGAGCCTCGGCCTTCCTCACCAGT
TGTTATCTCTGCTCCCGCTGAGGTCCCATGTTGACTTGAGCTGGAGGGCGCGAGTTGTTG
GCCACGTGGTCTAAAATGTAGCTGCCGTCATTGTGGCATTGACCGCGCAGTACACCGACC
TGCAACCCTCGAACCATAGATTTTTTAGTCAATGCGTTCGACGCGGTTTATGTCAGTTTT
CATGATCAATGGTTCCATCCCAGACCCTAGAAAAAGGCATCGGGATCAAGTAGTGACCAG
GGAGGTCGGCTCCTCTACGCGAACCTTCGCAATGAGCGCTACTTACTGATCCCTCTTGGT
TAAACCCTTAATTCGACGATGCCGAGCGGTACCTTTTCTCCTGGATCCGCCAACAGACCG
ACTTGATGAGATAAATCCCCAAGCTTCGAGATATATCACACCCGCATACTATCATCTTGG
GCGAGTCAATCCGGAGTTCGACTTTACCGGCTCCATGTACGAGTATACTCCAGATCATGG
GCCTCCACACGCCGCCTGGTAGATATGACTGGTCCGTGAGGCAACGTTCTATGGATTCAA
TCACTTATCAAATCTACCAACTGGATAACCGGTGCCGGGCTCGTTTGGCGGACGGAGCGC
TTGAGATATCTAGGTGACCACTTTGACAGGTGCGGCTCGATAGGTCCGCTATGCCCCCAG
TGAGAGACCGGAGTGGCCTGCCTTTTCCCTAGGCAGGCGTAGGCCCTACTTCCACTAGTC
ACGTGACTGGTTGAAATGGTCGGACCCTGTGCATGCGACACTGCAGAGGCCACTACCTGC
TCGGAGTAGATATCCTGAATGGAAGAGCTCGCCTATGACGCGGAGTGCAGGAACGGGTTA
TAGGACTGGTGTGGGTTGATTGGCAATTGAAGACCATGATCCCGCTCGCAGTAAAGATGA
GAGGACGAACGCCGGTCCAAGGGGAGTCGAACGCACGCGGAGTGCAGACAGTAACGCCAT
TTAAATCGGACGGGGCCGGGAAAGTCTCCGACTCCTCAATTCGTGCTTACCGGCCTTGAA
CGTTCCTCTTCGTTGAAGGTGTTCCGATCTCTCAACATGATTACTCTCGCGACGAATAAC
CGTCCGAGCGTTCTACCAACTGCAGGCGCCCGCACGTGGAGATGTTTGACCGTGCACATT
CCTGATAGACCTATATACGTCCCATTCAACCGTGGTTATTCTCCCCGCAGGATACAAATT
TAAAAGGCGCCATATAGCTCGTGATCGAGCTGGCGCTAGATTATTAAGACAATACGGGTG
AGGTAAGTTCCCCTATTGCAATATACAGTAACGCGATACCGCTAGACAAGGTACTGCTTT
ACCCACCGACAGAGTATCGGGGGTCAGACTGGTGGGCAACTATTAAAGGCACTGAATGAG
GTCATACACTATACGTCTCATTAGCAGTTGAAACGTCTCAAGCACACTTTTATTCCTTGC
CGAGGTGGCGGTTGGCTGCCGATGCGACTGCACGACCCCTCGATAGGCGGTTCTGTTATA
CCATTACCGCCGCGGGGTGACGGGTAGCACTGAAGGCTCTGACAGATATACCAGGTTGGT
GGTGTGCCCCAACAAACCCCTTCCCCTCCCGTGCACTGCTGAGATCTGCAGCCATGGAGA
ACAGCACTCACGCTGACATATACTAGAGCGGCATTGACCTTTACGAGAATGTCTCATTTA
GGAGGAAGTCCAAATTAATCCCTGATTCTTCGTGTGGTATGGAGCTCTCCCGAGGCGTCT
TACAGCCCACTCGCTGGTTCAAGACCGGTTTGGAACCCGTCGCGACGCCGGGTGGGGTCT
CGAATGATGGGTAGCTCGACCGTTGGACCGCCCAGGAATCGAAGAATACGGGAATACGAT
AGTGAGTTAACGCAGAGGACGCGTAGTAGGGAATCCTTGCCTGGGAGCCTCTGAAGAATC
TGAACGGAACTGAGCCGGGGCTGCCCTGAATAAAGCTCTGAAGTGCATAAGATTATCCTT
ACGATTTTGCACCCGTGGCAGGCTCGCGGTCTGCGCATCCTTGGCTCCCTGTCTTCCTAT
ATGGTGCTGTGTTATGTGCATTATCCCACTCTAAGTGTGCATTGTGCTCGGGCCTAAATG
TCTTTACCGCCTGTCGGCTAGCGTTATACTATACCTAACCACAGGTAAGACTACACCGGT
CAAAACGAGCTGCAGGACTTGTACGTCTGGTCTCTACTAGACAGTCCTGTAATAGAAAAG
TCCGCTCCTGGGGCGACTTTAGAAACTAGGCCCGCGATGGCTTCTCCGATTGACTACGGA
ACGACTAACAGGCTCGCCGTCTGAGTTTATAGTCGGCAGGCCTCTGGCCCTCCCTGCCGT
CAGGAGCGTGGTGTTGCGATCATAGAATGTAACGAAACTTTGTCCTCGACTGTTCCACAG
TGCTTCGGTGTTAGCCCGAGCTCGTGCTTTCTATCTGCCATGTGCCTCCGCAAGTATATG
CTGCTTTTTCTGACACACAAACGCTACACTTAGTAGGTGGAACCCAGCCGTTCCCCCCCC
CGGAGTCACTCCTCCGGCGATACCGCTCCTCACTTTTGTCTTTCTTGCGACCTACGATGG
CCGGCTGGCAAGTTCCTGGATATATTGATCAGCGCTCGCAGTTACGGCTCCCTCCGGTGC
ATCTTCACGAGACCGCGCGTACTACAGTGCTCTAGACACACGCCTCGTCAGCTAAGTCGA
GTCAGCTCTGGCCCTAGGCTGCGGGCCGTGAAATCGGACGAACGTGCGGGTCAGACGAGA
ACACTACACTGCTAGAAGCGAGCCCACGGTTGCTAATCCACGTGGGCGCTGCAAGTCGAG
AGCGAACAAGCATTGTAGAGTGCGTTTATCACTAGTTGCCGCGGCGTAATCATCGACAAA
GGTTAAGTATCACAGTGGTGTACCACGTGTCTGACCCGTCAGTCACCAAAATGCGAGCCG
CGGCTGTGCACTTGGCGGCCGCAGTAAAACTAGCGTATACCCGCTCGTAAACTGGCTGGC
CAAAGCCGTAATTTATGTATACGCAAGATCGAATTGCACGGCATGCCTAGGGAGCAGCCT
GCTTAGCGTCCCATCCCTCGTCAAGCCTGTGTTTTAGAAGGGTCGGGGGTTACCTGACGA
GCTACTATACACAATCTAAAAAGCCGGAATACCACCGTTCGCAGTCATTTGGGCCCCACG
TCGGTCACTTGAATTAAGCCGAAGTATAGGATCCACGTTATCGAGTTAAGTGGTACCCTT
CCGGTATCCCTTGTGCCGTTCTGATTTCATCAGTGTAGGACAAGAATCCACCGACAAAGT
TAGTTAAACCTATCCGCGACAATCAACATAACCACGTCCATAACGGAGTATTTTCAACCT
TCTAAATCTTCACTGTCACAGAACTTCATTCCCTGCGGACGTGGTTATTCGGACACGAGG
TGTGGATGCCTCTTTACCCATACGTAGTACCAATCAATCACCGACGCCGACCTCCTTGAT
ATGATGCTTGGTTTTTTTCGTTCTACCTCAACCCGGATCGCCAGAGAAGCCTCCCCGGCC
GAGGGGGACGTCCGACCCTTTCGTGCACCACTCCTCCGTGGTCAGGACTGTGAGCCTGAT
ACCCACTCTAGGCATGAGGCGACAGGCTGCGGATAAGTAGGGAGAGGTGTCCGCAAATCA
GTGCGATGCTAAATTTGAACCGCGCTTACGAGCTTTCACTCGCCAGCTCAAACATTTGCT
GCTGGACGATGTACCAGGCTGCGAGTGTTTCACCCTTTTGCGCCAGCCGAGGTACGGATG
ACCTCAGGGCGGACTTTTCGCTTGCGCGTTTATCTCGTCATCTCCTTCTTCTATCTGCGA
CGATACCGTGCTGCTTTCTTTGGCCTTAGGATATAGTTCTCTCGTCCAATAGAACTCGTC
GAAAAACGGAGCCCCCCTAAATCAGTTATTGGGTACAAGAACTACAGACATATCCCAAGA
CTGGAAGACGGCAGAGGACGAACACCTGTTTCGGTACACTGCGGTCCAGGCACACGTCGG
ACTGGCAGTCACCGCCGGTTAGTAGGTTGGCTCCATCCCCGAACCGCGCGTGGTCATGAT
TTCCCAGTGGGGACCTGGCCGTCGTCTCCCCCATCAACACCGGTGATGCCCCCGAGTTCG
GGAAGTGTCCTGAGTGGCGGTGCTGGCGGTCTATATCCCTTAGATGAGAGTGGCGGCTCA
GCATCACTGCGAACTTGCCGGCAACCTTTAACAACTAAATTCTTGCGCTTCGAAACGTGG
CCGCGCAAGGAAGCAGCCTCACGGCAGTCGCCTGTTGCACGAGCGGAAGATAATTTTCGA
GTCTCGCCTGCCTGCACAACGGCGTAGATAGTCCGTATCCGCTACATACCCAAAGTGGAT
AATATAAAGCTACCCACGTGTGGGAGGGCATAGGCTTGCACTCATTCGCAGCAGGGCTGT
TCCTTTCCGTGTTCTCAGGCTAACTTGCACTATAACGATTTCTGGGGAGCTGCACCCACT
CAAGGGGAATGCCTCTGGTAGTCTCTAACTCTACGAAGTAACGCGTTTATGCTCAATAAT
GTGTTAGCGTACACCGACGTTAAGTCTGCGCCTTTGGAAGCGTCTTGAGCTACCGGCTTT
TCCCGTTGGCTCATGTCAACGTGCTATCCGGTTGCCCCAACTCGAATAACGCTTAATTCA
TACTAAGTCCACGTTGCGCCGTCGACTCTCCAGACCCCCCTTCTAACCCGTCTCTCTATA
ACTGTTGTTCCCATGGGGAGCATGACAACTGGTGCTCCATTCTTACAGGGGAAGGCTGGC
AATCAATTCCAAGATCAGCGCGTGACTTACAATAGAGCAACACGAAGGGAACATTCCGCC
GGCTGTTCGCCTCAGGGTAGACCGCCTTTTGTTCATCAGTCCGCCCCTTGTGGGTCTTGT
CGGTAGTATGTGCCGGTCTCACCATGCACGTCACCTCTTTATTACTCAGTCGCCCTTTCC
CCCCACATCACTTTTAGCGACCTCATTCTCCCCTTACCTCAAGGGATTGCCTGGCATCTC
GAGTCCGCATCCTGTAAAGCAGACATTCGCGTACATAATCCCTTCTCACACAGCCGCACA
GTTGAACGTCAGGACACGCGCCCGTGTCACCCCTCTCCTTAGCGTACTCTCCACATCCTG
GGCGCATCGAGAGGTTATTCCCAACGTACGTCGGAGTGGGTAGGGCACGGGGATAAGTAT
GACGCACCCAAATGGACCGAAGCTGGCTGGAGCAGAGTCCGAACGCTACACGCGACTGAT
CGAGTTTTATGACAGCCCGCACTCCACCAGTGATCATCGCAGGATCTCGGAGCCCCTTCG
TTTTGGAAGGCGCTGTACTCCTCTTTGTCCTTGGCATTTAGCCAGGTCAGCTTATCCAGG
GTTCGGCACTCTCTGCTGCTGTGCATATCGAACCGTACTGCACAGAGGTGCCCCGCCGCA
GCAGGCCGCGCTGACCACGAGGGTTTCTTGCCGACAGATCCTCCTGATCCTGGTGTTTAA
AGATACGTGTGCTCCGCTTCCGAACTGACTCCATAGTCGAAGTTGTCTGTTTGTCAAACT
CGCCGTTCGGAACCGCTTCAAGACGGATGGAAGAGTACAGTTACCTTCCTAACTTGGCTG
CACCACCATTCTGCCCTCCTACGGCCCCCGTATTAGTCCTGAGTATGGCTGTTGATCCGT
CGTCACCGTACCGTCCAACAGAGTGCGCCTAGCACTGTGTCTCCGCGGCCCCCTATCCAT
TGAGGCACATACCACAAGCTGCATCGCCCAGGCAATCAAGTATATTGCAGTCTGGCCGAG
GTCGTTAGGAGGCCAGGCTTCGGGGTCGACTCACTTCGGCCACATCATGCACAACTAACG
TTCATGTCGATTCGCACCCCGGAAACCGCTAGTTCATATCTCTATGCTTTCTACCGTCCC
ATACCAGCCTCTTTGGGTTTTCGGTCCATCTGTTGTGGGGGGCGTCGACTTTTCGCGCTC
AGGACTGAGTCTTTTCAAGATGCTACCCCAATCCGTCGAAAGGCCAGGGCGTAAGACTTG
TCCACACCTATCCTGACATTCATTTTCGTGATTGCGGGGCTTCGTAACACAATTCGATCC
CGAAAAAAAGCTCGCAGTATCGTAGCATGGGCTCTGCCATTTACCATTCCCCCTTGGATA
ATAATACTCAGATTGTGTAGTCGACTGGAACAGGAAGGGACCATAAAACTCATCCGAAGA
ACCGCTAGGACATATCGAGATGAGCTCCCACCGACCCAAAGTATTCACCTCTTTGGCTGA
AGATGGCTCGCACTTGGTCGAAGCCCTAGTCGGTTTTCGAGCGTAACGCCTTGAAGGACC
CAATAGGCGTGAACGGCATAGTTGCTCGTACGGTTTCAAATTCAGCCACGCTCGCCACAC
GGGCTTCCGCCAATCATTTTGACTCATTTCCCGACGGTTCGAGCGCGGTCCACTAGCCCC
GCCAGAACTAATCGCAGCGCGCGTTAGCGGATCAGGAGGCTGCGGTTCCTGCGAGTTTAC
GTGAAATACACGAAGGGATGATCTGAAAACGGAGGCGCGGATCGGATTGTGACGCCCCGC
GGCCAACATAACGGCCTTTCCTGTCACACCCATATCGTGGCAACTGTTCCACCTCGTGCC
AATCTGCTGAATTCAGCCTGATTCTTGGCCCGGCTTACAGCGCGAAGCGCAGCATATAGT
TCAAGTGCCCTATCAGAGATTGGCCTGGAGACGGAGATAACGACAGCCAGCCTAGTAAGC
CTGGCCAAAAATTTGTAGTTTGGTACCCCCATTCGGGCAGGACCCTGATGCCGGTTTCCT
TCGTCGTGAGAACTCCGTCCTATTTTCGGTACCTACTATTTTTGGAAGGCCCTGTGTAGA
TGATGAACGTCTGAATTCGAATCGTCTGTATTCAACTGAATGGAGTTCCACCCGATACGC
ATGACGCCCCGTATATCCCGAACTCCCAGACTAGAGATCCTTACGCCCTGAACGGAGATG
GTGACTGAAGCGGTGGGATCACGGCAGAGGCACTCCGTAAACGCTCTGCCGACAGCGGCC
CTTGAGTTAGGCAAGCCCCCCGGTTTCTGAGTCGGGATATGCTCTCAGGCATTAAACTAA
CCGCACGCGAGGCCGGAGAACACAAAGTCCCGAAAAGCAGGTCCTGGTCAAACGAGCGCC
GGATTAGGTCTATGGCGAAATGAGATAAAGCGTCTGTGCCCGCCGGATTTTATATCGGGC
GTTTGGTTGAAGTGCTAAGGTATTGCACAAGAACACACAGCCCCCCAACCCCCTCTCCTT
TGTAGAGCACCGCTGGTGGTGCTACACTATAAATGCGTGACTTGCCCGGACACTCACCCG
TCTGTTTGACCCGGGCCCCGAAGGCAACTGTCCTAACACTGCATAAATCGCCAACTGACC
TGCCTGCTGTACGCTCGTGCAGCTTTCGGACACGATCACATAGCTTAAACAGTGCTCGAA
TGTTTACAGCTGCCCGGCCGACGACCACACCAGGAACCCTGGGGCGTACCTAGGCGTTGG
TCAATAAGAGTTTGGATCATCAAAACCGGACTTCCTGTGAGGCCGGCAAGGGGGCCTAAC
ACAAGTGTAGTCTGCTCCCTACAGGGAGGTTCGATCGTTGCCGAGGTCGCTTCCTTCAGG
CAGCGCGTCTCTTCCTCCCTCTCCTGGGTGCCTTAGTTCATCACACCCCTTGGGCTGGGA
GGCCTGGAATTTCCGGTAAGCTACCTCAT-CCGGTATGCCACTTCCCTACTGGCGGCAAT
TAAATTAAGGCTGGGGCGCTTGTCGGGTAATCGTGCTCTCTTAACTGGATTCCGTCTGCT
AGCCCTGATAACTCGTCGGCAAGTCGGCGCGCGTAGTTTGCACCTCTAGTGGCTTGAACA
CCCCCACCCCCGGGCGGTTGGGTGACCCAAGCCTGGCTGGTTGTGACCTCGGCTGCGCCC
AAGGGATCCTGGTAGGGATCCCTATCTGCTCTCTGACCTTGTATAGGCAACACGACAAAC
ATCCCCGGAATACCAGTTTGATGGGGGGGGAAACACGGATAGCACGCAAGCATGGTCCGC
GCAACGGAAGGTGCGGGAAGACCCGGCCCGTCGGGCGCGGCCTCGCGCTGGCGATGATCG
GCGTCCAATGTGCCTCTTGCCTCGATTGGTCCTATGCCATTATGACAGCTTCCCCGGGGG
ATTTGGTTAGGGTTCGGCTGATAGTGGTTCGACCTTTGCTGTCTCTTCCAAGTCGCTAAT
TCAATTTCAAGGAGTGATCACCGCTCGAGAAACCCCTTGAATCGTCCCTGCGTCTGGCTC
GTCTCAAACTCGCTCTTACAATCTCTTCCTACGGCAGCGCTGCCAAACTTTTCGCCCACT
ACGGAGAACGCGAATAGACCCTGACACGAGTTTCACCTCCACGTTCGTGCACCTGCGTTT
CTTGAGTCCTCTACGATCCACGTCTTGGGTGGAGTTAGTCATTTTTTCACATCGTAAAAA
CGGAGATTGCGTTGGGTCAAGAGGGTCACAAGCCTCGCAGCCATGCTCAGCTGTAAAGTG
CCGCGTGTATTCTCTCCTTTAAATATATGGTCCCTATAGCTGCTCACCGACTGAGATCCG
TTCAGGTTAATAGTCATATTGGTCGCTGAAGGTAATAGACCTATTGCGTATATGTATCTC
CAGTTCCACGGTCGGGGACGGATTCCGTATACCCTCTTGGTCACTCTACGGGAGCCGTGT
TTGGTGATCCAGGCCGGGAGGGAGACCAGTGACTGTAATGGTGCTAGACCCAACGACCCA
TCCTGCACCGATAACTGGGGATCCAGAAAATTGCACAAGTATGTCTACAGCGAAGCCTAT
CAGAGCGGGACCGACGGGTTATGGGTGTCTTTTGACAGCGACGTGCTCAAGCCTGTGGTT
CCAGTCCCTTATGACCCGCTTAGAGTTAGCGACTCAGTACGAGACGGGAAGACATAACTG
TGCTTCAGCCAGCTCGGAGGCGCGCCTAAGCAGGCGACCCTCTTGTTTTCGAATCGCGAA
AAGTAATACTCCGCCGGGTTTGCTGCCCTCTCCCTTCCAATCTAGGGTCTTCGCGTGCAA
CAAGCTCAGGTAGTGTAGCATCTGGCAGAGAAAACAGATAAGTAATGAGACATGTCGGGT
CATAGCTCAAGTTCGTTGTCTGAACATGACTGGGCAACGGCCACCAGTAGAACAACTGCT
GGGATGAACGAAATTGCTTTTCCCCAATTCAATCCTCGGGGCACCGTGTTGTCGTAGCTG
AAGAGAAGAAGTTCCGTAAGCGTTTCTGTAAGCGCAACATCGTTTATCCACACCCCTGGT
CCCTTCTTGTTTGCTCACTTTTCCAAGCCGGAGACGTTTAACCCGTACTCGATTACAACG
GTATCTTCTAAACGAAACGATGTCAGACGACCTTGACCGGTGCCAATCAGTGATCATACG
TAGTAGTCTTCAGACCTCATGACAAGTGGAGCTCCTCCAGGCACTGTTTCGAGGCGGCCA
CTATCCTCCCCCGAAGATTTCACCTTCGACACATGTATCGTCCTACAAAATTGGTAATTT
TATATATAGTACGGCCGTTGTCTATTCATACCTCTACGCTCCACGCAGATTCTCATTTAG
GAGTGCTTCGGAATACCCCATAGGCACAGAGGCCCTGATGTCCGAGCATACCTCGAATAT
CTCCCAGACGTAATACGCAAAAGCGTCGCGTAACTCAAGACCATCTCTTTTCCTCTGTAC
GAGGCTATGGCCGATCATGTACACATCCTCTTAGGGTTCAGCAGAAGTTCCACCGCTGAG
TCCCGGTCACCCATAACTATGCCCCCCCATGCTCGGGAACTTACGCTGAGTAGCAATACG
TGTAATAGAGTGGTGATCGGCTACCAGGTTCAACCACGGTTATCCGTCCCAAGGCACTAA
TTCCTCGAAGGGGTTTCGGAGTTGGGAACGCGCTGGACCTCCGGGGGGATCACCAGGCCT
ACCGCAAGTCCACGACATGATGCGAATGAGTCTGTGAGCCCCCCCGATTGTAAGAAATAT
ACATGCAGGGCTCACGATTGATAGACACGTCCCGACCGACCCCCCCTGACATGATGAATG
CGGATAAAGAGCTTATACGTCAGACAGTTCAGCTACGGATGCGAATGTTACCACAGCATT
AAATCAGTACGATTCAACAGCCCCTCGTGCGTCATTGTGAGAAAGAGGGTATTATGGGAC
TTCGTCCAATTGATCATTTCGAGAGTGGGCCTCTCACCCTATGCAGTTCTGCCTGATGCT
TAAGCAGCACAGAGTCAGGCGTCCACTTTGGTACCCCGGCTCGAGGCAATTTAGCCCTAT
TACGATCGACAAGTTACACTTATCTTTTCTGCTTTCCCGCAGAGTGTCGATTCATGCTTA
TATCCAATTGCACGAGTAAGTAACGTTGAAACAATCTGCGATCCTCCCACCAGTTGATCA
TCACTGCTATCCAAAGAGTACAGAAGGAGACAAACCTTGGCATGCTCTGCCGGATGCTAC
GATTTAGTGACTTATACTCCACTCAGACACGTTATCTTCCGAGTTAAGATTGCCCTACAC
ATTCCATAGGGGCCTTCACTCTCAGCCTGCCGCGCCGTCAACGGAGAATGTCAATGGCGG
ATCATGACTGGTATTGTCGTAGCCTTCCCCCGGCGGGCGCAGCATTACAGCAGTCCCCGG
CTCAGGACATCACGGACTGGTGCGGCATCACCGACTACTTCCTGCCCGTCAGAGGACGAT
ACGTCAATTCACCCGATTCGACTTGTCCACCCTTGGGGGGACGTATTAACTTAGTAGCTA
GCAGTTGAGGGTTCGATTGTGTCGAGTGGCCTTAAATAACTGGGGGTCAGGCGACCATGC
GCGCATGAGGCATATGCAGTATGATAAAGGCTCTCTCACTTTAACGCTGTTGCCTTAAAG
CGCTCCCATACTCGGCATCCGTCGGCAGAAGGCCCCGTCAACGTTGTGAACTTTCCACCC
GGCCCAAGAGATGGTCTATGTACTGACTGCCGCTTCAGGCTACCGCCTCACTGTACCGCG
TACGTACGCGACAAACCAACCTGAATGAACATCCTACGCGAACCTAAGAAGGCGTTGTTA
GTGCAATGTCAGAGTGACTTTACATTTCGGTTTCGCTGTATTCAGATCGTTACTATTTTA
GAGCTTAAGTGCAGGTCGCCGTGGCCTCATACGATGCGCATCCCCTGCGGTTCCGCCCAT
GGTGTACATGTCCAATCCCCAGACTTCAGACTTTCGGCTAATCTCACCACGTGACAAAGA
CTGTATAGGACGTCCCGGGTTACAAATACAAGATAGGCTCAAGCTACTGAAAACCGATAC
GCCGGCTTATTCCTATTTCCAACCCGGT
>SRR364665
GCGTGGTATAATAAAA-AAAGTTGACTTCCTGCACCCCCGTCCTAGAAAACAATCTACCG
GAGATCCCTTAGAGCCCTAAATGCCTAGAAAAAACGATAGATTAACCGTCTAATCTATCG
ATAATTTCCACTCTTATATTGTCGAAATAATACCTAGCCCAGTAAGCTTCCCGGCAGCAC
GAAGACTTATCAATGCGCCGCAGACACACAATGAAGCCACGAGGTCCAGTTGCATCACGA
CGCAAGCACTCCCATGATTGGGGCTGCTCTTC-ATTTGACCTCCCACTGCGTACGCCTGT
GTAGCGAGTCGCACCTTAAGCGTTGGGCGACGCCTCGGTGCCAGTTTCGCTCCTCATTTC
TCAATCCGCCTATCTGCCGAGGAGTGGTTCAAGCGGACAGTGCCAAGGGCTGTGGGTTCC
AACGCAAGTACCAGTTCCTTCGTTAAGGGGTGGGGAGGATCCTCGTTTTCCTTTCGCAAA
GGTCGTCAATCAAGTCTGGTTACTTACAGGCAATCCTCATGAAGAATCCCTGACGGTTAC
AACTCTCAACTAATTTAAAAGCCAACTTTCATCACGTCTGAAGAGGTTTCGTGAAAGGGA
CTTTGAAATATTGAGTGACGCCCAAGTTGAGGTTCTTCATGTGTCCCAGGCCCGATGAGT
GGCGGAAAACCAGTCAGCCGCTGCCAAATATAGGTTCGCGTTATAGTGGCCTAGCCCAAA
GGCTACTGCGATAGTTTCTCCTGCTTGGTGGCAAGTATGTCCGGGAGCCCTCGGTCCTTC
GACGACT-CACAACAGCCTCACTCGACGCAGCACGTCGTAAATCCGGGGCGAATAAACGA
CCCTTCTACCGATCATGACTTGCGTGCATGCGTTCTCGGCGGTGTAGGATGGGTCATACT
GTTCCTTGAGTAATCCGGGTCAGGTCCTCTTGGGAGCGCCTCAGCCCCGTGGAGGGTACT
AGCTAAGACCACCTTACTGTGGGTCCCCACTATTTCGGGTCTTGCGCGACACGGACTTGT
CGCAACTTTTTAGAGCATTTGGCCGGCCCCGACTAGGCGTCGGCGCGGGGAGAAGCAGAA
CCAGCATTACTTGAAATTACCCCTGGCCTTAATGGTAAACGATCCGAACAGCTGATATCG
TCTATAAAATTGCGAACACTTTGACCGCGTCGGATACTTCATCCCACCCCACCTTAATTA
CAAGGCAATGGTGTCCAACGGAGCATAAGCCCAGCTAATGCGCCAGGGGAGCACTCTCCC
CCCGGCGCAAGTGCCCTAGGAATGTCTTCGATCGCTGGGGACTATGCAAAGCGCCA-CAG
GAATCACTGGGGAAGCCTCTTCGTCGGGGATGTCAAGTAAAGTACGTACAACCTGGGATA
CCATACGTCGGACGGTAATGCGACTGGTTTCGACCGGCTTGTGTCTCCGCCCTGCCTTCC
CCAAATACGGAGTATCACTCTCACCCTTCGCAGGCAGACAGTTTGTATCCGCGGCTTGAT
GGTGCCTCCGCTCCGGGCGCCGTAGCGGCTCCA-CCCTAGTCTTCCTATCCGACTCCACA
CACC-GTTCGCAGTGAAGGAGGACAAATCGAGACCCCGCCCCTGACGTCTTGCACATTGC
TGACCCCATGGAACATTCGGGTCTATCCGGGCCGCTTAAGCTCGGGTAAGACGAGGGCAT
TTAAGCAACCAACAATATAGGGCGCGTAGTGTTATTGTGTCAGGGTCCTCCGAAGAAATT
GATAGTTCAATACACGGAATTTGGCATCCGCCCTGGTCTTATAGTGCTGTGTCATGGGAC
TTCTGTAAGGGATGCGGACAAGACCTGACGAAAGTCTTATACCACAGACCCCGGCGAATG
AATTCCTAT-GCCGAGTTCTTGCACAGGTACGCCAAATGATACTCACCCCTACATTTTTC
CATATACGTCAGTAGACCACAATGTCTTTTACCAATTCCTTCATAGCCTTGGCGTAGGGA
AGCACGCCCTCGGAACTCAGCAAATGAATCACTCCAAAGGTGCGTGGGTACGGCGGCCTA
ATTGGACACCGGTGCGGTAAGGACTAGAGACAGACTCCCTGGCAGGACCTTGGCTGGGAT
CCCGCTGACGTCTTCACTGAGTGAATAGTTTGCGCACACGGCGAATCTGGACCAGCGCCC
CTACCCCGAGCTGTGAGACGTTCGAGTATCGCCCTGAATTGAAAGTCTTTATGCCGACGA
CTTCAAAATCTAATGCTCGTGTTCGGGGCCCTACTAAAGAACTCTTGTAGTCCTCGGTAA
CCACATATTCGTAATTATAATGTTTTCTGGTGCCCAAGTGTCCAATGTGCCACTGCGTAG
TTGGAGATGTACGCTATGTTTGGCGCGGAGGCAACCTTAACCTTAGTTTATCCTCAGGCA
AATAGGTTGATACTGCCGGAAGGATGCATCCAATTTCTCGAGGGCATTGTGATGGAGCCG
GGCGGCTTCGCCCTTCGCGGTACCCACGCTTAGTTAGGCTTTGACTGACGCGGCCAGCGA
GTGTCAGTCCGACGTGCCGGCAAAGCGGAAGTCTCGGACCTAAAGATTCGAATATCCTGC
GAATATAGCCTTGTAGAGGATATACGTCCCACTGGCACAGACGGACCAGCCCAACTTCTG
GTTACACCCGGGAGGTTAATGTATATCTCCCCGCTTATTCCTAACCCAATAATCCAGTTA
GTACCGCAGGCCTATTGCACCCCTCGCATGTCTCTGTTAATAGCAACGCTGGGTCCTCCT
GAGTCCATCGATGCGTAGAGTCCAGATGAGCGCGCGCCTCTGAAAGAGCAGGGCGCGCGC
CCCATCTCGGACCTGTCGCAACCCGAACGCCGACATCGCGGGGAAGCGCGGGCATCGATA
GAAGCTAAATGAGCATCCATTCGAAACTTTCGCGACAATTTTGTTTGGTTATATGTGCTT
GGTCTATTGTCCTACGTGAACGACCACACGGCATGGTAAGCCCAGCAGCGCTTTCTGGTA
TCAGATACGCGTGGCCTGCTCCTTTTCGCCATTAGGAAACCACGGGATTTTTTTACATCG
TTCTCGATACCCGGCTAACTGTGGAAAACCGCGTCTTTGACCTAGAATTCTACGGATTTA
CTTCGAGTGCGGCATCAGGCCACAATACATCCAACCATTGAGGGAGAGTTGTAAACCTAC
TTAGCGATTTAACATGCGAGGGGATAGTTTGTGGCAAGGGGTCAGGGCCACAAGGGTTAC
TGAACTTACTCCGGCACATCGAGATATGAACATAGGCGCGAAGTAACGGCAAAATATTCA
CGTGAAAAGGACAACCCGGTGATAGGCTGAATCCGACAT-TATCAATTTCGCTTTATTCG
TTTCATACATGACCCCTGCACTTCGTGCAGATCTGTCCCCACAGAGGAACCGCAAAAGGC
TCACCCGTGTAAATAGCGGCGAGTAAACTGTTGCACGCCGGAGAACCGGTGACTATGACG
CACCTGTTACAAAGCGACTTACAAGCTCGACGTCCAC-TTGCGAGGGTGAATGTACAAGG
GTCGCGCTTCGACTCCAAACGTACTGAACTTTAGCCGCAGAAGGGATCAAT-TAGGCGCT
GACCTGCTATGCCCTGAGTTAATAGCTCCCTAGCCTACGGGAACGCCCCACCCCTAGGTT
TTGCTAGCTGAAATAATCAGCTAGCAGTTGACAATCCAAGACCAATAGGGCTTCGCTGGA
GACCTCCACGACCACCAATCGTTGGTGTGCCCGAAGACTACACCCATGACGTCGCCTTTA
ACCGGTGGTAACGCATCACCGGCGCTACCTTTTTTGAACTACTAGCGCCTACGTAACGAT
CCGTATCCGCGGGCAAATCAAATCGAAAGAGAAGCCGTGGTCATTATAAAGCACGTACTT
TACAATT-GGGGACAGAAGGAAGATTTCCATAGTACCCGGTGTACAGATATCAGGCCACG
GGGTATATTCGTACCTTCGATCAGCAGCGCTTTATCATCTTGTATATGCCCCCTAGGAAC
GCAGCTGAGAACAAATATTCGAGGCGATTGTCGGGGTCAGGTCGCGGTCGCCATACTCGG
TCTCACCCGTGGCACGATAGAAATGCGCATGTACGGACTAACGGGCAGTTTCGTGAGTCC
CCCGGGGGTGGCCTGCGATTGCCATTTTCTATCGTGAGATTGTAAATGTCCATCTTAGTG
ACGTTAACTCGACCTGTCCCTCCCAGCATTTGATCTTTGGCCTCATCGTGCCTCCCGGCC
GCCCTCCAGACCATCTGCTCCGAGTGGAGCTGCGATCCCGCTCACGGTGCCGTTGTGGTA
GACACACAGCACCTAGTTGTGATAGGCCGGAGAGTCAGCCCTACCCATCGCAAAAATGAT
TGTAGCACTAGCATTGGATGGATTGGTTAACATATTTTCGAAACCGGTTAATTTCGATTT
CACTTTTGCGAGGACAAGAACAAATTATTAATCTCGCGCTTCCGTCCGGCATTATACGGA
GGTAACCAATGGCACATTAGCTTCCCAGCAGCTAAAGGCGGTCTAAGCAACCGTCATTCC
GGATCAATCGATGTGATGCAACACAAACCACATTCAGGGAACCTACGTGCGGATCACTTT
GCACATCTCCCCAACTAATACTGCTGCTGGTGTAATCCCGCCTGTATGCGCAGAGCCATC
ATTGTAAACCACCTCCCTACGTACTTCCCCTCTGCGGTATTTAGCCTCAGCGCCAGTATG
GCGCAGTCGCTTCGGTAGAGCGCACTGATTCTTTGCACCCGCCAAGTCATGTGGATCGAT
CACTAGCTTACCTGGAACGGTCCTTCGAGCACTATCCCATTACCCGCT-CCTAGTACCAT
GGTCATATCAACGCCTCGATACACGGGTGAAAGGGGTCGAATTGCACAATAGTTACGTAG
CAGCGGCAGGTCTGGAACCCAATGGGATAGGGCGAAAGAGGGGGAGTGGGGAATACCACG
GCATAGCGCGTATTACTGCAGCTGAAATATAAGACCGCTCGCCCGGCAGTATTCTCTGGC
ACCAGGTCAGTGAGATCAAGACATCCATGGCTCTGCCGGTGTGAGGCCAAGGGTCTGAAG
TGGCGTTCAGCGCAGCAGGACTTTCTCGCTAATCGCACCCCGGCCGACAGCTCATCTATA
TGGCGATTCATTGCGCACCACTGCTACTGCGACTGGCGTGCAGCAGAAGCCGGCTATGCT
AACGGTATAAGCTCGGTCTTTATTCCCGAATATTGTGCCACGCTCTGCTTCCTATCGTTG
TACGCCCATCTGTCCACCGCACGCTCCTCTCGGGGACTAGAACGCTACGGAGGCTAGGTG
AGAAATTGTTGCTGGAGGAGGCGAGATTTGTAGGCCTTTGAACAAGGAGGTCGAAGCACG
TAAATAGTTCGGGGGACAACAGCCCCTTCCATTTTACGGTTAGCCTCACTGTTTGGGTGG
GGCTATCCGATTAAGAGGTGATGTAAATACGTGATTTGCTCCGACTATCGTAACTGTACG
ATGTTTGAATGCGAGGCCAGCGCCGGGTGGAACTCAGTCGTTCCGATTACGATCACCCGT
TCTGGCGTGTATCCTCTCCCCCCGTCCCTATCCCCGGGCTACGGTAATCTAGCTAAAGAA
CGTATTACACTCGGAATTGACAACGAATAGCACCAGGATCTAGGCATTAGTCGTTCCTGT
CACGCGGACACTAGGAAACATAGCTTAGAATGACCCCGCACATCAACGAGGAGAATAAAA
GCTGGTCCCTGCGGCGACAGAGAGTGACAGGCCCTCAAATTGTTTGCTCGTGCCGAGGTG
TTGCTTGAATGGCGATACGCCAATGTGAGGACTCCGACGATAAGCCGGCGGTGGAGTTCC
CTGCATGGGAATGGCCTGATTATGTCAGCAAA-TGAGGGACATTGATAAGCGCGATCGCG
TGCTCGCTGGGTTGCTCAGACCTTCACTCATCCCGTGCTCCAACGAGCCTATACTGACCT
ACC-GGCAGGGAAACGTTACACAGCCTATCGGAATTCTAGCGCCGAGGCCACATTCAGGC
CTCGGAATCTAAGCGGATAGATGGCCAGTCCAAGGTGGTGGTATCGGAGTTCGTTGGTA-
GGGATCGCGCGTGAAAAAGGTGCGATCCGAAGTTAGGGCGTTAATCTAGCCAGAGGACCT
TCGGAACAGCTGGAGGTTCTCGTTCGAAGCCCACATAGTTTTCGGTCCGTGTATAGTGAG
CAAGGACTAACGAACCGTTATACCACTAGCAGCTGGGAGCGGATAGATCGCAGTGCGCTA
CCAACCCGCAAGGCAGAACGCGACACACCAGAGGAGAAACCGCTTCTTGGGCACGCTTTG
ACCCAGGTAAAACATCAGGATTGGGCTTGGTATGAAAGACGCCCTGTTCTGTTTCAACCC
TAGGCGTTTTCTGGCTCGATCATGAAGCCCCCTAAATAAACTCCCTAAATGGCGTATGCG
GGAGGTATCGGTAGCATCTGCCCCCTAGCCCATGTGTGCCGTAAATTCTCACCGCAGAAA
GCCGTACCCAGTCCAGTGGCTGCGAAGTTCACTCTGCTAATATTGTATGAAGAGCTAAGC
CAAAAGTACCATCTTTACAGTGCCAAGTAGGTGGCGGCCGGGGCTGATGGGGATAAGTCA
GTAGTAGTATAGCAAAGCGTTACCAGTGGCAAGGCACTTCGACTCGGAAGGCGACACCTC
TTCATCGCGTACTGTGGAGTCATGACGCGCGATTTCTTAAGACAGCTTGGTCTAGCTCAG
TTCGGGAGTTTTTCAAGTTCTAGATGCTTCCGTTGCAAACTCGCTTTCCTGAGAGCATAT
GTGCCAATAAGCTACGAGTACCGGTCCACGTATAATAAATTTTGGAAGATTCCGCGTCAT
GTGGAAACGTAAGTCACTACACGTGGATCCGCTCTAAATCGAATTTCGCTGTCACTTTTG
CTGAGGCAGATCGCGCTCACGGTTTCTTATGTGAAAAGTATT-TATGCTTGGCGCGTTTA
GCTCTATTGTTTGCACGACAATGCTCGGCGGGGCAACATTCGTAGCGTCGCCGCAAAGCT
AGTGCGGGGCGCACAATGCGAATTGGAGCACGTCTGTACCAATAGTATGGTATCACACAT
ATAGACGATGGGGGCGTTTTCCGCGAGCAAGGAAAGTGTGCTGCACGCTAACGCCGTACC
GGTTTAATACCCGGACCCGAACAAGAATCGGCCATGACTTTGAACCCATATGTTTCATGT
GCACCCAGAGGACGTCCAATATTTTTGACCCATCTACTTGGTGAATTTCCTCACGGGTTC
AATTCTGGTAGACCTACCTAATGGCTACTCCCGCAACCCTATGTTACTTTTGCCAGCCTC
CGTACCGCGATAGTCCAATCGTACGGAAGCGTAGGTCTCCGCGCTGCAGGCTGATGGACC
TCCGACACTGACCGTATATGGCACCACATCGGTCCTTACCCACGGGCGGACTGAGAATGA
TGATCTACACACCAGCGCGTTCGCCTGTCATCGGGTGTGTTTCTCGCACAGGTCTAAGGC
AACAATATTTTCTAAAAGATTACGATAACGGATTCTTAGGCCCAGCTGAAATGCTTTCGC
ATTAGTTCGTGTACGTAGCGCAACCGTAGAATATGTTACTGGGGGCGGAATAGCGCCGAG
CACCAGGTTACCTATATGGCTTTGGAGCAGAACTCTCATTTACATTACGGGCGCTCAGAC
ACACCTTATGGAAAGTCTCCTGATCGTCTCCCAAACCTCGGCGTAGAGCAAAGTTCAGGT
GGATCGGTATAGCGCGTTCAGTGACTTTCGCCGGTACACTGTTGGAATATGAGGCCCCCT
CGTACATATTTATTTGGCTTCCACAAACAGCTTCCACCGTCCTGAGGAGAGGGTCGGTCA
CCAGAGCTTGTCTGGTGGCCGCAACCGTATAAGCAGCACCTTTTCGCTTAGTGAACGTTA
CTGAGATTTCTATCGGCAGGAGGAGTCCTAAGGCTGGGGGATACTCACGGCTTTCCCACA
CTTTACAAACCCGGAAGAATAAGCCATGGAGGGGGATCTAATGCGCGGTCAAATCGTTTA
-GCGAGCGTGACTGATCTGTATCTCGCCAAGAGAGATGCACTTTAAGCCCGCAGCAGATA
CGCGGAAAGGCGGCGTGGATATCACGGCGATACAAACTTGCCGAGCGTAAGGTTCAAGGC
AGACGGCCAAGATCTGAATTGAGATCCTGCTCGTGGGTTTATCGACCGGGAAGGACACTA
TAAAAGGCAAAAATAATGTCGCCACATGGCAGGGCTAGGGGCCTTCGACCACCGCGTAGA
AGGGGAACCGTAGAGGATTTACTCGCCGTACGACAAACAACCTAACCGACCCCTCCGACG
CAAGATTTCTGTCTTTGGAGTGAGTCGGCTGTCTGGGCGCACGGACTTTCGGCATGCACC
TCCAGCGGCGACCCTTACCGCCTGCGGACGCCGGGCTAGGTGTTTCGACGGATTCCGTGG
CCGTGAAGTACTCGTGTAGCATCTTTCCGAGCGGACTATATACTATACCTTAAGGACCAG
CCCCTGTTGTGATGGGAAGCTTGGCTCAGGCAATCAAGTGCCGCCCCGCGCACACTTAGC
GCGACTTGCTGGCGCACTATTTGAAGGTCAAGGTTTCCCCTCGCACCCTGGCAATGGAGT
AGTAGAGTGGAGCGCGCCCGCACGTTATACTTAAGCGGTCTACGTACAGCAGAGATTGTG
ATGCGCGTGTAGAAGCTGAAACGATGTTCCGCTCTTCACGATTAACCCCACCCCTCATCG
GTACGACCGACCGTAGTGCGGGTCAAGTGTCCCTAAACGGCCCGCCAATCCGAGATCTCT
AAGTCTCCCACAGCATCACGTAGGTGGGGCCTGCCGCTGAAGCAAAAGATTACGACAGGG
CCGTCGCTGCGCGTGGTTACGGGGTTTGCACTATGAGCGATTTATTTTGCGAGCATCACG
GCGATGGATCGGGAAAGGGCGCGTACCAATGAGTCAGCCCTGAGCACCTGACGGAAAGCA
TCCGGACAACAGGTCATGAGAGTTCGGTAGCGCAGGAAAATGCCCGGGCAGGAGCAATAT
CAGGGTCCACGTCGAGTCGGGGTATAGCGCGGTCTAGGCTCGCCAGCATATC-GTCGGGG
TGATCGCGTATGGGCTCGTCTGGCGCCAAAAATTCGCTCGGATTTTACATCCGGAAGGGG
GTTGGGAATTAAGTGGTCGGTGGGCAGGGCTAATTAAAATGGTTTACAATAGAGTGAGCG
GCGGGTCTTACGAGTAGAACTGAGACAATGCCAGACGGACCTCCAGCAACACCGAAGTCA
CTATCCGTCGCGAGGGTTTCGTGTCCTCTCGACATGAACACTCACAGAACGGGCAATGGC
GTATTGGTAGCGGGCACTTGGACTGTGGTCCGTGTGTCGTCCCGGCGCACGCCATAAACC
GCCGAACCAAATACGGCAGCCCTTGACATTGCTGTAATGCCGGTCCTCATTCCAGTACTC
ATACAGTTGGACCTTCAGGCTGCATCGTGCATCGCGGGCGGCTCCAATGGGCCTCGCGGA
CCCGACGAAGTAGACGCCCGAGCCCACTTGCCCTTGCCCGTACGAATCGGCATGGCAGGC
TTTGTTAATAAGTCGGACTGAGATCCAGGTGGGTAAACGGGGAGCATCTTAAGAAAGTGA
TGCTATGTCTGACTCACAATTCACGTGCGAACTGGGCAGAGGTATCTTAGGTGCGCAAGA
CACATACGATACGAGCTGTGGGCAGTCCGCCATCAGCTGTTTTGGCCTAAAGGATCGCTC
TGCATTCTAAAAGGGTTGATGTCATGTGTAAGAAAGCAAGATGAATTCTTAGCACGGCAC
CGGTTAAGCAATGATGATGGACGGTAGGCCTCGGATGTAGCTCGAACGACTCGCCCAACC
CAATCTCGTCTGGGGTTGAGGAATTGCCTGATCACTATTGTTTATGGGGTTTTCTACGGT
AGGAGGCATCAGAGTAACCGGGCCAGGGGCAAGAGACGCCAACACCAGGTCTTGTCCGAC
AAGGAGGCACTCGGCTAGCGAAGGTCTATGCGTGTCCGCGAATAAGTACGAACGTAAGCC
ATCATGCGCGCTAGACGAAGCGTAAAGATCGACGATGAAGAGAGGTCCAAGTGATAGGCC
TTATCTGAATTGATATGTTGCGAACAGTCA-GCATGGGTACAACGCCCCCTTTGGTGGGG
CCTGCCGCTACGTAACGGTCCAAAGACAACGGGATCAACTACGATAAATATGTAAAATAC
ATGTACGGTCTTTGGGCAGACGGATCGGACGCAAGCGGAATAATGCGGCTAATACTCCAG
CGGAAATGAGGGGAAGACCAGGCGGGAAACGGAAAATACGGACCATACGGCGTGGCAGAA
TGATCGGCGGTGGAGACGAGCGAAGACCAAGAGCACCGAGAGATACACGCCAGGAGGGCG
ATGCACTACAATGACCCACATGGGCTAGGACGAATGAGAAGAAGAGAAGTAAGGTAAAGG
CA-AGCAGTGAGAGTCTCTCGGTACACCTAGCTTCCTCTCTTTGCCCAAGAACTGGATTC
AGGACGTGCCGTTGCGTGTGTGTTACAGCGTGTCGAAAAAAGAATGCAGCAGATCTACGA
TGGCGTTCGGTCGAGATGGGGGGAGCACCATAGGCAAGTCGGGTGTGAGATGTGAGCCGA
CAA-ATACTAGAACTAT-AGCGTCGACCTGCAAGCCAAACGGGGTAGCGACTAAGAGACA
CCGTTACGGCCAATGAACACTTGGGGCGGACAACGCGGAGTAGACTAA-CAGACTCTTGC
GATTCGACGGGTATGCCATGCGGTAACGTGAAGACGCCTGGCCTATATCAAGGCAAGCCG
TGGTGCACCAATAGTTATACAGAACTTCAACGTTTCAGCGACACGGCAGGCGCAGCCCAG
CAGGCATGATGGGCCACTCGCAGATCGATGGACTGTTTGACGGCAAAAGCCTTATGCAGG
GAGAAGCTTGGGCGAAAACAACGCTAGAAATTGTGTTAATCATGCATTACTTGAAGGTTA
ACATAATTCGATGCGTGCAGCCGATTTAGACTCGTTAGCTTTCCGTCGACAGACGGGTGC
AAGTTTCAGCGCGGGTGGGGGTACTAAGGGTCACAGGATAACCAGCAGGGTGCATTGATC
AGGTTCTGAAGCCACATACCCGGGTGAGTGGCTGGATGTGATGCTTTTCTGGTGTACCTG
AAGTTTATTATATGCTCCGCGGTCCGCCCTGCGAGTTGAGATTTTTATGCTGGGTTCTAT
ACAGGGTCCGACGGACGTACGGAAACTAACTGGGCATCTGTGCATAAATGTGGCCTGGTT
TGACGAGATACCGCAGTTCTGGCATACTACAGGAATGAGTTTGCTGAAATCGCAGGCCAG
CCTCGGGCTCCGTTCCTGGGCCGGTAACGGACGGCCCAGAGGGTAGTTATACGCAACCCG
ACACCAGCATCGCTGAATTATCAATATGTATTAAGCAGAGCTGCTCGCCATTACTAATGT
GCCCGCCCTAAACGTCAAGGGATCACGTAAGGGCATCGTACTTGTCATATCCGGAGATTC
AAGTGGCATCTCGTGACCCACTCAGGGAGGCATAATCCAGCGACGCACGTGCCTACTAGC
GGACAAACCTACGCCTCAATAGAAAAGTAGACATACTAGTGAGTTGTCAATTATAATGTA
GATATACGTGTCCAGGGTTTGGATGGTACATAACTATCCTGAAAACGCTATTGATACCCT
TCCAGATTCACCGATAGTGGGGCCTATACGCGGAATCCGGTGCCACTCTTGTGCGCCGGT
TGATTTTCAAGGCGGGTATACTCCACTTCCTTATACATCCT-GTGCCCTGGGTACTCGAC
CGCGGAGAGGAGACCTCCCAAAATTAACCAGTGCCACTTGTGGTAGAAGAACTCCTCTGA
CTCCTATCGTG-ATGAATGCATCCAAGAGTGCCTCTCTGCTCGCTCGAGCGTGAACTGTT
ACA-GTTGCGCTGGCGTTCATCTAATTCTACGCACCATAACGCATCAACAGACTCGATCG
CCTGCTAAATAGTGGGGAAGGTAGGAGAATACTTCTTCTTACTTTGCACATGGGGTCTTG
AGTCTGGTGCCTAGGAGGATTATCCATACAGGACCACGCCGCCTGCGAGGCAAATTTCTT
TTTGAGTGTGGTTATGTAAATTAAATGCGAGAAAGGCGTGAGGTCGTCTTGCTCTCTGCC
AGATTCTGCTCGAGCACCATCCGGTGTAGTAGTTGATGGAAATTCCGAAGAGTACTAGGC
CTGCGTTCGTAGCGTTCGGGCCTAGCTTTTGTGCGTCGTGGGGATGTCTGACACCGTCAG
ATCTGTAGAGCAGCTATGGAATCAGAGAAGCTCATTGACACGGGAGATCACTAAACCTTT
CATGGCTGAAAAACCGATGATGGGAAACTGCTCACGAGCTGTTGGTTTCGGGGCCATTAC
GTATCAGTGGGTAGCATCCAACTCGGTGCGTCAGAGACTCGCGGCGGCGCTGATGATAGC
AGACGCGACAGCCCAATGGGGGAATCGCACGTCGAAGTTTCATGCTCGGGTAAGTCGAAG
TCGAGAATTGGGGTGCCCCAGCGTACAACATGTAGGCACATAAAAGGTGGACGCCTTCGA
GCCAATGTGCGTGGGATCACGGGGAGTGCGCTAGGGTTCGGCGGGGGCTTGGGCGAAGAA
GACCAGCACAGACTGAGTGTTGTGCTAGAGTCCTGATACAAAAGCACAAACTTTCAAGTC
TGCAAATCACACCGATCGATCAAGCACCGCTGGAGTCGGCGCAATCAACCTAACCACCAG
AGCATCGAACCGTAGGGCGAGCACATATTATGTATCGGAGATGGAATCATGTGGGGGGGT
CCAGCCACCTTATGGCAGCAACCGCTCTGCAGGAAAGGCGTTTGCTACGACTCGGCGTAG
CCATCGTTCTGATGGGGTTCAAGGGGAGGGGGATCGGAGCTTAGTGGAGCCGCCATACCC
AAACGAGGCGAGACGAGGGTTGCGCTGCGCATGCTGCGATGGACGCACTATATTCTCTAA
GCTCCTAGCAGAGTAATTATACAAAACGCAATCGGTAGTGCAGCGTGATCAAGCAAGGCC
ACTGCGAAGGTCGTCGGGGATTACATACCCTCCCTCCTATCCCGGAGTATGCGCCTACCA
TAGCTGCAGCCGGAGGGCGACGCCGGGTAACGATGATGTGCGGCACACGGAATATGGCTA
TGGGGCGTAGTTAATATAATGGCAAGGCAGCTTACATACCCTATACCGGTGATTATCATC
ATTAGCTGAAGGGGCGAACTTCGGCCTTGGGAGTAAACGACCGTTAATAGGAGATGCCTC
TGTGAACACAGATATTCGGCTGAGTTAGCGTCCTAACTGCTGGAAGGGCGTATGGATCGC
AGATCGTCTTACTGCTCCCAAGCAGTCGGAGTTAGGCGACTTAGGTTTAACGACCTTGAG
GGTATTCATGACTGGAGTCGCGACAGACGGACTTGGGCACCCTGT-GTAGCTGTGGTTGT
CGCACAGGTTATATGGATCGAGTGTAATTAGATGATAGAACTCCAAGACCTACAACAACG
CATTACCTAGGCCAGAGCCCAGGTAGAATTAGCGGTCCTTCTAAACCGCCGTTGGGCTGA
CCATGGGTGCGTCTGAAACCCGTAGCCAAACGTTGGATTAATTTACCACGATTCGCCGAT
CTGCCGAT-TGTGGGGGCCAGGCTCTACAGGAACCGTGTTACGAGGGAAGCAGCCCCCGC
CGTGAGGACATAACGACGATTAGACAATCCATGGGGGGTGTGTTGGCCGAAAGGGGCAAT
TGACTTAGTTTCTAAGTCACCACCAAGTGATGTGTTCGTTTAGTTTCGGTTCGGAACTCC
TATATTCCCTGCCCGACCCGCAATTTCTTCTACCCGACAAGCGGCGTTGGGTTAAGGCAA
GAGGCAGCCCGGATGGAGGCCCCGTATCGAAAAACGCGTGGAACGCGAGCCTTTTCGAAC
TGGCACGAAAGTCTGACCCGGTCTGCGGGCACTTCTCCCAGACCCGTCATCGCGCGATCA
GGGAGGCCAGGCGTTAGTGCGACATAGCTTCTTATGTAGCAGTCCGAACGGCCGGGTCGA
GCGGCTGCGGTAAATCCACTAAGAAGCGGCACACAGGTCAGCGGGACATGATAAAAGTGG
GACCGTCATTGGAGCAGAGCGGGCGTGAGGAGTGGAGGAGGAGCAGGCGTTTTGGATATG
AATGAGCCTCCTTGATGCTGTAGAGACTCGGGTCATGCCGTGGGGAGATAGCCATAAAGG
GTAAGTCTAGGATAGGTCGAAGCTTAAAATGCGGGGAATGCGAACAGATCCTGGGATCGC
GTCGCGGATTGGTAGAGATAGGACGTAGATCAGCACACCATTGGTTTGCCCAGGCGGCAT
CGACACGTGTCCGTCCTCGCGCGCTTAGTTATGAGCTATCTTCTCCGTTGCAGCATGGTC
GCTCTTCACTGGTGCAAGCGTGACCAGCTCGGAAGGAGCCATTAAGTGAGTTCCCACTCT
GGAGCTATAACATGGTGCCTTGTTCATCAACCTCCCAGCCTCGGTTAGGGACTAGAAAGG
TCCTGTCGTCGTAGAAAGATAAAACCTTTGAGGCGTAAACCGGCGGAAACGTTAAGCATC
AAAGCCTAAACCGCCGAAACCGAAGAAAACCGGTTAATAGTACAACGTTCGAGTGTTACT
CTATCTCCGTAAATGCATGGCCGGTCTGTAA-CACACCTTTGGCCCTGCATAAGCCCCCA
ATCCTCCCTTCCTGGAAAGTCCATGCGAGGGTTAGGCGGGGCTCGGATTCAACACTGCGC
GCCGCTCGCTATGCCACCTATAATTCTAGATGGCGCACGTATGACCGAAGGACATACCCA
TAGAAACGCGACGTGTAGTCACTTGGTGCCCGCTCTTATCACACGCGACAAAGGTGGGGT
CACCCGTGTCCCGCTGACCGGGGTATCCACTTAGCTTGGTCGATCTTTACTACTCATGGG
AGATTCTTACGGTTGCGGTCCTAAATCGTCCCGTTGGAAACCATGTGGTGGCCGATCATA
TTGTACATTTTGATCGCGCATTGACTTCTTCTAGCATTAATGTACCGGTTTAGAAGACGG
GACTGGTTGGTTGGAGCAATGGGTGCGGTTAGATCGAAGATGGGGCCCCACTGC-GCGAT
TAATCGGATGATCAACGAAGTTCATAGTTTGGGGAGTGCTATCGCACGACACCACTACGG
CCGCACCCACGTAGGCTAGTTCTACACCGATCGGCTTGCCCAATATGTTTATTGTGTCGC
TAACAATGTTGTACATAAAGACGCAACGGATTGCGATATGGGTGCGTCCTAGATTCGGCC
TTAAGTTCTGTCCCTTCATGGGCTAAAAGGTGGGATTTCTGTAGGTGGCCTTTGTGGCGC
TGGAGCCGAAAGCCTAAGACCGCGGGGTATAAAATGAACGAAGGCCCAAAACGAACGGAT
CACTACAAAACCGACCTGATAGTGGGCCTTTTGGAAGCATCTGTCAGTCTCTAGGCCCCT
TCACCAAGTGTCTTTATGCCTCCTTGGCTATGTTGACGATCTAATACCGAGTGCCGTTCA
AACATCTCTCAACCGCGGCCATAAAACAAGTTGATTCGTACCGCTATTATCCCCCCTAGA
GACGGAAGACCCTTCGCCGAATTTAGAGAAACTCATGAGCGTGCTGGACCCGGGGTCAGT
GACGCTGTTAGTGGTCATAGTTTGACGATTCTCGTGGACCGTGGATGGTAACGGCATGTC
CATGCTGGGTTCCGTGACCGACTCGGCAACGGCGGGTCGAGGTTGTCGTAGTCGCAATCC
CACGCTAGCTAAGCAGAGTCCTCAGCGCGACAAGACAGTAGTCAACATAACCTTCACT-G
GTACCATCTCGATACGAAATGCTCTGTAGCTTTCTGTTTCTAGTAAAGCAAGGAATTGAG
TTAAACCGTGTTAAAGGTATACTAGCGCCTCCTAAAGTGTAGTAGCATGCACGCTCCTCC
GAGTCTTTACGCAACGCACTGCTTTTCACATTGTATGTGGTCTCAGGCACCTGTAGTGAA
CGGGGATCCGGAGACAACAGTCAGCATTGTTACGCGATGCCTTTGCGTTAATCATGTCTC
ATACATCCCCGGGGGTCCTCCCGATCAGCCCCAGTCTCCCCCCTCCATCGGGCCACCTTT
TGCGGGCGTCCTAAGGCAGATCCTTCGTGCCACCAAGGACAG-CATACGGTGATTGTACC
TGGGGTCTCTTTATTTTAAGAATG-CGAGAACTTCTTCTGCCGCGCCTAGCGCTCGAACT
TTCCACGCCCTTGGTGCGGA-TCTGATTTCTATGATACGAGTAGTTAGAGGAGGTATGCA
GGCCTGTATGGTGCCTATAGGTCGCAACGTGTGTCTCGCTTTCTATGACACAAGTTAAGA
ACATGTCATACGTACACCGTTTACCTTGTTCTCGCCTCGCAGGGCTTGTCTCAATCAGCC
TGATAAGGAGCACTACCTAATGTCCCATTCAACACGAAGGAAAAATTGAAATCTCCTGAG
AGAAGCTGCCTAGGTGGTCAACTTGCGTAGGGAGAGGTCGACTAGTCTAGTCGTGTTTGT
AATAGACCATTGCGGTACTGTCGCCGCTGCGCGTTCGATCGCCAGTTTTTTCGCGGCGGT
CCTAACTTTCTGGGAGGACACGGCAAGACAAACTTCCCCGGAGCTTATCAATTCGGGAGT
TTCTTTCGGCTAATCTCCTCATCCCCATCTCGTCTGAAGTAAGGCTGCCACCTTATTCTT
TCCTTCCTCTGCAGTATTAGGTACGTACTTATTGTTTGTCCATTACACTAGTTTTTCAAG
AGGACCCGGGAACCGAAAAGACACTCGTATCGAGCACGACCTAGATAGGGGAGGAGTGGG
ACTGGGTAGGGGAAGCTCGGTAACCAGGGCCGTAGCTAGAGAGAGGAGGGACGAATCAAG
CTAGGAATATACGGGAAGGGTGCGTACACTCGATAGCGGGCACACAATCCGGAGGACCGG
GAAATAGGGACCAGGAGGCTTCAAATCACCATTGGTGCCGGAGGAACAAAAAAAAAGATC
GCCAAACTACCGTGTTTACGTAGGAAGGTACTGGCGCTGCACCGACGAGGGTACAAGGTG
CGCTCGTTCAGGAGACCCCGTGTCTCCAGACCGTGGTCGTGTTACGCGGTAAGCACGCCG
TGTTTAGTTTACGCCACGTGCGTCAGATGTTCCCCCGTCCAAGCCTGACCCCCCTAGTGG
CCCCGGTGAGTGGCGGACCCCTAGAGCGCCTTCCTCGTCAGCGCGCCAAACCACCCGAGC
ACTCTGGTAGCCCTCGACGGTCTATCGGCCGCGCACTGACTGCCCGTCCCTGGCGAGTTC
ACTTACGGTTACTGGCTCGACGCCCCTGTTTTTCTCAGTTCTAATGCGACAGTCGAACCT
ATTGTACTGTGTTCCAGCCGGGCTGAAGCGCCACCAACATCATCTGGAGCATTCGGGATA
AGCACCCCTGGCTGGAAGCCTACTGGGACGGAAACGTCCAGTGAGATCTCACACCTGCCG
GATGAGGGCCGCTGAAGAACTCAAAACAACGTCGGTTATCGCAGAACGACCATCAGAACG
AGGTGCTGTGTCGGCTGAGGAGTCCGTTACCTGACGCGGGAATACTTTCCGCGGGTGGTC
CCCGACCTCGGAAGATGACGGCTCGATGATGGGACATAGCGGGCCAGGACAATTCGCCGT
GGTCAGAACTTGAAAGGTAAGGCGCTCTGGCTGTGTCAATGAGTTAGGTGGACCCCGAAA
CAATAGGAGCCCATGGCGTTGTAGGCACTATGAGCCCCTGTTCTGCGGGGTTCGTTATTT
AACCGCGCCGGATATGTTCATACTGTTAAGTCAACCCGCGAACACGGAACCAGCCGCGCC
ACACGGCATGTCCATACTACAGCGATTAGGAGAAAGTGCGTATTCGCATTTTTGTCCGTT
ACAGACCATCATTAGGGCGAAGTCTAGCGACGGGTGACGCTACGCGGCCGTGCCCCAGCC
ATGAAGGGTACGCCGACCGAGTTTGAGGCGCATGACGTCCCGTGAGAATACAGGACTGAC
GACTTATGCTAGCCATCAGCTCGGAGAAGGTAAATTTTAGACGGGGCAGCGGTAGGACGT
CCCGACCAGCGCGACAGACGCTCGT-GCGAGGACATAACATTCGGCGCCATGTTCTCGGT
AACTGTGGTTATTACACAATTTTGCCTTAGCGCTCAGCAGCTAAGCGCTAGATGAGCATT
CCTAATGCTAAAGGTAAGCGTAAGAACGGACACAACGCGTGGATTAGTCAGAGCGCACCG
GTGCGTTCAAAGCCAAAATGAGGGCATCGGCACTGTCGGGGGTGAGCCCGACCTGCCGAG
TCTGACACCCCGCCGGCCGACCAAGCGTTGGCACCCAATAGAACACGCATCCAGAGCAGA
TACCATGAGAAAAACCATCTCACGTGATAAAGGATGCGCGGGAATGCACGAGGGGTCGAG
GGATGCGACCGTTCTGCGGATCTGTAACAACGCCGATGCGCCGGACCTAGCACCAGCCCG
ACTGTTGAATTCTGTGGACGGGTAATACTGTCCCTCGGTTTGCAATGAAGGACTCCCACT
TATGCATGGCCCCCGCGCTCTCTGTCCGTAACCACTGCGCCTGGTGGTAGCCCGCGTACT
GAGATACAAGTGAGCGGGGACTGCACACAGGAGTAACGGGCAAATACGATAGGCGATCTG
GGCCTATAACTAGGATCAGGTACAGAATCGGTACTTGGCGGCAGAAATATGAATCCATCT
CGGGCGTAAAGTAGGTCCCGGGCGCGGGGACACAACGATGTGCCACCGTGGTGACCGATA
TTGCAGGTAACGTGCCAACAAGAAGGGACACCGGTTAATAGTG-AAAAAGGTAGCATTAT
GCAGAGTACCAGAAAACAGGTACTTTAGCGTCTCAAGCGGGTCGGTTAGACTCGGGGAGT
TGTATCTGCTTACGGGCCCAGAGGGCTAGTACACAGGACAAATGTAAGCAGTCAGGTGAT
TAAACTACACGCGAGGGGACGAAGAATCATACTTACGGTGCTCGGCCTAAAAAGATTCAG
TCCTCGGGAATGAGGTAGTTCTGACAATTCGGGTCTTACCCCAATGCGCGAGGGCTATTG
AGGGGAGCTCAGATAACTATGTCACATACTTTATGGTGCCAAGGGCGGGGCCAGTCAACG
ATTGGCGAAATACGGCTGAGGCCGAAGTCTCTTTTTAGATACTGTTAGTCTCTCTGAACC
GCCTCTTCTTTAACGGGCCTTACAATTTACACTAACAGCGGGCGACGTCGGAGGTCAGTT
GAAAGGTTATGAATGATCCGGGGGGTAACCTGAACAGCATAGGCGCGGGTTTGGATCTTA
GGTTGGAAGTTCTATTGCGACCCGAAGCCCTAAGTATGATTAGTTCCTCAATCCTCTACT
CCGCGCCGTCAACTAGCGATCGTCGGGCCACCCGTGCAATGGAGTCATTCCACATGGGGT
CCCACTTGAGCGGCTTTCTTCGAAGCATTTCCGTCGGATTGGCTGACCAGCCCCATGAGA
CCCTCCCGAGCTGGAATGTGCCCCCGGTAGACCGGTTTATGTGCCTACGTAAACTCCAGG
TCTTGGGGGAACCATGGGCGAAACAGGCGTAGCGAAGGGAACAAGACGGTAGGGCAGTCC
CAGGCGCCGAGATGAAAAGGAACGAGATCCGTGCCAGCAACCCGACATGAGAGAGTGCAG
GACCACAAGGACCTTGTGGCGATCGAATGGTAAGGTCATAGCTAAAAAGGGGCTAACAAC
GATCAGGAAGTCGAAAGCGTAGTCTCGGCGCACGATTGTAGAAAGACGGCTAGAGGCGAC
AGTAATGAGCATCCAACGAGCCACCCTAACAGGGTTGCACAACGACGAACTCTGGTTATA
GCGGTCTCCCGGAGACATCATCAGGTTGTGCCCCTTCGTCTGGAAATAGCCTGCGCGGCC
GCGCGTGGCGCTACTTCCCTGGCGCAAGCCTATAAGCAACAGAGCGCGTGACAGCTGTAT
GAGAATGCGGGACCTTCGATGGGAGAAGCTAAACGAGTGAGTAGTCATCATTAACGGCTC
AGCCTAGACGCGGTACGTTTACCCCTTAGTGCTCACCCTGCTTCTCCTCCGGTCACAACC
GTCGATTGAACTGACGATAAAAGTAGCTCCGCCCACGACCCCGGATGGCAGCATCCTCAT
ACTCCTGTTTGTCGGCCATTCCGTCTACCGTGGTGATCTGACCTGGGGATGTAACAGGGG
AGGTATCCAAAAGTTCCGTAGTACAGGAACTGTCGATTGCGCCCAACATTCTCCATTGAT
CGGTGTCCTCGAAGCTTACGAACTAAGAAGCAGGATCATTGGAGGCCCTCCAACTGCTGG
ATAAATTACCCGGTCACTAAGCTTGCCTCCCCGGAATAATAGCTGGAGATGCAGGGGCAG
ACAAAGGAAGCGGGTCACGAGCTTGGCTACAGCTCTACGCTTGAACGAGACTCGCATGGA
ACATTCCTCCTTTAGCCAGTAGAAGGACCGGGGGTCCGGGTTGGTAAAGCTCGGATCGGG
TCGAACACCTTCAGCGTCTTACTCCTTAAACCGTCGGTAGATGATAACCCTATTTCCGTT
CCTTTGGCCCATGATTTTTAGTAACTGGAATGTTACTTATATGGGAGGTTAATCGGAAAT
TCTACTCTTCAGTCGGGTTCTTTACTCCTAGCAGCCCGTACATCCTTACAGAGTGGTGCT
TTGGCTGAAGGCCGACCTTACTCACAGGGACCCGAGCGGCTCGGGAGTGGGTGGGACCTG
ACTGGTGGTATCGAGTTCCTTCGCTCTTACGGTATTGCAAACAGTCGGTCGGCGCCAACG
CTTCAGAAAGAAGAGGCCCCATGCGGTTTCAGGTATTTGACTGTTCCCGAGCTAGACGTA
CAACGGCACTATTACCTAACTACACCAACGGGGTAACAAAGTAGCCCGGTTCTTCAGGAA
GTGGCCGCTGTAGTAGACGATTCCAAGGTTAGCTACTGGGGGATGATCCATATCCATCTA
CTTTGGGCTAGGTTCGCCGGCACTAGAAGAGGTGCCAACGACTCGTATCCCGAAAGCGGT
CCACGGCGCTCCACACGGAGCCCCGAACGTGAGATAAAAGACTGGTATCCTCCCGATCGA
AAAACTGACCCTACTCTGCGCAACGTCGCTAGTTGTCACTTGACTGGAGGAGCCCGCTCC
AGATCTGCTCGGCACTCCCCTGTTCCGATGAGAACCCTTAGAGTAGTTGTAGAAAGTCCA
CGCCGAGTACGATGTCCGTAAAGCTCGGCCTCAGAGCGGCATCTTACATGCAGCGTGTAA
GTTTACGGCACACATGGGCTCGCATATTTATCAATTGGTGTCCTGAGCACAGCTTCCATT
GTAGGGGAGGTGCGGCCTCAACAGCCTTCGACATTTCACACTAATCCACGGCCCTGGATA
ACGGAGAGCGGGACAGGTAAATACCCCTTAATCATTCGGCAGAGGGTTCATTCAGGCACA
ACCGCTTGTCGTAGTGGAGGATCAGTCAGGTCCACGCCTAGACAGCCGCTGACCTCGGAG
AGAAGCCTAAAGCACATCAACTATTCGGCCGGTCGTTCAAGC-AAACCCCATCTCCATTC
ACAGTCTTAACTGCCTCAAGGAGGCCCAGTAGTACTGCAGCAACAGTGGATTGTATCCCC
TACCGCGATGTGCGCAGCACGGGAATAAACTGTGCACGAGTGTCGGATCACCCGCGAGCT
TGGAGGCAATGGCGATAAATGGACTTTCGGGGACTCAGGGGCGCATAACAAGTGGGGGAG
CAGGCATGAATAATGACATTCGTTCCTTGTTGCAGGGTCAGCATGAGAAGGAGACGATTG
TATCGTGTGTGGTTAAGTGTGTCTCATATGCGGG-A-CTAATTTTACATCTTATACCGTC
GAGGGCTAGCAGCCGTCGCCCTGCAGCCAACGGTGGCAATGTTAGCCGTCCTTGTATCCC
GTGTCCCAAGAAGCACACAAACAACAGCTCTTCGGAGGTTGGACGCCAAGACCCTTGAAC
CGAATCGGATCTTGGTGACTCTAGTAGTAGTGCCGGCCCAATATAATACTGAACCACAGG
TTCAGTAAATACTATGACTTCATAAATTACCAATAAGGACTTCTTTACGCCAGGAGGAGA
CACCTACTCTTTTGGAGAATTGCTGGCAACGGGTGATACGGGCATTCTGAGTCTGCGCAG
GAGGAGCCAACACGTGTGCAGCACACATATCAGAACGGTAAAGGGTCGGGAAGTGCACCC
ACCGTTTCGAGTTAAAGCCAAGGAGCTCAGGGCGTGTGAATCAGCATGGTTGTACGATAG
AAACAGAATATAACACACCGTATCCAAGCCACCGTTGTTTCGACATAAACGTGAAGGTAG
TATTAATATCCACCCAAGGGATCCCAGAGGTAGTCATGTAGCACTGAAACCCGTATGGAT
TAGGAGTAAGCCCCCTCACTGCACCTTGTCCTCTTGAAGACCGACTTTGCGGTTCAATCT
AGCGCCCACCTGTTACTTCCTTTCGATAACCCTCAGTTGTGCCCTCTTCGGGAAACAGGG
TGGCCAAATGTGCACGGGGAGTCTCCAACCATCAGGCCCCGACGTGCACACCGCGTCCAA
CTCCTTGGAAGGCACTAGCTCCCCATTACACCGAGTCGCCTGTCCCCAGTGGGACCTTTC
GTTTGCCAGCCGGTCCAGGGGACTGTGTCCTAGCCATGGGGCGAGAGACCCCGAAGTGCA
TGAGGGCCCAGACCTTCTCAGCCTCCGGCAGTCCGTCGACCCATCGCGAATCATTTGCGT
GGATAGAGAGGTGCGGAGCGGCAAATGCAATGAAGAAAGGATGCACTCACTATACAAGGA
GAGATAACTACCCCTGGATGGTGAACGGTTAATACACGCTTTCCGAAGAGGCGAGGGTCC
GGCACAGCGGGGAGAGCGTAAGTAGTCGAACCGCAGCAGGAGCAACGAATTGACAAAGAG
AATGGGTGATTTCAACGATGCTCTTATCTATCCAATTCCATGCAAGACCTCCCCGAATGC
CGAAAGGGAAAGGGATGCGAGAAGCGCCAGATACTGTGAGGACATGCCATCCTACCCCCA
TACGGTTTCAGTTATAAAGGGGTGGATGCGCCCCTATCTTTGAAATGTTGTGTTAAAGGA
GGTCTGATATTTTTTGTGCCTTGCGGACAACCCCATTCAAACTTCAACTGTAAGACGTCT
ACAGGTTAGGTATAACGGCCTATTGCTGCGGAAAGACACAGGTCCTGTGAAAAATGGAGG
AGTGCCGATCCTTCCAATATGGAGCACACATGTAGTAGTAGTTAGAGCGCTACGTGACAA
CGAGTATTCCCACACTATTTTACCGCTTAGCACGAGGTGCTGCCCGCAAACCTACCACCG
GGGGCTCTGAGCCCCTTATACCTATACAATCATCCGATTCGTCAGATGGTGGCTTTTTGA
CACCTCGCGAGTACGGAGGGGGTAGCGGCCAGTATTTCGCCTGTGTATGTGTCGTTAATG
AAATGAGGGTCGCCACCTCGTTTGTGCAAAGCACGCAAAAGAACACTTCTTTCCTAATGT
CCGAATTAGTGCTCTTGACCGGTTGTTCTTTCCAAGGGAAGCTCGACGGCACAGCTGGTT
TTAAGCCACTATGGACCCTCCTGCCCCGGGAAGAGGTGCGGCTTCGATGGTTACTTGGTC
GCAGATCTCCAATAACCCGACCAACGTCTAACCAGATACGCCAGGAGGAAAATGTTACAG
TCGTGACACTGGGAAGCCTTTTTGGATCTGAGCGACCAAGGGTCGGCTCCATTGGGCGTG
CGGTGTGCGGAAACTCTGCCCCAAATGGGTCATGTAGGAACAGCACAGCTAGGTCAGAAT
TCATGGAGGCTACGTA-GACCGAGTAAACTTGGCTGGTGGATTGACTACAGGAAGCTGAG
TTCAAGATCAGCTAGAAAGCGTCGAACTAGAGATTGATTATCGGCGGGTTTTTACACTCT
ATTCTTAAGGAACTAGCAAATCCGATTCGGGGGGGTGCTAGGTGACCGGAGGACGGAAAG
GAACGGGCGTAAAAACTGTAATCGATGCGAGAGCTTAGCTCTCATTAATATGAGAGGGAC
CGAACGTTTCTGCCAGATCATAGACGTTTTTTGGGGGCGCGAAGCGTGGGCGGGAGGTCT
GAATACGAAGCGTGGGGTGAGCGTCTTTGAACGCGAGGCGTAAACCGAGGAAAAACACGG
AGCGTCAAAACGTCAATGCCCGCCCAAGATGAGAGTCTGTGGGTCTCCTAAAAGGAGCAG
GGGAGTGGA-AGCACGGATGAGTAAACGTGATTGGATCCTCCTTTGACATCGCCCCGGGG
GGCGGGTGTCCCTCCATAGGCGAAGAGCTACGGGGCGCCCAGAAAGCGAGCCACCCATGA
GGACTCATTAAGAAATCCACGCTCGGGTTGCTTGCCTACGTCGACACGAACGCGACGTCC
TCGTAACCCGACCGCCGCAGGTCGAGATCTAAAATCAGTTGGACGCCATAAGAGCGAAGA
CGTCCAGCCTATCTGAAGCGTCGGGAGTCAACTTACTTAGCCTCCGGGTTCCGAGAGCGA
CCAGCCCACGTGAAATCTTCGTAATGGGTACGCGACTTGTGCACCAAGCGGCTAATATCT
CAAATGTTGCGACACTCCTGATGGATTGTCCGCAGCACACCTGAAGGCCGCATCACATAA
GTTCATCAGTGAACGACATGCGGGCCACGCTTACAACAGTTCCAAGAGACCTTGATGTCC
TGAATAATGCAGGTCCCGAGGATGGATGGCCGCCAGGCAGGAGGAGAAGGATAATTGTCT
ACCGCGTAGAATAAAGGTTGAAACGAACGAGTGGTG-TTATCGCCTTGCGATGGTAAGCA
AGCAGTTTACGCGTCGTAAGCAGAACCGCTGTAAGGATAGAGTCACTGTTAACCGTGAGC
TCAGGGCGATGCCCGGGAGCCTTACAGAGTAAAGAATCCACGACTCAAGGGCGGGAGTAT
AGGGCGTTCGGAAGGCAGCACTGGGTATTCTTGGGGGGGAGCGCTACCCGGGTCGAGCGC
GGCGTGGACATACCGGACGAGGGCCGCGCCGTAAAATCGAGGACATAAAGGAAGGATCCT
CACGAGAGCAGACATAAGTGGCCCACTGACCCCCCCGGATGGTCTATTATACACGCCGGA
TTCGGGGCTGGCGTCGGGGATCGTTGGATGAAAACGGGGATAATGAGCGGTCATCTCGAG
TGGGAAGGACTACAAGGTCCGCACGACAACTCGAGTGTAACTCATTGACCAACGTATCGA
TTGTGAGCTGGAGCCGAGATTACGCTAAGTAATTAAACTTCGGCAGCACCTAAGGCCGCG
GCACAGATGTGTCGCTAACACGATACAGCTACATAGGTGTAGAGGTCTATCGGCCAAGCG
AGGTGAGGGTTTG-AAGTAGATAGGTACGAAGGCGTTCTACGGCACATGCGATGCTTGAC
CAGGTGCGCGTGTCCAAAGGAATCTCCAGGAGAGACTCCTCAGAGTCGCAGGTTAGCCTG
GGGCAGGCGCTATCCATT-GGCTGTGAGGAGAGGTGTCAAACTGCGAGGGCCTGAGGCGT
CTACCGGGGTCGGGGCACACGGTTCGCCTCGGGTTCGGCTAGCACTCGGCGATCTAGACC
AAACAACAGTTGGGCGAGGTACTCCTGGGCCGCAATCAGGCACACTGCATTCCGCCGGGA
GGGATCGTCACTCCCGACCGTTTCCGGCCGTTTTATGAATCTACTGTGCTTCTCTTCCAG
TCGAGGGTGACTTACCACCCCACAAGTCGCGCATTACCGATTGAAACCAGTTCGCTTGAA
CACTGTTTCCTGGATGCGGGCCTCGACGGCCAGGTCTTCGCACAGGATTCAGGCATACAG
ATGCGAGTGTTGCCTGCCGATCCCCGCACACGGGGTTCCAGCTGGAACCTTTCCTAAACT
GCATGCGCTACGATTCATTCGGCCTGGGCACAGATATCTAATCCCTGAAGCAGCGGAGTC
TCACACTAAGTCGTGCTGCACGCAGGCTCGGGGCCTAGCCATCCTGCGAACATTTCGTCG
CGGCTCTCGCTACTGCACACCACTAGGCCCTGCGGATTAACTTAACGTCAACCAGGGCAA
TTCTCAACTATTGCGAGCTGCGTGGGCGGAGGATCGCAGGCGCCGAACCCCTTGCTTTTT
TCCGCAATACGTCCCAACTAATGTCTGAACCATGCGGGTC-ATAATAGTCGTTCGTCCGC
CATTTGCCAGACGTTAGGGCCCGAGTTGTTGAGAACGTAAGATGGCGAAATCGAACAAGA
CTTGAGACAGTTCGAGCAGTTACTTGACAAATTCTTTTGCAAGAGGAACCGCAAAGGGGT
AATTCACTGACTTCTTTCCCTTGTGCAGCAGGAGCATGCCGTATGTTGGCCCCCGATCGG
TGCTTTTGCATGGGCGCTCCGTTTGAAAGGCGGTGGATCCAAGGAGCTGACTGTTTAAAG
-CCTATTGGACACGCGCGTGGCATATAGGAACTACAGACCTGGCGTTAATGATCGGCGCT
GCCTTGGAAAACATTTGTCGAATCTCAGGTACTGGGATGACTTTTATCCAAAAGCGCGGT
TGAACGGACAACCCGCAAACCACGCCTCCCCGCCTTGTTTACTTCCCACCTTTCGAACAA
ACCAGCGATGGTCTGGCAGTAGCAGTATGACCACCTCACTTATTCTGAAGGCCAAGAAAG
TACAACTAATGCAGCAGCTGTTTTGGAGAGGTACCATCTATATGTACATTGCTTCATATC
CAGGCAGCTGCATGGAGAATTATCCGGTCGGCGTAGCCTATATTAATGAAATACTGGGAA
GTGCGTAATTGACTGACCGCTCGGAAAGTGAAGGCAGAGGACGGTGCTCGGGAGGCTTTG
TACCTTTGTCCAGTTCAGGTAGGGACCGAGACCACAAGACCAGAGAGGCAGTCAGACATG
CGCCCAACGCACATAAGGTCAACGACAGGAATCCAACAGGAGATGGACACAATATCGAGG
TGGGGGTGAGGGTTGAAGGGGAAATCGCCAG-ACGGAGATGTAGAAACAACCGCCTTGTC
AATTATGTGCAATCGCATCAGGGAGGGCCAACGCCGCAAGGGTGTAGAACTGAATATCCA
GTAACCAAGTGGATAAAGGCGGGCGTTAACCGGGGACCAGCCGCTCGCTAAAAGTGTGTG
AGCTGTTGGTCTGACCAGTCCGGAGAGGCTTTGACTAATAACGTCGACTCGAGATTGCAT
GGGCGGGTAAATGGTGTCTTACGGCCGGACAGCACTTGCGATCAGCGAAGGCGGAGGGCT
TTGTGAGGAGTACGCAAAACGAAGCGGCCACGTGCTAATCTCATGTGCAGCAGGGCGCAC
CCGCTGGTCAGTATTAATACGGGAAAGTGCAGGGAAATGGGCGCGAGAGGATTGGTGGAG
AAGACGAGGTTGGTGCGGAATATGTGTGCTTCCGCTGCTACCAGGCGACGAGTGACTATC
TAAAAGGGTGAATTGGG-CATGTCGGTCGGCGGCGGAGGTCTTCAGCCAGGGGGACCGCA
CGGCGGTACGACGGATATACGGGTGGAATGGGTGAAAGATCCGGTAAGGGAGGGGCGTTA
GTCCGTTCTCGCGACATGGTGTGCACATTCTTAGAGTGTAGAATTGGCGAAATTTTAGGG
GAATTGGTGCAGGGGCCACCGCCCACGCACGAGAACGTCCAGTGTTATTCGGGTGCGCTC
CCTCCCCTAAAATGGCGACTCAGATAATGGGCATCAGAAGAGAGGCGAGGTTGAACCACC
TGAATGTGTAGGGATCGTGTGCAATTTGAACACGCATTTGGAAAAATGACAAACGTCCGG
CATACAGAAAGGGGCGACCTCCAACCAAAGGCCTTCCGAGGCAAAAGTGAAGAGGCCCGA
CAGGTTCCGAGTATAAGGTCCCTGCGAGAGAGGGAGGGAGCGTGCACTGTTGCTGGCGGT
GACGGGCGAAGAGATTAAACTGGGAGAAGAACAGACTGATGGCGCTTATTGTGGGAAAGG
GGAAGCCGACGGTTCTTCCATGGCCTATCTCCTGACGGTTGACAGGAACCTCTCATACAC
CCCGACCTATCCCATTCCACTCGTTGAACAATCTCTACTTCTGTCACGCGGCTCTCCCCA
AACCTAACTCGCCTATTGTTGTATTCCAAGGGAGCTTCAAGAAACGTCTCTGCAACCATG
CGCGCTGAGTGAGGTATGGCGGAAATCCTCACGTGTGCGGGGTCGCCAGCGTTTCAGTAG
CCCCGCGGGGGCCGTGTGAGTTGTTTCTCTCATGGCCAAACGTATCGCCGGTTACCCTGA
CGGGCTACGCTGTTCGTGTCCTAGCCGCGGTCCAGGATTTCAAGAAGTCTACTGAGTATA
GTTTTTCTTTCTGGATGTTGCATTGAGTGTTCTGTAAGGTTCGCAAGCAGGACATCATGG
TAGCACTCTCCAATCCACTTGAACCGCTATATACTCTGCGCGTCCCGGCCTTACTCGTGA
TAGCAGTTGCGTTCATACCCGTCCCCACGTCCGAATCTCGCACGGCGAATAACAGTTTTC
TCTGGTTTGGACAACGAATCCGGAATATGGGGTGGACGGGTCGTGAGTGAAGGGGGCTCG
TTGCAGGCAGACCCCCAGCGACTAGCATCGATCGTGGTGGTACTCCGATCACGGCTTCTG
GGCTAGCTGGTTAGGTGGCACCGCCGACAGGGAATATAAACCACGCGTGGCGGCTCCTTC
CATTCGGCACAATAACCTCTGTATATCCGATACCCGAACCCGCCTATCTCCGCATGATTT
CGACGTTTTCAGTCATCAGCTGGCCCTTGCTTCATACGGTTAGGTGCTTGCTCCATGCCA
TCACCGGGGGAGACGATCACCACTCCCCTCGGCTCCGTTACCCTCAATCCCCCGTCTACA
TTGTCTGGCCGAGCTCGTGGCCTGTATGTTCAAGGCTCGTAGCTTATTATCCTTCTCATG
TGATCTCTCAGCCTTCTCGCTGATGTATTCGTACATTAGGTAGCGATACTTGCTTCTCCT
AGCAACTATTAATCTACCAAGGGCCTTGACCGCCCAGGTTGCTAGGTTCCCTGTAGTACG
CCCCACCATGTGGCCCGGTTCGGAGTGAAGGAAGGACCCCGGTTTGGAGCTTACCGGGGC
ACGTCCGAAATAGGACCATGCCAATGGTCTTTGGTGGCCGGGATCATTTCTTTAGA-TTC
AAGACCTTGCGGCCTAACGACCACCCTATGCTCTGTGATCGTTCCCTAACACTGGAGCGG
AAGTAATTTCGATTATCTGGGCCTTCAGAGTGAGGATCCCGAACCACCTTCTTCTGTAGA
GTAAAACGCCTTTCACTCCCGGCAATATATCCCCGAGAAGCTAAATTGCACGCAAAGCCT
ATGACCTGAGACTGTTCATCGGGTACCCGTGAAGAAGCTATGTTCTTGACGTGTCGGAGA
GGTGGTGGTTGCGGACGGGTTCAGGGTTTCATTCGATACACTCTAGGGATAGGGCGCATA
GTTGGTCAGAAAGCTACGCCACGTCGCGTTGCGGAGCCCCACGCAATTTTGCGCGGACCA
CCCACTCAGACTGACTCT--AATCGGTCCACCTCTTCCCGCAGCTCCGCATCCCGCCACC
CGTGAGAGGTTAATCAACTATAAGCACCCTAATGGAGGAGAGATTCTGTGCAGACATCCC
TCAGATACGCCTCCTGTTAGCCGGTCGGTGGATTCCGGTGGGACGCCTGCGGAAGTTTGC
GGAGAGGGGGCGGATGAACCGGCGGACGGGGATAGCGAAGACTTGGAACGCTAACTACTA
TGTTCCTCTTTTCGGAAGCCAGATAATGCCGGTGTAGAGCATCAACCTCGGCCATCTGTT
TTTATACGCCTACCCCACGCCGGTTAATCTATTACCACAGCACGAGAATAACCTAGTTAG
GACGCCTTGAGAGGTAGCATCCGGGTAGTGGCAGTCCCGGTTAACCTGCCGGAGCGAAGT
AAACTTGGCGTGATCCCCCTGCTTGGTAGCGTTGGCAGCCTCATCCCTTGGACTAAAGAT
TGCACTTTGCTAACGGCACGTGACTG-AGTGAGCCATCCTCACGGACGAATTATGGTCCG
CGTCAGGGCAGCCCATATTATCGGTCCTGGTATGCGCCCTCAGGGTCTGGGGTGGGCATA
TACTAACCGGTTCCCGCAGTCTCTTCCACTTAGCACCCTGTTTATTTGACGCTCGGTCCC
CGTCGAGCACTCCGCCGCTCGTATTGACGCAACCACTATACCTTACAACCCTAGGGCGGC
TCACCCGGCTGTATGACCGGGCAGGGTCCCCGACACGCGGACTCCTACCTGGTTGGTAGC
AATTCGTGGGGACTGCAGGTAGTTCATGTACTTGGCTTTCCCCCTAGCGGCCGGCCCTGT
AAAACGAAAACAGTTCCACAGCAATGCGGCGAAACGTGCAGCTAGCGGGTACGTCCAGAA
AGTTTGCTTTGGCACAGCGCCCTACTTGCTGCCACGTTCTTGTGAGAGGTTTTTAAAGCT
TTACAATCACTGCTCTCCCTGGCTCCAGTCTCTATAGAGCAGATCCCCCGAGGTGCGATC
GTTACCCTTAGGTGCCACTATGCCCCACGCCAGTCATCGTGGCATAAGATAGCGACACA-
ACGCGCCCTGAGATCAGAAGTGCTAAACGGTCTACGGGCGATCGCACTCAGGCGCTATCA
GCCGAGGTATCCCGACACGTTACGGCCAGGGTCGAATGCTTCGGGCTGGCGGTTTGTCTA
CCTCGGGGCTACTCTGCTAATATGCAATGTCTTTCCCTCTTGTTTCCCCAGCTCCTTCGA
GGTCTGATTCTATAGGCTTCTTCAAATCCGGGTAGGGATTTCGACTCCGTAAATATACTA
GCTTCTGCTCTATCGGTCGGCCTTCGCTAATAAGGGAGCGGT-TCGTCCGGTACCGGAGA
CTGGGGAACGCAGAGTCATTCCGGGGTAAACATGGGTCAACCTGCTCCGTTCGGATAATA
AAGCGGGCTTTGCCCCTGCTCATGTATTAAAGGGAAGGATGGTGCACGGAGAGACAGGAG
ACCGGACATGCTCTCGGTTGCGGGAGGAAGTTCCGATTTAATTCCGTTCTAGCGG-GCTT
CTTCGGTTAACTATGCATCCGCAGAGTTCCATCCTAATCAGCGGTGGTTCTGCAAGCGAT
AAACATAGCTCCCGATAATTCTCTCGTCCCGACAGTCGTGTTCTCCCCCCCCTCTATGCG
ATCCCCGGGATGTCTCGCCCCCATAGCGCCGAGCCTAGGCAATCCGTCCTCCCTCTTGTC
AAGGCTTATGGTCATGTTTCTTCAAATTAGATCGCGTCGTTCTGTCCTCCCCGAATTGGT
TGCTCTTTGTGTCAACCGGGGTCACTCAATCACCGTCTATCGTCCGGTAAAACAATATCT
CCCAGAAATCGGCACGAGGGATGGACACAATACTATTCCCCGGCACCACTGAACCACATA
CCAGTCCGCAATTTGCCCTCTACTCCCACTTCCGGTCGATTGGTGCGAGGGAGTGCCTCT
CTCAGTGCCCCGCTGGGGGGTTCAACGGAACAGTGAAAGAACGTCCCTACCTTCTCAAAT
GTACCGGTCACATCTTATAGCTATTCGGCACGCC-GACCTTATAGGCTAAACTGCGCGAG
GAGTGTTAGATCGTCACAGACCATTAGTGGGTGCTACGCATAGGGCCCCACCTTTCTGTC
ATTACTCGATTTTGCTACTAGACGAGCAATGCGCCATGACTGATCGTGGTGCTCTATCCC
GGACAGGTTGACCCGTATGAGGGCTGTTCTTAGTGGGCACATTTAACTCCGTGGGCGCTT
ATAACGTTTAATCAGGGCAACAAATAAACCCGGATCGCTACCGTCATACAACGCTTCGTA
ATTGTACCTGCTATATGGTCGTATTGTTTCCTGATTTTGTTACCACAGGTTATAGTAGGT
ATCGAGGCTGTTTCCGAGCACTGGGCGAAGGTCTGATCAGATCTTGAGCCATTAAATAGA
GTTAGCGCCGACCTATAGGGCTGGCGTCTATCTCTCACGTGTCGTCATTCGCTTCCTCGT
TTCACTCAACCCAGCGGGGACGTGGGGTTAGCCTCACCCCGTCTCAGATTCGCCAGCTCG
ACGTCTCGCGACAGGCGGATCTAAAGTCGAGACACCCCCTTGCTCCCTGTTTCTCCGCCG
CCCTTACCATTTATATCCTTCTGCACCAGCCGCTGGTACTAATTTGTGGCTATGGGGTAA
GAGGAGAGTTATAGCTTTCATCATCCCACCAGGGACGGCCTTTTCCGTCTCCCAAAGCAT
TTCAAGGGCGTAATTGCGCACTTGGACTACTCCATCGTGAAGGTGTAAGTGAGCCAAGGA
ACGAGGGCTGCTTGATGATTTCGGTTTGGGCTCACATTCCCAAGGGAATTGGCGGAAAGC
GAGGCGGCGTCGGTGAACGCTCGCTTATCGTCGAGGATTGGGCCTCGTGGTTGTTCGCCG
CTAATTCTACCCAGGCTGCTTAAGCGCCCGGACTACGCCTAATCGTCCCTGCTGGATATA
ACGACCTAGACCTGTCGCCCTCACTGAGCCATGAAGAGACGCTGGGACCGGGTGACGATT
GTAGCAAGCTACCGAGATATGGCGCCCAAGAGCCAGCAAATGTGGCTGGGACTGAGTCGT
CATCCTAAGAATCCTTCAGCACCTTCGACATTTGGCTAACTCATGACAAATGCTGGGTTG
ACGGGACTTCGAGCTGCTGATGAGGCGGGATCACCCGGTAGGCCGGGCACTGAACCTCGA
AGAGCAATGCTCTCGTGCAGGCTGACGTGCATGTTCCTACCCAATCGGGTTATATGATGG
CTCCTTTCACATGAAACTAAGCTCAAGCGACGCCCTTTCGGGACTGGCTTAACGTGTTTG
AGACCAGATTCATCGAAACTGCCACAGTGAGAGATTCGTGGGATCCCACGGCCAGCCACA
TCAACTAAGTTCAAAGGGCACCACGCCGGTAGCAC-AAA-AATGGCTTAATAAGCGGGCT
TGTGGCCGCTTAAATAGGTACCCCTGCCTACACGGGACGGAGATATCGCGAGGGCATACA
ACCCTTGCACCTGTACCGACGCTGTCCTCTATGAACGCAACGCGTAGTAGTCGACGATAG
ACCGCGCGAGGAGAATCTCCGTCCCCTGAATAAACTGCGCCTAGGTCTGTTGCTTAGTCG
CATGATCTTTTATTGGCTAGGCCCCTTACTCTTCCTGACCACTAGTCAGATTTAAGCGAC
CGCACACTCAGGAAGAGTAGCGTCTCCATCCGTGCGTTGCCTTGGCTCAGTCCACGACTA
TAACATTCCCTTATCGGTTCAGCCCTTGTGTTACACTGCGTAATCCCTAGCCGTGACTTG
CAGAATCGAAACGCTGGTCTGCAAGCTGGTGTTCCCGAGTAAACGTACGGTCAATTGGAC
GGCCGGAATTCGGAAGCCCTCATGTGACGTCGGGAACTCTACTTCCTTCATGCGGTGTCT
GCGGGCTGCTTCCGGTTTCTTTCCAAGACTCGCTATAATTTTAACCCACGCCCAACCTAG
ACTGGGCCGAGAATAATCCGAGGGACGCGCCGACATAGAGCCTCGGCCTTCCTCACCAGT
TGTTATCTCTGCTCCCGCTGAGGTCCCATGTTGACTTGAGCTGGAGGGCGCGAGTTGTTG
GCCACGTGGTCTAAAATGTAGCTGCCG-CATTGTGGCATTGACCGCGCAGTACACCGACC
TGCAACCCTCGAACCATAGATTTTTTAGTCAATGCGTTCGACGCGGTTTATGTCAGTTTT
CATGATCAATGGTTCCATCCCAGACCCTAGAAAAAGGCATCGGGATCAAGTAGTGACCAG
GGAGGTCGGCTCCTCTACGCGAACCTTCGCAATGAGCGCTACTTACTGATCCCTCTTGGT
TAAACCCTTAATTCGACGATGCCGAGCGGTACCTTTTCTCCTGGATCCGCCAACAGACCG
ACTTGATGAGATAAATCCCCAAGCTTCGAGATATATCACACCCGCATACTATCATCTTGG
GCGAGTCAATCCGGAGTTCGACTTTACCGGCTCCATGTACGAGTATACTCCAGATCATGG
GCCTCCACACGCCGCCTGGTAGATATGACTGGTCCGTGAGGCAACGTTCTATGGATTCAA
TCACTTATCAAATCTACCAACTGGATAACCGGTGCCGGGCTCGTTTGGCGGACGGAGCGC
TTGAGATATCTAGGTGACCACTTTGACAGGTGCGGCTCGATAGGTCCGCTATGCCCCCAG
TGAGAGACCGGAGTGGCCTGCCTTTTCCCTAGGCAGGCGTAGGCCCTACTTCCACTAGTC
ACGTGACTGGTTGAAATGGTCGGACCCTGTGCATGCGACACTGCAGAGGCCACTACCTGC
TCGGAGTAGATATCCTGAATGGAAGAGCTCGCCTATGACGCGGAGTGCAGGAACGGGTTA
TAGGACTGGTGTGGGTTGATTGGCAATTGAAGACCATGATCCCGCTCGCAGTAAAGATGA
GAGGACGAACGCCGGTCCAAGGGGAGTCGAACGCACGCGGAGTGCAGACAGTAACGCCAT
TTAAATCGGACGGGGCCGGGAAAGTCTCCGACTCCTCAATTCGTGCTTACCGGCCTTGAA
CGTTCCTCTTCGTTGAAGGTGTTCCGATCTCTCAACATGATTACTCTCGCGACGAATAAC
CGTCCGAGCGTTCTACCAACTGCAGGCGCCCGCACGTGGAGATGTTTGACCGTGCACATT
CCTGATAGACCTATATACGTCCCATTCAACCGTGGTTATTCTCCCCGCAGGATACAAATT
TAAAAGGCGCCATATAGCTCGTGATCGAGCTGGCGCTAGATT-TTAAGACAATACGGGTG
AGGTAAGTTCCCCTATTGCAATATACAGTAACGCGATACCGCTAGACAAGGTACTGCTTT
ACCCACCGACAGAGTATCGGGGGTCAGACTGGTGGGCAACTATTAAAGGCACTGAATGAG
GTCATACACTATACGTCTCATTAGCAGTTGAAACGTCTCAAGCACACTTTTATTCCTTGC
CGAGGTGGCGGTTGGCTGCCGATGCGACTGCACGACCCCTCGATAGGCGGTTCTGTTATA
CCATTACCGCCGCGGGGTGACGGGTAGCACTGAAGGCTCTGACAGATATACCAGGTTGGT
GGTGTGCCCCAACAAACCCCTTCCCCTCCCGTGCACTGCTGAGATCTGCAGCCATGGAGA
ACAGCACTCACGCTG-C-TATACTAGAGCGGCATTGACCTTTACGAGAATGTCTCATTTA
GGAGGAAGTCCAAATTAATCCCTGATTCTTCGTGTGGTATGGAGCTCTCCCGAGGCGTCT
TACAGCCCACTCGCTGGTTCAAGACCGGTTTGGAACCCGTCGCGACGCCGGGTGGGGTCT
CGAATGATGGGTAGCTCGACCGTTGGACCGCCCAGGAATCGAAGAATACGGGAATACGAT
AGTGAGTTAACGCAGAGGACGCGTAGTAGGGAATCCTTGCCTGGGAGCCTCTGAAGAATC
TGAACGGAACTGAGCCGGGGCTGCCCTGAATAAAGCTCTGAAGTGCATAAGATTATCCTT
ACGATTTTGCACCCGTGGCAGGCTCGCGGTCTGCGCATCCTTGGCTCCCTGTCTTCCTAT
ATGGTGCTGTGTTATGTGCATTATCCCACTCTAAGTGTGCATTGTGCTCGGGCCTAAATG
TCTTTACCGCCTGTCGGCTAGCGTTATACTATACCTAACCACAGGTAAGACTACACCGGT
CAAAACGAGCTGCAGGACTTGTACGTCTGGTCTCTACTAGACAGTCCTGTAATAGAAAAG
TCCGCTCCTGGGGCGACTTTAGAAACTAGGCCCGCGATGGCTTCTCCGATTGACTACGGA
ACGACTAACAGGCTCGCCGTCTGAGTTTATAGTCGGCAGGCCTCTGGCCCTCCCTGCCGT
CAGGAGCGTGGTGTTGCGATCATAGAATGTAACGAAACTTTGTCCTCGACTGTTCCACAG
TGCTTCGGTGTTAGCCCGAGCTCGTGCTTTCTATCTGCCATGTGCCTCCGCAAGTATATG
CTGCTTTTTCTGACACACAAACGCTACACTTAGTAGGTGGAACCCAGCCGTTCCCCCCCC
CGGAGTCACTCCTCCGGCGATACCGCTCCTCACTTTTGTCTTTCTTGCGACCTACGATGG
CCGGCTGGCAAGTTCCTGGATATATTGATCAGCGCTCGCAGTTACGGCTCCCTCCGGTGC
ATCTTCACGAGACCGCGCGTACTACAGTGCTCTAGACACACGCCTCGTCAGCTAAGTCGA
GTCAGCTCTGGCCCTAGGCTGCGGGCCGTGAAATCGGACGAACGTGCGGGTCAGACGAGA
ACACTACACTGCTAGAAGCGAGCCCACGGTTGCTAATCCACGTGGGCGCTGCAAGTCGAG
AGCGAACAAGCATTGTAGAGTGCGTTTATCACTAGTTGCCGCGGCGTAATCATCGACAAA
GGTTAAGTATCACAGTGGTGTACCACGTGTCTGACCCGTCAGTCACCAAAATGCGAGCCG
CGGCTGTGCACTTGGCGGCCGCAGTAAAACTAGCGTATACCCGCTCGTAAACTGGCTGGC
CAAAGCCGTAATTTATGTATACGCAAGATCGAATTGCACGGCATGCCTAGGGAGCAGCCT
GCTTAGCGTCCCATCCCTCGTCAAGCCTGTGTTTTAGAAGGGTCGGGGGTTACCTGACGA
GCTACTATACACAATCTAAAAAGCCGGAATACCACCGTTCGCAGTCATTTGGGCCCCACG
TCGGTCACTTGAATTAAGCCGAAGTATAGGATCCACGTTATCGAGTTAAGTGGTACCCTT
CCGGTATCCCTTGTGCCGTTCTGATTTCATCAGTGTAGGACAAGAATCCACCGACAAAGT
TAGTTAAACCTATCCGCGGCAATCAACATAACCACGTCCATAACGGAGTATTTTCAACCT
TCTAAATCTTCACTGTCACAG-ACTTCATTCCCTGCGGACGTGGTTATTCGGACACGAGG
TGTGGATGCCTCTTTACCCATACGTAGTACCAATCAATCACCGACGCCGACCTCCTTGAT
ATGATGCTTGGTTTTTTTCGTTCTACCTCAACCCGGATCGCCAGAGAAGCCTCCCCGGCC
GAGGGGGACGTCCGACCCTTTCGTGCACCACTCCTCCGTGGTCAGGACTGTGAGCCTGAT
ACCCACTCTAGGCATGAGGCGACAGGCTGCGGATAAGTAGGGAGAGGTGTCCGCAAATCA
GTGCGATGCTAAATTTGAACCGCGCTTACGAGCTTTCACTCGCCAGCTCAAACATTTGCT
GCTGGACGATGTACCAGGCTGCGAGTGTTTCACCCTTTTGCGCCAGCCGAGGTACGGATG
ACCTCAGGGCGGACTTTTCGCTTGCGCGTTTATCTCGTCATCTCCTTCTTCTATCTGCGA
CGATACCGTGCTGCTTTCTTTGGCCTTAGGATATAGTTCTCTCGTCCAATAGAACTCGTC
GAAAAACGGAGCCCCCCTAAATCAGTTATTGGGTACAAGAACTACAGACATATCCCAAGA
CTGGAAGACGGCAGAGGACGAACACCTGTTTCGGTACACTGCGGTCCAGGCACACGTCGG
ACTGGCAGTCACCGCCGGTTAGTAGGTTGGCTCCATCCCCGAACCGCGCGTGGTCATGAT
TTCCCAGTGGGGACCTGGCCGTCGTCTCCCCCATCAACACCGGTGATGCCCCCGAGTTCG
GGAAGTGTCCTGAGTGGCGGTGCTGGCGGTCTATATCCCTTAGATGAGAGTGGCGGCTCA
GCATCACTGCGAACTTGCCGGCAACCTTTAACAACTAAATTCTTGCGCTTCGAAACGTGG
CCGCGCAAGGAAGCAGCCTCACGGCAGTCGCCTGTTGCACGAGCGGAAGATAATTTTCGA
GTCTCGCCTGCCTGCACAACGGCGTAGATAGTCCGTATCCGCTACATACCCAAAG-GGAT
AATATAAAGCTACCCACGTGTGGGAGGGCATAGGCTTGCACTCATTCGCAGCAGGGCTGT
TCCTTTCCGTGTTCTCAGGCTAACTTGCACTATAACGATTTCTGGGGAGCTGCACCCACT
CAAGGGGAATGCCTCTGGTAGTCTCTAACTCTACGAAGTAACGCGTTTATGCTCAATAAT
GTGTTAGCGTACACCGACGTTAAGTCTGCGCCTTTGGAAGCGTCTTGAGCTACCGGCTTT
TCCCGTTGGCTCATGTCAACGTGCTATCCGGTTGCCCCAACTCGAATAACGCTTAATTCA
TACTAAGTCCACGTTGCGCCGTCGACTCTCCAGACCCCCCTTCTAACCCGTCTCTCTATA
ACTGTTGTTCCCATGGGGAGCATGACAACTGGTGCTCCATTCTTACAGGGGAAGGCTGGC
AATCAATTCCAAGATCAGCGCGTGACTTACAATAGAGCAACACGAAGGGAACATTCCGCC
GGCTGTTCGCCTCAGGGTAGACCGCCTTTTGTTCATCAGTCCGCCCCTTGTGGGTCTTGT
CGGTAGTATGTGCCGGTCTCACCATGCACGTCACCTCTTTATTACTCAGTCGCCCTTTCC
CCCCACATCACTTTTAGCGACCTCATTCTCCCCTTACCTCAAGGGATTGCCTGGCATCTC
GAGTCCGCATCCTGTAAAGCAGACATTCGCGTACATAATCCCTTC-CACACAGCCGCACA
GTTGAACGTCAGGACACGCGCCCGTGTCACCCCTCTCCTTAGCGTACTCTCCACATCCTG
GGCGCATCGAGAGGTTATTCCCAACGTACGTCGGAGTGGGTAGGGCACGGGGATAAGTAT
GACGCACCC-AATGGACCGAAGCTGGCTGGAGCAGAGTCCGAACGCTACACGCGACTGAT
CGAGTTTTATGACAGCCCGCACTCCACCAGTGATCATCGCAGGATCTCGGAGCCCCTTCG
TTTTGGAAGGCGCTGTACTCCTCTTTGTCCTTGGCATTTAGCCAGGTCAGCTTATCCAGG
GTTCGGCACTCTCTGCTGCTGTGCATATCGAACCGTACTGCACAGAGGTGCCCCGCCGCA
GCAGGCCGCGCTGACCACGAGGGTTTCTTGCCGACAGATCCTCCTGATCCTGGTGTTTAA
AGATACGTGTGCTCCGCTTCCGAACTGACTCCATAGTCGA-GTTGTCTGTTTGTCAAACT
CGCCGTTCGGAACCGCTTCAAGACGGATGGAAGAGTACAGTTACCTTCCTAACTTGGCTG
CACCACCATTCTGCCCTCCTACGGCCCCCGTATTAGTCCTGAGTATGGCTGTTGATCCGT
CGTCACCGTACCGTCCAACAGAGTGCGCCTAGCACTGTGTCTCCGCGGCCCCCTATCCAT
TGAGGCACATACCACAAGCTGCATCGCCCAGGCAATCAAGTATATTGCAGTCTGGCCGAG
GTCGTTAGGAGGCCAGGCTTCGGGGTCGACTCACTTCGGCCACATCATGCACAACTAACG
TTCATGTCGATTCGCACCCCGGAAACCGCTAGTTCATATCTCTATGCTTTCTACCGTCCC
ATACCAGCCTCTTTGGGTTTTCGGTCCATCTGTTGTGGGGGGCGTCGACTTTTCGCGCTC
AGGACTGAGTCTTTTCAAGATGCTACCCCAATCCGTCGA-AGGCCAGGGCGTAAGACTTG
TCCACACCTATCCTGACATTCATTTTCGTGATTGCGGGGCTTCGTAACACAATTCGATCC
CGAAAAAAAGCTCGCAGTATCGTAG-ATGGGCTCTGCCATTTACCATTCCCCCTT--ATA
ATAATACTCAGATTGTGTAGTCGACTGGAACAGGAAGGGACCATAAAACTCATCCGAAGA
ACCGCTAGGACATATCGAGATGAGCTCCCACCGACCCAAAGTATTCACCTCTTTGGCTGA
AGATGGCTCGCACTTGGTCGAAGCCCTAGTCGGTTTTCGAGCGTAACGCCTTGAAGGACC
CAATAGGCGTGAACGGCATAGTTGCTCGTACGGTTTCAAATTCAGCCACGCTCGCCAGAC
GGGCTTCCGCCAATCATTTTGACTCATTTCCCGACGGTTCGAGTGCGGTCCACTAGCCCC
GCCAGAACTAATCGCAGCGCGCG-TAGCGGATCAGGAGGCTGCGGTTCCTGCGAGTTTAC
GTGAAATACACGAAGGGATGATCTGAAAACGGAGGCGCGGATCGGATTGTGACGCCCCGC
GGCCAACATAACGGCCTTTCCTGTCACACCCATATCGTGGCAACTGTTCCACCTCGTGCC
AATCTGCTGAATTCAGCCTGATTCTTGGCCCGGCTTACAGCGCGAAGCGCAGCATATAGT
TCAAGTGCCCTATCAGAGATTGGCCTGGAGACGGAGATAACGACAGCCAGCCTAGTAAGC
CTGGCCAAAAATTTGTAGTTTGGTACCCCCATTCGGGCAGGACCCTGATGCCGGTTTCCT
TCGTCGTGAGAACTCCGTCCTATTTTCGGTACCTACTATTTTTGGAAGGCCCTGTGTAGA
TGATGAACGTCTGAATTCGAATCGTCTGTATTCAACTGAATGGAGTTCCACCCGATACGC
ATGACGCCCCGTATATCCCGAACTCCCAGACTAGAGATCCTTACGCCCTGAACGGAGATG
GTGACTGAAGCGGTGGGATCACGGCAGAGGCACTCCGTAAACGCTCTGCCGACAGCGGCC
CTTGAGTTAGGCAAGCCCCCCGGTTTCTGAGTCGGGATATGCTCTCAGGCATTAAACTAA
CCGCACGCGAGGCCGGAGAACACAAAGTCCCGAAAAGCAGGTCCTGGTCAAACGAGCGCC
GGATTAGGTCTATGGCGAAATGAGATAAAGCGTCTGTGCCCGCCGGATTTTATATCGGGC
GTTTGGTTGAAGTGCTAAGGTATTGCACAAGAACACACAGCCCCCCAACCCCCTCTCCTT
TGTAGAGCACCGCTGGTGGTGCTACACTATAAATGCGTGACTTGCCCGGACACTCACCCG
TCTGTTTGACCCGGGCCCCGAAGGCAACTGTCCTAACACTGCATAAATCGCCAACTGACC
TGCCTGCTGTACGCTCGTGCAGCTTTCGGACACGATCACATAGCTTAAACAGTGC-CGAA
TGTTTACAGCTGCCCGGCCGACGACCACACCAGGAACCCTGGGGCGTACCTAGGCGTTGG
TCAATAAGAGTTTGGATCATCAAAACCGGACTTCCTGTGAGGCCGGCAAGGGGGCCTAAC
ACAAGTGTAGTCTGCTCCCTACAGGGAGGTTCGATCGTTGCCGAGGTCGCTTCCTTCAGG
CAGCGCGTCTCTTCCTCCCTCTCCTGGGTGCCTTAGTTCATCACACCCCTTGGGCTGGGA
GGCCTGGAATTTCCGGTAAGCTACCTCAT-CCGGTATGCCACTTCCCTACTGGCGGC-AT
TAAATTAAGGCTGGGGCGCTTGTCGGGTAATCGTGCTCTCTTAACTGGATTCCGTCTGCT
AGCCCTGATAACTCGTCGGCAAGTCGGCGCGCGTAGTTTGCACCTCTAGTGGCTTGAACA
CCCCCACCCCCGGGCGGTTGGGTGACCCAAGCCTGGCTGGTTGTGACCTCGGCTGCGCCC
AAGGGATCCTGGTAGGGATCCCTATCTGCTCTCTGACCTTGTATAGGCAACACGACAAAC
ATCCCCGGAATACCAGTTTGATGGGGGGGGAAACACGGATAGCACGCAAGCATGGTCCGC
GCAACGGAAGGTGCGGGAAGACCCGGCCCGTCGGGCGCGGCCTCGCGCTGGCGATGATCG
GCGTCCAATGTGCCTCTTGCCTCGATTGGTCCTATGCCATTATGACAGCTTCCCCGGGGG
ATTTGGTTAGGGTTCGGCTGATAGTGGTTCGACCTTTGCTGTCTCTTCCAAGTCGCTAAT
TCAATTTCAAGGAGTGATCACCGCTCGAGAAACCCCTTGAATCGTCCCTGCGTCTGGCTC
GTCTCAAACTCGCTCTTACAATCTCTTCCTACGGCAGCGCTGCCAAACTTTTCGCCCACT
ACGGAGAACGCGAATAGACCCTGACACGAGTTTCACCTCCACGTTCGTGCACCTGCGTTT
CTTGAGTCCTCTACGATCCACGTCTTGGGTGGAGTTAGTCATTTTTTCACATCGTAAAAA
CGGAGATTGCGTTGGGTCAAGAGGGTCACAAGCCTCGCAGCCATGCTCAGCTGTAAAGTG
CCGCGTGTATTCTCTCCTTTAAATATATGGTCCCTATAGCTGCTCACCGACTGAGATCCG
TTCAGGTTAATAGTCATATTGGTCGCTGAAGGTAATAGACCTATTGCGTATATGTATCTC
CAGTTCCACGGTCGGGGACGGATTCCGTATACCCTCTTGGTCACTCTACGGGAGCCGTGT
TTGGTGATCCAGGCCGGGAGGGAGACCAGTGACTGTAATGGTGCTAGACCCAACGACCCA
TCCTGCACCGATAACTGGGGATCCAGAAAATTGCACAAGTATGTC-ACAGCGAAGCCTA-
CAGAGCGGGACCGACGGGTTATGGGTGTCTTTTGACAGCGACGTGCTCAAGCCTGTGGTT
CCAGTCCCTTATGACCCGCTTAGAGTTAGCGACTCAGTACGAGACGGGAAGACATAACTG
TGCTTCAGCC-GCTCGGAGGCGCGCCTAAGCAGGCGACCCTCTTGTTTTCGAATCGCGAA
AAGTAATACTCCGCCGGGTTTGCTGCCCTCTCCCTTCCAATCTAGGGTCTTCGCGTGCAA
CAAGCTCAGGTAGTGTAGCATCTGGCAGAGAAAACAGATAAGTAATGAGACATGTCGGGT
CATAGCTCAAGTTCGTTGTCTGAACATGACTGGGCAACGGCCACCAGTAGAACAACTGCT
GGGATGAACGAAATTGCTTTTCCCCAATTCAATCCTCGGGGCACCGTGTTGTCGTAGCTG
AAGAGAAGAAGTTCCGTAAGCGTTTCTGTAAGCGCAACATCGTTTATCCACACCCCTGGT
CCCTTCTTGTTTGCTCACTTTTCCAAGCCGGAGACGTTTAACCCGTACTCGATTACAACG
GTATCTTCTAAACGAAACGATGTCAGACGACCTTGACCGGTGCCAATCAGTGATCATACG
TAGTAGTCTTCAGACCTCATGACAAGTGGAGCTCCTCCAGGCACTGTTTCGAGGCGGCCA
CTATCCTCCCCCGAAGATTTCACCTTCGACACATGTATCGTCCTACAAAATTGGTAATTT
TATATATAGTA-GGCCGTTGTCTATTCATACCTCTACGCTCCACGCAGATTCTCATTTAG
GAGTGCTTCGGAATACCCCATAGGCACAGAGGCCCTGATGTCCGAGCATACCTCGAATAT
CTCCCAGACGTAATACGCAAAAGCGTCGCGTAACTCAAGACCATCTCTTTTCCTCTGTAC
GAGGCTATGGCCGATCATGTACACATCCTCTTAGGGTTCAGCAGAAGTTCCACCGCTGAG
TCCCGGTCACCCATAACTATGCCCCCCCATGCTCGGGAACTTACGCTGAGTAGCAATACG
TGTAATAGAGTGGTGATCGGCTACCAGGTTCAACCACGGTTATCCGTCCCAAGGCACTAA
TTCCTCGAAGGGGTTTCGGAGTTGGGAACGCGCTGGACCTCCGGGGGGATCACCAGGCCT
ACCGCAAGTCCACGACATGATGCGAATGAGTCTGTGAGCCCCCCCGATTGTAAGAA-TAT
ACATGCAGGGCTCACGATTGATAGACACGTCCCGACCGACCCCCCCTGACATGATGAATG
CGGATAAAGAGCTTATACGTCAGACAGTTCAGCTACGGATGCGAATGTTACCACAGCATT
AAATCAGTACGATTCAACAGCCCCTCGTGCGTCATTGTGAGAAAGAGGGTATTATGGGAC
TTCGTCCAATTGATCATTTCGAGAGTGGGCCTCTCACCCTATGCAGTTCTGCCTGATGCT
TAAGCAGCACAGAGTCAGGCGTCCACTTTGGTACCCCGGCTCGAGGCAATTTAGCCC-AT
TACGATCGACAAGTTACACTTATCTTTTCTGCTTTCCCGCAGAGTGTCGATTCATGCTTA
TATCCAATTGCACGAGTAAGTAACGTTGAAACAATCTGCGATCCTCCCACCAGTTGATCA
TCACTGCTATCCAAAGAGTACAGAAGGAGACAAACCTTGGCATGCTCTGCCGGATGCTAC
GATTTAGTGACTTATACTCCACTCAGACACGTTATCTTCCGAGTTAAGATTGCCCTACAC
ATTCCATAGGGGCCTTCACTCTCAGCCTGCCGCGCCGTCAACGGAGAATGTCA--GGCGG
ATCATGACTGGTATTGTCGTAGCCTTCCCCCGGCGGGCGCAGCATTACAGCAGTCCCCGG
CTCAGGACATCACGGACTGGTGCGGCATCACCGACTACTTCCTGCCCGTCAGAGGACGAT
ACGTCAATTCACCCGATTCGACTTGTCCACCCTTGGGGGGACGTATTAACTTAGTAGCTA
GCAGTTGAGGGTTCGATTGTGTCGAGTGGCCTTAAATAACTGGGGGTCAGGCGACCATGC
GCGCATGAGGCATATGCAGTATGATAAAGGCTCTCTCACTTTAACGCTG-TGCCTTAAAG
CGCTCCCATACTCGGCATCCGTCGGCAGAAGGCCCCGTCAACGTTGTGAACTTTCCACCC
GGCCCAAGAGATGGTCTATGTACTGACTGCCGCTTCAGGCTACCGCCTCACTGTACCGCG
TACGTACGCGACAAACCAACCTGAATGAACATCCTACGCGAACCTAAGAAGGCGTTGTTA
GTGCAATGTCAGAGTGACTTTACATTTCGGTTTCGCTGTATTCAGATCGTTACTATTTTA
GAGCTTAAGTGCAGGTCGCCGTGGCCTCATACGATGCGCATCCCCTGCGGTTCCGCCCAT
GGTGTACATGTCCAATCCCCAGACTTCAGACTTTCGGCTAATCTCACCACGTGACAAAGA
CTGTATAGGACGTCCCGGGTTACAAATACAAGATAGGCTCAAGCTACTGAAAACCGATAC
GCCGGCTTATTCCTATTTCCAACCCGGT
>SRR364532
GCGTGGTATAATAAAAAAAAGTTGACTTCCTGCACCCCCGTCCT-GAAAACAATCTACCG
GAGATCCCTTAGAGCCCTAAATGCCTAGAAAAAACGATAGATTAACCGTC-AATCTATCG
ATAATTTCCACTCTTATATTGTCGAAATAATACCTAGCCCAGTAAGCTTCCCGGCAGCAC
GAAGACTTATCAATGCG--GCAGACACACAATGAAGCCACGAGGTC-AGTTGCATCACGA
CGCAAGCAC-CCCATGATTG---CTGCTCTTCAATTTGACCTCCCACTGCGTACGCCTGT
GTAGCGAGTCGCACCTTAAGT------CGACGCCTCGGTGCCAGTTT-G-TCTTCATTTC
TCAATCCGCCTATCTGCCGAGGAGTGGTTCAAGCGGACAGTGCCAAGGGCTGTGGGTTCC
AACGC-AGTACCAGTTCCTTCGT-AAGGGGTGGGGAGGATCCTCGTTTTCCTTTCGCAAA
GG-CGTCAATCAAGTCTGGTTACTTACAGGCAATCCTCATGAAGAATCCCTGACGGTTAC
AACTCTCAACTAATTTA-AAGCCAACTTTCATCACGTCTGAAGAGGTTTCGTGAAAGGGA
CTTTGAAATATTGAGTGACGCCCAAGTTGAGGTTCTTCATGTGTCCCAGG-CCGATGAGT
GGCGGAAAACCAGTCAGCCGCTGCCAAATATAGGTTCGCGTTA-AGTGGCCT-G-CCAAA
GGCTA-TGCGATAGTTTCTCCTGCTTGGTGGCAAGTAT-TC-GGGAG-CC-CGG-CCTT-
GACGAC-T--CAACAGCC-CACTCGACGCAGCACGTC--AAATCCGGGGCGAAT-AACGA
CCCTTCTACCGATCATGACTTGCGTGCA-GCGTTCTCGGCGGTGTAGGATGGGTCATACT
GTTCCT-G-G-AATCCGGGTCAGGTCCTCTT-GGAGCGCCTCAGCCCCGTGGAGGGTACT
AGCTAAGACCACCTTACTGTGGGTCCCCACTATTTCGGGTCTTGTGCGACACGGACTTGT
CGCAACTTTTTAGAGCATTTGGCCGGCCCCGACTAGGCGTCGGCGCGGGGAGAAGCAGAA
CCAGCATTACTTGAAATTACCCCTGGCCTTAATGGTAAACGATCCGAACAGCTGATATCG
TCTATAAAATTGCGAACA-TTTGAC-GCGTCGGA--CTTCATCCCACCCCACCTTAATTA
CAAGGCAATGGTGTCCAACGGAGCATAAGCCCAG----TGCGCCAGGGGAGCACTCTCCC
CCCGGCGCAAGTGCCCTAGGAATGTCTTC----G-TGGGGACTATGCAAAGCGCCAAC--
-AATCACTGGGGAAGCCTCTTCGTCGGG-A-GTCAAGTAAAGTACGTACAAC-TGGGATA
CCATACGTCGGACGGTAATGCGACTGGTTTCGACCGGCTTGTGTCTCCGCCC-GCCTTCC
CCA-ATACGGAGTATCACTCTCACCCTTCGCAGGC-GACAGTTTGTATCCGCGGCTTGAT
GGTGCCTCCGCTCCGGGCGCCGTAGCGGCTCCAACCCT------------GGACTCCACA
CACCAGTTCGCAGTGAAGGAGGACAAATCGAGACCCCGCCCCTGACGTCTTGCACATTGC
TGACCCCATG-AACATTCGGGTCTATCCGGGCCGCTTAAGCTCGGGTAAGAC--GGGCAT
TTAAGCAACCAACAATATA-GGCGCGTAGTGTTATTGTGTCAGGGTCCTCC-AAGAAATT
--TTGTTCAATAC-CGGAATTTGG--TCCGCCCTGGTCTTATAGTGCTGTGTCATGGGAC
TTCTGCA-GGGATGCG-ACAAGACCTGA---AAGTCTTATACCACAGACCCCGGCGAATG
AATTCCTATTGCCGAGTT-TTGCACAGGTACGCCAAATGATACTCACCCCTACATTTTTC
---ATACGTCAGTAGACCACAATGTCTTTTACCAATTCCTTCATAGCCTTGGCGT--GGA
AGCACGCCCTCGGAACTCAGCAAATGAATCACTCCAAAGG--CGTGGGTACGGCGGCCTA
ATTGGACACCGGT-CGGTAAGGACTAGAGACAGACTCCCTGGCAGGACCTTGGCTGGGAT
CCCGCTGACGTCTTCACTGAGTGAATAGTTTGCGCACACGGCGAATCTGGACCAGCGCCC
CTACCCCGAGCTGTGAGACGTTCGAGTATC-CCCTGAATTG-AAGTCTTTATGCCGACGA
CTTCAAAATCTAATGCTC----------------TAAAGAACTCTTGTAGTCCTCGGTAA
CCACATATTCGTAAT-ATAATGTTTTCTGGTGCCCAAGTGTCCAATGTGCCACTGCGT--
TTGGAGATGTACGCTATGTTTGGCGCGGAGGCAACCTTAACCTTAGTTTATCCTCAGGCA
AATAGGTTGATACTGCCGGAAGGAT-CATCCAATTTCTCGAGGGCATTGTGATGGAGCCG
-GCGGCTTCGCCCT--GCGGTACC-ACGCTTAGTTAG-CTTTGACTGACGCGGCCAGCGA
GTGTCAGTCCGACGTGCCGGCAAAGCGGAAGTCTCGGAC-TAAAGATTCGAATAT-CTGC
GAATATAGCCTTGTAGAGGATATACGTCCCACTGGCACAGACGGACCAG-CCAACTTCTG
GTTACACCCGGGAGGTTAATGTATATCTCCCCGCTTATTCCTAACCCAATAATCCAGTTA
GTACCGCAGGCCT-TTGCACCCCTCGCATGTCTCTGTTAATAGCAACGCTGGGTCCTCCT
GAGTCCATCGATGCGTAG-GTCCAGATGAGCGCGCGCCTCTGAAAGAGCAGGGCGCGCGC
CCCATCT-----CTGTCGCAACCCGAACGCCGACATCGCGGGGAAGCGCGGGCATCGATA
GAAGCTAAATGAGCAT-CATTCGAAA-TTTCGCGACAATTTTGTTTGGTTATATGTGCTT
GGTCTATTGTCCTACGTGAACGACCACACGGCATGGTAAGCCCAGCAGCGCTTTCTGG-A
TCAGATACGCGTGGCCTGCTCCTTTTCGCC-TTAGGAAACCACGGGATTTTTTTACATCG
TTCTCGATACCCGGCTAACTGTGG-A---CGCGTCTTTGACCTAGAATTCTACGGATTTA
CTTCGAGTGCGG-ATCAGGCCACA--TCATCCAACCATTGAGGGAGAGTTGTAAACCTAC
TTAGCGATTTAA-ATGCGAGGGGATAGTTTGTGGCAAGGGGTCAGGGCCACAAGGGTTAC
TGAACTTACTCCGGCACATCGAGATATGAACATAGGCGCGAAGTAACGGCAAAAAATTCA
CGTGAAAAGGACAACCCGG----AGGCTGAATCCGACATTTATCAATTTCGCTTTATTCG
TTTCATACATGACCCCTGCACTTCGTGCAGATCTGTCCCCACAGAGGAACCGCAAAAGGC
TCACCCGTGTAAATAGCGGC----AAACTGTTGCACGCCGGAGAACCGGTGACTATGACG
CACCTGTTACA-AGCGACTTACAAGCTCGACGTCCACATTGCGAGGGTGAATGTACAAGG
GTCGCG--TC--------ACGTACTGAACTTTAGCCGCAGAAGGGATCA-TATAGGCGCT
GACCTGCTATGCCCTGAGTTAATAGCTCCCT---------------------CCTAGGTT
TTGCTAGCTGAAATAATCAGCTAGCAGTTGACAATCCAAGACCAA------------GGA
GACCTCCACGACCACCAATCGTTGGTGTGCCCG--G--TACACCCATGACGTCGCCTTTA
ACCGGTGGTAACGCATCACCGGCGCTACCTTTTTTGAACTA-TAGCGCCTACGTAACGAT
CCGTAT---CGGGCAAATCAAATCGAAAGAGAAGCCGTGGTCATTATAAAGCACGTACTT
TACAATTGGGGGACAGAAGGAAGAT-TCCATAGTACCCGGTGTACAGATATCAGGCCACG
GGG-ATATTCGTACCTTCGATCAGCAGCGCTTTATCATCTTGTATATGCCCCCTAGGAAC
GCAGCTG-------------GAGGCGATTGTCGGGGTCAGGTCGCGGTCGCCATACTCGG
TCTCACCCGTGGCA-GATAGAAATGCGCATGTACGGACTAACGGGCAGTTTCGTGAGTCC
CCCGGGGGTGGCCTGCGATTGCCATTTTCTATCG-GAGATTGTAAATGTCC-TCTTAGTG
ACGTTAACTCGACCTGTCCCTC-CAGCATTTGATCTTTGGCCTCAT--------C-GGCC
GCCCTCCAGACCATCTGCTCCGAGTGGAGCTGCG--CCCGCTCACGGTGCCGTTGTGGTA
GACACACAGCACCTAGTTGTGATAGGCCGGAGAGTCAGCCCTACCCATCGCAAAAATGAT
TGTAGCACTAGCATTGGATGGATTGGTTAACATATTTTCGAAACCGGTTAATTTCGATTT
CACTT--GCGAGGACAAGAACAAATTATTAATCTCGCGCTTC--TCCGGCATTATACGGA
GG-AACCAATGGCACATTAGCTTCCCAGCAGCTAAAGGCGGTCTAAGCAACCGTCATTCC
GGATCAATCGATGTGATGCAACACAAACCCCATTCAGGGAACCTACGTGCGGATCACTTT
GCACATCTCC-CAACTAATACTGCTGCTGGTGTAATCCCGCCTGTATGCGCAGAGCCATC
ATTGTAAACCACCTCCCTACGT-CTTCCCCTCTGCGGTATTTAGCCTCAGCGCCAG-ATG
GCGCAGTC---TCGGTAGAGCGCACTGATTCTTTGCACCCGCCAAGTCATGTGGATCGAT
CACTAGCTTACCTGGAACGGTCCTTCGAGCACTATCCCATTACCCGCTTCCTAGTACCAT
GGTCATATCAACGCCTCGATACACGGGTGAAAGGGGTCGAATTGCACAATAGTTACGTAG
CAGCGGCAGGTCTGGAACCCAATGGGATAGGGCGAAAGAGGGGGAGTGGGTAATACCACG
GCATAGCGCGTATTACTGCAGCTGAAATATAAGACCGCTCGCCCGGCAGTATTCTCTGGC
ACCAGGTCAGTGAGATCAAGACATCCATGGCTCTGCCGGTGTGAGGCCAAGGGTC-GAAG
TGGCGTTCAGCGCAGCAGGACTTTCTCGCTAATCGCAC-CCGGCCGACAGCTCATCTATA
TGGCGATTCATTGCGCACCACTGCTACTGCGACTGGCGTGCAGCAGA-GCCGGCTATGCT
AACGGTATAAGCTCGGTCTTTATTCCCGAATATTGTGCCACGCTCTGCTTCCTATCGTTG
TACGCCCATCTGTCCACCGCA--CTC-TCTCGGG--CTAGAACGCTACG---GCT-GGTG
AGAAATT-TTGCTGG-GGAGGCGAGATTTGTAGGCCTTTGAACAAGGAGGTCGAAGCACG
TAAATAGTTCGGGGGACAACAGCCCCTTCCATTTTACGGTTAGCCTCACTGTTTGGGTGG
GGCTATCCGATTAAGAGGTGATGTAAATACGTGCT-TGCTCCGACTATCGTAACTGTACG
ATGTTTGAATGCGAGGCCAGCGCCGGGTGGAACTCAGTCGTTCCGATTACGATC-CCCGT
TCTGGCGTGTATCCTCTCCCCCCGTCCCTATCCCCGGGCTACGGTAATCTAGCTAAAGAA
CGTATTACACTCGGAATTGACAACGAATAGCACCAGGATCTAGGCATTAGTCGTTCCTGT
CACGCGGACACTAGGAAACAT--CTGAGAATGACCCCGCACATCAACGAGGAGAATAAAA
GCTGGTCCCTGCGGCGACAGAGAGTGACAGGCCCTCAAATTGTTTGCTCGTGCCGAGGTG
TTGCTTGAATGG-GATACGCCAATGTGAGGACTCCGACGATAAGCCGGCGGTGGAGTTCC
CTGCATGGGAATGGCCTGATTATGTCAGCAAATTGAGGGA-ATTGATAAGCGCGATCGCG
TGCTCGCT-GGTTGCTCAGACCTT-AC-CATCCCGTGCTCCAACG--CCTAT-CTGACCT
ACCTGGCAGGGAAACGTTACACAGCCTATCGGA-----AGCGCCGAGGCC-CATTCAG-C
CTCGGAATAT-AGCGGATAGATG---AGTCCAAGGTGGTGGTATCGGAGTTCGTTGGTAA
GGGATCGCGCGTGAAAAAGGTGCGATCCGAAGTTAGGGCGTTAATCTAGCCAGAGGACCT
TCGGAACAGCTGGAGGTTCTCGTTCGAAGCCCACATAGTTTTCGGTCCGTGT-TAGTGAG
CAAGGACTAACGAACCGTTATACCACTAGCAGC----AGCGGATAGATCGCAGTGCGCTA
CCAACCCGCAAGGCAGAACGCGACACACCAGAGGAGAAACCGCTTCTTGGGCACGCTTTG
ACCCAGGTAAAACATCAGGATTGGGCT-GGTATGAAAGACGCCCTGTTCTGTTTCAACCC
TAG------------TCGATCA-GAAGCCCCCTAAATAAACTCCCTAAATGGCGTATGCG
GGAGGTATCGGTAGCATCTGCCCCCTAGCCCATGTGTGCCGTAAATTCTCACCGCAGAAA
GCCGTACCCAGTCCAGTGGCTGCGAAGTTCACTCTGCTAATATTGTATGAAGAGCTAAGC
CAAAAGTACCATCTTTACAGTGCCAAGTAGGTGGCGGCCGGGGCTGATGGGGATAAGTCA
GTAGTAGTATAGCAAAGCGT-ACCAGTGGC-AGGCAC--CGACT-GGAAGGCGACACC-C
TTC-TCGCGTACTGTGGAGTCATGACGCGCGATTTCTTAAGACAGCTTGGTCTAGCTCAG
TTCGGGAGTTTTTCAAGTTCTAGATGCTTCCGTTGCAAACTCGCTTTCCTGAG-GCATAT
GTGCCAATAAGCTACGAGTACCGGTCCACGTATAATAAATTTTGGAAGATTCCGCGTCAT
GTGGAAACGTAAGT-ACTACACGTGGATCCGCGCTAAATCGAATTTCGCTGTCACTTTTG
CTGAGGCAGATCGCGCTCACGGTTTCTTATGTGAAAAG--TTGTATGCTTGGCGCGTTTA
GCTCTATTGTTTGCACGACAATGCTCGGCGGGGCAACATTCGTAGCGTCGCCGCAAAGCT
AGTGCGGGGCGCACAATGCGAATTGGAGCACGTCTGTACCAATAGTATGGTATCACACAT
ATAGACGATGGGGGCGTTTTCCGCGAGCAAGGAAAGTGTGCTGCACGCTAACGCCGTACC
GGTTTAATA--CGGACCCGAACAAGAATCGGCCATGACTTTGAACCCATATGTTTCATGT
GCACCCAGAGGACGTCCAATATTTTTGAC-CATCTACTTGGTGAATTTCCTCACGGGTTC
AATTCTGGTAGACCTAC-TAATGGCTACTCCCGCAACCCTATGTTACTTTTGCCAGCCTC
CGTACCGCGATAGTCCAATCGTACGGAAGCGTAGGTCTCCGC-CTGCAGGCTGATGGACC
TCCGACACTGACCGTATATGGCACCACATCGGTCCTTACCCAC-GGCGGACTGAGAAT-A
TGATCTACACACCAGCGCGTTCGCCTGTCATCGGGTGTGTTTCTCGCACAGGTCTAAGGC
AACAATATTTTCTAAAAGATTACGATAACGGATTCTTAGGCCCAGCTGAAATGCT-TCGC
ATTAGTTCGTGTA-GTAGCGCAACCGTAGAATATGTTACTGGGGGCGGAATAGCGCCGAG
CACCAGGTTA-CTATATGGCTTTGGAGCAGAACTCTCATTTACATTACGGGCGCTCA-AC
ACACCTTATGGAAAGTCTC-TGATCGTCTCCCAAACCTCGGCGTAGTGCAAAGTTCAGGT
GGATCGGTATAGCGCGTTCAGTGACTTTCGCCGGTACACTGTTGGAATA--AGG-CCCCT
CGTACATATTTATTTGGCTTCCACAAACAGCTTCCACCGTCCTGAGGAGAGGGTCGGTCA
CCAGAGCTTGTCTGGTGGCCGCAACCGTATAAGCAGCACCTTTTCGCTTAGTG----TTA
CTGAGATTTCTATCGGCAGGAGGAGTCCTAAGGCTGGGGGATACTC---------ACACA
CTTTACAAACCCGGAAGAATA-GCCATGGAGGGGGATCTAATGCGCGGTCAAATCGTTTA
TGCGAGCGTGACTGATCTGTATCTCGCCAAGAGAGATGCACTTTAAGCCCGCAGCAGATA
CGCGGAAAGGCGGCGTGGATATC-CGGCGATACAAACTTGCCGAGCGTAAGGTTCAAGGC
ACTCGGCCAAGATCTGAA---AGAT-CTGCTCGTGGGT-TATCGACCGGGAAGGACACTA
TAAAAGGCAAAAATAATGTCGCCACATGGCAGGGCTAGGGGCCTTCGACCACCGCGTAGA
AGGGGAACCGTAGAGGATTTACTCGCCGTACGA-AAACAACCTAAC-GACCCCTCCGACG
CAAGATTTCTGTCTTTGGAGTGAGTCGGCTGTCTGGGCGCACGGACTTTCGGCATGCACC
TCCAGCGG-----CTTACCGCCTGCGGACGCCGGGCTAGGTGTTTCGACGGATTCCGTGG
CCGTGAAGTACTCGTGTAGC----------GAGGACTATATACTATACCTTAAGGACCAG
CCCCTGTTGTGATGGGAAGCTTGGCTCAGGCAATCAAGTGCCGCCCCGCGCACACTTAGC
GCGA-TTGCTGGCGCACTATTTGAAGGTCAAGGTTTCCCCTCGCACCCTGGCAATGGAGT
AGTAGAGTGGAGCGCGCCCGCACGTTATACTT-AGCGGTCTACGTACAGCAGAGATTGTG
ATGCGCGTGTAGAAGCTGAAACGATGTTCCGCTCTTCACGATTAACCCCACCCCTCAT-G
GGACGACCGACCGTAGTGCGGG-CAAGTGTCCCTAAACGGCCCGCCAATCCGAGATC-CT
AAGTCTCCCACAGCATCACGTAGGTGGGGCCTGCCGCTGAAGCAAAAGATTACGACAGGG
CCGTCGCTGCGCGTGGTTACGGGGTTTGCACTATGAGCGATTTATTTTGCGAGCATCACG
GCGATGGATCGGGAAAGGGCGCGTACCAATGAGTCAGCCCTGAGCACCTGACGGAAAGCA
TCCGGACAACAGGTCATGAGAGTTCGGTAGCGCAGGAAAATGCCCGGGCAGGAGCAATAT
CAGGGTCCACGTCGAGTCGGGGTATAGCGCGGTCTAGGCTCGCCAGCATATCGGTCGGGG
TGATCGCGTATGGGCTAGTCTGGCGCCAAAAATTCGCTCGGATTTTACATCCGGAAGGGG
GTTGGGAATTAAGTGGTCGG------GGGCTAATT-CAATGGTT-----TAGAGTGAGCG
GCGGTTCTTACGAGTAGAACTGAGACAATGCCAGACGGACCTCCAGCAACACCGA-GTCA
CTATCCGTCGCGAGGGTTTCGTGTCCTCTCGACATGAACACTCACAGAACGGGCAATGGC
GTATTGGTAGCGGGCACTTGGACTGTGGTCCGTGTGTCGTCCCGGCGCACGCCATAAACC
GC-GAACCAAATACGGCAGCCCTTGACATTGGTGTAATGCCGGTCCTCATTCCAGTACTC
ATACAGTTGGACCTTCAGGCTGCATCGTGCATCGCGGGCGGCTCCAATGGGCCTCGCGGA
CCCGACGAAGTAGACGCCCGAGCCCACTTGCCCTTGCCCGTACGAATCGGCATGGCAGGC
TTTGTTAATAAGTCGGACTGAGATCCAGGTGGGTAAACGGGGAG-ATCTTAA--AAGTGA
TGCTATGTCTGACTCACAATTCACGTGCGAACTGGGC-GAGGTATCTTAGGTGCGCAAGA
CACATACGATACGAGCTGTGGGCAGTCCGCCATCAGCTGTTTTGGCCTAAAGGATCGCTC
TGCATTCTAAAAGGGTTGATGTC-TGTGTAAGAAAGCAAGATGAATTCTTAGCACGGCAC
CGGTTAAGCAATGATGATGGACGGTAGGCCTCGGATGTAGCTCGAACGACTCGCCCAACC
CATTCTCGTCTGGGGTTCAGGAATTGCCTGATCACTATTGTTTATGGGGTTTTCTACGGT
AGGAGGCATCAGAGTAACCGGGCCAGGGGCAAGAGACGCCAACACCAGGTCTTGTCCGAC
AAGG--GCACTCGGCTAGCGAAGGTCTATGCGTGTCCGCGAATAAGTACGAACGTAAGCC
ATCATGCGCGCTAGACGAA-CGTAAAGATCGACGATGAAGAG---TCCAAGTGATAGGC-
-TATCTGAATTGATATGTTGCGAACAGTCATGCATGGGTACAACGCCCCCTTTGGTGGGG
CCTGCCGCTACGTAACGGTCCAAAGACAACGGGATCAACTACGATAACTATGTAAAATAC
ATGTACGGTCTTTGGGCAGACGGATCGGACGCAAGCGGAATAATGCGGCTAA-ACTCCAG
CGGAAATGAG-------CCAGGCGGGAAACGGAAAATACGGAC---ACGGCGTGGCAGAA
TGATCGGCGGTGGAGACGAGCGA--------AGCACCGAGAGATACACGCCAGGAGGGCG
ATGCACTACAATGA------------AGGACGAATGAGAAGAAGAGAAGTAAGGTAAAGG
CAGAGCAGTGAGAGTCTCTCGGTACACCTAGCTTCCTCTCTTTGCCCAAGAACTGGATTC
AGGACGTGCCGTTGCGTGTGTGTTACAGCGTGTCGAAAAAAGAATGCAGCAGATCTACGA
TGGCGTTCGGTCGAGATGGGGGGAGCACCATAGGCAAGTCGGGTGTGAGATGTGAGCCGA
CAAAATACTAGAACTATTAG---CGACCTGCAAGCCAAACGGGGTAGCGACTAAGAGACA
CCGTTACGGCCAATGAACACTTGGGGCGGACAACGCGGAGTAGACTAATCAGACTCTTGC
GATTCGACGGGTATGCCATGCGGTAACGTGAAGACGCCTGGCCTATATCAAGGCAAGCCG
TGGTGCACCAATAGTTATACAGAACTTCAACGTTTCAGCGACACGGCAGGCGCA--CCAG
CAGGCATGATGGGCCACTCGCAG--CGATGGACTGTTTGACGGCAAAAGCCTTATGCAGG
GAGAAGCTTGGGCGAAAACAACGCTAGAAATTGTGTTAATCATGCATTACTTGAAGGTTA
ACATAATTCGATGCGTGCAGCCGATTTAGACTCGTTAGCTTTCCGTCGACAGACGGGTGC
AAGTTTCAGCGCGGGTGGGGGTACTAAGGGTCACAGGATAACCAGCAGGGTGCATTGATC
AGGTTCTGAAGCCACATACCCGGGTGAGTGGCTGGATGTGATGCTTTTCTGGTGTACCTG
AAGTTTATTATATGCTCCGCGGTCCGCCCTGCGAGTTGAGATTTTTATGCTGGGTTCTAT
ACAGGGTCCGACGGACGTACGGAAACTAACTGG-CATCTGTGCATAAATGTGGCCTGGTT
TGACGAGATACCGCAGTTCTGGCATACTACAGGAATGAGTTTGCTGAAATCGCAGGCCAG
CCTCGGGCTCCGTTCCTGGGCCGGTAACGGACGGCCCAGAGGGTAGTTATACGCAACCCG
ACACCAGCATCGCTGAATTATCAATATGTATTAAGCAGAGCTGCTCGC-ATTACTAATGT
GCCCGCCCTAAACGTCAAGGGATCACGTAAGGGCATCGTACTTTC----TCCGGAGATTC
AAGTGGCATCTCGTGC-CCACTCAGGGAGGCATAATCCAGCGACGCACGTGCCTACTAGC
GGACAAACCTACGCCTCAATAGAAAAGTAGACATACTAGTGAGTTGTCAATTATAATGTA
GATATACGTGTCCAGGGTTTGGATGGTACATAACTATCCTGAAAACGCTATTGATACCCT
TCCAGATTCACCGATAGTGGGGCCTATACGCGGAATCCGGTGCCACTCTTGTGCGCCGGT
TGATTTTCAAGGCGGGTATACTCCACTTCCTTATACATCCTAGTGCCCTGGGTACTCGAC
C----AGAGGAGACCTCCCA--ATTAACCAGTGCCAC-CGTGGTAGAAGAACTCCTCTGA
CTCCTATCGTGTATGAATGCATCCAAGAGTGCCTCTCTG-TCGCTCGAGCGTG-ACTGTT
ACAAGTTGCGCTGGCGTTCATCTAATTCTACGCACCATAACGCATCAACAGACTCGATCG
CCTGCTAAATAGTGGGGAAGGTAGGAGAATACTTCTTCTTACTTTGCACATGGGGTCTTG
AGTCTGGTGCCTAGGAGGATTATCCATACAGGACCACGCCGCCTGCGAAGCAAATTTCTT
TTTGAGTGTGGTTATGTAAATTAAATGCGAGAAAGGCGTGAGGTCGTCTTGCTCTCTGCC
AGATTCTGC--TAGCACCATCCGGTGTAGTAGTTGATGGAAATTCCGAAGAGTACTAGGC
CTGCGTACGTAGCGTTCGGGCCTAGCTTTTGTGCGTCGTGGGGATGTCTGACACCGTCAG
ATCTGTAGAGCAGCTATGGAATCAGAGAAGCTCATTGACACGGGAGATCACTAAACC-TT
CATGGCTGAAAAACCGATGATGGGAAGCTGCTCACGAGCTGTTGGTTTCGGGGCCATTAC
GTATCAGTGGGTAGCATCCAACTCGGTGCGTCAGAGACTCGCGGCGGCGCTGATGATAGC
AGACGCGACAGCCCAATGGGGGAATAGCACGTCGAA-TCACA-GCTCGGGTAAGTCGAAG
TCGAGAATTG-GG---CCCAGCGTACAACATGTAGGCACATAA-----GGACGCCTTCGA
GCCAATGTGCGTGGGATCACGGGGAGTGCGCTAGGGTTCGGCGGGGGCTTGGGCGAAGA-
-ACCAGCACAGACTGAGTGTTGTGCTAGAGTCCTGATACAAAAGCACAAACTTTCAAGTC
TGCAAATCACACCGATCGATCAAGCACCG-TGGAGTCGGCGCAATCAACCTAACCACCAG
AGCATCGAACCGTAGGGCGAGCACATATTATGTATCGGAGATGGAATCATGTGGGGGGGT
CCAGCCACCTTATGGCAGCAACCGCTCTGCAGGAAAGGC-TTTGCTACGACTCGGCGTAG
CCATCGTTCTGATGGGGTTCAAGGGG-GGGGGATCGGAGCTTAGTGGAGCCGCCATACCC
AAACGAGGCGAGACGAGGGTTGCGCTGCGCATGCTGCGATGGACGCACTATATTCTCTAA
GCTCCTAGCAGAGTAATTATACAAAACGCAATCGGTAGTGCAGCGTGATCAAGCAAGGCC
ACTGCGAAGGTCGTCGGGGATTACATACCCTCCCTCCTATCCCGGAGTATGCGCCTACCA
TAGCTGCAGCCGGAGGGCGACGCCGGGTAACGATGATGTGCG------------TGGCTA
-GGGGCGTAGTTAATATAATGGCAAGGCAGCTTACATACCCTATACCGGTGATTATCATC
ATTAGCTGAAGGGGCGAACTTCGGCCTTGGGAGTAAACGACCGTTAATAGGAGATGCCTC
TGTGAACACAGATATTCGGCTGAGTTAGCGTCCTAACTGCTGGAAGAGCGTATGGATCGC
AGATCGTCTTACTGCTCCCAAGCAGTCGGAGTTAGGCGACTTAGGTTTAACGACCTTGAG
GGTATTCATGACTGGAGTCGCGACAGACGGACTTGGGCACCCTGTGGTAGCTGTGGTTGT
CGCACAGGTTATATGGATCGAGTGTAATTAGATGATAGAACTCCAAGACCTACAACAACG
CATTACCTAGGCCAGAGCCCAGGTAGAATTAGCGGTCCTTCTAAACCGCCGTTGGGCTGA
CCA-GG--G-GTCTGAA--CCGTAGCCAAACG-----TTAATTTACCACGATTCGCCGAT
CTGCCGTTTTGTGGGGGCCAGGCTCTACAGGAACCGTGTTACGAGGGAAGCAGCCCCCGC
CGTGAGGACATAACGACGATTAGACAATCC-TGGGGGGTGTGTTGGCCGAAAGGGGCAAT
TGACTTAGTTTCTAAGTCACCACCAAGAGATGTGTTCGTTTAGTTTCGGTTCGGAACTCC
TATATTCC-TGCCCGACCCGCAATTTCTTCTACC-GACAAGC--CGTTGGGTTAAGGCAA
GAGGCAGCCCGGATGGAGGCCCCGTATCGAAAAACGCGTGGAACGCGAGCCTTTTCGAAC
TGGCACGAAAGTCTGACCCGGT-TGCGGGCACTTCTCCCAGACCCGTCATCGCGCGATCA
GGGAGGCCAGGCGT-AGTGCGACATAGCTTCTTATGTAGCAGTCCGAACGGCCGGGTCGA
GCGGCTGCGGTAAATCCACTAAGAAGCGGCAC-CAGGTCAGCGGGACATGATAAAAGTGG
GACCGTCATTGGAGCAGAGCGGGCGTGAGGAGTGGAGGAGGAGCAGGCGTTTTGGATATG
AATGAGCCTCCTTGATGCTGTAGAGACTCGGGTCATGCCGTGGGGAGATAGCCATAAAGG
GTAAGTCTAGGATAGGTCGAAGCTTAAAATGCGGGGAATGCGAACAGATCCTGGGATCGC
GTCGCGGATTGGTAGAGATAGGACGTAGATCAGCACACCATTGGTTTGCCCAGGCG----
CGACACGTGTCCGTCCTCGCGCGCTTAGTT-TGAGCTATCTTCTCCGTTGCAGCATGGTC
GCTCTTCACTGGTGCAAGCGTGACCAGCTCGGAAGGAGCCATTAAGTGAGTTCCCACTC-
GGAGCTATAACATGGTGCCTTGTTCATCAACCTCCCAGCCTC-GTTAGGGACTAGAAAGG
TCCTGTCGTCGTAGAAAGATAAAACCTTTGAGGCGTAAACCGGCGGAAACGTTAAGCATC
AAAGCCTAAACCGCCGAAACCGAAGAAAACCGGTTAATAGTACAACGTTCGAGTGTTACT
CTATCTCCGTAAATGCATGGCCGGTCTGTAAACACACCTTTGGCCCTGCATAAGCCCCCA
ATCCTCCCTTCCTGGAAAGTCCATGCGAGGGTTAGGCGGGGCTCGGATTCAACACTGCGC
GCCGCT-GCTATGCCACCTATAATTCTAGATGGCGCACG-ATGACCGAAGGACATACCCA
TAGAAACGCGACGTGTAGTCACTTGGTGCCCGCTCTTATCACACGCGACAAAGGTGGGGT
CACCCGTGTCCCGCTGACCGGGGTATCCACTTAGCTTGGTCGATCTTTACTACTCATGGG
AGATTCTTACGGTTGCGGTCCTAAATCGTCCCGTTGGAAACCATGTGGTGGCCGATCATA
TTGTACATTTTGATCGCGCATTGACTTCTTCTA-----AATGTACCGGT-TAGAAGACGG
GACTGGTTGGTTGGAGCAATGGGTGCGGTTAGATCGAAGATGGGGCCCCACTGCTGCGAT
TAATCGGATGATCAACGAAGTTCATAGTTTGGGGAGTGCTATCGCACGACACCACTACGG
CCGCACCCACGTAGGCTAGTTCTACACCGATCGGCTTGCCCAATATGTT-ATTGTGTC-C
TAACAATGTTGTACATAAAGACGCAACGGATTGCGATATGGGTGCGTCCTAGATTCGGCC
TTAAGTTCTGTCCCTTCATGGGCTAAAAGGTGGGATTTCTGTAGGTGGCCTTTGTGGCGC
TGGAGCCGAAAGCCTAAGACCGCGGGGTATAAAATGAACGAAGGCCCAAAACGAACGGAT
CACTACAAAACCGACCTGATAGTGGGCCTTTTGGAAGCATCTGTCAGTCTCTAGGCCCCT
TCACCAAGTGTCTTTATGCCTCCTTGGCTATGTTGACGATCTAATACCGAGTGCCGTTCA
AACATCTCTCAACCGCGGCCATAAAACAAGTTGATTCGTACCGCTATTATCCCCCCTAGA
GACGGAAGACCCTTCGCCGAATTTAGAGAAACTCATGAGCGTGCTGGACCCGGGGTCAGT
GACGCTGTTAGTGGTCATAGTTTGACGATTCTCGTGGACCGTGGATGGTAACGGCATGTC
CATGCTGGGTTCCGTGACCGACTCGGCA-CGGCGGGTCGAGGTTGTCGTAGTCGCAATCC
CACGCTAGCTAAGCAGAGTCCTCAGCGCGACAAGACAGTAGTCAACATAA-CTTCACTAG
GTACCATCTCGATACGAAATGCTCTGTAGCTTTCTGTTTCTAGTAAAGCAAGGAATTGAG
TTAAACCGTGTTAAAGGTATACTAGCGCCTCCTAAAGTGTAGTAGCATGCACGCTCCTCC
GAGTCTTTACGCAACGCACTGCTTTTCACATTGTATGTGGTCT-AGGCACCTGTAGTGAA
CGGGGATCCGGAGACAACAGTCAGCATTGTTACGCGATGCCTTTGCGTTAATCATGTCTC
ATACATC-CCGGGGGTCCTCCCGATCAGCCCCAGTCTCCCCCCTC-ATCGGGCCACCTTT
TGCGGGCGTCCTAAGGCAGATCCTTCGTGCCACCAAGGACAG-C-TA----GATTGTACC
TGGGGTCTCTTTATTTTAAGAATGTCGAGAACTTCTTCTGCCGCGCCTAGCGCTCGAACT
TTCCACGCCCCTGGTGCGGACTCTGATTTCTATGATACGAGTAGTTAGAGGAGGTATGCA
GGCCTGTATGGTGCCTATAGGTCGCAACGTGTGTCTCGCTTTCTATGACACAAGTTAAGA
ACATGTCATACGTACACCGTTTACCTTGTTCTCGCCTCGCAGGGCTTGTCTCAATCAGCC
TGATAAGGAGCACTACCTAATGTCCCATTCAACACGAAGGAAAAATTGAAATCTCCTGAG
AGAAGCTGCCTAGGTGGTCAACTTGCGTAGGGAGAGGTCGACTAGTCTAGTCGTGTTTGT
AATAGACCAT-GCGGTACTGTCGCCGCTGCGCGTTCGATCGCCAGTTTTTTCGCGGCGGT
CCTAACTTTCTGGGAGGACACGGCAAGACAAACTTCCCCGGAGCTTATCAATTCGGGAGT
TTCTTTCGGCTA--CTCCTCATCCCCATCTCGTCTGAAGTAAGGCTGCCACCTTATTCTT
TCCTTCCTCTGCAGTATTAGGTACGTACTTATTGTTTGTCCATTACACTAGTTTTTCAAG
AGGACCCGGGAACCGAAAAGACACTCGTATCGAGCACGACCTAGATAGGGGAGGAGTGGG
ACTGGGTAGGGG-AGCTCGGTAACCAGGGCCGTAGCTAGAGAGAGGAGGGACGAATCAAG
CTAGGAATATACGGGAAGG-T-CGTACACTCGATAGCGGGCACACAATCCGGAGGACCGG
GAAATAGGGACCAGGAGGCTTCAAATCACCATTGGTGCCGG-GGAACAAAAAAAAAGATC
GCCAAACTACCGTGTTTACGTAGGAAGGTACTGGCGCTGCACCGACGAGGGTACAAGGTG
CGCTCGTTCAGGAGACCCCGTGTCTCCAGACCGTGGTCGTGTTACGCGGTAAGCACGCCG
TGTTTA-TTTACGCCACGTGCGTCAGATGTTCCCCCGTCCAAGCCTGACCCCCCTAGTGG
CCCCGGTGAGTGGCGGACCCCTAGAGCGCCTTCCTCGTCAGCGCGCCAAACCACCCGAGC
ACTCTGGTAGCCCTCGACGGTCTATCGGCCGCGCACTGACTGCCCGTCCCTGGCGAGTTC
ACTTACGGTTACTGGCTCGACGCCCCTGTTTTTCCCAGTTCTAATGCGACAGTCGAACCT
ATTGTACTGTGTTCCAGCCGGGCTGAAGCGCCACCAACATCATCTGGAGCATTCGGGATA
AGCACCCCTGGCTGGAAGCCTACTGGGACGGAAACGTCCAGTGAGATCTCACACCTGCCG
GATGAG-GCCGCTGAAGAACTCAAAACAACGTCGGTTATCGCAGAACGACCATCAGAACG
AGGTGCTGTGTCGGCTGAGGAGTCCGTTACCTGACGCGGGAATACTTTCCGCGGGTGGTC
CCCGACCTCGGAAGATGACGGC-CGAT-ATGGGACATAGCGGGCCAGGACAATTCGCCGT
GGTCAGAACTTGAAAGGTAAG-CGCTCTGGCTGTGTCAATGAGTTAGGTGGACCCCGAAA
CAATAGGAGCCCATGGCGTTGTAGGCA-TATGAGCCCCTGTTCTGCGGGGTTCGTTATTT
AACCGCGCCGGATATGTTCATACCGTTAAG-CAACCCGCGAACACGGAACCAGCCGCGCC
ACACGGCATGTCCATACTACAGCGATTAGGAGAAAGTGCGTATTCGCATTTTTGTCCGTT
ACAGACCATCATTAGGGCGAAGTCTTGCGACGGGTGACGCTACGCGGCCGTGCCCCAGCC
ATGAAGGGTACGCCGACCGAGTTTGAGGCGCATGACGTCCCGTGAGAATACAGGACTGAC
GACTTATGCTAGCCATCAGCTCGGAGAAGGTAAATTTTAGACGGGGCAGCGGTAGGACGT
CCCGACCAGCGCGACAGACGCTCGTTGCGAGGACATAACATTCGGCGCCATGTTCTCGGT
AACTGTGGTTATTACACGATTTTGCCTTAGCGCTCAGCAGCTAAGCGCTAGATGAGCATT
CCTAATGCTAAAGGTAAGCGTAAGAACGGACACAACGCGTGGATTAGTCAGAGCGCACCG
GTGCGTTCAAAGCCAAAATGAGGGCATCGGCA--CTCGGGGGTGAGCCCGACCTGCCGAG
TCTGACACCCCGCCGGCCGACCAAGCGTTGGCACCCAATAGAACACGCAT--AGAGCA-A
TACCATGAGAAAAACCATCTCACGTGATAAAGGATGCGCGGGAATGCACGAGGGGTCGAG
GGATGCGACCGTTCTGCGGATCTGTAACAACGCCGA------GGACCTAGCACCAGCCCG
ACTGTTGAATTCTGTGGACGGGTAATACTGTCCCTCGGTTTGCAATGAAGGACTCCCACT
TATGCATGGCCCCCGCGCTCTCTGTCCGTAACCACTGCGCCTGGTGGTAGCCCGCGTACT
GAGATACAAGTGAGCGGGGACTGCACACAGGAGTAACGGGCAAATACGATAGGCGATCTG
GGCCTATAACTAGGATCAGGTACAGAATCGGTACTTGGCGGCAGAAATATGAATCCATCT
CGGGCGTAAAGTAGGTCCCGGGCGCGGGGACACAACGATGTGCCACCGTGGTGACCGATA
TTGCAGGTAACGTGCCAACAAGAAGGGACACCGCTTAATAGTGTAAAAAGGTAGCATTAT
GCAGAGTACCAGAAAACAGGTACTTTAGCGTCTCAAGCGGGTCGGTTAGACTCGGGGAGT
TGTATCTGCTTACGGGCCCAGAGGGCTAGTACACAGGACAAATGTAAGCAGTCAGGTGAT
TAAACTACACGCGAGGGGACGAAGAATCATAC-TACGGTGCTCGGCCTAAAAAGATTCAG
TCCTCGGGAATGAGGTAGTTCTGACAATTCGGGTCTTACCCCAATGCGCGAGGGCTATTG
AGGGGAGCTCAGATAACTATGTCACATACTTTATGGTGCCAAGGGCGGGGCCAGTCAACG
ATTGCCGAAATACGGCTGAGGCCGAAGTCTCTTTTTAGATACTGTTAGTCTCTCTGAACC
GCCTCTTCTTTAACGGGCCTTACAATTTACACTAACAGCGGGCGACGTCGGAGGTCAGTT
GAAAGGTTATGAATGATCCGGGGGGTAACCTGAACAGCATAGGCGCGGGTTTGGATCTTA
GGTTGGAAGTTCTATTGCGACCCGAAGCCCTAAGTATGATTAGTTCCTCAATCCTCTACT
CCGCGCCGTCAACTAGCGATCGTCGGGCCACCCGTGCAATGGAGTCATTCCACATGGGGT
CCCAC-TGAGCGGCTTTCTTCGAAGCATTTCCGTCGGATTGGCTGACCAGCCCCATGAGA
CCCTCCCGAGCTGGAATGTGCCCCCGGTAGACCGGTTTACGTGCCTACGTAAACTCCAGG
TCTTGGGGGAACCATGGGCGAAACAGGCGTAGCGAAGGGAACAAGACGGTAGGGCAGTCC
CAGGCGCCGAGATGAGAAGGAACGAGATCCGTGCCAGCAACCCGACATGAGAGAGTGATG
GACCACAA-GACCTTGTGGCGATCGAATGGTAAGGTCATAGCTAAAAAGGGGCTAACAAC
GATCAGGAAGTCGAAAGCGTAGTCTCGGCGCA-GATTGTAGAAAGACGGCTAGAGGCGAC
AGTAA-GAGCATCCAACGAGCCACCCTAACAGGGTTGCACAACGACGAACTCTGGTTATA
GCGGTCTCCTGGAGACATCATCAGGTTGTGCCCCTTCGTCTGGAAATAGCCTGCGCGGCC
GCGCGTGGCGCTACTTCCCTGGCGCAAGCCTAT-AGCAACAGAGCGCGTGACAGCTGTAT
GAGAATGCGGGACCTTCGATGGGAGAAGCTAAACGAGTGAGTAGTCATCATTAACGGCTC
AGCCTAGACGCGGTACGTTTACCCCTTAGTGCTCACCCTGCTTCTCCTCCGGTCACAACC
GTCGATTGAACTGACGATAAAAG-------GCCCACGACCCCGGATGGCAGCATC-TCAT
ACTCCTGTTTGTCGGCCATTCCGTCTACCGTGGTGATCTGACCTGGGGATGTAACAGGGG
AGGTAT--AAAAGTTCCGTAGTACAGGAACTGTCGATTGCGCCCAACATTCTCCATTGAT
CGGTGTCCTCGAAGCTTACGAACTAAGAAGCAGGATCATTGGAGGCCCTC-AACTGCTGG
ATAAATTACCCGGTCACTAAGCTTGCCTCCCCGGAATAATAGCTGGAGATGCAGGGGCAG
ACAAAGGAAGCGGGTCACGAGCTTGGCTACAGCTCTACGCTTGAACGAGACTCGCATGGA
ACATTCCTCCTTTAGCCAGTAGAAGGACCGGGG-TCCGGGTTGGTAAAGCTCGGATCGGG
TCGAACACCTTCAG-GTCTTACTCCTTAAACCGTCGGTAGATGATAACCCTATTTCCGTT
CCTTTGGCCCATGA-TTTTAGTAACTGGAATGTTACTTATATGGGAGGTTAATCGGAAAT
TCTACTCTTCAGTCGGGTTCTTTACTCCTAGCAGCCCGTACATCCTTACAGAGTGGTGCT
TTGGCTGAAGGCCGACCTTACTCACAGGGACCCGAGCGGCTCGGGAGTGGGTGGGACCTG
A----TGGTATCGAGTTCCTTCGCTCTTACGGTATTGCAAACAGTCGGTCGGCGCCAACG
CTTCAGAAAGAAGAGGCCCCATGCGGTTTCAGGTATTTGACTGTTCCCGAGCTAGACGTA
CAACGGCACTATTACCTAACTACACCAACGGGGTAACAAAGTAGCCCGGTTCTTCAGGAA
GTGGCCGCTGTAGTAGACGATTCCAAGGTTAGCTACTGGGGGATGATCCATATCCATCTA
CTTTGGGCTAGGTTCGCCGGCACTAGAAGAGGTGCCAACGACTCGTATCCCGAAAGCGGT
CCACGGCGCTCCACACGGAGCCCCGAACGTGAGATAAAAGACTGGTATCCTCCCGATCGA
AAAACTGACCCTACTCTGCGCAACGTCGCTAGTTGTCACTTGACTGGAGGAGCCCGCTCC
AGATCTGCTCGGCACTCCCCTGTTCCGATGAGAACCCTTAGAGTAGTTGTAGAAAGTCCA
CGCCGAGTACGATGTCCGTAAAGCTCGGCCTCAGAGCGGCATCTTACATGCAGCGTGTAA
GTTTACGGCACACATGGGCTCGCATATTTATCAA-TGGTGTCCTGAGCACAGCTTCCATT
GTAGGGGAG--GCGGCCTCAACAGCCTTCGACATTTCACACTAATCCACGGCCCTGGATA
ACGGAGAGC-GGACAGGTAAATACCCCTTAATCATTCGGCAGAGGGTTCATTCAGGCACA
ACCGCTTGTC--AGTGGAGGATCAGTCAGGTCCACGCCTAGACAGCCGCTGACCTCGGAG
AGAAGCCTAAAGCACATCAACTATTCGGCCGGTCGTTCAAGCCAAACCCCATCTCCATTC
ACAGTCTTAACTGCCTCAAGGAGGCCCAGTAGTACTGCAGCAACAGTGGATTGTATCCCC
TACCGCGATGTGCGCAGCACGGGAATAAACTGTGCACGAGTGTCGGATCACCCGCGAGCT
TGGAGGCAATGGCGATAAATGGACTTTCGGGG--TCAGGGGCGCATAACAAG-GGGGGAG
CAGGCATGAATAATGACATTCGTTCCTTGTTGCAGGGTCAGCATGAGA---AGACGATTG
TATCGTGTGTGGTTAAGTGTGTCTCATATGCGGGGATCTAATTTTACATCTTA-ACCGTC
GAGGGCTAGCAGCCGTCGCCCTGCAGCCAACGGTGGCAAAGTTAGCCGTCCTTGTATCCC
GTGTCCCAAGAAGCACACAAACAACAGCTCTTCGGAGGTTGGACGCCAAGACCCTTGAAC
CGAATCGGATCTTGGTGACTCTAGTAGTAGTGCCGGCCCAATATAATACTGAACCACAGG
TT-AGTAAATACTATGACTTCATAAATTACCAATAAGGACTTCTTTACGCCAGGAGGAGA
C-CCTACTCTTTTGGAGAATTGCTGGCAACGGGTGATACGGGCATTCTGAGTCTGCGCAG
GAGGAGCCAACACGTGTGCAGCACACATATCAGAACGGTAAAGGGTCGGGAAGTGC-CCC
ACCGTTTCGAGTTAAAGCCAAGGAGCTCAGGGCGTGTGAATCAGCATGGTTGTACGATAG
AAACAGAATATAACACACCGTATCCAAGCCACCGTTGTTTCGACATAAACGTGAAGGTAG
TATTAATATCCACCCAAGGGATCCCAGAGGTAGTCATGTAGCACTGAAACCCGTATGGAT
TAGGAGTAAGCCCCCTCACTGCACCTTGTCCTCTTGAAGACCGACTTTGCGGTTCAATCT
AGCGCCCACCTGTTACTTCCTTTCGATAACCCTCAGTTGTGCCCTCTTCGGGAAACAGGG
TGGCCAAATGTGCACGGGGAGTCTCCAACCATCAGGCCCCGACGTGCACACCGCGTCCAA
CTCCTTGGAAGGCACTAGCTCCCCATTACACCGAGTCGCCTGTCCCCAGTGGGACCTTTC
GTTTGCCAGCCGGTCCAGGGGACTGTGTCCTAGCCATGGGGCGAGAGACCCCGAAGTGCA
TGAGGGCCCAGACCTTCTCAGCCTCCGGCAGTCCG---ACC-ATCGCGAATCATTTGCGT
GGATAGAGAGGTGCGGAGCGGC-AATG-AATGAAGAAAGGATGCACTCACTATACAAGGA
GAGATAACTACCTCTGGATGGTGAACGGTTAATACACGCTTTCCGAAGAGGCGAGGGTCC
GGCACAGCGGGGAGAGCGTAAGTAGTCGAACCGCAGCAGGAGCAACGAATTGACAAAGAG
AATGGGTGATTTCAACGATGCTCTTATCTATCCAATTCCATGCAAGACCTCCCCGAATGC
CGAAAGGG-A-GGGATGCGAGAAGCGCCAGATACTGTGAGGACATGCCATCCTACCCCCA
TACGGTTTCAGTTATAAAGGGGTGGATGCGCCCCTATCTTTGAAATGTTGTGTTAAAGGA
GGTCTGATATTTTTTGTGCCTTGCGGACAACCCCATTCAAACTTCAACTGTAAGACGTCT
ACAGGTTAGGTATAACGGCCTATTGCTGCGGAAAGACACAGGTCCTGTGAAAAATGGAGG
AGTGCCGATCCTTCCAATATGGAGCACACATGTAGTAGTAGTTAGAGCGCTACGTGACAA
CGAGTATTCCCACACTATTTTACCGCTTAGCACGAGGTGGTGCCCGCAAACCTACCACCG
GGGGCTCTGAGCCCCTTATACCTATACAATCATCCGATTCGTCAGATGGTGGCTTTTTGA
CACCTCGCGAGTACGGAGGGGGTAGCGGCCAGTAGTTCGCCTGTGTATGTGTCGTTAATG
AAATGAGGGTCGCCACCTCGTTTGTGCGAAGCACGCAAAAGAACACTTCTTTCCTAATGT
CCGAATTAGTGCTCTTGACCGGTTGTTCTTTCCAAGGGAAGCTCGACGGCACAGCTGGTT
TTAAGCCACTATGGACCCTCCTGCCCCGGGAAGAGGTGCGGCTTCGATGGTTACTTGGTC
GCAGATCTCCAATAACCCGACCAACGTCTAACCAGATACGCCAGGAGGAAAATGTTACAG
TCG-GACACTGGGAAGCCTTTTCGGATCTGAGCGACCAAGGGTCGGCTCCATTGGGCGTG
CGGTGTGCGGAAACTCTGCCCCAAATGGGTCATGTAGGAACAGCACAGCTAGGTCAGAAT
TCATGGAGGCTACGTAAGACCGAGTAAACTTGGCTGGTGGATTGACTACAGGAAGCTGAG
TTCAAGATCAGCTAGAAAGCGTCGAACTAGAGATTGATTATCGGCGGGTTTTTACACTCT
ATTCTTAAGGAACTAGCAAATCCGATTCGGGGGGGTGCTAGGTGACCGGAGGACGGAAAG
GAACGGGCGTAAAAACTGTAATCGATGCGAGAGCTTAGCTCTCATTAATATGAGAGGGAC
CGAACGTTTCTGCCAGATCATAGACG-TTTTTGGGGGCGCGAAGCGTGGGCGGGAGGTCT
GAATACGAAGCG-GGGGTGAGCGTCTTTGAACGCGAGGCGTAAACCGAGGAAAAACACGG
AGCGTCAAAACGTCAATGCCCGCCCAAGATGAGAGTCTGTGGGTCTCCTAAAAGGAGCAG
GGGAGTGGAAAGCACGGATGCGTAAACGTGATTGGATCCTCCTTTGACATCGCC-CGGGG
GGCGGGTGTCCCTCCATAGGCGAAGAGCTACGGGGCGCCCAGAAAGCGAGCCACCCATGA
GGACTCATTAAGAAATCCACGCTCGGGTTGCTTGCCTACGTCGACACGAACGCGACGTCC
TCGTAACCCGACCGCCG-AGGTCGAGATCTAAAATCAGTTGGACGCCATAAGAGCGAAGA
CGTCCAGCCTATCTGAAGCGTCGGGAGTCAACTTACTTAGCCTCCGGGTTCCGAGAGCGA
CCAGCCCACGTGAAATCTTCGTAATGGGTACGCGACTTGTGCACCAAGCGGCTAATATCT
CAAATGTTGCGACACTCCTGATGGATTGTCCGCAGCACACCTGAAGGCCGCATCACATAA
GTTCATCAGTGAACGACATGCGGGCCACGCTTACAACAGTTCCAAGAGACCTTGATGTCC
TGAATAATGCAGGTCCCGAGGATGGATGGCCGCCAGGCAGGAGGAGAAGGATAATTGTCT
ACCGCGTAGAATAAAGGTTGAAACGAACGAGTGGTGTTTATCGCCTTGCGATGGTAAGCA
AGCAGTTTACGCGTCGTAAGCAGAACCGCTGTAAGGATAGAGTCACTGTTAACCGTGAGC
TCAGGGCGATGCCCGGGAGCCTTACAGAGTAAAGAATCCACGACTCAAGGGCGGGAGTAT
AGGGCGTTCGGAAGGCAGCACTGGGTATTCTTGGGGGGGAGCGCTACCCGGGTCGAGCGC
GGCGTGGACATACCGGA-GAGGGCCGCGCCGTAAAATCGAGGACATAAAGGAAGGATCCT
CACGAGAGCAGACATAAGTGGCCCACTGACCCCCCCGGATGGTCTATTATACACGCCGGA
TTCGGGGCTGGCGTCGGGGATCGTTGGATGAAAACGGGGATAATGAGCGGTCATT-CGAG
T----AGGACTACAAGGTCCGCACGACAACTCGAGTGTAACTCATTGACCAACGTATCGA
TTGTGAGCTGGAGCCGAGATTACGCTAAGTAATTAAACTTCGGCAGCACCTA-GGCCGCG
GCACAGA-G-GTCGCTAA-ACGATACAGCTACATAGGTGTAGAGGTCTATCGGCCAAGCG
AGGTGAGGGTTTGAAAGTAGATAGGTACGAAGGCGTTCTACGGCACATGCGATGCTTGAC
CAGGTGCGCGTGTCCAAAGGAATCTCCAGGAGAGACTCCTCAGAGTCGCAGGTTAGCCTG
GGGCAGGCGCTATCCTTTAGGCTGTGAGGAGAGGTGTCAAACTGCGAGGGCCTGAGGCGT
CTACCGGGGTCGGGGCACACGGTTCGCCTCGGGTTCGGCTAGCACTCGGCGATCTAGACC
AAACAACAGTTGGGCGAGGTACTCCTGGGCCGCAATCAGGCACACTGCATTCCGCCGGGA
GGGATCGTCACTCCCGACCGTTTCCGGCCGTTTTATGAATCTACTGTGCTTCTCTTCCAG
TCGAGGGTGACTTACCACCCCACAAGTCGCGCATTACCGATTGAAACCAGTTCGCTTGAA
CACTGTTTCCTGGATGCGGGCCTCGACGGCCAGGTCTTCGCACAGGATTCAGGCATACAG
ATGCGAGTGTTGCCTGCCGATCCCCGCACACGGGGTTCCAGCTGGAACCTTTCCAAAACT
GCATGCGCTACGATTCATTCGGCCTGGGCACAGATATCTAATCCCTGAAGCAGCGGAGTC
TCACACTAAGTCGTGCTGCACGCAGGCTCGGGGCCTAGCCATCCTGCGAACATTTCGTCG
CGGCTCTCGCTACTGCACACCACTAGGCCCTGCGGATTAACTTAACGTCAACCAGGGCAA
TTCTCAACTATTGCGAGCTGCGTGGGCGGAGGATCGCAGGCGCCGAACCCCTTGCTTTTT
TCCGCAATACGTCCC-ACTAATGTCTGAACCATGCGGGTCAATAATAGTCGTTCGTCCGC
CATTTGCCAGACGTTAGGGCCCGAGTTGATGAGAACGTAAGATGGCGAAATCGAACAAGA
CTTGAGACAGTTCGAGCAGTTACTTGACAAATTCTTTTGCAAGAGGAACCGCAAAGGGGT
AATTCACTGACTTCTTTCCCTTGTGCAGCAGGAGCATGCCGTATGTTGGCCCCCGATCGG
TGCTTTTGCATGGGCGCTCCGTTTGAAAGGCGGTGGATCCAAGGAGCTGACTGTTTAAAG
TCCTATTGGACACGCGCGTGGCATATAGGAACTACAGACCTGGCGTTAATGATCGGCGCT
GCCTTGGAAAACATTTGTCGAATCTCAGGTACTGGGATGACTTTTATCCAAAAGCGCGGT
TGAACGGACAACCCGCAAAC-ACGCCTCCCCGCCTTGTTTACTTCCCACCTTTCGA-CAA
ACCAGCGATGGTCTGGCAGTAGCAGTATGACCACCTCACTTATTCTGAAGGCCAAGAAAG
TACAACTAATGCAGCAGCTGTTTTGGAGAGGTACCATCTATATGTACATTGCTTCATAT-
CAGGCAGCTGCATGGAGAATTATCCGGTCGGCGTAGCCTATATTAATGAAATACTGGGAA
GTGCGTAATTGACTGACCGCTCGGAAAGTGAAGGCAGAGGACGGTGCTCGGGAGGCTTTG
TACCTTTGTCCAGTTCAGGTAGGGACCGAGACCACAAGACCAGAGAGGCAGTCAGACATG
CGCCCAACGCACATAAGGTCAACGACAGGAATCCAACAGGAGATGGACACAATATCGAGG
TGGGGGTGAGGGTTGAAGGGGAAATCGCCAGTACGGAGATGTAGAAACAA-CGCCTTGTC
AATTATGTGCAATCGCATCAGGGAGGGCCAACGCCG-AAGGGTGTAGAACTGAATATCCA
GTAAC-AAGTGGATAAAGGCGGGCGTTAACCGGGGACCAGCCGCTCGCTAAAAGTGTGTG
AGCTGTTGGTCTGACCAGTCCGGAGAGGCTTTGACTAATAACGTCGACTCGAGATTGCAT
GGGCGGGTAAATGGTGTCTTACGGCCGGACAGCACTTGCGATCAGCGAAGGCGGAGGGCT
TTGTGAGGAGTACGCAAAACGAAGCGGCCACGTGCTAATCTCATGTGCAGCAGGGCGCAC
CCGCTGGTCAGTATTAATACGGGAAAGTGCAGGGAAATGGGCGCGAGAGGATTGGTGGAG
AAGACGAGGTTGGTGCGGAATATGTGTGCTTCCGCTGCTACCAGGCGACGAGTGACTATC
TAAAAGGGTGAATTGGGTCATGTCGGTCGGCGGCGGAGGTCTTCAGCCAGGGGGACCGCA
CGGCGGTACGACGGATATACGGGTGGAATGGGTGAAAGATCCGGTAAGGGAGGGGCGTTA
GTCCGTTCTCGCGACATGGTGTGCACATTCTTAGAGTGTAGAATTGGCGAAATTTTAGGG
GAATTGGTGCAGGGGCCACCGCCCACGCACGAGAACGTCCAGTGTTATTCGGGTGCGCTC
CCTCCCCTAAAATGGCGACTCAGATAATGGGCATCAGAAGAGAGGCGAGGTTGAACCACC
TGAATGTGTAGGGATCGTGTGCAATTTGAACACGCATTTGGAAAAATGACAAACGTCCGG
CATACAGAAAGGGGCGACCTCCAACCAAA-GCCTTCCGAGGCAAA-GTGAAGAGGCCCGA
CAGG-TCCGAGTATAAGGTCCCTGCGAGAGAGGGAGGGAGCGTGCACTGTTGCTGGCGGT
GACGGGCGAAGAGATTAAACTGGGAGAAGAACAGACTGATGGCGCTTATTGTGGGAAAGG
GGAAGCCGACGGTTCTTCCATGGCCTATCTCCTGACGGTTGACAGGAACCTCTCATACAC
CCCGACCTATCCCATTCCACTCGTTGAACAATCTCTACTTCTGTCACGCGGCTCTCCCCA
AACCTAACTCGCCTATTGTTGTATTCCAAGGGAGCTTCAAGAAACGTCTCTGCAACCATG
CGCGCTGAGTGAGGTATGGCGGAAATCCTCACGTGTGCGGGGTCGCCAGCGTTTCAGTAG
CCCCGCGGGGGCCGTGTGAGTTGTTTCTCTCATGGCCAAACGTATCGCCGGTTACCCTGA
CGGGCTACGCTGTTCGTGTCCTAGCCGCGGTCCAGGATTTCAAGAAGTCTACTGAGTATA
GTTTTTCTTTCTGGATGTTGCATTG-GTGTTCTGTAAGGTTCGCAAGCAGGACATCATGG
TAGCACTCTCCAATCCACTTGAACCGCTATATACTCTGC-CGTCCCGGCCTTACTCGTGA
TAGCAGTTGCGTTCATACCCGTCCCCACGTCCGAATCTCGCACGGCGAAT-ACAGTTTTC
TCTGGTTTGGACAACGAATCCGGAATATGGGGTGGACGGGTCGTGAGTGAAGGGGGCTCG
TTGCAGGCAGACCCCCAGCGACTAGCATCGATCGTGGTGGTACTCCGATCACGGCTTCTG
GGCTAGCTGGTTAGGTGGCACCGCCGACAGGGAATATAAACCACGCGTGGCGGCTCCTTC
CATTCGGCACAATAACCTCTGTATATCCGATACCCGAACCCGCCTATCTCCGCATGATTT
CGACGTTTTCAGTCATCAGCTGGCCCTTGCTTCATACGGTTAGGTGCTTGCTCCATGCCA
TCACCGGGGGAGACGAT-ACCACTCCCCTCGGCTCCGTTACC-TCAATCCCCCGTCT-CA
TTGTCTGGCCGAGCTCGTGGCCTGTATGTTCAAGGCTCGTAGCTTATTATCCTTCTCATG
TGATCTCTCAGCCTTCTCGCTGATGTATTCGTACATTAGGTAGCGATACTTGCTTCTCCT
AGCAACTATTAATCTACCAAGGGCCGTGACCGCCCAGGTTGCTAGGTTCCCTGTAGTACG
CCCCACCATGTGGCCCGGTTCGGAGTGAAGGAAGGACCCCGGTTTGGAGCTTACCGGGGC
ACGTCCGAAATAGGACCATGCCAATGGTCTTTGGTGGCCGGGATCATTTCTTTAGATTTC
AAGACCTTGCGGCCTAACGACCACCCTATGCTCTGTGATCGTTCCCTAACACTGGAGCGG
AAGTAATTTCGATTATCTGGGCCTTCAGAGTGAGGATCCCGAACCACCTTCTTCTGTAGA
GTAAAACGCCTTTCACTCCCGGCAATATATCCCCGAGAAGCTAAATTGCACGCAAAGCCT
ATGACCTGAGACTGTTCATCGGGTACCCGTGAAGAAGCTATGTTCTTGACGTGTCGGAGA
GGTGGTGGTTGCGGACGGGTTCAGGGTTTCATTCGATACACTCTAGGGATAGGGCGCATA
GTTGGTCAGAAAGCTACGCCACG-CGCGTTGCGGAGCCCCACGCAATTTTGCGCGGACCA
CCCACTCAGACTGACTCTCTAATCGGTCCACCTCTTCCCGCAGCTCCGCATCCCGCCACC
CGTGAGAGGTTAATCAACTATAAGCACCCTAATGGAGGAGAGATTCTGTGCAGACATCCC
TCAGATACGCCT-CTGTTAGCCGGTCGG-GGATTCCGGTGGGACGCCTGCGGAAGT-TGC
GGAGAGGGGGCGGATGAACCGGCGGACGGGGATAGCGAA-ACTTGGAACGCTAACTACTA
TGTTCCTCTTTTCGGAAGCCAGATAATGCCGGTGTAGAGCATCAACCTCGGCCATCTGTT
TTTATACGCCTACCCCACGCCGGTTAATCTATTACCACAGCACGAGAATAACCTAGTTAG
GACGCCTTGAGAGGTAGCATCCGGGTAGTGGCAGTCCCGGTTAACCTGCCGGAGCGAAGT
AAACTTGGCGTGA-CCCCCTGCTTGGTAGCGTTGGCAGCCTCATCCCTTGGACTAAAGAT
TGCACTTTGCTAACGGCACGTGACTGTAGTGAGCCATCCTCACGGACGAATTATGGTCCG
CGTCAGGGCAGCCCATATTATCGGG-CTGGTATGCGCCCTCAGGGTCTGGGGTGGGCATA
TACTAACCGGTTCCCGCAGTCTCTTCCACTTAGCACCCTGTT-TTTTGACGCTCGGTCCC
CGTCGAGCACTCCGCCGCTCGTATTGACGCAACCACTATACCTTACAACCCTAGGGCGGC
TCACCCGCCTGTATGACCGGGCAGGGTCCCCGACACGCGGACTCCTACCTGGT-GGTAGC
AATTCGTGGGGACTGCAGGTAGTTCATGTACTTGGCTTTCCCCCTAGCGGCCGGCCCTGT
AAAACGAAAACAGTTCCACAGCAATGCGGCGAAACGTGCAGCTAGCGGGTACGTCCAGAA
AGTTTGCTTTGGCA-AGCGCCCTACTTGCTGCCACGTTCTTGTGAGAGGTTTTTAAAGCT
TTACAATCACTGCTCTCCCTGGCTCCAGTCTCTATAGAGCAGATCCCCCGAGGTGCGATC
GTTACCCTTAGGTGCCACTATGCCCCACGCCAGTCATCGTGGCATAAGATAGCGACACAT
ACGCGCCCTGAGATCAGAAGT-CTAAACGGTCTACGGGCGATCGCACTCAGGCGCTATCA
GCCGAGGTA-CCCGACACGTTACGGCCAGGGTCGAATGCTTCGGGCTGGCGGTTTGTCTA
CCTCGGGGCTACTCTGCTAATATGCAATGTCTTTCCCTCTTGTTTCCCCAGCTCCTTCGA
GGTCTGATTCTATAGGCTTCTTCAAATCCGGGTAGGGATTTCGACTCCGTAAATATACTA
GCTTCTGCTCTAT---TCGGCCTTCGCTAATAAGGGAGCGGTCTCGTCCGGTACCGGAGA
CTGGGGAACGCAGAGTCATTCCGGGGTAAACATGGGTCAACCTGCTCCGTTCGGATAATA
AAGCGGGCTTTGCCCCTGCTCATGTATTAAAGGGAAGGATGGTGCACGGAGAGACAGGAG
ACCGG-CATGCTCTCGGTTGCGGGAGGAAGTTCCGATTTAATT-CGTTCTAGCGGAGCTT
CTTCGGTTAACTATGCATCCGCAGAGTTCCATCCTAATCAGCGGTGGTTCTGCA-GCGAT
AAACATAGCTCCCGATAATTCTCTCGTCCCGACAGTCGTGTTCTCCCCCCCCTCTATGCG
ATCCCCGGGATGTCTCGCCCCCATAGCGCCGAGCCTAGGCAATCCGTCCTCCCTCTTGTC
AATGCTTATGGTCATGTTTCTTCAAATTAGATCGCGTCGTTCTGTCCTCCCCGAATTGGT
TGCTCTTTGTGTCA--CGGGGTCACTCAATCACCGTCTATCGTCCGGTAAAACAATATCT
CCCAGAAATCGGCACGAGGGATGGACACAATACTAT-C-CCGGCACCACTGAACCACATA
CCAGTCCGCAATTTGCCCTCTACTCCCACTTCCGGTCGATTGGTGCGAGGGAGTGCCTCT
CTCAGTGCCCCGCTGGGGGGTTCAACGGAACAGTGAAAGAACGTCCCTACCTTCTCAAAT
GTACCGGTCACATCTTATAGCTATTCGGCACGCCTGACCTTATAGGCTAAACTGCGCGAG
GAGTGTTAGATCGTCACAGACCATTAGTGGGTGCTACGCATAGGGCCCCACCTTTCTGTC
ATTACTCGATTTTGCTAGTAGACGAGCAATGCGCCATGACTGATCGTGGTGCTCTATCCC
GGACAGGTTGACCCGTATGAGGGCTGTTCTTAGTGGGCACATTTAACTCCGTGGGCGCTT
ATAACGTTTAATCAGGGCAACAAATAAACCCGGATCGCTACCGTCATACAACGCTTCGTA
ATTGTACCTGCTATATGGTCGTATTGTTTCCTGATTTTGTTACCACAGGTTATAGTAGGT
ATCGAGGCTGTTTCCGAGCACTGGGC-AAGGTGTG-TC-G-TCTTGAGCC-TTAAATAGA
GTTAGCGCCGACCTATAGGGCTGGCGTCTATCTCTCACGTGTCGTCATTCGCTTCCTCGT
TTCACTCAACCCAGCGGGGACGTGGGGTTAGCCTCACCCCGTCTC--ATTCGCCAGCTCG
ACGTCTCGCGACAGGCGGATCTAAAGTCGA-ACACCCCCTTGCTCCCTGTTTCTCCGCCG
CCCTTACCATTTATATCCTTCTGCACCAGCCGCTGGTACTAATTTGTGGCTATGGGGTAA
GAGGAGAGTTATAGCTTTCATCATCCCACCAGGGACGGCCTTTTCCGTCTCCCAAAGCAT
TTCAAGGGCGTAATTGCGCACTTGGACTACTCCATCGTGAAGGTGTAAGTGAGCCAAGG-
ACGAGGGCTGCTTGATGATTTCGGTTTGGGCTCACATTCCCAAGGGAATTGGCGGAAAGC
GAG-CGGCGTCGGTGAACGCTCGCTTATCGTCGAGGATTGGGCCTCGTGGTTGTTCGCCG
CTAATTCTACCCAGGCTGCTTAAGCGCCCGGACTACGCCTAATCGTCCCTGCTGGATATA
ACGACCTAGACCTGTCGCCCTCACTGAGCCATGAAGAGACGCTGGCACCGGGTGACGATT
GTAGCAAGCTACCGAGATATGGCGCCCAAGAGCCAGCAAATGTGGCTGGGACTGAGTCGT
CATCCTAAGAATCCTTCAGCACCTTCGACATTTGGCTAACTCATGACAAATGCTGGGTTG
ACGGGACTTCGAGCTGCTGATGAGGCGGGATCACCCGGTAGGCCGGGCACTGAACCTCGA
AG-GCAATGCTCTCGTGCAGGCTGACGTGCATGTTCCTACCCAATCGGGTTATATGATGG
CTCCTTTCACATGAAACTAAGCTCAAGCGACGCCCTTTCGGGACTGGCTTAACGTGTTTG
AGACCAGATTCATCGAAACTGCCACAGTGAGAGATTCGTGGGATCCCACGGCCAGCCACA
TCAACTAAGTTCAAAGGGCACCACGCCGGTAGCACTAAAGAATGGCTTAATAAGCGGGCT
TGTGGCCGCTTAAATAGGTACCCCTGCCTACACGGGACGGAGATATCGCGAGGGCATACA
ACCCTTGCACCTGTACCGACGCTGTCCTCTATGAACGCAACGCGTAGTAGTCGACGATAG
ACCGCGCGAGGAGAATCTCC--CCCCTGAATAAACTGCGCCTAGGTCTGTTGCTTAGTCG
CATGATCTTTTATTGGCTA-GCCCCTTACTCTTCCTGACCACTAGTCAGATTTAAGCGAC
CGCACACTCAGGAAGAGTAGCGTCTCCATCCGTGCGTTGCCTTGGCTCAGTCCACGACTA
TAACATTCCCTTATCGGTTCAGCCCTTGTGTTACACTGCGTAATCCCTAGCCGTGACTTG
CAGAATCGAAACGCTGGTCTGCAAGCTGGTGTTCCCGAGTAAACGTACGGTCAATTGGAC
GGCCGGAATTCGGAAGCCCTCATGTGACGTCGGGAACTCTACTTCCTTCATGCGGTGTCT
GCGGGC--CTTCCGGTTTCTTTCCAAGACTCGCTATAATTTTAACCCACGCCCAACCTAG
ACTGGGCCGAGAATAATCCGAGGG--G-GCCGACATAGAGCCTCGGCCTTCCTCACCAGT
TGTTATCTCTGCTCCCGCTGAGGTCCCATGTTGACTTGAGCTGGAGGGCGCGAGTTGTTG
GCCACGTGGTC-----TGTAGCTGCCGTCATTGTGGCATTGACCGCGCAGTACACCG-CC
TGCAACCCTCGAACCATAGATTTTTTAGTCAATGCGTTCGACGCGGTTTATGTCAGTTTT
CATGATCAATGGTTCCATCCCAGACCCTAGAAA-AGGCATCGGGATCAAGTAGT-ACCAG
GGAGGTCGGCTCCTTTACGCGAACCTTCG-AATGAGCGCTACTTACTGATCCCTCTTGGT
TAAACCCTTAATTCGACGATGCCGAGCGGTACCTTTTCTCCTGGATCCGCCAACAGACCG
ACTTGATGAGATAAATCCCCAAGCTTCGAGATATATCACACCCGCATACTATCATCTTGG
GCGAGTCAATCCGGAGTTCGACTTTACCGGCTCCATGTACGAGTATACTCCAGATCATGG
GCCTCCACACGCCGCCTGGTAGATATGACTGGTCCGTGAGGCAACGTTCTATGGATTCAA
TCACTTATC-AATCTACCAACTGGATAACCGGTGCCGGGCTCGTTTGGCGGACGGAGCGC
----GATATCTAGGTGACCACTTTGACAGGTGCGGCTCGATAGGTCCGCTATGCCCCCAG
TGAGAGACCGGAGTGGCCTGCCTTTTCCCTAGGCAGGCGTAGGCCCTACTTCCACTAGTC
ACGTGACTGGTTGAAATGGTCGGACCCTGTGCATGCGACACTGCAGAGGCCACTACCTGC
TCGGAGTAGATATCCTGAATGGAAGAGCTCGCCTATGACGCGGAGTGCAGGAACGGGTTA
TAGGACTGGTGTGGGT-GATTGGCAATTGAAGACCATGATCCCGCTCGCAGTAAAGATGA
GAGGACGAACGCCGGTCCAAGGGGAGTCGAACGCACGCGGAGTGCAGACAGTAACGCCAT
TTAAATCGGACGGGGCCGGGAAAGTCTCCGACTCCTCAATTCGTGCTTACCGGCCTTG-A
CG--CCTCTTCGTTGAAGGTGTTCCGGTCTCTCAACATGATTACTCTCGCGACGAATAAC
CGTCCGAGCGTTCTACCAACTGCAGGCGCCCGCACGTGGAGATGTTTGACCGTGCACATT
CCTGATAGACCTATATACGTCCCATTCAACCGTGGTTATTCTCCCCGCAGGATACAAATT
TAAAAGGCGCCATATAGCTCGTGATCGAGCTGGCGCTAGATTATTAAGTCAATACGGGTG
AGGTAAGTTCCCCTATTGCAATATACAGTAACGCGATACCGCTAGACAAGGTACTGCTTT
ACCCACCGACAGAGTATCGGGGGTCAGACTGGTGGGCAACTATTAAAGGCACTGAATGAG
GTCATACACTATACGTCTCATTAGCAGTTGAAACGTCTCAAGCACACTTTTATTCCTTGC
CGAGGTGGCGGTTGGCTGC-GATGCGACTGCACGACCCCTCGATAGGCGGTTCTGTTATA
CCATTACCGCCGCGGGGTGACGGGTAGCACTGAAGGCTCTGACAGATATACCAGGTTGGT
GGTGTGCCCCAACAAACCCCTTCCCCTCCCGTGCAC-GCTGAGATCTGCAGCCATGGAGA
ACAGCACTCACGCTGACATATACTAGAGCGGCATTGACCTTTACGAGAATGTCTCATTTA
GGAGGAAGTCCAAATTAATCCCTGATTCTTCGTGTGGTATGGAGCTCTCCCGAGGCGTCT
TACAGCCCACTCGCTGGTTCAAGACCGGTTTGGAACCCGTCGCGACGCCGGGTGGGGTCT
CGAATGATGGGTAGCTCGACCGTTGGACCGCCCAGGAATCGAAGAATACGGGAATACGAT
AGTGAGTTAACGCAGAGGACGCGTAGTAGGGAATCCTTGCCTGGGAGCCTCTGAAGAAT-
--A---GAACTGAGCCGGGGCTGCCCTGAATAAAGCTCTGAAGTGCATAAGATTATCCTT
ACGATTTTGCACCCGTGGCAGGCTCGCGGTCTGCGCATCCTTGGCTCC-TGTCTTCCTAT
ATGGTGCTGTGTTATGTGCATTATCCCACTCTAAGTGTGCATTGTGCTCGGGCCTAAATG
TCTTTACCGCCTGTCGGCTAGCGTTATACTATACCTAACCACAGGTAAGACTACACCGGT
CAAAACGAGCTGCAGGACTTGTACGTCTGGTCTCTACTAGACAGTCCTGTAATAGAAAAG
TCCGCTCCTGGGGCGACTTTAGAAACTAGGCCCGCGATGGCTTCTCCGATTGACTACGGA
ACGACTAACAGGCTCGCCGTCTGAGTTTATAGTCGGCAGGCCTCTGGCCCTCCCTGCCGT
CAGGAGCGTGGTGTTGCGATCATAGAATGTAACGAAACTTTGTCCTCGACTGTTCCACAG
TGCTTCGGTGTTAGCCCGAGCTCGTGCTTTCTATCTGCCATGTGCCTCCGCAAGTATATG
CTGCTTTTTCTGACACACAAACGCTACACTTAGTAGGTGGAACCCAGCCGTTCCCCCCCC
CGGAGTCACTCCTCCGGCGATACCGCTCCTCACTTTTGTCTTTCTTGCGACCTACGATGG
CCGGCTGGCAAGTTCCTGG-TATATTGATCAGCGCTCGCAGTTACGGCTCCCTCCGGTGC
ATCTTCACGAGACCGCGCGTACTACAGTGCTCTAGACACACGCCTCGTCAGCTAAGTCGA
GTCAGCTCTGGCCCTA--CTGCGGGCCGTGAAATCGGACGAACGTGCGGGTCAGACGAGA
ACACTACACTGCTAGAAGCGAGCCCACGGTTGCTAATCCACGTGGGCGCTGCAAGTCGAG
AGCGAACAAGCATTGTAGAGTGCGTTTATCACTAGTTGCCGCGGCGTAATCATCGACAAA
GGTTAAGTATCACAGTGGTGTACCACGTGTCTGACCCGTCAGTCACCAAAATGCGAGCCG
CGGCTGTGCACTTGGCGGCCGCAGTAAAACTAGCGTATACCCGCTCGTAAAC-GGCTGGC
CAAAGCCGTAATTTATGTATACGCAAGATCGAATTGCACGGCATGCCTAGGGAGCAGCCT
GCTT-GC-TCCCATCCCTCGTCAAGCCTGTGTTTTAGAAGGGTCGGGGGTTACCTGACGA
GCT-CTATACACAATCTAAAAAGCCGGAATACCACCGTTCGCAGTCATTTGG-CCCCACG
TCGGTCAC-TGAATTAAGCCGAAGTATAGGATCCACGTTATCGAGTTAAGTGGTACCCTT
CCGGTATCCCTTGTGCCGTTCTG---ACATCAGTGTAGGACAAGAATCCACCGACAAAGT
TAGTTAAACCTATCCGCGGCAATCAACATAACCACGTCCATAACGGAGTATTTTCAACCT
TCTAAATCTTCACTGTCACAGAACTTCATTCCCTGCGGACGTGGTTATTCGGACACGAGG
TGTGGATGCCTCTTTACCCATACGTAGTACCAATCAATCACCG---CCGACCTCCTTGAT
ATGATGCTTGGTTTTTTTCGTTCTACCTCAACCCGGATCGCCAGAGAAGCCTCCCCGGCC
GAGGGGGAC-TCCGACCCTTTCGTGCACCACTCCTCCGTGGTCAGGACTGTGAGCCTGAT
ACCCACTCTAGGCATGAGGCGACAGGCTGCGGATAAGTAGGGAGAGGTGTCCGCAAATCA
GTGCGATGCTAAATTTGAACCGCGCTTACGAGCTTTCACTCGCCAGCTCAAACATTTG-T
GCTGGACGATGTACCAGGCTGCGAGTGTTTCA-CCTTTTGCGCCAGCCGAGGTACGGATG
ACCTCAGGGCGGACTTTTCG-TTGCGCGTTTATCTCGTCATCTCCTTCTTCTATCTGCGA
CGATACCGTGCTGCTTTCTTTGGCCTTAGGATATAGTTCTCTCGTCCAATAGAACTCGTC
GAAAAACGGAGCCCCCCTAAATCAGTTATTGGGTACAAGAACTACAGACATATCCCAAGA
CTGGAAGACGGCAGAGGACGAACACCTGTTTCGGTACACTGCGGTCCAGGCACACGTCGG
ACTGGCAGTCACCGCCGGTTAGTAGGTTGGCTCCATCCCCGAACCGCGCGTGGTCATGAT
TTCCCAGTGGGGACCTGGCCGTCGTCTCCCCCATCAACACCGG-GATGCCCCCGAGTTCG
GGAAGTGTCCTGAGTGGCGG-GCTGGCGGTCTATATCCCTTAGATGAGAGTGGCGGCTCA
GCATCACTGCGAACTTGCCGGCAACCTTTAACAACTAAATTCTTGCGCTTCGAAACGTGG
CCGCGCAAGGAAGCAGCCTCACGGCAGTCGCCTGTTGCACGAGCGGAAGATAATTTTCGA
GTCTCGCCTGCCTGCACAACGGCGTAGATAGTCCGTATCCGCTACATACCCAAAGTGGAT
AATATAAAGCTACCCACGTGTGGGAGGGCATAGGCTTGCACTCATTCGCAGCAGGGCTGT
TCCTTTCCG-GTTCTCAGGCTAACTTGCACTATAACGATTTCTGGGGAGCTGCACCCACT
CAAGGGGAATGCCTCTGGTAGTCTCTAACTCTACGAAGTAACGCGTTTATGCTCAATAAT
GTGTTAGCGTACACCGACGTTAAGTCTGCGCCTTTGGAAGCGTCTTGAGCTACCGGCTTT
TCCCGTTGGCTCATGTCAACGTGCTATCCGGTTGCCCCAACTCGAATAACGCTTAATTC-
TACTAAGTCCACGTTGCGCCGTCGACTCTCCAGACCCCCCTTCTAACCCGTCTCTCTATA
ACTGTTGTTCCCATGGGGT-CATGACAACTGGTGCTCCATTCTTACAGGGGAAGGCTGGC
AATCAATTCCAAGATCAGCGCGTGACTTACAATAGAGCAACACGAAGGGAACAGTCCGCC
GGCTGTTCGCCTCAGGGTAGACCGCCTTTTGTTCATCAGTCCGCCCCTTGTGGGTCTTGT
CGGTAGTATGTGCCGGTCTCACCATGCACGTCACCTCTTTATTACTCAGTCGCCCTTTCC
CCCCACATCACTTTTAGCGACCTCATTCTCCCCTTACCTCAAGGGATTGCCTGGCATCTC
GAGTCCGCATCCTGTAAAGCAGACATTCGCGTACATAATCCCTTCTCACACAGCCGCACA
GTTGAACGTCAGGACACGCGCCCGTGTCACCCCTCTCCTTAGCGTACTCTCCACATCCTG
GGCGCATCGAGAGGTTATTCCCAACGTACGTCGGAGTGGGTAGGGCACGGGGATAAGTAT
GACGCACCCAAATGGACCGAAGCTGGCTGGAGCAGAGTCCGAACGCTACACGCGACTGAT
CGAGTTTTATGACAGCCCGCACTCCACCAGTGATCATCGCAGGATCTCGGAGCCCCTTCG
TTTTGGAAGGCGCTGTACTCCTCTTTGTCCTTGGCATTTAGCCAGGTCAGCTTATCCAGG
G-TCGGCACTCTCTGCTGCTGTGCATATCGAACCGTACTGCACAGAGGTGCCCCGCCGCA
GCAGGCCGCGCTGACCACGAGGGTTTCTTGCCGACAGATCCTCCTGATCCTGGTGTTTAA
AGATACGTGTGCTCCGCTTCCGAACTGACTCCATAGTCGAAGTTGTCTGTTTGTCAAACT
CGCCGTTCGGAAC--C---AAGACGGATGGAAGAGTACAGTTACCTTCCTAACTTGGCTG
CACCACCATTCTGCCCTCCTACGGCCCCCGTATTAGTCCTGAGTATGGCTGTTGATC-GT
C-TCACCGTACCGTCCAACAGAGTGCGCCTAGCACTGTGTCTCCGCGGCCCCCTATCCAT
TGAGGCACATACCACAAGCTGCATCGCCCAGGCAATCAAGTATATTGCAGTCTGGCCGAG
GTCGTTAGGAGGCCAGGCTTCGGGGTCGACTCACTTCGGCCACATCATGCACAACTAACG
TTCATGTCGATTCGCACCCCGGAAACCGCTAGTTCATATCTCTATGCTTTC-ACCGTCCC
ATACCAGCCTCTTTGGGTTTTCGGTCCATCTGTTGTGGGGGGCGTCGACTTTTCGCGCTC
AGGACTGAGTCT-TTCAAGATGCTACCCCAATCCGTCGAAAGGCCAGGG-GT-AGACTTG
TCCACACCTATCCTGACATTCATT----T--TTG-GG---------A-------CGATCC
--------AGCTCGCAGTATCGTAGCATGGGCTCTGCCATTTACC-TTCCCCCTTGGATA
ATAATACTCAG-TTGTGTAGTCGACTGGAACAGGAAGGGACCATAAAACTCATCCGAAGA
ACCGCTAGGACATA--------AGCTCCCACCGACCCAAAGTATTGACCTCTTTGGCTGA
AGATGGCTCGCACTTGGTCGAAGCCCTAG-CGGTTTTCGAGCGTAACGCCTTGAAGGACC
CAATAGGCGTGAACGGCATAGTTGCTCGTACGGTTTCAAATTCAGCCACGCTCGCCAGAC
GGGCTTCCGCCAATCATTTTGACTCATTTCCCGACGGT-CGAGCGCGGTCCACTAGCCCC
GCCAGAACTAATCGCAGCGCGCGTT-----ACCAGGAGGCTGCGGTTCCTGCGAGTTTAC
GTGAAATACACGAAGGGATGATCTGAAAACGGAGGCGCGGATCGGATTGTGACGCCCCGC
GGCCAACATAACGGCCTTTCCTGTCACACCCATATCGTGGCAACTGTTCCACCTCGTGCC
AATCTGCTGAATTCAGCCTGATTCTTGGCCCGGCTTACAGCGCGAAGCGCAGCATATAGT
TCAAGTGCCCTATCAGAGATTGGCCTGG-GACGGAGATAACGACAGCCAGCCTAGTAAGC
C-GGCCAAAAATTTGTAGTTTGGTACCCCCATTCGGGCAGGACCCTGATGCCGGTTTCCT
TCGTCGTGAGAACTCCGT-GTATTTTCGGTACCTACTATTTTTGGAAGGCCCTGTGTAGA
TGATGAACGTCTGAATTCGAATCGTCTGTATTCAACTGAATGGAGTTCCACCCGATACGC
ATGACGCCCCGTATATCCCGAACTCCCAGA-TAGAGATCCTTACGCCCTGAACGGAGATG
GTGACTGAAGCGGTGGGATCACCGCAGAGGCACTCCGTAAACGCTCTGCCGACAGCGGCC
CTTG-GTTAGGCAAGCCCCCCGGTTTCTGAGTCGGGATATGCTCTCAGGCATTAAACTAA
CCGCACGCGAGGCCGGAGAACACAAAGTCCCGAAAAGCAGGTCCTGGTCAAACGAGCGCC
GGATTAGGTCTATGGCGAAATGAGATAAAGCGTCTGTGCCCGCCGGATTTTATATCGGGC
GTTTGGTTGAAGCGCTAAGGTATTGCACAAGAACACACAGCCCCCCAACCCCCTCTCCTT
TGTAGAGCACCGCTGGTGGTGCTACACTATAAATGCGTGACTTGCCCGGACACTCACCC-
TCTGTTTGACCCGGGCCCCGAAGGCAACTGTCCTAACACT-CA-AAATCGCCAACTGACC
TGCCTGCTGTACGCTCGTGCAGCTTTCGGACA--ATCACATAGCTTAAACAGTGCTCGAA
TGTTTACAGCTGCCCGGCCGACGACCACACCAGGAACCCTGGGGCGTACCTAGGCGTTGG
TCAATAAGAGTTTGGATCATCAAAACCGGACTTCCTGTGAGGCCGGCAAGGG----TAAC
ACAAGTGTAGTCTGCTCCCTACAGGGAGGTTCGATCGTTGCCGAGGTCGCTTCCTTCAGG
CAGCGCGTCTCTTCCTCCCTCTCCTGGGTGCCTTAGTTCATCACACCCCTTGGGCTGGGA
GGCCTGGAATTTCCGGTAAGCTACCTCAT-CCGGTATGCCACTTCCCT-CTGGCGGCAAT
TAAATTAAGGCTGGGGCGCTTGTC--GTAATCGTGCTCTCTTAACTGGATTCCGTCT-CT
AGCCCTGATAACTCGTCGGCAAGTCGGCGCGCGTAGTTTGCACCTCTAGTGGCTTGAACA
CCCCCACCCCCGGGCGGTTGGGTGCC-CAAGCCTGGCTGGTTGTGACCTCGGCTGCGCCC
AAGGGATCCTGGTAGGGATCCCTATCTGCTCTCTGAC-T-----A---------------
---CCCGGAATACCAGTTTGATGGG-GGGGAAACACGGATAGCACGCAAGCATGGTCCGC
GCAACGGAAGGTGCGGGAAGACCCGGCCCGTCGGGCGCGGCCTCGCGCTGGCGATGATCG
GCGTCCAATGT-CCTCTTGCCTCGAT-GGTCCTATGCCATTATGACAGCTTCCCCGGGGG
ATTTGGTTAGGGTTCGGCTGATAGTGGTTCGAC-TTTGCTGTCGCTTCCAAGTCGCTAAT
TCAATTTCAAGGAGTGATCACCG----AGAAACCCCTTGAATCGTCCCTGCGTCTGGCTC
GTCTCAAACTCGCTCTTACAATCTCCTCCTACGGCAGCGCTGCCAAACTTTTCGCCCACT
ACGGAGAACGCGAATAGACCCTGACACGAGTTTCACCTCCACGTTCGTGCACCTGCGTTT
CTTGAGTCCTCTACGATCCACGTCTTGGGTGGAGTTAGTCA-TTTTTCACATCGTAAAAA
CGGAGATTGCGTTGGGTCAAGAGGGTCACAAGCCTCGCAGCCATGCTCAGCTGTAAAGTG
CCGCGTGTATTCTCTCCTTTAAATATATGGTCCCT-TAGCTGCTCACCGACTGAGATCCG
TTCAGGTTAATA--CATATTGGTCGCTGAAGGTAATAGACCTATTGCGTATATGTATCTC
CAGTTCCACGGTCGGGGACGGATTCCGTATACCCTCTTGGTCACTCTACGGGAGCCGTGT
TTGGTGATCCAGGCCGGGAGGGAGACCAGTGACTGTAATGGTGCTAGACCCAACGACCCA
TCCTGCACCGATAACTGGGGATC--GAAAATTGCACAAGTATGTCTACAGCGAAGCCTAT
CAGAGCGGGACCGACGGGTTATGGGTGTCTTTTGACAGCGACGTTCTCAAGCCTGTGGTT
CCAGTCCCTTATGACCCGCTTAGAGTTAGCGACTCAGTCCGAGACGGGAAGACATAACTG
TGCTTCAGCCAGCTCGGAGGC-CGCCTAAGCAGGCGACCCTCTTGTTTTCGAATCGCGAA
AAGTAATACTCCGCCGGGTTTGCTGCCCTCTCCCTTCCAATCTAGGGCCTTCGCGTGCAA
CAA-CTCAGGTAG-GTAGCATCTGGCAGAGAAAACAGATAAGTAATGAGACATGTCGGGT
-ATAGCTCAAGTTCGTTGTCTGAACATGACTGGGCAACGGCCACCAGTAGAACAACTGCT
GGGATGAACGAAATTGCTTTTCCCCAATTCAATCCT-----CACCGTGTTGTCGTAGCTG
AAGAGAAGAAGTTCCGTAAGCGTTTCTGTAAGCGCAACATCGTTTATCCACACCCCTGGT
CCCTTCTTGTTTGCTCACTTTTCCAAGCCGGAGACGTTTAACCCGTACTCGATTACAACG
GTATCTTCTAAACGAAACGATGTCAGACGACCTTGACCGGTGCCAATCAGTGATCATACG
TAGTAGTCTTCAGACCTCATGACAAGTGGAGCTCCTCCAGGCACTGT----AGGCGGCCA
CTA-----CCCCGAAGATTTCACCTTCGACACATGTATCGTCCTACAAAATTGGTAATTT
TATATATAGTACGGCCGTTGTCTATTCATACCTCTACGCTCCACGCAGATTCTCATTTAG
GAGTGCTTCGGAATACCCCATAGGCACAGAGGCCCTGATGTCCGAGCATACCTCGAATAT
CTCCC-GACGTAATACGCAAAAGCGTCGCGTAACTCAAGACCATCTCTTTTCCTCTGTAC
GAGGCTATGGCCGATCATGTACACATCCTCTTAGGGTTCAGCAGAAGTTCCACCGCTGAG
TCCCGGTCACCCATAACTATGCCCC----AGCTCGGGAACTTACGC--A---G---TACG
TGTAATAGAGTGGTGATCGGCTACCAGGTTCAACCACGGTTATCCGTCCCAAGGCACTAA
TTCCTCGAAGGGGTTTCGGAGTTGGGAACGCGCTGGACCTCCGGGGGGATCACCAG----
-C----AGTCCACGACATGATGCGAATGAGTCTGTGAGCCCCCCC-ATTGTAAGAAATAT
---TGCAGGGCTCACGATTGATAGACACGTCCCGACCGACCCCCCCTGACATGA-GAATG
CGGATAAAGAGCTTATACGTCAGACAGTTCAGCTACGGATGCGAATGTTACCACAGCATT
AAATCAGTACGATTCAACAGCCCCTCGTGCGTCATTGTGAGAAAGAGGGTATTA-GGGAC
T--GTCCAATTGATCATTTCGAGAGTGGGCCTCTCACCCTATGCAGTTCTGCCTGATGCT
TAAGCAGCACAGAGTCAGGCGTCCACTTTGGTACCCCGGCTCGAGGCAATTTAGCCCTAT
TACGATCGACAAGTTACACTTATCTTTTCTGCT-TCCCGCAGAGTGTCGATTCATGCTTA
TATCCAATTGCACGAGTAAGTAACGTTGAAACAATCTGCGATCCTCC--CCAGTTGATCA
TCACTGCTATCCAAAGAGTACAGAAGGAGACAAACCTTGGCATGCT--GCCGGATGCTAC
GATTTAGTGACTTATACTCCACTCA-ACACGTTATCTTCCGAGTTAAGATTGCCCTACAC
A-TCCATAGGGGCCT-CACTCTCAGCCTGCCGCGCCGTCAACGGAGAATGTCA-TGGCGG
ATCATGACTGGTATTGTCGTAGCCTTCCCCCGGCGGGCGCAGCG--AC-GCAGTCCCCGG
CTCA-GACATCACGGACTGGTGCGGCATCACCGACTACTTCCTGCCCGTCAGAGGACGAT
ACGTCAATTCACCCGATTCGACTTGTCCACCCTTGGGGGGACGTATTAACTTAGTAGCTA
GCAGTTGAGGGTTCGATTGTGTCG-GTGGCCTTAAATAAC--GGGGTCAGGCGACCATGC
GCGCATGAGGCATATGC-GTATGATAAAGGCTCTCTCACTTTAACGCTGTTGCCTTAA--
------------CGGCATCCGTCGGCAGAAGGC-CCGTCAACGTTGTGAACTTTCCACCC
GGCCCAAGAGA-GGTCTATGTACTGACTGCCGCCTCAGGCTACCGCCTCACTGTACCGTC
T----A--C-ACAAACCAACCTG-ATGAAC--CCTACGCGAACCTAAGAAGGCGTTGTTA
GTGCAATG-CAGAGTGGC---A-A-T--CGTTTCGCT-TATTCAGATC-TTACTATTTTA
GAGCTTAAGTGCAGGTCGCCGTGGCCTCATACG-T-CGCATCCCCTGCGGTTCCGCCCAT
GGTGTACATGTCCAATCCCCAGACTTCAGACTTTCGGCTAATCTCACCACGTGACAAAGA
CTGTATAGGACGTCCCGGGTTACAAATACAAGATAGGCTCAAGCTA---AAAACCGATAC
GCCGGCTTATTCCTATTTCCAACCCGGT
>SRR500746
GCGTGGTATAATAAAAAAAAGTTGACTTCCTGCACCCCCGTCCTAGAAAACAATCTACCG
GAGATCCCTTAGAGCCCTAAATGCCTAGAAAAAACGATAGATTAACCGTCTAATCTATCG
ATAATTTCCACTCTTATATTGTCGAAATAATACCTAGCCCAGTAAGCTTCCCGGCAGCAC
GAAGACTTATCAATGCGCCGCAGACACACAATGAAGCCACGAGGTCCAGTTGCATCACGA
CGCAAGCACTCCCATGATTGGGGCTGCTCTTCAATTTGACCTCCCACTGCGTACGCCTGT
GTAGCGAGTCGCACCTTAAGCGTTGGGCGACGCCTCGGTGCCAGTTTCGCTCCTCATTTC
TCAATCCGCCTATCTGCCGAGGAGTGGTTCAAGCGGACAGTGCCAAGGGCTGTGGGTTCC
AACGCAAGTACCAGTTCCTTCGTTAAGGGGTGGGGAGGATCCTCGTTTTCCTTTCGCAAA
GGTCGTCAATCAAGTCTGGTTACTTACAGGCAATCCTCATGAAGAATCCCTGACGGTTAC
AACTCTCAACTAATTTAAAAGCCAACTTTCATCACGTCTGAAGAGGTTTCGTGAAAGGGA
CTTTGAAATATTGAGTGACGCCCAAGTTGAGGTTCTTCATGTGTCCCAGGCCCGATGAGT
GGCGGAAAACCAGTCAGCCGCTGCCAAATATAGGTTCGCGTTATAGTGGCCTAGCCCAAA
GGCTACTGCGATAGTTTCTCCTGCTTGGTGGCAAGTATGTCCGGGAGCCCTCGGTCCTTC
GACGACTTCACAACAGCCTCACTCGACGCAGCACGTCGTAAATCCGGGGCGAATAAACGA
CCCTTCTACCGATCATGACTTGCGTGCATGCGTTCTCGGCGGTGTAGGATGGGTCATACT
GTTCCTTGAGTAATCCGGGTCAGGTCCTCTTGGGAGCGCCTCAGCCCCGTGGAGGGTACT
AGCTAAGACCACCTTACTGTGGGTCCCCACTATTTCGGGTCTTGCGCGACACGGACTTGT
CGCAACTTTTTAGAGCATTTGGCCGGCCCCGACTAGGCGTCGGCGCGGGGAGAAGCAGAA
CCAGCATTACTTGAAATTACCCCTGGCCTTAATGGTAAACGATCCGAACAGCTGATATCG
TCTATAAAATTGCGAACACTTTGACCGCGTCGGATACTTCATCCCACCCCACCTTAATTA
CAAGGCAATGGTGTCCAACGGAGCATAAGCCCAGCTAATGCGCCAGGGGAGCACTCTCCC
CCCGGCGCAAGTGCCCTAGGAATGTCTTCGATCGCTGGGGACTATGCAAAGCGCCAACAG
GAATCACTGGGGAAGCCTCTTCGTCGGGGATGTCAAGTAAAGTACGTACAACCTGGGATA
CCATACGTCGGACGGTAATGCGACTGGTTTCGACCGGCTTGTGTCTCCGCCCTGCCTTCC
CCAAATACGGAGTATCACTCTCACCCTTCGCAGGCAGACAGTTTGTATCCGCGGCTTGAT
GGTGCCTCCGCTCCGGGCGCCGTAGCGGCTCCAACCCTAGTCTTCCTATCCGACTCCACA
CACCAGTTCGCAGTGAAGGAGGACAAATCGAGACCCCGCCCCTGACGTCTTGCACATTGC
TGACCCCATGGAACATTCGGGTCTATCCGGGCCGCTTAAGCTCGGGTAAGACGAGGGCAT
TTAAGCAACCAACAATATAGGGCGCGTAGTGTTATTGTGTCAGGGTCCTCCGAAGAAATT
GATAGTTCAATACACGGAATTTGGCATCCGCCCTGGTCTTATAGTGCTGTGTCATGGGAC
TTCTGTAAGGGATGCGGACAAGACCTGACGAAAGTCTTATACCACAGACCCCGGCGAATG
AATTCCTATTGCCGAGTTCTTGCACAGGTACGCCAAATGATACTCACCCCTACATTTTTC
CATATACGTCAGTAGACCACAATGTCTTTTACCAATTCCTTCATAGCCTTGGCGTAGGGA
AGCACGCCCTCGGAACTCAGCAAATGAATCACTCCAAAGGTGCGTGGGTACGGCGGCCTA
ATTGGACACCGGTGCGGTAAGGACTAGAGACAGACTCCCTGGCAGGACCTTGGCTGGGAT
CCCGCTGACGTCTTCACTGAGTGAATAGTTTGCGCACACGGCGAATCTGGACCAGCGCCC
CTACCCCGAGCTGTGAGACGTTCGAGTATCGCCCTGAATTGAAAGTCTTTATGCCGACGA
CTTCAAAATCTAATGCTCGTGTTCGGGGCCCTACTAAAGAACTCTTGTAGTCCTCGGTAA
CCACATATTCGTAATTATAATGTTTTCTGGTGCCCAAGTGTCCAATGTGCCACTGCGTAG
TTGGAGATGTACGCTATGTTTGGCGCGGAGGCAACCTTAACCTTAGTTTATCCTCAGGCA
AATAGGTTGATACTGCCGGAAGGATGCATCCAATTTCTCGAGGGCATTGTGATGGAGCCG
GGCGGCTTCGCCCTTCGCGGTACCCACGCTTAGTTAGGCTTTGACTGACGCGGCCAGCGA
GTGTCAGTCCGACGTGCCGGCAAAGCGGAAGTCTCGGACCTAAAGATTCGAATATCCTGC
GAATATAGCCTTGTAGAGGATATACGTCCCACTGGCACAGACGGACCAGCCCAACTTCTG
GTTACACCCGGGAGGTTAATGTATATCTCCCCGCTTATTCCTAACCCAATAATCCAGTTA
GTACCGCAGGCCTATTGCACCCCTCGCATGTCTCTGTTAATAGCAACGCTGGGTCCTCCT
GAGTCCATCGATGCGTAGAGTCCAGATGAGCGCGCGCCTCTGAAAGAGCAGGGCGCGCGC
CCCATCTCGGACCTGTCGCAACCCGAACGCCGACATCGCGGGGAAGCGCGGGCATCGATA
GAAGCTAAATGAGCATCCATTCGAAACTTTCGCGACAATTTTGTTTGGTTATATGTGCTT
GGTCTATTGTCCTACGTGAACGACCACACGGCATGGTAAGCCCAGCAGCGCTTTCTGGTA
TCAGATACGCGTGGCCTGCTCCTTTTCGCCATTAGGAAACCACGGGATTTTTTTACATCG
TTCTCGATACCCGGCTAACTGTGGAAAACCGCGTCTTTGACCTAGAATTCTACGGATTTA
CTTCGAGTGCGGCATCAGGCCACAATACATCCAACCATTGAGGGAGAGTTGTAAACCTAC
TTAGCGATTTAACATGCGAGGGGATAGTTTGTGGCAAGGGGTCAGGGCCACAAGGGTTAC
TGAACTTACTCCGGCACATCGAGATATGAACATAGGCGCGAAGTAACGGCAAAATATTCA
CGTGAAAAGGACAACCCGGTGATAGGCTGAATCCGACATTTATCAATTTCGCTTTATTCG
TTTCATACATGACCCCTGCACTTCGTGCAGATCTGTCCCCACAGAGGAACCGCAAAAGGC
TCACCCGTGTAAATAGCGGCGAGTAAACTGTTGCACGCCGGAGAACCGGTGACTATGACG
CACCTGTTACAAAGCGACTTACAAGCTCGACGTCCACATTGCGAGGGTGAATGTACAAGG
GTCGCGCTTCGACTCCAAACGTACTGAACTTTAGCCGCAGAAGGGATCAATATAGGCGCT
GACCTGCTATGCCCTGAGTTAATAGCTCCCTAGCCTACGGGAACGCCCCACCCCTAGGTT
TTGCTAGCTGAAATAATCAGCTAGCAGTTGACAATCCAAGACCAATAGGGCTTCGCTGGA
GACCTCCACGACCACCAATCGTTGGTGTGCCCGAAGACTACACCCATGACGTCGCCTTTA
ACCGGTGGTAACGCATCACCGGCGCTACCTTTTTTGAACTACTAGCGCCTACGTAACGAT
CCGTATCCGCGGGCAAATCAAATCGAAAGAGAAGCCGTGGTCATTATAAAGCACGTACTT
TACAATTGGGGGACAGAAGGAAGATTTCCATAGTACCCGGTGTACAGATATCAGGCCACG
GGGTATATTCGTACCTTCGATCAGCAGCGCTTTATCATCTTGTATATGCCCCCTAGGAAC
GCAGCTGAGAACAAATATTCGAGGCGATTGTCGGGGTCAGGTCGCGGTCGCCATACTCGG
TCTCACCCGTGGCACGATAGAAATGCGCATGTACGGACTAACGGGCAGTTTCGTGAGTCC
CCCGGGGGTGGCCTGCGATTGCCATTTTCTATCGTGAGATTGTAAATGTCCATCTTAGTG
ACGTTAACTCGACCTGTCCCTCCCAGCATTTGATCTTTGGCCTCATCGTGCCTCCCGGCC
GCCCTCCAGACCATCTGCTCCGAGTGGAGCTGCGATCCCGCTCACGGTGCCGTTGTGGTA
GACACACAGCACCTAGTTGTGATAGGCCGGAGAGTCAGCCCTACCCATCGCAAAAATGAT
TGTAGCACTAGCATTGGATGGATTGGTTAACATATTTTCGAAACCGGTTAATTTCGATTT
CACTTTTGCGAGGACAAGAACAAATTATTAATCTCGCGCTTCCGTCCGGCATTATACGGA
GGTAACCAATGGCACATTAGCTTCCCAGCAGCTAAAGGCGGTCTAAGCAACCGTCATTCC
GGATCAATCGATGTGATGCAACACAAACCACATTCAGGGAACCTACGTGCGGATCACTTT
GCACATCTCCCCAACTAATACTGCTGCTGGTGTAATCCCGCCTGTATGCGCAGAGCCATC
ATTGTAAACCACCTCCCTACGTACTTCCCCTCTGCGGTATTTAGCCTCAGCGCCAGTATG
GCGCAGTCGCTTCGGTAGAGCGCACTGATTCTTTGCACCCGCCAAGTCATGTGGATCGAT
CACTAGCTTACCTGGAACGGTCCTTCGAGCACTATCCCATTACCCGCTTCCTAGTACCAT
GGTCATATCAACGCCTCGATACACGGGTGAAAGGGGTCGAATTGCACAATAGTTACGTAG
CAGCGGCAGGTCTGGAACCCAATGGGATAGGGCGAAAGAGGGGGAGTGGGGAATACCACG
GCATAGCGCGTATTACTGCAGCTGAAATATAAGACCGCTCGCCCGGCAGTATTCTCTGGC
ACCAGGTCAGTGAGATCAAGACATCCATGGCTCTGCCGGTGTGAGGCCAAGGGTCTGAAG
TGGCGTTCAGCGCAGCAGGACTTTCTCGCTAATCGCACCCCGGCCGACAGCTCATCTATA
TGGCGATTCATTGCGCACCACTGCTACTGCGACTGGCGTGCAGCAGAAGCCGGCTATGCT
AACGGTATAAGCTCGGTCTTTATTCCCGAATATTGTGCCACGCTCTGCTTCCTATCGTTG
TACGCCCATCTGTCCACCGCACGCTCCTCTCGGGGACTAGAACGCTACGGAGGCTAGGTG
AGAAATTGTTGCTGGAGGAGGCGAGATTTGTAGGCCTTTGAACAAGGAGGTCGAAGCACG
TAAATAGTTCGGGGGACAACAGCCCCTTCCATTTTACGGTTAGCCTCACTGTTTGGGTGG
GGCTATCCGATTAAGAGGTGATGTAAATACGTGATTTGCTCCGACTATCGTAACTGTACG
ATGTTTGAATGCGAGGCCAGCGCCGGGTGGAACTCAGTCGTTCCGATTACGATCACCCGT
TCTGGCGTGTATCCTCTCCCCCCGTCCCTATCCCCGGGCTACGGTAATCTAGCTAAAGAA
CGTATTACACTCGGAATTGACAACGAATAGCACCAGGATCTAGGCATTAGTCGTTCCTGT
CACGCGGACACTAGGAAACATAGCTTAGAATGACCCCGCACATCAACGAGGAGAATAAAA
GCTGGTCCCTGCGGCGACAGAGAGTGACAGGCCCTCAAATTGTTTGCTCGTGCCGAGGTG
TTGCTTGAATGGCGATACGCCAATGTGAGGACTCCGACGATAAGCCGGCGGTGGAGTTCC
CTGCATGGGAATGGCCTGATTATGTCAGCAAATTGAGGGACATTGATAAGCGCGATCGCG
TGCTCGCTGGGTTGCTCAGACCTTCACTCATCCCGTGCTCCAACGAGCCTATACTGACCT
ACCTGGCAGGGAAACGTTACACAGCCTATCGGAATTCTAGCGCCGAGGCCACATTCAGGC
CTCGGAATCTAAGCGGATAGATGGCCAGTCCAAGGTGGTGGTATCGGAGTTCGTTGGTAA
GGGATCGCGCGTGAAAAAGGTGCGATCCGAAGTTAGGGCGTTAATCTAGCCAGAGGACCT
TCGGAACAGCTGGAGGTTCTCGTTCGAAGCCCACATAGTTTTCGGTCCGTGTATAGTGAG
CAAGGACTAACGAACCGTTATACCACTAGCAGCTGGGAGCGGATAGATCGCAGTGCGCTA
CCAACCCGCAAGGCAGAACGCGACACACCAGAGGAGAAACCGCTTCTTGGGCACGCTTTG
ACCCAGGTAAAACATCAGGATTGGGCTTGGTATGAAAGACGCCCTGTTCTGTTTCAACCC
TAGGCGTTTTCTGGCTCGATCATGAAGCCCCCTAAATAAACTCCCTAAATGGCGTATGCG
GGAGGTATCGGTAGCATCTGCCCCCTAGCCCATGTGTGCCGTAAATTCTCACCGCAGAAA
GCCGTACCCAGTCCAGTGGCTGCGAAGTTCACTCTGCTAATATTGTATGAAGAGCTAAGC
CAAAAGTACCATCTTTACAGTGCCAAGTAGGTGGCGGCCGGGGCTGATGGGGATAAGTCA
GTAGTAGTATAGCAAAGCGTTACCAGTGGCAAGGCACTTCGACTCGGAAGGCGACACCTC
TTCATCGCGTACTGTGGAGTCATGACGCGCGATTTCTTAAGACAGCTTGGTCTAGCTCAG
TTCGGGAGTTTTTCAAGTTCTAGATGCTTCCGTTGCAAACTCGCTTTCCTGAGAGCATAT
GTGCCAATAAGCTACGAGTACCGGTCCACGTATAATAAATTTTGGAAGATTCCGCGTCAT
GTGGAAACGTAAGTCACTACACGTGGATCCGCTCTAAATCGAATTTCGCTGTCACTTTTG
CTGAGGCAGATCGCGCTCACGGTTTCTTATGTGAAAAGTCTTGTATGCTTGGCGCGTTTA
GCTCTATTGTTTGCACGACAATGCTCGGCGGGGCAACATTCGTAGCGTCGCCGCAAAGCT
AGTGCGGGGCGCACAATGCGAATTGGAGCACGTCTGTACCAATAGTATGGTATCACACAT
ATAGACGATGGGGGCGTTTTCCGCGAGCAAGGAAAGTGTGCTGCACGCTAACGCCGTACC
GGTTTAATACCCGGACCCGAACAAGAATCGGCCATGACTTTGAACCCATATGTTTCATGT
GCACCCAGAGGACGTCCAATATTTTTGACCCATCTACTTGGTGAATTTCCTCACGGGTTC
AATTCTGGTAGACCTACCTAATGGCTACTCCCGCAACCCTATGTTACTTTTGCCAGCCTC
CGTACCGCGATAGTCCAATCGTACGGAAGCGTAGGTCTCCGCGCTGCAGGCTGATGGACC
TCCGACACTGACCGTATATGGCACCACATCGGTCCTTACCCACGGGCGGACTGAGAATGA
TGATCTACACACCAGCGCGTTCGCCTGTCATCGGGTGTGTTTCTCGCACAGGTCTAAGGC
AACAATATTTTCTAAAAGATTACGATAACGGATTCTTAGGCCCAGCTGAAATGCTTTCGC
ATTAGTTCGTGTACGTAGCGCAACCGTAGAATATGTTACTGGGGGCGGAATAGCGCCGAG
CACCAGGTTACCTATATGGCTTTGGAGCAGAACTCTCATTTACATTACGGGCGCTCAGAC
ACACCTTATGGAAAGTCTCCTGATCGTCTCCCAAACCTCGGCGTAGAGCAAAGTTCAGGT
GGATCGGTATAGCGCGTTCAGTGACTTTCGCCGGTACACTGTTGGAATATGAGGCCCCCT
CGTACATATTTATTTGGCTTCCACAAACAGCTTCCACCGTCCTGAGGAGAGGGTCGGTCA
CCAGAGCTTGTCTGGTGGCCGCAACCGTATAAGCAGCACCTTTTCGCTTAGTGAACGTTA
CTGAGATTTCTATCGGCAGGAGGAGTCCTAAGGCTGGGGGATACTCACGGCTTTCCCACA
CTTTACAAACCCGGAAGAATAAGCCATGGAGGGGGATCTAATGCGCGGTCAAATCGTTTA
TGCGAGCGTGACTGATCTGTATCTCGCCAAGAGAGATGCACTTTAAGCCCGCAGCAGATA
CGCGGAAAGGCGGCGTGGATATCACGGCGATACAAACTTGCCGAGCGTAAGGTTCAAGGC
AGACGGCCAAGATCTGAATTGAGATCCTGCTCGTGGGTTTATCGACCGGGAAGGACACTA
TAAAAGGCAAAAATAATGTCGCCACATGGCAGGGCTAGGGGCCTTCGACCACCGCGTAGA
AGGGGAACCGTAGAGGATTTACTCGCCGTACGACAAACAACCTA-CCGACCCCTCCGACG
CAAGATTTCTGTCTTTGGAGTGAGTCGGCTGTCTGGGCGCACGGACTTTCGGCATGCACC
TCCAGCGGCGACCCTTACCGCCTGCGGACGCCGGGCTAGGTGTTTCGACGGATTCCGTGG
CCGTGAAGTACTCGTGTAGCATCTTTCCGAGCGGACTATATACTATACCTTAAGGACCAG
CCCCTGTTGTGATGGGAAGCTTGGCTCAGGCAATCAAGTGCCGCCCCGCGCACACTTAGC
GCGACTTGCTGGCGCACTATTTGAAGGTCAAGGTTTCCCCTCGCACCCTGGCAATGGAGT
AGTAGAGTGGAGCGCGCCCGCACGTTATACTTAAGCGGTCTACGTACAGCAGAGATTGTG
ATGCGCGTGTAGAAGCTGAAACGATGTTCCGCTCTTCACGATTAACCCCACCCCTCATCG
GTACGACCGACCGTAGTGCGGGTCAAGTGTCCCTAAACGGCCCGCCAATCCGAGATCTCT
AAGTCTCCCACAGCATCACGTAGGTGGGGCCTGCCGCTGAAGCAAAAGATTACGACAGGG
CCGTCGCTGCGCGTGGTTACGGGGTTTGCACTATGAGCGATTTATTTTGCGAGCATCACG
GCGATGGATCGGGAAAGGGCGCGTACCAATGAGTCAGCCCTGAGCACCTGACGGAAAGCA
TCCGGACAACAGGTCATGAGAGTTCGGTAGCGCAGGAAAATGCCCGGGCAGGAGCAATAT
CAGGGTCCACGTCGAGTCGGGGTATAGCGCGGTCTAGGCTCGCCAGCATATCGGTCGGGG
TGATCGCGTATGGGCTCGTCTGGCGCCAAAAATTCGCTCGGATTTTACATCCGGAAGGGG
GTTGGGAATTAAGTGGTCGGTGGGCAGGGCTAATTAAAATGGTTTACAATAGAGTGAGCG
GCGGGTCTTACGAGTAGAACTGAGACAATGCCAGACGGACCTCCAGCAACACCGAAGTCA
CTATCCGTCGCGAGGGTTTCGTGTCCTCTCGACATGAACACTCACAGAACAGGCAATGGC
GTATTGGTAGCGGGCACTTGGACTGTGGTCCGTGTGTCGTCCCGGCGCACGCCATAAACC
GCCGAACCAAATACGGCAGCCCTTGACATTGCTGTAATGCCGGTCCTCATTCCAGTACTC
ATACAGTTGGACCTTCAGGCTGCATCGTGCATCGCGGGCGGCTCCAATGGGCCTCGCGGA
CCCGACGAAGTAGACGCCCGAGCCCACTTGCCCTTGCCCGTACGAATCGGCATGGCAGGC
TTTGTTAATAAGTCGGACTGAGATCCAGGTGGGTAAACGGGGAGCATCTTAAGAAAGTGA
TGCTATGTCTGACTCACAATTCACGTGCGAACTGGGCAGAGGTATCTTAGGTGCGCAAGA
CACATACGATACGAGCTGTGGGCAGTCCGCCATCAGCTGTTTTGGCCTAAAGGATCGCTC
TGCATTCTAAAAGGGTTGATGTCATGTGTAAGAAAGCAAGATGAATTCTTAGCACGGCAC
CGGTTAAGCAATGATGATGGACGGTAGGCCTCGGATGTAGCTCGAACGACTCGCCCAACC
CAATCTCGTCTGGGGTTGAGGAATTGCCTGATCACTATTGTTTATGGGGTTTTCTACGGT
AGGAGGCATCAGAGTAACCGGGCCAGGGGCAAGAGACGCCAACACCAGGTCTTGTCCGAC
AAGGAGGCACTCGGCTAGCGAAGGTCTATGCGTGTCCGCGAATAAGTACGAACGTAAGCC
ATCATGCGCGCTAGACGAAGCGTAAAGATCGACGATGAAGAGAGGTCCAAGTGATAGGCC
TTATCTGAATTGATATGTTGCGAACAGTCATGCATGGGTACAACGCCCCCTTTGGTGGGG
CCTGCCGCTACGTAACGGTCCAAAGACAACGGGATCAACTACGATAAATATGTAAAATAC
ATGTACGGTCTTTGGGCAGCCGGATCGGACGCAAGCGGAATAATGCGGCTAATACTCCAG
CGGAAATGAGGGGAAGACCAGGCGGGAAACGGAAAATACGGACCATACGGCGTGGCAGAA
TGATCGGCGGTGGAGACGAGCGAAGACCAAGAGCACCGAGAGATACACGCCAGGAGGGCG
ATGCACTACAATGACCCACATGGGCTAGGACGAATGAGAAGAAGAGAAGTAAGGTAAAGG
CAGAGCAGTGAGAGTCTCTCGGTACACCTAGCTTCCTCTCTTTGCCCAAGAACTGGATTC
AGGACGTGCCGTTGCGTGTGTGTTACAGCGTGTCGAAAAAAGAATGCAGCAGATCTACGA
TGGCGTTCGGTCGAGATGGGGGGAGCACCATAGGCAAGTCGGGTGTGAGATGTGAGCCGA
CAAAATACTAGAACTATTAGCGTCGACCTGCAAGCCAAACGGGGTAGCGACTAAGAGACA
CCGTTACGGCCAATGAACACTTGGGGCGGACAACGCGGAGTAGACTAATCAGACTCTTGC
GATTCGACGGGTATGCCATGCGGTAACGTGAAGACGCCTGGCCTATATCAAGGCAAGCCG
TGGTGCACCAATAGTTATACAGAACTTCAACGTTTCAGCGACACGGCAGGCGCAGCCCAG
CAGGCATGATGGGCCACTCGCAGATCGATGGACTGTTTGACGGCAAAAGCCTTATGCAGG
GAGAAGCTTGGGCGAAAACAACGCTAGAAATTGTGTTAATCATGCATTACTTGAAGGTTA
ACATAATTCGATGCGTGCAGCCGATTTAGACTCGTTAGCTTTCCGTCGACAGACGGGTGC
AAGTTTCAGCGCGGGTGGGGGTACTAAGGGTCACAGGATAACCAGCAGGGTGCATTGATC
AGGTTCTGAAGCCACATACCCGGGTGAGTGGCTGGATGTGATGCTTTTCTGGTGTACCTG
AAGTTTATTATATGCTCCGCGGTCCGCCCTGCGAGTTGAGATTTTTATGCTGGGTTCTAT
ACAGGGTCCGACGGACGTACGGAAACTAACTGGGCATCTGTGCATAAATGTGGCCTGGTT
TGACGAGATACCGCAGTTCTGGCATACTACAGGAATGAGTTTGCTGAAATCGCAGGCCAG
CCTCGGGCTCCGTTCCTGGGCCGGTAACGGACGGCCCAGAGGGTAGTTATACGCAACCCG
ACACCAGCATCGCTGAATTATCAATATGTATTAAGCAGAGCTGCTCGCCATTACTAATGT
GCCCGCCCTAAACGTCAAGGGATCACGTAAGGGCATCGTACTTGTCATATCCGGAGATTC
AAGTGGCATCTCGTGACCCACTCAGGGAGGCATAATCCAGCGACGCACGTGCCTACTAGC
GGACAAACCTACGCCTCAATAGAAAAGTAGACATACTAGTGAGTTGTCAATTATAATGTA
GATATACGTGTCCAGGGTTTGGATGGTACATAACTATCCTGAAAACGCTATTGATACCCT
TCCAGATTCACCGATAGTGGGGCCTATACGCGGAATCCGGTGCCACTCTTGTGCGCCGGT
TGATTTTCAAGGCGGGTATACTCCACTTCCTTATACATCCTAGTGCCCTGGGTACTCGAC
CGCGGAGAGGAGACCTCCCAAAATTAACCAGTGCCACTTGTGGTAGAAGAACTCCTCTGA
CTCCTATCGTGTATGAATGCATCCAAGAGTGCCTCTCTGCTCGCTCGAGCGTGAACTGTT
ACAAGTTGCGCTGGCGTTCATCTAATTCTACGCACCATAACGCATCAACAGACTCGATCG
CCTGCTAAATAGTGGGGAAGGTAGGAGAATACTTCTTCTTACTTTGCACATGGGGTCTTG
AGTCTGGTGCCTAGGAGGATTATCCATACAGGACCACGCCGCCTGCGAGGCAAATTTCTT
TTTGAGTGTGGTTATGTAAATTAAATGCGAGAAAGGCGTGAGGTCGTCTTGCTCTCTGCC
AGATTCTGCTCGAGCACCATCCGGTGTAGTAGTTGATGGAAATTCCGAAGAGTACTAGGC
CTGCGTTCGTAGCGTTCGGGCCTAGCTTTTGTGCGTCGTGGGGATGTCTGACACCGTCAG
ATCTGTAGAGCAGCTATGGAATCAGAGAAGCTCATTGACACGGGAGATCACTAAACCTTT
CATGGCTGAAAAACCGATGATGGGAAACTGCTCACGAGCTGTTGGTTTCGGGGCCATTAC
GTATCAGTGGGTAGCATCCAACTCGGTGCGTCAGAGACTCGCGGCGGCGCTGATGATAGC
AGACGCGACAGCCCAATGGGGGAATCGCACGTCGAAGTTTCATGCTCGGGTAAGTCGAAG
TCGAGAATTGGGGTGCCCCAGCGTACAACATGTAGGCACATAAAAGGTGGACGCCTTCGA
GCCAATGTGCGTGGGATCACGGGGAGTGCGCTAGGGTTCGGCGGGGGCTTGGGCGAAGAA
GACCAGCACAGACTGAGTGTTGTGCTAGAGTCCTGATACAAAAGCACAAACTTTCAAGTC
TGCAAATCACACCGATCGATCAAGCACCGCTGGAGTCGGCGCAATCAACCTAACCACCAG
AGCATCGAACCGTAGGGCGAGCACATATTATGTATCGGAGATGGAATCATGTGGGGGGGT
CCAGCCACCTTATGGCAGCAACCGCTCTGCAGGAAAGGCGTTTGCTACGACTCGGCGTAG
CCATCGTTCTGATGGGGTTCAA-GGGAGGGGGATCGGAGCTTAGTGGAGCCGCCATACCC
AAACGAGGCGAGACGAGGGTTGCGCTGCGCATGCTGCGATGGACGCACTATATTCTCTAA
GCTCCTAGCAGAGTAATTATACAAAACGCAATCGGTAGTGCAGCGTGATCAAGCAAGGCC
ACTGCGAAGGTCGTCGGGGATTACATACCCTCCCTCCTATCCCGGAGTATGCGCCTACCA
TAGCTGCAGCCGGAGGGCGACGCCGGGTAACGATGATGTGCGGCACACGGAATATGGCTA
TGGGGCGTAGTTAATATAATGGCAAGGCAGCTTACATACCCTATACCGGTGATTATCATC
ATTAGCTGAAGGGGCGAACTTCGGCCTTGGGAGTAAACGACCGTTAATAGGAGATGCCTC
TGTGAACACAGATATTCGGCTGAGTTAGCGTCCTAACTGCTGGAAGGGCGTATGGATCGC
AGATCGTCTTACTGCTCCCAAGCAGTCGGAGTTAGGCGACTTAGGTTTAACGACCTTGAG
GGTATTCATGACTGGAGTCGCGACAGACGGACTTGGGCACCCTGTGGTAGCTGTGGTTGT
CGCACAGGTTATATGGATCGAGTGTAATTAGATGATAGAACTCCAAGACCTACAACAACG
CATTACCTAGGCCAGAGCCCAGGTAGAATTAGCGGTCCTTCTAAACCGCCGTTGGGCTGA
CCATGGGTGCGTCTGAAACCCGTAGCCAAACGTTGGATTAATTTACCACGATTCG-CGAT
CTGCCGTTTTGTGGGGGCCAGGCTCTACAGGAACCGTGTTACGAGGGAAGCAGCCCCCGC
CGTGAGGACATAACGACGATTAGACAATCCATGGGGGGTGTGTTGGCCGAAAGGGGCAAT
TGACTTAGTTTCTAAGTCACCACCAAGTGATGTGTTCGTTTAGTTTCGGTTCGGAACTCC
TATATTCCCTGCCCGACCCGCAATTTCTTCTACCCGACAAGCGGCGTTGGGTTAAGGCAA
GAGGCAGCCCGGATGGAGGCCCCGTATCGAAAAACGCGTGGAACGCGAGCCTTTTCGAAC
TGGCACGAAAGTCTGACCCGGTCTGCGGGCACTTCTCCCAGACCCGTCATCGCGCGATCA
GGGAGGCCAGGCGTTAGTGCGACATAGCTTCTTATGTAGCAGTCCGAACGGCCGGGTCGA
GCGGCTGCGGTAAATCCACTAAGAAGCGGCACACAGGTCAGCGGGACATGATAAAAGTGG
GACCGTCATTGGAGCAGAGCGGGCGTGAGGAGTGGAGGAGGAGCAGGCGTTTTGGATATG
AATGAGCCTCCTTGATGCTGTAGAGACTCGGGTCATGCCGTGGGGAGATAGCCATAAAGG
GTAAGTCTAGGATAGGTCGAAGCTTAAAATGCGGGGAATGCGAACAGATCCTGGGATCGC
GTCGCGGATTGGTAGAGATAGGACGTAGATCAGCACACCATTGGTTTGCCCAGGCGGCAT
CGACACGTGTCCGTCCTCGCGCGCTTAGTTATGAGCTATCTTCTCCGTTGCAGCATGGTC
GCTCTTCACTGGTGCAAGCGTGACCAGCTCGGAAGGAGCCATTAAGTGAGTTCCCACTCT
GGAGCTATAACATGGTGCCTTGTTCATCAACCTCCCAGCCTCGGTTAGGGACTAGAAAGG
TCCTGTCGTCGTAGAAAGATAAAACCTTTGAGGCGTAAACCGGCGGAAACGTTAAGCATC
AAAGCCTAAACCGCCGAAACCGAAGAAAACCGGTTAATAGTACAACGTTCGAGTGTTACT
CTATCTCCGTAAATGCATGGCCGGTCTGTAAACACACCTTTGGCCCTGCATAAGCCCCCA
ATCCTCCCTTCCTGGAAAGTCCATGCGAGGGTTAGGCGGGGCTCGGATTCAACACTGCGC
GCCGCTCGCTATGCCACCTATAATTCTAGATGGCGCACGTATGACCGAAGGACATACCCA
TAGAAACGCGACGTGTAGTCACTTGGTGCCCGCTCTTATCACACGCGACAAAGGTGGGGT
CACCCGTGTCCCGCTGACCGGGGTATCCACTTAGCTTGGTCGATCTTTACTACTCATGGG
AGATTCTTACGGTTGCGGTCCTAAATCGTCCCGTTGGAAACCATGTGGTGGCCGATCATA
TTGTACATTTTGATCGCGCATTGACTTCTTCTAGCATTAATGTACCGGTTTAGAAGACGG
GACTGGTTGGTTGGAGCAATGGGTGCGGTTAGATCGAAGATGGGGCCCCACTGCTGCGAT
TAATCGGATGATCAACGAAGTTCATAGTTTGGGGAGTGCTATCGCACGACACCACTACGG
CCGCACCCACGTAGGCTAGTTCTACACCGATCGGCTTGCCCAATATGTTTATTGTGTCGC
TAACAATGTTGTACATAAAGACGCAACGGATTGCGATATGGGTGCGTCCTAGATTCGGCC
TTAAGTTCTGTCCCTTCATGGGCTAAAAGGTGGGATTTCTGTAGGTGGCCTTTGTGGCGC
TGGAGCCGAAAGCCTAAGACCGCGGGGTATAAAATGAACGAAGGCCCAAAACGAACGGAT
CACTACAAAACCGACCTGATAGTGGGCCTTTTGGAAGCATCTGTCAGTCTCTAGGCCCCT
TCACCAAGTGTCTTTATGCCTCCTTGGCTATGTTGACGATCTAATACCGAGTGCCGTTCA
AACATCTCTCAACCGCGGCCATAAAACAAGTTGATTCGTACCGCTATTATCCCCCCTAGA
GACGGAAGACCCTTCGCCGAATTTAGAGAAACTCATGAGCGTGCTGGACCCGGGGTCAGT
GACGCTGTTAGTGGTCATAGTTTGACGATTCTCGTGGACCGTGGATGGTAACGGCATGTC
CATGCTGGGTTCCGTGACCGACTCGGCAACGGCGGGTCGAGGTTGTCGTAGTCGCAATCC
CACGCTAGCTAAGCAGAGTCCTCAGCGCGACAAGACAGTAGTCAACATAACCTTCACTAG
GTACCATCTCGATACGAAATGCTCTGTAGCTTTCTGTTTCTAGTAAAGCAAGGAATTGAG
TTAAACCGTGTTAAAGGTATACTAGCGCCTCCTAAAGTGTAGTAGCATGCACGCTCCTCC
GAGTCTTTACGCAACGCACTGCTTTTCACATTGTATGTGGTCTCAGGCACCTGTAGTGAA
CGGGGATCCGGAGACAACAGTCAGCATTGTTACGCGATGCCTTTGCGTTAATCATGTCTC
ATACATCCCCGGGGGTCCTCCCGATCAGCCCCAGTCTCCCCCCTCCATCGGGCCACCTTT
TGCGGGCGTCCTAAGGCAGATCCTTCGTGCCACCAAGGACAGACATACGGTGATTGTACC
TGGGGTCTCTTTATTTTAAGAATGTCGAGAACTTCTTCTGCCGCGCCTAGCGCTCGAACT
TTCCACGCCCTTGGTGCGGACTCTGATTTCTATGATACGAGTAGTTAGAGGAGGTATGCA
GGCCTGTATGGTGCCTATAGGTCGCAACGTGTGTCTCGCTTTCTATGACACAAGTTAAGA
ACATGTCATACGTACACCGTTTACCTTGTTCTCGCCTCGCAGGGCTTGTCTCAATCAGCC
TGATAAGGAGCACTACCTAATGTCCCATTCAACACGAAGGAAAAATTGAAATCTCCTAAG
AGAAGCTGCCTAGGTGGTCAACTTGCGTAGGGAGAGGTCGACTAGTCTAGTCGTGTTTGT
AATAGACCATTGCGGTACTGTCGCCGCTGCGCGTTCGATCGCCAGTTTTTTCGCGGCGGT
CCTAACTTTCTGGGAGGACACGGCAAGACAAACTTCCCCGGAGCTTATCAATTCGGGAGT
TTCTTTCGGCTAATCTCCTCATCCCCATCTCGTCTGAAGTAAGGCTGCCACCTTATTCTT
TCCTTCCTCTGCAGTATTAGGTACGTACTTATTGTTTGTCCATTACACTAGTTTTTCAAG
AGGACCCGGGAACCGAAAAGACACTCGTATCGAGCACGACCTAGATAGGGGAGGAGTGGG
ACTGGGTAGGGGAAGCTCGGTAACCAGGGCCGTAGCTAGAGAGAGGAGGGACGAATCAAG
CTAGGAATATACGGGAAGGGTGCGTACACTCGATAGCGGGCACACAATCCGGAGGACCGG
GAAATAGGGACCAGGAGGCTTCAAATCACCATTGGTGCCGGAGGAACAAAAAAAAAGATC
GCCAAACTACCGTGTTTACGTAGGAAGGTACTGGCGCTGCACCGACGAGGGTACAAGGTG
CGCTCGTTCAGGAGACCCCGTGTCTCCAGACCGTGGTCGTGTTACGCGGTAAGCACGCCG
TGTTTAGTTTACGCCACGTGCGTCAGATGTTCCCCCGTCCAAGCCTGACCCCCCTAGTGG
CCCCGGTGAGTGGCGGACCCCTAGAGCGCCTTCCTCGTCAGCGCGCCAAACCACCCGAGC
ACTCTGGTAGCCCTCGACGGTCTATCGGCCGCGCACTGACTGCCCGTCCCTGGCGAGTTC
ACTTACGGTTACTGGCTCGACGCCCCTGTTTTTCTCAGTTCTAATGCGACAGTCGAACCT
ATTGTACTGTGTTCCAGCCGGGCTGAAGCGCCACCAACATCATCTGGAGCATTCGGGATA
AGCACCCCTGGCTGGAAGCCTACTGGGACGGAAACGTCCAGTGAGATCTGACACCTGCCG
GATGAGGGCCGCTGAAGAACTCAAAACAACGTCGGTTATCGCAGAACGACCATCAGAACG
AGGTGCTGTGTCGGCTGAGGAGTCCGTTACCTGACGCGGGAATACTTTCCGCGGGTGGTC
CCCGACCTCGGAAGATGACGGCTCGATGATGGGACATAGCGGGCCAGGACAATTCGCCGT
GGTCAGAACTTGAAAGGTAAGGCGCTCTGGCTGTGTCAATGAGTTAGGTGGACCCCGAAA
CAATAGGAGCCCATGGCGTTGTAGGCACTATGAGCCCCTGTTCTGCGGGGTTCGTTATTT
AACCGCGCCGGATATGTTCATACCGTTAAGTCAACCCGCGAACACGGAACCAGCCGCGCC
ACACGGCATGTCCATACTACAGCGATTAGGAGAAAGTGCGTATTCGCATTTTTGTCCGTT
ACAGACCATCATTAGGGCGAAGTCTAGCGACGGGTGACGCTACGCGGCCGTGCCCCAGCC
ATGAAGGGTACGCCGACCGAGTTTGAGGCGCATGACGTCCCGTGAGAATACAGGACTGAC
GACTTATGCTAGCCATCAGCTCGGAGAAGGTAAATTTTAGACGGGGCAGCGGTAGGACGT
CCCGACCAGCGCGACAGACGCTCGTTGCGAGGACATAACATTCGGCGCCATGTTCTCGGT
AACTGTGGTTATTACACAATTTTGCCTTAGCGCTCAGCAGCTAAGCGCTAGATGAGCATT
CCTAATGCTAAAGGTAAGCGTAAGAACGGACACAACGCGTGGATTAGTCAGAGCGCACCG
GTGCGTTCAAAGCCAAAATGAGGGCATCGGCACTGTCGGGGGTGAGCCCGACCTGCCGAG
TCTGACACCCCGCCGGCCGACCAAGCGTTGGCACCCAATAGAACACGCATCCAGAGCAGA
TACCATGAGAAAAACCATCTCACGTGATAAAGGATGCGCGGGAATGCACGAGGGGTCGAG
GGATGCGACCGTTCTGCGGATCTGTAACAACGCCGATGCGCCGGACCTAGCACCAGCCCG
ACTGTTGAATTCTGTGGACGGGTAATACTGTCCCTCGGTTTGCAATGAAGGACTCCCACT
TATGCATGGCCCCCGCGCTCTCTGTCCGTAACCACTGCGCCTGGTGGTAGCCCGCGTACT
GAGATACAAGTGAGCGGGGACTGCACACAGGAGTAACGGGCAAATACGATAGGCGATCTG
GGCCTATAACTAGGATCAGGTACAGAATCGGTACTTGGCGGCAGAAATATGAATCCATCT
CGGGCGTAAAGTAGGTCCCGGGCGCGGGGACACAACGATGTGCCACCGTGGTGACCGATA
TTGCAGGTAACGTGCCAACAAGAAGGGACACCGGTTAATAGTGTAAAAAGGTAGCATTAT
GCAGAGTACCAGAAAACAGGTACTTTAGCGTCTCAAGCGGGTCGGTTAGACTCGGGGAGT
TGTATCTGCTTACGGGCCCAGAGGGCTAGTACACAGGACAAATGTAAGCAGTCAGGTGAT
TAAACTACACGCGAGGGGACGAAGAATCATACTTACGGTGCTCGGCCTAAAAAGATTCAG
TCCTCGGGAATGAGGTAGTTCTGACAATTCGGGTCTTACCCCAATGCGCGAGGGCTATTG
AGGGGAGCTCAGATAACTATGTCACATACTTTATGGTGCCAAGGGCGGGGCCAGTCAACG
ATTGGCGAAATACGGCTGAGGCCGAAGTCTCTTTTTAGATACTGTTAGTCTCTCTGAACC
GCCTCTTCTTTAACGGGCCTTACAATTTACACTAACAGCGGGCGACGTCGGAGGTCAGTT
GAAAGGTTATGAATGATCCGGGGGGTAACCTGAACAGCATAGGCGCGGGTTTGGATCTTA
GGTTGGAAGTTCTATTGCGACCCGAAGCCCTAAGTATGATTAGTTCCTCAATCCTCTACT
CCGCGCCGTCAACTAGCGATCGTCGGGCCACCCGTGCAATGGAGTCATTCCACATGGGGT
CCCACTTGAGCGGCTTTCTTCGAAGCATTTCCGTCGGATTGGCTGACCAGCCCCATGAGA
CCCTCCCGAGCTGGAATGTGCCCCCGGTAGACCGGTTTATGTGCCTACGTAAACTCCAGG
TCTTGGGGGAACCATGGGCGAAACAGGCGTAGCGAAGGGAACAAGACGGTAGGGCAGTCC
CAGGCGCCGAGATGAGAAGGAACGAGATCCGTGCCAGCAACCCGACATGAGAGAGTGCAG
GACCACAAGGACCTTGTGGCGATCGAATGGTAAGGTCATAGCTAAAAAGGGGCTAACAAC
GATCAGGAAGTCGAAAGCGTAGTCTCGGCGCACGATTGTAGAAAGACGGCTAGAGGCGAC
AGTAATGAGCATCCAACGAGCCACCCTAACAGGGTTGCACAACGACGAACTCTGGTTATA
GCGGTCTCCCGGAGACATCATCAGGTTGTGCCCCTTCGTCTGGAAATAGCCTGCGCGGCC
GCGCGTGGCGCTACTTCCCTGGCGCAAGCCTATAAGCAACAGAGCGCGTGACAGCTGTAT
GAGAATGCGGGACCTTCGATGGGAGAAGCTAAACGAGTGAGTAGTCATCATTAACGGCTC
AGCCTAGACGCGGTACGTTTACCCCTTAGTGCTCACCCTGCTTCTCCTCCGGTCACAACC
GTCGATTGAACTGACGATAAAAGTAGCTCCGCCCACGACCCCGGATGGCAGCATCCTCAT
ACTCCTGTTTGTCGGCCATTCCGTCTACCGTGGTGATCTGACCTGGGGATGTAACAGGGG
AGGTATCCAAAAGTTCCGTAGTACAGGAACTGTCGATTGCGCCCAACATTCTCCATTGAT
CGGTGTCCTCGAAGCTTACGAACTAAGAAGCAGGATCATTGGAGGCCCTCCAACTGCTGG
ATAAATTACCCGGTCACTAAGCTTGCCTCCCCGGAATAATAGCTGGAGATGCAGGGGCAG
ACAAAGGAAGCGGGTCACGAGCTTGGCTACAGCTCTACGCTTGAACGAGACTCGCATGGA
ACATTCCTCCTTTAGCCAGTAGAAGGACCGGGGGTCCGGGTTGGTAAAGCTCGGATCGGG
TCGAACACCTTCAGCGTCTTACTCCTTAAACCGTCGGTAGATGATAACCCTATTTCCGTT
CCTTTGGCCCATGATTTTTAGTAACTGGAATGTTACTTATATGGGAGGTTAATCGGAAAT
TCTACTCTTCAGTCGGGTTCTTTACTCCTAGCAGCCCGTACATCCTTACAGAGTGGTGCT
TTGGCTGAAGGCCGACCTTACTCACAGGGACCCGAGCGGCTCGGGAGTGGGTGGGACCTG
ACTGGTGGTATCGAGTTCCTTCGCTCTTACGGTATTGCAAACAGTCGGTCGGCGCCAACG
CTTCAGAAAGAAGAGGCCCCATGCGGTTTCAGGTATTTGACTGTTCCCGAGCTAGACGTA
CAACGGCACTATTACCTAACTACACCAACGGGGTAACAAAGTAGCCCGGTTCTTCAGGAA
GTGGCCGCTGTAGTAGACGATTCCAAGGTTAGCTACTGGGGGATGATCCATATCCATCTA
CTTTGGGCTAGGTTCGCCGGCACTAGAAGAGGTGCCAACGACTCGTATCCCGAAAGCGGT
CCACGGCGCTCCACACGGAGCCCCGAACGTGAGATAAAAGACTGGTATCCTCCCGATCGA
AAAACTGACCCTACTCTGCGCAACGTCGCTAGTTGTCACTTGACTGGAGGAGCCCGCTCC
AGATCTGCTCGGCACTCCCCTGTTCCGATGAGAACCCTTAGAGTAGTTGTAGAAAGTCCA
CGCCGAGTACGATGTCCGTAAAGCTCGGCCTCAGAGCGGCATCTTACATGCAGCGTGTAA
GTTTACGGCACACATGGGCTCGCATATTTATCAATTGGTGTCCTGAGCACAGCTTCCATT
GTAGGGGAGGTGCGGCCTCAACAGCCTTCGACATTTCACACTAATCCACGGCCCTGGATA
ACGGAGAGCGGGACAGGTAAATACCCCTTAATCATTCGGCAGAGGGTTCATTCAGGCACA
ACCGCTTGTCGTAGTGGAGGATCAGTCAGGTCCACGCCTAGACAGCCGCTGACCTCGGAG
AGAAGCCTAAAGCACATCAACTATTCGGCCGGTCGTTCAAGCCAAACCCCATCTCCATTC
ACAGTCTTAACTGCCTCAAGGAGGCCCAGTAGTACTGCAGCAACAGTGGATTGTATCCCC
TACCGCGATGTGCGCAGCACGGGAATAAACTGTGCACGAGTGTCGGATCACCCGCGAGCT
TGGAGGCAATGGCGATAAATGGACTTTCGGGGACTCAGGGGCGCATAACAAGTGGGGGAG
CAGGCATGAATAATGACATTCGTTCCTTGTTGCAGGGTCAGCATGAGAAGGAGACGATTG
TATCGTGTGTGGTTAAGTGTGTCTCATATGCGGGGATCTAATTTTACATCTTATACCGTC
GAGGGCTAGCAGCCGTCGCCCTGCAGCCAACGGTGGCAATGTTAGCCGTCCTTGTATCCC
GTGTCCCAAGAAGCACACAAACAACAGCTCTTCGGAGGTTGGACGCCAAGACCCTTGAAC
CGAATCGGATCTTGGTGACTCTAGTAGTAGTGCCGGCCCAATATAATACTGAACCACAGG
TTCAGTAAATACTATGACTTCATAAATTACCAATAAGGACTTCTTTACGCCAGGAGGAGA
CACCTACTCTTTTGGAGAATTGCTGGCAACGGGTGATACGGGCATTCTGAGTCTGCGCAG
GAGGAGCCAACACGTGTGCAGCACACATATCAGAACGGTAAAGGGTCGGGAAGTGCACCC
ACCGTTTCGAGTTAAAGCCAAGGAGCTCAGGGCGTGTGAATCAGCATGGTTGTACGATAG
AAACAGAATATAACACACCGTATCCAAGCCACCGTTGTTTCGACATAAACGTGAAGGTAG
TATTAATATCCACCCAAGGGATCCCAGAGGTAGTCATGTAGCACTGAAACCCGTATGGAT
TAGGAGTAAGCCCCCTCACTGCACCTTGTCCTCTTGAAGACCGACTTTGCGGTTCAATCT
AGCGCCCACCTGTTACTTCCTTTCGATAACCCTCAGTTGTGCCCTCTTCGGGAAACAGGG
TGGCCAAATGTGCACGGGGAGTCTCCAACCATCAGGCCCCGACGTGCACACCGCGTCCAA
CTCCTTGGAAGGCACTAGCTCCCCATTACACCGAGTCGCCTGTCCCCAGTGGGACCTTTC
GTTTGCCAGCCGGTCCAGGGGACTGTGTCCTAGCCATGGGGCGAGAGACCCCGAAGTGCA
TGAGGGCCCAGACCTTCTCAGCCTCCGGCAGTCCGTCGACCCATCGCGAATCATTTGCGT
GGATAGAGAGGTGCGGAGCGGCAAATGCAATGAAGAAAGGATGCACTCACTATACAAGGA
GAGATAACTACCCCTGGATGGTGAACGGTTAATACACGCTTTCCGAAGAGGCGAGGGTCC
GGCACAGCGGGGAGAGCGTAAGTAGTCGAACCGCAGCAGGAGCAACGAATTGACAAAGAG
AATGGGTGATTTCAACGATGCTCTTATCTATCCAATTCCATGCAAGACCTCCCCGAATGC
CGAAAGGGAAAGGGATGCGAGAAGCGCCAGATACTGTGAGGACATGCCATCCTACCCCCA
TACGGTTTCAGTTATAAAGGGGTGGATGCGCCCCTATCTTTGAAATGTTGTGTTAAAGGA
GGTCTGATATTTTTTGTGCCTTGCGGACAACCCCATTCAAACTTCAACTGTAAGACGTCT
ACAGGTTAGGTATAACGGCCTATTGCTGCGGAAAGACACAGGTCCTGTGAAAAATGGAGG
AGTGCCGATCCTTCCAATATGGAGCACACATGTAGTAGTAGTTAGAGCGCTACGTGACAA
CGAGTATTCCCACACTATTTTACCGCTTAGCACGAGGTGCTGCCCGCAAACCTACCACCG
GGGGCTCTGAGCCCCTTATACCTATACAATCATCCGATTCGTCAGATGGTGGCTTTTTGA
CACCTCGCGAGTACGGAGGGGGTAGCGGCCAGTATTTCGCCTGTGTATGTGTCGTTAATG
AAATGAGGGTCGCCACCTCGTTTGTGCGAAGCACGCAAAAGAACACTTCTTTCCTAATGT
CCGAATTAGTGCTCTTGACCGGTTGTTCTTTCCAAGGGAAGCTCGACGGCACAGCTGGTT
TTAAGCCACTATGGACCCTCCTGCCCCGGGAAGAGGTGCGGCTTCGATGGTTACTTGGTC
GCAGATCTCCAATAACCCGACCAACGTCTAACCAGATACGCCAGGAGGAAAATGTTACAG
TCGTGACACTGGGAAGCCTTTTTGGATCTGAGCGACCAAGGGTCGGCTCCATTGGGCGTG
CGGTGTGCGGAAACTCTGCCCCAAATGGGTCATGTAGGAACAGCACAGCTAGGTCAGAAT
TCATGGAGGCTACGTAAGACCGAGTAAACTTGGCTGGTGGATTGACTACAGGAAGCTGAG
TTCAAGATCAGCTAGAAAGCGTCGAACTAGAGATTGATTATCGGCGGGTTTTTACACTCT
ATTCTTAAGGAACTAGCAAATCCGATTCGGGGGGGTGCTAGGTGACCGGAGGACGGAAAG
GAACGGGCGTAAAAACTGTAATCGATGCGAGAGCTTAGCTCTCATTAATATGAGAGGGAC
CGAACGTTTCTGCCAGATCATAGACGTTTTTTGGGGGCGCGAAGCGTGGGCGGGAGGTCT
GAATACGAAGCGTGGGGTGAGCGTCTTTGAACGCGAGGCGTAAACCGAGGAAAAACACGG
AGCGTCAAAACGTCAATGCCCGCCCAAGATGAGAGTCTGTGGGTCTCCTAAAAGGAGCAG
GGGAGTGGAAAGCACGGATGAGTAAACGTGATTGGATCCTCCTTTGACATCGCCCCGGGG
GGCGGGTGTCCCTCCATAGGCGAAGAGCTACGGGGCGCCCAGAAAGCGAGCCACCCATGA
GGACTCATTAAGAAATCCACGCTCGGGTTGCTTGCCTACGTCGACACGAACGCGACGTCC
TCGTAACCCGACCGCCGCAGGTCGAGATCTAAAATCAGTTGGACGCCATAAGAGCGAAGA
CGTCCAGCCTATCTGAAGCGTCGGGAGTCAACTTACTTAGCCTCCGGGTTCCGAGAGCGA
CCAGCCCACGTGAAATCTTCGTAATGGGTACGCGACTTGTGCACCAAGCGGCTAATATCT
CAAATGTTGCGACACTCCTGATGGATTGTCCGCAGCACACCTGAAGGCCGCATCACATAA
GTTCATCAGTGAACGACATGCGGGCCACGCTTACAACAGTTCCAAGAGACCTTGATGTCC
TGAATAATGCAGGTCCCGAGGATGGATGGCCGCCAGGCAGGAGGAGAAGGATAATTGTCT
ACCGCGTAGAATAAAGGTTGAAACGAACGAGTGGTGTTTATCGCCTTGCGATGGTAAGCA
AGCAGTTTACGCGTCGTAAGCAGAACCGCTGTAAGGATAGAGTCACTGTTAACCGTGAGC
TCAGGGCGATGCCCGGGAGCCTTACAGAGTAAAGAATCCACGACTCAAGGGCGGGAGTAT
AGGGCGTTCGGAAGGCAGCACTGGGTATTCTTGGGGGGGAGCGCTACCCGGGTCGAGCGC
GGCGTGGACATACCGGACGAGGGCCGCGCCGTAAAATCGAGGACATAAAGGAAGGATCCT
CACGAGAGCAGACATAAGTGGCCCACTGACCCCCCCGGATGGTCTATTATACACGCCGGA
TTCGGGGCTGGCGTCGGGGATCGTTGGATGAAAACGGGGATAATGAGCGGTCATCTCGAG
TGGGAAGGACTACAAGGTCCGCACGACAACTCGAGTGTAACTCATTGACCAACGTATCGA
TTGTGAGCTGGAGCCGAGATTACGCTAAGTAATTAAACTTCGGCAGCACCTAAGGCCGCG
GCACAGATGTGTCGCTAACACGATACAGCTACATAG-TGTAGAGGTCTATCGGCCAAGCG
AGGTGAGGGTTTGAAAGTAGATAGGTACGAAGGCGTTCTACGGCACATGCGATGCTTGAC
CAGGTGCGCGTGTCCAAAGGAATCTCCAGGAGAGACTCCTCAGAGTCGCAGGTTAGCCTG
GGGCAGGCGCTATCCATTAGGCTGTGAGGAGAGGTGTCAAACTGCGAGGGCCTGAGGCGT
CTACCGGGGTCGGGGCACACGGTTCGCCTCGGGTTCGGCTAGCACTCGGCGATCTAGACC
AAACAACAGTTGGGCGAGGTACTCCTGGGCCGCAATCAGGCACACTGCATTCCGCCGGGA
GGGATCGTCACTCCCGACCGTTTCCGGCCGTTTTATGAATCTACTGTGCTTCTCTTCCAG
TCGAGGGTGACTTACCACCCCACAAGTCGCGCATTACCGATTGAAACCAGTTCGCTTGAA
CACTGTTTCCTGGATGCGGGCCTCGACGGCCAGGTCTTCGCACAGGATTCAGGCATACAG
ATGCGAGTGTTGCCTGCCGATCCCCGCACACGGGGTTCCAGCTGGAACCTTTCCTAAACT
GCATGCGCTACGATTCATTCGGCCTGGGCACAGATATCTAATCCCTGAAGCAGCGGAGTC
TCACACTAAGTCGTGCTGCACGCAGGCTCGGGGCCTAGCCATCCTGCGAACATTTCGTCG
CGGCTCTCGCTACTGCACACCACTAGGCCCTGCGGATTAACTTAACGTCAACCAGGGCAA
TTCTCAACTATTGCGAGCTGCGTGGGCGGAGGATCGCAGGCGCCGAACCCCTTGCTTTTT
TCCGCAATACGTCCCAACTAATGTCTGAACCATGCGGGTCAATAATAGTCGTTCGTCCGC
CATTTGCCAGACGTTAGGGCCCGAGTTGTTGAGAACGTAAGATGGCGAAATCGAACAAGA
CTTGAGACAGTTCGAGCAGTTACTTGACAAATTCTTTTGCAAGAGGAACCGCAAAGGGGT
AATTCACTGACTTCTTTCCCTTGTGCAGCAGGAGCATGCCGTATGTTGGCCCCCGATCGG
TGCTTTTGCATGGGCGCTCCGTTTGAAAGGCGGTGGATCCAAGGAGCTGACTGTTTAAAG
TCCTATTGGACACGCGCGTGGCATATAGGAACTACAGACCTGGCGTTAATGATCGGCGCT
GCCTTGGAAAACATTTGTCGAATCTCAGGTACTGGGATGACTTTTATCCAAAAGCGCGGT
TGAACGGACAACCCGCAAACCACGCCTCCCCGCCTTGTTTACTTCCCACCTTTCGAACAA
ACCAGCGATGGTCTGGCAGTAGCAGTATGACCACCTCACTTATTCTGAAGGCCAAGAAAG
TACAACTAATGCAGCAGCTGTTTTGGAGAGGTACCATCTATATGTACATTGCTTCATATC
CAGGCAGCTGCATGGAGAATTATCCGGTCGGCGTAGCCTATATTAATGAAATACTGGGAA
GTGCGTAATTGACTGACCGCTCGGAAAGTGAAGGCAGAGGACGGTGCTCGGGAGGCTTTG
TACCTTTGTCCAGTTCAGGTAGGGACCGAGACCACAAGACCAGAGAGGCAGTCAGACATG
CGCCCAACGCACATAAGGTCAACGACAGGAATCCAACAGGAGATGGACACAATATCGAGG
TGGGGGTGAGGGTTGAAGGGGAAATCGCCAGTACGGAGATGTAGAAACAACCGCCTTGTC
AATTATGTGCAATCGCATCAGGGAGGGCCAACGCCGCAAGGGTGTAGAACTGAATATCCA
GTAACCAAGTGGATAAAGGCGGGCGTTAACCGGGGACCAGCCGCTCGCTAAAAGTGTGTG
AGCTGTTGGTCTGACCAGTCCGGAGAGGCTTTGACTAATAACGTCGACTCGAGATTGCAT
GGGCGGGTAAATGGTGTCTTACGGCCGGACAGCACTTGCGATCAGCGAAGGCGGAGGGCT
TTGTGAGGAGTACGCAAAACGAAGCGGCCACGTGCTAATCTCATGTGCAGCAGGGCGCAC
CCGCTGGTCAGTATTAATACGGGAAAGTGCAGGGAAATGGGCGCGAGAGGATTGGTGGAG
AAGACGAGGTTGGTGCGGAATATGTGTGCTTCCGCTGCTACCAGGCGACGAGTGACTATC
TAAAAGGGTGAATTGGGTCATGTCGGTCGGCGGCGGAGGTCTTCAGCCAGGGGGACCGCA
CGGCGGTACGACGGATATACGGGTGGAATGGGTGAAAGATCCGGTAAGGGAGGGGCGTTA
GTCCGTTCTCGCGACATGGTGTGCACATTCTTAGAGTGTAGAATTGGCGAAATTTTAGGG
GAATTGGTGCAGGGGCCACCGCCCACGCACGAGAACGTCCAGTGTTATTCGGGTGCGCTC
CCTCCCCTAAAATGGCGACTCAGATAATGGGCATCAGAAGAGAGGCGAGGTTGAACCACC
TGAATGTGTAGGGATCGTGTGCAATTTGAACACGCATTTGGAAAAATGACAAACGTCCGG
CATACAGAAAGGGGCGACCTCCAACCAAAGGCCTTCCGAGGCAAAAGTGAAGAGGCCCGA
CAGGTTCCGAGTATAAGGTCCCTGCGAGAGAGGGAGGGAGCGTGCACTGTTGCTGGCGGT
GACGGGCGAAGAGATTAAACTGGGAGAAGAACAGACTGATGGCGCTTATTGTGGGAAAGG
GGAAGCCGACGGTTCTTCCATGGCCTATCTCCTGACGGTTGACAGGAACCTCTCATACAC
CCCGACCTATCCCATTCCACTCGTTGAACAATCTCTACTTCTGTCACGCGGCTCTCCCCA
AACCTAACTCGCCTATTGTTGTATTCCAAGGGAGCTTCAAGAAACGTCTCTGCAACCATG
CGCGCTGAGTGAGGTATGGCGGAAATCCTCACGTGTGCGGGGTCGCCAGCGTTTCAGTAG
CCCCGCGGGGGCCGTGTGAGTTGTTTCTCTCATGGCCAAACGTATCGCCGGTTACCCTGA
CGGGCTACGCTGTTCGTGTCCTAGCCGCGGTCCAGGATTTCAAGAAGTCTACTGAGTATA
GTTTTTCTTTCTGGATGTTGCATTGAGTGTTCTGTAAGGTTCGCAAGCAGGACATCATGG
TAGCACTCTCCAATCCACTTGAACCGCTATATACTCTGCGCGTCCCGGCCTTACTCGTGA
TAGCAGTTGCGTTCATACCCGTCCCCACGTCCGAATCTCGCACGGCGAATAACAGTTTTC
TCTGGTTTGGACAACGAATCCGGAATATGGGGTGGACGGGTCGTGAGTGAAGGGGGCTCG
TTGCAGGCAGACCCCCAGCGACTAGCATCGATCGTGGTGGTACTCCGATCACGGCTTCTG
GGCTAGCTGGTTAGGTGGCACCGCCGACAGGGAATATAAACCACGCGTGGCGGCTCCTTC
CATTCGGCACAATAACCTCTGTATATCCGATACCCGAACCCGCCTATCTCCGCATGATTT
CGACGTTTTCAGTCATCAGCTGGCCCTTGCTTCATACGGTTAGGTGCTTGCTCCATGCCA
TCACCGGGGGAGACGATCACCACTCCCCTCGGCTCCGTTACCCTCAATCCCCCGTCTACA
TTGTCTGGCCGAGCTCGTGGCCTGTATGTTCAAGGCTCGTAGCTTATTATCCTTCTCATG
TGATCTCTCAGCCTTCTCGCTGATGTATTCGTACATTAGGTAGCGATACTTGCTTCTCCT
AGCAACTATTAATCTACCAAGGGCCTTGACCGCCCAGGTTGCTAGGTTCCCTGTAGTACG
CCCCACCATGTGGCCCGGTTCGGAGTGAAGGAAGGACCCCGGTTTGGAGCTTACCGGGGC
ACGTCCGAAATAGGACCATGCCAATGGTCTTTGGTGGCCGGGATCATTTCTTTAGATTTC
AAGACCTTGCGGCCTAACGACCACCCTATGCTCTGTGATCGTTCCCTAACACTGGAGCGG
AAGTAATTTCGATTATCTGGGCCTTCAGAGTGAGGATCCCGAACCACCTTCTTCTGTAGA
GTAAAACGCCTTTCACTCCCGGCAATATATCCCCGAGAAGCTAAATTGCACGCAAAGCCT
ATGACCTGAGACTGTTCATCGGGTACCCGTGAAGAAGCTATGTTCTTGACGTGTCGGAGA
GGTGGTGGTTGCGGACGGGTTCAGGGTTTCATTCGATACACTCTAGGGATAGGGCGCATA
GTTGGTCAGAAAGCTACGCCACGTCGCGTTGCGGAGCCCCACGCAATTTTGCGCGGACCA
CCCACTCAGACTGACTCTCTAATCGGTCCACCTCTTCCCGCAGCTCCGCATCCCGCCACC
CGTGAGAGGTTAATCAACTATAAGCACCCTAATGGAGGAGAGATTCTGTGCAGACATCCC
TCAGATACGCCTCCTGTTAGCCGGTCGGTGGATTCCGGTGGGACGCCTGCGGAAGTTTGC
GGAGAGGGGGCGGATGAACCGGCGGACGGGGATAGCGAAGACTTGGAACGCTAACTACTA
TGTTCCTCTTTTCGGAAGCCAGATAATGCCGGTGTAGAGCATCAACCTCGGCCATCTGTT
TTTATACGCCTACCCCACGCCGGTTAATCTATTACCACAGCACGAGAATAACCTAGTTAG
GACGCCTTGAGAGGTAGCATCCGGGTAGTGGCAGTCCCGGTTAACCTGCCGGAGCGAAGT
AAACTTGGCGTGATCCCCCTGCCTGGTAGCGTTGGCAGCCTCATCCCTTGGACTAAAGAT
TGCACTTTGCTAACGGCACGTGACTGTAGTGAGCCATCCTCACGGACGAATTATGGTCCG
CGTCAGGGCAGCCCATATTATCGGTCCTGGTATGCGCCCTCAGGGTCTGGGGTGGGCATA
TACTAACCGGTTCCCGCAGTCTCTTCCACTTAGCACCCTGTTTATTTGACGCTCGGTCCC
CGTCGAGCACTCCGCCGCTCGTATTGACGCAACCACTATACCTTACAACCCTAGGGCGGC
TCACCCGGCTGTATGACCGGGCAGGGTCCCCGACACGCGGACTCCTACCTGGTTGGTAGC
AATTCGTGGGGACTGCAGGTAGTTCATGTACTTGGCTTTCCCCCTAGCGGCCGGCCCTGT
AAAACGAAAACAGTTCCACAGCAATGCGGCGAAACGTGCAGCTAGCGGGTACGTCCAGAA
AGTTTGCTTTGGCACAGCGCCCTACTTGCTGCCACGTTCTTGTGAGAGGTTTTTAAAGCT
TTACAATCACTGCTCTCCCTGGCTCCAGTCTCTATAGAGCAGATCCCCCGAGGTGCGATC
GTTACCCTTAGGTGCCACTATGCCCCACGCCAGTCATCGTGGCATAAGATAGCGACACAT
ACGCGCCCTGAGATCAGAAGTGCTAAACGGTCTACGGGCGATCGCACTCAGGCGCTATCA
GCCGAGGTATCCCGACACGTTACGGCCAGGGTCGAATGCTTCGGGCTGGCGGTTTGTCTA
CCTCGGGGCTACTCTGCTAATATGCAATGTCTTTCCCTCTTGTTTCCCCAGCTCCTTCGA
GGTCTGATTCTATAGGCTTCTTCAAATCCGGGTAGGGATTTCGACTCCGTAAATATACTA
GCTTCTGCTCTATCGGTCGGCCTTCGCTAATAAGGGAGCGGTCTCGTCCGGTACCGGAGA
CTGGGGAACGCAGAGTCATTCCGGGGTAAACATGGGTCAACCTGCTCCGTTCGGATAATA
AAGCGGGCTTTGCCCCTGCTCATGTATTAAAGGGAAGGATGGTGCACGGAGAGACAGGAG
ACCGGACATGCTCTCGGTTGCGGGAGGAAGTTCCGATTTAATTCCGTTCTAGCGGAGCTT
CTTCGGTTAACTATGCATCCGCAGAGTTCCATCCTAATCAGCGGTGGTTCTGCAAGCGAT
AAACATAGCTCCCGATAATTCTCTCGTCCCGACAGTCGTGTTCTCCCCCCCCTCTATGCG
ATCCCCGGGATGTCTCGCCCCCATAGCGCCGAGCCTAGGCAATCCGTCCTCCCTCTTGTC
AATGCTTATGGTCATGTTTCTTCAAATTAGATCGCGTCGTTCTGTCCTCCCCGAATTGGT
TGCTCTTTGTGTCAACCGGGGTCACTCAATCACCGTCTATCGTCCGGTAAAACAATATCT
CCCAGAAATCGGCACGAGGGATGGACACAATACTATTCCCCGGCACCACTGAACCACATA
CCAGTCCGCAATTTGCCCTCTACTCCCACTTCCGGTCGATTGGTGCGAGGGAGTGCCTCT
CTCAGTGCCCCGCTGGGGGGTTCAACGGAACAGTGAAAGAACGTCCCTACCTTCTCAAAT
GTACCGGTCACATCTTATAGCTATTCGGCACGCCTGACCTTATAGGCTAAACTGCGCGAG
GAGTGTTAGATCGTCACAGACCATTAGTGGGTGCTACGCATAGGGCCCCACCTTTCTGTC
ATTACTCGATTTTGCTACTAGACGAGCAATGCGCCATGACTGATCGTGGTGCTCTATCCC
GGACAGGTTGACCCGTATGAGGGCTGTTCTTAGTGGGCACATTTAACTCCGTGGGCGCTT
ATAACGTTTAATCAGGGCAACAAATAAACCCGGATCGCTACCGTCATACAACGCTTCGTA
ATTGTACCTGCTATATGGTCGTATTGTTTCCTGATTTTGTTACCACAGGTTATAGTAGGT
ATCGAGGCTGTTTCCGAGCACTGGGCGAAGGTCTGATCAGATCTTGAGCCATTAAATAGA
GTTAGCGCCGACCTATAGGGCTGGCGTCTATCTCTCACGTGTCGTCATTCGCTTCCTCGT
TTCACTCAACCCAGCGGGGACGTGGGGTTAGCCTCACCCCGTCTCAGATTCGCCAGCTCG
ACGTCTCGCGACAGGCGGATCTAAAGTCGAGACACCCCCTTGCTCCCTGTTTCTCCGCCG
CCCTTACCATTTATATCCTTCTGCACCAGCCGCTGGTACTAATTTGTGGCTATGGGGTAA
GAGGAGAGTTATAGCTTTCATCATCCCACCAGGGACGGCCTTTTCCGTCTCCCAAAGCAT
TTCAAGGGCGTAATTGCGCACTTGGACTACTCCATCGTGAAGGTGTAAGTGAGCCAAGGA
ACGAGGGCTGCTTGATGATTTCGGTTTGGGCTCACATTCCCAAGGGAATTGGCGGAAAGC
GAGGCGGCGTCGGTGAACGCTCGCTTATCGTCGAGGATTGGGCCTCGTGGTTGTTCGCCG
CTAATTCTACCCAGGCTGCTTAAGCGCCCGGACTACGCCTAATCGTCCCTGCTGGATATA
ACGACCTAGACCTGTCGCCCTCACTGAGCCATGAAGAGACGCTGGGACCGGGTGACGATT
GTAGCAAGCTACCGAGATATGGCGCCCAAGAGCCAGCAAATGTGGCTGGGACTGAGTCGT
CATCCTAAGAATCCTTCAGCACCTTCGACATTTGGCTAACTCATGACAAATGCTGGGTTG
ACGGGACTTCGAGCTGCTGATGAGGCGGGATCACCCGGTAGGCCGGGCACTGAACCTCGA
AGAGCAATGCTCTCGTGCAGGCTGACGTGCATGTTCCTACCCAATCGGGTTATATGATGG
CTCCTTTCACATGAAACTAAGCTCAAGCGACGCCCTTTCGGGACTGGCTTAACGTGTTTG
AGACCAGATTCATCGAAACTGCCACAGTGAGAGATTCGTGGGATCCCACGGCCAGCCACA
TCAACTAAGTTCAAAGGGCACCACGCCGGTAGCACTAAAGAATGGCTTAATAAGCGGGCT
TGTGGCCGCTTAAATAGGTACCCCTGCCTACACGGGACGGAGATATCGCGAGGGCATACA
ACCCTTGCACCTGTACCGACGCTGTCCTCTATGAACGCAACGCGTAGTAGTCGACGATAG
ACCGCGCGAGGAGAATCTCCGTCCCCTGAATAAACTGCGCCTAGGTCTGTTGCTTAGTCG
CATGATCTTTTATTGGCTAGGCCCCTTACTCTTCCTGACCACTAGTCAGATTTAAGCGAC
CGCACACTCAGGAAGAGTAGCGTCTCCATCCGTGCGTTGCCTTGGCTCAGTCCACGACTA
TAACATTCCCTTATCGGTTCAGCCCTTGTGTTACACTGCGTAATCCCTAGCCGTGACTTG
CAGAATCGAAACGCTGGTCTGCAAGCTGGTGTTCCCGAGTAAACGTACGGTCAATTGGAC
GGCCGGAATTCGGAAGCCCTCATGTGACGTCGGGAACTCTACTTCCTTCATGCGGTGTCT
GCGGGCTGCTTCCGGTTTCTTTCCAAGACTCGCTATAATTTTAACCCACGCCCAACCTAG
ACTGGGCCGAGAATAATCCGAGGGACGCGCCGACATAGAGCCTCGGCCTTCCTCACCAGT
TGTTATCTCTGCTCCCGCTGAGGTCCCATGTTGACTTGAGCTGGAGGGCGCGAGTTGTTG
GCCACGTGGTCTAAAATGTAGCTGCCGTCATTGTGGCATTGACCGCGCAGTACACCGACC
TGCAACCCTCGAACCATAGATTTTTTAGTCAATGCGTTCGACGCGGTTTATGTCAGTTTT
CATGATCAATGGTTCCATCCCAGACCCTAGAAAAAGGCATCGGGATCAAGTAGTGACCAG
GGAGGTCGGCTCCTCTACGCGAACCTTCGCAATGAGCGCTACTTACTGATCCCTCTTGGT
TAAACCCTTAATTCGACGATGCCGAGCGGTACCTTTTCTCCTGGATCCGCCAACAGACCG
ACTTGATGAGATAAATCCCCAAGCTTCGAGATATATCACACCCGCATACTATCATCTTGG
GCGAGTCAATCCGGAGTTCGACTTTACCGGCTCCATGTACGAGTATACTCCAGATCATGG
GCCTCCACACGCCGCCTGGTAGATATGACTGGTCCGTGAGGCAACGTTCTATGGATTCAA
TCACTTATCAAATCTACCAACTGGATAACCGGTGCCGGGCTCGTTTGGCGGACGGAGCGC
TTGAGATATCTAGGTGACCACTTTGACAGGTGCGGCTCGATAGGTCCGCTATGCCCCCAG
TGAGAGACCGGAGTGGCCTGCCTTTTCCCTAGGCAGGCGTAGGCCCTACTTCCACTAGTC
ACGTGACTGGTTGAAATGGTCGGACCCTGTGCATGCGACACTGCAGAGGCCACTACCTGC
TCGGAGTAGATATCCTGAATGGAAGAGCTCGCCTATGACGCGGAGTGCAGGAACGGGTTA
TAGGACTGGTGTGGGTTGATTGGCAATTGAAGACCATGATCCCGCTCGCAGTAAAGATGA
GAGGACGAACGCCGGTCCAAGGGGAGTCGAACGCACGCGGAGTGCAGACAGTAACGCCAT
TTAAATCGGACGGGGCCGGGAAAGTCTCCGACTCCTCAATTCGTGCTTACCGGCCTTGAA
CGTTCCTCTTCGTTGAAGGTGTTCCGATCTCTCAACATGATTACTCTCGCGACGAATAAC
CGTCCGAGCGTTCTACCAACTGCAGGCGCCCGCACGTGGAGATGTTTGACCGTGCACATT
CCTGATAGACCTATATACGTCCCATTCAACCGTGGTTATTCTCCCCGCAGGATACAAATT
TAAAAGGCGCCATATAGCTCGTGATCGAGCTGGCGCTAGATTATTAAGACAATACGGGTG
AGGTAAGTTCCCCTATTGCAATATACAGTAACGCGATACCGCTAGACAAGGTACTGCTTT
ACCCACCGACAGAGTATCGGGGGTCAGACTGGTGGGCAACTATTAAAGGCACTGAATGAG
GTCATACACTATACGTCTCATTAGCAGTTGAAACGTCTCAAGCACACTTTTATTCCTTGC
CGAGGTGGCGGTTGGCTGCCGATGCGACTGCACGACCCCTCGATAGGCGGTTCTGTTATA
CCATTACCGCCGCGGGGTGACGGGTAGCACTGAAGGCTCTGACAGATATACCAGGTTGGT
GGTGTGCCCCAACAAACCCCTTCCCCTCCCGTGCACTGCTGAGATCTGCAGCCATGGAGA
ACAGCACTCACGCTGACATATACTAGAGCGGCATTGACCTTTACGAGAATGTCTCATTTA
GGAGGAAGTCCAAATTAATCCCTGATTCTTCGTGTGGTATGGAGCTCTCCCGAGGCGTCT
TACAGCCCACTCGCTGGTTCAAGACCGGTTTGGAACCCGTCGCGACGCCGGGTGGGGTCT
CGAATGATGGGTAGCTCGACCGTTGGACCGCCCAGGAATCGAAGAATACGGGAATACGAT
AGTGAGTTAACGCAGAGGACGCGTAGTAGGGAATCCTTGCCTGGGAGCCTCTGAAGAATC
TGAACGGAACTGAGCCGGGGCTGCCCTGAATAAAGCTCTGAAGTGCATAAGATTATCCTT
ACGATTTTGCACCCGTGGCAGGCTCGCGGTCTGCGCATCCTTGGCTCCCTGTCTTCCTAT
ATGGTGCTGTGTTATGTGCATTATCCCACTCTAAGTGTGCATTGTGCTCGGGCCTAAATG
TCTTTACCGCCTGTCGGCTAGCGTTATACTATACCTAACCACAGGTAAGACTACACCGGT
CAAAACGAGCTGCAGGACTTGTACGTCTGGTCTCTACTAGACAGTCCTGTAATAGAAAAG
TCCGCTCCTGGGGCGACTTTAGAAACTAGGCCCGCGATGGCTTCTCCGATTGACTACGGA
ACGACTAACAGGCTCGCCGTCTGAGTTTATAGTCGGCAGGCCTCTGGCCCTCCCTGCCGT
CAGGAGCGTGGTGTTGCGATCATAGAATGTAACGAAACTTTGTCCTCGACTGTTCCACAG
TGCTTCGGTGTTAGCCCGAGCTCGTGCTTTCTATCTGCCATGTGCCTCCGCAAGTATATG
CTGCTTTTTCTGACACACAAACGCTACACTTAGTAGGTGGAACCCAGCCGTTCCCCCCCC
CGGAGTCACTCCTCCGGCGATACCGCTCCTCACTTTTGTCTTTCTTGCGACCTACGATGG
CCGGCTGGCAAGTTCCTGGATATATTGATCAGCGCTCGCAGTTACGGCTCCCTCCGGTGC
ATCTTCACGAGACCGCGCGTACTACAGTGCTCTAGACACACGCCTCGTCAGCTAAGTCGA
GTCAGCTCTGGCCCTAGGCTGCGGGCCGTGAAATCGGACGAACGTGCGGGTCAGACGAGA
ACACTACACTGCTAGAAGCGAGCCCACGGTTGCTAATCCACGTGGGCGCTGCAAGTCGAG
AGCGAACAAGCATTGTAGAGTGCGTTTATCACTAGTTGCCGCGGCGTAATCATCGACAAA
GGTTAAGTATCACAGTGGTGTACCACGTGTCTGACCCGTCAGTCACCAAAATGCGAGCCG
CGGCTGTGCACTTGGCGGCCGCAGTAAAACTAGCGTATACCCGCTCGTAAACTGGCTGGC
CAAAGCCGTAATTTATGTATACGCAAGATCGAATTGCACGGCATGCCTAGGGAGCAGCCT
GCTTAGCGTCCCATCCCTCGTCAAGCCTGTGTTTTAGAAGGGTCGGGGGTTACCTGACGA
GCTACTATACACAATCTAAAAAGCCGGAATACCACCGTTCGCAGTCATTTGGGCCCCACG
TCGGTCACTTGAATTAAGCCGAAGTATAGGATCCACGTTATCGAGTTAAGTGGTACCCTT
CCGGTATCCCTTGTGCCGTTCTGATTTCATCAGTGTAGGACAAGAATCCACCGACAAAGT
TAGTTAAACCTATCCGCGACAATCAACATAACCACGTCCATAACGGAGTATTTTCAACCT
TCTAAATCTTCACTGTCACAGAACTTCATTCCCTGCGGACGTGGTTATTCGGACACGAGG
TGTGGATGCCTCTTTACCCATACGTAGTACCAATCAATCACCGACGCCGACCTCCTTGAT
ATGATGCTTGGTTTTTTTCGTTCTACCTCAACCCGGATCGCCAGAGAAGCCTCCCCGGCC
GAGGGGGACGTCCGACCCTTTCGTGCACCACTCCTCCGTGGTCAGGACTGTGAGCCTGAT
ACCCACTCTAGGCATGAGGCGACAGGCTGCGGATAAGTAGGGAGAGGTGTCCGCAAATCA
GTGCGATGCTAAATTTGAACCGCGCTTACGAGCTTTCACTCGCCAGCTCAAACATTTGCT
GCTGGACGATGTACCAGGCTGCGAGTGTTTCACCCTTTTGCGCCAGCCGAGGTACGGATG
ACCTCAGGGCGGACTTTTCGCTTGCGCGTTTATCTCGTCATCTCCTTCTTCTATCTGCGA
CGATACCGTGCTGCTTTCTTTGGCCTTAGGATATAGTTCTCTCGTCCAATAGAACTCGTC
GAAAAACGGAGCCCCCCTAAATCAGTTATTGGGTACAAGAACTACAGACATATCCCAAGA
CTGGAAGACGGCAGAGGACGAACACCTGTTTCGGTACACTGCGGTCCAGGCACACGTCGG
ACTGGCAGTCACCGCCGGTTAGTAGGTTGGCTCCATCCCCGAACCGCGCGTGGTCATGAT
TTCCCAGTGGGGACCTGGCCGTCGTCTCCCCCATCAACACCGGTGATGCCCCCGAGTTCG
GGAAGTGTCCTGAGTGGCGGTGCTGGCGGTCTATATCCCTTAGATGAGAGTGGCGGCTCA
GCATCACTGCGAACTTGCCGGCAACCTTTAACAACTAAATTCTTGCGCTTCGAAACGTGG
CCGCGCAAGGAAGCAGCCTCACGGCAGTCGCCTGTTGCACGAGCGGAAGATAATTTTCGA
GTCTCGCCTGCCTGCACAACGGCGTAGATAGTCCGTATCCGCTACATACCCAAAGTGGAT
AATATAAAGCTACCCACGTGTGGGAGGGCATAGGCTTGCACTCATTCGCAGCAGGGCTGT
TCCTTTCCGTGTTCTCAGGCTAACTTGCACTATAACGATTTCTGGGGAGCTGCACCCACT
CAAGGGGAATGCCTCTGGTAGTCTCTAACTCTACGAAGTAACGCGTTTATGCTCAATAAT
GTGTTAGCGTACACCGACGTTAAGTCTGCGCCTTTGGAAGCGTCTTGAGCTACCGGCTTT
TCCCGTTGGCTCATGTCAACGTGCTATCCGGTTGCCCCAACTCGAATAACGCTTAATTCA
TACTAAGTCCACGTTGCGCCGTCGACTCTCCAGACCCCCCTTCTAACCCGTCTCTCTATA
ACTGTTGTTCCCATGGGGAGCATGACAACTGGTGCTCCATTCTTACAGGGGAAGGCTGGC
AATCAATTCCAAGATCAGCGCGTGACTTACAATAGAGCAACACGAAGGGAACATTCCGCC
GGCTGTTCGCCTCAGGGTAGACCGCCTTTTGTTCATCAGTCCGCCCCTTGTGGGTCTTGT
CGGTAGTATGTGCCGGTCTCACCATGCACGTCACCTCTTTATTACTCAGTCGCCCTTTCC
CCCCACATCACTTTTAGCGACCTCATTCTCCCCTTACCTCAAGGGATTGCCTGGCATCTC
GAGTCCGCATCCTGTAAAGCAGACATTCGCGTACATAATCCCTTCTCACACAGCCGCACA
GTTGAACGTCAGGACACGCGCCCGTGTCACCCCTCTCCTTAGCGTACTCTCCACATCCTG
GGCGCATCGAGAGGTTATTCCCAACGTACGTCGGAGTGGGTAGGGCACGGGGATAAGTAT
GACGCACCCAAATGGACCGAAGCTGGCTGGAGCAGAGTCCGAACGCTACACGCGACTGAT
CGAGTTTTATGACAGCCCGCACTCCACCAGTGATCATCGCAGGATCTCGGAGCCCCTTCG
TTTTGGAAGGCGCTGTACTCCTCTTTGTCCTTGGCATTTAGCCAGGTCAGCTTATCCAGG
GTTCGGCACTCTCTGCTGCTGTGCATATCGAACCGTACTGCACAGAGGTGCCCCGCCGCA
GCAGGCCGCGCTGACCACGAGGGTTTCTTGCCGACAGATCCTCCTGATCCTGGTGTTTAA
AGATACGTGTGCTCCGCTTCCGAACTGACTCCATAGTCGAAGTTGTCTGTTTGTCAAACT
CGCCGTTCGGAACCGCTTCAAGACGGATGGAAGAGTACAGTTACCTTCCTAACTTGGCTG
CACCACCATTCTGCCCTCCTACGGCCCCCGTATTAGTCCTGAGTATGGCTGTTGATCCGT
CGTCACCGTACCGTCCAACAGAGTGCGCCTAGCACTGTGTCTCCGCGGCCCCCTATCCAT
TGAGGCACATACCACAAGCTGCATCGCCCAGGCAATCAAGTATATTGCAGTCTGGCCGAG
GTCGTTAGGAGGCCAGGCTTCGGGGTCGACTCACTTCGGCCACATCATGCACAACTAACG
TTCATGTCGATTCGCACCCCGGAAACCGCTAGTTCATATCTCTATGCTTTCTACCGTCCC
ATACCAGCCTCTTTGGGTTTTCGGTCCATCTGTTGTGGGGGGCGTCGACTTTTCGCGCTC
AGGACTGAGTCTTTTCAAGATGCTACCCCAATCCGTCGAAAGGCCAGGGCGTAAGACTTG
TCCACACCTATCCTGACATTCATTTTCGTGATTGCGGGGCTTCGTAACACAATTCGATCC
CGAAAAAAAGCTCGCAGTATCGTAGCATGGGCTCTGCCATTTACCATTCCCCCTTGGATA
ATAATACTCAGATTGTGTAGTCGACTGGAACAGGAAGGGACCATAAAACTCATCCGAAGA
ACCGCTAGGACATATCGAGATGAGCTCCCACCGACCCAAAGTATTCACCTCTTTGGCTGA
AGATGGCTCGCACTTGGTCGAAGCCCTAGTCGGTTTTCGAGCGTAACGCCTTGAAGGACC
CAATAGGCGTGAACGGCATAGTTGCTCGTACGGTTTCAAATTCAGCCACGCTCGCCAGAC
GGGCTTCCGCCAATCATTTTGACTCATTTCCCGACGGTTCGAGCGCGGTCCACTAGCCCC
GCCAGAACTAATCGCAGCGCGCGTTAGCGGATCAGGAGGCTGCGGTTCCTGCGAGTTTAC
GTGAAATACACGAAGGGATGATCTGAAAACGGAGGCGCGGATCGGATTGTGACGCCCCGC
GGCCAACATAACGGCCTTTCCTGTCACACCCATATCGTGGCAACTGTTCCACCTCGTGCC
AATCTGCTGAATTCAGCCTGATTCTTGGCCCGGCTTACAGCGCGAAGCGCAGCATATAGT
TCAAGTGCCCTATCAGAGATTGGCCTGGAGACGGAGATAACGACAGCCAGCCTAGTAAGC
CTGGCCAAAAATTTGTAGTTTGGTACCCCCATTCGGGCAGGACCCTGATGCCGGTTTCCT
TCGTCGTGAGAACTCCGTCCTATTTTCGGTACCTACTATTTTTGGAAGGCCCTGTGTAGA
TGATGAACGTCTGAATTCGAATCGTCTGTATTCAACTGAATGGAGTTCCACCCGATACGC
ATGACGCCCCGTATATCCCGAACTCCCAGACTAGAGATCCTTACGCCCTGAACGGAGATG
GTGACTGAAGCGGTGGGATCACGGCAGAGGCACTCCGTAAACGCTCTGCCGACAGCGGCC
CTTGAGTTAGGCAAGCCCCCCGGTTTCTGAGTCGGGATATGCTCTCAGGCATTAAACTAA
CCGCACGCGAGGCCGGAGAACACAAAGTCCCGAAAAGCAGGTCCTGGTCAAACGAGCGCC
GGATTAGGTCTATGGCGAAATGAGATAAAGCGTCTGTGCCCGCCGGATTTTATATCGGGC
GTTTGGTTGAAGTGCTAAGGTATTGCACAAGAACACACAGCCCCCCAACCCCCTCTCCTT
TGTAGAGCACCGCTGGTGGTGCTACACTATAAATGCGTGACTTGCCCGGACACTCACCCG
TCTGTTTGACCCGGGCCCCGAAGGCAACTGTCCTAACACTGCATAAATCGCCAACTGACC
TGCCTGCTGTACGCTCGTGCAGCTTTCGGACACGATCACATAGCTTAAACAGTGCTCGAA
TGTTTACAGCTGCCCGGCCGACGACCACACCAGGAACCCTGGGGCGTACCTAGGCGTTGG
TCAATAAGAGTTTGGATCATCAAAACCGGACTTCCTGTGAGGCCGGCAAGGGGGCCTAAC
ACAAGTGTAGTCTGCTCCCTACAGGGAGGTTCGATCGTTGCCGAGGTCGCTTCCTTCAGG
CAGCGCGTCTCTTCCTCCCTCTCCTGGGTGCCTTAGTTCATCACACCCCTTGGGCTGGGA
GGCCTGGAATTTCCGGTAAGCTACCTCAT-CCGGTATGCCACTTCCCTACTGGCGGCAAT
TAAATTAAGGCTGGGGCGCTTGTCGGGTAATCGTGCTCTCTTAACTGGATTCCGTCTGCT
AGCCCTGATAACTCGTCGGCAAGTCGGCGCGCGTAGTTTGCACCTCTAGTGGCTTGAACA
CCCCCACCCCCGGGCGGTTGGGTGACCCAAGCCTGGCTGGTTGTGACCTCGGCTGCGCCC
AAGGGATCCTGGTAGGGATCCCTATCTGCTCTCTGACCTTGTATAGGCAACACGACAAAC
ATCCCCGGAATACCAGTTTGATGGGGGGGGAAACACGGATAGCACGCAAGCATGGTCCGC
GCAACGGAAGGTGCGGGAAGACCCGGCCCGTCGGGCGCGGCCTCGCGCTGGCGATGATCG
GCGTCCAATGTGCCTCTTGCCTCGATTGGTCCTATGCCATTATGACAGCTTCCCCGGGGG
ATTTGGTTAGGGTTCGGCTGATAGTGGTTCGACCTTTGCTGTCTCTTCCAAGTCGCTAAT
TCAATTTCAAGGAGTGATCACCGCTCGAGAAACCCCTTGAATCGTCCCTGCGTCTGGCTC
GTCTCAAACTCGCTCTTACAATCTCTTCCTACGGCAGCGCTGCCAAACTTTTCGCCCACT
ACGGAGAACGCGAATAGACCCTGACACGAGTTTCACCTCCACGTTCGTGCACCTGCGTTT
CTTGAGTCCTCTACGATCCACGTCTTGGGTGGAGTTAGTCATTTTTTCACATCGTAAAAA
CGGAGATTGCGTTGGGTCAAGAGGGTCACAAGCCTCGCAGCCATGCTCAGCTGTAAAGTG
CCGCGTGTATTCTCTCCTTTAAATATATGGTCCCTATAGCTGCTCACCGACTGAGATCCG
TTCAGGTTAATAGTCATATTGGTCGCTGAAGGTAATAGACCTATTGCGTATATGTATCTC
CAGTTCCACGGTCGGGGACGGATTCCGTATACCCTCTTGGTCACTCTACGGGAGCCGTGT
TTGGTGATCCAGGCCGGGAGGGAGACCAGTGACTGTAATGGTGCTAGACCCAACGACCCA
TCCTGCACCGATAACTGGGGATCCAGAAAATTGCACAAGTATGTCTACAGCGAAGCCTAT
CAGAGCGGGACCGACGGGTTATGGGTGTCTTTTGACAGCGACGTGCTCAAGCCTGTGGTT
CCAGTCCCTTATGACCCGCTTAGAGTTAGCGACTCAGTACGAGACGGGAAGACATAACTG
TGCTTCAGCCAGCTCGGAGGCGCGCCTAAGCAGGCGACCCTCTTGTTTTCGAATCGCGAA
AAGTAATACTCCGCCGGGTTTGCTGCCCTCTCCCTTCCAATCTAGGGTCTTCGCGTGCAA
CAAGCTCAGGTAGTGTAGCATCTGGCAGAGAAAACAGATAAGTAATGAGACATGTCGGGT
CATAGCTCAAGTTCGTTGTCTGAACATGACTGGGCAACGGCCACCAGTAGAACAACTGCT
GGGATGAACGAAATTGCTTTTCCCCAATTCAATCCTCGGGGCACCGTGTTGTCGTAGCTG
AAGAGAAGAAGTTCCGTAAGCGTTTCTGTAAGCGCAACATCGTTTATCCACACCCCTGGT
CCCTTCTTGTTTGCTCACTTTTCCAAGCCGGAGACGTTTAACCCGTACTCGATTACAACG
GTATCTTCTAAACGAAACGATGTCAGACGACCTTGACCGGTGCCAATCAGTGATCATACG
TAGTAGTCTTCAGACCTCATGACAAGTGGAGCTCCTCCAGGCACTGTTTCGAGGCGGCCA
CTATCCTCCCCCGAAGATTTCACCTTCGACACATGTATCGTCCTACAAAATTGGTAATTT
TATATATAGTACGGCCGTTGTCTATTCATACCTCTACGCTCCACGCAGATTCTCATTTAG
GAGTGCTTCGGAATACCCCATAGGCACAGAGGCCCTGATGTCCGAGCATACCTCGAATAT
CTCCCAGACGTAATACGCAAAAGCGTCGCGTAACTCAAGACCATCTCTTTTCCTCTGTAC
GAGGCTATGGCCGATCATGTACACATCCTCTTAGGGTTCAGCAGAAGTTCCACCGCTGAG
TCCCGGTCACCCATAACTATGCCCCCCCATGCTCGGGAACTTACGCTGAGTAGCAATACG
TGTAATAGAGTGGTGATCGGCTACCAGGTTCAACCACGGTTATCCGTCCCAAGGCACTAA
TTCCTCGAAGGGGTTTCGGAGTTGGGAACGCGCTGGACCTCCGGGGGGATCACCAGGCCT
ACCGCAAGTCCACGACATGATGCGAATGAGTCTGTGAGCCCCCCCGATTGTAAGAAATAT
ACATGCAGGGCTCACGATTGATAGACACGTCCCGACCGACCCCCCCTGACATGATGAATG
CGGATAAAGAGCTTATACGTCAGACAGTTCAGCTACGGATGCGAATGTTACCACAGCATT
AAATCAGTACGATTCAACAGCCCCTCGTGCGTCATTGTGAGAAAGAGGGTATTATGGGAC
TTCGTCCAATTGATCATTTCGAGAGTGGGCCTCTCACCCTATGCAGTTCTGCCTGATGCT
TAAGCAGCACAGAGTCAGGCGTCCACTTTGGTACCCCGGCTCGAGGCAATTTAGCCCTAT
TACGATCGACAAGTTACACTTATCTTTTCTGCTTTCCCGCAGAGTGTCGATTCATGCTTA
TATCCAATTGCACGAGTAAGTAACGTTGAAACAATCTGCGATCCTCCCACCAGTTGATCA
TCACTGCTATCCAAAGAGTACAGAAGGAGACAAACCTTGGCATGCTCTGCCGGATGCTAC
GATTTAGTGACTTATACTCCACTCAGACACGTTATCTTCCGAGTTAAGATTGCCCTACAC
ATTCCATAGGGGCCTTCACTCTCAGCCTGCCGCGCCGTCAACGGAGAATGTCAATGGCGG
ATCATGACTGGTATTGTCGTAGCCTTCCCCCGGCGGGCGCAGCATTACAGCAGTCCCCGG
CTCAGGACATCACGGACTGGTGCGGCATCACCGACTACTTCCTGCCCGTCAGAGGACGAT
ACGTCAATTCACCCGATTCGACTTGTCCACCCTTGGGGGGACGTATTAACTTAGTAGCTA
GCAGTTGAGGGTTCGATTGTGTCGAGTGGCCTTAAATAACTGGGGGTCAGGCGACCATGC
GCGCATGAGGCATATGCAGTATGATAAAGGCTCTCTCACTTTAACGCTGTTGCCTTAAAG
CGCTCCCATACTCGGCATCCGTCGGCAGAAGGCCCCGTCAACGTTGTGAACTTTCCACCC
GGCCCAAGAGATGGTCTATGTACTGACTGCCGCTTCAGGCTACCGCCTCACTGTACCGCG
TACGTACGCGACAAACCAACCTGAATGAACATCCTACGCGAACCTAAGAAGGCGTTGTTA
GTGCAATGTCAGAGTGACTTTACATTTCGGTTTCGCTGTATTCAGATCGTTACTATTTTA
GAGCTTAAGTGCAGGTCGCCGTGGCCTCATACGATGCGCATCCCCTGCGGTTCCGCCCAT
GGTGTACATGTCCAATCCCCAGACTTCAGACTTTCGGCTAATCTCACCACGTGACAAAGA
CTGTATAGGACGTCCCGGGTTACAAATACAAGATAGGCTCAAGCTACTGAAAACCGATAC
GCCGGCTTATTCCTATTTCCAACCCGGT
>SRR493343
GCGTGGTATAATAAAAAAAAGTTGACTTCCTGCACCCCCGTCCTAGAAAACAATCTACCG
GAGATCCCTTAGGGCCCTAAATGCCTAGAAAAAACGATAGATTAACCGTCTAATCTATCG
ATAATTTCCACTCTTATATTGTCGAAATAATACCTAGCCCAGTAAGCTTCCCGGCAGCAC
GAAGACTTATCAATGCGCCGCAGACACACAATGAAGCCACGAGGTCCAGTTGCATCACGA
CGCAAGCACTCCCATGATTGGGGCTGCTCTTCAATTTGACCTCCCACTGCGTACGCCTGT
GTAGCGAGTCGCACCTTAAGCGTTGGGCGACGCCTCGGTGCCAGTTTCGCTCCTCATTTC
TCAATCCGCCTATCTGCCGAGG-GTGGTTCAAGCGGACAGTGCCAAGGGCTGTGGGTTCC
AACGCAAGTACCAGTTCCTTCGTTAAGGGGTGGGGAGGATCCTCGTTTTCCTTTCGCAAA
GGTCGTCAATCAAGTCTGGTTACTTACAGGCAATCCTCATGAAGAATCCCTGACGGTTAC
AACTCTCAACTAATTTAAAAGCCAACTTTCATCACGTCTGAAGAGGTTTCGTGAAAGGGA
CTTTGAAATATTGAGTGACGCCCAAGTTGAGGTTCTTCATGTGTCCCAGGCCCGATGAGT
GGCGGAAAACCAGTCAGCCGCTGCCAAATATAGGTTCGCGTTATAGTGGCCTAGCCCAAA
GGCTACTGCGATAGTTTCTCCTGCTTGGTGGCAAGTATGTCCGGGAGCCCTCGGTCCTTC
GACGACTTCACAACAGCCTCACTCGACGCAGCACGTCGTAAATCCGGGGCGAATAAACGA
CCCTTCTACCGATCATGACTTGCGTGCATGCGTTCTCGGCGGTGTAGGATGGGTCATACT
GTTCCTTGAGTAATCCGGGTCAGGTCCTCTTGGGAGCGCCTCAGCCCCGTGGAGGGTACT
AGCTAAGACCACCTTACTGTGGGTCCCCACTATTTCGGGTCTTGCGCGACACGGACTTGT
CGCAACTTTTTAGAGCATTTGGCCGGCCCCGACTAGGCGTCGGCGCGGGGAGAAGCAGAA
CCAGCATTACTTGAAATTACCCCTGGCCTTAATGGTAAACGATCCGAACAGCTGATATCG
TCTATAAAATTGCGAACACTTTGACCGCGTTGGATACTTCATCCCACCCCACCTTAATTA
CAAGGCAATGGTGTCCAACGGAGCATAAGCCCAGCTAATGCGCCAGGGGAGCACTCTCCC
CCCGGCGCAAGTGCCCTAGGAATGTCTTCGATCGCTGGGGACTATGCAAAGCGCCAACAG
GAATCACTGGGGAAGCCTCTTCGTCGGGGATGTCAAGTAAAGTACGTACAACCTGGGATA
CCATACGTCGGACGGTAATGCGACTGGTTTCGACCGGCTTGTGTCTCCGCCC-GCCTTCC
CCAAATACGGAGTATCACTCTCACCCTTCGCAGGCAGACAGTTTGTATCCGCGGCTTGAT
GGTGCCTCCGCTCCGGGCGCCGTAGCGGCTCCAACCCTAGTCTTCCTATCCGACTCCACA
CACCAGTTCGCAGTGAAGGAGGACAAATCGAGACCCCGCCCCTGACGTCTTGCACATTGC
TGACCCCATGGAACATTCGGGTCTATCCGGGCCGCTTAAGCTCGGGTAAGACGAGGGCAT
TTAAGCAACCAACAATATAGGGCGCGTAGTGTTATTGTGTCAGGGTCCTCCGAAGAAATT
GATAGTTCAATACACGGAATTTGGCATCCGCCCTGGTCTTATAGTGCTGTGTCATGGGAC
TTCTGTAAGGGATGCGGACAAGACCTGACGAAAGTCTTATACCACAGACCCCGGCGAATG
AATTCCTATTGCCGAGTTCTTGCACAGGTACGCCAAATGATACTCACCCCTACATTTTTC
CATATACGTCAGTAGACCACAATGTCTTTTACCAATTCCTTCATAGCCTTGGCGTAGGGA
AGCACGCCCTCGGAACTCAGCAAATGAATCACTCCAAAGGTGCGTGGGTACGGCGGCCTA
ATTGGACACCGGTGCGGTAAGGACTAGAGACAGACTCCCTGGCGGGACCTTGGCTGGGAT
CCCGCTGACGTCTTCACTGAGTGAATAGTTTGCGCACACGGCGAATCTGGACCAGCGCCC
CTACCCCGAGCTGTGAGACGTTCGAGTATCGCCCTGAATTGAAAGTCTTTATGCCGACGA
CTTCAAAATCTAATGCTCGTGTTCGGGGCCCTACTAAAGAACTCTTGTAGTCCTCGGTAA
CCACATATTCGTAATTATAATGTTTTCTGGTGCCCAAGTGTCCAATGTGCCACTGCGTAG
TTGGAGATGTACGCTATGTTTGGCGCGGAGGCAACCTTAACCTTAGTTTATCCTCAGGCA
AATAGGTTGATACTGCCGGAAGGATGCATCCAATTTCTCGAGGGCATTGTGATGGAGCCG
GGCGGCTTCGCCCTTCGCGGTACCCACGCTTAGTTAGGCTTTGACTGACGCGGCCAGCGA
GTGTCAGTCCGACGTGCCGGCAAAGCGGAAGTCTCGGACCTAAAGATTCGAATATCCTGC
GAATATAGCCTTGTAGAGGATATACGTCCCACTGGCACAGACGGACCAGCCCAACTTCTG
GTTACACCCGGGAGGTTAATGTATATCTCCCCGCTTATTCCTAACCCAATAATCCAGTTA
GTACCGCAGGCCTATTGCACCCCTCGCATGTCTCTGTTAATAGCAACGCTGGGTCCTCCT
GAGTCCATCGATGCGTAGAGTCCAGATGAGCGCGCGCCTCTGAAAGAGCAGGGCGCGCGC
CCCATCTCGGACCTGTCGCAACCCGAACGCCGACATCGCGGGGAAGCGCGGGCATCGATA
GAAGCTAAATGAGCATCCATTCGAAACTTTCGCGACAATTTTGTTTGGTTATATGTGCTT
GGTCTATTGTCCTACGTGAACGACCACACGGCATGGTAAGCCCAGCAGCGCTTTCTGGTA
TCAGATACGCGTGGCCTGCTCCTTTTCGCCATTAGGAAACCACGGGATTTTTTTACATCG
TTCTCGATACCCGGCTAACTGTGGAAAACCGCGTCTTTGACCTAGAATTCTACGGATTTA
CTTCGAGTGCGGCATCAGGCCACAATACATCCAACCATTGAGGGAGAGTTGTAAACCTAC
TTAGCGATTTAACATGCGAGGGGATAGTTTGTGGCAAGGGGTCAGGGCCACAAGGGTTAC
TGAACTTACTCCGGCACATCGAGATATGAACATAGGCGCGAAGTAACGGCAAAATATTCA
CGTGAAAAGGACAACCCGGTGATAGGCTGAATCCGACATTTATCAATTTCGCTTTATTCG
TTTCATACATGACCCCTGCACTTCGTGCAGATCTGTCCCCACAGAGGAACCGCAAAAGGC
TCACCCGTGTAAATAGCGGCGAGTAAACTGTTGCACGCCGGAGAACCGGTGACTATGACG
CACCTGTTACAAAGCGACTTACAAGCTCGACGTCCACATTGCGAGGGTGAATGTACAAGG
GTCGCGCTTCGACTCCAAACGTACTGAACTTTAGCCGCAGAAGGGATCAATATAGGCGCT
GACCTGCTATGCCCTGAGTTAATAGCTCCCTAGCCTACGGGAACGCCCCACCCCTAGGTT
TTGCTAGCTGAAATAATCAGCTAGCAGTTGACAATCCAAGACCAATAGGGCTTCGCTGGA
GACCTCCACGACCACCAATCGTTGGTGTGCCCGAAGACTACACCCATGACGTCGCCTTTA
ACCGGTGGTAACGCATCACCGGCGCTACCTTTTTTGAACTACTAGCGCCTACGTAACGAT
CCGTATCCGCGGGCAAATCAAATCGAAAGAGAAGCCGTGGTCATTATAAAGCACGTACTT
TACAATTGGGGGACAGAAGGAAGATTTCCATAGTACCCGGTGTACAGATATCAGGCCACG
GGGTATATTCGTACCTTCGATCAGCAGCGCTTTATCATCTTGTATATGCCCCCTAGGAAC
GCAGCTGAGAACAAATATTCGAGGCGATTGTCGGGGTCAGGTCGCGGTCGCCATACTCGG
TCTCACCCGTGGCACGATAGAAATGCGCATGTACGGACTAACGGGCAGTTTCGTGAGTCC
CCCGGGGGTGGCCTGCGATTGCCATTTTCTATCGTGAGATTGTAAATGTCCATCTTAGTG
ACGTTAACTCGACCTGTCCCTCCCAGCATTTGATCTTTGGCCTCATCGTGCCTCCCGGCC
GCCCTCCAGACCATCTGCTCCGAGTGGAGCTGCGATCCCGCTCACGGTGCCGTTGTGGTA
GACACACAGCACCTAGTTGTGATAGGCCGGAGAGTCAGCCCTACCCATCGCAAAAATGAT
TGTAGCACTAGCATTGGATGGATTGGTTAACATATTTTCGAAACCGGTTAATTTCGATTT
CACTTTTGCGAGGACAAGAACAAATTATTAATCTCGCGCTTCCGTCCGGCATTATACGGA
GGTAACCAATGGCACATTAGCTTCCCAGCAGCTAAAGGCGGTCTAAGCAACCGTCATTCC
GGATCAATCGATGTGATGCAACACAAACCACATTCAGGGAACCTACGTGCGGATCACTTT
GCACATCTCCCCAACTAATACTGCTGCTGGTGTAATCCCGCCTGTATGCGCAGAGCCATC
ATTGTAAACCACCTCCCTACGTACTTCCCCTCTGCGGTATTTAGCCTCAGCGCCAGTATG
GCGCAGTCGCTTCGGTAGAGCGCACTGATTCTTTGCACCCGCCAAGTCATGTGGATCGAT
CACTAGCTTACCTGGAACGGTCCTTCGAGCACTATCTCATTACCCGCTTCCTAGTACCAT
GGTCATATCAACGCCTCGATACACGGGTGAAAGGGGTCGAATTGCACAATAGTTACGTAG
CAGCGGCAGGTCTGGAACCCAATGGGATAGGGCGAAAGAGGGGGAGTGGGGAATACCACG
GCATAGCGCGTATTACTGCAGCTGAAATATAAGACCGCTCGCCCGGCAGTATTCTCTGGC
ACCAGGTCAGTGAGATCAAGACATCCATGGCTCTGCCGGTGTGAGGCCAAGGGTCTGAAG
TGGCGTTCAGCGCAGCAGGACTTTCTCGCTAATCGCACCCCGGCCGACAGCTCATCTATA
TGGCGATTCATTGCGCACCACTGCTACTGCGACTGGCGTGCAGCAGAAGCCGGCTATGCT
AACGGTATAAGCTCGGTCTTTATTCCCGAATATTGTGCCACGCTCTGCTTCCTATCGTTG
TACGCCCATCTGTCCACCGCACGCTCCTCTCGGGGACTAGAACGCTACGGAGGCTAGGTG
AGAAATTGTTGCTGGAGGAGGCGAGATTTGTAGGCCTTTGAACAAGGAGGTCGAAGCACG
TAAATAGTTCGGGGGACAACAGCCCCTTCCATTTTACGGTTAGCCTCACTGTTTGGGTGG
GGCTATCCGATTAAGAGGTGATGTAAATACGTGATTTGCTCCGACTATCGTAACTGTACG
ATGTTTGAATGCGAGGCCAGCGCCGGGTGGAACTCAGTCGTTCCGATTACGATCACCCGT
TCTGGCGTGTATCCTCTCCCCCCGTCCCTATCCCCGGGCTACGGTAATCTAGCTAAAGAA
CGTATTACACTCGGAATTGACAACGAATAGCACCAGGATCTAGGCATTAGTCGTTCCTGT
CACGCGGACACTAGGAAACATAGCTTAGAATGACCCCGCACATCAACGAGGAGAATAAAA
GCTGGTCCCTGCGGCGACAGAGAGTGACAGGCCCTCAAATTGTTTGCTCGTGCCGAGGTG
TTGCTTGAATGGCGATACGCCAATGTGAGGACTCCGACGATAAGCCGGCGGTGGAGTTCC
CTGCATGGGAATGGCCTGATTATGTCAGCAAATTGAGGGACATTGATAAGCGCGATCGCG
TGCTCGCTGGGTTGCTCAGACCTTCACTCATCCCGTGCTCCAACGAGCCTATACTGACCT
ACCTGGCAGGGAAACGTTACACAGCCTATCGGAATTCTAGCGCCGAGGCCACATTCAGGC
CTCGGAATCTAAGCGGATAGATGGCCAGTCCAAGGTGGTGGTATCGGAGTTCGTTGGTAA
GGGATCGCGCGTGAAAAAGGTGCGATCCGAAGTTAGGGCGTTAATCTAGCCAGAGGACCT
TCGGAACAGCTGGAGGTTCTCGTTCGAAGCCCACATAGTTTTCGGTCCGTGTATAGTGAG
CAAGGACTAACGAACCGTTATACCACTAGCAGCTGGGAGCGGATAGATCGCAGTGCGCTA
CCAACCCGCAAGGCAGAACGCGACACACCAGAGGAGAAACCGCTTCTTGGGCACGCTTTG
ACCCAGGTAAAACATCAGGATTGGGCTTGGTATGAAAGACGCCCTGTTCTGTTTCAACCC
TAGGCGTTTTCTGGCTCGATCATGAAGCCCCCTAAATAAACTCCCTAAATGGCGTATGCG
GGAGGTATCGGTAGCATCTGCCCCCTAGCCCATGTGTGCCGTAAATTCTCACCGCAGAAA
GCCGTACCCAGTCCAGTGGCTGCGAAGTTCACTCTGCTAATATTGTATGAAGAGCTAAGC
CAAAAGTACCATCTTTACAGTGCCAAGTAGGTGGCGGCCGGGGCTGATGGGGATAAGTCA
GTAGTAGTATAGCAAAGCGTTACCAGTGGCAAGGCACTTCGACTCGGAAGGCGACACCTC
TTCATCGCGTACTGTGGAGTCATGACGCGCGATTTCTTAAGACAGCTTGGTCTAGCTCAG
TTCGGGAGTTTTTCAAGTTCTAGATGCTTCCGTTGCAAACTCGCTTTCCTGAGAGCATAT
GTGCCAATAAGCTACGAGTACCGGTCCACGTATAATAAATTTTGGAAGATTCCGCGTCAT
GTGGAAACGTAAGTCACTACACGTGGATCCGCTCTAAATCGAATTTCGCTGTCACTTTTG
CTGAGGCAGATCGCGCTCACGGTTTCTTATGTGAAAAGTCTTGTATGCTTGGCGCGTTTA
GCTCTATTGTTTGCACGACAATGCTCGGCGGGGCAACATTCGTAGCGTCGCCGCAAAGCT
AGTGCGGGGCGCACAATGCGAATTGGAACACGTCTGTACCAATAGTATGGTATCACACAT
ATAGACGATGGGGGCGTTTTCCGCGAGCAAGGAAAGTGTGCTGCACGCTAACGCCGTACC
GGTTTAATACCCGGACCCGAACAAGAATCGGCCATGACTTTGAACCCATATGTTTCATGT
GCACCCAGAGGACGTCCAATATTTTTGACCCATCTACTTGGTGAATTTCCTCACGGGTTC
AATTCTGGTAGACCTACCTAATGGCTACTCCCGCAACCCTATGTTACTTTTGCCAGCCTC
CGTACCGCGATAGTCCAATCGTACGGAAGCGTAGGTCTCCGCGCTGCAGGCTGATGGACC
TCCGACACTGACCGTATATGGCACCACATCGGTCCTTACCCACGGGCGGACTGAGAATGA
TGATCTACACACCAGCGCGTTCGCCTGTCATCGGGTGTGTTTCTCGCACAGGTCTAAGGC
AACAATATTTTCTAAAAGATTACGATAACGGATTCTTAGGCCCAGCTGAAATGCTTTCGC
ATTAGTTCGTGTACGTAGCGCAACCGTAGAATATGTTACTGGGGGCGGAATAGCGCCGAG
CACCAGGTTACCTATATGGCTTTGGAGCAGAACTCTCATTTACATTACGGGCGCTCAGAC
ACACCTTATGGAAAGTCTCCTGATCGTCTCCCAAACCTCGGCGTAGAGCAAAGTTCAGGT
GGATCGGTATAGCGCGTTCAGTGACTTTCGCCGGTACACTGTTGGAATATGAGGCCCCCT
CGTACATATTTATTTGGCTTCCACAAACAGCTTCCACCGTCCTGAGGAGAGGGTCGGTCA
CCAGAGCTTGTCTGGTGGCCGCAACCGTATAAGCAGCACCTTTTCGCTTAGTGAACGTTA
CTGAGATTTCTATCGGCAGGAGGAGTCCTAAGGCTGGGGGATACTCACGGCTTTCCCACA
CTTTACAAACCCGGAAGAATAAGCCATGGAGGGGGATCTAATGCGCGGTCAAATCGTTTA
TGCGAGCGTGACTGATCTGTATCTCGCCAAGAGAGATGCACTTTAAGCCCGCAGCAGATA
CGCGGAAAGGCGGCGTGGATATCACGGCGATACAAACTTGCCGAGCGTAAGGTTCAAGGC
AGACGGCCAAGATCTGAATTGAGATCCTGCTCGTGGGTTTATCGACCGGGAAGGACACTA
TAAAAGGCAAAAATAATGTCGCCACATGGCAGGGCTAGGGGCCTTCGACCACCGCGTAGA
AGGGGAACCGTAGAGGATTTACTCGCCGTACGACAAACAACCTAACCGACCCCTCCGACG
CAAGATTTCTGTCTTTGGAGTGAGTCGGCTGTCTGGGCGCACGGACTTTCGGCATGCACC
TCCAGCGGCGACCCTTACCGCCTGCGGACGCCGGGCTAGGTGTTTCGACGGATTCCGTGG
CCGTGAAGTACTCGTGTAGCATCTTTCCGAGCGGACTATATACTATACCTTAAGGACCAG
CCCCTGTTGTGATGGGAAGCTTGGCTCAGGCAATCAAGTGCCGCCCCGCGCACACTTAGC
GCGACTTGCTGGCGCACTATTTGAAGGTCAAGGTTTCCCCTCGCACCCTGGCAATGGAGT
AGTAGAGTGGAGCGCGCCCGCACGTTATACTTAAGCGGTCTACGTACAGCAGAGATTGTG
ATGCGCGTGTAGAAGCTGAAACGATGTTCCGCTCTTCACGATTAACCCCACCCCTCATCG
GTACGACCGACCGTAGTGCGGGTCAAGTGTCCCTAAACGGCCCGCCAATCCGAGATCTCT
AAGTCTCCCACAGCATCACGTAGGTGGGGCCTGCCGCTGAAGCAAAAGATTACGACAGGG
CCGTCGCTGCGCGTGGTTACGGGGTTTGCACTATGAGCGATTTATTTTGCGAGCATCACG
GCGATGGATCGGGAAAGGGCGCGTACCAATGAGTCAGCCCTGAGCACCTGACGGAAAGCA
TCCGGACAACAGGTCATGAGAGTTCGGTAGCGCAGGAAAATGCCCGGGCAGGAGCAATAT
CAGGGTCCACGTCGAGTCGGGGTATAGCGCGGTCTAGGCTCGCCAGCATATCGGTCGGGG
TGATCGCGTATGGGCTCGTCTGGCGCCAAAAATTCGCTCGGATTTTACATCCGGAAGGGG
GTTGGGAATTAAGTGGTCGGTGGGCAGGGCTAATTAAAATGGTTTACAATAGAGTGAGCG
GCGGGTCTTACGAGTAGAACTGAGACAATGCCAGACGGACCTCCAGCAACACCGAAGTCA
CTATCCGTCGCGAGGGTTTCGTGTCCTCTCGACATGAACACTCACAGAACGGGCAATGGC
GTATTGGTAGCGGGCACTTGGACTGTGGTCCGTGTGTCGTCCCGGCGCACGCCATAAACC
GCCGAACCAAATACGGCAGCCCTTGACATTGCTGTAATGCCGGTCCTCATTCCAGTACTC
ATACAGTTGGACCTTCAGGCTGCATCGTGCATCGCGGGCGGCTCCAATGGGCCTCGCGGA
CCCGACGAAGTAGACGCCCGAGCCCACTTGCCCTTGCCCGTACGAATCGGCATGGCAGGC
TTTGTTAATAAGTCGGACTGAGATCCAGGTGGGTAAACGGGGAGCATCTTAAGAAAGTGA
TGCTATGTCTGACTCACAATTCACGTGCGAACTGGGCAGAGGTATCTTAGGTGCGCAAGA
CACATACGATACGAGCTGTGGGCAGTCCGCCATCAGCTGTTTTGGCCTAAAGGATCGCTC
TGCATTCTAAAAGGGTTGATGTCATGTGTAAGAAAGCAAGATGAATTCTTAGCACGGCAC
CGGTTAAGCAATGATGATGGACGGTAGGCCTCGGATGTAGCTCGAACGACTCGCCCAACC
CAATCTCGTCTGGGGTTGAGGAATTGCCTGATCACTATTGTTTATGGGGTTTTCTACGGT
AGGAGGCATCAGAGTAACCGGGCCAGGGGCAAGAGACGCCAACACCAGGTCTTGTCCGAC
AAGGAGGCACTCGGCTAGCGAAGGTCTATGCGTGTCCGCGAATAAGTACGAACGTAAGCC
ATCATGCGCGCTAGACGAAGCGTAAAGATCGACGATGAAGAGAGGTCCAAGTGATAGGCC
TTATCTGAATTGATATGTTGCGAACAGTCATGCATGGGTACAACGCCCCCTTTGGTGGGG
CCTGCCGCTACGTAACGGTCCAAAGACAACGGGATCAACTACGATAAATATGTAAAATAC
ATGTACGGTCTTTGGGCAGACGGATCGGACGCAAGCGGAATAATGCGGCTAATACTCCAG
CGGAAATGAGGGGAAGACCAGGCGGGAAACGGAAAATACGGACCATACGGCGTGGCAGAA
TGATCGGCGGTGGAGACGAGCGAAGACCAAGAGCACCGAGAGATACACGCCAGGAGGGCG
ATGCACTACAATGACCCACATGGGCTAGGACGAATGAGAAGAAGAGAAGTAAGGTAAAGG
CAGAGCAGTGAGAGTCTCTCGGTACACCTAGCTTCCTCTCTTTGCCCAAGAACTGGATTC
AGGACGTGCCGTTGCGTGTGTGTTACAGCGTGTCGAAAAAAGAATGCAGCAGATCTACGA
TGGCGTTCGGTCGAGATGGGGGGAGCACCATAGGCAAGTCGGGTGTGAGATGTGAGCCGA
CAAAATACTAGAACTATTAGCGTCGACCTGCAAGCCAAACGGGGTAGCGACTAAGAGACA
CCGTTACGGCCAATGAACACTTGGGGCGGACAACGCGGAGTAGACTAATCAGACTCTTGC
GATTCGACGGGTATGCCATGCGGTAACGTGAAGACGCCTGGCCTATATCAAGGCAAGCCG
TGGTGCACCAATAGTTATACAGAACTTCAACGTTTCAGCGACACGGCAGGCGCAGCCCAG
CAGGCATGATGGGCCACTCGCAGATCGATGGACTGTTTGACGGCAAAAGCCTTATGCAGG
GAGAAGCTTGGGCGAAAACAACGCTAGAAATTGTGTTAATCATGCATTACTTGAAGGTTA
ACATAATTCGATGCGTGCAGCCGATTTAGACTCGTTAGCTTTCCGTCGACAGACGGGTGC
AAGTTTCAGCGCGGGTGGGGGTACTAAGGGTCACAGGATAACCAGCAGGGTGCATTGATC
AGGTTCTGAAGCCACATACCCGGGTGAGTGGCTGGATGTGATGCTTTTCTGGTGTACCTG
AAGTTTATTATATGCTCCGCGGTCCGCCCTGCGAGTTGAGATTTTTATGCTGGGTTCTAT
ACAGGGTACGACGGACGTACGGAAACTAACTGGGCATCTGTGCATAAATGTGGCCTGGTT
TGACGAGATACCGCAGTTCTGGCATACTACAGGAATGAGTTTGCTGAAATCGCAGGCCAG
CCTCGGGCTCCGTTCCTGGGCCGGTAACGGACGGCCCAGAGGGTAGTTATACGCAACCCG
ACACCAGCATCGCTGAATTATCAATATGTATTAAGCAGAGCTGCTCGCCATTACTAATGT
GCCCGCCCTAAACGTCAAGGGATCACGTAAGGGCATCGTACTTGTCATATCCGGAGATTC
AAGTGGCATCTCGTGACCCACTCAGGGAGGCATAATCCAGCGACGCACGTGCCTACTAGC
GGACAAACCTACGCCTCAATAGAAAAGTAGACATACTAGTGAGTTGTCAATTATAATGTA
GATATACGTGTCCAGGGTTTGGATGGTACATAACTATCCTGAAAACGCTATTGATACCCT
TCCAGATTCACCGATAGTGGGGCCTATACGCGGAATCCGGTGCCACTCTTGTGCGCCGGT
TGATTTTCAAGGCGGGTATACTCCACTTCCTTATACATCCTAGTGCCCTGGGTACTCGAC
CGCGGAGAGGAGACCTCCCAAAATTAACCAGTGCCACTTGTGGTAGAAGAACTCCTCTGA
CTCCTATCGTGTATGAATGCATCCAAGAGTGCCTCTCTGCTCGCTCGAGCGTGAACTGTT
ACAAGTTGCGCTGGCGTTCATCTAATTCTACGCACCATAACGCATCAACAGACTCGATCG
CCTGCTAAATAGTGGGGAAGGTAGGAGAATACTTCTTCTTACTTTGCACATGGGGTCTTG
AGTCTGGTGCCTAGGAGGATTATCCATACAGGACCACGCCGCCTGCGAGGCAAATTTCTT
TTTGAGTGTGGTTATGTAAATTAAATGCGAGAAAGGCGTGAGGTCGTCTTGCTCTCTGCC
AGATTCTGCTCGAGCACCATCCGGTGTAGTAGTTGATGGAAATTCCGAAGAGTACTAGGC
CTGCGTTCGTAGCGTTCGGGCCTAGCTTTTGTGCGTCGTGGGGATGTCTGACACCGTCAG
ATCTGTAGAGCAGCTATGGAATCAGAGAAGCTCATTGACACGGGAGATCACTAAACCTTT
CATGGCTGAAAAACCGATGATGGGAAACTGCTCACGAGCTGTTGGTTTCGGGGCCATTAC
GTATCAGTGGGTAGCATCCAACTCGGTGCGTCAGAGACTCGCGGCGGCGCTGATGATAGC
AGACGCGACAGCCCAATGGGGGAATCGCACGTCGAAGTTTCATGCTCGGGTAAGTCGAAG
TCGAGAATTGGGGTGCCCCAGCGTACAACATGTAGGCACATAAAAGGTGGACGCCTTCGA
GCCAATGTGCGTGGGATCACGGGGAGTGCGCTAGGGTTCGGCGGGGGCTTGGGCGAAGAA
GACCAGCACAGACTGAGTGTTGTGCTAGAGTCCTGATACAAAAGCACAAACTTTCAAGTC
TGCAAATCACACCGATCGATCAAGCACCGCTGGAGTCGGCGCAATCAACCTAACCACCAG
AGCATCGAACCGTAGGGCGAGCACATATTATGTATCGGAGATGGAATCATGTGGGGGGGT
CCAGCCACCTTATGGCAGCAACCGCTCTGCAGGAAAGGCGTTTGCTACGACTCGGCGTAG
CCATCGTTCTGATGGGGTTCAAGGGGAGGGGGATCGGAGCTTAGTGGAGCCGCCATACCC
AGACGAGGCGAGACGAGGGTTGCGCTGCGCATGCTGCGATGGACGCACTATATTCTCTAA
GCTCCTAGCAGAGTAATTATACAAAACGCAATCGGTAGTGCAGCGTGATCAAGCAAGGCC
ACTGCGAAGGTCGTCGGGGATTACATACCCTCCCTCCTATCCCGGAGTATGCGCCTACCA
TAGCTGCAGCCGGAGGGCGACGCCGGGTAACGATGATGTGCGGCACACGGAATATGGCTA
TGGGGCGTAGTTAATATAATGGCAAGGCAGCTTACATACCCTATACCGGTGATTATCATC
ATTAGCTGAAGGGGCGAACTTCGGCCTTGGGAGTAAACGACCGTTAATAGGAGATGCCTC
TGTGAACACAGATATTCGGCTGAGTTAGCGTCCTAACTGCTGGAAGGGCGTATGGATCGC
AGATCGTCTTACTGCTCCCAAGCAGTCGGAGTTAGGCGACTTAGGTTTAACGACCTTGAG
GGTATTCATGACTGGAGTCGCGACAGACGGACTTGGGCACCCTGTGGTAGCTGTGGTTGT
CGCACAGGTTATATGGATCGAGTGTAATTAGATGATAGAACTCCAAGACCTACAACAACG
CATTACCTAGGCCAGAGCCCAGGTAGAATTAGCGGTCCTTCTAAACCGCCGTTGGGCTGA
CCATGGGTGCGTCTGAAACCCGTAGCCAAACGTTGGATTAATTTACCACGATTCGCCGAT
CTGCCGTTTTGTGGGGGCCAGGCTCTACAGGAACCGTGTTACGAGGGAAGCAGCCCCCGC
CGTGAGGACATAACGACGATTAGACAATCCATGGGGGGTGTGTTGGCCGAAAGGGGCAAT
TGACTTAGTTTCTAAGTCACCACCAAGTGATGTGTTCGTTTAGTTTCGGTTCGGAACTCC
TATATTCCCTGCCCGACCCGCAATTTCTTCTACCCGACAAGCGGCGTTGGGTTAAGGCAA
GAGGCAGCCCGGATGGAGGCCCCGTATCGAAAAACGCGTGGAACGCGAGCCTTTTCGAAC
TGGCACGAAAGTCTGACCCGGTCTGCGGGCACTTCTCCCAGACCCGTCATCGCGCGATCA
GGGAGGCCAGGCGTTAGTGCGACATAGCTTCTTATGTAGCAGTCCGAACGGCCGGGTCGA
GCGGCTGCGGTAAATCCACTAAGAAGCGGCACACAGGTCAGCGGGACATGATAAAAGTGG
GACCGTCATTGGAGCAGAGCGGGCGTGAGGAGTGGAGGAGGAGCAGGCGTTTTGGATATG
AATGAGCCTCCTTGATGCTGTAGAGACTCGGGTCATGCCGTGGGGAGATAGCCATAAAGG
GTAAGTCTAGGATAGGTCGAAGCTTAAAATGCGGGGAATGCGAACAGATCCTGGGATCGC
GTCGCGGATTGGTAGAGATAGGACGTAGATCAGCACACCATTGGTTTGCCCAGGCGGCAT
CGACACGTGTCCGTCCTCGCGCGCTTAGTTATGAGCTATCTTCTCCGTTGCAGCATGGTC
GCTCTTCACTGGTGCAAGCGTGACCAGCTCGGAAGGAGCCATTAAGTGAGTTCCCACTCT
GGAGCTATAACATGGTGCCTTGTTCATCAACCTCCCAGCCTCGGTTAGGGACTAGAAAGG
TCCTGTCGTCGTAGAAAGATAAAACCTTTGAGGCGTAAACCGGCGGAAACGTTGAGCATC
AAAGCCTAAACCGCCGAAACCGAAGAAAACCGGTTAATAGTACAACGTTCGAGTGTTACT
CTATCTCCGTAAATGCATGGCCGGTCTGTAAACACACCTTTGGCCCTGCATAAGCCCCCA
ATCCTCCCTTCCTGGAAAGTCCATGCGAGGGTTAGGCGGGGCTCGGATTCAACACTGCGC
GCCGCTCGCTATGCCACCTATAATTCTAGATGGCGCACGTATGACCGAAGGACATACCCA
TAGAAACGCGACGTGTAGTCACTTGGTGCCCGCTCTTATCACACGCGACAAAGGTGGGGT
CACCCGTGTCCCGCTGACCGGGGTATCCACTTAGCTTGGTCGATCTTTACTACTCATGGG
AGATTCTTACGGTTGCGGTCCTAAATCGTCCCGTTGGAAACCATGTGGTGGCCGATCATA
TTGTACATTTTGATCGCGCATTGACTTCTTCTAGCATTAATGTACCGGTTTAGAAGACGG
GACTGGTTGGTTGGAGCAATGGGTGCGGTTAGATCGAAGATGGGGCCCCACTGCTGCGAT
TAATCGGATGATCAACGAAGTTCATAGTTTGGGGAGTGCTATCGCACGACACCACTACGG
CCGCACCCACGTAGGCTAGTTCTACACCGATCGGCTTGCCCAATATGTTTATTGTGTCGC
TAACAATGTTGTACATAAAGACGCAACGGATTGCGATATGGGTGCGTCCTAGATTCGGCC
TTAAGTTCTGTCCCTTCATGGGCTAAAAGGTGGGATTTCTGTAGGTGGCCTTTGTGGCGC
TGGAGCCGAAAGCCTAAGACCGCGGGGTATAAAATGAACGAAGGCCCAAAACGAACGGAT
CACTACAAAACCGACCTGATAGTGGGCCTTTTGGAAGCATCTGTCAGTCTCTAGGCCCCT
TCACCAAGTGTCTTTATGCCTCCTTGGCTATGTTGACGATCTAATACCGAGTGCCGTTCA
AACATCTCTCAACCGCGGCCATAAAACAAGTTGATTCGTACCGCTATTATCCCCCCTAGA
GACGGAAGACCCTTCGCCGAATTTAGAGAAACTCATGAGCGTGCTGGACCCGGGGTCAGT
GACGCTGTTAGTGGTCATAGTTTGACGATTCTCGTGGACCGTGGATGGTAACGGCATGTC
CATGCTGGGTTCCGTGACCGACTCGGCAACGGCGGGTCGAGGTTGTCGTAGTCGCAATCC
CACGCTAGCTAAGCAGAGTCCTCAGCGCGACAAGACAGTAGTCAACATAACCTTCACTAG
GTACCATCTCGATACGAAATGCTCTGTAGCTTTCTGTTTCTAGTAAAGCAAGGAATTGAG
TTAAACCGTGTTAAAGGTATACTAGCGCCTCCTAAAGTGTAGTAGCATGCACGCTCCTCC
GAGTCTTTACGCAACGCACTGCTTTTCACATTGTATGTGGTCTCAGGCACCTGTAGTGAA
CGGGGATCCGGAGACAACAGTCAGCATTGTTACGCGATGCCTTTGCGTTAATCATGTCTC
ATACATCCCCGGGGGTCCTCCCGATCAGCCCCAGTCTCCCCCCTCCATCGGGCCACCTTT
TGCGGGCGTCCTAAGGCAGATCCTTCGTGCCACCAAGGACAGACATACGGTGATTGTACC
TTGGGTCTCTTTATTTTAAGAATGTCGAGAACTTCTTCTGCCGCGCCTAGCGCTCGAACT
TTCCACGCCCTTGGTGCGGACTCTGATTTCTATGATACGAGTAGTTAGAGGAGGTATGCA
GGCCTGTATGGTGCCTATAGGTCGCAACGTGTGTCTCGCTTTCTATGACACAAGTTAAGA
ACATGTCATACGTACACCGTTTACCTTGTTCTCGCCTCGCAGGGCTTGTCTCAATCAGCC
TGATAAGGAGCACTACCTAATGTCCCATTCAACACGAAGGAAAAATTGAAATCTCCTGAG
AGAAGCTGCCTAGGTGGTCAACTTGCGTAGGGAGAGGTCGACTAGTCTAGTCGTGTTTGT
AATAGACCATTGCGGTACTGTCGCCGCTGCGCGTTCGATCGCCAGTTTTTTCGCGGCGGT
CCTAACTTTCTGGGAGGACACGGCAAGACAAACTTCCCCGGAGCTTATCAATTCGGGAGT
TTCTTTCGGCTAATCTCCTCATCCCCATCTCGTCTGAAGTAAGGCTGCCACCTTATTCTT
TCCTTCCTCTGCAGTATTAGGTACGTACTTATTGTTTGTCCATTACACTAGTTTTTCAAG
AGGACCCGGGAACCGAAAAGACACTCGTATCGAGCACGACCTAGATAGGGGAGGAGTGGG
ACTGGGTAGGGGAAGCTCGGTAACCAGGGCCGTAGCTAGAGAGAGGAGGGACGAATCAAG
CTAGGAATATACGGGAAGGGTGCGTACACTCGATAGCGGGCACACAATCCGGAGGACCGG
GAAATAGGGACCAGGAGGCTTCAAATCACCATTGGTGCCGGAGGAACAAAAAAAAAGATC
GCCAAACTACCGTGTTTACGTAGGAAGGTACTGGCGCTGCACCGACGAGGGTACAAGGTG
CGCTCGTTCAGGAGACCCCGTGTCTCCAGACCGTGGTCGTGTTACGCGGTAAGCACGCCG
TGTTTAGTTTACGCCACGTGCGTCAGATGTTCCCCCGTCCAAGCCTGACCCCCCTAGTGG
CCCCGGTGAGTGGCGGACCCCTAGAGCGCCTTCCTCGTCAGCGCGCCAAACCACCCGAGC
ACTCTGGTAGCCCTCGACGGTCTATCGGCCGCGCACTGACTGCCCGTCCCTGGCGAGTTC
ACTTACGGTTACTGGCTCGACGCCCCTGTTTTTCTCAGTTCTAATGCGACAGTCGAACCT
ATTGTACTGTGTTCCAGCCGGGCTGAAGCGCCACCAACATCATCTGGAGCATTCGGGATA
AGCACCCCTGGCTGGAAGCCTACTGGGACGGAAACGTCCAGTGAGATCTGACACCTGCCG
GATGAGGGCCGCTGAAGAACTCAAAACAACGTCGGTTATCGCAGAACGACCATCAGAACG
AGGTGCTGTGTCGGCTGAGGAGTCCGTTACCTGACGCGGGAATACTTTCCGCGGGTGGTC
CCCGACCTCGGAAGATGACGGCTCGATGATGGGACATAGCGGGCCAGGACAATTCGCCGT
GGTCAGAACTTGAAAGGTAAGGCGCTCTGGCTGTGTCAATGAGTTAGGTGGACCCCGAAA
CAATAGGAGCCCATGGCGTTGTAGGCACTATGAGCCCCTGTTCTGCGGGGTTCGTTATTT
AACCGCGCCGGATATGTTCATACCGTTAAGTCAACCCGCGAACACGGAACCAGCCGCGCC
ACACGGCATGTCCATACTACAGCGATTAGGAGAAAGTGCGTATTCGCATTTTTGTCCGTT
AC-GACCATCATTAGGGCGAAGTCTAGCGACGGGTGACGCTACGCGGCCGTGCCCCAGCC
ATGAAGGGTACGCCGACCGAGTTTGAGGCGCATGACGTCCCGTGAGAATACAGGACTGAC
GACTTATGCTAGCCATCAGCTCGGAGAAGGTAAATTTTAGACGGGGCAGCGGTAGGACGT
CCCGACCAGCGCGACAGACGCTCGTTGCGAGGACATAACATTCGGCGCCATGTTCTCGGT
AACTGTGGTTATTACACAATTTTGCCTTAGCGCTCAGCAGCTAAGCGCTAGATGAGCATT
CCTAATGCTAAAGGTAAGCGTAAGAACGGACACAACGCGTGGATTAGTCAGAGCGCACCG
GTGCGTTCAAAGCCAAAATGAGGGCATCGGCACTGTCGGGGGTGAGCCCGACCTGCCGAG
TCTGACACCCCGCCGGCCGACCAAGCGTTGGCACCCAATAGAACACGCATCCAGAGCAGA
TACCATGAGAAAAACCATCTCACGTGATAAAGGATGCGCGGGAATGCACGAGGGGTCGAG
GGATGCGACCGTTCTGCGGATCTGTAACAACGCCGATGCGCCGGACCTAGCACCAGCCCG
ACTGTTGAATTCTGTGGACGGGTAATACTGTCCCTCGGTTTGCAATGAAGGACTCCCACT
TATGCATGGCCCCCGCGCTCTCTGTCCGTAACCACTGCGCCTGGTGGTAGCCCGCGTACT
GAGATACAAGTGAGCGGGGACTGCACACAGGAGTAACGGGCAAATACGATAGGCGATCTG
GGCCTATAACTAGGATCAGGTACAGAATCGGTACTTGGCGGCAGAAATATGAATCCATCT
CGGGCGTAAAGTAGGTCCCGGGCGCGGGGACACAACGATGTGCCACCGTGGTGACCGATA
CTGCAGGTAACGTGCCAACAAGAAGGGACACCGGTTAATAGTGTAAAAAGGTAGCATTAT
GCAGAGTACCAGAAAACAGGTACTTTAGCGTCTCAAGCGGGTCGGTTAGACTCGGGGAGT
TGTATCTGCTTACGGGCCCAGAGGGCTAGTACACAGGACAAATGTAAGCAGTCAGGTGAT
TAAACTACACGCGAGGGGACGAAGAATCATACTTACGGTGCTCGGCCTAAAAAGATTCAG
TCCTCGGGAATGAGGTAGTTCTGACAATTCGGGTCTTACCCCAATGCGCGAGGGCTATTG
AGGGGAGCTCAGATAACTATGTCACATACTTTATGGTGCCAAGGGCGGGGCCAGTCAACG
ATTGGCGAAATACGGCTGAGGCCGAAGTCTCTTTTTAGATACTGTTAGTCTCTCTGAACC
GCCTCTTCTTTAACGGGCCTTACAATTTACACTAACAGCGGGCGACGTCGGAGGTCAGTT
GAAAGGTTATGAATGATCCGGGGGGTAACCTGAACAGCATAGGCGCGGGTTTGGATCTTA
GGTTGGAAGTTCTATTGCGACCCGAAGCCCTAAGTATGATTAGTTCCTCAATCCTCTACT
CCGCGCCGTCAACTAGCGATCGTCGGGCCACCCGTGCAATGGAGTCATTCCACATGGGGT
CCCACTTGAGCGGCTTTCTTCGAAGCATTTCCGTCGGATTGGCTGACCAGCCCCATGAGA
CCCTCCCGAGCTGGAATGTGCCCCCGGTAGACCGGTTTATGTGCCTACGTAAACTCCAGG
TCTTGGGGGAACCATGGGCGAAACAGGCGTAGCGAAGGGAACAAGACGGTAGGGCAGTCC
CAGGCGCCGAGATGAGAAGGAACGAGATCCGTGCCAGCAACCCGACATGAGAGAGTGCAG
GACCACAAGGACCTTGTGGCGATCGAATGGTAAGGTCATAGCTAAAAAGGGGCTAACAAC
GATCAGGAAGTCGAAAGCGTAGTCTCGGCGCACGATTGTAGAAAGACGGCTAGAGGCGAC
AGTAATGAGCATCCAACGAGCCACCCTAACAGGGTTGCACAACGACGAACTCTGGTTATA
GCGGTCTCCCGGAGACATCATCAGGTTGTGCCCCTTCGTCTGGAAATAGCCTGCGCGGCC
GCGCGTGGCGCTACTTCCCTGGCGCAAGCCTATAAGCAACAGAGCGCGTGACAGCTGTAT
GAGAATGCGGGACCTTCGATGGGAGAAGCTAAACGAGTGAGTAGTCATCATTAACGGCTC
AGCCTAGACGCGGTACGTTTACCCCTTAGTGCTCACCCTGCTTCTCCTCCGGTCACAACC
GTCGATTGAACTGACGATAAAAGTAGCTCCGCCCACGACCCCGGATGGCAGCATCCTCAT
ACTCCTGTTTGTCGGCCATTCCGTCTACCGTGGTGATCTGACCTGGGGATGTAACAGGGG
AGGTATCCAAAAGTTCCGTAGTACAGGAACTGTCGATTGCGCCCA-CATTCTCCATTGAT
CGGTGTCCTCGAAGCTTACGAACTAAGAAGCAGGATCATTGGAGGCCCTCCAACTGCTGG
ATAAATTACCCGGTCACTAAGCTTGCCTCCCCGGAATAATAGCTGGAGATGCAGGGGCAG
ACAAAGGAAGCGGGTCACGAGCTTGGCTACAGCTCTACGCTTGAACGAGACTCGCATGGA
ACATTCCTCCTTTAGCCAGTAGAAGGACCAGGGGTCCGGGTTGGTAAAGCTCGGATCGGG
TCGAACACCTTCAGCGTCTTACTCCTTAAACCGTCGGTAGATGATAACCCTATTTCCGTT
CCTTTGGCCCATGATTTTTAGTAACTGGAATGTTACTTATATGGGAGGTTAATCGGAAAT
TCTACTCTTCAGTCGGGTTCTTTACTCCTAGCAGCCCGTACATCCTTACAGAGTGGTGCT
TTGGCTGAAGGCCGACCTTACTCACAGGGACCCGAGCGGCTCGGGAGTGGGTGGGACCTG
ACTGGTGGTATCGAGTTCCTTCGCTCTTACGGTATTGCAAACAGTCGGTCGGCGCCAACG
CTTCAGAAAGAAGAGGCCCCATGCGGTTTCAGGTATTTGACTGTTCCCGAGCTAGACGTA
CAACGGCACTATTACCTAACTACACCAACGGGGTAACAAAGTAGCCCGGTTCTTCAGGAA
GTGGCCGCTGTAGTAGACGATTCCAAGGTTAGCTACTGGGGGATGATCCATATCCATCTA
CTTTGGGCTAGGTTCGCCGGCACTAGAAGAGGTGCCAACGACTCGTATCCCGAAAGCGGT
CCACGGCGCTCCACACGGAGCCCCGAACGTGAGATAAAAGACTGGTATCCTCCCGATCGA
AAAACTGACCCTACTCTGCGCAACGTCGCTAGTTGTCACTTGACTGGAGGAGCCCGCTCC
AGATCTGCTCGGCACTCCCCTGTTCCGATGAGAACCCTTAGAGTAGTTGTAGAAAGTCCA
CGCCGAGTACGATGTCCGTAAAGCTCGGCCTCAGAGCGGCATCTTACATGCAGCGTGTAA
GTTTACGGCACACATGGGCTCGCATATTTATCAATTGGTGTCCTGAGCACAGCTTCCATT
GTAGGGGAGGTGCGGCCTCCACAGCCTTCGACATTTCACACTAATCCACGGCCCTGGATA
ACGGAGAGCGGGACAGGTAAATACCCCTTAATCATTCGGCAGAGGGTTCATTCAGGCACA
ACCGCTTGTCGTAGTGGAGGATCAGTCAGGTCCACGCCTAGACAGCCGCTGACCTCGGAG
AGAAGCCTAAAGCACATCAACTATTCGGCCGGTCGTTCAAGCCAAACCCCATCTCCATTC
ACAGTCTTAACTGCCTCAAGGAGGCCCAGTAGTACTGCAGCAACAGTGGATTGTATCCCC
TACCGCGATGTGCGCAGCACGGGAATAAACTGTGCACGAGTGTCGGATCACCCGCGAGCT
TGGAGGCAATGGCGATAAATGGACTTTCGGGGACTCAGGGGCGCATAACAAGTGGGGGAG
CAGGCATGAATAATGACATTCGTTCCTTGTTGCAGGGTCAGCATGAGAAGGAGACGATTG
TATCGTGTGTGGTTAAGTGTGTCTCATATGCGGGGATCTAATTTTACATCTTATACCGTC
GAGGGCTAGCAGCCGTCGCCCTGCAGCCAACGGTGGCAATGTTAGCCGTCCTTGTATCCC
GTGTCCCAAGAAGCACACAAACAACAGCTCTTCGGAGGTTGGACGCCAAGACCCTTGAAC
CGAATCGGATCTTGGTGACTCTAGTAGTAGTGCCGGCCCAATATAATACTGAACCACAGG
TTCAGTAAATACTATGACTTCATAAATTACCAATAAGGACTTCTTTACGCCAGGAGGAGA
CACCTACTCTTTTGGAGAATTGCTGGCAACGGGTGATACGGGCATTCTGAGTCTGCGCAG
GAGGAGCCAACACGTGTGCAGCACACATATCAGAACGGTAAAGGGTCGGGAAGTGCACCC
ACCGTTTCGAGTTAAAACCAAGGAGCTCAGGGCGTGTGAATCAGCATGGTTGTACGATAG
AAACAGAATATAACACACCGTATCCAAGCCACCGTTGTTTCGACATAAACGTGAAGGTAG
TATTAATATCCACCCAAGGGATCCCAGAGGTAGTCATGTAGCACTGAAACCCGTATGGAT
TAGGAGTAAGCCCCCTCACTGCACCTTGTCCTCTTGAAGACCGACTTTGCGGTTCAATCT
AGCGCCCACCTGTTACTTCCTTTCGATAACCCTCAGTTGTGCCCTCTTCGGGAAACAGGG
TGGCCAAATGTGCACGGGGAGTCTCCAACCATCAGGCCCCGACGTGCACACCGCGTCCAA
CTCCTTGGAAGGCACTAGCTCCCCATTACACCGAGTCGCCTGTCCCCAGTGGGACCTTTC
GTTTGCCAGCCGGTCCAGGGGACTGTGTCCTAGCCATGGGGCGAGAGACCCCGAAGTGCA
TGAGGGCCCAGACCTTCTCAGCCTCCGGCAGTCCGTCGACCCATCGCGAATCATTTGCGT
GGATAGAGAGGTGCGGAGCGGCAAATGCAATGAAGAAAGGATGCACTCACTATACAAGGA
GAGATAACTACCCCTGGATGGTGAACGGTTAATACACGCTTTCCGAAGAGGCGAGGGTCC
GGCACAGCGGGGAGAGCGTAAGTAGTCGAACCGCAGCAGGAGCAACGAATTGACAAAGAG
AATGGGTGATTTCAACGATGCTCTTATCTATCCAATTCCATGCAAGACCTCCCCGAATGC
CGAAAGGGAAAGGGATGCGAGAAGCGCCAGATACTGTGAGGACATGCCATCCTACCCCCA
TACGGTTTCAGTTATAAAGGGGTGGATGCGCCCCTATCTTTGAAATGTTGTGTTAAAGGA
GGTCTGATATTTTTTGTGCCTTGCGGACAACCCCATTCAAACTTCAACTGTAAGACGTCT
ACAGGTTAGGTATAACGGCCTATTGCTGCGGAAAGACACAGGTCCTGTGAAAAATGGAGG
AGTGCCGATCCTTCCAATATGGAGCACACATGTAGTAGTAGTTAGAGCGCTACGTGACAA
CGAGTATTCCCACACTATTTTACCGCTTAGCACGAGGTGCTGCCCGCAAACCTACCACCG
GGGGCTCTGAGCCCCTTATACCTATACAATCATCCGATTCGTCAGATGGTGGCTTTTTGA
CACCTCGCGAGTACGGAGGGGGTAGCGGCCAGTATTTCGCCTGTGTATGTGTCGTTAATG
AAATGAGGGTCGCCACCTCGTTTGTGCGAAGCACGCAAAAGAACACTTCTTTCCTAATGT
CCGAATTAGTGCTCTTGACCAGTTGTTCTTTCCAAGGGAAGCTCGACGGCACAGCTGGTT
TTAAGCCACTATGGACCCTCCTGCCCCGGGAAGAGGTGCGGCTTCGATGGTTACTTGGTC
GCAGATCTCCAATAACCCGACCAACGTCTAACCAGATACGCCAGGAGGAAAATGTTACAG
TCGTGACACTGGGAAGCCTTTTTGGATCTGAGCGACCAAGGGTCGGCTCCATTGGGCGTG
CGGTGTGCGGAAACTCTGCCCCAAATGGGTCATGTAGGAACAGCACAGCTAGGTCAGAAT
TCATGGAGGCTACGTAAGACCGAGTAAACTTGGCTGGTGGATTGACTACAGGAAGCTGAG
TTCAAGATCAGCTAGAAAGCGTCGAACTAGAGATTGATTATCGGCGGGTTTTTACACTCT
ATTCTTAAGGAACTAGCAAATCCGATTCGGGGGGGTGCTAGGTGACCGGAGGACGGAAAG
GAACGGGCGTAAAAACTGTAATCGATGCGAGAGCTTAGCTCTCATTAATATGAGAGGGAC
CGAACGTTTCTGCCAGATCATAGACGTTTTTTGGGGGCGCGAAGCGTGGGCGGGAGGTCT
GAATACGAAGCGTGGGGTGAGCGTCTTTGAACGCGAGGCGTAAACCGAGGAAAAACACGG
AGCGTCAAAACGTCAATGCCCGCCCAAGATGAGAGTCTGTGGGTCTCCTAAAAGGAGCAG
GGGAGTGGAAAGCACGGATGAGTAAACGTGATTGGATCCTCCTTTGACATCGCCCCGGGG
GGCGGGTGTCCCTCCATAGGCGAAGAGCTACGGGGCGCCCAGAAAGCGAGCCACCCATGA
GGACTCATTAAGAAATCCACGCTCGGGTTGCTTGCCTACGTCGACACGAACGCGACGTCC
TCGTAACCCGACCGCCGCAGGTCGAGATCTAAAATCAGTTGGACGCCATAAGAGCGAAGA
CGTCCAGCCTATCTGAAGCGTCGGGAGTCAACTTACTTAGCCTCCGGGTTCCGAGAGCGA
CCAGCCCACGTGAAATCTTCGTAATGGGTACGCGACTTGTGCACCAAGCGGCTAATATCT
CAAATGTTGCGACACTCCTGATGGATTGTCCGCAGCACACCTGAAGGCCGCATCACATAA
GTTCATCAGAGAACGACATGCGGGCCACGCTTACAACAGTTCCAAGAGACCTTGATGTCC
TGAATAATGCAGGTCCCGAGGATGGATGGCCGCCAGGCAGGAGGAGAAGGATAATTGTCT
ACCGCGTAGAATAAAGGTTGAAACGAACGAGTGGTGTTTATCGCCTTGCGATGGTAAGCA
AGCAGTTTACGCGTCGTAAGCAGAACCGCTGTAAGGATAGAGTCACTGTTAACCGTGAGC
TCAGGGCGATGCCCGGGAGCCTTACAGAGTAAAGAATCCACGACTCAAGGGCGGGAGTAT
AGGGCGTTCGGAAGGCAGCACTGGGTATTCTTGGGGGGGAGCGCTACCCGGGTCGAGCGC
GGCGTGGACATACCGGACGAGGGCCGCGCCGTAAAATCGAGGACATAAAGGAAGGATCCT
CACGAGAGCAGACATAAGTGGCCCACTGACCCCCCCGGATGGTCTATTATACACGCCGGA
TTCGGGGCTGGCGTCGGGGATCGTTGGATGAAAACGGGGATAATGAGCGGTCATCTCGAG
TGGGAAGGACTACAAGGTCCGCACGACAACTCGAGTGTAACTCATTGACCAACGTATCGA
TTGTGAGCTGGAGCCGAGATTACGCTAAGTAATTAAACTTCGGCAGCACCTAAGGCCGCG
GCACAGATGTGTCGCTAACACGATACAGCTACATAGGTGTAGAGGTCTATCGGCCAAGCG
AGGTGAGGGTTTGAAAGTAGATAGGTACGAAGGCGTTCTACGGCACATGCGATGCTTGAC
CAGGTGCGCGTGTCCAAAGGAATCTCCAGGAGAGACTCCTCAGAGTCGCAGGTTAGCCTG
GGGCAGGCGCTATCCATTAGGCTGTGAGGAGAGGTGTCAAACTGCGAGGGCCTGAGGCGT
CTACCGGGGTCGGGGCACACGGTTCGCCTCGGGTTCGGCTAGCACTCGGCGATCTAGACC
AAACAACAGTTGGGCGAGGTACTCCTGGGCCGCAATCAGGCACACTGCATTCCGCCGGGA
GGGATCGTCACTCCCGACCGTTTCCGGCCGTTTTATGAATCTACTGTGCTTCTCTTCCAG
TCGAGGGTGACTTACCACCCCACAAGTCGCGCATTACCGATTGAAACCAGTTCGCTTGAA
CACTGTTTCCTGGATGCGGGCCTCGACGGCCAGGTCTTCGCACAGGATTCAGGCATACAG
ATGCGAGTGTTGCCTGCCGATCCCCGCACACGGGGTTCCAGCTGGAACCTTTCCTAAACT
GCATGCGCTACGATTCATTCGGCCTGGGCACAGATATCTAATCCCTGAAGCAGCGGAGTC
TCACACTAAGTCGTGCTGCACGCAGGCTCGGGGCCTAGCCATCCTGCGAACATTTCGTCG
CGGCTCTCGCTACTGCACACCACTAGGCCCTGCGGATTAACTTAACGTCAACCAGGGCAA
TTCTCAACTATTGCGAGCTGCGTGGGCGGAGGATCGCAGGCGCCGAACCCCTTGCTTTTT
TCCGCAATACGTCCCAACTAATGTCTGAACCATGCGGGTCAATAATAGTCGTTCGTCCGC
CATTTGCCAGACGTTAGGGCCCGAGTTGTTGAGAACGTAAGATGGCGAAATCGAACAAGA
CTTGAGACAGTTCGAGCAGTTACTTGACAAATTCTTTTGCAAGAGGAACCGCAAAGGGGT
AATTCACTGACTTCTTTCCCTTGTGCAGCAGGAGCATGCCGTATGTTGGCCCCCGATCGG
TGCTTTTGCATGGGCGCTCCGTTTGAAAGGCGGTGGATCCAAGGAGCTGACTGTTTAAAG
TCCTATTGGACACGCGCGTGGCATATAGGAACTACAGACCTGGCGTTAATGATCGGCGCT
GCCTTGGAAAACATTTGTCGAATCTCAGGTACTGGGATGACTTTTATCCAAAAGCGCGGT
TGAACGGACAACCCGCAAACCACGCCTCCCCGCCTTGTTTACTTCCCACCTTTCGAACAA
ACCAGCGATGGTCTGGCAGTAGCAGTATGACCACCTCACTTATTCTGAAGGCCAAGAAAG
TACAACTAATGCAGCAGCTGTTTTGGAGAGGTACCATCTATATGTACATTGCTTCATATC
CAGGCAGCTGCATGGAGAATTATCCGGTCGGCGTAGCCTATATTAATGAAATACTGGGAA
GTGCGTAATTGACTGACCGCTCGGAAAGTGAAGGCAGAGGACGGTGCTCGGGAGGCTTTG
TACCTTTGTCCAGTTCAGGTAGGGACCGAGACCACAAGACCAGAGAGGCAGTCAGACATG
CGCCCAACGCACATAAGGTCAACGACAGGAATCCAACAGGAGATGGACACAATATCGAGG
TGGGGGTGAGGGTTGAAGGGGAAATCGCCAGTACGGAGATGTAGAAACAACCGCCTTGTC
AATTATGTGCAATCGCATCAGGGAGGGCCAACGCCGCAAGGGTGTAGAACTGAATATCCA
GTAACCAAGTGGATAAAGGCGGGCGTTAACCGGGGACCAGCCGCTCGCTAAAAGTGTGTG
AGCTGTTGGTCTGACCAGTCCGGAGAGGCTTTGACTAATAACGTCGACTCGAGATTGCAT
GGGCGGGTAAATGGTGTCTTACGGCCGGACAGCACTTGCGATCAGCGAAGGCGGAGGGCT
TTGTGAGGAGTACGCAAAACGAAGCGGCCACGTGCTAATCTCATGTGCAGCAGGGCGCAC
CCGCTGGTCAGTATTAATACGGGAAAGTGCAGGGAAATGGGCGCGAGAGGATTGGTGGAG
AAGACGAGGTTGGTGCGGAATATGTGTGCTTCCGCTGCTACCAGGCGACGAGTGACTATC
TAAAAGGGTGAATTGGGTCATGTCGGTCGGCGGCGGAGGTCTTCAGCCAGGGGGACCGCA
CGGCGGTACGACGGATATACGGGTGGAATGGGTGAAAGATCCGGTAAGGGAGGGGCGTTA
GTCCGTTCTCGCGACATGGTGTGCACATTCTTAGAGTGTAGAATTGGCGAAATTTTAGGG
GAATTGGTGCAGGGGCCACCGCCCACGCACGAGAACGTCCAGTGTTATTCGGGTGCGCTC
CCTCCCCTAAAATGGCGACTCAGATAATGGGCATCAGAAGAGAGGCGAGGTTGAACCACC
TGAATGTGTAGGGATCGTGTGCAATTTGAACACGCATTTGGAAAAATGACAAACGTCCGG
CATACAGAAAGGGGCGACCTCCAACCAAAGGCCTTCCGAGGCAAAAGTGAAGAGGCCCGA
CAGGTTCCGAGTATAAGGTCCCTGCGAGAGAGGGAGGGAGCGTGCACTGTTGCTGGCGGT
GACGGGCGAAGAGATTAAACTGGGAGAAGAACAGACTGATGGCGCTTATTGTGGGAAAGG
GGAAGCCGACGGTTCTTCCATGGCCTATCTCCTGACGGTTGACAGGAACCTCTCATACAC
CCCGACCTATCCCATTCCACTCGTTGAACAATCTCTACTTCTGTCACGCGGCTCTCCCCA
AACCTAACTCGCCTATTGTTGTATTCCAAGGGAGCTTCAAGAAACGTCTCTGCAACCATG
CGCGCTGAGTGAGGTATGGCGGAAATCCTCACGTGTGCGGGGTCGCCAGCGTTTCAGTAG
CCCCGCGGGGGCCGTGTGAGTTGTTTCTCTCATGGCCAAACGTATCGCCGGTTACCCTGA
CGGGCTACGCTGTTCGTGTCCTAGCCGCGGTCCAGGATTTCAAGAAGTCTACTGAGTATA
GTTTTTCTTTCTGGATGTTGCATTGAGTGTTCTGTAAGGTTCGCAAGCAGGACATCATGG
TAGCACTCTCCAATCCACTTGAACCGCTATATACTCTGCGCGTCCCGGCCTTACTCGTGA
TAGCAGTTGCGTTCATACCCGTCCCCACGTCCGAATCTCGCACGGCGAATAACAGTTTTC
TCTGGTTTGGACAACGAATCCGGAATATGGGGTGGACGGGTCGTGAGTGAAGGGGGCTCG
TTGCAGGCAGACCCCCAGCGACTAGCATCGATCGTGGTGGTACTCCGATCACGGCTTCTG
GGCTAGCTGGTTAGGTGGCACCGCCGACAGGGAATATAAACCACGCGTGGCGGCTCCTTC
CATTCGGCACAATAACCTCTGTATATCCGATACCCGAACCCGCCTATCTCCGCATGATTT
CGACGTTTTCAGTCATCAGCTGGCCCTTGCTTCATACGGTTAGGTGCTTGCTCCATGCCA
TCACCGGGGGAGACGATCACCACTCCCCTCGGCTCCGTTACCCTCAATCCCCCGTCTACA
TTGTCTGGCCGAGCTCGTGGCCTGTATGTTCAAGGCTCGTAGCTTATTATCCTTCTCATG
TGATCTGTCAGCCTTCTCGCTGATGTATTCGTACATTAGGTAGCGATACTTGCTTCTCCT
AGCAACTATTAATCTACCAAGGGCCTTGACCGCCCAGGTTGCTAGGTTCCCTGTAGTACG
CCCCACCATGTGGCCCGGTTCGGAGTGAAGGAAGGACCCCGGTTTGGAGCTTACCGGGGC
ACGTCCGAAATAGGACCATGCCAATGGTCTTTGGTGGCCGGGATCATTTCTTTAGATTTC
AAGACCTTGCGGCCTAACGACCACCCTATGCTCTGTGATCGTTCCCTAACACTGGAGCGG
AAGTAATTTCGATTATCTGGGCCTTCAGAGTGAGGATCCCGAACCACCTTCTTCTGTAGA
GTAAAACGCCTTTCACTCCCGGCAATATATCCCCGAGAAGCTAAATTGCACGCAAAGCCT
ATGACCTGAGACTGTTCATCGGGTACCCGTGAAGAAGCTATGTTCTTGACGTGTCGGAGA
GGTGGTGGTTGCGGACGGGTTCAGGGTTTCATTCGATACACTCTAGGGATAGGGCGCATA
GTTGGTCAGAAAGCTACGCCACGTCGCGTTGCGGAGCCCCACGCAATTTTGCGCGGACCA
CCCACTCAGACTGACTCTCTAATCGGTCCACCTCTTCCCGCAGCTCCGCATCCCGCCACC
CGTGAGAGGTTAATCAACTATAAGCACCCTAATGGAGGAGAGATTCTGTGCAGACATCCC
TCAGATACGCCTCCTGTTAGCCGGTCGGTGGATTCCGGTGGGACGCCTGCGGAAGTTTGC
GGAGAGGGGGCGGATGAACCGGCGGACGGGGATAGCGAAGACTTGGAACGCTAACTACTA
TGTTCCTCTTTTCGGAAGCCAGATAATGCCGGTGTAGAGCATCAACCTCGGCCATCTGTT
TTTATACGCCTACCCCACGCCGGTTAATCTATTACCACAGCACGAGAATAACCTAGTTAG
GACGCCTTGAGAGGTAGCATCCGGGTAGTGGCAGTCCCGGTTAACCTGCCGGAGCGAAGT
AAACTTGGCGTGATCCCCCTGCCTGGTAGCGTTGGCAGCCTCATCCCTTGGACTAAAGAT
TGCACTTTGCTAACGGCACGTGACTGTAGTGAGCCATCCTCACGGACGAATTATGGTCCG
CGTCAGGGCAGCCCATATTATCGGTCCTGGTATGCGCCCTCAGGGTCTGGGGTGGGCATA
TACTAACCGGTTCCCGCAGTCTCTTCCACTTAGCACCCTGTTTATTTGACGCTCGGTCCC
CGTCGAGCACTCCGCCGCTCGTATTGACGCAACCACTATACCTTACAACCCTAGGGCGGC
TCACCCGGCTGTATGACCGGGCAGGGTCCCCGACACGCGGACTCCTACCTGGTTGGTAGC
AATTCGTGGGGACTGCAGGTAGTTCATGTACTTGGCTTTCCCCCTAGCGGCCGGCCCTGT
AAAACGAAAACAGTTCCACAGCAATGCGGCGAAACGTGCAGCTAGCGGGTACGTCCAGAA
AGTTTGCTTTGGCACAGCGCCCTACTTGCTGCCACGTTCTTGTGAGAGGTTTTTAAAGCT
TTACAATCACTGCTCTCCCTGGCTCCAGTCTCTATAGAGCAGATCCCCCGAGGTGCGATC
GTTACCCTTAGGTGCCACTATGCCCCACGCCAGTCATCGTGGCATAAGATAGCGACACAT
ACGCGCCCTGAGATCAGAAGTGCTAAACGGTCTACGGGCGATCGCACTCAGGCGCTATCA
GCCGAGGTATCCCGACACGTTACGGCCAGGGTCGAATGCTTCGGGCTGGCGGTTTGTCTA
CCTCGGGGCTACTCTGCTAATATGCAATGTCTTTCCCTCTTGTTTCCCCAGCTCCTTCGA
GGTCTGATTCTATAGGCTTCTTCAAATCCGGGTAGGGATTTCGACTCCGTAAATATACTA
GCTTCTGCTCTATCGGTCGGCCTTCGCTAATAAGGGAGCGGTCTCGTCCGGTACCGGAGA
CTGGGGAACGCAGAGTCATTCCGGGGTAAACATGGGTCAACCTGCTCCGTTCGGATAATA
AAGCGGGCTTTGCCCCTGCTCATGTATTAAAGGGAAGGATGGTGCACGGAGAGACAGGAG
ACCGGACATGCTCTCGGTTGCGGGAGGAAGTTCCGATTTAATTCCGTTCTAGCGGAGCTT
CTTCGGTTAACTATGCATCCGCAGAGTTCCATCCTAATCAGCGGTGGTTCTGCAAGCGAT
AAACATAGCTCCCGATAATTCTCTCGTCCCGACAGTCGTGTTCTCCCCCCCCTCTATGCG
ATCCCCGGGATGTCTCGCCCCCATAGCGCCGAGCCTAGGCAATCCGTCCTCCCTCTTGTC
AATGCTTATGGTCATGTTTCTTCAAATTAGATCGCGTCGTTCTGTCCTCCCCGAATTGGT
TGCTCTTTGTGTCAACCGGGGTCACTCAATCACCGTCTATCGTCCGGTAAAACAATATCT
CCCAGAAATCGGCACGAGGGATGGACACAATACTATTCCCCGGCACCACTGAACCACATA
CCAGTCCGCAATTTGCCCTCTACTCCCACTTCCGGTCGATTGGTGCGAGGGAGTGCCTCT
CTCAGTGCCCCGCTGGGGGGTTCAACGGAACAGTGAAAGAACGTCCCTACCTTCTCAAAT
GTACCGGTCACATCTTATAGCTATTCGGCACGCCTGACCTTATAGGCTAAACTGCGCGAG
GAGTGTTAGATCGTCACAGACCATTAGTGGGTGCTACGCATAGGGCCCCACCTTTCTGTC
ATTACTCGATTTTGCTACTAGACGAGCAATGCGCCATGACTGATCGTGGTGCTCTATCCC
GGACAGGTTGACCCGTATGAGGGCTGTTCTTAGTGGGCACATTTAACTCCGTGGGCGCTT
ATGACGTTTAATCAGGGCAACAAATAAACCCGGATCGCTACCGTCATACAACGCTTCGTA
ATTGTACCTGCTATATGGTCGTATTGTTTCCTGATTTTGTTACCACAGGTTATAGTAGGT
ATCGAGGCTGTTTCCGAGCACTGGGCGAAGGTCTGATCAGATCTTGAGCCATTAAATAGA
GTTAGCGCCGACCTATAGGGCTGGCGTCTATCTCTCACGTGTCGTCATTCGCTTCCTCGT
TTCACTCAACCCAGCGGGGACGTGGGGTTAGCCTCACCCCGTCTCAGATTCGCCAGCTCG
ACGTCTCGCGACAGGCGGATCTAAAGTCGAGACACCCCCTTGCTCCCTGTTTCTCCGCCG
CCCTTACCATTTATATCCTTCTGCACCAGCCGCTGGTACTAATTTGTGGCTATGGGGTAA
GAGGAGAGTTATAGCTTTCATCATCCCACCAGGGACGGCCTTTTCCGTCTCCCAAAGCAT
TTCAAGGGCGTAATTGCGCACTTGGACTACTCCATCGTGAAGGTGTAAGTGAGCCAAGGA
ACGAGGGCTGCTTGATGATTTCGGTTTGGGCTCACATTCCCAAGGGAATTGGCGGAAAGC
GAGGCGGCGTCGGTGAACGCTCGCTTATCGTCGAGGATTGGGCCTCGTGGTTGTTCGCCG
CTAATTCTACCCAGGCTGCTTAAGCGCCCGGACTACGCCTAATCGTCCCTGCTGGATATA
ACGACCTAGACCTGTCGCCCTCACTGAGCCATGAAGAGACGCTGGGACCGGGTGACGATT
GTAGCAAGCTACCGAGATATGGCGCCCAAGAGCCAGCAAATGTGGCTGGGACTGAGTCGT
CATCCTAAGAATCCTTCAGCACCTTCGACATTTGGCTAACTCATGACAAATGCTGGGTTG
ACGGGACTTCGAGCTGCTGATGAGGCGGGATCACCCGGTAGGCCGGGCACTGAACCTCGA
AGAGCAATGCTCTCGTGCAGGCTGACGTGCATGTTCCTACCCAATCGGGTTATATGATGG
CTCCTTTCACATGAAACTAAGCTCAAGCGACGCCCTTTCGGGACTGGCTTAACGTGTTTG
AGACCAGATTCATCGAAACTGCCACAGTGAGAGATTCGTGGGATCCCACGGCCAGCCACA
TCAACTAAGTTCAAAGGGCACCACGCCGGTAGCACTAAAGAATGGCTTAATAAGCGGGCT
TGTGGCCGCTTAAATAGGTACCCCTGCCTACACGGGACGGAGATATCGCGAGGGCATACA
ACCCTTGCACCTGTACCGACGCTGTCCTCTATGAACGCAACGCGTAGTAGTCGACGATAG
ACCGCGCGAGGAGAATCTCCGTCCCCTGAATAAACTGCGCCTAGGTCTGTTGCTTAGTCG
CATGATCTTTTATTGGCTAGGCCCCTTACTCTTCCTGACCACTAGTCAGATTTAAGCGAC
CGCACACTCAGGAAGAGTAGCGTCTCCATCCGTGCGTTGCCTTGGCTCAGTCCACGACTA
TAACATTCCCTTATCGGTTCAGCCCTTGTGTTACACTGCGTAATCCCTAGCCGTGACTTG
CAGAATCGAAACGCTGGTCTGCAAGCTGGTGTTCCCGAGTAAACGTACGGTCAATTGGAC
GGCCGGAATTCGGAAGCCCTCATGTGACGTCGGGAACTCTACTTCCTTCATGCGGTGTCT
GCGGGCTGCTTCCGGTTTCTTTCCAAGACTCGCTATAATTTTAACCCACGCCCAACCTAG
ACTGGGCCGAGAATAATCCGAGGGACGCGCCGACATAGAGCCTCGGCCTTCCTCACCAGT
TGTTATCTCTGCTCCCGCTGAGGTCCCATGTTGACTTGAGCTGGAGGGCGCGAGTTGTTG
GCCACGTGGTCTAAAATGTAGCTGCCGTCATTGTGGCATTGACCGCGCAGTACACCGACC
TGCAACCCTCGAACCATAGATTTTTTAGTCAATGCGTTCGACGCGGTTTATGTCAGTTTT
CATGATCAATGGTTCCATCCCAGACCCTAGAAAAAGGCATCGGGATCAAGTAGTGACCAG
GGAGGTCGGCTCCTCTACGCGAACCTTCGCAATGAGCGCTACTTACTGATCCCTCTTGGT
TAAACCCTTAATTCGACGATGCCGAGCGGTACCTTTTCTCCTGGATCCGCCAACAGACCG
ACTTGATGAGATAAATCCCCAAGCTTCGAGATATATCACACCCGCATACTATCATCTTGG
GCGAGTCAATCCGGAGTTCGACTTTACCGGCTCCATGTACGAGTATACTCCAGATCATGG
GCCTCCACACGCCGCCTGGTAGATATGACTGGTCCGTGAGGCAACGTTCTATGGATTCAA
TCACTTATCAAATCTACCAACTGGATAACCGGTGCCGGGCTCGTTTGGCGGACGGAGCGC
TTGAGATATCTAGGTGACCACTTTGACAGGTGCGGCTCGATAGGTCCGCTACGCCCCCAG
TGAGAGACCGGAGTGGCCTGCCTTTTCCCTAGGCAGGCGTAGGCCCTACTTCCACTAGTC
ATGTGACTGGTTGAAATGGTCGGACCCTGTGCATGCGACACTGCAGAGGCCACTACCTGC
TCGGAGTAGATATCCTGAATGGAAGAGCTCGCCTATGACGCGGAGTGCAGGAACGGGTTA
TAGGACTGGTGTGGGTTGATTGGCAATTGAAGACCATGATCCCGCTCGCAGTAAAGATGA
GAGGACGAACGCCGGTCCAAGGGGAGTCGAACGCACGCGGAGTGCAGACAGTAACGCCAT
TTAAATCGGACGGGGCCGGGAAAGTCTCCGACTCCTCAATTCGTGCTTACCGGCCTTGAA
CGTTCCTCTTCGTTGAAGGTGTTCCGATCTCTCAACATGATTACTCTCGCGACGAATAAC
CGTCCGAGCGTTCTACCAACTGCAGGCGCCCGCACGTGGAGATGTTTGACCGTGCACATT
CCTGATAGACCTATATACGTCCCATTCAACCGTGGTTATTCTCCCCGCAGGATACAAATT
TAAAAGGCGCCATATAGCTCGTGATCGAGCTGGCGCTAGATTATTAAGACAATACGGGTG
AGGTAAGTTCCCCTATTGCAATATACAGTAACGCGATACCGCTAGACAAGGTACTGCTTT
ACCCACCGACAGAGTATCGGGGGTCAGACTGGTGGGCAACTATTAAAGGCACTGAATGAG
GTCATACACTATACGTCTCATTAGCAGTTGAAACGTCTCAAGCACACTTTTATTCCTTGC
CGAGGTGGCGGTTGGCTGCCGATGCGACTGCACGACCCCTCGATAGGCGGTTCTGTTATA
CCATTACCGCCGCGGGGTGACGGGTAGCACTGAAGGCTCTGACAGATATACCAGGTTGGT
GGTGTGCCCCAACAAACCCCTTCCCCTCCCGTGCACTGCTGAGATCTGCAGCCATGGAGA
ACAGCACTCACGCTGACATATACTAGAGCGGCATTGACCTTTACGAGAATGTCTCATTTA
GGAGGAAGTCCAAATTAATCCCTGATTCTTCGTGTGGTATGGAGCTCTCCCGAGGCGTCT
TACAGCCCACTCGCTGGTTCAAGACCGGTTTGGAACCCGTCGCGACGCCGGGTGGGGTCT
CGAATGATGGGTAGCTCGACCGTTGGACCGCCCAGGAATCGAAGAATACGGGAATACGAT
AGTGAGTTAACGCAGAGGACGCGTAGTAGGGAATCCTTGCCTGGGAGCCTCTGAAGAATC
TGAACGGAACTGAGCCGGGGCTGCCCTGAATAAAGCTCTGAAGTGCATAAGATTATCCTT
ACGATTTTGCACCCGTGGCAGGCTCGCGGTCTGCGCATCCTTGGCTCCCTGTCTTCCTAT
ATGGTGCTGTGTTATGTGCATTATCCCACTCTAAGTGTGCATTGTGCTCGGGCCTAAATG
TCTTTACCGCCTGTCGGCTAGCGTTATACTATACCTAACCACAGGTAAGACTACACCGGT
CAAAACGAGCTGCAGGACTTGTACGTCTGGTCTCTACTAGACAGTCCTGTAATAGAAAAG
TCCGCTCCTGGGGCGACTTTAGAAACTAGGCCCGCGATGGCTTCTCCGATTGACTACGGA
ACGACTAACAGGCTCGCCGTCTGAGTTTATAGTCGGCAGGCCTCTGGCCCTCCCTGCCGT
CAGGAGCGTGGTGTTGCGATCATAGAATGTAACGAAACTTTGTCCTCGACTGTTCCACAG
TGCTTCGGTGTTAGCCCGAGCTCGTGCTTTCTATCTGCCATGTGCCTCCGCAAGTATATG
CTGCTTTTTCTGACACACAAACGCTACACTTAGTAGGTGGAACCCAGCCGTTCCCCCCCC
CGGAGTCACTCCTCCGGCGATACCGCTCCTCACTTTTGTCTTTCTTGCGACCTACGATGG
CCGGCTGGCAAGTTCCTGGATATATTGATCAGCGCTCGCAGTTACGGCTCCCTCCGGTGC
ATCTTCACGAGACCGCGCGTACTACAGTGCTCTAGACACACGCCTCGTCAGCTAAGTCGA
GTCAGCTCTGGCCCTAGGCTGCGGGCCGTGAAATCGGACGAACGTGCGGGTCAGACGAGA
ACACTACACTGCTAGAAGCGAGCCCACGGTTGCTAATCCACGTGGGCGCTGCAAGTCGAG
AGCGAACAAGCATTGTAGAGTGCGTTTATCACTAGTTGCCGCGGCGTAATCATCGACAAA
GGTTAAGTATCACAGTGGTGTACCACGTGTCTGACCCGTCAGTCACCAAAATGCGAGCCG
CGGCTGTGCACTTGGCGGCCGCAGTAAAACTAGCGTATACCCGCTCGTAAACTGGCTGGC
CAAAGCCGTAATTTATGTATACGCAAGATCGAATTGCACGGCATGCCTAGGGAGCAGCCT
GCTTAGCGTCCCATCCCTCGTCAAGCCTGTGTTTTAGAAGGGTCGGGGGTTACCTGACGA
GCTACTATACACAATCTAAAAAGCCGGAATACCACCGTTCGCAGTCATTTGGGCCCCACG
TCGGTCACTTGAATTAAGCCGAAGTATAGGATCCACGTTATCGAGTTAAGTGGTACCCTT
CCGGTATCCCTTGTGCCGTTCTGATTTCATCAGTGTAGGACAAGAATCCACCGACAAAGT
TAGTTAAACCTATCCGCGACAATCAACATAACCACGTCCATAACGGAGTATTTTCAACCT
TCTAAATCTTCACTGTCACAGAACTTCATTCCCTGCGGACGTGGTTATTCGGACACGAGG
TGTGGATGCCTCTTTACCCATACGTAGTACCAATCAATCACCGACGCCGACCTCCTTGAT
ATGATGCTTGGTTTTTTTCGTTCTACCTCAACCCGGATCGCCAGAGAAGCCTCCCCGGCC
GAGGGGGACGTCCGACCCTTTCGTGCACCACTCCTCCGTGGTCAGGACTGTGAGCCTGAT
ACCCACTCTAGGCATGAGGCGACAGGCTGCGGATAAGTAGGGAGAGGTGTCCGCAAATCA
GTGCGATGCTAAATTTGAACCGCGCTTACGAGCTTTCACTCGCCAGCTCAAACATTTGCT
GCTGGACGATGTACCAGGCTGCGAGTGTTTCACCCTTTTGCGCCAGCCGAGGTACGGATG
ACCTCAGGGCGGACTTTTCGCTTGCGCGTTTATCTCGTCATCTCCTTCTTCTATCTGCGA
CGATACCGTGCTGCTTTCTTTGGCCTTAGGATATAGTTCTCTCGTCCAATAGAACTCGTC
GAAAAACGGAGCCCCCCTAAATCAGTTATTGGGTACAAGAACTACAGACATATCCCAAGA
CTGGAAGACGGCAGAGGACGAACACCTGTTTCGGTACACTGCGGTCCAGGCACACGTCGG
ACTGGCAGTCACCGCCGGTTAGTAGGTTGGCTCCATCCCCGAACCGCGCGTGGTCATGAT
TTCCCAGTGGGGACCTGGCCGTCGTCTCCCCCATCAACACCGGTGATGCCCCCGAGTTCG
GGAAGTGTCCTGAGTGGCGGTGCTGGCGGTCTATATCCCTTAGATGAGAGTGGCGGCTCA
GCATCACTGCGAACTTGCCGGCAACCTTTAACAACTAAATTCTTGCGCTTCGAAACGTGG
CCGCGCAAGGAAGCAGCCTCACGGCAGTCGCCTGTTGCACGAGCGGAAGATAATTTTCGA
GTCTCGCCTGCCTGCACAACGGCGTAGATAGTCCGTATCCGCTACATACCCAAAGTGGAT
AATATAAAGCTACCCACGTGTGGGAGGGCATAGGCCTGCACTCATTCGCAGCAGGGCTGT
TCCTTTCCGTGTTCTCAGGCTAACTTGCACTATAACGATTTCTGGGGAGCTGCACCCACT
CAAGGGGAATGCCTCTGGTAGTCTCTAACTCTACGAAGTAACGCGTTTATGCTCAATAAT
GTGTTAGCGTACACCGACGTTAAGTCTGCGCCTTTGGAAGCGTCTTGAGCTACCGGCTTT
TCCCGTTGGCTCATGTCAACGTGCTATCCGGTTGCCCCAACTCGAATAACGCTTAATTCA
TACTAAGTCCACGTTGCGCCGTCGACTCTCCAGACCCCCCTTCTAACCCGTCTCTCTATA
ACTGTTGTTCCCATGGGGAGCATGACAACTGGTGCTCCATTCTTACAGGGGAAGGCTGGC
AATCAATTCCAAGATCAGCGCGTGACTTACAATAGAGCAACACGAAGGGAACATTCCGCC
GGCTGTTCGCCTCAGGGTAGACCGCCTTTTGTTCATCAGTCCGCCCCTTGTGGGTCTTGT
CGGCAGTATGTGCCGGTCTCACCATGCACGTCACCTCTTTATTACTCAGTCGCCCTTTCC
CCCCACATCACTTTTAGCGACCTCATTCTCCCCTTACCTCAAGGGATTGCCTGGCATCTC
GAGTCCGCATCCTGTAAAGCAGACATTCGCGTACATAATCCCTTCTCACACAGCCGCACA
GTTGAACGTCAGGACACGCGCCCGTGTCACCCCTCTCCTTAGCGTACTCTCCACATCCTG
GGCGCATCGAGAGGTTATTCCCAACGTACGTCGGAGTGGGTAGGGCACGGGGATAAGTAT
GACGCACCCAAATGGACCGAAGCTGGCTGGAGCAGAGTCCGAACGCTGCACGCGACTGAT
CGAGTTTTATGACAGCCCGCACTCCACCAGTGATCATCGCAGGATCTCGGAGCCCCTTCG
TTTTGGAAGGCGCTGTACTCCTCTTTGTCCTTGGCATTTAGCCAGGTCAGCTTATCCAGG
GTTCGGCACTCTCTGCTGCTGTGCATATCGAACCGTACTGCACAGAGGTGCCCCGCCGCA
GCAGGCCGCGCTGACCACGAGGGTTTCTTGCCGACAGATCCTCCTGATCCTGGTGTTTAA
AGATACGTGTGCTCCGCTTCCGAACTGACTCCATAGTCGAAGTTGTCTGTTTGTCAAACT
CGCCGTTCGGAACCGCTTCAAGACGGATGGAAGAGTACAGTTACCTTCCTAACTTGGCTG
CACCACCATTCTGCCCTCCTACGGCCCCCGTATTAGTCCTGAGTATGGCTGTTGATCCGT
CGTCACCGTACCGTCCAACAGAGTGCGCCTAGCACTGTGTCTCCGCGGCCCCCTATCCAT
TGAGGCACATACCACAAGCTGCATCGCCCAGGCAATCAAGTATATTGCAGTCTGGCCGAG
GTCGTTAGGAGGCCAGGCTTCGGGGTCGACTCACTTCGGCCACATCATGCACAACTAACG
TTCATGTCGATTCGCACCCCGGAAACCGCTAGTTCATATCTCTATGCTTTCTACCGTCCC
ATACCAGCCTCTTTGGGTTTTCGGTCCATCTGTTGTGGGGGGCGTCGACTTTTCGCGCTC
AGGACTGAGTCTTTTCAAGATGCTACCCCAATCCGTCGAAAGGCCAGGGCGTAAGACTTG
TCCACACCTATCCTGACATTCATTTTCGTGATTGCGGGGCTTCGTAACACAATTCGATCC
CGAAAAAAAGCTCGCAGTATCGTAGCATGGGCTCTGCCATTTACCATTCCCCCTTGGATA
ATAATACTCAGATTGTGTAGTCGACTGGAACAGGAAGGGACCATAAAACTCATCCGAAGA
ACCGCTAGGACATATCGAGATGAGCTCCCACCGACCCAAAGTATTCACCTCTTTGGCTGA
AGATGGCTCGCACTTGGTCGAAGCCCTAGTCGGTTTTCGAGCGTAACGCCTTGAAGGACC
CAATAGGCGTGAACGGCATAGTTGCTCGTACGGTTTCAAATTCAGCCACGCTCGCCAGAC
GGGCTTCCGCCAATCATTTTGACTCATTTCCCGACGGTTCGAGCGCGGTCCACTAGCCCC
GCCAGAACTAATCGCAGCGCGCGTTAGCGGATCAGGAGGCTGCGGTTCCTGCGAGTTTAC
GTGAAATACACGAAGGGATGATCTGAAAACGGAGGCGCGGATCGGATTGTGACGCCCCGC
GGCCAACATAACGGCCTTTCCTGTCACACCCATCTCGTGGCAACTGTTCCACCTCGTGCC
AATCTGCTGAATTCAGCCTGATTCTTGGCCCGGCTTACAGCGCGAAGCGCAGCATATAGT
TCAAGTGCCCTATCAGAGATTGGCCTGGAGACGGAGATAACGACAGCCAGCCTAGTAAGC
CTGGCCAAAAATTTGTAGTTTGGTACCCCCATTCGGGCAGGACCCTGATGCCGGTTTCCT
TCGTCGTGAGAACTCCGTCCTATTTTCGGTACCTACTATTTTTGGAAGGCCCTGTGTAGA
TGATGAACGTCTGAATTCGAATCGTCTGTATTCAACTGAATGGAGTTCCACCCGATACGC
ATGACGCCCCGTATATCCCGAACTCCCAGACTAGAGATCCTTACGCCCTGAACGGAGATG
GTGACTGAAGCGGTGGGATCACGGCAGAGGCACTCCGTAAACGCTCTGCCGACAGCGGCC
CTTGAGTTAGGCAAGCCCCCCGGTTTCTGAGTCGGGATATGCTCTCAGGCATTAAACTAA
CCGCACGCGAGGCCGGAGAACACAAAGTCCCGAAAAGCAGGTCCTGGTCAAACGAGCGCC
GGATTAGGTCTATGGCGAAATGAGATAAAGCGTCTGTGCCCGCCGGATTTTATATCGGGC
GTTTGGTTGAAGTGCTAAGGTATTGCACAAGAACACACAGCCCCCCAACCCCCTCTCCTT
TGTAGAGCACCGCTGGTGGTGCTACACTATAAATGCGTGACTTGCCCGGACACTCACCCG
TCTGTTTGACCCGGGCCCCGAAGGCAACTGTCCTAACACTGCATAAATCGCCAACTGACC
TGCCTGCTGTACGCTCGTGCAGCTTTCGGACACGATCACATAGCTTAAACAGTGCTCGAA
TGTTTACAGCTGCCCGGCCGACGACCACACCAGGAACCCTGGGGCGTACCTAGGCGTTGG
TCAATAAGAGTTTGGATCATCAAAACCGGACTTCCTGTGAGGCCGGCAAGGGGGCCTAAC
ACAAGTGTAGTCTGCTCCCTACAGGGAGGTTCGATCGTTGCCGAGGTCGCTTCCTTCAGG
CAGCGCGTCTCTTCCTCCCTCTCCTGGGTGCCTTAGTTCATCACACCCCTTGGGCTGGGA
GGCCTGGAATTTCCGGTAAGCTACCTCAT-CCGGTATGCCACTTCCCTACTGGCGGCAAT
TAAATTAAGGCTGGGGCGCTTGTCGGGTAATCGTGCTCTCTTAACTGGATTCCGTCTGCT
AGCCCTGATAACTCGTCGGCAAGTCGGCGCGCGTAGTTTGCACCTCTAGTGGCTTGAACA
CCCCCACCCCCGGGCGGTTGGGTGACCCAAGCCTGGCTGGTTGTGACCTCGGCTGCGCCC
AAGGGATCCTGGTAGGGATCCCTATCTGCTCTCTGACCTTGTATAGGCAACACGACAAAC
ATCCCCGGAATACCAGTTTGATGGGGGGGGAAACACGGATAGCACGCAAGCATGGTCCGC
GCAACGGAAGGTGCGGGAAGACCCGGCCCGTCGGGCGCGGCCTCGCGCTGGCGATGATCG
GCGTCCAATGTGCCTCTTGCCTCGATTGGTCCTATGCCATTATGACAGCTTCCCCGGGGG
ATTTGGTTAGGGTTCGGCTGATAGTGGTTCGACCTTTGCTGTCTCTTCCAAGTCGCTAAT
TCAATTTCAAGGAGTGATCACCGCTCGAGAAACCCCTTGAATCGTCCCTGCGTCTGGCTC
GTCTCAAACTCGCTCTTACAATCTCTTCCTACGGCAGCGCTGCCAAACTTTTCGCCCACT
ACGGAGAACGCGAATAGACCCTGACACGAGTTTCACCTCCACGTTCGTGCACCTGCGTTT
CTTGAGTCCTCTACGATCCACGTCTTGGGTGGAGTTAGTCATTTTTTCACATCGTAAAAA
CGGAGATTGCGTTGGGTCAAGAGGGTCACAAGCCTCGCAGCCATGCTCAGCTGTAAAGTG
CCGCGTGTATTCTCTCCTTTAAATATATGGTCCCTATAGCTGCTCACCGACTGAGATCCG
TTCAGGTTAATAGTCATATTGGTCGCTGAAGGTAATAGACCTATTGCGTATATGTATCTC
CAGTTCCACGGTCGGGGACGGATTCCGTATACCCTCTTGGTCACTCTACGGGAGCCGTGT
TTGGTGATCCAGGCCGGGAGGGAGACCAGTGACTGTAATGGTGCTAGACCCAACGACCCA
TCCTGCACCGATAACTGGGGATCCAGAAAATTGCACAAGTATGTCTACAGCGAAGCCTAT
CAGAGCGGGACCGACGGGTTATGGGTGTCTTTTGACAGCGACGTGCTCAAGCCTGTGGTT
CCAGTCCCTTATGACCCGCTTAGAGTTAGCGACTCAGTACGAGACGGGAAGACATAACTG
TGCTTCAGCCAGCTCGGAGGCGCGCCTAAGCAGGCGACCCTCTTGTTTTCGAATCGCGAA
AAGTAATACTCCGCCGGGTTTGCTGCCCTCTCCCTTCCAATCTAGGGTCTTCACGTGCAA
CAAGCTCAGGTAGTGTAGCATCTGGCAGAGAAAACAGATAAGTAATGAGACATGTCGGGT
CATAGCTCAAGTTCGTTGTCTGAACATGACTGGGCAACGGCCACCAGTAGAACAACTGCT
GGGATGAACGAAATTGCTTTTCCCCAATTCAATCCTCGGGGCACCGTGTTGTCGTAGCTG
AAGAGAAGAAGTTCCGTAAGCGTTTCTGTAAGCGCAACATCGTTTATCCACACCCCTGGT
CCCTTCTTGTTTGCTCACTTTTCCAAGCCGGAGACGTTTAACCCGTACTCGATTACAACG
GTATCTTCTAAACGAAACGATGTCAGACGACCTTGACCGGTGCCAATCAGTGATCATACG
TAGTAGTCTTCAGACCTCATGACAAGTGGAGCTCCTCCAGGCACTGTTTCGAGGCGGCCA
CTATCCTCCCCCGAAGATTTCACCTTCGACACATGTATCGTCCTACAAAATTGGTAATTT
TATATATAGTACGGCCGTTGTCTATTCATACCTCTACGCTCCACGCAGATTCTCATTTAG
GAGTGCTTCGGAATACCCCATAGGCACAGAGGCCCTGATGTCCGAGCATACCTCGAATAT
CTCCCAGACGTAATACGCAAAAGCGTCGCGTAACTCAAGACCATCTCTTTTCCTCTGTAC
GAGGCTATGGCCGATCATGTACACATCCTCTTAGGGTTCAGCAGAAGTTCCACCGCTGAG
TCCCGGTCACCCATAACTATGCCCCCCCATGCTCGGGAACTTACGCTGAGTAGCAATACG
TGTAATAGAGTGGTGATCGGCTACCAGGTTCAACCACGGTTATCCGTCCCAAGGCACTAA
TTCCTCGAAGGGGTTTCGGAGTTGGGAACGCGCTGGACCTCCGGGGGGATCACCAGGCCT
ACCGCAAGTCCACGACATGATGCGAACGAGTCTGTGAGCCCCCCCGATTGTAAGAAATAT
ACATGCAGGGCTCACGATTGATAGACACGTCCCGACCGACCCCCCCTGACATGATGAATG
CGGATAAAGAGCTTATACGTCAGACAGTTCAGCTACGGATGCGAATGTTACCACAGCATT
AAATCAGTACGATTCAACAGCCCCTCGTGCGTCATTGTGAGAAAGAGGGTATTATGGGAC
TTCGTCCAATTGATCATTTCGAGAGTGGGCCTCTCACCCTATGCAGTTCTGCCTGATGCT
TAAGCAGCACAGAGTCAGGCGTCCACTTTGGTACCCCGGCTCGAGGCAATTTAGCCCTAT
TACGATCGACAAGTTACACTTATCTTTTCTGCTTTCCCGCAGAGTGTCGATTCATGCTTA
TATCCAATTGCACGAGTAAGTAACGTTGAAACAATCTGCGATCCTCCCACCAGTTGATCA
TCACTGCTATCCAAAGAGTACAGAAGGAGACAAACCTTGGCATGCTCTGCCGGATGCTAC
GATTTAGTGACTTATACTCCACTCAGACACGTTATCTTCCGAGTTAAGATTGCCCTACAC
ATTCCATAGGGGCCTTCACTCTCAGCCTGCCGCGCCGTCAACGGAGAATGTCAATGGCGG
ATCATGACTGGTATTGTCGTAGCCTTCCCCCGGCGGGCGCAGCATTACAGCAGTCCCCGG
CTCAGGACATCACGGACTGGTGCGGCATCACCGACTACTTCCTGCCCGTCAGAGGACGAT
ACGTCAATTCACCCGATTCGACTTGTCCACCCTTGGGGGGACGTATTAACTTAGTAGCTA
GCAGTTGAGGGTTCGATTGTGTCGAGTGGCCTTAAATAACTGGGGGTCAGGCGACCATGC
GCGCATGAGGCATATGCAGTATGATAAAGGCTCTCTCACTTTAACGCTGTTGCCTTAAAG
CGCTCCCATACTCGGCATCCGTCGGCAGAAGGCCCCGTCAACGTTGTGAACTTTCCACCC
GGCCCAAGAGATGGTCTATGTACTGACTGCCGCTTCAGGCTACCGCCTCACTGTACCGCG
TACGTACGCGACAAACCAACCTGAATGAACATCCTACGCGAACCTAAGAAGGCGTTGTTA
GTGCAATGTCAGAGTGACTTTACATTTCGGTTTCGCTGTATTCAGATCGTTACTATTTTA
GAGCTTAAGTGCAGGTCGCCGTGGCCTCATACGATGCGCATCCCCTGCGGTTCCGCCCAT
GGTGTACATGTCCAATCCCCAGACTTCAGACTTTCGGCTAATCTCACCACGTGACAAAGA
CTGTATAGGACGTCCCGGGTTACAAATACAAGATAGGCTCAAGCTACTGAAAACCGATAC
GCCGGCTTATTCCTATTTCCAACCCGGT
>SRR359783
GCGTGGTATAATAAAAAAAAGTTGACTTCCTGCACCCCCGTCCTAGAAAACAATCTACCG
GAGATCCCTTAGAGCCCTAAATGCCTAGAAAAAACGATAGATTAACCGTCTAATCTATCG
ATAATTTCCACTCTTATATTGTCGAAATAATACCTAGCCCAGTAAGCTTCCCGGCAGCAC
GAAGACTTATCAATGCGCCGCAGACACACAATGAAGCCACGAGGTCCAGTTGCATCACGA
CGCAAGCACTCCCATGATTGGGGCTGCTCTTCAATTTGACCTCCCACTGCGTACGCCTGT
GTAGCGAGTCGCACCTTAAGCGTTGGGCGACGCCTCGGTGCCAGTTTCGCTCCTCATTTC
TCAATCCGCCTATCTGCCGAGGAGTGGTTCAAGCGGACAGTGCCAAGGGCTGTGGGTTCC
AACGCAAGTACCAGTTCCTTCGTTAAGGGGTGGGGAGGATCCTCGTTTTCCTTTCGCAAA
GGTCGTCAATCAAGTCTGGTTACTTACAGGCAATCCTCATGAAGAATCCCTGACGGTTAC
AACTCTCAACTAATTTAAAAGCCAACTTTCATCACGTCTGAAGAGGTTTCGTGAAAGGGA
CTTTGAAATATTGAGTGACGCCCAAGTTGAGGTTCTTCATGTGTCCCAGGCCCGATGAGT
GGCGGAAAACCAGTCAGCCGCTGCCAAATATAGGTTCGCGTTATAGTGGCCTAGCCCAAA
GGCTACTGCGATAGTTTCTCCTGCTTGGTGGCAAGTATGTCCGGGAGCCCTCGGTCCTTC
GACGACTTCACAACAGCCTCACTCGACGCAGCACGTCGTAAATCCGGGGCGAATAAACGA
CCCTTCTACCGATCATGACTTGCGTGCATGCGTTCTCGGCGGTGTAGGATGGGTCATACT
GTTCCTTGAGTAATCCGGGTCAGGTCCTCTTGGGAGCGCCTCAGCCCCGTGGAGGGTACT
AGCTAAGACCACCTTACTGTGGGTCCCCACTATTTCGGGTCTTGCGCGACACGGACTTGT
CGCAACTTTTTAGAGCATTTGGCCGGCCCCGACTAGGCGTCGGCGCGGGGAGAAGCAGAA
CCAGCATTACTTGAAATTACCCCTGGCCTTAATGGTAAACGATCCGAACAGCTGATATCG
TCTATAAAATTGCGAACACTTTGACCGCGTCGGATACTTCATCCCACCCCACCTTAATTA
CAAGGCAATGGTGTCCAACGGAGCATAAGCCCAGCTAATGCGCCAGGGGAGCACTCTCCC
CCCGGCGCAAGTGCCCTAGGAATGTCTTCGATCGCTGGGGACTATGCAAAGCGCCAACAG
GAATCACTGGGGAAGCCTCTTCGTCGGGGATGTCAAGTAAAGTACGTACAACCTGGGATA
CCATACGTCGGACGGTAATGCGACTGGTTTCGACCGGCTTGTGTCTCCGCCCTGCCTTCC
CCAAATACGGAGTATCACTCTCACCCTTCGCAGGCAGACAGTTTGTATCCGCGGCTTGAT
GGTGCCTCCGCTCCGGGCGCCGTAGCGGCTCCAACCCTAGTCTTCCTATCCGACTCCACA
CACCAGTTCGCAGTGAAGGAGGACAAATCGAGACCCCGCCCCTGACGTCTTGCACATTGC
TGACCCCATGGAACATTCGGGTCTATCCGGGCCGCTTAAGCTCGGGTAAGACGAGGGCAT
TTAAGCAACCAACAATATAGGGCGCGTAGTGTTATTGTGTCAGGGTCCTCCGAAGAAATT
GATAGTTCAATACACGGAATTTGGCATCCGCCCTGGTCTTATAGTGCTGTGTCATGGGAC
TTCTGTAAGGGATGCGGACAAGACCTGACGAAAGTCTTATACCACAGACCCCGGCGAATG
AATTCCTATTGCCGAGTTCTTGCACAGGTACGCCAAATGATACTCACCCCTACATTTTTC
CATATACGTCAGTAGACCACAATGTCTTTTACCAATTCCTTCATAGCCTTGGCGTAGGGA
AGCACGCCCTCGGAACTCAGCAAATGAATCACTCCAAAGGTGCGTGGGTACGGCGGCCTA
ATTGGACACCGGTGCGGTAAGGACTAGAGACAGACTCCCTGGCAGGACCTTGGCTGGGAT
CCCGCTGACGTCTTCACTGAGTGAATAGTTTGCGCACACGGCGAATCTGGACCAGCGCCC
CTACCCCGAGCTGTGAGACGTTCGAGTATCGCCCTGAATTGAAAGTCTTTATGCCGACGA
CTTCAAAATCTAATGCTCGTGTTCGGGGCCCTACTAAAGAACTCTTGTAGTCCTCGGTAA
CCACATATTCGTAATTATAATGTTTTCTGGTGCCCAAGTGTCCAATGTGCCACTGCGTAG
TTGGAGATGTACGCTATGTTTGGCGCGGAGGCAACCTTAACCTTAGTTTATCCTCAGGCA
AATAGGTTGATACTGCCGGAAGGATGCATCCAATTTCTCGAGGGCATTGTGATGGAGCCG
GGCGGCTTCGCCCTTCGCGGTACCCACGCTTAGTTAGGCTTTGACTGACGCGGCCAGCGA
GTGTCAGTCCGACGTGCCGGCAAAGCGGAAGTCTCGGACCTAAAGATTCGAATATCCTGC
GAATATAGCCTTGTAGAGGATATACGTCCCACTGGCACAGACGGACCAGCCCAACTTCTG
GTTACACCCGGGAGGTTAATGTATATCTCCCCGCTTATTCCTAACCCAATAATCCAGTTA
GTACCGCAGGCCTATTGCACCCCTCGCATGTCTCTGTTAATAGCAACGCTGGGTCCTCCT
GAGTCCATCGATGCGTAGAGTCCAGATGAGCGCGCGCCTCTGAAAGAGCAGGGCGCGCGC
CCCATCTCGGACCTGTCGCAACCCGAACGCCGACATCGCGGGGAAGCGCGGGCATCGATA
GAAGCTAAATGAGCATCCATTCGAAACTTTCGCGACAATTTTGTTTGGTTATATGTGCTT
GGTCTATTGTCCTACGTGAACGACCACACGGCATGGTAAGCCCAGCAGCGCTTTCTGGTA
TCAGATACGCGTGGCCTGCTCCTTTTCGCCATTAGGAAACCACGGGATTTTTTTACATCG
TTCTCGATACCCGGCTAACTGTGGAAAACCGCGTCTTTGACCTAGAATTCTACGGATTTA
CTTCGAGTGCGGCATCAGGCCACAATACATCCAACCATTGAGGGAGAGTTGTAAACCTAC
TTAGCGATTTAACATGCGAGGGGATAGTTTGTGGCAAGGGGTCAGGGCCACAAGGGTTAC
TGAACTTACTCCGGCACATCGAGATATGAACATAGGCGCGAAGTAACGGCAAAATATTCA
CGTGAAAAGGACAACCCGGTGATAGGCTGAATCCGACATTTATCAATTTCGCTTTATTCG
TTTCATACATGACCCCTGCACTTCGTGCAGATCTGTCCCCACAGAGGAACCGCAAAAGGC
TCACCCGTGTAAATAGCGGCGAGTAAACTGTTGCACGCCGGAGAACCGGTGACTATGACG
CACCTGTTACAAAGCGACTTACAAGCTCGACGTCCACATTGCGAGGGTGAATGTACAAGG
GTCGCGCTTCGACTCCAAACGTACTGAACTTTAGCCGCAGAAGGGATCAATATAGGCGCT
GACCTGCTATGCCCTGAGTTAATAGCTCCCTAGCCTACGGGAACGCCCCACCCCTAGGTT
TTGCTAGCTGAAATAATCAGCTAGCAGTTGACAATCCAAGACCAATAGGGCTTCGCTGGA
GACCTCCACGACCACCAATCGTTGGTGTGCCCGAAGACTACACCCATGACGTCGCCTTTA
ACCGGTGGTAACGCATCACCGGCGCTACCTTTTTTGAACTACTAGCGCCTACGTAACGAT
CCGTATCCGCGGGCAAATCAAATCGAAAGAGAAGCCGTGGTCATTATAAAGCACGTACTT
TACAATTGGGGGACAGAAGGAAGATTTCCATAGTACCCGGTGTACAGATATCAGGCCACG
GGGTATATTCGTACCTTCGATCAGCAGCGCTTTATCATCTTGTATATGCCCCCTAGGAAC
GCAGCTGAGAACAAATATTCGAGGCGATTGTCGGGGTCAGGTCGCGGTCGCCATACTCGG
TCTCACCCGTGGCACGATAGAAATGCGCATGTACGGACTAACGGGCAGTTTCGTGAGTCC
CCCGGGGGTGGCCTGCGATTGCCATTTTCTATCGTGAGATTGTAAATGTCCATCTTAGTG
ACGTTAACTCGACCTGTCCCTCCCAGCATTTGATCTTTGGCCTCATCGTGCCTCCCGGCC
GCCCTCCAGACCATCTGCTCCGAGTGGAGCTGCGATCCCGCTCACGGTGCCGTTGTGGTA
GACACACAGCACCTAGTTGTGATAGGCCGGAGAGTCAGCCCTACCCATCGCAAAAATGAT
TGTAGCACTAGCATTGGATGGATTGGTTAACATATTTTCGAAACCGGTTAATTTCGATTT
CACTTTTGCGAGGACAAGAACAAATTATTAATCTCGCGCTTCCGTCCGGCATTATACGGA
GGTAACCAATGGCACATTAGCTTCCCAGCAGCTAAAGGCGGTCTAAGCAACCGTCATTCC
GGATCAATCGATGTGATGCAACACAAACCACATTCAGGGAACCTACGTGCGGATCACTTT
GCACATCTCCCCAACTAATACTGCTGCTGGTGTAATCCCGCCTGTATGCGCAGAGCCATC
ATTGTAAACCACCTCCCTACGTACTTCCCCTCTGCGGTATTTAGCCTCAGCGCCAGTATG
GCGCAGTCGCTTCGGTAGAGCGCACTGATTCTTTGCACCCGCCAAGTCATGTGGATCGAT
CACTAGCTTACCTGGAACGGTCCTTCGAGCACTATCCCATTACCCGCTTCCTAGTACCAT
GGTCATATCAACGCCTCGATACACGGGTGAAAGGGGTCGAATTGCACAATAGTTACGTAG
CAGCGGCAGGTCTGGAACCCAATGGGATAGGGCGAAAGAGGGGGAGTGGGGAATACCACG
GCATAGCGCGTATTACTGCAGCTGAAATATAAGACCGCTCGCCCGGCAGTATTCTCTGGC
ACCAGGTCAGTGAGATCAAGACATCCATGGCTCTGCCGGTGTGAGGCCAAGGGTCTGAAG
TGGCGTTCAGCGCAGCAGGACTTTCTCGCTAATCGCACCCCGGCCGACAGCTCATCTATA
TGGCGATTCATTGCGCACCACTGCTACTGCGACTGGCGTGCAGCAGAAGCCGGCTATGCT
AACGGTATAAGCTCGGTCTTTATTCCCGAATATTGTGCCACGCTCTGCTTCCTATCGTTG
TACGCCCATCTGTCCACCGCACGCTCCTCTCGGGGACTAGAACGCTACGGAGGCTAGGTG
AGAAATTGTTGCTGGAGGAGGCGAGATTTGTAGGCCTTTGAACAAGGAGGTCGAAGCACG
TAAATAGTTCGGGGGACAACAGCCCCTTCCATTTTACGGTTAGCCTCACTGTTTGGGTGG
GGCTATCCGATTAAGAGGTGATGTAAATACGTGATTTGCTCCGACTATCGTAACTGTACG
ATGTTTGAATGCGAGGCCAGCGCCGGGTGGAACTCAGTCGTTCCGATTACGATCACCCGT
TCTGGCGTGTATCCTCTCCCCCCGTCCCTATCCCCGGGCTACGGTAATCTAGCTAAAGAA
CGTATTACACTCGGAATTGACAACGAATAGCACCAGGATCTAGGCATTAGTCGTTCCTGT
CACGCGGACACTAGGAAACATAGCTTAGAATGACCCCGCACATCAACGAGGAGAATAAAA
GCTGGTCCCTGCGGCGACAGAGAGTGACAGGCCCTCAAATTGTTTGCTCGTGCCGAGGTG
TTGCTTGAATGGCGATACGCCAATGTGAGGACTCCGACGATAAGCCGGCGGTGGAGTTCC
CTGCATGGGAATGGCCTGATTATGTCAGCAAATTGAGGGACATTGATAAGCGCGATCGCG
TGCTCGCTGGGTTGCTCAGACCTTCACTCATCCCGTGCTCCAACGAGCCTATACTGACCT
ACCTGGCAGGGAAACGTTACACAGCCTATCGGAATTCTAGCGCCGAGGCCACATTCAGGC
CTCGGAATCTAAGCGGATAGATGGCCAGTCCAAGGTGGTGGTATCGGAGTTCGTTGGTAA
GGG-TCGCGCGTGAAAAAGGTGCGATCCGAAGTTAGGGCGTTAATCTAGCCAGAGGACCT
TCGGAACAGCTGGAGGTTCTCGTTCGAAGCCCACATAGTTTTCGGTCCGTGTATAGTGAG
CAAGGACTAACGAACCGTTATACCACTAGCAGCTGGGAGCGGATAGATCGCAGTGCGCTA
CCAACCCGCAAGGCAGAACGCGACACACCAGAGGAGAAACCGCTTCTTGGGCACGCTTTG
ACCCAGGTAAAACATCAGGATTGGGCTTGGTATGAAAGACGCCCTGTTCTGTTTCAACCC
TAGGCGTTTTCTGGCTCGATCATGAAGCCCCCTAAATAAACTCCCTAAATGGCGTATGCG
GGAGGTATCGGTAGCATCTGCCCCCTAGCCCATGTGTGCCGTAAATTCTCACCGCAGAAA
GCCGTACCCAGTCCAGTGGCTGCGAAGTTCACTCTGCTAATATTGTATGAAGAGCTAAGC
CAAAAGTACCATCTTTACAGTGCCAAGTAGGTGGCGGCCGGGGCTGATGGGGATAAGTCA
GTAGTAGTATAGCAAAGCGTTACCAGTGGCAAGGCACTTCGACTCGGAAGGCGACACCTC
TTCATCGCGTACTGTGGAGTCATGACGCGCGATTTCTTAAGACAGCTTGGTCTAGCTCAG
TTCGGGAGTTTTTCAAGTTCTAGATGCTTCCGTTGCAAACTCGCTTTCCTGAGAGCATAT
GTGCCAATAAGCTACGAGTACCGGTCCACGTATAATAAATTTTGGAAGATTCCGCGTCAT
GTGGAAACGTAAGTCACTACACGTGGATCCGCTCTAAATCGAATTTCGCTGTCACTTTTG
CTGAGGCAGATCGCGCTCACGGTTTCTTATGTGAAAAGTCTTGTATGCTTGGCGCGTTTA
GCTCTATTGTTTGCACGACAATGCTCGGCGGGGCAACATTCGTAGCGTCGCCGCAAAGCT
AGTGCGGGGCGCACAATGCGAATTGGAGCACGTCTGTACCAATAGTATGGTATCACACAT
ATAGACGATGGGGGCGTTTTCCGCGAGCAAGGAAAGTGTGCTGCACGCTAACGCCGTACC
GGTTTAATACCCGGACCCGAACAAGAATCGGCCATGACTTTGAACCCATATGTTTCATGT
GCACCCAGAGGACGTCCAATATTTTTGACCCATCTACTTGGTGAATTTCCTCACGGGTTC
AATTCTGGTAGACCTACCTAATGGCTACTCCCGCAACCCTATGTTACTTTTGCCAGCCTC
CGTACCGCGATAGTCCAATCGTACGGAAGCGTAGGTCTCCGCGCTGCAGGCTGATGGACC
TCCGACACTGACCGTATATGGCACCACATCGGTCCTTACCCACGGGCGGACTGAGAATGA
TGATCTACACACCAGCGCGTTCGCCTGTCATCGGGTGTGTTTCTCGCACAGGTCTAAGGC
AACAATATTTTCTAAAAGATTACGATAACGGATTCTTAGGCCCAGCTGAAATGCTTTCGC
ATTAGTTCGTGTACGTAGCGCAACCGTAGAATATGTTACTGGGGGCGGAATAGCGCCGAG
CACCAGGTTACCTATATGGCTTTGGAGCAGAACTCTCATTTACATTACGGGCGCTCAGAC
ACACCTTATGGAAAGTCTCCTGATCGTCTCCCAAACCTCGGCGTAGAGCAAAGTTCAGGT
GGATCGGTATAGCGCGTTCAGTGACTTTCGCCGGTACACTGTTGGAATATGAGGCCCCCT
CGTACATATTTATTTGGCTTCCACAAACAGCTTCCACCGTCCTGAGGAGAGGGTCGGTCA
CCAGAGCTTGTCTGGTGGCCGCAACCGTATAAGCAGCACCTTTTCGCTTAGTGAACGTTA
CTGAGATTTCTATCGGCAGGAGGAGTCCTAAGGCTGGGGGATACTCACGGCTTTCCCACA
CTTTACAAACCCGGAAGAATAAGCCATGGAGGGGGATCTAATGCGCGGTCAAATCGTTTA
TGCGAGCGTGACTGATCTGTATCTCGCCAAGAGAGATGCACTTTAAGCCCGCAGCAGATA
CGCGGAAAGGCGGCGTGGATATCACGGCGATACAAACTTGCCGAGCGTAAGGTTCAAGGC
AGACGGCCAAGATCTGAATTGAGATCCTGCTCGTGGGTTTATCGACCGGGAAGGACACTA
TAAAAGGCAAAAATAATGTCGCCACATGGCAGGGCTAGGGGCCTTCGACCACCGCGTAGA
AGGGGAACCGTAGAGGATTTACTCGCCGTACGACAAACAACCTAACCGACCCCTCCGACG
CAAGATTTCTGTCTTTGGAGTGAGTCGGCTGTCTGGGCGCACGGACTTTCGGCATGCACC
TCCAGCGGCGACCCTTACCGCCTGCGGACGCCGGGCTAGGTGTTTCGACGGATTCCGTGG
CCGTGAAGTACTCGTGTAGCATCTTTCCGAGCGGACTATATACTATACCTTAAGGACCAG
CCCCTGTTGTGATGGGAAGCTTGGCTCAGGCAATCAAGTGCCGCCCCGCGCACACTTAGC
GCGACTTGCTGGCGCACTATTTGAAGGTCAAGGTTTCCCCTCGCACCCTGGCAATGGAGT
AGTAGAGTGGAGCGCGCCCGCACGTTATACTTAAGCGGTCTACGTACAGCAGAGATTGTG
ATGCGCGTGTAGAAGCTGAAACGATGTTCCGCTCTTCACGATTAACCCCACCCCTCATCG
GTACGACCGACCGTAGTGCGGGTCAAGTGTCCCTAAACGGCCCGCCAATCCGAGATCTCT
AAGTCTCCCACAGCATCACGTAGGTGGGGCCTGCCGCTGAAGCAAAAGATTACGACAGGG
CCGTCGCTGCGCGTGGTTACGGGGTTTGCACTATGAGCGATTTATTTTGCGAGCATCACG
GCGATGGATCGGGAAAGGGCGCGTACCAATGAGTCAGCCCTGAGCACCTGACGGAAAGCA
TCCGGACAACAGGTCATGAGAGTTCGGTAGCGCAGGAAAATGCCCGGGCAGGAGCAATAT
CAGGGTCCACGTCGAGTCGGGGTATAGCGCGGTCTAGGCTCGCCAGCATATCGGTCGGGG
TGATCGCGTATGGGCTCGTCTGGCGCCAAAAATTCGCTCGGATTTTACATCCGGAAGGGG
GTTGGGAATTAAGTGGTCGGTGGGCAGGGCTAATTAAAATGGTTTACAATAGAGTGAGCG
GCGGGTCTTACGAGTAGAACTGAGACAATGCCAGACGGACCTCCAGCAACACCGAAGTCA
CTATCCGTCGCGAGGGTTTCGTGTCCTCTCGACATGAACACTCACAGAACGGGCAATGGC
GTATTGGTAGCGGGCACTTGGACTGTGGTCCGTGTGTCGTCCCGGCGCACGCCATAAACC
GCCGAACCAAATACGGCAGCCCTTGACATTGCTGTAATGCCGGTCCTCATTCCAGTACTC
ATACAGTTGGACCTTCAGGCTGCATCGTGCATCGCGGGCGGCTCCAATGGGCCTCGCGGA
CCCGACGAAGTAGACGCCCGAGCCCACTTGCCCTTGCCCGTACGAATCGGCATGGCAGGC
TTTGTTAATAAGTCGGACTGAGATCCAGGTGGGTAAACGGGGAGCATCTTAAGAAAGTGA
TGCTATGTCTGACTCACAATTCACGTGCGAACTGGGCAGAGGTATCTTAGGTGCGCAAGA
CACATACGATACGAGCTGTGGGCAGTCCGCCATCAGCTGTTTTGGCCTAAAGGATCGCTC
TGCATTCTAAAAGGGTTGATGTCATGTGTAAGAAAGCAAGATGAATTCTTAGCACGGCAC
CGGTTAAGCAATGATGATGGACGGTAGGCCTCGGATGTAGCTCGAACGACTCGCCCAACC
CAATCTCGTCTGGGGTTGAGGAATTGCCTGATCACTATTGTTTATGGGGTTTTCTACGGT
AGGAGGCATCAGAGTAACCGGGCCAGGGGCAAGAGACGCCAACACCAGGTCTTGTCCGAC
AAGGAGGCACTCGGCTAGCGAAGGTCTATGCGTGTCCGCGAATAAGTACGAACGTAAGCC
ATCATGCGCGCTAGACGAAGCGTAAAGATCGACGATGAAGAGAGGTCCAAGTGATAGGCC
TTATCTGAATTGATATGTTGCGAACAGTCATGCATGGGTACAACGCCCCCTTTGGTGGGG
CCTGCCGCTACGTAACGGTCCAAAGACAACGGGATCAACTACGATAAATATGTAAAATAC
ATGTACGGTCTTTGGGCAGACGGATCGGACGCAAGCGGAATAATGCGGCTAATACTCCAG
CGGAAATGAGGGGAAGACCAGGCGGGAAACGGAAAATACGGACCATACGGCGTGGCAGAA
TGATCGGCGGTGGAGACGAGCGAAGACCAAGAGCACCGAGAGATACACGCCAGGAGGGCG
ATGCACTACAATGACCCACATGGGCTAGGACGAATGAGAAGAAGAGAAGTAAGGTAAAGG
CAGAGCAGTGAGAGTCTCTCGGTACACCTAGCTTCCTCTCTTTGCCCAAGAACTGGATTC
AGGACGTGCCGTTGCGTGTGTGTTACAGCGTGTCGAAAAAAGAATGCAGCAGATCTACGA
TGGCGTTCGGTCGAGATGGGGGGAGCACCATAGGCAAGTCGGGTGTGAGATGTGAGCCGA
CAAAATACTAGAACTATTAGCGTCGACCTGCAAGCCAAACGGGGTAGCGACTAAGAGACA
CCGTTACGGCCAATGAACACTTGGGGCGGACAACGCGGAGTAGACTAATCAGACTCTTGC
GATTCGACGGGTATGCCATGCGGTAACGTGAAGACGCCTGGCCTATATCAAGGCAAGCCG
TGGTGCACCAATAGTTATACAGAACTTCAACGTTTCAGCGACACGGCAGGCGCAGCCCAG
CAGGCATGATGGGCCACTCGCAGATCGATGGACTGTTTGACGGCAAAAGCCTTATGCAGG
GAGAAGCTTGGGCGAAAACAACGCTAGAAATTGTGTTAATCATGCATTACTTGAAGGTTA
ACATAATTCGATGCGTGCAGCCGATTTAGACTCGTTAGCTTTCCGTCGACAGACGGGTGC
AAGTTTCAGCGCGGGTGGGGGTACTAAGGGTCACAGGATAACCAGCAGGGTGCATTGATC
AGGTTCTGAAGCCACATACCCGGGTGAGTGGCTGGATGTGATGCTTTTCTGGTGTACCTG
AAGTTTATTATATGCTCCGCGGTCCGCCCTGCGAGTTGAGATTTTTATGCTGGGTTCTAT
ACAGGGTCCGACGGACGTACGGAAACTAACTGGGCATCTGTGCATAAATGTGGCCTGGTT
TGACGAGATACCGCAGTTCTGGCATACTACAGGAATGAGTTTGCTGAAATCGCAGGCCAG
CCTCGGGCTCCGTTCCTGGGCCGGTAACGGACGGCCCAGAGGGTAGTTATACGCAACCCG
ACACCAGCATCGCTGAATTATCAATATGTATTAAGCAGAGCTGCTCGCCATTACTAATGT
GCCCGCCCTAAACGTCAAGGGATCACGTAAGGGCATCGTACTTGTCATATCCGGAGATTC
AAGTGGCATCTCGTGACCCACTCAGTGAGGCATAATCCAGCGACGCACGTGCCTACTAGC
GGACAAACCTACGCCTCAATAGAAAAGTAGACATACTAGTGAGTTGTCAATTATAATGTA
GATATACGTGTCCAGGGTTTGGATGGTACATAACTATCCTGAAAACGCTATTGATACCCT
TCCAGATTCACCGATAGTGGGGCCTATACGCGGAATCCGGTGCCACTCTTGTGCGCCGGT
TGATTTTCAAGGCGGGTATACTCCACTTCCTTATACATCCTAGTGCCCTGGGTACTCGAC
CGCGGAGAGGAGACCTCCCAAAATTAACCAGTGCCACTTGTGGTAGAAGAACTCCTCTGA
CTCCTATCGTGTATGAATGCATCCAAGAGTGCCTCTCTGCTCGCTCGAGCGTGAACTGTT
ACA-GTTGCGCTGGCGTTCATCTAATTCTACGCACCATAACGCATCAACAGACTCGATCG
CCTGCTAAATAGTGGGGAAGGTAGGAGAATACTTCTTCTTACTTTGCACATGGGGTCTTG
AGTCTGGTGCCTAGGAGGATTATCCATACAGGACCACGCCGCCTGCGAGGCAAATTTCTT
TTTGAGTGTGGTTATGTAAATTAAATGCGAGAAAGGCGTGAGGTCGTCTTGCTCTCTGCC
AGATTCTGCTCGAGCACCATCCGGTGTAGTAGTTGATGGAAATTCCGAAGAGTACTAGGC
CTGCGTTCGTAGCGTTCGGGCCTAGCTTTTGTGCGTCGTGGGGATGTCTGACACCGTCAG
ATCTGTAGAGCAGCTATGGAATCAGAGAAGCTCATTGACACGGGAGATCACTAAACCTTT
CATGGCTGAAAAACCGATGATGGGAAACTGCTCACGAGCTGTTGGTTTCGGGGCCATTAC
GTATCAGTGGGTAGCATCCAACTCGGTGCGTCAGAGACTCGCGGCGGCGCTGATGATAGC
AGACGCGACAGCCCAATGGGGGAATCGCACGTCGAAGTTTCATGCTCGGGTAAGTCGAAG
TCGAGAATTGGGGTGCCCCAGCGTACAACATGTAGGCACATAAAAGGTGGACGCCTTCGA
GCCAATGTGCGTGGGATCACGGGGAGTGCGCTAGGGTTCGGCGGGGGCTTGGGCGAAGAA
GACCAGCACAGACTGAGTGTTGTGCTAGAGTCCTGATACAAAAGCACAAACTTTCAAGTC
TGCAAATCACACCGATCGATCAAGCACCGCTGGAGTCGGCGCAATCAACCTAACCACCAG
AGCATCGAACCGTAGGGCGAGCACATATTATGTATCGGAGATGGAATCATGTGGGGGGGT
CCAGCCACCTTATGGCAGCAACCGCTCTGCAGGAAAGGCGTTTGCTACGACTCGGCGTAG
CCATCGTTCTGATGGGGTTCAAGGGGAGGGGGATCGGAGCTTAGTGGAGCCGCCATACCC
AAACGAGGCGAGACGAGGGTTGCGCTGCGCATGCTGCGATGGACGCACTATATTCTCTAA
GCTCCTAGCAGAGTAATTATACAAAACGCAATCGGTAGTGCAGCGTGATCAAGCAAGGCC
ACTGCGAAGGTCGTCGGGGATTACATACCCTCCCTCCTATCCCGGAGTATGCGCCTACCA
TAGCTGCAGCCGGAGGGCGACGCCGGGTAACGATGATGTGCGGCACACGGAATATGGCTA
TGGGGCGTAGTTAATATAATGGCAAGGCAGCTTACATACCCTATACCGGTGATTATCATC
ATTAGCTGAAGGGGCGAACTTCGGCCTTGGGAGTAAACGACCGTTAATAGGAGATGCCTC
TGTGAACACAGATAT-CGGCTGAGTTAGCGTCCTAACTGCTGGAAGGGCGTATGGATCGC
AGATCGTCTTACTGCTCCCAAGCAGTCGGAGTTAGGCGACTTAGGTTTAACGACCTTGAG
GGTATTCATGACTGGAGTCGCGACAGACGGACTTGGGCACCCTGTGGTAGCTGTGGTTGT
CGCACAGGTTATATGGATCGAGTGTAATTAGATGATAGAACTCCAAGACCTACAACAACG
CATTACCTAGGCCAGAGCCCAGGTAGAATTAGCGGTCCTTCTAAACCGCCGTTGGGCTGA
CCATGGGTGCGTCTGAAACCCGTAGCCAAACGTTGGATTAATTTACCACGATTCGCCGAT
CTGCCGTTTTGTGGGGGCCAGGCTCTACAGGAACCGTGTTACGAGGGAAGCAGCCCCCGC
CGTGAGGACATAACGACGATTAGACAATCCATGGGGGGTGTGTTGGCCGAAAGGGGCAAT
TGACTTAGTTTCTAAGTCACCACCAAGTGATGTGTTCGTTTAGTTTCGGTTCGGAACTCC
TATATTCCCTGCCCGACCCGCAATTTCTTCTACCCGACAAGCGGCGTTGGGTTAAGGCAA
GAGGCAGCCCGGATGGAGGCCCCGTATCGAAAAACGCGTGGAACGCGAGCCTTTTCGAAC
TGGCACGAAAGTCTGACCCGGTCTGCGGGCACTTCTCCCAGACCCGTCATCGCGCGATCA
GGGAGGCCAGGCGTTAGTGCGACATAGCTTCTTATGTAGCAGTCCGAACGGCCGGGTCGA
GCGGCTGCGGTAAATCCACTAAGAAGCGGCACACAGGTCAGCGGGACATGATAAAAGTGG
GACCGTCATTGGAGCAGAGCGGGCGTGAGGAGTGGAGGAGGAGCAGGCGTTTTGGATATG
AATGAGCCTCCTTGATGCTGTAGAGACTCGGGTCATGCCGTGGGGAGATAGCCATAAAGG
GTAAGTCTAGGATAGGTCGAAGCTTAAAATGCGGGGAATGCGAACAGATCCTGGGATCGC
GTCGCGGATTGGTAGAGATAGGACGTAGATCAGCACACCATTGGTTTGCCCAGGCGGCAT
CGACACGTGTCCGTCCTCGCGCGCTTAGTTATGAGCTATCTTCTCCGTTGCAGCATGGTC
GCTCTTCACTGGTGCAAGCGTGACCAGCTCGGAAGGAGCCATTAAGTGAGTTCCCACTCT
GGAGCTATAACATGGTGCCTTGTTCATCAACCTCCCAGCCTCGGTTAGGGACTAGAAAGG
TCCTGTCGTCGTAGAAAGATAAAACCTTTGAGGCGTAAACCGGCGGAAACGTTAAGCATC
AAAGCCTAAACCGCCGAAACCGAAGAAAACCGGTTAATAGTACAACGTTCGAGTGTTACT
CTATCTCCGTAAATGCATGGCCGGTCTGTAAACACACCTTTGGCCCTGCATAAGCCCCCA
ATCCTCCCTTCCTGGAAAGTCCATGCGAGGGTTAGGCGGGGCTCGGATTCAACACTGCGC
GCCGCTCGCTATGCCACCTATAATTCTAGATGGCGCACGTATGACCGAAGGACATACCCA
TAGAAACGCGACGTGTAGTCACTTGGTGCCCGCTCTTATCACACGCGACAAAGGTGGGGT
CACCCGTGTCCCGCTGACCGGGGTATCCACTTAGCTTGGTCGATCTTTACTACTCATGGG
AGATTCTTACGGTTGCGGTCCTAAATCGTCCCGTTGGAAACCATGTGGTGGCCGATCATA
TTGTACATTTTGATCGCGCATTGACTTCTTCTAGCATTAATGTACCGGTTTAGAAGACGG
GACTGGTTGGTTGGAGCAATGGGTGCGGTTAGATCGAAGATGGGGCCCCACTGCTGCGAT
TAATCGGATGATCAACGAAGTTCATAGTTTGGGGAGTGCTATCGCACGACACCACTACGG
CCGCACCCACGTAGGCTAGTTCTACACCGATCGGCTTGCCCAATATGTTTATTGTGTCGC
TAACAATGTTGTACATAAAGACGCAACGGATTGCGATATGGGTGCGTCCTAGATTCGGCC
TTAAGTTCTGTCCCTTCATGGGCTAAAAGGTGGGATTTCTGTAGGTGGCCTTTGTGGCGC
TGGAGCCGAAAGCCTAAGACCGCGGGGTATAAAATGAACGAAGGCCCAAAACGAACGGAT
CACTACAAAACCGACCTGATAGTGGGCCTTTTGGAAGCATCTGTCAGTCTCTAGGCCCCT
TCACCAAGTGTCTTTATGCCTCCTTGGCTATGTTGACGATCTAATACCGAGTGCCGTTCA
AACATCTCTCAACCGCGGCCATAAAACAAGTTGATTCGTACCGCTATTATCCCCCCTAGA
GACGG-A-CCCCTTCGCCGAATTTAGAGAAACTCATGAGCGTGCTGGACCCGGGGTCAGT
GACGCTGTTAGTGGTCATAGTTTGACGATTCTCGTGGACCGTGGATGGTAACGGCATGTC
CATGCTGGGTTCCGTGACCGACTCGGCAACGGCGGGTCGAGGTTGTCGTAGTCGCAATCC
CACGCTAGCTAAGCAGAGTCCTCAGCGCGACAAGACAGTAGTCAACATAACCTTCACTAG
GTACCATCTCGATACGAAATGCTCTGTAGCTTTCTGTTTCTAGTAAAGCAAGGAATTGAG
TTAAACCGTGTTAAAGGTATACTAGCGCCTCCTAAAGTGTAGTAGCATGCACGCTCCTCC
GAGTCTTTACGCAACGCACTGCTTTTCACATTGTATGTGGTCTCAGGCACCTGTAGTGAA
CGGGGATCCGGAGACAACAGTCAGCATTGTTACGCGATGCCTTTGCGTTAATCATGTCTC
ATACATCCCCGGGGGTCCTCCCGATCAGCCCCAGTCTCCCCCCTCCATCGGGCCACCTTT
TGCGGGCGTCCTAAGGCAGATCCTTCGTGCCACCAAGGACAGACATACGGTGATTGTACC
TGGGGTCTCTTTATTTTAAGAATGTCGAGAACTTCTTCTGCCGCGCCTAGCGCTCGAACT
TTCCACGCCCTTGGTGCGGACTCTGATTTCTATGATACGAGTAGTTAGAGGAGGTATGCA
GGCCTGTATGGTGCCTATAGGTCGCAACGTGTGTCTCGCTTTCTATGACACAAGTTAAGA
ACATGTCATACGTACACCGTTTACCTTGTTCTCGCCTCGCAGGGCTTGTCTCAATCAGCC
TGATAAGGAGCACTACCTAATGTCCCATTCAACACGAAGGAAAAATTGAAATCTCCTGAG
AGAAGCTGCCTAGGTGGTCAACTTGCGTAGGGAGAGGTCGACTAGTCTAGTCGTGTTTGT
AATAGACCATTGCGGTACTGTCGCCGCTGCGCGTTCGATCGCCAGTTTTTTCGCGGCGGT
CCTAACTTTCTGGGAGGACACGGCAAGACAAACTTCCCCGGAGCTTATCAATTCGGGAGT
TTCTTTCGGCTAATCTCCTCATCCCCATCTCGTCTGAAGTAAGGCTGCCACCTTATTCTT
TCCTTCCTCTGCAGTATTAGGTACGTACTTATTGTTTGTCCATTACACTAGTTTTTCAAG
AGGACCCGGGAACCGAAAAGACACTCGTATCGAGCACGACCTAGATAGGGGAGGAGTGGG
ACTGGGTAGGGGAAGCTCGGTAACCAGGGCCGTAGCTAGAGAGAGGAGGGACGAATCAAG
CTAGGAATATACGGGAAGGGTGCGTACACTCGATAGCGGGCACACAATCCGGAGGACCGG
GAAATAGGGATCAGGAGGCTTCAAATCACCATTGGTGCCGGAGGAACAAAAAAAAAGATC
GCCAAACTACCGTGTTTACGTAGGAAGGTACTGGCGCTGCACCGACGAGGGTACAAGGTG
CGCTCGTTCAGGAGACCCCGTGTCTCCAGACCGTGGTCGTGTTACGCGGTAAGCACGCCG
TGTTTAGTTTACGCCACGTGCGTCAGATGTTCCCCCGTCCAAGCCTGACCCCCCTAGTGG
CCCCGGTGAGTGGCGGACCCCTAGAGCGCCTTCCTCGTCAGCGCGCCAAACCACCCGAGC
ACTCTGGTAGCCCTCGACGGTCTATCGGCCGCGCACTGACTGCCCGTCCCTGGCGAGTTC
ACTTACGGTTACTGGCTCGACGCCCCTGTTTTTCTCAGTTCTAATGCGACAGTCGAACCT
ATTGTACTGTGTTCCAGCCGGGCTGAAGCGCCACCAACATCATCTGGAGCATTCGGGATA
AGCACCCCTGGCTGGAAGCCTACTGGGACGGAAACGTCCAGTGAGATCTCACACCTGCCG
GATGAGGGCCGCTGAAGAACTCAAAACAACGTCGGTTATCGCAGAACGACCATCAGAACG
AGGTGCTGTGTCGGCTGAGGAGTCCGTTACCTGACGCGGGAATACTTTCCGCGGGTGGTC
CCCGACCTCGGAAGATGACGGCTCGATGATGGGACATAGCGGGCCAGGACAATTCGCCGT
GGTCAGAACTTGAAAGGTAAGGCGCTCTGGCTGTGTCAATGAGTTAGGTGGACCCCGAAA
CAATAGGAGCCCATGGCGTTGTAGGCACTATGAGCCCCTGTTCTGCGGGGTTCGTTATTT
AACCGCGCCGGATATGTTCATACCGTTAAGTCAACCCGCGAACACGGAACCAGCCGCGCC
ACACGGCATGTCCATACTACAGCGATTAGGAGAAAGTGCGTATTCGCATTTTTGTCCGTT
ACAGACCATCATTAGGGCGAAGTCTAGCGACGGGTGACGCTACGCGGCCGTGCCCCAGCC
ATGAAGGGTACGCCGACCGAGTTTGAGGCGCATGACGTCCCGTGAGAATACAGGACTGAC
GACTTATGCTAGCCATCAGCTCGGAGAAGGTAAATTTTAGACGGGGCAGCGGTAGGACGT
CCCGACCAGCGCGACAGACGCTCGTTGCGAGGACATAACATTCGGCGCCATGTTCTCGGT
AACTGTGGTTATTACACAATTTTGCCTTAGCGCTCAGCAGCTAAGCGCTAGATGAGCATT
CCTAATGCTAAAGGTAAGCGTAAGAACGGACACAACGCGTGGATTAGTCAGAGCGCACCG
GTGCGTTCAAAGCCAAAATGAGGGCATCGGCACTGTCGGGGGTGAGCCCGACCTGCCGAG
TCTGACACCCCGCCGGCCGACCAAGCGTTGGCACCCAATAGAACACGCATCCAGAGCAGA
TACCATGAGAAAAACCATCTCACGTGATAAAGGATGCGCGGGAATGCACGAGGGGTCGAG
GGATGCGACCGTTCTGCGGATCTGTAACAACGCCGATGCGCCGGACCTAGCACCAGCCCG
ACTGTTGAATTCTGTGGACGGGTAATACTGTCCCTCGGTTTGCAATGAAGGACTCCCACT
TATGCATGGCCCCCGCGCTCTCTGTCCGTAACCACTGCGCCTGGTGGTAGCCCGCGTACT
GAGATACAAGTGAGCGGGGACTGCACACAGGAGTAACGGGCAAATACGATAGGCGATCTG
GGCCTATAACTAGGATCAGGTACAGAATCGGTACTTGGCGGCAGAAATATGAATCCATCT
CGGGCGTAAAGTAGGTCCCGGGCGCGGGGACACAACGATGTGCCACCGTGGTGACCGATA
TTGCAGGTAACGTGCCAACAAGAAGGGACACCGGTTAATAGTGTAAAAAGGTAGCATTAT
GCAGAGTACCAGAAAACAGGTACTTTAGCGTCTCAAGCGGGTCGGTTAGACTCGGGGAGT
TGTATCTGCTTACGGGCCCAGAGGGCTAGTACACAGGACAAATGTAAGCAGTCAGGTGAT
TAAACTACACGCGAGGGGACGAAGAATCATACTTACGGTGCTCGGCCTAAAAAGATTCAG
TCCTCGGGAATGAGGTAGTTCTGACAATTCGGGTCTTACCCCAATGCGCGAGGGCTATTG
AGGGGAGCTCAGATAACTATGTCACATACTTTATGGTGCCAAGGGCGGGGCCAGTCAACG
ATTGGCGAAATACGGCTGAGGCCGAAGTCTCTTTTTAGATACTGTTAGTCTCTCTGAACC
GCCTCTTCTTTAACGGGCCTTACAATTTACACTAACAGCGGGCGACGTCGGAGGTCAGTT
GAAAGGTTATGAATGATCCGGGGGGTAACCTGAACAGCATAGGCGCGGGTTTGGATCTTA
GGTTGGAAGTTCTATTGCGACCCGAAGCCCTAAGTATGATTAGTTCCTCAATCCTCTACT
CCGCGCCGTCAACTAGCGATCGTCGGGCCACCCGTGCAATGGAGTCATTCCACATGGGGT
CCCACTTGAGCGGCTTTCTTCGAAGCATTTCCGTCGGATTGGCTGACCAGCCCCATGAGA
CCCTCCCGAGCTGGAATGTGCCCCCGGTAGACCGGTTTATGTGCCTACGTAAACTCCAGG
TCTTGGGGGAACCATGGGCGAAACAGGCGTAGCGAAGGGAACAAGACGGTAGGGCAGTCC
CAGGCGCCGAGATGAGAAGGAACGAGATCCGTGCCAGCAACCCGACATGAGAGAGTGCAG
GACCACAAGGACCTTGTGGCGATCGAATGGTAAGGTCATAGCTAAAAAGGGGCTAACAAC
GATCAGGAAGTCGAAAGCGTAGTCTCGGCGCACGATTGTAGAAAGACGGCTAGAGGCGAC
AGTAATGAGCATCCAACGAGCCACCCTAACAGGGTTGCACAACGACGAACTCTGGTTATA
GCGGTCTCCCGGAGACATCATCAGGTTGTGCCCCTTCGTCTGGAAATAGCCTGCGCGGCC
GCGCGTGGCGCTACTTCCCTGGCGCAAGCCTATAAGCAACAGAGCGCGTGACAGCTGTAT
GAGAATGCGGGACCTTCGATGGGAGAAGCTAAACGAGTGAGTAGTCATCATTAACGGCTC
AGCCTAGACGCGGTACGTTTACCCCTTAGTGCTCACCCTGCTTCTCCTCCGGTCACAACC
GTCGATTGAACTGACGATAAAAGTAGCTCCGCCCACGACCCCGGATGGCAGCATCCTCAT
ACTCCTGTTTGTCGGCCATTCCGTCTACCGTGGTGATCTGACCTGGGGATGTAACAGGGG
AGGTATCCAAAAGTTCCGTAGTACAGGAACTGTCGATTGCGCCCAACATTCTCCATTGAT
CGGTGTCCTCGAAGCTTACGAACTAAGAAGCAGGATCATTGGAGGCCCTCCAACTGCTGG
ATAAATTACCCGGTCACTAAGCTTGCCTCCCCGGAATAATAGCTGGAGATGCAGGGGCAG
ACAAAGGAAGCGGGTCACGAGCTTGGCTACAGCTCTACGCTTGAACGAGACTCGCATGGA
ACATTCCTCCTTTAGCCAGTAGAAGGACCGGGGGTCCGGGTTGGTAAAGCTCGGATCGGG
TCGAACACCTTCAGCGTCTTACTCCTTAAACCGTCGGTAGATGATAACCCTATTTCCGTT
CCTTTGGCCCATGATTTTTAGTAACTGGAATGTTACTTATATGGGAGGTTAATCGGAAAT
TCTACTCTTCAGTCGGGTTCTTTACTCCTAGCAGCCCGTACATCCTTACAGAGTGGTGCT
TTGGCTGAAGGCCGACCTTACTCACAGGGACCCGAGCGGCTCGGGAGTGGGTGGGACCTG
ACTGGTGGTATCGAGTTCCTTCGCTCTTACGGTATTGCAAACAGTCGGTCGGCGCCAACG
CTTCAGAAAGAAGAGGCCCCATGCGGTTTCAGGTATTTGACTGTTCCCGAGCTAGACGTA
CAACGGCACTATTACCTAACTACACCAACGGGGTAACAAAGTAGCCCGGTTCTTCAGGAA
GTGGCCGCTGTAGTAGACGATTCCAAGGTTAGCTACTGGGGGATGATCCATATCCATCTA
CTTTGGGCTAGGTTCGCCGGCACTAGAAGAGGTGCCAACGACTCGTATCCCGAAAGCGGT
CCACGGCGCTCCACACGGAGCCCCGAACGTGAGATAAAAGACTGGTATCCTCCCGATCGA
AAAACTGACCCTACTCTGCGCAACGTCGCTAGTTGTCACTTGACTGGAGGAGCCCGCTCC
AGATCTGCTCGGCACTCCCCTGTTCCGATGAGAACCCTTAGAGTAGTTGTAGAAAGTCCA
CGCCGAGTACGATGTCCGTAAAGCTCGGCCTCAGAGCGGCATCTTACATGCAGCGTGTAA
GTTTACGGCACACATGGGCTCGCATATTTATCAATTGGTGTCCTGAGCACAGCTTCCATT
GTAGGGGAGGTGCGGCCTCAACAGCCTTCGACATTTCACACTAATCCACGGCCCTGGATA
ACGGAGAGCGGGACAGGTAAATACCCCTTAATCATTCGGCAGAGGGTTCATTCAGGCACA
ACCGCTTGTCGTAGTGGAGGATCAGTCAGGTCCACGCCTAGACAGCCGCTGACCTCGGAG
AGAAGCCTAAAGCACATCAACTATTCGGCCGGTCGTTCAAGCCAAACCCCATCTCCATTC
ACAGTCTTAACTGCCTCAAGGAGGCCCAGTAGTACTGCAGCAACAGTGGATTGTATCCCC
TACCGCGATGTGCGCAGCACGGGAATAAACTGTGCACGAGTGTCGGATCACCCGCGAGCT
TGGAGGCAATGGCGATAAATGGACTTTCGGGGACTCAGGGGCGCATAACAAGTGGGGGAG
CAGGCATGAATAATGACATTCGTTCCTTGTTGCAGGGTCAGCATGAGAAGGAGACGATTG
TATCGTGTGTGGTTAAGTGTGTCTCATATGCGGGGATCTAATTTTACATCTTATACCGTC
GAGGGCTAGCAGCCGTCGCCCTGCAGCCAACGGTGGCAATGTTAGCCGTCCTTGTATCCC
GTGTCCCAAGAAGCACACAAACAACAGCTCTTCGGAGGTTGGACGCCAAGACCCTTGAAC
CGAATCGGATCTTGGTGACTCTAGTAGTAGTGCCGGCCCAATATAATACTGAACCACAGG
TTTAGTAAATACTATGACTTCATAAATTACCAATAAGGACTTCTTTACGCCAGGAGGAGA
CACCTACTCTTTTGGAGAATTGCTGGCAACGGGTGATACGGGCATTCTGAGTCTGCGCAG
GAGGAGCCAACACGTGTGCAGCACACATATCAGAACGGTAAAGGGTCGGGAAGTGCACCC
ACCGTTTCGAGTTAAAGCCAAGGAGCTCAGGGCGTGTGAATCAGCATGGTTGTACGATAG
AAACAGAATATAACACACCGTATCCAAGCCACCGTTGTTTCGACATAAACGTGAAGGTAG
TATTAATATCCACCCAAGGGATCCCAGAGGTAGTCATGTAGCACTGAAACCCGTATGGAT
TAGGAGTAAGCCCCCTCACTGCACCTTGTCCTCTTGAAGACCGACTTTGCGGTTCAATCT
AGCGCCCACCTGTTACTTCCTTTCGATAACCCTCAGTTGTGCCCTCTTCGGGAAACAGGG
TGGCCAAATGTGCACGGGGAGTCTCCAACCATCAGGCCCCGACGTGCACACCGCGTCCAA
CTCCTTGGAAGGCACTAGCTCCCCATTACACCGAGTCGCCTGTCCCCAGTGGGACCTTTC
GTTTGCCAGCCGGTCCAGGGGACTGTGTCCTAGCCATGGGGCGAGAGACCCCGAAGTGCA
TGAGGGCCCAGACCTTCTCAGCCTCCGGCAGTCCGTCGACCCATCGCGAATCATTTGCGT
GGATAGAGAGGTGCGGAGCGGCAAATGCAATGAAGAAAGGATGCACTCACTATACAAGGA
GAGATAACTACCCCTGGATGGTGAACGGTTAATACACGCTTTCCGAAGAGGCGAGGGTCC
GGCACAGCGGGGAGAGCGTAAGTAGTCGAACCGCAGCAGGAGCAACGAATTGACAAAGAG
AATGGGTGATTTCAACGATGCTCTTATCTATCCAATTCCATGCAAGACCTCCCCGAATGC
CGAAAGGGAAAGGGATGCGAGAAGCGCCAGATACTGTGAGGACATGCCATCCTACCCCCA
TACGGTTTCAGTTATAAAGGGGTGGATGCGCCCCTATCTTTGAAATGTTGTGTTAAAGGA
GGTCTGATATTTTTTGTGCCTTGCGGACAACCCCATTCAAACTTCAACTGTAAGACGTCT
ACAGGTTAGGTATAACGGCCTATTGCTGCGGAAAGACACAGGTCCTGTGAAAAATGGAGG
AGTGCCGATCCTTCCAATATGGAGCACACATGTAGTAGTAGTTAGAGCGCTACGTGACAA
CGAGTATTCCCACACTATTTTACCGCTTAGCACGAGGTGCTGCCCGCAAACCTACCACCG
GGGGCTCTGAGCCCCTTATACCTATACAATCATCCGATTCGTCAGATGGTGGCTTTTTGA
CACCTCGCGAGTACGGAGGGGGTAGCGGCCAGTATTTCGCCTGTGTATGTGTCGTTAATG
AAATGAGGGTCGCCACCTCGTTTGTGCGAAGCACGCAAAAGAACACTTCTTTCCTAATGT
CCGAATTAGTGCTCTTGACCGGTTGTTCTTTCCAAGGGAAGCTCGACGGCACAGCTGGTT
TTAAGCCACTATGGACCCTCCTGCCCCGGGAAGAGGTGCGGCTTCGATGGTTACTTGGTC
GCAGATCTCCAATAACCCGACCAACGTCTAACCAGATACGCCAGGAGGAAAATGTTACAG
TCGTGACACTGGGAAGCCTTTTTGGATCTGAGCGACCAAGGGTCGGCTCCATTGGGCGTG
CGGTGTGCGGAAACTCTGCCCCAAATGGGTCATGTAGGAACAGCACAGCTAGGTCAGAAT
TCATGGAGGCTACGTAAGACCGAGTAAACTTGGCTGGTGGATTGACTACAGGAAGCTGAG
TTCAAGATCAGCTAGAAAGCGTCGAACTAGAGATTGATTATCGGCGGGTTTTTACACTCT
ATTCTTAAGGAACTAGCAAATCCGATTCGGGGGGGTGCTAGGTGACCGGAGGACGGAAAG
GAACGGGCGTAAAAACTGTAATCGATGCGAGAGCTTAGCTCTCATTAATATGAGAGGGAC
CGAACGTTTCTGCCAGATCATAGACGTTTTTTGGGGGCGCGAAGCGTGGGCGGGAGGTCT
GAATACGAAGCGTGGGGTGAGCGTCTTTGAACGCGAGGCGTAAACCGAGGAAAAACACGG
AGCGTCAAAACGTCAATGCCCGCCCAAGATGAGAGTCTGTGGGTCTCCTAAAAGGAGCAG
GGGAGTGGAAAGCACGGATGAGTAAACGTGATTGGATCCTCCTTTGACATCGCCCCGGGG
GGCGGGTGTCCCTCCATAGGCGAAGAGCTACGGGGCGCCCAGAAAGCGAGCCACCCATGA
GGACTCATTAAGAAATCCACGCTCGGGTTGCTTGCCTACGTCGACACGAACGCGACGTCC
TCGTAACCCGACCGCCGCAGGTCGAGATCTAAAATCAGTTGGACGCCATAAGAGCGAAGA
CGTCCAGCCTATCTGAAGCGTCGGGAGTCAACTTACTTAGCCTCCGGGTTCCGAGAGCGA
CCAGCCCACGTGAAATCTTCGTAATGGGTACGCGACTTGTGCACCAAGCGGCTAATATCT
CAAATGTTGCGACACTCCTGATGGATTGTCCGCAGCACACCTGAAGGCCGCATCACATAA
GTTCATCAGTGAACGACATGCGGGCCACGCTTACAACAGTTCCAAGAGACCTTGATGTCC
TGAATAATGCAGGTCCCGAGGATGGATGGCCGCCAGGCAGGAGGAGAAGGATAATTGTCT
ACCGCGTAGAATAAAGGTTGAAACGAACGAGTGGTGTTTATCGCCTTGCGATGGTAAGCA
AGCAGTTTACGCGTCGTAAGCAGAACCGCTGTAAGGATAGAGTCACTGTTAACCGTGAGC
TCAGGGCGATGCCCGGGAGCCTTACAGAGTAAAGAATCCACGACTCAAGGGCGGGAGTAT
AGGGCGTTCGGAAGGCAGCACTGGGTATTCTTGGGGGGGAGCGCTACCCGGGTCGAGCGC
GGCGTGGACATACCGGACGAGGGCCGCGCCGTAAAATCGAGGACATAAAGGAAGGATCCT
CACGAGAGCAGACATAAGTGGCCCACTGACCCCCCCGGATGGTCTATTATACACGCCGGA
TTCGGGGCTGGCGTCGGGGATCGTTGGATGAAAACGGGGATAATGAGCGGTCATCTCGAG
TGGGAAGGACTACAAGGTCCGCACGACAACTCGAGTGTAACTCATTGACCAACGTATCGA
TTGTGAGCTGGAGCCGAGATTACGCTAAGTAATTAAACTTCGGCAGCACCTAAGGCCGCG
GCACAGATGTGTCGCTAACACGATACAGCTACATAGGTGTAGAGGTCTATCGGCCAAGCG
AGGTGAGGGTTTGAAAGTAGATAGGTACGAAGGCGTTCTACGGCACATGCGATGCTTGAC
CAGGTGCGCGTGTCCAAAGGAATCTCCAGGAGAGACTCCTCAGAGTCGCAGGTTAGCCTG
GGGCAGGCGCTATCCATTAGGCTGTGAGGAGAGGTGTCAAACTGCGAGGGCCTGAGGCGT
CTACCGGGGTCGGGGCACACGGTTCGCCTCGGGTTCGGCTAGCACTCGGCGATCTAGACC
AAACAACAGTTGGGCG-GGTACTCCTGGGCCGCAATCAGGCACACTGCATTCCGCCGGGA
GGGATCGTCACTCCCGACCGTTTCCGGCCGTTTTATGAATCTACTGTGCTTCTCTTCCAG
TCGAGGGTGACTTACCACCCCACAAGTCGCGCATTACCGATTGAAACCAGTTCGCTTGAA
CACTGTTTCCTGGATGCGGGCCTCGACGGCCAGGTCTTCGCACAGGATTCAGGCATACAG
ATGCGAGTGTTGCCTGCCGATCCCCGCACACGGGGTTCCAGCTGGAACCTTTCCTAAACT
GCATGCGCTACGATTCATTCGGCCTGGGCACAGATATCTAATCCCTGAAGCAGCGGAGTC
TCACACTAAGTCGTGCTGCACGCAGGCTCGGGGCCTAGCCATCCTGCGAACATTTCGTCG
CGGCTCTCGCTACTGCACACCACTAGGCCCTGCGGATTAACTTAACGTCAACCAGGGCAA
TTCTCAACTATTGCGAGCTGCGTGGGCGGAGGATCGCAGGCGCCGAACCCCTTGCTTTTT
TCCGCAATACGTCCCAACTAATGTCTGAACCATGCGGGTCAATAATAGTCGTTCGTCCGC
CATTTGCCAGACGTTAGGGCCCGAGTTGTTGAGAACGTAAGATGGCGAAATCGAACAAGA
CTTGAGACAGTTCGAGCAGTTACTTGACAAATTCTTTTGCAAGAGGAACCGCAAAGGGGT
AATTCACTGACTTCTTTCCCTTGTGCAGCAGGAGCATGCCGTATGTTGGCCCCCGATCGG
TGCTTTTGCATGGGCGCTCCGTTTGAAAGGCGGTGGATCCAAGGAGCTGACTGTTTAAAG
TCCTATTGGACACGCGCGTGGCATATAGGAACTACAGACCTGGCGTTAATGATCGGCGCT
GCCTTGGAAAACATTTGTCGAATCTCAGGTACTGGGATGACTTTTATCCAAAAGCGCGGT
TGAACGGACAACCCGCAAACCACGCCTCCCCGCCTTGTTTACTTCCCACCTTTCGAACAA
ACCAGCGATGGTCTGGCAGTAGCAGTATGACCACCTCACTTATTCTGAAGGCCAAGAAAG
TACAACTAATGCAGCAGCTGTTTTGGAGAGGTACCATCTATATGTACATTGCTTCATATC
CAGGCAGCTGCATGGAGAATTATCCGGTCGGCGTAGCCTATATTAATGAAATACTGGGAA
GTGCGTAATTGACTGACCGCTCGGAAAGTGAAGGCAGAGGACGGTGCTCGGGAGGCTTTG
TACCTTTGTCCAGTTCAGGTAGGGACCGAGACCACAAGACCAGAGAGGCAGTCAGACATG
CGCCCAACGCACATAAGGTCAACGACAGGAATCCAACAGGAGATGGACACAATATCGAGG
TGGGGGTGAGGGTTGAAGGGGAAATCGCCAGTACGGAGATGTAGAAACAACCGCCTTGTC
AATTATGTGCAATCGCATCAGGGAGGGCCAACGCCGCAAGGGTGTAGAACTGAATATCCA
GTAACCAAGTGGATAAAGGCGGGCGTTAACCGGGGACCAGCCGCTCGCTAAAAGTGTGTG
AGCTGTTGGTCTGACCAGTCCGGAGAGGCTTTGACTAATAACGTCGACTCGAGATTGCAT
GGGCGGGTAAATGGTGTCTTACGGCCGGACAGCACTTGCGATCAGCGAAGGCGGAGGGCT
TTGTGAGGAGTACGCAAAACGAAGCGGCCACGTGCTAATCTCATGTGCAGCAGGGCGCAC
CCGCTGGTCAGTATTAATACGGGAAAGTGCAGGGAAATGGGCGCGAGAGGATTGGTGGAG
AAGACGAGGTTGGTGCGGAATATGTGTGCTTCCGCTGCTACCAGGCGACGAGTGACTATC
TAAAAGGGTGAATTGGGTCATGTCGGTCGGCGGCGGAGGTCTTCAGCCAGGGGGACCGCA
CGGCGGTACGACGGATATACGGGTGGAATGGGTGAAAGATCCGGTAAGGGAGGGGCGTTA
GTCCGTTCTCGCGACATGGTGTGCACATTCTTAGAGTGTAGAATTGGCGAAATTTTAGGG
GAATTGGTGCAGGGGCCACCGCCCACGCACGAGAACGTCCAGTGTTATTCGGGTGCGCTC
CCTCCCCTAAAATGGCGACTCAGATAATGGGCATCAGAAGAGAGGCGAGGTTGAACCACC
TGAATGTGTAGGGATCGTGTGCAATTTGAACACGCATTTGGAAAAATGACAAACGTCCGG
CATACAGAAAGGGGCGACCTCCAACCAAAGGCCTTCCGAGGCAAAAGTGAAGAGGCCCGA
CAGGTTCCGAGTATAAGGTCCCTGCGAGAGAGGGAGGGAGCGTGCACTGTTGCTGGCGGT
GACGGGCGAAGAGATTAAACTGGGAGAAGAACAGACTGATGGCGCTTATTGTGGGAAAGG
GGAAGCCGACGGTTCTTCCATGGCCTATCTCCTGACGGTTGACAGGAACCTCTCATACAC
CCCGACCTATCCCATTCCACTCGTTGAACAATCTCTACTTCTGTCACGCGGCTCTCCCCA
AACCTAACTCGCCTATTGTTGTATTCCAAGGGAGCTTCAAGAAACGTCTCTGCAACCATG
CGCGCTGAGTGAGGTATGGCGGAAATCCTCACGTGTGCGGGGTCGCCAGCGTTTCAGTAG
CCCCGCGGGGGCCGTGTGAGTTGTTTCTCTCATGGCCAAACGTATCGCCGGTTACCCTGA
CGGGCTACGCTGTTCGTGTCCTAGCCGCGGTCCAGGATTTCAAGAAGTCTACTGAGTATA
GTTTTTCTTTCTGGATGTTGCATTGAGTGTTCTGTAAGGTTCGCAAGCAGGACATCATGG
TAGCACTCTCCAATCCACTTGAACCGCTATATACTCTGCGCGTCCCGGCCTTACTCGTGA
TAGCAGTTGCGTTCATACCCGTCCCCACGTCCGAATCTCGCACGGCGAATAACAGTTTTC
TCTGGTTTGGACAACGAATCCGGAATATGGGGTGGACGGGTCGTGAGTGAAGGGGGCTCG
TTGCAGGCAGACCCCCAGCGACTAGCATCGATCGTGGTGGTACTCCGATCACGGCTTCTG
GGCTAGCTGGTTAGGTGGCACCGCCGACAGGGAATATAAACCACGCGTGGCGGCTCCTTC
CATTCGGCACAATAACCTCTGTATATCCGATACCCGAACCCGCCTATCTCCGCATGATTT
CGACGTTTTCAGTCATCAGCTGGCCCTTGCTTCATACGGTTAGGTGCTTGCTCCATGCCA
TCACCGGGGGAGACGATCACCACTCCCCTCGGCTCCGTTACCCTCAATCCCCCGTCTACA
TTGTCTGGCCGAGCTCGTGGCCTGTATGTTCAAGGCTCGTAGCTTATTATCCTTCTCATG
TGATCTCTCAGCCTTCTCGCTGATGTATTCGTACATTAGGTAGCGATACTTGCTTCTCCT
AGCAACTATTAATCTACCAAGGGCCTTGACCGCCCAGGTTGCTAGGTTCCCTGTAGTACG
CCCCACCATGTGGCCCGGTTCGGAGTGAAGGAAGGACCCCGGTTTGGAGCTTACCGGGGC
ACGTCCGAAATAGGACCATGCCAATGGTCTTTGGTGGCCGGGATCATTTCTTTAGATTTC
AAGACCTTGCGGCCTAACGACCACCCTATGCTCTGTGATCGTTCCCTAACACTGGAGCGG
AAGTAATTTCGATTATCTGGGCCTTCAGAGTGAGGATCCCGAACCACCTTCTTCTGTAGA
GTAAAACGCCTTTCACTCCCGGCAATATATCCCCGAGAAGCTAAATTGCACGCAAAGCCT
ATGACCTGAGACTGTTCATCGGGTACCCGTGAAGAAGCTATGTTCTTGACGTGTCGGAGA
GGTGGTGGTTGCGGACGGGTTCAGGGTTTCATTCGATACACTCTAGGGATAGGGCGCATA
GTTGGTCAGAAAGCTACGCCACGTCGCGTTGCGGAGCCCCACGCAATTTTGCGCGGACCA
CCCACTCAGACTGACTCTCTAATCGGTCCACCTCTTCCCGCAGCTCCGCATCCCGCCACC
CGTGAGAGGTTAATCAACTATAAGCACCCTAATGGAGGAGAGATTCTGTGCAGACATCCC
TCAGATACGCCTCCTGTTAGCCGGTCGGTGGATTCCGGTGGGACGCCTGCGGAAGTTTGC
GGAGAGGGGGCGGATGAACCGGCGGACGGGGATAGCGAAGACTTGGAACGCTAACTACTA
TGTTCCTCTTTTCGGAAGCCAGATAATGCCGGTGTAGAGCATCAACCTCGGCCATCTGTT
TTTATACGCCTACCCCACGCCGGTTAATCTATTACCACAGCACGAGAATAACCTAGTTAG
GACGCCTTGAGAGGTAGCATCCGGGTAGTGGCAGTCCCGGTTAACCTGCCGGAGCGAAGT
AAACTTGGCGTGATCCCCCTGCTTGGTAGCGTTGGCAGCCTCATCCCTTGGACTAAAGAT
TGCACTTTGCTAACGGCACGTGACTGTAGTGAGCCATCCTCACGGACGAATTATGGTCCG
CGTCAGGGCAGCCCATATTATCGGTCCTGGTATGCGCCCTCAGGGTCTGGGGTGGGCATA
TACTAACCGGTTCCCGCAGTCTCTTCCACTTAGCACCCTGTTTATTTGACGCTCGGTCCC
CGTCGAGCACTCCGCCGCTCGTATTGACGCAACCACTATACCTTACAACCCTAGGGCGGC
TCACCCGGCTGTATGACCGGGCAGGGTCCCCGACACGCGGACTCCTACCTGGTTGGTAGC
AATTCGTGGGGACTGCAGGTAGTTCATGTACTTGGCTTTCCCCCTAGCGGCCGGCCCTGT
AAAACGAAAACAGTTCCACAGCAATGCGGCGAAACGTGCAGCTAGCGGGTACGTCCAGAA
AGTTTGCTTTGGCACAGCGCCCTACTTGCTGCCACGTTCTTGTGAGAGGTTTTTAAAGCT
TTACAATCACTGCTCTCCCTGGCTCCAGTCTCTATAGAGCAGATCCCCCGAGGTGCGATC
GTTACCCTTAGGTGCCACTATGCCCCACGCCAGTCATCGTGGCATAAGATAGCGACACAT
ACGCGCCCTGAGATCAGAAGTGCTAAACGGTCTACGGGCGATCGCACTCAGGCGCTATCA
GCCGAGGTATCCCGACACGTTACGGCCAGGGTCGAATGCTTCGGGCTGGCGGTTTGTCTA
CCTCGGGGCTACTCTGCTAATATGCAATGTCTTTCCCTCTTGTTTCCCCAGCTCCTTCGA
GGTCTGATTCTATAGGCTTCTTCAAATCCGGGTAGGGATTTCGACTCCGTAAATATACTA
GCTTCTGCTCTATCGGTCGGCCTTCGCTAATAAGGGAGCGGTCTCGTCCGGTACCGGAGA
CTGGGGAACGCAGAGTCATTCCGGGGTAAACATGGGTCAACCTGCTCCGTTCGGATAATA
AAGCGGGCTTTGCCCCTGCTCATGTATTAAAGGGAAGGATGGTGCACGGAGAGACAGGAG
ACCGGACATGCTCTCGGTTGCGGGAGGAAGTTCCGATTTAATTCCGTTCTAGCGGAGCTT
CTTCGGTTAACTATGCATCCGCAGAGTTCCATCCTAATCAGCGGTGGTTCTGCAAGCGAT
AAACATAGCTCCCGATAATTCTCTCGTCCCGACAGTCGTGTTCTCCCCCCCCTCTATGCG
ATCCCCGGGATGTCTCGCCCCCATAGCGCCGAGCCTAGGCAATCCGTCCTCCCTCTTGTC
AATGCTTATGGTCATGTTTCTTCAAATTAGATCGCGTCGTTCTGTCCTCCCCGAATTGGT
TGCTCTTTGTGTCAACCGGGGTCACTCAATCACCGTCTATCGTCCGGTAAAACAATATCT
CCCAGAAATCGGCACGAGGGATGGACACAATACTATTCCCCGGCACCACTGAACCACATA
CCAGTCCGCAATTTGCCCTCTACTCCCACTTCCGGTCGATTGGTGCGAGGGAGTGCCTCT
CTCAGTGCCCCGCTGGGGGGTTCAACGGAACAGTGAAAGAACGTCCCTACCTTCTCAAAT
GTACCGGTCACATCTTATAGCTATTCGGCACGCCTGACCTTATAGGCTAAACTGCGCGAG
GAGTGTTAGATCGTCACAGACCATTAGTGGGTGCTACGCATAGGGCCCCACCTTTCTGTC
ATTACTCGATTTTGCTACTAGACGAGCAATGCGCCATGACTGATCGTGGTGCTCTATCCC
GGACAGGTTGACCCGTATGAGGGCTGTTCTTAGTGGGCACATTTAACTCCGTGGGCGCTT
ATAACGTTTAATCAGGGCAACAAATAAACCCGGATCGCTACCGTCATACAACGCTTCGTA
ATTGTACCTGCTATATGGTCGTATTGTTTCCTGATTTTGTTACCACAGGTTATAGTAGGT
ATCGAGGCTGTTTCCGAGCACTGGGCGAAGGTCTGATCAGATCTTGAGCCATTAAATAGA
GTTAGCGCCGACCTATAGGGCTGGCGTCTATCTCTCACGTGTCGTCATTCGCTTCCTCGT
TTCACTCAACCCAGCGGGGACGTGGGGTTAGCCTCACCCCGTCTCAGATTCGCCAGCTCG
ACGTCTCGCGACAGGCGGATCTAAAGTCGAGACACCCCCTTGCTCCCTGTTTCTCCGCCG
CCCTTACCATTTATATCCTTCTGCACCAGCCGCTGGTACTAATTTGTGGCTATGGGGTAA
GAGGAGAGTTATAGCTTTCATCATCCCACCAGGGACGGCCTTTTCCGTCTCCCAAAGCAT
TTCAAGGGCGTAATTGCGCACTTGGACTACTCCATCGTGAAGGTGTAAGTGAGCCAAGGA
ACGAGGGCTGCTTGATGATTTCGGTTTGGGCTCACATTCCCAAGGGAATTGGCGGAAAGC
GAGGCGGCGTCGGTGAACGCTCGCTTATCGTCGAGGATTGGGCCTCGTGGTTGTTCGCCG
CTAATTCTACCCAGGCTGCTTAAGCGCCCGGACTACGCCTAATCGTCCCTGCTGGATATA
ACGACCTAGACCTGTCGCCCTCACTGAGCCATGAAGAGACGCTGGGACCGGGTGACGATT
GTAGCAAGCTACCGAGATATGGCGCCCAAGAGCCAGCAAATGTGGCTGGGACTGAGTCGT
CATCCTAAGAATCCTTCAGCACCTTCGACATTTGGCTAACTCATGACAAATGCTGGGTTG
ACGGGACTTCGAGCTGCTGATGAGGCGGGATCACCCGGTAGGCCGGGCACTGAACCTCGA
AGAGCAATGCTCTCGTGCAGGCTGACGTGCATGTTCCTACCCAATCGGGTTATATGATGG
CTCCTTTCACATGAAACTAAGCTCAAGCGACGCCCTTTCGGGACTGGCTTAACGTGTTTG
AGACCAGATTCATCGAAACTGCCACAGTGAGAGATTCGTGGGATCCCACGGCCAGCCACA
TCAACTAAGTTCAAAGGGCACCACGCCGGTAGCACTAAAGAATGGCTTAATAAGCGGGCT
TGTGGCCGCTTAAATAGGTACCCCTGCCTACACGGGACGGAGATATCGCGAGGGCATACA
ACCCTTGCACCTGTACCGACGCTGTCCTCTATGAACGCAACGCGTAGTAGTCGACGATAG
ACCGCGCGAGGAGAATCTCCGTCCCCTGAATAAACTGCGCCTAGGTCTGTTGCTTAGTCG
CATGATCTTTTATTGGCTAGGCCCCTTACTCTTCCTGACCACTAGTCAGATTTAAGCGAC
CGCACACTCAGGAAGAGTAGCGTCTCCATCCGTGCGTTGCCTTGGCTCAGTCCACGACTA
TAACATTCCCTTATCGGTTCAGCCCTTGTGTTACACTGCGTAATCCCTAGCCGTGACTTG
CAGAATCGAAACGCTGGTCTGCAAGCTGGTGTTCCCGAGTAAACGTACGGTCAATTGGAC
GGCCGGAATTCGGAAGCCCTCATGTGACGTCGGGAACTCTACTTCCTTCATGCGGTGTCT
GCGGGCTGCTTCCGGTTTCTTTCCAAGACTCGCTATAATTTTAACCCACGCCCAACCTAG
ACTGGGCCGAGAATAATCCGAGGGACGCGCCGACATAGAGCCTCGGCCTTCCTCACCAGT
TGTTATCTCTGCTCCCGCTGAGGTCCCATGTTGACTTGAGCTGGAGGGCGCGAGTTGTTG
GCCACGTGGTCTAAAATGTAGCTGCCATCATTGTGGCATTGACCGCGCAGTACACCGACC
TGCAACCCTCGAACCATAGATTTTTTAGTCAATGCGTTCGACGCGGTTTATGTCAGTTTT
CATGATCAATGGTTCCATCCCAGACCCTAGAAAAAGGCATCGGGATCAAGTAGTGACCAG
GGAGGTCGGCTCCTCTACGCGAACCTTCGCAATGAGCGCTACTTACTGATCCCTCTTGGT
TAAACCCTTAATTCGACGATGCCGAGCGGTACCTTTTCTCCTGGATCCGCCAACAGACCG
ACTTGATGAGATAAATCCCCAAGCTTCGAGATATATCACACCCGCATACTATCATCTTGG
GCGAGTCAATCCGGAGTTCGACTTTACCGGCTCCATGTACGAGTATACTCCAGATCATGG
GCCTCCACACGCCGCCTGGTAGATATGACTGGTCCGTGAGGCAACGTTCTATGGATTCAA
TCACTTATCAAATCTACCAACTGGATAACCGGTGCCGGGCTCGTTTGGCGGACGGAGCGC
TTGAGATATCTAGGTGACCACTTTGACAGGTGCGGCTCGATAGGTCCGCTATGCCCCCAG
TGAGAGACCGGAGTGGCCTGCCTTTTCCCTAGGCAGGCGTAGGCCCTACTTCCACTAGTC
ACGTGACTGGTTGAAATGGTCGGACCCTGTGCATGCGACACTGCAGAGGCCACTACCTGC
TCGGAGTAGATATCCTGAATGGAAGAGCTCGCCTATGACGCGGAGTGCAGGAACGGGTTA
TAGGACTGGTGTGGGTTGATTGGCAATTGAAGACCATGATCCCGCTCGCAGTAAAGATGA
GAGGACGAACGCCGGTCCAAGGGGAGTCGAACGCACGCGGAGTGCAGACAGTAACGCCAT
TTAAATCGGACGGGGCCGGGAAAGTCTCCGACTCCTCAATTCGTGCTTACCGGCCTTGAA
CGTTCCTCTTCGTTGAAGGTGTTCCGATCTCTCAACATGATTACTCTCGCGACGAATAAC
CGTCCGAGCGTTCTACCAACTGCAGGCGCCCGCACGTGGAGATGTTTGACCGTGCACATT
CCTGATAGACCTATATACGTCCCATTCAACCGTGGTTATTCTCCCCGCAGGATACAAATT
TAAAAGGCGCCATATAGCTCGTGATCGAGCTGGCGCTAGATTATTAAGACAATACGGGTG
AGGTAAGTTCCCCTATTGCAATATACAGTAACGCGATACCGCTAGACAAGGTACTGCTTT
ACCCACCGACAGAGTATCGGGGGTCAGACTGGTGGGCAACTATTAAAGGCACTGAATGAG
GTCATACACTATACGTCTCATTAGCAGTTGAAACGTCTCAAGCACACTTTTATTCCTTGC
CGAGGTGGCGGTTGGCTGCCGATGCGACTGCACGACCCCTCGATAGGCGGTTCTGTTATA
CCATTACCGCCGCGGGGTGACGGGTAGCACTGAAGGCTCTGACAGATATACCAGGTTGGT
GGTGTGCCCCAACAAACCCCTTCCCCTCCCGTGCACTGCTGAGATCTGCAGCCATGGAGA
ACAGCACTCACGCTGACATATACTAGAGCGGCATTGACCTTTACGAGAATGTCTCATTTA
GGAGGAAGTCCAAATTAATCCCTGATTCTTCGTGTGGTATGGAGCTCTCCCGAGGCGTCT
TACAGCCCACTCGCTGGTTCAAGACCGGTTTGGAACCCGTCGCGACGCCGGGTGGGGTCT
CGAATGATGGGTAGCTCGACCGTTGGACCGCCCAGGAATCGAAGAATACGGGAATACGAT
AGTGAGTTAACGCAGAGGACGCGTAGTAGGGAATCCTTGCCTGGGAGCCTCTGAAGAATC
TGAACGGAACTGAGCCGGGGCTGCCCTGAATAAAGCTCTGAAGTGCATAAGATTATCCTT
ACGATTTTGCACCCGTGGCAGGCTCGCGGTCTGCGCATCCTTGGCTCCCTGTCTTCCTAT
ATGGTGCTGTGTTATGTGCATTATCCCACTCTAAGTGTGCATTGTGCTCGGGCCTAAATG
TCTTTACCGCCTGTCGGCTAGCGTTATACTATACCTAACCACAGGTAAGACTACACCGGT
CAAAACGAGCTGCAGGACTTGTACGTCTGGTCTCTACTAGACAGTCCTGTAATAGAAAAG
TCCGCTCCTGGGGCGACTTTAGAAACTAGGCCCGCGATGGCTTCTCCGATTGACTACGGA
ACGACTAACAGGCTCGCCGTCTGAGTTTATAGTCGGCAGGCCTCTGGCCCTCCCTGCCGT
CAGGAGCGTGGTGTTGCGATCATAGAATGTAACGAAACTTTGTCCTCGACTGTTCCACAG
TGCTTCGGTGTTAGCCCGAGCTCGTGCTTTCTATCTGCCATGTGCCTCCGCAAGTATATG
CTGCTTTTTCTGACACACAAACGCTACACTTAGTAGGTGGAACCCAGCCGTTCCCCCCCC
CGGAGTCACTCCTCCGGCGATACCGCTCCTCACTTTTGTCTTTCTTGCGACCTACGATGG
CCGGCTGGCAAGTTCCTGGATATATTGATCAGCGCTCGCAGTTACGGCTCCCTCCGGTGC
ATCTTCACGAGACCGCGCGTACTACAGTGCTCTAGACACACGCCTCGTCAGCTAAGTCGA
GTCAGCTCTGGCCCTAGGCTGCGGGCCGTGAAATCGGACGAACGTGCGGGTCAGACGAGA
ACACTACACTGCTAGAAGCGAGCCCACGGTTGCTAATCCACGTGGGCGCTGCAAGTCGAG
AGCGAACAAGCATTGTAGAGTGCGTTTATCACTAGTTGCCGCGGCGTAATCATCGACAAA
GGTTAAGTATCACAGTGGTGTACCACGTGTCTGACCCGTCAGTCACCAAAATGCGAGCCG
CGGCTGTGCACTTGGCGGCCGCAGTAAAACTAGCGTATACCCGCTCGTAAACTGGCTGGC
CAAAGCCGTAATTTATGTATACGCAAGATCGAATTGCACGGCATGCCTAGGGAGCAGCCT
GCTTAGCGTCCCATCCCTCGTCAAGCCTGTGTTTTAGAAGGGTCGGGGGTTACCTGACGA
GCTACTATACACAATCTAAAAAGCCGGAATACCACCGTTCGCAGTCATTTGGGCCCCACG
TCGGTCACTTGAATTAAGCCGAAGTATAGGATCCACGTTATCGAGTTAAGTGGTACCCTT
CCGGTATCCCTTGTGCCGTTCTGATTTCATCAGTGTAGGACAAGAATCCACCGACAAAGT
TAGTTAAACCTATCCGCGCCAATCAACATAACCACGTCCATAACGGAGTATTTTCAACCT
TCTAAATCTTCACTGTCACAGAACTTCATTCCCTGCGGACGTGGTTATTCGGACACGAGG
TGTGGATGCCTCTTTACCCATACGTAGTACCAATCAATCACCGACGCCGACCTCCTTGAT
ATGATGCTTGGTTTTTTTCGTTCTACCTCAACCCGGATCGCCAGAGAAGCCTCCCCGGCC
GAGGGGGACGTCCGACCCTTTCGTGCACCACTCCTCCGTGGTCAGGACTGTGAGCCTGAT
ACCCACTCTAGGCATGAGGCGACAGGCTGCGGATAAGTAGGGAGAGGTGTCCGCAAATCA
GTGCGATGCTAAATTTGAACCGCGCTTACGAGCTTTCACTCGCCAGCTCAAACATTTGCT
GCTGGACGATGTACCAGGCTGCGAGTGTTTCACCCTTTTGCGCCAGCCGAGGTACGGATG
ACCTCAGGGCGGACTTTTCGCTTGCGCGTTTATCTCGTCATCTCCTTCTTCTATCTGCGA
CGATACCGTGCTGCTTTCTTTGGCCTTAGGATATAGTTCTCTCGTCCAATAGAACTCGTC
GAAAAACGGAGCCCCCCTAAATCAGTTATTGGGTACAAGAACTACAGACATATCCCAAGA
CTGGAAGACGGCAGAGGACGAACACCTGTTTCGGTACACTGCGGTCCAGGCACACGTCGG
ACTGGCAGTCACCGCCGGTTAGTAGGTTGGCTCCATCCCCGAACCGCGCGTGGTCATGAT
TTCCCAGTGGGGACCTGGCCGTCGTCTCCCCCATCAACACCGGTGATGCCCCCGAGTTCG
GGAAGTGTCCTGAGTGGCGGTGCTGGCGGTCTATATCCCTTAGATGAGAGTGGCGGCTCA
GCATCACTGCGAACTTGCCGGCAACCTTTAACAACTAAATTCTTGCGCTTCGAAACGTGG
CCGCGCAAGGAAGCAGCCTCACGGCAGTCGCCTGTTGCACGAGCGGAAGATAATTTTCGA
GTCTCGCCTGCCTGCACAACGGCGTAGATAGTCCGTATCCGCTACATACCCAAAGTGGAT
AATATAAAGCTACCCACGTGTGGGAGGGCATAGGCTTGCACTCATTCGCAGCAGGGCTGT
TCCTTTCCGTGTTCTCAGGCTAACTTGCACTATAACGATTTCTGGGGAGCTGCACCCACT
CAAGGGGAATGCCTCTGGTAGTCTCTAACTCTACGAAGTAACGCGTTTATGCTCAATAAT
GTGTTAGCGTACACCGACGTTAAGTCTGCGCCTTTGGAAGCGTCTTGAGCTACCGGCTTT
TCCCGTTGGCTCATGTCAACGTGCTATCCGGTTGCCCCAACTCGAATAACGCTTAATTCA
TACTAAGTCCACGTTGCGCCGTCGACTCTCCAGACCCCCCTTCTAACCCGTCTCTCTATA
ACTGTTGTTCCCATGGGGAGCATGACAACTGGTGCTCCATTCTTACAGGGGAAGGCTGGC
AATCAATTCCAAGATCAGCGCGTGACTTACAATAGAGCAACACGAAGGGAACATTCCGCC
GGCTGTTCGCCTCAGGGTAGACCGCCTTTTGTTCATCAGTCCGCCCCTTGTGGGTCTTGT
CGGTAGTATGTGCCGGTCTCACCATGCACGTCACCTCTTTATTACTCAGTCGCCCTTTCC
CCCCACATCACTTTTAGCGACCTCATTCTCCCCTTACCTCAAGGGATTGCCTGGCATCTC
GAGTCCGCATCCTGTAAAGCAGACATTCGCGTACATAATCCCTTCTCACACAGCCGCACA
GTTGAACGTCAGGACACGCGCCCGTGTCACCCCTCTCCTTAGCGTACTCTCCACATCCTG
GGCGCATCGAGAGGTTATTCCCAACGTACGTCGGAGTGGGTAGGGCACGGGGATAAGTAT
GACGCACCCAAATGGACCGAAGCTGGCTGGAGCAGAGTCCGAACGCTACACGCGACTGAT
CGAGTTTTATGACAGCCCGCACTCCACCAGTGATCATCGCAGGATCTCGGAGCCCCTTCG
TTTTGGAAGGCGCTGTACTCCTCTTTGTCCTTGGCATTTAGCCAGGTCAGCTTATCCAGG
GTTCGGCACTCTCTGCTGCTGTGCATATCGAACCGTACTGCACAGAGGTGCCCCGCCGCA
GCAGGCCGCGCTGACCACGAGGGTTTCTTGCCGACAGATCCTCCTGATCCTGGTGTTTAA
AGATACGTGTGCTCCGCTTCCGAACTGACTCCATAGTCGAAGTTGTCTGTTTGTCAAACT
CGCCGTTCGGAACCGCTTCAAGACGGATGGAAGAGTACAGTTACCTTCCTAACTTGGCTG
CACCACCATTCTGCCCTCCTACGGCCCCCGTATTAGTCCTGAGTATGGCTGTTGATCCGT
CGTCACCGTACCGTCCAACAGAGTGCGCCTAGCACTGTGTCTCCGCGGCCCCCTATCCAT
TGAGGCACATACCACAAGCTGCATCGCCCAGGCAATCAAGTATATTGCAGTCTGGCCGAG
GTCGTTAGGAGGCCAGGCTTCGGGGTCGACTCACTTCGGCCACATCATGCACAACTAACG
TTCATGTCGATTCGCACCCCGGAAACCGCTAGTTCATATCTCTATGCTTTCTACCGTCCC
ATACCAGCCTCTTTGGGTTTTCGGTCCATCTGTTGTGGGGGGCGTCGACTTTTCGCGCTC
AGGACTGAGTCTTTTCAAGATGCTACCCCAATCCGTCGAAAGGCCAGGGCGTAAGACTTG
TCCACACCTATCCTGACATTCATTTTCGTGATTGCGGGGCTTCGTAACACAATTCGATCC
CGAAAAAAAGCTCGCAGTATCGTAGCATGGGCTCTGCCATTTACCATTCCCCCTTGGATA
ATAATACTCAGATTGTGTAGTCGACTGGAACAGGAAGGGACCATAAAACTCATCCGAAGA
ACCGCTAGGACATATCGAGATGAGCTCCCACCGACCCAAAGTATTCACCTCTTTGGCTGA
AGATGGCTCGCACTTGGTCGAAGCCCTAGTCGGTTTTCGAGCGTAACGCCTTGAAGGACC
CAATAGGCGTGAACGGCATAGTTGCTCGTACGGTTTCAAATTCAGCCACGCTCGCCAGAC
GGGCTTCCGCCAATCATTTTGACTCATTTCCCGACGGTTCGAGCGCGGTCCACTAGCCCC
GCCAGAACTAATCGCAGCGCGCGTTAGCGGATCAGGAGGCTGCGGTTCCTGCGAGTTTAC
GTGAAATACACGAAGGGATGATCTGAAAACGGAGGCGCGGATCGGATTGTGACGCCCCGC
GGCCAACATAACGGCCTTTCCTGTCACACCCATATCGTGGCAACTGTTCCACCTCGTGCC
AATCTGCTGAATTCAGCCTGATTCTTGGCCCGGCTTACAGCGCGAAGCGCAGCATATAGT
TCAAGTGCCCTATCAGAGATTGGCCTGGAGACGGAGATAACGACAGCCAGCCTAGTAAGC
CTGGCCAAAAATTTGTAGTTTGGTACCCCCATTCGGGCAGGACCCTGATGCCGGTTTCCT
TCGTCGTGAGAACTCCGTCCTATTTTCGGTACCTACTATTTTTGGAAGGCCCTGTGTAGA
TGATGAACGTCTGAATTCGAATCGTCTGTATTCAACTGAATGGAGTTCCACCCGATACGC
ATGACGCCCCGTATATCCCGAACTCCCAGACTAGAGATCCTTACGCCCTGAACGGAGATG
GTGACTGAAGCGGTGGGATCACGGCAGAGGCACTCCGTAAACGCTCTGCCGACAGCGGCC
CTTGAGTTAGGCAAGCCCCCCGGTTTCTGAGTCGGGATATGCTCTCAGGCATTAAACTAA
CCGCACGCGAGGCCGGAGAACACAAAGTCCCGAAAAGCAGGTCCTGGTCAAACGAGCGCC
GGATTAGGTCTATGGCGAAATGAGATAAAGCGTCTGTGCCCGCCGGATTTTATATCGGGC
GTTTGGTTGAAGTGCTAAGGTATTGCACAAGAACACACAGCCCCCCAACCCCCTCTCCTT
TGTAGAGCACCGCTGGTGGTGCTACACTATAAATGCGTGACTTGCCCGGACACTCACCCG
TCTGTTTGACCCGGGCCCCGAAGGCAACTGTCCTAACACTGCATAAATCGCCAACTGACC
TGCCTGCTGTACGCTCGTGCAGCTTTCGGACACGATCACATAGCTTAAACAGTGCTCGAA
TGTTTACAGCTGCCCGGCCGACGACCACACCAGGAACCCTGGGGCGTACCTAGGCGTTGG
TCAATAAGAGTTTGGATCATCAAAACCGGACTTCCTGTGAGGCCGGCAAGGGGGCCTAAC
ACAAGTGTAGTCTGCTCCCTACAGGGAGGTTCGATCGTTGCCGAGGTCGCTTCCTTCAGG
CAGCGCGTCTCTTCCTCCCTCTCCTGGGTGCCTTAGTTCATCACACCCCTTGGGCTGGGA
GGCCTGGAATTTCCGGTAAGCTACCTCAT-CCGGTATGCCACTTCCCTACTGGCGGCAAT
TAAATTAAGGCTGGGGCGCTTGTCGGGTAATCGTGCTCTCTTAACTGGATTCCGTCTGCT
AGCCCTGATAACTCGTCGGCAAGTCGGCGCGCGTAGTTTGCACCTCTAGTGGCTTGAACA
CCCCCACCCCCGGGCGGTTGGGTGACCCAAGCCTGGCTGGTTGTGACCTCGGCTGCGCCC
AAGGGATCCTGGTAGGGATCCCTATCTGCTCTCTGACCTTGTATAGGCAACACGACAAAC
ATCCCCGGAATACCAGTTTGATGGGGGGGGAAACACGGATAGCACGCAAGCATGGTCCGC
GCAACGGAAGGTGCGGGAAGACCCGGCCCGTCGGGCGCGGCCTCGCGCTGGCGATGATCG
GCGTCCAATGTGCCTCTTGCCTCGATTGGTCCTATGCCATTATGACAGCTTCCCCGGGGG
ATTTGGTTAGGGTTCGGCTGATAGTGGTTCGACCTTTGCTGTCTCTTCCAAGTCGCTAAT
TCAATTTCAAGGAGTGATCACCGCTCGAGAAACCCCTTGAATCGTCCCTGCGTCTGGCTC
GTCTCAAACTCGCTCTTACAATCTCTTCCTACGGCAGCGCTGCCAAACTTTTCGCCCACT
ACGGAGAACGCGAATAGACCCTGACACGAGTTTCACCTCCACGTTCGTGCACCTGCGTTT
CTTGAGTCCTCTACGATCCACGTCTTGGGTGGAGTTAGTCATTTTTTCACATCGTAAAAA
CGGAGATTGCGTTGGGTCAAGAGGGTCACAAGCCTCGCAGCCATGCTCAGCTGTAAAGTG
CCGCGTGTATTCTCTCCTTTAAATATATGGTCCCTATAGCTGCTCACCGACTGAGATCCG
TTCAGGTTAATAGTCATATTGGTCGCTGAAGGTAATAGACCTATTGCGTATATGTATCTC
CAGTTCCACGGTCGGGGACGGATTCCGTATACCCTCTTGGTCACTCTACGGGAGCCGTGT
TTGGTGATCCAGGCCGGGAGGGAGACCAGTGACTGTAATGGTGCTAGACCCAACGACCCA
TCCTGCACCGATAACTGGGGATCCAGAAAATTGCACAAGTATGTCTACAGCGAAGCCTAT
CAGAGCGGGACCGACGGGTTATGGGTGTCTTTTGACAGCGACGTGCTCAAGCCTGTGGTT
CCAGTCCCTTATGACCCGCTTAGAGTTAGCGACTCAGTACGAGACGGGAAGACATAACTG
TGCTTCAGCCAGCTCGGAGGCGCGCCTAAGCAGGCGACCCTCTTGTTTTCGAATCGCGAA
AAGTAATACTCCGCCGGGTTTGCTGCCCTCTCCCTTCCAATCTAGGGTCTTCGCGTGCAA
CAAGCTCAGGTAGTGTAGCATCTGGCAGAGAAAACAGATAAGTAATGAGACATGTCGGGT
CATAGCTCAAGTTCGTTGTCTGAACATGACTGGGCAACGGCCACCAGTAGAACAACTGCT
GGGATGAACGAAATTGCTTTTCCCCAATTCAATCCTCGGGGCACCGTGTTGTCGTAGCTG
AAGAGAAGAAGTTCCGTAAGCGTTTCTGTAAGCGCAACATCGTTTATCCACACCCCTGGT
CCCTTCTTGTTTGCTCACTTTTCCAAGCCGGAGACGTTTAACCCGTACTCGATTACAACG
GTATCTTCTAAACGAAACGATGTCAGACGACCTTGACCGGTGCCAATCAGTGATCATACG
TAGTAGTCTTCAGACCTCATGACAAGTGGAGCTCCTCCAGGCACTGTTTCGAGGCGGCCA
CTATCCTCCCCCGAAGATTTCACCTTCGACACATGTATCGTCCTACAAAATTGGTAATTT
TATATATAGTACGGCCGTTGTCTATTCATACCTCTACGCTCCACGCAGATTCTCATTTAG
GAGTGCTTCGGAATACCCCATAGGCACAGAGGCCCTGATGTCCGAGCATACCTCGAATAT
CTCCCAGACGTAATACGCAAAAGCGTCGCGTAACTCAAGACCATCTCTTTTCCTCTGTAC
GAGGCTATGGCCGATCATGTACACATCCTCTTAGGGTTCAGCAGAAGTTCCACCGCTGAG
TCCCGGTCACCCATAACTATGCCCCCCCATGCTCGGGAACTTACGCTGAGTAGCAATACG
TGTAATAGAGTGGTGATCGGCTACCAGGTTCAACCACGGTTATCCGTCCCAAGGCACTAA
TTCCTCGAAGGGGTTTCGGAGTTGGGAACGCGCTGGACCTCCGGGGGGATCACCAGGCCT
ACCGCAAGTCCACGACATGATGCGAATGAGTCTGTGAGCCCCCCCGATTGTAAGAAATAT
ACATGCAGGGCTCACGATTGATAGACACGTCCCGACCGACCCCCCCTGACATGATGAATG
CGGATAAAGAGCTTATACGTCAGACAGTTCAGCTACGGATGCGAATGTTACCACAGCATT
AAATCAGTACGATTCAACAGCCCCTCGTGCGTCATTGTGAGAAAGAGGGTATTATGGGAC
TTCGTCCAATTGATCATTTCGAGAGTGGGCCTCTCACCCTATGCAGTTCTGCCTGATGCT
TAAGCAGCACAGAGTCAGGCGTCCACTTTGGTACCCCGGCTCGAGGCAATTTAGCCCTAT
TACGATCGACAAGTTACACTTATCTTTTCTGCTTTCCCGCAGAGTGTCGATTCATGCTTA
TATCCAATTGCACGAGTAAGTAACGTTGAAACAATCTGCGATCCTCCCACCAGTTGATCA
TCACTGCTATCCAAAGAGTACAGAAGGAGACAAACCTTGGCATGCTCTGCCGGATGCTAC
GATTTAGTGACTTATACTCCACTCAGACACGTTATCTTCCGAGTTAAGATTGCCCTACAC
ATTCCATAGGGGCCTTCACTCTCAGCCTGCCGCGCCGTCAACGGAGAATGTCAATGGCGG
ATCATGACTGGTATTGTCGTAGCCTTCCCCCGGCGGGCGCAGCATTACAGCAGTCCCCGG
CTCAGGACATCACGGACTGGTGCGGCATCACCGACTACTTCCTGCCCGTCAGAGGACGAT
ACGTCAATTCACCCGATTCGACTTGTCCACCCTTGGGGGGACGTATTAACTTAGTAGCTA
GCAGTTGAGGGTTCGATTGTGTCGAGTGGCCTTAAATAACTGGGGGTCAGGCGACCATGC
GCGCATGAGGCATATGCAGTATGATAAAGGCTCTCTCACTTTAACGCTGTTGCCTTAAAG
CGCTCCCATACTCGGCATCCGTCGGCAGAAGGCCCCGTCAACGTTGTGAACTTTCCACCC
GGCCCAAGAGATGGTCTATGTACTGACTGCCGCTTCAGGCTACCGCCTCACTGTACCGCG
TACGTACGCGACAAACCAACCTGAATGAACATCCTACGCGAACCTAAGAAGGCGTTGTTA
GTGCAATGTCAGAGTGACTTTACATTTCGGTTTCGCTGTATTCAGATCGTTACTATTTTA
GAGCTTAAGTGCAGGTCGCCGTGGCCTCATACGATGCGCATCCCCTGCGGTTCCGCCCAT
GGTGTACATGTCCAATCCCCAGACTTCAGACTTTCGGCTAATCTCACCACGTGACAAAGA
CTGTATAGGACGTCCCGGGTTACAAATACAAGATAGGCTCAAGCTACTGAAAACCGATAC
GCCGGCTTATTCCTATTTCCAACCCGGT
>SRR349949
GCGTGGTATAATAAAAAAAAGTTGACTTCCTGCACCCCCGTCCTAGAAAACAATCTACCG
GAGATCCCTTAGGGCCCTAAATGCCTAGAAAAAACGATAGATTAACCGTCTAATCTATCG
ATAATTTCCACTCTTATATTGTCGAAATAATACCTAGCCCAGTAAGCTTCCCGGCAGCAC
GAAGACTTATCAATGCGCCGCAGACACACAATGAAGCCACGAGGTCCAGTTGCATCACGA
CGCAAGCACTCCCATGATTGGGGCTGCTCTTCAATTTGACCTCCCACTGCGTACGCCTGT
GTAGCGAGTCGCACCTTAAGCGTTGGGCGACGCCTCGGTGCCAGTTTCGCTCCTCATTTC
TCAATCCGCCTATCTGCCGAGGAGTGGTTCAAGCGGACAGTGCCAAGGGCTGTGGGTTCC
AACGCAAGTACCAGTTCCTTCGTTAAGGGGTGGGGAGGATCCTCGTTTTCCTTTCGCAAA
GGTCGTCAATCAAGTCTGGTTACTTACAGGCAATCCTCATGAAGAATCCCTGACGGTTAC
AACTCTCAACTAATTTAAAAGCCAACTTTCATCACGTCTGAAGAGGTTTCGTGAAAGGGA
CTTTGAAATATTGAGTGACGCCCAAGTTGAGGTTCTTCATGTGTCCCAGGCCCGATGAGT
GGCGGAAAACCAGTCAGCCGCTGCCAAATATAGGTTCGCGTTATAGTGGCCTAGCCCAAA
GGCTACTGCGATAGTTTCTCCTGCTTGGTGGCAAGTATGTCCGGGAGCCCTCGGTCCTTC
GACGACTTCACAACAGCCTCACTCGACGCAGCACGTCGTAAATCCGGGGCGAATAAACGA
CCCTTCTATCGATCATGACTTGCGTGCATGCGTTCTCGGCGGTGTAGGATGGGTCATACT
GTTCCTTGAGTAATCCGGGTCAGGTCCTCTTGGGAGCGCCTCAGCCCCGTGGAGGGTACT
AGCTAAGACCACCTTACTGTGGGTCCCCACTATTTCGGGTCTTGCGCGACACGGACTTGT
CGCAACTTTTTAGAGCATTTGGCCGGCCCCGACTAGGCGTCGGCGCGGGGAGAAGCAGAA
CCAGCATTACTTGAAATTACCCCTGGCCTTAATGGTAAACGATCCGAACAGCTGATATCG
TCTATAAAATTGCGAACACTTTGACCGCGTCGGATACTTCATCCCACCCCACCTTAATTA
CAAGGCAATGGTGTCCAACGGAGCATAAGCCCAGCTAATGCGCCAGGGGAGCACTCTCCC
CCCGGCGCAAGTGCCCTAGGAATGTCTTCGATCGCTGGGGACTATGCAAAGCGCCAACAG
GAATCACTGGGGAAGCCTCTTCGTCGGGGATGTCAAGTAAAGTACGTACAACCTGGGATA
CCATACGTCGGACGGTAATGCGACTGGTTTCGACCGGCTTGTGTCTCCGCCCTGCCTTCC
CCAAATACGGAGTATCACTCTCACCCTTCGCAGGCAGACAGTTTGTATCCGCGGCTTGAT
GGTGCCTCCGCTCCGGGCGCCGTAGCGGCTCCAACCCTAGTCTTCCTATCCGACTCCACA
CACCAGTTCGCAGTGAAGGAGGACAAATCGAGACCCCGCCCCTGACGTCTTGCACATTGC
TGACCCCATGGAACATTCGGGTCTATCCGGGCCGCTTAAGCTCGGGTAAGACGAGGGCAT
TTAAGCAACCAACAATATAGGGCGCGTAGTGTTATTGTGTCAGGGTCCTCCGAAGAAATT
GATAGTTCAATACACGGAATTTGGCATCCGCCCTGGTCTTATAGTGCTGTGTCATGGGAC
TTCTGTAAGGGATGCGGACAAGACCTGACGAAAGTCTTATACCACAGACCCCGGCGAATG
AATTCCTATTGCCGAGTTCTTGCACAGGTACGCCAAATGATACTCACCCCTACATTTTTC
CATATACGTCAGTAGACCACAATGTCTTTTACCAATTCCTTCATAGCCTTGGCGTAGGGA
AGCACGCCCTCGGAACTCAGCAAATGAATCACTCCAAAGGTGCGTGGGTACGGCGGCCTA
ATTGGACACCGGTGCGGTAAGGACTAGAGACAGACTCCCTGGCGGGACCTTGGCTGGGAT
CCCGCTGACGTCTTCACTGAGTGAATAGTTTGCGCACACGGCGAATCTGGACCAGCGCCC
CTACCCCGAGCTGTGAGACGTTCGAGTATCGCCCTGAATTGAAAGTCTTTATGCCGACGA
CTTCAAAATCTAATGCTCGTGTTCGGGGCCCTACTAAAGAACTCTTGTAGTCCTCGGTAA
CCACATATTCGTAATTATAATGTTTTCTGGTGCCCAAGTGTCCAATGTGCCACTGCGTAG
TTGGAGATGTACGCTATGTTTGGCGCGGAGGCAACCTTAACCTTAGTTTATCCTCAGGCA
AATAGGTTGATACTGCCGGAAGGATGCATCCAATTTCTCGAGGGCATTGTGATGGAGCCG
GGCGGCTTCGCCCTTCGCGGTACCCACGCTTAGTTAGGCTTTGACTGACGCGGCCAGCGA
GTGTCAGTCCGACGTGCCGGCAAAGCGGAAGTCTCGGACCTAAAGATTCGAATATCCTGC
GAATATAGCCTTGTAGAGGATATACGTCCCACTGGCACAGACGGACCAGCCCAACTTCTG
GTTACACCCGGGAGGTTAATGTATATCTCCCCGCTTATTCCTAACCCAATAATCCAGTTA
GTACCGCAGGCCTATTGCACCCCTCGCATGTCTCTGTTAATAGCAACGCTGGGTCCTCCT
GAGTCCATCGATGCGTAGAGTCCAGATGAGCGCGCGCCTCTGAAAGAGCAGGGCGCGCGC
CCCATCTCGGACCTGTCGCAACCCGAACGCCGACATCGCGGGGAAGCGCGGGCATCGATA
GAAGCTAAATGAGCATCCATTCGAAACTTTCGCGACAATTTTGTTTGGTTATATGTGCTT
GGTCTATTGTCCTACGTGAACGACCACACGGCATGGTAAGCCCAGCAGCGCTTTCTGGTA
TCAGATACGCGTGGCCTGCTCCTTTTCGCCATTAGGAAACCACGGGATTTTTTTACATCG
TTCTCGATACCCGGCTAACTGTGGAAAACCGCGTCTTTGACCTAGAATTCTACGGATTTA
CTTCGAGTGCGGCATCAGGCCACAATACATCCAACCATTGAGGGAGAGTTGTAAACCTAC
TTAGCGATTTAACATGCGAGGGGATAGTTTGTGGCAAGGGGTCAGGGCCACAAGGGTTAC
TGAACTTACTCCGGCACATCGAGATATGAACATAGGCGCGAAGTAACGGCAAAATATTCA
CGTGAAAAGGACAACCCGGTGATAGGCTGAATCCGACATTTATCAATTTCGCTTTATTCG
TTTCATACATGACCCCTGCACTTCGTGCAGATCTGTCCCCACAGAGGAACCGCAAAAGGC
TCACCCGTGTAAATAGCGGCGAGTAAACTGTTGCACGCCGGAGAACCGGTGACTATGACG
CACCTGTTACAAAGCGACTTACAAGCTCGACGTCCACATTGCGAGGGTGAATGTACAAGG
GTCGCGCTTCGACTCCAAACGTACTGAACTTTAGCCGCAGAAGGGATCAATATAGGCGCT
GACCTGCTATGCCCTGAGTTAATAGCTCCCTAGCCTACGGGAACGCCCCACCCCTAGGTT
TTGCTAGCTGAAATAATCAGCTAGCAGTTGACAATCCAAGACCAATAGGGCTTCGCTGGA
GACCTCCACGACCACCAATCGTTGGTGTGCCCGAAGACTACACCCATGACGTCGCCTTTA
ACCGGTGGTAACGCATCACCGGCGCTACCTTTTTTGAACTACTAGCGCCTACGTAACGAT
CCGTATCCGCGGGCAAATCAAATCGAAAGAGAAGCCGTGGTCATTATAAAGCACGTACTT
TACAATTGGGGGACAGAAGGAAGATTTCCATAGTACCCGGTGTACAGATATCAGGCCACG
GGGTATATTCGTACCTTCGATCAGCAGCGCTTTATCATCTTGTATATGCCCCCTAGGAAC
GCAGCTGAGAACAAATATTCGAGGCGATTGTCGGGGTCAGGTCGCGGTCGCCATACTCGG
TCTCACCCGTGGCACGATAGAAATGCGCATGTACGGACTAACGGGCAGTTTCGTGAGTCC
CCCGGGGGTGGCCTGCGATTGCCATTTTCTATCGTGAGATTGTAAATGTCCATCTTAGTG
ACGTTAACTCGACCTGTCCCTCCCAGCATTTGATCTTTGGCCTCATCGTGCCTCCCGGCC
GCCCTCCAGACCATCTGCTCCGAGTGGAGCTGCGATCCCGCTCACGGTGCCGTTGTGGTA
GACACACAGCACCTAGTTGTGATAGGCCGGAGAGTCAGCCCTACCCATCGCAAAAATGAT
TGTAGCACTAGCATTGGATGGATTGGTTAACATATTTTCGAAACCGGTTAATTTCGATTT
CACTTTTGCGAGGACAAGAACAAATTATTAATCTCGCGCTTCCGTCCGGCATTATACGGA
GGTAACCAATGGCACATTAGCTTCCCAGCAGCTAAAGGCGGTCTAAGCAACCGTCATTCC
GGATCAATCGATGTGATGCAACACAAACCACATTCAGGGAACCTACGTGCGGATCACTTT
GCACATCTCCCCAACTAATACTGCTGCTGGTGTAATCCCGCCTGTATGCGCAGAGCCATC
ATTGTAAACCACCTCCCTACGTACTTCCCCTCTGCGGTATTTAGCCTCAGCGCCAGTATG
GCGCAGTCGCTTCGGTAGAGCGCACTGATTCTTTGCACCCGCCAAGTCATGTGGATCGAT
CACTAGCTTACCTGGAACGGTCCTTCGAGCACTATCCCATTACCCGCTTCCTAGTACCAT
GGTCATATCAACGCCTCGATACACGGGTGAAAGGGGTCGAATTGCACAATAGTTACGTAG
CAGCGGCAGGTCTGGAACCCAATGGGATAGGGCGAAAGAGGGGGAGTGGGGAATACCACG
GCATAGCGCGTATTACTGCAGCTGAAATATAAGACCGCTCGCCCGGCAGTATTCTCTGGC
ACCAGGTCAGTGAGATCAAGACATCCATGGCTCTGCCGGTGTGAGGCCAAGGGTCTGAAG
TGGCGTTCAGCGCAGCAGGACTTTCTCGCTAATCGCACCCCGGCCGACAGCTCATCTATA
TGGCGATTCATTGCGCACCACTGCTACTGCGACTGGCGTGCAGCAGAAGCCGGCTATGCT
AACGGTATAAGCTCGGTCTTTATTCCCGAATATTGTGCCACGCTCTGCTTCCTATCGTTG
TACGCCCATCTGTCCACCGCACGCTCCTCTCGGGGACTAGAACGCTACGGAGGCTAGGTG
AGAAATTGTTGCTGGAGGAGGCGAGATTTGTAGGCCTTTGAACAAGGAGGTCGAAGCACG
TAAATAGTTCGGGGGACAACAGCCCCTTCCATTTTACGGTTAGCCTCACTGTTTGGGTGG
GGCTATCCGATTAAGAGGTGATGTAAATACGTGATTTGCTCCGACTATCGTAACTGTACG
ATGTTTGAATGCGAGGCCAGCGCCGGGTGGAACTCAGTCGTTCCGATTACGATCACCCGT
TCTGGCGTGTATCCTCTCCCCCCGTCCCTATCCCCGGGCTACGGTAATCTAGCTAAAGAA
CGTATTACACTCGGAATTGACAACGAATAGCACCAGGATCTAGGCATTAGTCGTTCCTGT
CACGCGGACACTAGGAAACATAGCTTAGAATGACCCCGCACATCAACGAGGAGAATAAAA
GCTGGTCCCTGCGGCGACAGAGAGTGACAGGCCCTCAAATTGTTTGCTCGTGCCGAGGTG
TTGCTTGAATGGCGATACGCCAATGTGAGGACTCCGACGATAAGCCGGCGGTGGAGTTCC
CTGCATGGGAATGGCCTGATTATGTCAGCAAATTGAGGGACATTGATAAGCGCGATCGCG
TGCTCGCTGGGTTGCTCAGACCTTCACTCATCCCGTGCTCCAACGAGCCTATACTGACCT
ACCTGGCAGGGAAACGTTACACAGCCTATCGGAATTCTAGCGCCGAGGCCACATTCAGGC
CTCGGAATCTAAGCGGATAGATGGCCAGTCCAAGGTGGTGGTATCGGAGTTCGTTGGTAA
GGGATCGCGCGTGAAAAAGGTGCGATCCGAAGTTAGGGCGTTAATCTAGCCAGAGGACCT
TCGGAACAGCTGGAGGTTCTCGTTCGAAGCCCACATAGTTTTCGGTCCGTGTATAGTGAG
CAAGGACTAACGAACCGTTATACCACTAGCAGCTGGGAGCGGATAGATCGCAGTGCGCTA
CCAACCCGCAAGGCAGAACGCGACACACCAGAGGAGAAACCGCTTCTTGGGCACGCTTTG
ACCCAGGTAAAACATCAGGATTGGGCTTGGTATGAAAGACGCCCTGTTCTGTTTCAACCC
TAGGCGTTTTCTGGCTCGATCATGAAGCCCCCTAAATAAACTCCCTAAATGGCGTATGCG
GGAGGTATCGGTAGCATCTGCCCCCTAGCCCATGTGTGCCGTAAATTCTCACCGCAGAAA
GCCGTACCCAGTCCAGTGGCTGCGAAGTTCACTCTGCTAATATTGTATGAAGAGCTAAGC
CAAAAGTACCATCTTTACAGTGCCAAGTAGGTGGCGGCCGGGGCTGATGGGGATAAGTCA
GTAGTAGTATAGCAAAGCGTTACCAGTGGCAAGGCACTTCGACTCGGAAGGCGACACCTC
TTCATCGCGTACTGTGGAGTCATGACGCGCGATTTCTTAAGACAGCTTGGTCTAGCTCAG
TTCGGGAGTTTTTCAAGTTCTAGATGCTTCCGTTGCAAACTCGCTTTCCTGAGAGCATAT
GTGCCAATAAGCTACGAGTACCGGTCCACGTATAATAAATTTTGGAACATTCCGGGTCAT
GTGGAAACGTAAGTCACTACACGTGGATCCGCTCTAAATCGAATTTCGCTGTCACTTTTG
CTGAGGCAGATCGCGCTCACGGTTTCTTATGTGAAAAGTCTTGTATGCTTGGCGCGTTTA
GCTCTATTGTTTGCACGACAATGCTCGGCGGGGCAACATTCGTAGCGTCGCCGCAAAGCT
AGTGCGGGGCGCACAATGCGAATTGGAGCACGTCTGTACCAATAGTATGGTATCACACAT
ATAGACGATGGGGGCGTTTTCCGCGAGCAAGGAAAGTGTGCTGCACGCTAACGCCGTACC
GGTTTAATACCCGGACCCGAACAAGAATCGGCCATGACTTTGAACCCATATGTTTCATGT
GCACCCAGAGGACGTCCAATATTTTTGACCCATCTACTTGGTGAATTTCCTCACGGGTTC
AATTCTGGTAGACCTACCTAATGGCTACTCCCGCAACCCTATGTTACTTTTGCCAGCCTC
CGTACCGCGATAGTCCAATCGTACGGAAGCGTAGGTCTCCGCGCTGCAGGCTGATGGACC
TCCGACACTGACCGTATATGGCACCACATCGGTCCTTACCCACGGGCGGACTGAGAATGA
TGATCTACACACCAGCGCGTTCGCCTGTCATCGGGTGTGTTTCTCGCACAGGTCTAAGGC
AACAATATTTTCTAAAAGATTACGATAACGGATTCTTAGGCCCAGCTGAAATGCTTTCGC
ATTAGTTCGTGTACGTAGCGCAACCGTAGAATATGTTACTGGGGGCGGAATAGCGCCGAG
CACCAGGTTACCTATATGGCTTTGGAGCAGAACTCTCATTTACATTACGGGCGCTCAGAC
ACACCTTATGGAAAGTCTCCTGATCGTCTCCCAAACCTCGGCGTAGAGCAAAGTTCAGGT
GGATCGGTATAGCGCGTTCAGTGACTTTCGCCGGTACACTGTTGGAATATGAGGCCCCCT
CGTACATATTTATTTGGCTTCCACAAACAGCTTCCACCGTCCTGAGGAGAGGGTCGGTCA
CCAGAGCTTGTCTGGTGGCCGCAACCGTATAAGCAGCACCTTTTCGCTTAGTGAACGTTA
CTGAGATTTCTATCGGCAGGAGGAGTCCTAAGGCTGGGGGATACTCACGGCTTTCCCACA
CTTTACAAACCCGGAAGAATAAGCCATGGAGGGGGATCTAATGCGCGGTCAAATCGTTTA
TGCGAGCGTGACTGATCTGTATCTCGCCAAGAGAGATGCACTTTAAGCCCGCAGCAGATA
CGCGGAAAGGCGGCGTGGATATCACGGCGATACAAACTTGCCGAGCGTAAGGTTCAAGGC
AGACGGCCAAGATCTGAATTGAGATCCTGCTCGTGGGTTTATCGACCGGGAAGGACACTA
TAAAAGGCAAAAATAATGTCGCCACATGGCAGGGCTAGGGGCCTTCGACCACCGCGTAGA
AGGGGAACCGTAGAGGATTTACTCGCCGTACGACAAACAACCTAACCGACCCCTCCGACG
CAAGATTTCTGTCTTTGGAGTGAGTCGGCTGTCTGGGCGCACGGACTTTCGGCATGCACC
TCCAGCGGCGACCCTTACCGCCTGCGGACGCCGGGCTAGGTGTTTCGACGGATTCCGTGG
CCGTGAAGTACTCGTGTAGCATCTTTCCGAGCGGACTATATACTATACCTTAAGGACCAG
CCCCTGTTGTGATGGGAAGCTTGGCTCAGGCAATCAAGTGCCGCCCCGCGCACACTTAGC
GCGACTTGCTGGCGCACTATTTGAAGGTCAAGGTTTCCCCTCGCACCCTGGCAATGGAGT
AGTAGAGTGGAGCGCGCCCGCACGTTATACTTAAGCGGTCTACGTACAGCAGAGATTGTG
ATGCGCGTGTAGAAGCTGAAACGATGTTCCGCTCTTCACGATTAACCCCACCCCTCATCG
GTACGACCGACCGTAGTGCGGGTCAAGTGTCCCTAAACGGCCCGCCAATCCGAGATCTCT
AAGTCTCCCACAGCATCACGTAGGTGGGGCCTGCCGCTGAAGCAAAAGATTACGACAGGG
CCGTCGCTGCGCGTGGTTACGGGGTTTGCACTATGAGCGATTTATTTTGCGAGCATCACG
GCGATGGATCGGGAAAGGGCGCGTACCAATGAGTCAGCCCTGAGCACCTGACGGAAAGCA
TCCGGACAACAGGTCATGAGAGTTCGGTAGCGCAGGAAAATGCCCGGGCAGGAGCAATAT
CAGGGTCCACGTCGAGTCGGGGTATAGCGCGGTCTAGGCTCGCCAGCATATCGGTCGGGG
TGATCGCGTATGGGCTCGTCTGGCGCCAAAAATTCGCTCGGATTTTACATCCGGAAGGGG
GTTGGGAATTAAGTGGTCGGTGGGCAGGGCTAATTAAAATGGTTTACAATAGAGTGAGCG
GCGGG-CTTACGAGTAGAACTGAGACAATGCCAGACGGACCTCCAGCAACACCGAAGTCA
CTATCCGTCGCGAGGGTTTCGTGTCCTCTCGACATGAACACTCACAGAACGGGCAATGGC
GTATTGGTACCGGGCACTTGGACTGTGGTCCGTGTGTCGTCCCGGCGCACGCCATAAACC
GCCGAACCAAATACGGCAGCCCTTGACATTGCTGTAATGCCGGTCCTCATTCCAGTACTC
ATACAGTTGGACCTTCAGGCTGCATCGTGCATCGCGGGCGGCTCCAATGGGCCTCGCGGA
CCCGACGAAGTAGACGCCCGAGCCCACTTGCCCTTGCCCGTACGAATCGGCATGGCAGGC
TTTGTTAATAAGTCGGACTGAGATCCAGGTGGGTAAACGGGGAGCATCTTAAGAAAGTGA
TGCTATGTCTGACTCACAATTCACGTGCGAACTGGGCAGAGGTATCTTAGGTGCGCAAGA
CACATACGATACGAGCTGTGGGCAGTCCGCCATCAGCTGTTTTGGCCTAAAGGATCGCTC
TGCATTCTAAAAGGGTTGATGTCATGTGTAAGAAAGCAAGATGAATTCTTAGCACGGCAC
CGGTTAAGCAATGATGATGGACGGTAGGCCTCGGATGTAGCTCGAACGACTCGCCCAACC
CAATCTCGTCTGGGGTTGAGGAATTGCCTGATCACTATTGTTTATGGGGTTTTCTACGGT
AGGAGGCATCAGAGTAACCGGGCCAGGGGCAAGAGACGCCAACACCAGGTCTTGTCCGAC
AAGGAGGCACTCGGCTAGCGAAGGTCTATGCGTGTCCGCGAATAAGTACGAACGTAAGCC
ATCATGCGCGCTAGACGAAGCGTAAAGATCGACGATGAAGAGAGGTCCAAGTGATAGGCC
TTATCTGAATTGATATGTTGCGAACAGTCATGCATGGGTACAACGCCCCCTTTGGTGGGG
CCTGCCGCTACGTAACGGTCCAAAGACAACGGGATCAACTACGATAAATATGTAAAATAC
ATGTACGGTCTTTGGGCAGACGGATCGGACGCAAGCGGAATAATGCGGCTAATACTCCAG
CGGAAATGAGGGGAAGACCAGGCGGGAAACGGAAAATACGGACCATACGGCGTGGCAGAA
TGATCGGCGGTGGAGACGAGCGAAGACCAAGAGCACCGAGAGATACACGCCAGGAGGGCG
ATGCACTACAATGACCCACATGGGCTAGGACGAATGAGAAGAAGAGAAGTAAGGTAAAGG
CAGAGCAGTGAGAGTCTCTCGGTACACCTAGCTTCCTCTCTTTGCCCAAGAACTGGATTC
AGGACGTGCCGTTGCGTGTGTGTTACAGCGTGTCGAAAAAAGAATGCAGCAGATCTACGA
TGGCGTTCGGTCGAGATGGGGGGAGCACCATAGGCAAGTCGGGTGTGAGATGTGAGCCGA
CAAAATACTAGAACTATTAGCGTCGACCTGCAAGCCAAACGGGGTAGCGACTAAGAGACA
CCGTTACGGCCAATGAACACTTGGGGCGGACAACGCGGAGTAGACTAATCAGACTCTTGC
GATTCGACGGGTATGCCATGCGGTAACGTGAAGACGCCTGGCCTATATCAAGGCAAGCCG
TGGTGCACCAATAGTTATACAGAACTTCAACGTTTCAGCGACACGGCAGGCGCAGCCCAG
CAGGCATGATGGGCCACTCGCAGATCGATGGACTGTTTGACGGCAAAAGCCTTATGCAGG
GAGAAGCTTGGGCGAAAACAACGCTAGAAATTGTGTTAATCATGCATTACTTGAAGGTTA
ACATAATTCGATGCGTGCAGCCGATTTAGACTCGTTAGCTTTCCGTCGACAGACGGGTGC
AAGTTTCAGCGCGGGTGGGGGTACTAAGGGTCACAGGATAACCAGCAGGGTGCATTGATC
AGGTTCTGAAGCCACATACCCGGGTGAGTGGCTGGATGTGATGCTTTTCTGGTGTACCTG
AAGTTTATTATATGCTCCGCGGTCCGCCCTGCGAGTTGAGATTTTTATGCTGGGTTCTAT
ACAGGGTCCGACGGACGTACGGAAACTAACTGGGCATCTGTGCATAAATGTGGCCTGGTT
TGACGAGATACCGCAGTTCTGGCATACTACAGGAATGAGTTTGCTGAAATCGCAGGCCAG
CCTCGGGCTCCGTTCCTGGGCCGGTAACGGACGGCCCAGAGGGTAGTTATACGCAACCCG
ACACCAGCATCGCTGAATTATCAATATGTATTAAGCAGAGCTGCTCGCCATTACTAATGT
GCCCGCCCTAAACGTCAAGGGATCACGTAAGGGCATCGTACTTGTCATATCCGGAGATTC
AAGTGGCATCTCGTGACCCACTCAGGGAGGCATAATCCAGCGACGCACGTGCCTACTAGC
GGACAAACCTACGCCTCAATAGAAAAGTAGACATACTAGTGAGTTGTCAATTATAATGTA
GATATACGTGTCCAGGGTTTGGATGGTACATAACTATCCTGAAAACGCTATTGATACCCT
TCCAGATTCACCGATAGTGGGGCCTATACGCGGAATCCGGTGCCACTCTTGTGCGCCGGT
TGATTTTCAAGGCGGGTATACTCCACTTCCTTATACATCCTAGTGCCCTGGGTACTCGAC
CGCGGAGAGGAGACCTCCCAAAATTAACCAGTGCCACTTGTGGTAGAAGAACTCCTCTGA
CTCCTATCGTGTATGAATGCATCCAAGAGTGCCTCTCTGCTCGCTCGAGCGTGAACTGTT
ACAAGTTGCGCTGGCGTTCATCTAATTCTACGCACCATAACGCATCAACAGACTCGATCG
CCTGCTAAATAGTGGGGAAGGTAGGAGAATACTTCTTCTTACTTTGCACATGGGGTCTTG
AGTCTGGTGCCTAGGAGGATTATCCATACAGGACCACGCCGCCTGCGAGGCAAATTTCTT
TTTGAGTGTGGTTATGTAAATTAAATGCGAGAAAGGCGTGAGGTCGTCTTGCTCTCTGCC
AGATTCTGCTCGAGCACCATCCGGTGTAGTAGTTGATGGAAATTCCGAAGAGTACTAGGC
CTGCGTTCGTAGCGTTCGGGCCTAGCTTTTGTGCGTCGTGGGGATGTCTGACACCGTCAG
ATCTGTAGAGCAGCTATGGAATCAGAGAAGCTCATTGACACGGGAGATCACTAAACCTTT
CATGGCTGAAAAACCGATGATGGGAAACTGCTCACGAGCTGTTGGTTTCGGGGCCATTAC
GTATCAGTGGGTAGCATCCAACTCGGTGCGTCAGAGACTCGCGGCGGCGCTGATGATAGC
AGACGCGACAGCCCAATGGGGGAATCGCACGTCGAAGTTTCATGCTCGGGTAAGTCGAAG
TCGAGAATTGGGGTGCCCCAGCGTACAACATGTAGGCACATAAAAGGTGGACGCCTTCGA
GCCAATGTGCGTGGGATCACGGGGAGTGCGCTAGGGTTCGGCGGGGGCTTGGGCGAAGAA
GACCAGCACAGACTGAGTGTTGTGCTAGAGTCCTGATACAAAAGCACAAACTTTCAAGTC
TGCAAATCACACCGATCGATCAAGCACCGCTGGAGTCGGCGCAATCAACCTAACCACCAG
AGCATCGAACCGTAGGGCGAGCACATATTATGTATCGGAGATGGAATCATGTGGGGGGGT
CCAGCCACCTTATGGCAGCAACCGCTCTGCAGGAAAGGCGTTTGCTACGACTCGGCGTAG
CCATCGTTCTGATGGGGTTCAAGGGGAGGGGGATCGGAGCTTAGTGGAGCCGCCATACCC
AGACGAGGCGAGACGAGGGTTGCGCTGCGCATGCTGCGATGGACGCACTATATTCTCTAA
GCTCCTAGCAGAGTAATTATACAAAACGCAATCGGTAGTGCAGCGTGATCAAGCAAGGCC
ACTGCGAAGGTCGTCGGGGATTACATACCCTCCCTCCTATCCCGGAGTATGCGCCTACCA
TAGCTGCAGCCGGAGGGCGACGCCGGGTAACGATGATGTGCGGCACACGGAATATGGCTA
TGGGGCGTAGTTAATATAATGGCAAGGCAGCTTACATACCCTATACCGGTGATTATCATC
ATTAGCTGAAGGGGCGAACTTCGGCCTTGGGAGTAAACGACCGTTAATAGGAGATGCCTC
TGTGAACACAGATATTCGGCTGAGTTAGCGTCCTAACTGCTGGAAGGGCGTATGGATCGC
AGATCGTCTTACTGCTCCCAAGCAGTCGGAGTTAGGCGACTTAGGTTTAACGACCTTGAG
GGTATTCATGACTGGAGTCGCGACAGACGGACTTGGGCACCCTGTGGTAGCTGTGGTTGT
CGCACAGGTTATATGGATCGAGTGTAATTAGATGATAGAACTCCAAGACCTACAACAACG
CATTACCTAGGCCAGAGCCCAGGTAGAATTAGCGGTCCTTCTAAACCGCCGTTGGGCTGA
CCATGGGTGCGTCTGAAACCCGTAGCCAAACGTTGGATTAATTTACCACGATTCGCCGAT
CTGCCGTTTTGTGGGGGCCAGGCTCTACAGGAACCGTGTTACGAGGGAAGCAGCCCCCGC
CGTGAGGACATAACGACGATTAGACAATCCATGGGGGGTGTGTTGGCCGAAAGGGGCAAT
TGACTTAGTTTCTAAGTCACCACCAAGTGATGTGTTCGTTTAGTTTCGGTTCGGAACTCC
TATATTCCCTGCCCGACCCGCAATTTCTTCTACCCGACAAGCGGCGTTGGGTTAAGGCAA
GAGGCAGCCCGGATGGAGGCCCCGTATCGAAAAACGCGTGGAACGCGAGCCTTTTCGAAC
TGGCACGAAAGTCTGACCCGGTCTGCGGGCACTTCTCCCAGACCCGTCATCGCGCGATCA
GGGAGGCCAGGCGTTAGTGCGACATAGCTTCTTATGTAGCAGTCCGAACGGCCGGGTCGA
GCGGCTGCGGTAAATCCACTAAGAAGCGGCACACAGGTCAGCGGGACATGATAAAAGTGG
G-CCGTCATTGGAGCAGAGCGGGCGTGAGGAGTGGAGGAGGAGCAGGCGTTTTGGATATG
AATGAGCCTCCTTGATGCTGTAGAGACTCGGGTCATGCCGTGGGGAGATAGCCATAAAGG
GTAAGTCTAGGATAGGTCGAAGCTTAAAATGCGGGGAATGCGAACAGATCCTGGGATCGC
GTCGCGGATTGGTAGAGATAGGACGTAGATCAGCACACCATTGGTTTGCCCAGGCGGCAT
CGACACGTGTCCGTCCTCGCGCGCTTAGTTATGAGCTATCTTCTCCGTTGCAGCATGGTC
GCTCTTCACTGGTGCAAGCGTGACCAGCTCGGAAGGAGCCATTAAGTGAGTTCCCACTCT
GGAGCTATAACATGGTGCCTTGTTCATCAACCTCCCAGCCTCGGTTAGGGACTAGAAAGG
TCCTGTCGTCGTAGAAAGATAAAACCTTTGAGGCGTAAACCGGCGGAAACGTTAAGCATC
AAAGCCTAAACCGCCGAAACCGAAGAAAACCGGTTAATAGTACAACGTTCGAGTGTTACT
CTATCTCCGTAAATGCATGGCCGGTCTGTAAACACACCTTTGGCCCTGCATAAGCCCCCA
ATCCTCCCTTCCTGGAAAGTCCATGCGAGGGTTAGGCGGGGCTCGGATTCAACACTGCGC
GCCGCTCGCTATGCCACCTATAATTCTAGATGGCGCACGTATGACCGAAGGACATACCCA
TAGAAACGCGACGTGTAGTCACTTGGTGCCCGCTCTTATCACACGCGACAAAGGTGGGGT
CACCCGTGTCCCGCTGACCGGGGTATCCACTTAGCTTGGTCGATCTTTACTACTCATGGG
AGATTCTTACGGTTGCGGTCCTAAATCGTCCCGTTGGAAACCATGTGGTGGCCGATCATA
TTGTACATTTTGATCGCGCATTGACTTCTTCTAGCATTAATGTACCGGTTTAGAAGACGG
GACTGGTTGGTTGGAGCAATGGGTGCGGTTAGATCGAAGATGGGGCCCCACTGCTGCGAT
TAATCGGATGATCAACGAAGTTCATAGTTTGGGGAGTGCTATCGCACGACACCACTACGG
CCGCACCCACGTAGGCTAGTTCTACACCGATCGGCTTGCCCAATATGTTTATTGTGTCGC
TAACAATGTTGTACATAAAGACGCAACGGATTGCGATATGGGTGCGTCCTAGATTCGGCC
TTAAGTTCTGTCCCTTCATGGGCTAAAAGGTGGGATTTCTGTAGGTGGCCTTTGTGGCGC
TGGAGCCGAAAGCCTAAGACCGCGGGGTATAAAATGAACGAAGGCCCAAAACGAACGGAT
CACTACAAAACCGACCTGATAGTGGGCCTTTTGGAAGCATCTGTCAGTCTCTAGGCCCCT
TCACCAAGTGTCTTTATGCCTCCTTGGCTATGTTGACGATCTAATACCGAGTGCCGTTCA
AACATCTCTCAACCGCGGCCATAAAACAAGTTGATTCGTACCGCTATTATCCCCCCTAGA
GACGGAAGACCCTTCGCCGAATTTAGAGAAACTCATGAGCGTGCTGGACCCGGGGTCAGT
GACGCTGTTAGTGGTCATAGTTTGACGATTCTCGTGGACCGTGGATGGTAACGGCATGTC
CATGCTGGGTTCCGTGACCGACTCGGCAACGGCGGGTCGAGGTTGTCGTAGTCGCAATCC
CACGCTAGCTAAGCAGAGTCCTCAGCGCGACAAGACAGTAGTCAACATAACCTTCACTAG
GTACCATCTCGATACGAAATGCTCTGTAGCTTTCTGTTTCTAGTAAAGCAAGGAATTGAG
TTAAACCGTGTTAAAGGTATACTAGCGCCTCCTAAAGTGTAGTAGCATGCACGCTCCTCC
GAGTCTTTACGCAACGCACTGCTTTTCACATTGTATGTGGTCTCAGGCACCTGTAGTGAA
CGGGGATCCGGAGACAACAGTCAGCATTGTTACGCGATGCCTTTGCGTTAATCATGTCTC
ATACATCCCCGGGGGTCCTCCCGATCAGCCCCAGTCTCCCCCCTCCATCGGGCCACCTTT
TGCGGGCGTCCTAAGGCAGATCCTTCGTGCCACCAAGGACAGACATACGGTGATTGTACC
TGGGGTCTCTTTATTTTAAGAATGTCGAGAACTTCTTCTGCCGCGCCTAGCGCTCGAACT
TTCCACGCCCTTGGTGCGGACTCTGATTTCTATGATACGAGTAGTTAGAGGAGGTATGCA
GGCCTGTATGGTGCCTATAGGTCGCAACGTGTGTCTCGCTTTCTATGACACAAGTTAAGA
ACATGTCATACGTACACCGTTTACCTTGTTCTCGCCTCGCAGGGCTTGTCTCAATCAGCC
TGATAAGGAGCACTACCTAATGTCCCATTCAACACGAAGGAAAAATTGAAATCTCCTGAG
AGAAGCTGCCTAGGTGGTCAACTTGCGTAGGGAGAGGTCGACTAGTCTAGTCGTGTTTGT
AATAGACCATTGCGGTACTGTCGCCGCTGCGCGTTCGATCGCCAGTTTTTTCGCGGCGGT
CCTAACTTTCTGGGAGGACACGGCAAGACAAACTTCCCCGGAGCTTATCAATTCGGGAGT
TTCTTTCGGCTAATCTCCTCATCCCCATCTCGTCTGAAGTAAGGCTGCCACCTTATTCTT
TCCTTCCTCTGCAGTATTAGGTACGTACTTATTGTTTGTCCATTACACTAGTTTTTCAAG
AGGACCCGGGAACCGAAAAGACACTCGTATCGAGCACGACCTAGATAGGGGAGGAGTGGG
ACTGGGTAGGGGAAGCTCGGTAACCAGGGCCGTAGCTAGAGAGAGGAGGGACGAATCAAG
CTAGGAATATACGGGAAGGGTGCGTACACTCGATAGCGGGCACACAATCCGGAGGACCGG
GAAATAGGGACCAGGAGGCTTCAAATCACCATTGGTGCCGGAGGAACAAAAAAAAAGATC
GCCAAACTACCGTGTTTACGTAGGAAGGTACTGGCGCTGCACCGACGAGGGTACAAGGTG
CGCTCGTTCAGGAGACCCCGTGTCTCCAGACCGTGGTCGTGTTACGCGGTAAGCACGCCG
TGTTTAGTTTACGCCACGTGCGTCAGATGTTCCCCCGTCCAAGCCTGACCCCCCTAGTGG
CCCCGGTGAGTGGCGGACCCCTAGAGCGCCTTCCTCGTCAGCGCGCCAAACCACCCGAGC
ACTCTGGTAGCCCTCGACGGTCTATCGGCCGCGCACTGACTGCCCGTCCCTGGCGAGTTC
ACTTACGGTTACTGGCTCGACGCCCCTGTTTTTCTCAGTTCTAATGCGACAGTCGAACCT
ATTGTACTGTGTTCCAGCCGGGCTGAAGCGCCACCAACATCATCTGGAGCATTCGGGATA
AGCACCCCTGGCTGGAAGCCTACTGGGACGGAAACGTCCAGTGAGATCTGACACCTGCCG
GATGAGGGCCGCTGAAGAACTCAAAACAACGTCGGTTATCGCAGAACGACCATCAGAACG
AGGTGCTGTGTCGGCTGAGGAGTCCGTTACCTGACGCGGGAATACTTTCCGCGGGTGGTC
CCCGACCTCG-AAGATGACGGCTCGATGATGGGACATAGCGGGCCAGGACAATTCGCCGT
GGTCAGAACTTGAAAGGTAAGGCGCTCTGGCTGTGTCAATGAGTTAGGTGGACCCCGAAA
CAATAGGAGCCCATGGCGTTGTAGGCACTATGAGCCCCTGTTCTGCGGGGTTCGTTATTT
AACCGCGCCGGATATGTTCATACCGTTAAGTCAACCCGCGAACACGGAACCAGCCGCGCC
ACACGGCATGTCCATACTACAGCGATTAGGAGAAAGTGCGTATTCGCATTTTTGTCCGTT
ACAGACCATCATTAGGGCGAAGTCTAGCGACGGGTGACGCTACGCGGCCGTGCCCCAGCC
ATGAAGGGTACGCCGACCGAGTTTGAGGCGCATGACGTCCCGTGAGAATACAGGACTGAC
GACTTATGCTAGCCATCAGCTCGGAGAAGGTAAATTTTAGACGGGGCAGCGGTAGGACGT
CCCGACCAGCGCGACAGACGCTCGTTGCGAGGACATAACATTCGGCGCCATGTTCTCGGT
AACTGTGGTTATTACACAATTTTGCCTTAGCGCTCAGCAGCTAAGCGCTAGATGAGCATT
CCTAATGCTAAAGGTAAGCGTAAGAACGGACACAACGCGTGGATTAGTCAGAGCGCACCG
GTGCGTTCAAAGCCAAAATGAGGGCATCGGCACTGTCGGGGGTGAGCCCGACCTGCCGAG
TCTGACACCCCGCCGGCCGACCAAGCGTTGGCACCCAATAGAACACGCATCCAGAGCAGA
TACCATGAGAAAAACCATCTCACGTGATAAAGGATGCGCGGGAATGCACGAGGGGTCGAG
GGATGCGACCGTTCTGCGGATCTGTAACAACGCCGATGCGCCGGACCTAGCACCAGCCCG
ACTGTTGAATTCTGTGGACGGGTAATACTGTCCCTCGGTTTGCAATGAAGGACTCCCACT
TATGCATGGCCCCCGCGCTCTCTGTCCGTAACCACTGCGCCTGGTGGTAGCCCGCGTACT
GAGATACAAGTGAGCGGGGACTGCACACAGGAGTAACGGGCAAATACGATAGGCGATCTG
GGCCTATAACTAGGATCAGGTACAGAATCGGTACTTGGCGGCAGAAATATGAATCCATCT
CGGGCGTAAAGTAGGTCCCGGGCGCGGGGACACAACGATGTGCCACCGTGGTGACCGATA
TTGCAGGTAACGTGCCAACAAGAAGGGACACCGGTTAATAGTGTAAAAAGGTAGCATTAT
GCAGAGTACCAGAAAACAGGTACTTTAGCGTCTCAAGCGGGTCGGTTAGACTCGGGGAGT
TGTATCTGCTTACGGGCCCAGAGGGCTAGTACACAGGACAAATGTAAGCAGTCAGGTGAT
TAAACTACACGCGAGGGGACGAAGAATCATACTTACGGTGCTCGGCCTAAAAAGATTCAG
TCCTCGGGAATGAGGTAGTTCTGACAATTCGGGTCTTACCCCAATGCGCGAGGGCTATTG
AGGGGAGCTCAGATAACTATGTCACATACTTTATGGTGCCAAGGGCGGGGCCAGTCAACG
ATTGGCGAAATACGGCTGAGGCCGAAGTCTCTTTTTAGATACTGTTAGTCTCTCTGAACC
GCCTCTTCTTTAACGGGCCTTACAATTTACACTAACAGCGGGCGACGTCGGAGGTCAGTT
GAAAGGTTATGAATGATCCGGGGGGTAACCTGAACAGCATAGGCGCGGGTTTGGATCTTA
GGTTGGAAGTTCTATTGCGACCCGAAGCCCTAAGTATGATTAGTTCCTCAATCCTCTACT
CCGCGCCGTCAACTAGCGATCGTCGGGCCACCCGTGCAATGGAGTCATTCCACATGGGGT
CCCACTTGAGCGGCTTTCTTCGAAGCATTTCCGTCGGATTGGCTGACCAGCCCCATGAGA
CCCTCCCGAGCTGGAATGTGCCCCCGGTAGACCGGTTTATGTGCCTACGTAAACTCCAGG
TCTTGGGGGAACCATGGGCGAAACAGGCGTAGCGAAGGGAACAAGACGGTAGGGCAGTCC
CAGGCGCCGAGATGAGAAGGAACGAGATCCGTGCCAGCAACCCGACATGAGAGAGTGCAG
GACCACAAGGACCTTGTGGCGATCGAATGGTAAGGTCATAGCTAAAAAGGGGCTAACAAC
GATCAGGAAGTCGAAAGCGTAGTCTCGGCGCACGATTGTAGAAAGACGGCTAGAGGCGAC
AGTAATGAGCATCCAACGAGCCACCCTAACAGGGTTGCACAACGACGAACTCTGGTTATA
GCGGTCTCCCGGAGACATCATCAGGTTGTGCCCCTTCGTCTGGAAATAGCCTGCGCGGCC
GCGCGTGGCGCTACTTCCCTGGCGCAAGCCTATAAGCAACAGAGCGCGTGACAGCTGTAT
GAGAATGCGGGACCTTCGATGGGAGAAGCTAAACGAGTGAGTAGTCATCATTAACGGCTC
AGCCTAGACGCGGTACGTTTACCCCTTAGTGCTCACCCTGCTTCTCCTCCGGTCACAACC
GTCGATTGAACTGACGATAAAAGTAGCTCCGCCCACGACCCCGGATGGCAGCATCCTCAT
ACTCCTGTTTGTCGGCCATTCCGTCTACCGTGGTGATCTGACCTGGGGATGTAACAGGGG
AGGTATCCAAAAGTTCCGTAGTACAGGAACTGTCGATTGCGCCCAACATTCTCCATTGAT
CGGTGTCCTCGAAGCTTACGAACTAAGAAGCAGGATCATTGGAGGCCCTCCAACTGCTGG
ATAAATTACCCGGTCACTAAGCTTGCCTCCCCGGAATAATAGCTGGAGATGCAGGGGCAG
ACAAAGGAAGCGGGTCACGAGCTTGGCTACAGCTCTACGCTTGAACGAGACTCGCATGGA
ACA----TCCTTTAGCCAGTAGAAGGACCGGGGGTCCGGGTTGGTAAAGCTCGGATCGGG
TCGAACACCTTCAGCGTCTTACTCCTTAAACCGTCGGTAGATGATAACCCTATTTCCGTT
CCTTTGGCCCATGATTTTTAGTAACTGGAATGTTACTTATATGGGAGGTTAATCGGAAAT
TCTACTCTTCAGTCGGGTTCTTTACTCCTAGCAGCCCGTACATCCTTACAGAGTGGTGCT
TTGGCTGAAGGCCGACCTTACTCACAGGGACCCGAGCGGCTCGGGAGTGGGTGGGACCTG
ACTGGTGGTATCGAGTTCCTTCGCTCTTACGGTATTGCAAACAGTCGGTCGGCGCCAACG
CTTCAGAAAGAAGAGGCCCCATGCGGTTTCAGGTATTTGACTGTTCCCGAGCTAGACGTA
CAACGGCACTATTACCTAACTACACCAACGGGGTAACAAAGTAGCCCGGTTCTTCAGGAA
GTGGCCGCTGTAGTAGACGATTCCAAGGTTAGCTACTGGGGGATGATCCATATCCATCTA
CTTTGGGCTAGGTTCGCCGGCACTAGAAGAGGTGCCAACGACTCGTATCCCGAAAGCGGT
CCACGGCGCTCCACACGGAGCCCCGAACGTGAGATAAAAGACTGGTATCCTCCCGATCGA
AAAACTGACCCTACTCTGCGCAACGTCGCTAGTTGTCACTTGACTGGAGGAGCCCGCTCC
AGATCTGCTCGGCACTCCCCTGTTCCGATGAGAACCCTTAGAGTAGTTGTAGAAAGTCCA
CGCCGAGTACGATGTCCGTAAAGCTCGGCCTCAGAGCGGCATCTTACATGCAGCGTGTAA
GTTTACGGCACACATGGGCTCGCATATTTATCAATTGGTGTCCTGAGCACAGCTTCCATT
GTAGGGGAGGTGCGGCCTCCACAGCCTTCGACATTTCACACTAATCCACGGCCCTGGATA
ACGGAGAGCGGGACAGGTAAATACCCCTTAATCATTCGGCAGAGGGTTCATTCAGGCACA
ACCGCTTGTCGTAGTGGAGGATCAGTCAGGTCCACGCCTAGACAGCCGCTGACCTCGGAG
AGAAGCCTAAAGCACATCAACTATTCGGCCGGTCGTTCAAGCCAAACCCCATCTCCATTC
ACAGTCTTAACTGCCTCAAGGAGGCCCAGTAGTACTGCAGCAACAGTGGATTGTATCCCC
TACCGCGATGTGCGCAGCACGGGAATAAACTGTGCACGAGTGTCGGATCACCCGCGAGCT
TGGAGGCAATGGCGATAAATGGACTTTCGGGGACTCAGGGGCGCATAACAAGTGGGGGAG
CAGGCATGAATAATGACATTCGTTCCTTGTTGCAGGGTCAGCATGAGAAGGAGACGATTG
TATCGTGTGTGGTTAAGTGTGTCTCATATGCGGGGATCTAATTTTACATCTTATACCGTC
GAGGGCTAGCAGCCGTCGCCCTGCAGCCAACGGTGGCAATGTTAGCCGTCCTTGTATCCC
GTGTCCCAAGAAGCACACAAACAACAGCTCTTCGGAGGTTGGACGCCAAGACCCTTGAAC
CGAATCGGATCTTGGTGACTCTAGTAGTAGTGCCGGCCCAATATAATACTGAACCACAGG
TTAAGTAAATACTATGACTTCATAAATTACCAATAAGGACTTCTTTACGCCAGGAGGAGA
CACCTACTCTTTTGGAGAATTGCTGGCAACGGGTGATACGGGCATTCTGAGTCTGCGCAG
GAGGAGCCAACACGTGTGCAGCACACATATCAGAACGGTAAAGGGTCGGGAAGTGCACCC
ACCGTTTCGAGTTAAAACCAAGGAGCTCAGGGCGTGTGAATCAGCATGGTTGTACGATAG
AAACAGAATATAACACACCGTATCCAAGCCACCGTTGTTTCGACATAAACGTGAAGGTAG
TATTAATATCCACCCAAGGGATCCCAGAGGTAGTCATGTAGCACTGAAACCCGTATGGAT
TAGGAGTAAGCCCCCTCACTGCACCTTGTCCTCTTGAAGACCGACTTTGCGGTTCAATCT
AGCGCCCACCTGTTACTTCCTTTCGATAACCCTCAGTTGTGCCCTCTTCGGGAAACAGGG
TGGCCAAATGTGCACGGGGAGTCTCCAACCATCAGGCCCCGACGTGCACACCGCGTCCAA
CTCCTTGGAAGGCACTAGCTCCCCATTACACCGAGTCGCCTGTCCCCAGTGGGACCTTTC
GTTTGCCAGCCGGTCCAGGGGACTGTGTCCTAGCCATGGGGCGAGAGACCCCGAAGTGCA
TGAGGGCCCAGACCTTCTCAGCCTCCGGCAGTCCGTCGACCCATCGCGAATCATTTGCGT
GGATAGAGAGGTGCGGAGCGGCAAATGCAATGAAGAAAGGATGCACTCACTATACAAGGA
GAGATAACTACCCCTGGATGGTGAACGGTTAATACACGCTTTCCGAAGAGGCGAGGGTCC
GGCACAGCGGGGAGAGCGTAAGTAGTCGAACCGCAGCAGGAGCAACGAATTGACAAAGAG
AATGGGTGATTTCAACGATGCTCTTATCTATCCAATTCCATGCAAGACCTCCCCGAATGC
CGAAAGGGAAAGGGATGCGAGAAGCGCCAGATACTGTGAGGACATGCCATCCTACCCCCA
TACGGTTTCAGTTATAAAGGGGTGGATGCGCCCCTATCTTTGAAATGTTGTGTTAAAGGA
GGTCTGATATTTTTTGTGCCTTGCGGACAACCCCATTCAAACTTCAACTGTAAGACGTCT
ACAGGTTAGGTATAACGGCCTATTGCTGCGGAAAGACACAGGTCCTGTGAAAAATGGAGG
AGTGCCGATCCTTCCAATATGGAGCACACATGTAGTAGTAGTTAGAGCGCTACGTGACAA
CGAGTATTCCCACACTATTTTACCGCTTAGCACGAGGTGCTGCCCGCAAACCTACCACCG
GGGGCTCTGAGCCCCTTATACCTATACAATCATCCGATTCGTCAGATGGTGGCTTTTTGA
CACCTCGCGAGTACGGAGGGGGTAGCGGCCAGTATTTCGCCTGTGTATGTGTCGTTAATG
AAATGAGGGTCGCCACCTCGTTTGTGCGAAGCACGCAAAAGAACACTTCTTTCCTAATGT
CCGAATTAGTGCTCTTGACCGGTTGTTCTTTCCAAGGGAAGCTCGACGGCACAGCTGGTT
TTAAGCCACTATGGACCCTCCTGCCCCGGGAAGAGGTGCGGCTTCGATGGTTACTTGGTC
GCAGATCTCCAATAACCCGACCAACGTCTAACCAGATACGCCAGGAGGAAAATGTTACAG
TCGTGACACTGGGAAGCCTTTTTGGATCTGAGCGACCAAGGGTCGGCTCCATTGGGCGTG
CGGTGTGCGGAAACTCTGCCCCAAATGGGTCATGTAGGAACAGCACAGCTAGGTCAGAAT
TCATGGAGGCTACGTAAGACCGAGTAAACTTGGCTGGTGGATTGACTACAGGAAGCTGAG
TTCAAGATCAGCTAGAAAGCGTCGAACTAGAGATTGATTATCGGCGGGTTTTTACACTCT
ATTCTTAAGGAACTAGCAAATCCGATTCGGGGGGGTGCTAGGTGACCGGAGGACGGAAAG
GAACGGGCGTAAAAACTGTAATCGATGCGAGAGCTTAGCTCTCATTAATATGAGAGGGAC
CGAACGTTTCTGCCAGATCATAGACGTTTTTTGGGGGCGCGAAGCGTGGGCGGGAGGTCT
GAATACGAAGCGTGGGGTGAGCGTCTTTGAACGCGAGGCGTAAACCGAGGAAAAACACGG
AGCGTCAAAACGTCAATGCCCGCCCAAGATGAGAGT--GTGGGTCTCCTAAAAGGA-CAG
GGGAGTGGAAAGCACGGATGAGTAAACGTGATTGGATCCTCCTTTGACATCGCCCCGGGG
GGCGGGTGTCCCTCCATAGGCGAAGAGCTACGGGGCGCCCAGAAAGCGAGCCACCCATGA
GGACTCATTAAGAAATCCACGCTCGGGTTGCTTGCCTACGTCGACACGAACGCGACGTCC
TCGTAACCCGACCGCCGCAGGTCGAGATCTAAAATCAGTTGGACGCCATAAGAGCGAAGA
CGTCCAGCCTATCTGAAGCGTCGGGAGTCAACTTACTTAGCCTCCGGGTTCCGAGAGCGA
CCAGCCCACGTGAAATCTTCGTAATGGGTACGCGACTTGTGCACCAAGCGGCTAATATCT
CAAATGTTGCGACACTCCTGATGGATTG--CGCAGCACACCTGAAGGCCGCATCACATAA
GTTCATCAGTGAACGACATGCGGGCCACGCTTACAACAGTTCCAAGAGACCTTGATGTCC
TGAATAATGCAGGTCCCGAGGATGGATGGCCGCCAGGCAGGAGGAGAAGGATAATTGTCT
ACCGCGTAGAATAAAGGTTGAAACGAACGAGTGGTGTTTATCGCCTTGCGATGGTAAGCA
AGCAGTTTACGCGTCGTAAGCAGAACCGCTGTAAGGATAGAGTCACTGTTAACCGTGAGC
TCAGGGCGATGCCCGGGAGCCTTACAGAGTAAAGAATCCACGACTCAAGGGCGGGAGTAT
AGGGCGTTCGGAAGGCAGCACTGGGTATTCTTGGGGGGGAGCGCTACCCGGGTCGAGCGC
GGCGTGGACATACCGGACGAGGGCCGCGCCGTAAAATCGAGGACATAAAGGAAGGATCCT
CACGAGAGCAGACATAAGTGGCCCACTGACCCCCCCGGATGGTCTATTATACACGCCGGA
TTCGGGGCTGGCGTCGGGGATCGTTGGATGAAAACGGGGATAATGAGCGGTCATCTCGAG
TGGGAAGGACTACAAGGTCCGCACGACAACTCGAGTGTAACTCATTGACCAACGTATCGA
TTGTGAGCTGGAGCCGAGATTACGCTAAGTAATTAAACTTCGGCAGCACCTAAGGCCGCG
GCACAGATGTGTCGCTAACACGATACAGCTACATAGGTGTAGAGGTCTATCGGCCAAGCG
AGGTGAGGGTTTGAAAGTAGATAGGTACGAAGGCGTTCTACGGCACATGCGATGCTTGAC
CAGGTGCGCGTGTCCAAAGGAATCTCCAGGAGAGACTCCTCAGAGTCGCAGGTTAGCCTG
GGGCAGGCGCTATCCATTAGGCTGTGAGGAGAGGTGTCAAACTGCGAGGGCCTGAGGCGT
CTACCGGGGTCGGGGCACACGGTTCGCCTCGGGTTCGGCTAGCACTCGGCGATCTAGACC
AAACAACAGTTGGGCGAGGTACTCCTGGGCCGCAATCAGGCACACTGCATTCCGCCGGGA
GGGATCGTCACTCCCGACCGTTTCCGGCCGTTTTATGAATCTACTGTGCTTCTCTTCCAG
TCGAGGGTGACTTACCACCCCACAAGTCGCGCATTACCGATTGAAACCAGTTCGCTTGAA
CACTGTTTCCTGGATGCGGGCCTCGACGGCCAGGTCTTCGCACAGGATTCAGGCATACAG
ATGCGAGTGTTGCCTGCCGATCCCCGCACACGGGGTTCCAGCTGGAACCTTTCCTAAACT
GCATGCGCTACGATTCATTCGGCCTGGGCACAGATATCTAATCCCTGAAGCAGCGGAGTC
TCACACTAAGTCGTGCTGCACGCAGGCTCGGGGCCTAGCCATCCTGCGAACATTTCGTCG
CGGCTCTCGCTACTGCACACCACTAGGCCCTGCGGATTAACTTAACGTCAACCAGGGCAA
TTCTCAACTATTGCGAGCTGCGTGGGCGGAGGATCGCAGGCGCCGAACCCCTTGCTTTTT
TCCGCAATACGTCCCAACTAATGTCTGAACCATGCGGGTCAATAATAGTCGTTCGTCCGC
CATTTGCCAGACGTTAGGGCCCGAGTTGTTGAGAACGTAAGATGGCGAAATCGAACAAGA
CTTGAGACAGTTCGAGCAGTTACTTGACAAATTCTTTTGCAAGAGGAACCGCAAAGGGGT
AATTCACTGACTTCTTTCCCTTGTGCAGCAGGAGCATGCCGTATGTTGGCCCCCGATCGG
TGCTTTTGCATGGGCGCTCCGTTTGAAAGGCGGTGGATCCAAGGAGCTGACTGTTTAAAG
TCCTATTGGACACGCGCGTGGCATATAGGAACTACAGACCTGGCGTTAATGATCGGCGCT
GCCTTGGAAAACATTTGTCGAATCTCAGGTACTGGGATGACTTTTATCCAAAAGCGCGGT
TGAACGGACAACCCGCAAACCACGCCTCCCCGCCTTGTTTACTTCCCACCTTTCGAACAA
ACCAGCGATGGTCTGGCAGTAGCAGTATGACCACCTCACTTATTCTGAAGGCCAAGAAAG
TACAACTAATGCAGCAGCTGTTTTGGAGAGGTACCATCTATATGTACATTGCTTCATATC
CAGGCAGCTGCATGGAGAATTATCCGGTCGGCGTAGCCTATATTAATGAAATACTGGGAA
GTGCGTAATTGACTGACCGCTCGGAAAGTGAAGGCAGAGGACGGTGCTCGGGAGGCTTTG
TACCTTTGTCCAGTTCAGGTAGGGACCGAGACCACAAGACCAGAGAGGCAGTCAGACATG
CGCCCAACGCACATAAGGTCAACGACAGGAATCCAACAGGAGATGGACACAATATCGAGG
TGGGGGTGAGGGTTGAAGGGGAAATCGCCAGTACGGAGATGTAGAAACAACCGCCTTGTC
AATTATGTGCAATCGCATCAGGGAGGGCCAACGCCGCAAGGGTGTAGAACTGAATATCCA
GTAACCAAGTGGATAAAGGCGGGCGTTAACCGGGGACCAGCCGCTCGCTAAAAGTGTGTG
AGCTGTTGGTCTGACCAGTCCGGAGAGGCTTTGACTAATAACGTCGACTCGAGATTGCAT
GGGCGGGTAAATGGTGTCTTACGGCCGGACAGCACTTGCGATCAGCGAAGGCGGAGGGCT
TTGTGAGGAGTACGCAAAACGAAGCGGCCACGTGCTAATCTCATGTGCAGCAGGGCGCAC
CCGCTGGTCAGTATTAATACGGGAAAGTGCAGGGAAATGGGCGCGAGAGGATTGGTGGAG
AAGACGAGGTTGGTGCGGAATATGTGTGCTTCCGCTGCTACCAGGCGACGAGTGACTATC
TAAAAGGGTGAATTGGGTCATGTCGGTCGGCGGCGGAGGTCTTCAGCCAGGGGGACCGCA
CGGCGGTACGACGGATATACGGGTGGAATGGGTGAAAGATCCGGTAAGGGAGGGGCGTTA
GTCCGTTCTCGCGACATGGTGTGCACATTCTTAGAGTGTAGAATTGGCGAAATTTTAGGG
GAATTGGTGCAGGGGCCACCGCCCACGCACGAGAACGTCCAGTGTTATTCGGGTGCGCTC
CCTCCCCTAAAATGGCGACTCAGATAATGGGCATCAGAAGAGAGGCGAGGTTGAACCACC
TGAATGTGTAGGGATCGTGTGCAATTTGAACACGCATTTGGAAAAATGACAAACGTCCGG
CATACAGAAAGGGGCGACCTCCAACCAAAGGCCTTCCGAGGCAAAAGTGAAGAGGCCCGA
CAGGTTCCGAGTATAAGGTCCCTGCGAGAGAGGGAGGGAGCGTGCACTGTTGCTGGCGGT
GACGGGCGAAGAGATTAAACTGGGAGAAGAACAGACTGATGGCGCTTATTGTGGGAAAGG
GGAAGCCGACGGTTCTTCCATGGCCTATCTCCTGACGGTTGACAGGAACCTCTCATACAC
CCCGACCTATCCCATTCCACTCGTTGAACAATCTCTACTTCTGTCACGCGGCTCTCCCCA
AACCTAACTCGCCTATTGTTGTATTCCAAGGGAGCTTCAAGAAACGTCTCTGCAACCATG
CGCGCTGAGTGAGGTATGGCGGAAATCCTCACGTGTGCGGGGTCGCCAGCGTTTCAGTAG
CCCCGCGGGGGCCGTGTGAGTTGTTTCTCTCATGGCCAAACGTATCGCCGGTTACCCTGA
CGGGCTACGCTGTTCGTGTCCTAGCCGCGGTCCAGGATTTCAAGAAGTCTACTGAGTATA
GTTTTTCTTTCTGGATGTTGCATTGAGTGTTCTGTAAGGTTCGCAAGCAGGACATCATGG
TAGCACTCTCCAATCCACTTGAACCGCTATATACTCTGCGCGTCCCGGCCTTACTCGTGA
TAGCAGTTGCGTTCATACCCGTCCCCACGTCCGAATCTCGCACGGCGAATAACAGTTTTC
TCTGGTTTGGACAACGAATCCGGAATATGGGGTGGACGGGTCGTGAGTGAAGGGGGCTCG
TTGCAGGCAGACCCCCAGCGACTAGCATCGATCGTGGTGGTACTCCGATCACGGCTTCTG
GGCTAGCTGGTTAGGTGGCACCGCCGACAGGGAATATAAACCACGCGTGGCGGCTCCTTC
CATTCGGCACAATAACCTCTGTATATCCGATACCCGAACCCGCCTATCTCCGCATGATTT
CGACGTTTTCAGTCATCAGCTGGCCCTTGCTTCATACGGTTAGGTGCTTGCTCCATGCCA
TCACCGGGGGAGACGATCACCACTCCCCTCGGCTCCGTTACCCTCAATCCTCCGTCTACA
TTGTCTGGCCGAGCTCGTGGCCTGTATGTTCAAGGCTCGTAGCTTATTATCCTTCTCATG
TGATCTCTCAGCCTTCTCGCTGATGTATTCGTACATTAGGTAGCGATACTTGCTTCTCCT
AGCAACTATTAATCTACCAAGGGCCTTGACCGCCCAGGTTGCTAGGTTCCCTGTAGTACG
CCCCACCATGTGGCCCGGTTCGGAGTGAAGGAAGGACCCCGGTTTGGAGCTTACCGGGGC
ACGTCCGAAATAGGACCATGCCAATGGTCTTTGGTGGCCGGGATCATTTCTTTAGATTTC
AAGACCTTGCGGCCTAACGACCACCCTATGCTCTGTGATCGTTCCCTAACACTGGAGCGG
AAGTAATTTCGATTATCTGGGCCTTCAGAGTGAGGATCCCGAACCACCTTCTTCTGTAGA
GTAAAACGCCTTTCACTCCCGGCAATATATCCCCGAGAAGCTAAATTGCACGCAAAGCCT
ATGACCTGAGACTGTTCATCGGGTACCCGTGAAGAAGCTATGTTCTTGACGTGTCGGAGA
GGTGGTGGTTGCGGACGGGTTCAGGGTTTCATTCGATACACTCTAGGGATAGGGCGCATA
GTTGGTCAGAAAGCTACGCCACGTCGCGTTGCGGAGCCCCACGCAATTTTGCGCGGACCA
CCCACTCAGACTGACTCTCTAATCGGTCCACCTCTTCCCGCAGCTCCGCATCCCGCCACC
CGTGAGAGGTTAATCAACTATAAGCACCCTAATGGAGGAGAGATTCTGTGCAGACATCCC
TCAGATACGCCTCCTGTTAGCCGGTCGGTGGATTCCGGTGGGACGCCTGCGGAAGTTTGC
GGAGAGGGGGCGGATGAACCGGCGGACGGGGATAGCGAAGACTTGGAACGCTAACTACTA
TGTTCCTCTTTTCGGAAGCCAGATAATGCCGGTGTAGAGCATCAACCTCGGCCATCTGTT
[truncated: 8,554,323 more chars]
