# Supplementary material for: An evaluation of alternative methods for constructing phylogenies from whole genome sequence data: a case study with Salmonella
Source: PeerJ. 2014 Oct 14;2:e620. doi: 10.7717/peerj.620 (PMC4201946; doi:10.7717/peerj.620)
Supplement: Supplemental Information 5 — See README file for further details. [file peerj-02-620-s005.zip › var194cor.fasta]

>ERR045332 <unknown description>
CAGAGAGCCCCTTGAATCGGACGGCGGATTCATACCCCTCTCACCTTACGGGTCGCTGAT
TTCTGTGATTCAGGACTATGGAGCCTAGCTAGATAGTGGGGATGCCGTGTGTTAGTCTCG
GAATTACGCCTGTATACCATCAAACAAGCGTTTCGAGGTTTCGCCAGTCCCGATAAATCC
TTGACATTCGCGGCTACGCCGGCCATATTAATTTGTCTCGGAGAGCCTGAAACCACTTCC
CCCTAATCTCGCCTGAACTCTCACGTTCCCTTTCTGCAAGGATACCCGGCAGACTGTCCA
GTTGTTTCTTTCGGTTGATGAACTCCGCAAGGTTTATGGCAGCCAAATGAGGGCGTCATT
GGTTGATCGAGCTCATGACCTAACCTCATTTAGTCCCGGGTAACTGTCAAGACATGTGCC
GCATCCAATTACAGATCCGACTCAAACAGGTTCCTAGCCACGGCCACGGTATTTACTGAA
GGAATGTGGGATACCGATGACGACACCCATCCGCCGTATTTCCTGGTGTTGCCCGATCAT
AACGCGTCTCGTATAGTTCAGAATCTCGGGCCTGCCGTTGATTATCAAATGTCTCCGAGG
AGGTGTGTGGGAGCCCCAGACCCGGACCTCCCCCCCCATCAGTTACCTTCCAGCCCGCCA
CTGAACAGCCACGTGGCGGTCGCTTGCTCACGAGGATAACAAGGAATAGTCCAAACAAGC
AATACATTAGCAGGCAACTAGGAGGGCTGCGATACCCAATAATCTTATCTAGCGAATGCC
ATATTTGCAACTCCAAGCTCATTCGGTGACGGCTGGAGGCCGGCTGGCGTCAACCGGCCT
GGGTGCCGTAAGTCGGCCGCACGTTTGGCGGTGTTGCTACTGCTGTGTCGTACAGTGGCG
CGAGTAGGCGTTGTTGCCGTTTGCGTCCTGCTAGAGGCCTACGCTGCCAATATCGATACT
CGGCTCGTCTTATGCCGGGGGGGCGACTTAAGAGACTCTGGTCTTGCCTGCCGTTCTAAA
GGGGATCAGTGAGCCCCTCGGCCGGAGATATTGGTAATCCGGTGACGTGGTCCGGTAACG
GGTATGGAGGGGCAACACTTGGACGTTTCGGCTGGAGTCCGCGAGCCCGTTCCCAGAACA
CCCCGTCCACATATAGTTGTAAACCCGCTCCCGCGTCTCTACTGGATCATCGGAGGTGGC
AGCACGCAGGTGAGGATTGGGAGCAAAAACTTGTAATGGCCAAAACTGTCGACACTCGAC
ATGAGCGGCACCTTATCATTTCTTTCTATACGACATAGTTACAGGAGAGGAGTACAATGC
TCACCTGGTCCTATATACCGGGGAAGGCCGAGAGACGCCAGATCAGTGCTGAATGCGACG
TTTACTTGGGGGGGGGGCAAGCGGAATAGTGGTACCGGAGACGGGAGCGTTACACGGTCG
AAAATGGCCCCCAGACGGGTTACTGGGCGGCAACTGCCGCTGGAATCAGCGCACCAGCAG
ATTCAACACGCGGGAGGGAGGGAGTCTCCAATTTGGTATTGACCCCGGGGTCTACTTTAA
GCCGCGAAGGCCGCTAGATCTGCTGTACGAGGTCGGTCACGCCTCTAGTTCAACGGGTAG
TCGCGGGTCGTGGCTCGCTATTCTCACTTTGTCAGGTACATCGAAGGTTGGAAGGAAATG
AAGGGGGCGGCAGACATCACCTGTCTGAGGGGTCTGCGGAGCCGCCTCCTAGGTCAGCAC
ATGTTGAGTGAAGCAAGTCATGCACTAGGTGTGGATGTAGGCAACTGCCAAGACTAACGG
GTCCCAGAGCCTTAGGTTAAGACTCATGATCGCGCACGAGGAAATGATGTATGATAACGC
ATTACCTAGCCAGAACTGAGTTCCGGTAGGAAGACGCCCCGCACGCCCACAATGATGAAC
ACTCGATAGGGCCACGTATGAAGCCCCTGGGCGACCTCAGGTATTTAGGCGTACTAGCTT
ACCGATTGGTCCACCCCACCTAGTATGGAGCGCCGAAAACCATGAGCGTTCCGCCGACAA
ACCCCCATCCTCCCTCTGGAACCCGGAGGTTAGCGGTTCAACTGGCGCGGGGCCCGATGT
AGTTCGCGACCAATAAGCGGATGGACCGGCAGGAATCGTTTGGTGAATCGGCAGTACCTA
TCTCTAGTGGCCACCGCCCTAAACACTACCCCGGTTGCAAACTTCTCGTAGAGAGTATTT
ATTCGAGCCTCTGAGTAATAGTGTACGGGGTAACACGCTCGGGGAAGGAGACTAATTTAA
CATTCTCGTGGTCGGGGTACTCCCATCAAACCGCTTGGTGCATTGTCCTATCCAGCTGGG
ACCGACGGTCGGTTTGTCTCCGACCGCTTCGTTCCCCCCGGCCTAACCATCCTCCAGATA
CGGGGGCTAGATTTATCGGGGAGGGGACATAAGGCCAGGGGGTGGTGATTATGGGTGCCG
TAGTTACCGCCATCGCGTTAACGAACACGCACGGCATTCCCACACGGATGAGTAAGGTCT
TGCAAACGGGGGCATGTCACAGGCTTCCTCCTAGAACGTTAGGAAATACTGGCGGACGAG
CAGGCACGATCGGTAGACCCCAGTTGGACACTGCAGCATGTTATTCTACCGTAGGACATA
CGGCTTGGCGAAGAGTACAGAACCTCAGGCGGGTAGAGCTGAAAACAGTGACACCCCGGA
CCTTGGCGTAGAAACCGGAGAAAAACACTTGGGTCAACTGATATATGATCCAGGGGTGCG
CGAGATTTATATTTACCTTCAAGGATCGAAGACCGTCCCGATTATGGGGACATAGTATAA
CTAATTGTCGCAGGCGCGCCAGCTTTTAACAGCTTAAGAATGTAAAAATTATCCAAGTGC
AAGCTGATAACTCGGATTCGTGAGGGATGGGTCTACTCTCCACACGGACGTATCCACAAG
GACGCTGTACTAGGATGGACGTAAATGCATAAGTGCATGAAGGGTCTGTAGATCTTTACA
GCCTGTACGACACATGTGTCTAATTTGCAGGTGCAACTCCTCGCATGGACCGCAAGGATT
CGACCGGCGCGTATTACTTCGTAAATCGGAGCGCGGTGCAAACCCGCTTACATGTATCGG
CGAGGAGAGAGCGAACGAGGGTCGCTGATCACCGGCTCAAAGGATCCGCGCTTTCAACCC
TTCGGTTTCACCCAGATACGCCTACGGGTCACCCCTACAAACGGAAGTCAGAACCATAAT
GGTACCGCTACGGCGGCACGTCTCATCCCCGGCGGACACCGTCTTACGGCCAACCCCCCT
CCCGGTCCGATTGGGCACGTACTGCGACAATATCAGATGAAGCGACCCCACCGTTCGAAG
TCTTCAGAGGGACCCACGCGTATACGGAAGATCTACGAACTGTCGAATCGTAGCGGAGGG
CTTTTGGACGCCTCTTCTTCCTAGGATGTGGCGGGGTCTTACCCCTCGCTTTTCTCAACT
CACCCACGCTTGAGGATCCTGGTGACTGGTAGCGGTGAGGCCGGTGCGCGGAAGACGGGG
CGCGCTGCGTCAAATGAAGTGCTTAGGCTTGAATGTTGCATATTTTTCCCGGAGAAAGAA
TCCCAGCGCAGGAGGCCCGAAAGGTGCACGCCCGTTGCCTCTTCTATAGAGCGTAGTTGT
AGGTGTTTAGGGTCGAATGACGTGGCTCCATACTGTTGCTTAGGCGCTCGCCACAGCTAC
TCATGGTGGCGCAGCCCACCCTAGATCAATCCGTCTACTAAAAAAAGCGACGACATATTA
GGTGGCTGCAAGCAGCGTCCCGGGATGTGCGATCAAGGGACACTACGACTGCCCTAACGA
GAGTTATAAAACCGCGCTCCAGGAGGCTAAGTGCCGCTCAGATGGGAAATGGGGGCGAGC
TGCGAAACGGAGATGAAAACGGGATGCCAAAAGGAGCAGGGGCTCCCAGAGTGTTTTAGC
GAAAAGAATCGACCGACAATCTGGCCAATTGGGCCGATGTGGCACTGTTGGAAAGGCCCC
GAATGGAGGCGAGGGTACCAAGAAACGAAGACTGGCGGATCCAGTAGAAGCCGTTAACGA
AGAAGGCGCGTTCCAAGCTAAGCGCCAAAAAAGTAGCCTTTGTGAGAGAGCCATAAAGTT
CGGATTCCGTTGCCCCCCGATCACGCCGGAGGCGGACAGAGACTGGCAGCGATGCTCTAT
GTGGACTCTCACAGTGGCACTGGTGATAAGCTTGAGGAGAGACAGACCTTCGGGTGCAAC
ATTTGGCGCGTAGGTTCGGGCGATTAAGCGAATCTTCAATAGTTGACCGTTTCAAACGGC
CACAATCCTTTGGTCAGCTTGAACCAGCCACCTTGGGAACGCTACTGCCTATCCTTGCGG
CGTCAACCAGGAACTCTGCGTGGGCGTCCGCAGAAGCCCGATATAACGTCTGAAGTTTCA
CGGCGATTGGCTGAGCGCTGAGCTTGATACTGGCGAGACCGGCTTCCCTTTGTTTGAATG
GAGTGAAAAAGGCGGCGTGGGTGTTTCAAGCGGCCGAACGCCCCTCCCCCCTCCGCGACC
AGCGACGAAGGATTACCTGAGCAACATCCTTTTAAACGCGCCTGGTGAGGGCAATGAGCC
AGAGGACAGGTTCACTGGGACTAGTACTCCGGTACCAACACTTATTCGTGAAAGAAAAAC
ACACCATTCCGGCTGGGACTTGCGCTCAGGGCCAGCGTGTAGTGAACAGTCGCAAGCTAA
AGCTCAAGACCGCGTCAGGAGGCTTTAAGAAGGTATGAAACCGGCTCCACCGGCTAGCAA
TTAGCCACCCTAAGATGTGAACGGAAAACGGTGACATCCGGGTTCGCACGTACTCAGGGA
GGGGGAAACATCAGCAGAAAGTAGCCAGTGACTGGTAGTCTCTATTGGAGGCACACAATC
AAACGCGAATGTGGGGACTGCTCAGTCACGGTGCCTTGGACTAAGCGAAGTGTTCTCGAG
ACTTTGGCCCGTGAAGATCACTGGCGGTGAGTTGTTTCTCAAATCCGTTTGCGCTGGGAG
AAGATTTTTCTTTCTGGATGTTTTTCGTTCTCCCCCCACGACGCTCAAATTGAACTGCCG
GCCGCCATGAAGACTCCCGATCGTGGTGGTTTGCGGCTCACACATGTCACCCATTTTGGC
AGGGTACCGTCTCAGCCACGTTCTCCCCCGCGATCTCGTGCGAGAACTTAGCCCATTGTG
GCCCGTTCGGAGCTTCCGAGGGGGGGACGGTCACTACGGTGGTCTTGCGTCGCTGTGTCG
GCGTGATTCGTACCTTTGAGACTGCGAAGCATACTCTACGTGGAATCCCGCGCGGACCGC
TTATCTTACCCGGTTCGTCAGTCCCCACGCCTGCAGGTATTAGGCGAGGCTGCGGAGGGC
AGCGTAGTGTTGTCGATATTGCCTCGCCACGCTTCCAGTCTAAAGCCCCAGATCTTTGTT
TTAACCCTAGGCGCGCAAGTTTCATGTGGGACTGTCTCATGGGCTTCCTGTAAGAACAAC
ACGTGTCGAGCGTCTAGGTTCTCTAGTCGTTGCATCATAGCTATAAAAGGGACCGGTCGA
ATGCTTCGGGCTTCGTCTTTCCTGTGTTTATCGTATCGTGGAGATTCACCTAAATCCTTC
GGTCGCTATAGTTACGGCAGGTGTCCCTCTGCTCCGTTCGTACAGCGAGACTTGGGAAGT
GGCCCGGCTACTGTGCTTCTATGAGGCGGTGCACGACCCGTCTCGTCGACTGAAGCTGGA
CTCTTGGCCACCACCGCAACCTGGTCTCCAGCAAAACGACGGCAGAGCGGCTATCTTAGT
GACACGGCCCAGGATCAAATCAGTACCTTACAGCGCAGGCGTCGAGGACAAGGCTACGCA
CCCATCCCTGCTAGATACGGCCGCGAGGCCATTCGATGCAACAACAATCTTTACCCACAC
ATGAATTTGCCCTATATCGCACAGCTTGCATCTGCCGCTTATTGGCAGGTTGAATAGCGG
GCCGCAATGTTGCGCCCGCGTATATGGGGACAGATAGGCCCGAAGAAGTTACCTTCGTAG
CCGCCTCCAGGCTGCTCGGTGCCCTGCCGACGGTGAGAGCGTGTTGGTCAAAGTGGACCG
GGCGATCTATTGGTCATCAAGCGGTACGAGATGGGATCCGCCATACTGGTTGTACGAGAA
TAGCCTATGCTTAGTAGCTTCTCTCCTGGTAATCTCAAACTGACTGGACGCTCGCCCCTC
TCATCAGACCTACTGCGTCTTAGCTCTGAGCCGATCGCTTCCCCTGCGGACACACAGTAA
AATAAGATTTTAAATCGTTTCCAGTTCGGCAACAACCCACCTAGGTGCGGAGACTTTATT
ACGCCTCCACTCGCCTGTAGATCTGGCAACGGGCCCTGCGCTCCAGCGGTCCATGTAACG
CCGGAAGGAAGACCTCCTATGGACCAGCGCTGGCGTACTAGGAAGTAGCCCCCGGGCAGG
CGCGCCTCCGGGGTGGACGAGCGTCAGAAGAAAAAGCACTTCTCTTCGGCGTGCCTATAC
TGAATATGCCATAACCCTGAGTCTGGCATGTCGGTTGGAACTACGGGAGTCCGCGTTCAT
CATCGCATCATTCAACAGTAACAAGTATCTGTGCCTCGCACCTCCCACAACTTCTCCGGG
AGCGTGGGCCTCCTGCTTCTGGAAGATACCGTCCAGTTGATTCAAGCCAGGCCTCGATGC
AGGATCGACTGGCGCGTCAAAGAAAATCCGCGGCTGTCGTATACCCCTGCCAAAGGGATG
GGTGACCAGTACTACTCTCCTCTGTCTCCTGAATACCACCACATATTTAACGCCGCAATC
CGAAAGTACGCGAGATGTTACCGCCATGAGCTAGGTCCGCCCCAACCCATATACGTAGCG
AAGCAGCCTCAGGCTGTAGTCGTTGCGGCGAGGTACTCACCCTAGTCCCCCTATTTTTCG
CCCGCTAGCTCCGTTGCTTAAGTCGTCGTACCCAACCGCCCGGCAGTCAGACTGAGTGTT
TCTCACAAGCTGACCCTTTATCCTTCTAAAAAACAGATCGTCGGTGTTTACTCGTACTCT
GCCGGGTTGGGGAGCTCCTGCCCTCTCCGGTCTCGATAAGCTGAGTCACTCTACTGTACT
TGTGAACGACCCTGACCCGTAAGACGCTACTCCGTTCGCGTTCACCGTCTCACACGCAGG
TCACGCCGCCCAGCCTAGCGCACGTCGGTCGAGTCCAGAGTTGCCGCACTCAGACTGCCT
GGTCCACGAGTCACCCTCATGGAATCGAGCGAATTTTCCGCCACTCGACCTTCCTGTCCT
TCACAACACCCGCAAAGGGTAACGCCGGACTGTGGCCGCATGATTCAGACTATAGCGACA
GCACGAAGAGCCATGGGTCTTCACCCGTTTGCTCTCCAACAACCGGCCCACTTACTGCGC
GGCCGATAGTCGAACGCAGAGCACACACGACAAGGAAAATGTATTACGGTGATATCCTGT
TGTGCCCCATACTCATGCCCCCACATCTTTGGCATAAACGGATGGGGTAAACCGGTGTGT
ATGCCCCAACGCAGGCGGTCTACTGCGGGAGGCGGAGTCACGTGTATTTTAATGATGGCG
GCGTTCTCCTGCAATGTCGCTTCCTTTCGCGCCCGAGGTTGCTACCTAACTTCCGGTTGG
TCCGCGAAACAGACCTGCTCAAATCTCACCCTCGGTGCTACGGCGCATAGCCACCTCGCA
AAGGGCAACTAGCCGCTACCCCTAGGTGTCAGGTGAGGGGGATAGTTCTGGGCAATATAC
CGCGAAATCTAATCTCTGCCTGCCATAACTGTTCCTTCACCCCTGTGTTCGCTAGCGAGT
GCCTCAGAGCGCACGTCTGCACCGCGGTGTATCGCACCATATGTGAAAACTATGCGCCGC
CACGCATTGTGCTTCCACTCTAGGCGGGATTACGCACCATTTCGCATTCTTCAGTCTATA
TGCTGTCCATGGAGTGCGTATTCGCTTGATTTCTCCACCACCCGGACCTGAAGTCGCCTG
GAGCGCGCTCGGGGCCACTGAAGTT
>SRR349938 <unknown description>
CGGAGAGCTCCCCAGGCCAAATGACGAGCTCATGTCCCCTGCGGTCACTTAGCTATCTGT
TCTCAATCCCTGAGGTCACACAGCCTAGCTAGATAGTGGGGGCAACCCACACCAGCCATG
GAATCATATCTGTACACCATCAAACAAGCGTTTCGAAGCTGCGCCAGTCCTTGTGGGTCA
GCAACGCCCGGTGACCACTAAGCCAACCCGGCTTGTCTCGGAGAGCCCGAAGACACCTTT
TTTCGATTTTACCTGAATCCGCACGTTTCCCCTTTGTCGGGACACCCGGCAAACTACTCG
TCGGTCCCTCTTAGTTGGCGAAATTTGCAAGGTTTATCACGGTCGAATGAGAGCGGCGAT
GGCCACATTGATACTTCGCCCAATTTCGCCCTGACCCAGGTAACAATTGAGACACGCACC
TCGTCAAGTCCTAAGCCTACGTCGCGTAGGCTCCGGGTCACAACCTCGATATTTGCAAGG
AGAACACTGGATACCGATATCGGCACCCATTCGTGGTGCCTATCATTGAAACTAAACCCA
AGCATACCCCAAGCAAATCAGAGTCGAAGGCCTGCCACTGATCGCTGCATGTCTCAGAGG
AGATGTGTGAAAGCCACAAACTTAACGTTCTCCCCCCATCGGTTACCTTCTAGCCCGCCA
CTGAACAGCGACACGGCGGTCGCTTGCTCACGAGGATAACAAGGAATAGTCCAGGTGAAT
GGTGTGCTAGTGAACAACTGAGGAAATCATAGTGTACAATAATTCTATCTAGTGGATGTC
ATATTTGCGGTGCCAAAATCACTCGTCGATAAGCTCGGATTGTTCAACGTCAACCGAATC
ACGTGTTATAAGTCGGTTGTACGTTTGGCGGTGCCGTCAATGCCGCACTGAGCAATAATA
TAGACGAGCATCGCCATTATTTGCGTCTCGCCGGGTGTTCGCACAGCCAATATCGATACT
CGGCTCGTCATATGCTGGGGGGGCAGCTTAAGAGACTCTAGTCTCGTTTATTAACATAGC
TAAGGTCAGCAGCCTTTCTGGTCGGGGGCATCAACAATCCGGTGACGTGGCCCGGTAACG
GCCATGGAGGGGCGACACTCAAGCATTCTGGCCGAGATCTGCGAGCCCGTTTCTGGGCAG
CATCGTTAGCACCTGGATGTAAATCCGCTCCCGCGTTTCCGTCAGCTCACGGGAGTTTGC
GAGACGCGAGTGGGAACCGGGGACGGGGGCTCGCAGCAGCCAGGGCTGCCGACACTCGAC
ATGAGCGGCGTGCCGTCGCCCTCACTCACGTAACAGATTTATGGGAGAAGAGTATGGTGC
CCACTTGATCTTATATATCGGGGAAGGCCGAGGCACGCTAGATCAGTGCTGAATGCGACG
TTTCCTTGGGGGAGGGGCAAGCGGAATAGTGGTACCAGAGGAGAAGGCGTTACACGGTCG
AAAATGGGTTCCGGACGGGTTACTGGGCGGCAACTGCCGCTGGAATCAGCGCACCAGCAG
ATCCTACACACGGGAGTGCAGAAGTTTTCGGCCTAATGCTGACCCCGGGGTCTGTTCTGA
GCCGCACGGGCCATCAGATCTGCTGTACGAGGTCGGTCACGCCTCTAGTCTTGCTAGTAG
CCGCGGGTCGTGGCTCGCTATTCTCACTTTGTCGAATGCGCCGAGGAGTGGGGAAGAACC
AAAAAAACGACAACCATCACCTGTCTGAGGGGTCTGCGGAGCCAACTTCTAAGCTAGCAC
ATGTTGAGCGAAGCAAGTCATGCACTGAATATGGATGTAGGCAATTGTCAAGACTAATGA
GCTCCAGAGCCTTAGGTTAAGACCTATGACCGCGCACGAGGAAATGATGTATGATAACGC
ATTACCTAGCCAGAACTGAGTTCCGGTAGGAAATCGGTTCACACGCTCACAATGATGAGC
ACTCGATAGGGCCACGTATTGAATGCCCGGGCAGCCTCGGATGCTTGGGCGTATTAGCTT
GCTGGCCAGTCCACCTCAAGGAGCATGGAGCGCCGAAAACCATGAGCGTTCCGCCGACAA
ACCCCCATCCTCCCTCTGGAACCCGGAGGTTAGCGGTTCAACTGGCGCGGGGCCCGACGT
GGCCCGCGACCGATAAGCGGGCCGGTCGACAGGAACTCACTGAGGGGATAATCAGTTCCG
CCTCTGACGATTCCTGCCCAGGAAGTTGTGTTACCTGCAGGTCCCCTAGGGAGAGTACCT
GCTCAGACTTCTAGGTAACGAGACCCGGGAGGGCACACTCGGGGGAGGAGGCTAGTTTAC
TAGCCTCGTGGGTAGAACCCCCCTGGCAAGCTGCCCAGCACTCTGGTCCGCATGGGCGTT
CTTAGTCACCGGCCCTTTTCCAGCCGACCTATTCTGGCCGGCCCATCCATTCCCTATGGG
TGAGGTTGCGATCCGTCGGGGAATGGGGGTGAAGTCGAAGGCTAAGAGGCGTAGGCATAG
CCGCTGTTCTCACCGCGTTAACGAACACGCACGGCATTCCCACACGGATGAGTAGGGGCT
TACCAGTGGAAGTACGCCGTAAATCCATTCCTAAGGTGCGAAAGTGAGCCGGCGAGCAAG
TGGATGAGGTCGGGATGCCACAACTGGACACCTCGGTTTGCAGTTCCGTAACCGAGCGAG
TAACCTAATAGGAGGTACAGAATCTTAATATAGTGTAGCTGAAAACAGTGGCGTCTCAAG
GTCCGACGCGGGCACCAAGAGACTTAGTGCAAATTGGACGGCTCATAGTCTCTAAACACG
TGAGGCTTGCGCCCGCCCCCTGGGGCCGAAGACCGTCCCGATCGCCAAGCTGCGGTATAG
CTAATCCTCGTAGAGACGCCAACCCCTAACAGTCCGGAGACACGGAAGCTGCGCGGACAT
GAGATATGGGTCTGGATCATCATTGACCGGATACGTCACTGGTGTGAGTGCGTTCATGGA
GGTGCCGCACTGGAGCAACTGCAGACCTATGGACATACGGGGGGGCTGTAGATCTTTACA
GCCTGTACGACGCCCCGGCTGGACTCGCCAACGCAGTTCCCTATACTAGGTACAAGGATT
CGACCGGCGCGTATTATCCCGTAACCTGGAGCGCGGCGCTAGCCCGCTTACGCTCTATCG
TAGGGGAGGAACAGATAAGGATCGTCAGCCGCCGACCCGGAGAGCCTAAGCCATCAACTA
TTCGGCATCCTCCAGGTACGCCTACGAGTCACCTTGGCAGATGGGGGTCAGGGCCATAAC
AGTATTATGGTGGCAACACGTCTCATTCTTGGTGAGTAGTGCCCAATAGTCAACTTTTTC
TTTGACTTAATTGGGCACGTACTGCGACAATATCAGACGGAGTGACCCCACCGTTCGAAG
TCTCCAGAGGGACCCACGCGTATACGGAAGATCTACGAACTGTCGCACCGTAGCAGAGGA
CATCTAGCCACCCTCCTCCTTCGGGATGTGACGGGGGTGCACCCCTCGTCCCCCCCAGCG
TGCTAGCATGTAGGGGCTACAGTAGCTGGTAGCGGTGAGGTCGGCGAGCGAAAGAAAAGG
CGTATCGCAAGGGGTGAAGTGCTTAGGCTTGAATGTTGCATATTTTTCCCGAGGAAAGGC
TTTTGGTGGAGGAGGCCCGAAGTAGTCACGCCCGTTGCCTCTTCTATAGGGGGTAGTTGT
AGGTGTTTATAATCAGACGACGTGGCTCCATACTGTTGTTTAGGCGCTCGCCACAGCTGT
CCATGGTGGCGCAGCCCACCCTAGATCAATCCGTCTACTAAAAAAAGTGACGACGCGCTA
GGTATTCATGGAGGCTAGTATAAAAGACTCAGCTGAGAAGCGTCGTAGATGCTCCCGGAG
GAGGCGTAAAACTGGACCTTTGAGGACCGAACGTTTCTCAGACATAGACTGGGGGCGGGC
TGCGAAACGGAGATGAAAACGGGATGCCAAAAGGAGCAGGGGTCTTTGACGCGCTCCAGC
GATAGAAATCAGCCGACAATCTGGCCAGTCGGATTACTACAGCCCCACCAAGCGCGCCCC
GAATGGAGGCGAGGGTACCAAGAAACGAAGACTGGCGGATCCAGTAGAAGCCGTTAACGA
AGAAGGCAGCCTCAAGAGTAAACGTTGGGGGGGCGAGCGGCGTGGGAGGGCCGTAAAGCA
TGGACCTCACTGCCCCCCGATCACGCCGGGGGCGGGCGGAGACCAACGACGACGCTTCGC
GTAGGCCCTCACGACGGTAATAACGGCAGGCTTAGGAGAAAGTCAGTTCCGGAGTTCGGC
ACTCGGCGCACAAGTTCGAACAGCCGGGCAGGGCGCAAGTAGTTGACTGTTTCTGACGGC
CACGGCTTCGCAGTCAGTCTCACATAGCCATCTTGGGAACGCTACTGCCCATCCTTGCGG
CGTCAACCAGGAACTCTGCGTGGGCGTCCGCAGAAGCCCGATATAATGTCTGAGGTTTCA
TAATAGCCATTTGAGCGTTAGGTACGGCGTTGAGAAGACTGACTTCTTTCCACACGAATG
GGAGGAAAAAGGCGGTACGAGTGTTTCAAGCAACCAAACGCCCCTCCCCTCTCCGCGACC
AGCGACGAAGGATTACCTAAGCAACGCTTTTTCGCGTAAATTATACTGGGACAATGAGCC
AGAGGACAGGTTCACTAGGACTAGTACCCCGGTACCAACACTTATCCACAGCGAGGGGGT
ATGTAGCCTTGGTCAATACTTGCGCTCAGGGCCAGCGTGTAGTGAACAGTCGCAAGCCGA
AGCCTCAGACTGCGTCAGGCGGCTTTTGAGGAGTACGAAACCGGCTCCACCGGCCAGCAG
CTAGTCATTAAAGGATGTGAACGGAAAGCGCCGACATCCGAGTTCGCACGTACTCAGGTG
AAGGTCGGCGCTTGCGGGGGACGACTACCGACTGGTGGTCCACGCAGGAGAGGCGAGGTT
GAATGTGAACGAGGAGGTCGCCTGTTTACGATGTCTGGGGCTACTTGGGACACTCTCGCA
ACCTTAACCTAGCTCAACCGTCGGCGGTGAGTTGTTTCTCAAATCCGTTTGCGCTGGGAG
AAGATTTTTCTTTCTGGATGTTTTTCGTTCTCCTTCTGTAGAATCTGAATTGGACGGTCA
GGCGTTGCAGGAGCCCCCGATCGTGGTGGTTTGCGGCTCACATATACGATTTGCTCCAAT
GCAGAACCACCTCGGCCACGTTCTCCCCCGCGATTTCGTATGGGGTCACAGCCCGCTGTG
GCCCGTTCGGAGTGAAGAGGGACGGAGCTACCGCCGTAATGGTTTTGCGCTGCGGTACAT
TCGTGAGTCCGACCCCCAAAGCCGTGAAGCATGTTCTACGCGGAGCCCCGCGCGGACCCC
TCTTTCCACCCGCATCCCTAACCCTTACGCCTGCGGATGCCGACTTGAGCTGCTAGTAAC
GACGTAGTGTGTCCGAGGCCATTGTATCGCGCCCTCAATCTAAGTTTTTGAGCTCGGTCC
CCAACCCTAGGCGCGCGGGCCCCGTGTGGGACTGTCTCATGGGCTTCCTGTAAAAGCGGC
ACGTGTTGAGCGTTTAGCATCTCTAGTCGTTGCATCACGATAGCGAGGGGGACCGGTCGA
ATGCTTCGGGCTTCGTCTTTCCTGTGTTTATCGTATCGTGGAGATTCACCTAAATCCTTC
GGTCGCTATGGTTACGGCAGGTGTCCCTCTGCTCCGTTCGTACAGCGGGACTTGGGTAGG
GATTTAATTACTGCTTCTCCATGAGGCGGTGCACGACCCGTCTCGTCGACCGGGATCAGG
CCCCCTCTTGTCGTCATGCTTCGGCTCATAGCACAACAACGGCGGAATGAACATTCCAGT
GACACGGCCCGGGGTCAAATCAGTACCTTACAGCGCAAGTGTTAGAAGTGGTGCTACGCA
TCCATCCCTACTAGATACGGCCGCGAGGCCATTTGGTGCAACAACGGTCCGTACTTGTGT
ACGGGTTCGCCCTACATCGCACAGTTAGCGCCTGCTCTCCGTAAATGAACCAGCCGCTAT
ATAACGATGTTATGCTTATGCGCGCACGGGAAGACTGATTTGGGGTAGTCGCTCTCGTGG
TTGCCTCCAGGCTGCTCGATGTGCCGCCGACGGTGAGAGCGTGTTGGTCAAAGTGGACCG
GGCGGCATGGCGACCTCCAAGCGGTACGAGATGGGATCCGCCATACCACCCTTACGGGAA
TAGCCCATGCTTAGTAGCTCTTCCTCCATCGGCCTTGGCTCAGTCATGCGTAATCCCGTC
CCCTCATGTTTCCTGCGTCTCGGCCTCCGTCCAATCGCTTCCTCCGAGGGTGTGGGACTC
AATAAGATTTTAAATCGTTTTCAGTTCGGCAACAACAGCTTCGAGTTCGGAGACTTTACC
GTGCCTCCACCCGCCTGTAGATCTGGCAACGGACTCCGCGCTCCACTAGTATGTGTACCG
CCTGAAAGGGAGTCTTCGACCAATGGACGCCAATGTTTCGGAAGGTGTTCCTCGGACGAA
TACGCCTCTAACGTGGACGCGCAGCGTGAGGAAAAGCACTTCTCTTCGGCGTGCCTGTGC
CGTACGCATGGAGACCCTGAGTCTGGCATGTCGGTTGGAACGATAGGGTCCCGCGTTCAT
TGCTCCATCAACCGGTAATAATAAGCTCCTGGGCTCTACGAACACCACGGCTTCCCTGGG
AGCGTGGACTCCCCGGTTTTGAAAGATACCGTGCAGCCGTCTGCGGCCAGGCCTCGACGT
GAAATCGACCGGTACACCCAAGGAAATCCGCGGCTGTCGTATACCCCTGCCAAAGACGCA
AGTGCCTGAGGCCGCTTCCCCTCGCTTCCTGAATACCACCGTGTACACAATACCGTTATT
TAGTGGTGTGTAGGACACCACCGCCATAAACCAGACTTATCCCTACCCATACGTGCCACA
AAACGTCCTCAGGCCGTTACCGCCACGCCGGGACCTCAGCCTCGCACCCTCCTCCTTTTC
TCTTCTAGCTCCGTTGCTTAAGTCGTCGCACCCAATCACCCGGCAGTCGGACTGCGCGTT
GCTCACAAGCTGACTTCCTGCTCCCCCACGAAACGGGTCGTTAGTACTCATTCGCGTCTT
GCTCGACCCAAAGGTCCCTGTTTTCAATCACTCGAAAACGCTAGACTCCTCTACTGTACT
TGTGAGTGGTTAAAGCACACAAGCCGTCACTCCGTTCGCGCCCGCCGCCCTGGCCTTCGA
ACACGCCGCCCAGCCTGGCGCACGTCGGTCGAAGCCGCAGTTGCCGCACTCAGACCTCAG
TACTCGTGGCCCGCCCTCATAGAGTCGAGTGAACTTTCTACCCTTCGACCCGTCCGTTCT
CCGCGGCCCCCGTAGGAGGCCACACTATGTCACGACCCTATGATTCAGACTATAGCGACA
ACATGCAGAGCTAAGGGTTTCTGTCCACCCACGTCTTGGCGACCGGCCTGTCCGTCGCAT
GGCTGGAAGCTAGGCGCAGAGCACACACGACAAGGAAAATGTAGTATGCAAGAACTCCTT
GACGCTCCACATTCATCCTATCGCATCTTCGGCATAAGCCGGCAAGGTGGGCTGGTGCGT
ATGCCCTGGCATGGGCGGCCTATTATGGGAAGCGGAGTCGCGCGCATTTCGGGGATTTTG
GTGTCTCTTCGCAATTCCGCTTCGCGTCTTACCCAAACTCGCCACCTAGCGTCCGTTGCG
TCTAAACGATGGGTTCGTATGGGCTTCACTCTTGGCACTGTAATGTGTGACAGCCCTGTC
CAGGCAGTCTAGCCGCTACCCCTAGGTGTCAGGTGTGGGGAATAATTCTGGGCAATATAC
CGCGAAATCTAATCACTGCTCACCGTAACTGTTCCTGTGATCCCTTGTGCGCTAGCGAGT
ACTCCGAAGCGCACAGTCGCGCTTCAGCGGATCGCACCATATGTAGGGGACGCATGTGAG
AGCAGGTCGTGCTTCAACTCTAGGCGAGATTACGCACCATTTCGCATTCCGTGACTCGCG
CGCCTGGTGTGACGTGTACTTTCGATTGGTCTCTTCACCGCTCAGACTCGAAGTTACCTG
CGGTACATCAAAGACTGAAAAAGCC
>SRR349943 <unknown description>
CGGAGAGCTCCCCAGGCCAAATGACGAGCTCATGTCCCCTGCGGTCACTTAGCTATCTGT
TCTCAATCCCTGAGGTCACACAGCCTAGCTAGATAGTGGGGGCAACCCACACCAGCCATG
GAATCATATCTGTACACCATCAAACAAGCGTTTCGAAGCTGCGCCAGTCCTTGTGGGTCA
GCAACGCCCGGTGACCACTAAGCCAACCCGGCTTGTCTCGGAGAGCCCGAAGACACCTTT
TTTCGATTTTACCTGAATCCGCACGTTTCCCCTTTGTCGGGACACCCGGCAAACTACTCG
TCGGTCCCTCTTAGTTGGCGAAATTTGCAAGGTTTATCACGGTCGAATGAGAGCGGCGAT
GGCCACATTGATACTTCGCCCAATTTCGCCCTGACCCAGGTAACAATTGAGACACGCACC
TCGTCAAGTCCTAAGCCTACGTCGCGTAGGCTCCGGGTCACAACCTCGATATTTGCAAGG
AGAACACTGGATACCGATATCGGCACCCATTCGTGGTGCCTATCATTGAAACTAAACCCA
AGCATACCCCAAGCAAATCAGAGTCGAAGGCCTGCCACTGATCGCTGCATGTCTCAGAGG
AGATGTGTGAAAGCCACAAACTTAACGTTCTCCCCCCATCGGTTACCTTCTAGCCCGCCA
CTGAACAGCGACACGGCGGTCGCTTGCTCACGAGGATAACAAGGAATAGTCCAGGTGAAT
GGTGTGCTAGTGAACAACTGAGGAAATCATAGTGTACAATAATTCTATCTAGTGGATGTC
ATATTTGCGGTGCCAAAATCACTCGTCGATAAGCTCGGATTGTTCAACGTCAACCGAATC
ACGTGTTATAAGTCGGTTGTACGTTTGGCGGTGCCGTCAATGCCGCACTGAGCAATAATA
TAGACGAGCATCGCCATTATTTGCGTCTCGCCGGGTGTTCGCACAGCCAATATCGATACT
CGGCTCGTCATATGCTGGGGGGGCAGCTTAAGAGACTCTAGTCTCGTTTATTAACATAGC
TAAGGTCAGCAGCCTTTCTGGTCGGGGGCATCAACAATCCGGTGACGTGGCCCGGTAACG
GCCATGGAGGGGCGACACTCAAGCATTCTGGCCGAGATCTGCGAGCCCGTTTCTGGGCAG
CATCGTTAGCACCTGGATGTAAATCCGCTCCCGCGTTTCCGTCAGCTCACGGGAGTTTGC
GAGACGCGAGTGGGAACCGGGGACGGGGGCTCGCAGCAGCCAGGGCTGCCGACACTCGAC
ATGAGCGGCGTGCCGTCGCCCTCACTCACGTAACAGATTTATGGGAGAAGAGTATGGTGC
CCACTTGATCTTATATATCGGGGAAGGCCGAGGCACGCTAGATCAGTGCTGAATGCGACG
TTTCCTTGGGGGAGGGGCAAGCGGAATAGTGGTACCAGAGGAGAAGGCGTTACACGGTCG
AAAATGGGTTCCGGACGGGTTACTGGGCGGCAACTGCCGCTGGAATCAGCGCACCAGCAG
ATCCTACACACGGGAGTGCAGAAGTTTTCGGCCTAATGCTGACCCCGGGGTCTGTTCTGA
GCCGCACGGGCCATCAGATCTGCTGTACGAGGTCGGTCACGCCTCTAGTCTTGCTAGTAG
CCGCGGGTCGTGGCTCGCTATTCTCACTTTGTCGAATGCGCCGAGGAGTGGGGAAGAACC
AAAAAAACGACAACCATCACCTGTCTGAGGGGTCTGCGGAGCCAACTTCTAAGCTAGCAC
ATGTTGAGCGAAGCAAGTCATGCACTGAATATGGATGTAGGCAATTGTCAAGACTAATGA
GCTCCAGAGCCTTAGGTTAAGACCTATGACCGCGCACGAGGAAATGATGTATGATAACGC
ATTACCTAGCCAGAACTGAGTTCCGGTAGGAAATCGGTTCACACGCTCACAATGATGAGC
ACTCGATAGGGCCACGTATTGAATGCCCGGGCAGCCTCGGATGCTTGGGCGTATTAGCTT
GCTGGCCAGTCCACCTCAAGGAGCATGGAGCGCCGAAAACCATGAGCGTTCCGCCGACAA
ACCCCCATCCTCCCTCTGGAACCCGGAGGTTAGCGGTTCAACTGGCGCGGGGCCCGACGT
GGCCCGCGACCGATAAGCGGGCCGGTCGACAGGAACTCACTGAGGGGATAATCAGTTCCG
CCTCTGACGATTCCTGCCCAGGAAGTTGTGTTACCTGCAGGTCCCCTAGGGAGAGTACCT
GCTCAGACTTCTAGGTAACGAGACCCGGGAGGGCACACTCGGGGGAGGAGGCTAGTTTAC
TAGCCTCGTGGGTAGAACCCCCCTGGCAAGCTGCCCAGCACTCTGGTCCGCATGGGCGTT
CTTAGTCACCGGCCCTTTTCCAGCCGACCTATTCTGGCCGGCCCATCCATTCCCTATGGG
TGAGGTTGCGATCCGTCGGGGAATGGGGGTGAAGTCGAAGGCTAAGAGGCGTAGGCATAG
CCGCTGTTCTCACCGCGTTAACGAACACGCACGGCATTCCCACACGGATGAGTAGGGGCT
TACCAGTGGAAGTACGCCGTAAATCCATTCCTAAGGTGCGAAAGTGAGCCGGCGAGCAAG
TGGATGAGGTCGGGATGCCACAACTGGACACCTCGGTTTGCAGTTCCGTAACCGAGCGAG
TAACCTAATAGGAGGTACAGAATCTTAATATAGTGTAGCTGAAAACAGTGGCGTCTCAAG
GTCCGACGCGGGCACCAAGAGACTTAGTGCAAATTGGACGGCTCATAGTCTCTAAACACG
TGAGGCTTGCGCCCGCCCCCTGGGGCCGAAGACCGTCCCGATCGCCAAGCTGCGGTATAG
CTAATCCTCGTAGAGACGCCAACCCCTAACAGTCCGGAGACACGGAAGCTGCGCGGACAT
GAGATATGGGTCTGGATCATCATTGACCGGATACGTCACTGGTGTGAGTGCGTTCATGGA
GGTGCCGCACTGGAGCAACTGCAGACCTATGGACATACGGGGGGGCTGTAGATCTTTACA
GCCTGTACGACGCCCCGGCTGGACTCGCCAACGCAGTTCCCTATACTAGGTACAAGGATT
CGACCGGCGCGTATTATCCCGTAACCTGGAGCGCGGCGCTAGCCCGCTTACGCTCTATCG
TAGGGGAGGAACAGATAAGGATCGTCAGCCGCCGACCCGGAGAGCCTAAGCCATCAACTA
TTCGGCATCCTCCAGGTACGCCTACGAGTCACCTTGGCAGATGGGGGTCAGGGCCATAAC
AGTATTATGGTGGCAACACGTCTCATTCTTGGTGAGTAGTGCCCAATAGTCAACTTTTTC
TTTGACTTAATTGGGCACGTACTGCGACAATATCAGACGGAGTGACCCCACCGTTCGAAG
TCTCCAGAGGGACCCACGCGTATACGGAAGATCTACGAACTGTCGCACCGTAGCAGAGGA
CATCTAGCCACCCTCCTCCTTCGGGATGTGACGGGGGTGCACCCCTCGTCCCCCCCAGCG
TGCTAGCATGTAGGGGCTACAGTAGCTGGTAGCGGTGAGGTCGGCGAGCGAAAGAAAAGG
CGTATCGCAAGGGGTGAAGTGCTTAGGCTTGAATGTTGCATATTTTTCCCGAGGAAAGGC
TTTTGGTGGAGGAGGCCCGAAGTAGTCACGCCCGTTGCCTCTTCTATAGGGGGTAGTTGT
AGATGTTTATAATCAGACGACGTGGCTCCATACTGTTGTTTAGGCGCTCGCCACAGCTGT
CCATGGTGGCGCAGCCCACCCTAGATCAATCCGTCTACTAAAAAAAGTGACGACGCGCTA
GGTATTCATGGAGGCTAGTATAAAAGACTCAGCTGAGAAGCGTCGTAGATGCTCCCGGAG
GAGGCGTAAAACTGGACCTTTGAGGACCGAACGTTTCTCAGACATAGACTGGGGGCGGGC
TGCGAAACGGAGATGAAAACGGGATGCCAAAAGGAGCAGGGGTCTTTGACGCGCTCCAGC
GATAGAAATCAGCCGACAATCTGGCCAGTCGGATTACTACAGCCCCACCAAGCGCGCCCC
GAATGGAGGCGAGGGTACCAAGAAACGAAGACTGGCGGATCCAGTAGAAGCCGTTAACGA
AGAAGGCAGCCTCAAGAGTAAACGTTGGGGGGGCGAGCGGCGTGGGAGGGCCGTAAAGCA
TGGACCTCACTGCCCCCCGATCACGCCGGGGGCGGGCGGAGACCAACGACGACGCTTCGC
GTAGGCCCTCACGACGGTAATAACGGCAGGCTTAGGAGAAAGTCAGTTCCGGAGTTCGGC
ACTCGGCGCACAAGTTCGAACAGCCGGGCAGGGCGCAAGTAGTTGACTGTTTCTGACGGC
CACGGCTTCGCAGTCAGTCTCACATAGCCATCTTGGGAACGCTACTGCCCATCCTTGCGG
CGTCAACCAGGAACTCTGCGTGGGCGTCCGCAGAAGCCCGATATAATGTCTGAGGTTTCA
TAATAGCCATTTGAGCGTTAGGTACGGCGTTGAGAAGACTGACTTCTTTCCACACGAATG
GGAGGAAAAAGGCGGTACGAGTGTTTCAAGCAACCAAACGCCCCTCCCCTCTCCGCGACC
AGCGACGAAGGATTACCTAAGCAACGCTTTTTCGCGTAAATTATACTGGGACAATGAGCC
AGAGGACAGGTTCACTAGGACTAGTACCCCGGTACCAACACTTATCCACAGCGAGGGGGT
ATGTAGCCTTGGTCAATACTTGCGCTCAGGGCCAGCGTGTAGTGAACAGTCGCAAGCCGA
AGCCTCAGACTGCGTCAGGCGGCTTTTGAGGAGTACGAAACCGGCTCCACCGGCCAGCAG
CTAGTCATTAAAGGATGTGAACGGAAAGCGCCGACATCCGAGTTCGCACGTACTCAGGTG
AAGGTCGGCGCTTGCGGGGGACGACTACCGACTGGTGGTCCACGCAGGAGAGGCGAGGTT
GAATGTGAACGAGGAGGTCGCCTGTTTACGATGTCTGGGGCTACTTGGGACACTCTCGCA
ACCTTAACCTAGCTCAACCGTCGGCGGTGAGTTGTTTCTCAAATCCGTTTGCGCTGGGAG
AAGATTTTTCTTTCTGGATGTTTTTCGTTCTCCTTCTGTAGAATCTGAATTGGACGGTCA
GGCGTTGCAGGAGCCCCCGATCGTGGTGGTTTGCGGCTCACATATACGATTTGCTCCAAT
GCAGAACCACCTCGGCCACGTTCTCCCCCGCGATTTCGTATGGGGTCACAGCCCGCTGTG
GCCCGTTCGGAGTGAAGAGGGACGGAGCTACCGCCGTAATGGTTTTGCGCTGCGGTACAT
TCGTGAGTCCGACCCCCAAAGCCGTGAAGCATGTTCTACGCGGAGCCCCGCGCGGACCCC
TCTTTCCACCCGCATCCCTAACCCTTACGCCTGCGGATGCCGACTTGAGTTGCTAGTAAC
GACGTAGTGTGTCCGAGGCCATTGTATCGCGCCCTCAATCTAAGTTTTTGAGCTCGGTCC
CCAACCCTAGGCGCGCGGGCCCCGTGTGGGACTGTCTCATGGGCTTCCTGTAAAAGCGGC
ACGTGTTGAGCGTTTAGCATCTCTAGTCGTTGCATCACGATAGCGAGGGGGACCGGTCGA
ATGCTTCGGGCTTCGTCTTTCCTGTGTTTATCGTATCGTGGAGATTCACCTAAATCCTTC
GGTCGCTATGGTTACGGCAGGTGTCCCTCTGCTCCGTTCGTACAGCGGGACTTGGGTAGG
GATTTAATTACTGCTTCTCCATGAGGCGGTGCACGACCCGTCTCGTCGACCGGGATCAGG
CCCCCTCTTGTCGTCATGCTTCGGCTCATAGCACAACAACGGCGGAATGAACATTCCAGT
GACACGGCCCGGGGTCAAATCAGTACCTTACAGCGCAAGTGTTAGAAGTGGTGCTACGCA
TCCATCCCTACTAGATACGGCCGCGAGGCCATTTGGTGCAACAACGGTCCGTACTTGTGT
ACGGGTTCGCCCTACATCGCACAGTTAGCGCCTGCTCTCCGTAAATGAACCAGCCGCTAT
ATAACGATGTTATGCTTATGCGCGCACGGGAAGACTGATTTGGGGTAGTCGCTCTCGTGG
TTGCCTCCAGGCTGCTCGATGTGCCGCCGACGGTGAGAGCGTGTTGGTCAAAGTGGACCG
GGCGGCATGGCGACCTCCAAGCGGTACGAGATGGGATCCGCCATACCACCCTTACGGGAA
TAGCCCATGCTTAGTAGCTCTTCCTCCATCGGCCTTGGCTCAGTCATGCGTAATCCCGTC
CCCTCATGTTTCCTGCGTCTCGGCCTCCGTCCAATCGCTTCCTCCGAGGGTGTGGGACTC
AATAAGATTTTAAATCGTTTTCAGTTCGGCAACAACAGCTTCGAGTTCGGAGACTTTACC
GTGCCTCCACCCGCCTGTAGATCTGGCAACGGACTCCGCGCTCCACTAGTATGTGTACCG
CCTGAAAGGGAGTCTTCGACCAATGGACGCCAATGTTTCGGAAGGTGTTCCTCGGACGAA
TACGCCTCTAACGTGGACGCGCAGCGTGAGGAAAAGCACTTCTCTTCGGCGTGCCTGTGC
CGTACGCATGGAGACCCTGAGTCTGGCATGTCGGTTGGAACGATAGGGTCCCGCGTTCAT
TGCTCCATCAACCGGTAATAATAAGCTCCTGGGCTCTACGAACACCACGGCTTCCCTGGG
AGCGTGGACTCCCCGGTTTTGAAAGATACCGTGCAGCCGTCTGCGGCCAGGCCTCGACGT
GAAATCGACCGGTACACCCAAGGAAATCCGCGGCTGTCGTATACCCCTGCCAAAGACGCA
AGTGCCTGAGGCCGCTTCCCCTCGCTTCCTGAATACCACCGTGTACACAATACCGTTATT
TAGTGGTGTGTAGGACACCACCGCCATAAACCAGACTTATCCCTACCCATACGTGCCACA
AAACGTCCTCAGGCCGTTACCGCCACGCCGGGACCTCAGCCTCGCACCCTCCTCCTTTTC
TCTTCTAGCTCCGTTGCTTAAGTCGTCGCACCCAATCACCCGGCAGTCGGACTGCGCGTT
GCTCACAAGCTGACTTCCTGCTCCCCCACGAAACGGGTCGTTAGTACTCATTCGCGTCTT
GCTCGACCCAAAGGTCCCTGTTTTCAATCACTCGAAAACGCTAGACTCCTCTACTGTACT
TGTGAGTGGTTAAAGCACACAAGCCGTCACTCCGTTCGCGCCCGCCGCCCTGGCCTTCGA
ACACGCCGCCCAGCCTGGCGCACGTCGGTCGAAGCCGCAGTTGCCGCACTCAGACCTCAG
TACTCGTGGCCCGCCCTCATAGAGTCGAGTGAACTTTCTACCCTTCGACCCGTCCGTTCT
CCGCGGCCCCCGTAGGAGGCCACACTATGTCACGACCCTATGATTCAGACTATAGCGACA
ACATGCAGAGCTAAGGGTTTCTGTCCACCCACGTCTTGGCGACCGGCCTGTCCGTCGCAT
GGCTGGAAGCTAGGCGCAGAGCACACACGACAAGGAAAATGTAGTATGCAAGAACTCCTT
GACGCTCCACATTCATCCTATCGCATCTTCGGCATAAGCCGGCAAGGTGGGCTGGTGCGT
ATGCCCTGGCATGGGCGGCCTATTATGGGAAGCGGAGTCGCGCGCATTTCGGGGATTTTG
GTGTCTCTTCGCAATTCCGCTTCGCGTCTTACCCAAACTCGCCACCTAGCGTCCGTTGCG
TCTAAACGATGGGTTCGTATGGGCTTCACTCTTGGCACTGTAATGTGTGACAGCCCTGTC
CAGGCAGTCTAGCCGCTACCCCTAGGTGTCAGGTGTGGGGAATAATTCTGGGCAATATAC
CGCGAAATCTAATCACTGCTCACCGTAACTGTTCCTGTGATCCCTTGTGCGCTAGCGAGT
ACTCCGAAGCGCACAGTCGCGCTTCAGCGGATCGCACCATATGTAGGGGACGCATGTGAG
AGCAGGTCGTGCTTCAACTCTAGGCGAGATTACGCACCATTTCGCATTCCGTGACTCGCG
CGCCTGGTGTGACGTGTACTTTCGATTGGTCTCTTCACCGCTCAGACTCGAAGTTACCTG
CGGTACATCAAAGACTGAAAAAGCC
>SRR349944 <unknown description>
CGGAGAGCTCCCCAGGCCAAATGACGAGCTCATGTCCCCTGCGGTCACTTAGCTATCTGT
TCTCAATCCCTGAGGTCACACAGCCTAGCTAGATAGTGGGGGCAACCCACACCAGCCATG
GAATCATATCTGTACACCATCAAACAAGCGTTTCGAAGCTGCGCCAGTCCTTGTGGGTCA
GCAACGCCCGGTGACCACTAAGCCAACCCGGCTTGTCTCGGAGAGCCCGAAGACACCTTT
TTTCGATTTTACCTGAATCCGCACGTTTCCCCTTTGTCGGGACACCCGGCAAACTACTCG
TCGGTCCCTCTTAGTTGGCGAAATTTGCAAGGTTTATCACGGTCGAATGAGAGCGGCGAT
GGCCACATTGATACTTCGCCCAATTTCGCCCTGACCCAGGTAACAATTGAGACACGCACC
TCGTCAAGTCCTAAGCCTACGTCGCGTAGGCTCCGGGTCACAACCTCGATATTTGCAAGG
AGAACACTGGATACCGATATCGGCACCCATTCGTGGTGCCTATCATTGAAACTAAACCCA
AGCATACCCCAAGCAAATCAGAGTCGAAGGCCTGCCACTGATCGCTGCATGTCTCAGAGG
AGATGTGTGAAAGCCACAAACTTAACGTTCTCCCCCCATCGGTTACCTTCTAGCCCGCCA
CTGAACAGCGACACGGCGGTCGCTTGCTCACGAGGATAACAAGGAATAGTCCAGGTGAAT
GGTGTGCTAGTGAACAACTGAGGAAATCATAGTGTACAATAATTCTATCTAGTGGATGTC
ATATTTGCGGTGCCAAAATCACTCGTCGATAAGCTCGGATTGTTCAACGTCAACCGAATC
ACGTGTTATAAGTCGGTTGTACGTTTGGCGGTGCCGTCAATGCCGCACTGAGCAATAATA
TAGACGAGCATCGCCATTATTTGCGTCTCGCCGGGTGTTCGCACAGCCAATATCGATACT
CGGCTCGTCATATGCTGGGGGGGCAGCTTAAGAGACTCTAGTCTCGTTTATTAACATAGC
TAAGGTCAGCAGCCTTTCTGGTCGGGGGCATCAACAATCCGGTGACGTGGCCCGGTAACG
GCCATGGAGGGGCGACACTCAAGCATTCTGGCCGAGATCTGCGAGCCCGTTTCTGGGCAG
CATCGTTAGCACCTGGATGTAAATCCGCTCCCGCGTTTCCGTCAGCTCACGGGAGTTTGC
GAGACGCGAGTGGGAACCGGGGACGGGGGCTCGCAGCAGCCAGGGCTGCCGACACTCGAC
ATGAGCGGCGTGCCGTCGCCCTCACTCACGTAACAGATTTATGGGAGAAGAGTATGGTGC
CCACTTGATCTTATATATCGGGGAAGGCCGAGGCACGCTAGATCAGTGCTGAATGCGACG
TTTCCTTGGGGGAGGGGCAAGCGGAATAGTGGTACCAGAGGAGAAGGCGTTACACGGTCG
AAAATGGGTTCCGGACGGGTTACTGGGCGGCAACTGCCGCTGGAATCAGCGCACCAGCAG
ATCCTACACACGGGAGTGCAGAAGTTTTCGGCCTAATGCTGACCCCGGGGTCTGTTCTGA
GCCGCACGGGCCATCAGATCTGCTGTACGAGGTCGGTCACGCCTCTAGTCTTGCTAGTAG
CCGCGGGTCGTGGCTCGCTATTCTCACTTTGTCGAATGCGCCGAGGAGTGGGGAAGAACC
AAAAAAACGACAACCATCACCTGTCTGAGGGGTCTGCGGAGCCAACTTCTAAGCTAGCAC
ATGTTGAGCGAAGCAAGTCATGCACTGAATATGGATGTAGGCAATTGTCAAGACTAATGA
GCTCCAGAGCCTTAGGTTAAGACCTATGACCGCGCACGAGGAAATGATGTATGATAACGC
ATTACCTAGCCAGAACTGAGTTCCGGTAGGAAATCGGTTCACACGCTCACAATGATGAGC
ACTCGATAGGGCCACGTATTGAATGCCCGGGCAGCCTCGGATGCTTGGGCGTATTAGCTT
GCTGGCCAGTCCACCTCAAGGAGCATGGAGCGCCGAAAACCATGAGCGTTCCGCCGACAA
ACCCCCATCCTCCCTCTGGAACCCGGAGGTTAGCGGTTCAACTGGCGCGGGGCCCGACGT
GGCCCGCGACCGATAAGCGGGCCGGTCGACAGGAACTCACTGAGGGGATAATCAGTTCCG
CCTCTGACGATTCCTGCCCAGGAAGTTGTGTTACCTGCAGGTCCCCTAGGGAGAGTACCT
GCTCAGACTTCTAGGTAACGAGACCCGGGAGGGCACACTCGGGGGAGGAGGCTAGTTTAC
TAGCCTCGTGGGTAGAACCCCCCTGGCAAGCTGCCCAGCACTCTGGTCCGCATGGGCGTT
CTTAGTCACCGGCCCTTTTCCAGCCGACCTATTCTGGCCGGCCCATCCATTCCCTATGGG
TGAGGTTGCGATCCGTCGGGGAATGGGGGTGAAGTCGAAGGCTAAGAGGCGTAGGCATAG
CCGCTGTTCTCACCGCGTTAACGAACACGCACGGCATTCCCACACGGATGAGTAGGGGCT
TACCAGTGGAAGTACGCCGTAAATCCATTCCTAAGGTGCGAAAGTGAGCCGGCGAGCAAG
TGGATGAGGTCGGGATGCCACAACTGGACACCTCGGTTTGCAGTTCCGTAACCGAGCGAG
TAACCTAATAGGAGGTACAGAATCTTAATATAGTGTAGCTGAAAACAGTGGCGTCTCAAG
GTCCGACGCGGGCACCAAGAGACTTAGTGCAAATTGGACGGCTCATAGTCTCTAAACACG
TGAGGCTTGCGCCCGCCCCCTGGGGCCGAAGACCGTCCCGATCGCCAAGCTGCGGTATAG
CTAATCCTCGTAGAGACGCCAACCCCTAACAGTCCGGAGACACGGAAGCTGCGCGGACAT
GAGATATGGGTCTGGATCATCATTGACCGGATACGTCACTGGTGTGAGTGCGTTCATGGA
GGTGCCGCACTGGAGCAACTGCAGACCTATGGACATACGGGGGGGCTGTAGATCTTTACA
GCCTGTACGACGCCCCGGCTGGACTCGCCAACGCAGTTCCCTATACTAGGTACAAGGATT
CGACCGGCGCGTATTATCCCGTAACCTGGAGCGCGGCGCTAGCCCGCTTACGCTCTATCG
TAGGGGAGGAACAGATAAGGATCGTCAGCCGCCGACCCGGAGAGCCTAAGCCATCAACTA
TTCGGCATCCTCCAGGTACGCCTACGAGTCACCTTGGCAGATGGGGGTCAGGGCCATAAC
AGTATTATGGTGGCAACACGTCTCATTCTTGGTGAGTAGTGCCCAATAGTCAACTTTTTC
TTTGACTTAATTGGGCACGTACTGCGACAATATCAGACGGAGTGACCCCACCGTTCGAAG
TCTCCAGAGGGACCCACGCGTATACGGAAGATCTACGAACTGTCGCACCGTAGCAGAGGA
CATCTAGCCACCCTCCTCCTTCGGGATGTGACGGGGGTGCACCCCTCGTCCCCCCCAGCG
TGCTAGCATGTAGGGGCTACAGTAGCTGGTAGCGGTGAGGTCGGCGAGCGAAAGAAAAGG
CGTATCGCAAGGGGTGAAGTGCTTAGGCTTGAATGTTGCATATTTTTCCCGAGGAAAGGC
TTTTGGTGGAGGAGGCCCGAAGTAGTCACGCCCGTTGCCTCTTCTATAGGGGGTAGTTGT
AGATGTTTATAATCAGACGACGTGGCTCCATACTGTTGTTTAGGCGCTCGCCACAGCTGT
CCATGGTGGCGCAGCCCACCCTAGATCAATCCGTCTACTAAAAAAAGTGACGACGCGCTA
GGTATTCATGGAGGCTAGTATAAAAGACTCAGCTGAGAAGCGTCGTAGATGCTCCCGGAG
GAGGCGTAAAACTGGACCTTTGAGGACCGAACGTTTCTCAGACATAGACTGGGGGCGGGC
TGCGAAACGGAGATGAAAACGGGATGCCAAAAGGAGCAGGGGTCTTTGACGCGCTCCAGC
GATAGAAATCAGCCGACAATCTGGCCAGTCGGATTACTACAGCCCCACCAAGCGCGCCCC
GAATGGAGGCGAGGGTACCAAGAAACGAAGACTGGCGGATCCAGTAGAAGCCGTTAACGA
AGAAGGCAGCCTCAAGAGTAAACGTTGGGGGGGCGAGCGGCGTGGGAGGGCCGTAAAGCA
TGGACCTCACTGCCCCCCGATCACGCCGGGGGCGGGCGGAGACCAACGACGACGCTTCGC
GTAGGCCCTCACGACGGTAATAACGGCAGGCTTAGGAGAAAGTCAGTTCCGGAGTTCGGC
ACTCGGCGCACAAGTTCGAACAGCCGGGCAGGGCGCAAGTAGTTGACTGTTTCTGACGGC
CACGGCTTCGCAGTCAGTCTCACATAGCCATCTTGGGAACGCTACTGCCCATCCTTGCGG
CGTCAACCAGGAACTCTGCGTGGGCGTCCGCAGAAGCCCGATATAATGTCTGAGGTTTCA
TAATAGCCATTTGAGCGTTAGGTACGGCGTTGAGAAGACTGACTTCTTTCCACACGAATG
GGAGGAAAAAGGCGGTACGAGTGTTTCAAGCAACCAAACGCCCCTCCCCTCTCCGCGACC
AGCGACGAAGGATTACCTAAGCAACGCTTTTTCGCGTAAATTATACTGGGACAATGAGCC
AGAGGACAGGTTCACTAGGACTAGTACCCCGGTACCAACACTTATCCACAGCGAGGGGGT
ATGTAGCCTTGGTCAATACTTGCGCTCAGGGCCAGCGTGTAGTGAACAGTCGCAAGCCGA
AGCCTCAGACTGCGTCAGGCGGCTTTTGAGGAGTACGAAACCGGCTCCACCGGCCAGCAG
CTAGTCATTAAAGGATGTGAACGGAAAGCGCCGACATCCGAGTTCGCACGTACTCAGGTG
AAGGTCGGCGCTTGCGGGGGACGACTACCGACTGGTGGTCCACGCAGGAGAGGCGAGGTT
GAATGTGAACGAGGAGGTCGCCTGTTTACGATGTCTGGGGCTACTTGGGACACTCTCGCA
ACCTTAACCTAGCTCAACCGTCGGCGGTGAGTTGTTTCTCAAATCCGTTTGCGCTGGGAG
AAGATTTTTCTTTCTGGATGTTTTTCGTTCTCCTTCTGTAGAATCTGAATTGGACGGTCA
GGCGTTGCAGGAGCCCCCGATCGTGGTGGTTTGCGGCTCACATATACGATTTGCTCCAAT
GCAGAACCACCTCGGCCACGTTCTCCCCCGCGATTTCGTATGGGGTCACAGCCCGCTGTG
GCCCGTTCGGAGTGAAGAGGGACGGAGCTACCGCCGTAATGGTTTTGCGCTGCGGTACAT
TCGTGAGTCCGACCCCCAAAGCCGTGAAGCATGTTCTACGCGGAGCCCCGCGCGGACCCC
TCTTTCCACCCGCATCCCTAACCCTTACGCCTGCGGATGCCGACTTGAGCTGCTAGTAAC
GACGTAGTGTGTCCGAGGCCATTGTATCGCGCCCTCAATCTAAGTTTTTGAGCTCGGTCC
CCAACCCTAGGCGCGCGGGCCCCGTGTGGGACTGTCTCATGGGCTTCCTGTAAAAGCGGC
ACGTGTTGAGCGTTTAGCATCTCTAGTCGTTGCATCACGATAGCGAGGGGGACCGGTCGA
ATGCTTCGGGCTTCGTCTTTCCTGTGTTTATCGTATCGTGGAGATTCACCTAAATCCTTC
GGTCGCTATGGTTACGGCAGGTGTCCCTCTGCTCCGTTCGTACAGCGGGACTTGGGTAGG
GATTTAATTACTGCTTCTCCATGAGGCGGTGCACGACCCGTCTCGTCGACCGGGATCAGG
CCCCCTCTTGTCGTCATGCTTCGGCTCATAGCACAACAACGGCGGAATGAACATTCCAGT
GACACGGCCCGGGGTCAAATCAGTACCTTACAGCGCAAGTGTTAGAAGTGGTGCTACGCA
TCCATCCCTACTAGATACGGCCGCGAGGCCATTTGGTGCAACAACGGTCCGTACTTGTGT
ACGGGTTCGCCCTACATCGCACAGTTAGCGCCTGCTCTCCGTAAATGAACCAGCCGCTAT
ATAACGATGTTATGCTTATGCGCGCACGGGAAGACTGATTTGGGGTAGTCGCTCTCGTGG
TTGCCTCCAGGCTGCTCGATGTGCCGCCGACGGTGAGAGCGTGTTGGTCAAAGTGGACCG
GGCGGCATGGCGACCTCCAAGCGGTACGAGATGGGATCCGCCATACCACCCTTACGGGAA
TAGCCCATGCTTAGTAGCTCTTCCTCCATCGGCCTTGGCTCAGTCATGCGTAATCCCGTC
CCCTCATGTTTCCTGCGTCTCGGCCTCCGTCCAATCGCTTCCTCCGAGGGTGTGGGACTC
AATAAGATTTTAAATCGTTTTCAGTTCGGCAACAACAGCTTCGAGTTCGGAGACTTTACC
GTGCCTCCACCCGCCTGTAGATCTGGCAACGGACTCCGCGCTCCACTAGTATGTGTACCG
CCTGAAAGGGAGTCTTCGACCAATGGACGCCAATGTTTCGGAAGGTGTTCCTCGGACGAA
TACGCCTCTAACGTGGACGCGCAGCGTGAGGAAAAGCACTTCTCTTCGGCGTGCCTGTGC
CGTACGCATGGAGACCCTGAGTCTGGCATGTCGGTTGGAACGATAGGGTCCCGCGTTCAT
TGCTCCATCAACCGGTAATAATAAGCTCCTGGGCTCTACGAACACCACGGCTTCCCTGGG
AGCGTGGACTCCCCGGTTTTGAAAGATACCGTGCAGCCGTCTGCGGCCAGGCCTCGACGT
GAAATCGACCGGTACACCCAAGGAAATCCGCGGCTGTCGTATACCCCTGCCAAAGACGCA
AGTGCCTGAGGCCGCTTCCCCTCGCTTCCTGAATACCACCGTGTACACAATACCGTTATT
TAGTGGTGTGTAGGACACCACCGCCATAAACCAGACTTATCCCTACCCATACGTGCCACA
AAACGTCCTCAGGCCGTTACCGCCACGCCGGGACCTCAGCCTCGCACCCTCCTCCTTTTC
TCTTCTAGCTCCGTTGCTTAAGTCGTCGCACCCAATCACCCGGCAGTCGGACTGCGCGTT
GCTCACAAGCTGACTTCCTGCTCCCCCACGAAACGGGTCGTTAGTACTCATTCGCGTCTT
GCTCGACCCAAAGGTCCCTGTTTTCAATCACTCGAAAACGCTAGACTCCTCTACTGTACT
TGTGAGTGGTTAAAGCACACAAGCCGTCACTCCGTTCGCGCCCGCCGCCCTGGCCTTCGA
ACACGCCGCCCAGCCTGGCGCACGTCGGTCGAAGCCGCAGTTGCCGCACTCAGACCTCAG
TACTCGTGGCCCGCCCTCATAGAGTCGAGTGAACTTTCTACCCTTCGACCCGTCCGTTCT
CCGCGGCCCCCGTAGGAGGCCACACTATGTCACGACCCTATGATTCAGACTATAGCGACA
ACATGCAGAGCTAAGGGTTTCTGTCCACCCACGTCTTGGCGACCGGCCTGTCCGTCGCAT
GGCTGGAAGCTAGGCGCAGAGCACACACGACAAGGAAAATGTAGTATGCAAGAACTCCTT
GACGCTCCACATTCATCCTATCGCATCTTCGGCATAAGCCGGCAAGGTGGGCTGGTGCGT
ATGCCCTGGCATGGGCGGCCTATTATGGGAAGCGGAGTCGCGCGCATTTCGGGGATTTTG
GTGTCTCTTCGCAATTCCGCTTCGCGTCTTACCCAAACTCGCCACCTAGCGTCCGTTGCG
TCTAAACGATGGGTTCGTATGGGCTTCACTCTTGGCACTGTAATGTGTGACAGCCCTGTC
CAGGCAGTCTAGCCGCTACCCCTAGGTGTCAGGTGTGGGGAATAATTCTGGGCAATATAC
CGCGAAATCTAATCACTGCTCACCGTAACTGTTCCTGTGATCCCTTGTGCGCTAGCGAGT
ACTCCGAAGCGCACAGTCGCGCTTCAGCGGATCGCACCATATGTAGGGGACGCATGTGAG
AGCAGGTCGTGCTTCAACTCTAGGCGAGATTACGCACCATTTCGCATTCCGTGACTCGCG
CGCCTGGTGTGACGTGTACTTTCGATTGGTCTCTTCACCGCTCAGACTCGAAGTTACCTG
CGGTACATCAAAGACTGAAAAAGCC
>SRR349945 <unknown description>
CGGAGAGCTCCCCAGGCCAAATGACGAGCTCATGTCCCCTGCGGTCACTTAGCTATCTGT
TCTCAATCCCTGAGGTCACACAGCCTAGCTAGATAGTGGGGGCAACCCACACCAGCCATG
GAATCATATCTGTACACCATCAAACAAGCGTTTCGAAGCTGCGCCAGTCCTTGTGGGTCA
GCAACGCCCGGTGACCACTAAGCCAACCCGGCTTGTCTCGGAGAGCCCGAAGACACCTTT
TTTCGATTTTACCTGAATCCGCACGTTTCCCCTTTGTCGGGACACCCGGCAAACTACTCG
TCGGTCCCTCTTAGTTGGCGAAATTTGCAAGGTTTATCACGGTCGAATGAGAGCGGCGAT
GGCCACATTGATACTTCGCCCAATTTCGCCCTGACCCAGGTAACAATTGAGACACGCACC
TCGTCAAGTCCTAAGCCTACGTCGCGTAGGCTCCGGGTCACAACCTCGATATTTGCAAGG
AGAACACTGGATACCGATATCGGCACCCATTCGTGGTGCCTATCATTGAAACTAAACCCA
AGCATACCCCAAGCAAATCAGAGTCGAAGGCCTGCCACTGATCGCTGCATGTCTCAGAGG
AGATGTGTGAAAGCCACAAACTTAACGTTCTCCCCCCATCGGTTACCTTCTAGCCCGCCA
CTGAACAGCGACACGGCGGTCGCTTGCTCACGAGGATAACAAGGAATAGTCCAGGTGAAT
GGTGTGCTAGTGAACAACTGAGGAAATCATAGTGTACAATAATTCTATCTAGTGGATGTC
ATATTTGCGGTGCCAAAATCACTCGTCGATAAGCTCGGATTGTTCAACGTCAACCGAATC
ACGTGTTATAAGTCGGTTGTACGTTTGGCGGTGCCGTCAATGCCGCACTGAGCAATAATA
TAGACGAGCATCGCCATTATTTGCGTCTCGCCGGGTGTTCGCACAGCCAATATCGATACT
CGGCTCGTCATATGCTGGGGGGGCAGCTTAAGAGACTCTAGTCTCGTTTATTAACATAGC
TAAGGTCAGCAGCCTTTCTGGTCGGGGGCATCAACAATCCGGTGACGTGGCCCGGTAACG
GCCATGGAGGGGCGACACTCAAGCATTCTGGCCGAGATCTGCGAGCCCGTTTCTGGGCAG
CATCGTTAGCACCTGGATGTAAATCCGCTCCCGCGTTTCCGTCAGCTCACGGGAGTTTGC
GAGACGCGAGTGGGAACCGGGGACGGGGGCTCGCAGCAGCCAGGGCTGCCGACACTCGAC
ATGAGCGGCGTGCCGTCGCCCTCACTCACGTAACAGATTTATGGGAGAAGAGTATGGTGC
CCACTTGATCTTATATATCGGGGAAGGCCGAGGCACGCTAGATCAGTGCTGAATGCGACG
TTTCCTTGGGGGAGGGGCAAGCGGAATAGTGGTACCAGAGGAGAAGGCGTTACACGGTCG
AAAATGGGTTCCGGACGGGTTACTGGGCGGCAACTGCCGCTGGAATCAGCGCACCAGCAG
ATCCTACACACGGGAGTGCAGAAGTTTTCGGCCTAATGCTGACCCCGGGGTCTGTTCTGA
GCCGCACGGGCCATCAGATCTGCTGTACGAGGTCGGTCACGCCTCTAGTCTTGCTAGTAG
CCGCGGGTCGTGGCTCGCTATTCTCACTTTGTCGAATGCGCCGAGGAGTGGGGAAGAACC
AAAAAAACGACAACCATCACCTGTCTGAGGGGTCTGCGGAGCCAACTTCTAAGCTAGCAC
ATGTTGAGCGAAGCAAGTCATGCACTGAATATGGATGTAGGCAATTGTCAAGACTAATGA
GCTCCAGAGCCTTAGGTTAAGACCTATGACCGCGCACGAGGAAATGATGTATGATAACGC
ATTACCTAGCCAGAACTGAGTTCCGGTAGGAAATCGGTTCACACGCTCACAATGATGAGC
ACTCGATAGGGCCACGTATTGAATGCCCGGGCAGCCTCGGATGCTTGGGCGTATTAGCTT
GCTGGCCAGTCCACCTCAAGGAGCATGGAGCGCCGAAAACCATGAGCGTTCCGCCGACAA
ACCCCCATCCTCCCTCTGGAACCCGGAGGTTAGCGGTTCAACTGGCGCGGGGCCCGACGT
GGCCCGCGACCGATAAGCGGGCCGGTCGACAGGAACTCACTGAGGGGATAATCAGTTCCG
CCTCTGACGATTCCTGCCCAGGAAGTTGTGTTACCTGCAGGTCCCCTAGGGAGAGTACCT
GCTCAGACTTCTAGGTAACGAGACCCGGGAGGGCACACTCGGGGGAGGAGGCTAGTTTAC
TAGCCTCGTGGGTAGAACCCCCCTGGCAAGCTGCCCAGCACTCTGGTCCGCATGGGCGTT
CTTAGTCACCGGCCCTTTTCCAGCCGACCTATTCTGGCCGGCCCATCCATTCCCTATGGG
TGAGGTTGCGATCCGTCGGGGAATGGGGGTGAAGTCGAAGGCTAAGAGGCGTAGGCATAG
CCGCTGTTCTCACCGCGTTAACGAACACGCACGGCATTCCCACACGGATGAGTAGGGGCT
TACCAGTGGAAGTACGCCGTAAATCCATTCCTAAGGTGCGAAAGTGAGCCGGCGAGCAAG
TGGATGAGGTCGGGATGCCACAACTGGACACCTCGGTTTGCAGTTCCGTAACCGAGCGAG
TAACCTAATAGGAGGTACAGAATCTTAATATAGTGTAGCTGAAAACAGTGGCGTCTCAAG
GTCCGACGCGGGCACCAAGAGACTTAGTGCAAATTGGACGGCTCATAGTCTCTAAACACG
TGAGGCTTGCGCCCGCCCCCTGGGGCCGAAGACCGTCCCGATCGCCAAGCTGCGGTATAG
CTAATCCTCGTAGAGACGCCAACCCCTAACAGTCCGGAGACACGGAAGCTGCGCGGACAT
GAGATATGGGTCTGGATCATCATTGACCGGATACGTCACTGGTGTGAGTGCGTTCATGGA
GGTGCCGCACTGGAGCAACTGCAGACCTATGGACATACGGGGGGGCTGTAGATCTTTACA
GCCTGTACGACGCCCCGGCTGGACTCGCCAACGCAGTTCCCTATACTAGGTACAAGGATT
CGACCGGCGCGTATTATCCCGTAACCTGGAGCGCGGCGCTAGCCCGCTTACGCTCTATCG
TAGGGGAGGAACAGATAAGGATCGTCAGCCGCCGACCCGGAGAGCCTAAGCCATCAACTA
TTCGGCATCCTCCAGGTACGCCTACGAGTCACCTTGGCAGATGGGGGTCAGGGCCATAAC
AGTATTATGGTGGCAACACGTCTCATTCTTGGTGAGTAGTGCCCAATAGTCAACTTTTTC
TTTGACTTAATTGGGCACGTACTGCGACAATATCAGACGGAGTGACCCCACCGTTCGAAG
TCTCCAGAGGGACCCACGCGTATACGGAAGATCTACGAACTGTCGCACCGTAGCAGAGGA
CATCTAGCCACCCTCCTCCTTCGGGATGTGACGGGGGTGCACCCCTCGTCCCCCCCAGCG
TGCTAGCATGTAGGGGCTACAGTAGCTGGTAGCGGTGAGGTCGGCGAGCGAAAGAAAAGG
CGTATCGCAAGGGGTGAAGTGCTTAGGCTTGAATGTTGCATATTTTTCCCGAGGAAAGGC
TTTTGGTGGAGGAGGCCCGAAGTAGTCACGCCCGTTGCCTCTTCTATAGGGGGTAGTTGT
AGATGTTTATAATCAGACGACGTGGCTCCATACTGTTGTTTAGGCGCTCGCCACAGCTGT
CCATGGTGGCGCAGCCCACCCTAGATCAATCCGTCTACTAAAAAAAGTGACGACGCGCTA
GGTATTCATGGAGGCTAGTATAAAAGACTCAGCTGAGAAGCGTCGTAGATGCTCCCGGAG
GAGGCGTAAAACTGGACCTTTGAGGACCGAACGTTTCTCAGACATAGACTGGGGGCGGGC
TGCGAAACGGAGATGAAAACGGGATGCCAAAAGGAGCAGGGGTCTTTGACGCGCTCCAGC
GATAGAAATCAGCCGACAATCTGGCCAGTCGGATTACTACAGCCCCACCAAGCGCGCCCC
GAATGGAGGCGAGGGTACCAAGAAACGAAGACTGGCGGATCCAGTAGAAGCCGTTAACGA
AGAAGGCAGCCTCAAGAGTAAACGTTGGGGGGGCGAGCGGCGTGGGAGGGCCGTAAAGCA
TGGACCTCACTGCCCCCCGATCACGCCGGGGGCGGGCGGAGACCAACGACGACGCTTCGC
GTAGGCCCTCACGACGGTAATAACGGCAGGCTTAGGAGAAAGTCAGTTCCGGAGTTCGGC
ACTCGGCGCACAAGTTCGAACAGCCGGGCAGGGCGCAAGTAGTTGACTGTTTCTGACGGC
CACGGCTTCGCAGTCAGTCTCACATAGCCATCTTGGGAACGCTACTGCCCATCCTTGCGG
CGTCAACCAGGAACTCTGCGTGGGCGTCCGCAGAAGCCCGATATAATGTCTGAGGTTTCA
TAATAGCCATTTGAGCGTTAGGTACGGCGTTGAGAAGACTGACTTCTTTCCACACGAATG
GGAGGAAAAAGGCGGTACGAGTGTTTCAAGCAACCAAACGCCCCTCCCCTCTCCGCGACC
AGCGACGAAGGATTACCTAAGCAACGCTTTTTCGCGTAAATTATACTGGGACAATGAGCC
AGAGGACAGGTTCACTAGGACTAGTACCCCGGTACCAACACTTATCCACAGCGAGGGGGT
ATGTAGCCTTGGTCAATACTTGCGCTCAGGGCCAGCGTGTAGTGAACAGTCGCAAGCCGA
AGCCTCAGACTGCGTCAGGCGGCTTTTGAGGAGTACGAAACCGGCTCCACCGGCCAGCAG
CTAGTCATTAAAGGATGTGAACGGAAAGCGCCGACATCCGAGTTCGCACGTACTCAGGTG
AAGGTCGGCGCTTGCGGGGGACGACTACCGACTGGTGGTCCACGCAGGAGAGGCGAGGTT
GAATGTGAACGAGGAGGTCGCCTGTTTACGATGTCTGGGGCTACTTGGGACACTCTCGCA
ACCTTAACCTAGCTCAACCGTCGGCGGTGAGTTGTTTCTCAAATCCGTTTGCGCTGGGAG
AAGATTTTTCTTTCTGGATGTTTTTCGTTCTCCTTCTGTAGAATCTGAATTGGACGGTCA
GGCGTTGCAGGAGCCCCCGATCGTGGTGGTTTGCGGCTCACATATACGATTTGCTCCAAT
GCAGAACCACCTCGGCCACGTTCTCCCCCGCGATTTCGTATGGGGTCACAGCCCGCTGTG
GCCCGTTCGGAGTGAAGAGGGACGGAGCTACCGCCGTAATGGTTTTGCGCTGCGGTACAT
TCGTGAGTCCGACCCCCAAAGCCGTGAAGCATGTTCTACGCGGAGCCCCGCGCGGACCCC
TCTTTCCACCCGCATCCCTAACCCTTACGCCTGCGGATGCCGACTTGAGCTGCTAGTAAC
GACGTAGTGTGTCCGAGGCCATTGTATCGCGCCCTCAATCTAAGTTTTTGAGCTCGGTCC
CCAACCCTAGGCGCGCGGGCCCCGTGTGGGACTGTCTCATGGGCTTCCTGTAAAAGCGGC
ACGTGTTGAGCGTTTAGCATCTCTAGTCGTTGCATCACGATAGCGAGGGGGACCGGTCGA
ATGCTTCGGGCTTCGTCTTTCCTGTGTTTATCGTATCGTGGAGATTCACCTAAATCCTTC
GGTCGCTATGGTTACGGCAGGTGTCCCTCTGCTCCGTTCGTACAGCGGGACTTGGGTAGG
GATTTAATTACTGCTTCTCCATGAGGCGGTGCACGACCCGTCTCGTCGACCGGGATCAGG
CCCCCTCTTGTCGTCATGCTTCGGCTCATAGCACAACAACGGCGGAATGAACATTCCAGT
GACACGGCCCGGGGTCAAATCAGTACCTTACAGCGCAAGTGTTAGAAGTGGTGCTACGCA
TCCATCCCTACTAGATACGGCCGCGAGGCCATTTGGTGCAACAACGGTCCGTACTTGTGT
ACGGGTTCGCCCTACATCGCACAGTTAGCGCCTGCTCTCCGTAAATGAACCAGCCGCTAT
ATAACGATGTTATGCTTATGCGCGCACGGGAAGACTGATTTGGGGTAGTCGCTCTCGTGG
TTGCCTCCAGGCTGCTCGATGTGCCGCCGACGGTGAGAGCGTGTTGGTCAAAGTGGACCG
GGCGGCATGGCGACCTCCAAGCGGTACGAGATGGGATCCGCCATACCACCCTTACGGGAA
TAGCCCATGCTTAGTAGCTCTTCCTCCATCGGCCTTGGCTCAGTCATGCGTAATCCCGTC
CCCTCATGTTTCCTGCGTCTCGGCCTCCGTCCAATCGCTTCCTCCGAGGGTGTGGGACTC
AATAAGATTTTAAATCGTTTTCAGTTCGGCAACAACAGCTTCGAGTTCGGAGACTTTACC
GTGCCTCCACCCGCCTGTAGATCTGGCAACGGACTCCGCGCTCCACTAGTATGTGTACCG
CCTGAAAGGGAGTCTTCGACCAATGGACGCCAATGTTTCGGAAGGTGTTCCTCGGACGAA
TACGCCTCTAACGTGGACGCGCAGCGTGAGGAAAAGCACTTCTCTTCGGCGTGCCTGTGC
CGTACGCATGGAGACCCTGAGTCTGGCATGTCGGTTGGAACGATAGGGTCCCGCGTTCAT
TGCTCCATCAACCGGTAATAATAAGCTCCTGGGCTCTACGAACACCACGGCTTCCCTGGG
AGCGTGGACTCCCCGGTTTTGAAAGATACCGTGCAGCCGTCTGCGGCCAGGCCTCGACGT
GAAATCGACCGGTACACCCAAGGAAATCCGCGGCTGTCGTATACCCCTGCCAAAGACGCA
AGTGCCTGAGGCCGCTTCCCCTCGCTTCCTGAATACCACCGTGTACACAATACCGTTATT
TAGTGGTGTGTAGGACACCACCGCCATAAACCAGACTTATCCCTACCCATACGTGCCACA
AAACGTCCTCAGGCCGTTACCGCCACGCCGGGACCTCAGCCTCGCACCCTCCTCCTTTTC
TCTTCTAGCTCCGTTGCTTAAGTCGTCGCACCCAATCACCCGGCAGTCGGACTGCGCGTT
GCTCACAAGCTGACTTCCTGCTCCCCCACGAAACGGGTCGTTAGTACTCATTCGCGTCTT
GCTCGACCCAAAGGTCCCTGTTTTCAATCACTCGAAAACGCTAGACTCCTCTACTGTACT
TGTGAGTGGTTAAAGCACACAAGCCGTCACTCCGTTCGCGCCCGCCGCCCTGGCCTTCGA
ACACGCCGCCCAGCCTGGCGCACGTCGGTCGAAGCCGCAGTTGCCGCACTCAGACCTCAG
TACTCGTGGCCCGCCCTCATAGAGTCGAGTGAACTTTCTACCCTTCGACCCGTCCGTTCT
CCGCGGCCCCCGTAGGAGGCCACACTATGTCACGACCCTATGATTCAGACTATAGCGACA
ACATGCAGAGCTAAGGGTTTCTGTCCACCCACGTCTTGGCGACCGGCCTGTCCGTCGCAT
GGCTGGAAGCTAGGCGCAGAGCACACACGACAAGGAAAATGTAGTATGCAAGAACTCCTT
GACGCTCCACATTCATCCTATCGCATCTTCGGCATAAGCCGGCAAGGTGGGCTGGTGCGT
ATGCCCTGGCATGGGCGGCCTATTATGGGAAGCGGAGTCGCGCGCATTTCGGGGATTTTG
GTGTCTCTTCGCAATTCCGCTTCGCGTCTTACCCAAACTCGCCACCTAGCGTCCGTTGCG
TCTAAACGATGGGTTCGTATGGGCTTCACTCTTGGCACTGTAATGTGTGACAGCCCTGTC
CAGGCAGTCTAGCCGCTACCCCTAGGTGTCAGGTGTGGGGAATAATTCTGGGCAATATAC
CGCGAAATCTAATCACTGCTCACCGTAACTGTTCCTGTGATCCCTTGTGCGCTAGCGAGT
ACTCCGAAGCGCACAGTCGCGCTTCAGCGGATCGCACCATATGTAGGGGACGCATGTGAG
AGCAGGTCGTGCTTCAACTCTAGGCGAGATTACGCACCATTTCGCATTCCGTGACTCGCG
CGCCTGGTGTGACGTGTACTTTCGATTGGTCTCTTCACCGCTCAGACTCGAAGTTACCTG
CGGTACATCAAAGACTGAAAAAGCC
>SRR349946 <unknown description>
CGGAGAGCTCCCCAGGCCAAATGACGAGCTCATGTCCCCTGCGGTCACTTAGCTATCTGT
TCTCAATCCCTGAGGTCACACAGCCTAGCTAGATAGTGGGGGCAACCCACACCAGCCATG
GAATCATATCTGTACACCATCAAACAAGCGTTTCGAAGCTGCGCCAGTCCTTGTGGGTCA
GCAACGCCCGGTGACCACTAAGCCAACCCGGCTTGTCTCGGAGAGCCCGAAGACACCTTT
TTTCGATTTTACCTGAATCCGCACGTTTCCCCTTTGTCGGGACACCCGGCAAACTACTCG
TCGGTCCCTCTTAGTTGGCGAAATTTGCAAGGTTTATCACGGTCGAATGAGAGCGGCGAT
GGCCACATTGATACTTCGCCCAATTTCGCCCTGACCCAGGTAACAATTGAGACACGCACC
TCGTCAAGTCCTAAGCCTACGTCGCGTAGGCTCCGGGTCACAACCTCGATATTTGCAAGG
AGAACACTGGATACCGATATCGGCACCCATTCGTGGTGCCTATCATTGAAACTAAACCCA
AGCATACCCCAAGCAAATCAGAGTCGAAGGCCTGCCACTGATCGCTGCATGTCTCAGAGG
AGATGTGTGAAAGCCACAAACTTAACGTTCTCCCCCCATCGGTTACCTTCTAGCCCGCCA
CTGAACAGCGACACGGCGGTCGCTTGCTCACGAGGATAACAAGGAATAGTCCAGGTGAAT
GGTGTGCTAGTGAACAACTGAGGAAATCATAGTGTACAATAATTCTATCTAGTGGATGTC
ATATTTGCGGTGCCAAAATCACTCGTCGATAAGCTCGGATTGTTCAACGTCAACCGAATC
ACGTGTTATAAGTCGGTTGTACGTTTGGCGGTGCCGTCAATGCCGCACTGAGCAATAATA
TAGACGAGCATCGCCATTATTTGCGTCTCGCCGGGTGTTCGCACAGCCAATATCGATACT
CGGCTCGTCATATGCTGGGGGGGCAGCTTAAGAGACTCTAGTCTCGTTTATTAACATAGC
TAAGGTCAGCAGCCTTTCTGGTCGGGGGCATCAACAATCCGGTGACGTGGCCCGGTAACG
GCCATGGAGGGGCGACACTCAAGCATTCTGGCCGAGATCTGCGAGCCCGTTTCTGGGCAG
CATCGTTAGCACCTGGATGTAAATCCGCTCCCGCGTTTCCGTCAGCTCACGGGAGTTTGC
GAGACGCGAGTGGGAACCGGGGACGGGGGCTCGCAGCAGCCAGGGCTGCCGACACTCGAC
ATGAGCGGCGTGCCGTCGCCCTCACTCACGTAACAGATTTATGGGAGAAGAGTATGGTGC
CCACTTGATCTTATATATCGGGGAAGGCCGAGGCACGCTAGATCAGTGCTGAATGCGACG
TTTCCTTGGGGGAGGGGCAAGCGGAATAGTGGTACCAGAGGAGAAGGCGTTACACGGTCG
AAAATGGGTTCCGGACGGGTTACTGGGCGGCAACTGCCGCTGGAATCAGCGCACCAGCAG
ATCCTACACACGGGAGTGCAGAAGTTTTCGGCCTAATGCTGACCCCGGGGTCTGTTCTGA
GCCGCACGGGCCATCAGATCTGCTGTACGAGGTCGGTCACGCCTCTAGTCTTGCTAGTAG
CCGCGGGTCGTGGCTCGCTATTCTCACTTTGTCGAATGCGCCGAGGAGTGGGGAAGAACC
AAAAAAACGACAACCATCACCTGTCTGAGGGGTCTGCGGAGCCAACTTCTAAGCTAGCAC
ATGTTGAGCGAAGCAAGTCATGCACTGAATATGGATGTAGGCAATTGTCAAGACTAATGA
GCTCCAGAGCCTTAGGTTAAGACCTATGACCGCGCACGAGGAAATGATGTATGATAACGC
ATTACCTAGCCAGAACTGAGTTCCGGTAGGAAATCGGTTCACACGCTCACAATGATGAGC
ACTCGATAGGGCCACGTATTGAATGCCCGGGCAGCCTCGGATGCTTGGGCGTATTAGCTT
GCTGGCCAGTCCACCTCAAGGAGCATGGAGCGCCGAAAACCATGAGCGTTCCGCCGACAA
ACCCCCATCCTCCCTCTGGAACCCGGAGGTTAGCGGTTCAACTGGCGCGGGGCCCGACGT
GGCCCGCGACCGATAAGCGGGCCGGTCGACAGGAACTCACTGAGGGGATAATCAGTTCCG
CCTCTGACGATTCCTGCCCAGGAAGTTGTGTTACCTGCAGGTCCCCTAGGGAGAGTACCT
GCTCAGACTTCTAGGTAACGAGACCCGGGAGGGCACACTCGGGGGAGGAGGCTAGTTTAC
TAGCCTCGTGGGTAGAACCCCCCTGGCAAGCTGCCCAGCACTCTGGTCCGCATGGGCGTT
CTTAGTCACCGGCCCTTTTCCAGCCGACCTATTCTGGCCGGCCCATCCATTCCCTATGGG
TGAGGTTGCGATCCGTCGGGGAATGGGGGTGAAGTCGAAGGCTAAGAGGCGTAGGCATAG
CCGCTGTTCTCACCGCGTTAACGAACACGCACGGCATTCCCACACGGATGAGTAGGGGCT
TACCAGTGGAAGTACGCCGTAAATCCATTCCTAAGGTGCGAAAGTGAGCCGGCGAGCAAG
TGGATGAGGTCGGGATGCCACAACTGGACACCTCGGTTTGCAGTTCCGTAACCGAGCGAG
TAACCTAATAGGAGGTACAGAATCTTAATATAGTGTAGCTGAAAACAGTGGCGTCTCAAG
GTCCGACGCGGGCACCAAGAGACTTAGTGCAAATTGGACGGCTCATAGTCTCTAAACACG
TGAGGCTTGCGCCCGCCCCCTGGGGCCGAAGACCGTCCCGATCGCCAAGCTGCGGTATAG
CTAATCCTCGTAGAGACGCCAACCCCTAACAGTCCGGAGACACGGAAGCTGCGCGGACAT
GAGATATGGGTCTGGATCATCATTGACCGGATACGTCACTGGTGTGAGTGCGTTCATGGA
GGTGCCGCACTGGAGCAACTGCAGACCTATGGACATACGGGGGGGCTGTAGATCTTTACA
GCCTGTACGACGCCCCGGCTGGACTCGCCAACGCAGTTCCCTATACTAGGTACAAGGATT
CGACCGGCGCGTATTATCCCGTAACCTGGAGCGCGGCGCTAGCCCGCTTACGCTCTATCG
TAGGGGAGGAACAGATAAGGATCGTCAGCCGCCGACCCGGAGAGCCTAAGCCATCAACTA
TTCGGCATCCTCCAGGTACGCCTACGAGTCACCTTGGCAGATGGGGGTCAGGGCCATAAC
AGTATTATGGTGGCAACACGTCTCATTCTTGGTGAGTAGTGCCCAATAGTCAACTTTTTC
TTTGACTTAATTGGGCACGTACTGCGACAATATCAGACGGAGTGACCCCACCGTTCGAAG
TCTCCAGAGGGACCCACGCGTATACGGAAGATCTACGAACTGTCGCACCGTAGCAGAGGA
CATCTAGCCACCCTCCTCCTTCGGGATGTGACGGGGGTGCACCCCTCGTCCCCCCCAGCG
TGCTAGCATGTAGGGGCTACAGTAGCTGGTAGCGGTGAGGTCGGCGAGCGAAAGAAAAGG
CGTATCGCAAGGGGTGAAGTGCTTAGGCTTGAATGTTGCATATTTTTCCCGAGGAAAGGC
TTTTGGTGGAGGAGGCCCGAAGTAGTCACGCCCGTTGCCTCTTCTATAGGGGGTAGTTGT
AGATGTTTATAATCAGACGACGTGGCTCCATACTGTTGTTTAGGCGCTCGCCACAGCTGT
CCATGGTGGCGCAGCCCACCCTAGATCAATCCGTCTACTAAAAAAAGTGACGACGCGCTA
GGTATTCATGGAGGCTAGTATAAAAGACTCAGCTGAGAAGCGTCGTAGATGCTCCCGGAG
GAGGCGTAAAACTGGACCTTTGAGGACCGAACGTTTCTCAGACATAGACTGGGGGCGGGC
TGCGAAACGGAGATGAAAACGGGATGCCAAAAGGAGCAGGGGTCTTTGACGCGCTCCAGC
GATAGAAATCAGCCGACAATCTGGCCAGTCGGATTACTACAGCCCCACCAAGCGCGCCCC
GAATGGAGGCGAGGGTACCAAGAAACGAAGACTGGCGGATCCAGTAGAAGCCGTTAACGA
AGAAGGCAGCCTCAAGAGTAAACGTTGGGGGGGCGAGCGGCGTGGGAGGGCCGTAAAGCA
TGGACCTCACTGCCCCCCGATCACGCCGGGGGCGGGCGGAGACCAACGACGACGCTTCGC
GTAGGCCCTCACGACGGTAATAACGGCAGGCTTAGGAGAAAGTCAGTTCCGGAGTTCGGC
ACTCGGCGCACAAGTTCGAACAGCCGGGCAGGGCGCAAGTAGTTGACTGTTTCTGACGGC
CACGGCTTCGCAGTCAGTCTCACATAGCCATCTTGGGAACGCTACTGCCCATCCTTGCGG
CGTCAACCAGGAACTCTGCGTGGGCGTCCGCAGAAGCCCGATATAATGTCTGAGGTTTCA
TAATAGCCATTTGAGCGTTAGGTACGGCGTTGAGAAGACTGACTTCTTTCCACACGAATG
GGAGGAAAAAGGCGGTACGAGTGTTTCAAGCAACCAAACGCCCCTCCCCTCTCCGCGACC
AGCGACGAAGGATTACCTAAGCAACGCTTTTTCGCGTAAATTATACTGGGACAATGAGCC
AGAGGACAGGTTCACTAGGACTAGTACCCCGGTACCAACACTTATCCACAGCGAGGGGGT
ATGTAGCCTTGGTCAATACTTGCGCTCAGGGCCAGCGTGTAGTGAACAGTCGCAAGCCGA
AGCCTCAGACTGCGTCAGGCGGCTTTTGAGGAGTACGAAACCGGCTCCACCGGCCAGCAG
CTAGTCATTAAAGGATGTGAACGGAAAGCGCCGACATCCGAGTTCGCACGTACTCAGGTG
AAGGTCGGCGCTTGCGGGGGACGACTACCGACTGGTGGTCCACGCAGGAGAGGCGAGGTT
GAATGTGAACGAGGAGGTCGCCTGTTTACGATGTCTGGGGCTACTTGGGACACTCTCGCA
ACCTTAACCTAGCTCAACCGTCGGCGGTGAGTTGTTTCTCAAATCCGTTTGCGCTGGGAG
AAGATTTTTCTTTCTGGATGTTTTTCGTTCTCCTTCTGTAGAATCTGAATTGGACGGTCA
GGCGTTGCAGGAGCCCCCGATCGTGGTGGTTTGCGGCTCACATATACGATTTGCTCCAAT
GCAGAACCACCTCGGCCACGTTCTCCCCCGCGATTTCGTATGGGGTCACAGCCCGCTGTG
GCCCGTTCGGAGTGAAGAGGGACGGAGCTACCGCCGTAATGGTTTTGCGCTGCGGTACAT
TCGTGAGTCCGACCCCCAAAGCCGTGAAGCATGTTCTACGCGGAGCCCCGCGCGGACCCC
TCTTTCCACCCGCATCCCTAACCCTTACGCCTGCGGATGCCGACTTGAGCTGCTAGTAAC
GACGTAGTGTGTCCGAGGCCATTGTATCGCGCCCTCAATCTAAGTTTTTGAGCTCGGTCC
CCAACCCTAGGCGCGCGGGCCCCGTGTGGGACTGTCTCATGGGCTTCCTGTAAAAGCGGC
ACGTGTTGAGCGTTTAGCATCTCTAGTCGTTGCATCACGATAGCGAGGGGGACCGGTCGA
ATGCTTCGGGCTTCGTCTTTCCTGTGTTTATCGTATCGTGGAGATTCACCTAAATCCTTC
GGTCGCTATGGTTACGGCAGGTGTCCCTCTGCTCCGTTCGTACAGCGGGACTTGGGTAGG
GATTTAATTACTGCTTCTCCATGAGGCGGTGCACGACCCGTCTCGTCGACCGGGATCAGG
CCCCCTCTTGTCGTCATGCTTCGGCTCATAGCACAACAACGGCGGAATGAACATTCCAGT
GACACGGCCCGGGGTCAAATCAGTACCTTACAGCGCAAGTGTTAGAAGTGGTGCTACGCA
TCCATCCCTACTAGATACGGCCGCGAGGCCATTTGGTGCAACAACGGTCCGTACTTGTGT
ACGGGTTCGCCCTACATCGCACAGTTAGCGCCTGCTCTCCGTAAATGAACCAGCCGCTAT
ATAACGATGTTATGCTTATGCGCGCACGGGAAGACTGATTTGGGGTAGTCGCTCTCGTGG
TTGCCTCCAGGCTGCTCGATGTGCCGCCGACGGTGAGAGCGTGTTGGTCAAAGTGGACCG
GGCGGCATGGCGACCTCCAAGCGGTACGAGATGGGATCCGCCATACCACCCTTACGGGAA
TAGCCCATGCTTAGTAGCTCTTCCTCCATCGGCCTTGGCTCAGTCATGCGTAATCCCGTC
CCCTCATGTTTCCTGCGTCTCGGCCTCCGTCCAATCGCTTCCTCCGAGGGTGTGGGACTC
AATAAGATTTTAAATCGTTTTCAGTTCGGCAACAACAGCTTCGAGTTCGGAGACTTTACC
GTGCCTCCACCCGCCTGTAGATCTGGCAACGGACTCCGCGCTCCACTAGTATGTGTACCG
CCTGAAAGGGAGTCTTCGACCAATGGACGCCAATGTTTCGGAAGGTGTTCCTCGGACGAA
TACGCCTCTAACGTGGACGCGCAGCGTGAGGAAAAGCACTTCTCTTCGGCGTGCCTGTGC
CGTACGCATGGAGACCCTGAGTCTGGCATGTCGGTTGGAACGATAGGGTCCCGCGTTCAT
TGCTCCATCAACCGGTAATAATAAGCTCCTGGGCTCTACGAACACCACGGCTTCCCTGGG
AGCGTGGACTCCCCGGTTTTGAAAGATACCGTGCAGCCGTCTGCGGCCAGGCCTCGACGT
GAAATCGACCGGTACACCCAAGGAAATCCGCGGCTGTCGTATACCCCTGCCAAAGACGCA
AGTGCCTGAGGCCGCTTCCCCTCGCTTCCTGAATACCACCGTGTACACAATACCGTTATT
TAGTGGTGTGTAGGACACCACCGCCATAAACCAGACTTATCCCTACCCATACGTGCCACA
AAACGTCCTCAGGCCGTTACCGCCACGCCGGGACCTCAGCCTCGCACCCTCCTCCTTTTC
TCTTCTAGCTCCGTTGCTTAAGTCGTCGCACCCAATCACCCGGCAGTCGGACTGCGCGTT
GCTCACAAGCTGACTTCCTGCTCCCCCACGAAACGGGTCGTTAGTACTCATTCGCGTCTT
GCTCGACCCAAAGGTCCCTGTTTTCAATCACTCGAAAACGCTAGACTCCTCTACTGTACT
TGTGAGTGGTTAAAGCACACAAGCCGTCACTCCGTTCGCGCCCGCCGCCCTGGCCTTCGA
ACACGCCGCCCAGCCTGGCGCACGTCGGTCGAAGCCGCAGTTGCCGCACTCAGACCTCAG
TACTCGTGGCCCGCCCTCATAGAGTCGAGTGAACTTTCTACCCTTCGACCCGTCCGTTCT
CCGCGGCCCCCGTAGGAGGCCACACTATGTCACGACCCTATGATTCAGACTATAGCGACA
ACATGCAGAGCTAAGGGTTTCTGTCCACCCACGTCTTGGCGACCGGCCTGTCCGTCGCAT
GGCTGGAAGCTAGGCGCAGAGCACACACGACAAGGAAAATGTAGTATGCAAGAACTCCTT
GACGCTCCACATTCATCCTATCGCATCTTCGGCATAAGCCGGCAAGGTGGGCTGGTGCGT
ATGCCCTGGCATGGGCGGCCTATTATGGGAAGCGGAGTCGCGCGCATTTCGGGGATTTTG
GTGTCTCTTCGCAATTCCGCTTCGCGTCTTACCCAAACTCGCCACCTAGCGTCCGTTGCG
TCTAAACGATGGGTTCGTATGGGCTTCACTCTTGGCACTGTAATGTGTGACAGCCCTGTC
CAGGCAGTCTAGCCGCTACCCCTAGGTGTCAGGTGTGGGGAATAATTCTGGGCAATATAC
CGCGAAATCTAATCACTGCTCACCGTAACTGTTCCTGTGATCCCTTGTGCGCTAGCGAGT
ACTCCGAAGCGCACAGTCGCGCTTCAGCGGATCGCACCATATGTAGGGGACGCATGTGAG
AGCAGGTCGTGCTTCAACTCTAGGCGAGATTACGCACCATTTCGCATTCCGTGACTCGCG
CGCCTGGTGTGACGTGTACTTTCGATTGGTCTCTTCACCGCTCAGACTCGAAGTTACCTG
CGGTACATCAAAGACTGAAAAAGCC
>SRR349947 <unknown description>
CGGAGAGCTCCCCAGGCCAAATGACGAGCTCATGTCCCCTGCGGTCACTTAGCTATCTGT
TCTCAATCCCTGAGGTCACACAGCCTAGCTAGATAGTGGGGGCAACCCACACCAGCCATG
GAATCATATCTGTACACCATCAAACAAGCGTTTCGAAGCTGCGCCAGTCCTTGTGGGTCA
GCAACGCCCGGTGACCACTAAGCCAACCCGGCTTGTCTCGGAGAGCCCGAAGACACCTTT
TTTCGATTTTACCTGAATCCGCACGTTTCCCCTTTGTCGGGACACCCGGCAAACTACTCG
TCGGTCCCTCTTAGTTGGCGAAATTTGCAAGGTTTATCACGGTCGAATGAGAGCGGCGAT
GGCCACATTGATACTTCGCCCAATTTCGCCCTGACCCAGGTAACAATTGAGACACGCACC
TCGTCAAGTCCTAAGCCTACGTCGCGTAGGCTCCGGGTCACAACCTCGATATTTGCAAGG
AGAACACTGGATACCGATATCGGCACCCATTCGTGGTGCCTATCATTGAAACTAAACCCA
AGCATACCCCAAGCAAATCAGAGTCGAAGGCCTGCCACTGATCGCTGCATGTCTCAGAGG
AGATGTGTGAAAGCCACAAACTTAACGTTCTCCCCCCATCGGTTACCTTCTAGCCCGCCA
CTGAACAGCGACACGGCGGTCGCTTGCTCACGAGGATAACAAGGAATAGTCCAGGTGAAT
GGTGTGCTAGTGAACAACTGAGGAAATCATAGTGTACAATAATTCTATCTAGTGGATGTC
ATATTTGCGGTGCCAAAATCACTCGTCGATAAGCTCGGATTGTTCAACGTCAACCGAATC
ACGTGTTATAAGTCGGTTGTACGTTTGGCGGTGCCGTCAATGCCGCACTGAGCAATAATA
TAGACGAGCATCGCCATTATTTGCGTCTCGCCGGGTGTTCGCACAGCCAATATCGATACT
CGGCTCGTCATATGCTGGGGGGGCAGCTTAAGAGACTCTAGTCTCGTTTATTAACATAGC
TAAGGTCAGCAGCCTTTCTGGTCGGGGGCATCAACAATCCGGTGACGTGGCCCGGTAACG
GCCATGGAGGGGCGACACTCAAGCATTCTGGCCGAGATCTGCGAGCCCGTTTCTGGGCAG
CATCGTTAGCACCTGGATGTAAATCCGCTCCCGCGTTTCCGTCAGCTCACGGGAGTTTGC
GAGACGCGAGTGGGAACCGGGGACGGGGGCTCGCAGCAGCCAGGGCTGCCGACACTCGAC
ATGAGCGGCGTGCCGTCGCCCTCACTCACGTAACAGATTTATGGGAGAAGAGTATGGTGC
CCACTTGATCTTATATATCGGGGAAGGCCGAGGCACGCTAGATCAGTGCTGAATGCGACG
TTTCCTTGGGGGAGGGGCAAGCGGAATAGTGGTACCAGAGGAGAAGGCGTTACACGGTCG
AAAATGGGTTCCGGACGGGTTACTGGGCGGCAACTGCCGCTGGAATCAGCGCACCAGCAG
ATCCTACACACGGGAGTGCAGAAGTTTTCGGCCTAATGCTGACCCCGGGGTCTGTTCTGA
GCCGCACGGGCCATCAGATCTGCTGTACGAGGTCGGTCACGCCTCTAGTCTTGCTAGTAG
CCGCGGGTCGTGGCTCGCTATTCTCACTTTGTCGAATGCGCCGAGGAGTGGGGAAGAACC
AAAAAAACGACAACCATCACCTGTCTGAGGGGTCTGCGGAGCCAACTTCTAAGCTAGCAC
ATGTTGAGCGAAGCAAGTCATGCACTGAATATGGATGTAGGCAATTGTCAAGACTAATGA
GCTCCAGAGCCTTAGGTTAAGACCTATGACCGCGCACGAGGAAATGATGTATGATAACGC
ATTACCTAGCCAGAACTGAGTTCCGGTAGGAAATCGGTTCACACGCTCACAATGATGAGC
ACTCGATAGGGCCACGTATTGAATGCCCGGGCAGCCTCGGATGCTTGGGCGTATTAGCTT
GCTGGCCAGTCCACCTCAAGGAGCATGGAGCGCCGAAAACCATGAGCGTTCCGCCGACAA
ACCCCCATCCTCCCTCTGGAACCCGGAGGTTAGCGGTTCAACTGGCGCGGGGCCCGACGT
GGCCCGCGACCGATAAGCGGGCCGGTCGACAGGAACTCACTGAGGGGATAATCAGTTCCG
CCTCTGACGATTCCTGCCCAGGAAGTTGTGTTACCTGCAGGTCCCCTAGGGAGAGTACCT
GCTCAGACTTCTAGGTAACGAGACCCGGGAGGGCACACTCGGGGGAGGAGGCTAGTTTAC
TAGCCTCGTGGGTAGAACCCCCCTGGCAAGCTGCCCAGCACTCTGGTCCGCATGGGCGTT
CTTAGTCACCGGCCCTTTTCCAGCCGACCTATTCTGGCCGGCCCATCCATTCCCTATGGG
TGAGGTTGCGATCCGTCGGGGAATGGGGGTGAAGTCGAAGGCTAAGAGGCGTAGGCATAG
CCGCTGTTCTCACCGCGTTAACGAACACGCACGGCATTCCCACACGGATGAGTAGGGGCT
TACCAGTGGAAGTACGCCGTAAATCCATTCCTAAGGTGCGAAAGTGAGCCGGCGAGCAAG
TGGATGAGGTCGGGATGCCACAACTGGACACCTCGGTTTGCAGTTCCGTAACCGAGCGAG
TAACCTAATAGGAGGTACAGAATCTTAATATAGTGTAGCTGAAAACAGTGGCGTCTCAAG
GTCCGACGCGGGCACCAAGAGACTTAGTGCAAATTGGACGGCTCATAGTCTCTAAACACG
TGAGGCTTGCGCCCGCCCCCTGGGGCCGAAGACCGTCCCGATCGCCAAGCTGCGGTATAG
CTAATCCTCGTAGAGACGCCAACCCCTAACAGTCCGGAGACACGGAAGCTGCGCGGACAT
GAGATATGGGTCTGGATCATCATTGACCGGATACGTCACTGGTGTGAGTGCGTTCATGGA
GGTGCCGCACTGGAGCAACTGCAGACCTATGGACATACGGGGGGGCTGTAGATCTTTACA
GCCTGTACGACGCCCCGGCTGGACTCGCCAACGCAGTTCCCTATACTAGGTACAAGGATT
CGACCGGCGCGTATTATCCCGTAACCTGGAGCGCGGCGCTAGCCCGCTTACGCTCTATCG
TAGGGGAGGAACAGATAAGGATCGTCAGCCGCCGACCCGGAGAGCCTAAGCCATCAACTA
TTCGGCATCCTCCAGGTACGCCTACGAGTCACCTTGGCAGATGGGGGTCAGGGCCATAAC
AGTATTATGGTGGCAACACGTCTCATTCTTGGTGAGTAGTGCCCAATAGTCAACTTTTTC
TTTGACTTAATTGGGCACGTACTGCGACAATATCAGACGGAGTGACCCCACCGTTCGAAG
TCTCCAGAGGGACCCACGCGTATACGGAAGATCTACGAACTGTCGCACCGTAGCAGAGGA
CATCTAGCCACCCTCCTCCTTCGGGATGTGACGGGGGTGCACCCCTCGTCCCCCCCAGCG
TGCTAGCATGTAGGGGCTACAGTAGCTGGTAGCGGTGAGGTCGGCGAGCGAAAGAAAAGG
CGTATCGCAAGGGGTGAAGTGCTTAGGCTTGAATGTTGCATATTTTTCCCGAGGAAAGGC
TTTTGGTGGAGGAGGCCCGAAGTAGTCACGCCCGTTGCCTCTTCTATAGGGGGTAGTTGT
AGATGTTTATAATCAGACGACGTGGCTCCATACTGTTGTTTAGGCGCTCGCCACAGCTGT
CCATGGTGGCGCAGCCCACCCTAGATCAATCCGTCTACTAAAAAAAGTGACGACGCGCTA
GGTATTCATGGAGGCTAGTATAAAAGACTCAGCTGAGAAGCGTCGTAGATGCTCCCGGAG
GAGGCGTAAAACTGGACCTTTGAGGACCGAACGTTTCTCAGACATAGACTGGGGGCGGGC
TGCGAAACGGAGATGAAAACGGGATGCCAAAAGGAGCAGGGGTCTTTGACGCGCTCCAGC
GATAGAAATCAGCCGACAATCTGGCCAGTCGGATTACTACAGCCCCACCAAGCGCGCCCC
GAATGGAGGCGAGGGTACCAAGAAACGAAGACTGGCGGATCCAGTAGAAGCCGTTAACGA
AGAAGGCAGCCTCAAGAGTAAACGTTGGGGGGGCGAGCGGCGTGGGAGGGCCGTAAAGCA
TGGACCTCACTGCCCCCCGATCACGCCGGGGGCGGGCGGAGACCAACGACGACGCTTCGC
GTAGGCCCTCACGACGGTAATAACGGCAGGCTTAGGAGAAAGTCAGTTCCGGAGTTCGGC
ACTCGGCGCACAAGTTCGAACAGCCGGGCAGGGCGCAAGTAGTTGACTGTTTCTGACGGC
CACGGCTTCGCAGTCAGTCTCACATAGCCATCTTGGGAACGCTACTGCCCATCCTTGCGG
CGTCAACCAGGAACTCTGCGTGGGCGTCCGCAGAAGCCCGATATAATGTCTGAGGTTTCA
TAATAGCCATTTGAGCGTTAGGTACGGCGTTGAGAAGACTGACTTCTTTCCACACGAATG
GGAGGAAAAAGGCGGTACGAGTGTTTCAAGCAACCAAACGCCCCTCCCCTCTCCGCGACC
AGCGACGAAGGATTACCTAAGCAACGCTTTTTCGCGTAAATTATACTGGGACAATGAGCC
AGAGGACAGGTTCACTAGGACTAGTACCCCGGTACCAACACTTATCCACAGCGAGGGGGT
ATGTAGCCTTGGTCAATACTTGCGCTCAGGGCCAGCGTGTAGTGAACAGTCGCAAGCCGA
AGCCTCAGACTGCGTCAGGCGGCTTTTGAGGAGTACGAAACCGGCTCCACCGGCCAGCAG
CTAGTCATTAAAGGATGTGAACGGAAAGCGCCGACATCCGAGTTCGCACGTACTCAGGTG
AAGGTCGGCGCTTGCGGGGGACGACTACCGACTGGTGGTCCACGCAGGAGAGGCGAGGTT
GAATGTGAACGAGGAGGTCGCCTGTTTACGATGTCTGGGGCTACTTGGGACACTCTCGCA
ACCTTAACCTAGCTCAACCGTCGGCGGTGAGTTGTTTCTCAAATCCGTTTGCGCTGGGAG
AAGATTTTTCTTTCTGGATGTTTTTCGTTCTCCTTCTGTAGAATCTGAATTGGACGGTCA
GGCGTTGCAGGAGCCCCCGATCGTGGTGGTTTGCGGCTCACATATACGATTTGCTCCAAT
GCAGAACCACCTCGGCCACGTTCTCCCCCGCGATTTCGTATGGGGTCACAGCCCGCTGTG
GCCCGTTCGGAGTGAAGAGGGACGGAGCTACCGCCGTAATGGTTTTGCGCTGCGGTACAT
TCGTGAGTCCGACCCCCAAAGCCGTGAAGCATGTTCTACGCGGAGCCCCGCGCGGACCCC
TCTTTCCACCCGCATCCCTAACCCTTACGCCTGCGGATGCCGACTTGAGCTGCTAGTAAC
GACGTAGTGTGTCCGAGGCCATTGTATCGCGCCCTCAATCTAAGTTTTTGAGCTCGGTCC
CCAACCCTAGGCGCGCGGGCCCCGTGTGGGACTGTCTCATGGGCTTCCTGTAAAAGCGGC
ACGTGTTGAGCGTTTAGCATCTCTAGTCGTTGCATCACGATAGCGAGGGGGACCGGTCGA
ATGCTTCGGGCTTCGTCTTTCCTGTGTTTATCGTATCGTGGAGATTCACCTAAATCCTTC
GGTCGCTATGGTTACGGCAGGTGTCCCTCTGCTCCGTTCGTACAGCGGGACTTGGGTAGG
GATTTAATTACTGCTTCTCCATGAGGCGGTGCACGACCCGTCTCGTCGACCGGGATCAGG
CCCCCTCTTGTCGTCATGCTTCGGCTCATAGCACAACAACGGCGGAATGAACATTCCAGT
GACACGGCCCGGGGTCAAATCAGTACCTTACAGCGCAAGTGTTAGAAGTGGTGCTACGCA
TCCATCCCTACTAGATACGGCCGCGAGGCCATTTGGTGCAACAACGGTCCGTACTTGTGT
ACGGGTTCGCCCTACATCGCACAGTTAGCGCCTGCTCTCCGTAAATGAACCAGCCGCTAT
ATAACGATGTTATGCTTATGCGCGCACGGGAAGACTGATTTGGGGTAGTCGCTCTCGTGG
TTGCCTCCAGGCTGCTCGATGTGCCGCCGACGGTGAGAGCGTGTTGGTCAAAGTGGACCG
GGCGGCATGGCGACCTCCAAGCGGTACGAGATGGGATCCGCCATACCACCCTTACGGGAA
TAGCCCATGCTTAGTAGCTCTTCCTCCATCGGCCTTGGCTCAGTCATGCGTAATCCCGTC
CCCTCATGTTTCCTGCGTCTCGGCCTCCGTCCAATCGCTTCCTCCGAGGGTGTGGGACTC
AATAAGATTTTAAATCGTTTTCAGTTCGGCAACAACAGCTTCGAGTTCGGAGACTTTACC
GTGCCTCCACCCGCCTGTAGATCTGGCAACGGACTCCGCGCTCCACTAGTATGTGTACCG
CCTGAAAGGGAGTCTTCGACCAATGGACGCCAATGTTTCGGAAGGTGTTCCTCGGACGAA
TACGCCTCTAACGTGGACGCGCAGCGTGAGGAAAAGCACTTCTCTTCGGCGTGCCTGTGC
CGTACGCATGGAGACCCTGAGTCTGGCATGTCGGTTGGAACGATAGGGTCCCGCGTTCAT
TGCTCCATCAACCGGTAATAATAAGCTCCTGGGCTCTACGAACACCACGGCTTCCCTGGG
AGCGTGGACTCCCCGGTTTTGAAAGATACCGTGCAGCCGTCTGCGGCCAGGCCTCGACGT
GAAATCGACCGGTACACCCAAGGAAATCCGCGGCTGTCGTATACCCCTGCCAAAGACGCA
AGTGCCTGAGGCCGCTTCCCCTCGCTTCCTGAATACCACCGTGTACACAATACCGTTATT
TAGTGGTGTGTAGGACACCACCGCCATAAACCAGACTTATCCCTACCCATACGTGCCACA
AAACGTCCTCAGGCCGTTACCGCCACGCCGGGACCTCAGCCTCGCACCCTCCTCCTTTTC
TCTTCTAGCTCCGTTGCTTAAGTCGTCGCACCCAATCACCCGGCAGTCGGACTGCGCGTT
GCTCACAAGCTGACTTCCTGCTCCCCCACGAAACGGGTCGTTAGTACTCATTCGCGTCTT
GCTCGACCCAAAGGTCCCTGTTTTCAATCACTCGAAAACGCTAGACTCCTCTACTGTACT
TGTGAGTGGTTAAAGCACACAAGCCGTCACTCCGTTCGCGCCCGCCGCCCTGGCCTTCGA
ACACGCCGCCCAGCCTGGCGCACGTCGGTCGAAGCCGCAGTTGCCGCACTCAGACCTCAG
TACTCGTGGCCCGCCCTCATAGAGTCGAGTGAACTTTCTACCCTTCGACCCGTCCGTTCT
CCGCGGCCCCCGTAGGAGGCCACACTATGTCACGACCCTATGATTCAGACTATAGCGACA
ACATGCAGAGCTAAGGGTTTCTGTCCACCCACGTCTTGGCGACCGGCCTGTCCGTCGCAT
GGCTGGAAGCTAGGCGCAGAGCACACACGACAAGGAAAATGTAGTATGCAAGAACTCCTT
GACGCTCCACATTCATCCTATCGCATCTTCGGCATAAGCCGGCAAGGTGGGCTGGTGCGT
ATGCCCTGGCATGGGCGGCCTATTATGGGAAGCGGAGTCGCGCGCATTTCGGGGATTTTG
GTGTCTCTTCGCAATTCCGCTTCGCGTCTTACCCAAACTCGCCACCTAGCGTCCGTTGCG
TCTAAACGATGGGTTCGTATGGGCTTCACTCTTGGCACTGTAATGTGTGACAGCCCTGTC
CAGGCAGTCTAGCCGCTACCCCTAGGTGTCAGGTGTGGGGAATAATTCTGGGCAATATAC
CGCGAAATCTAATCACTGCTCACCGTAACTGTTCCTGTGATCCCTTGTGCGCTAGCGAGT
ACTCCGAAGCGCACAGTCGCGCTTCAGCGGATCGCACCATATGTAGGGGACGCATGTGAG
AGCAGGTCGTGCTTCAACTCTAGGCGAGATTACGCACCATTTCGCATTCCGTGACTCGCG
CGCCTGGTGTGACGTGTACTTTCGATTGGTCTCTTCACCGCTCAGACTCGAAGTTACCTG
CGGTACATCAAAGACTGAAAAAGCC
>SRR349948 <unknown description>
CGGAGAGCTCCCCAGGCCAAATGACGAGCTCATGTCCCCTGCGGTCACTTAGCTATCTGT
TCTCAATCCCTGAGGTCACACAGCCTAGCTAGATAGTGGGGGCAACCCACACCAGCCATG
GAATCATATCTGTACACCATCAAACAAGCGTTTCGAAGCTGCGCCAGTCCTTGTGGGTCA
GCAACGCCCGGTGACCACTAAGCCAACCCGGCTTGTCTCGGAGAGCCCGAAGACACCTTT
TTTCGATTTTACCTGAATCCGCACGTTTCCCCTTTGTCGGGACACCCGGCAAACTACTCG
TCGGTCCCTCTTAGTTGGCGAAATTTGCAAGGTTTATCACGGTCGAATGAGAGCGGCGAT
GGCCACATTGATACTTCGCCCAATTTCGCCCTGACCCAGGTAACAATTGAGACACGCACC
TCGTCAAGTCCTAAGCCTACGTCGCGTAGGCTCCGGGTCACAACCTCGATATTTGCAAGG
AGAACACTGGATACCGATATCGGCACCCATTCGTGGTGCCTATCATTGAAACTAAACCCA
AGCATACCCCAAGCAAATCAGAGTCGAAGGCCTGCCACTGATCGCTGCATGTCTCAGAGG
AGATGTGTGAAAGCCACAAACTTAACGTTCTCCCCCCATCGGTTACCTTCTAGCCCGCCA
CTGAACAGCGACACGGCGGTCGCTTGCTCACGAGGATAACAAGGAATAGTCCAGGTGAAT
GGTGTGCTAGTGAACAACTGAGGAAATCATAGTGTACAATAATTCTATCTAGTGGATGTC
ATATTTGCGGTGCCAAAATCACTCGTCGATAAGCTCGGATTGTTCAACGTCAACCGAATC
ACGTGTTATAAGTCGGTTGTACGTTTGGCGGTGCCGTCAATGCCGCACTGAGCAATAATA
TAGACGAGCATCGCCATTATTTGCGTCTCGCCGGGTGTTCGCACAGCCAATATCGATACT
CGGCTCGTCATATGCTGGGGGGGCAGCTTAAGAGACTCTAGTCTCGTTTATTAACATAGC
TAAGGTCAGCAGCCTTTCTGGTCGGGGGCATCAACAATCCGGTGACGTGGCCCGGTAACA
GCCATGGAGGGGCGACACTCAAGCATTCTGGCCGAGATCTGCGAGCCCGTTTCTGGGCAG
CATCGTTAGCACCTGGATGTAAATCCGCTCCCGCGTTTCCGTCAGCTCACGGGAGTTTGC
GAGACGCGAGTGGGAACCGGGGACGGGGGCTCGCAGCAGCCAGGGCTGCCGACACTCGAC
ATGAGCGGCGTGCCGTCGCCCTCACTCACGTAACAGATTTATGGGAGAAGAGTATGGTGC
CCACTTGATCTTATATATCGGGGAAGGCCGAGGCACGCTAGATCAGTGCTGAATGCGACG
TTTCCTTGGGGGAGGGGCAAGCGGAATAGTGGTACCAGAGGAGAAGGCGTTACACGGTCG
AAAATGGGTTCCGGACGGGTTACTGGGCGGCAACTGCCGCTGGAATCAGCGCACCAGCAG
ATCCTACACACGGGAGTGCAGAAGTTTTCGGCCTAATGCTGACCCCGGGGTCTGTTCTGA
GCCGCACGGGCCATCAGATCTGCTGTACGAGGTCGGTCACGCCTCTAGTCTTGCTAGTAG
CCGCGGGTCGTGGCTCGCTATTCTCACTTTGTCGAATGCGCCGAGGAGTGGGGAAGAACC
AAAAAAACGACAACCATCACCTGTCTGAGGGGTCTGCGGAGCCAACTTCTAAGCTAGCAC
ATGTTGAGCGAAGCAAGTCATGCACTGAATATGGATGTAGGCAATTGTCAAGACTAATGA
GCTCCAGAGCCTTAGGTTAAGACCTATGACCGCGCACGAGGAAATGATGTATGATAACGC
ATTACCTAGCCAGAACTGAGTTCCGGTAGGAAATCGGTTCACACGCTCACAATGATGAGC
ACTCGATAGGGCCACGTATTGAATGCCCGGGCAGCCTCGGATGCTTGGGCGTATTAGCTT
GCTGGCCAGTCCACCTCAAGGAGCATGGAGCGCCGAAAACCATGAGCGTTCCGCCGACAA
ACCCCCATCCTCCCTCTGGAACCCGGAGGTTAGCGGTTCAACTGGCGCGGGGCCCGACGT
GGCCCGCGACCGATAAGCGGGCCGGTCGACAGGAACTCACTGAGGGGATAATCAGTTCCG
CCTCTGACGATTCCTGCCCAGGAAGTTGTGTTACCTGCAGGTCCCCTAGGGAGAGTACCT
GCTCAGACTTCTAGGTAACGAGACCCGGGAGGGCACACTCGGGGGAGGAGGCTAGTTTAC
TAGCCTCGTGGGTAGAACCCCCCTGGCAAGCTGCCCAGCACTCTGGTCCGCATGGGCGTT
CTTAGTCACCGGCCCTTTTCCAGCCGACCTATTCTGGCCGGCCCATCCATTCCCTATGGG
TGAGGTTGCGATCCGTCGGGGAATGGGGGTGAAGTCGAAGGCTAAGAGGCGTAGGCATAG
CCGCTGTTCTCACCGCGTTAACGAACAAGCACGGCATTCCCACACGGATGAGTAGGGGCT
TACCAGTGGAAGTACGCCGTAAATCCATTCCTAAGGTGCGAAAGTGAGCCGGCGAGCAAG
TGGATGAGGTCGGGATGCCACAACTGGACACCTCGGTTTGCAGTTCCGTAACCGAGCGAG
TAACCTAATAGGAGGTACAGAATCTTAATATAGTGTAGCTGAAAACAGTGGCGTCTCAAG
GTCCGACGCGGGCACCAAGAGACTTAGTGCAAATTGGACGGCTCATAGTCTCTAAACACG
TGAGGCTTGCGCCCGCCCCCTGGGGCCGAAGACCGTCCCGATCGCCAAGCTGCGGTATAG
CTAATCCTCGTAGAGACGCCAACCCCTAACAGTCCGGAGACACGGAAGCTGCGCGGACAT
GAGATATGGGTCTGGATCATCATTGACCGGATACGTCACTGGTGTGAGTGCGTTCATGGA
GGTGCCGCACTGGAGCAACTGCAGACCTATGGACATACGGGGGGGCTGTAGATCTTTACA
GCCTGTACGACGCCCCGGCTGGACTCGCCAACGCAGTTCCCTATACTAGGTACAAGGATT
CGACCGGCGCGTATTATCCCGTAACCTGGAGCGCGGCGCTAGCCCGCTTACGCTCTATCG
TAGGGGAGGAACAGATAAGGATCGTCAGCCGCCGACCCGGAGAGCCTAAGCCATCAACTA
TTCGGCATCCTCCAGGTACGCCTACGAGTCACCTTGGCAGATGGGGGTCAGGGCCATAAC
AGTATTATGGTGGCAACACGTCTCATTCTTGGTGAGTAGTGCCCAATAGTCAACTTTTTC
TTTGACTTAATTGGGCACGTACTGCGACAATATCAGACGGAGTGACCCCACCGTTCGAAG
TCTCCAGAGGGACCCACGCGTATACGGAAGATCTACGAACTGTCGCACCGTAGCAGAGGA
CATCTAGCCACCCTCCTCCTTCGGGATGTGACGGGGGTGCACCCCTCGTCCCCCCCAGCG
TGCTAGCATGTAGGGGCTACAGTAGCTGGTAGCGGTGAGGTCGGCGAGCGAAAGAAAAGG
CGTATCGCAAGGGGTGAAGTGCTTAGGCTTGAATGTTGCATATTTTTCCCGAGGAAAGGC
TTTTGGTGGAGGAGGCCCGAAGTAGTCACGCCCGTTGCCTCTTCTATAGGGGGTAGTTGT
AGATGTTTATAATCAGACGACGTGGCTCCATACTGTTGTTTAGGCGCTCGCCACAGCTGT
CCATGGTGGCGCAGCCCACCCTAGATCAATCCGTCTACTAAAAAAAGTGACGACGCGCTA
GGTATTCATGGAGGCTAGTATAAAAGACTCAGCTGAGAAGCGTCGTAGATGCTCCCGGAG
GAGGCGTAAAACTGGACCTTTGAGGACCGAACGTTTCTCAGACATAGACTGGGGGCGGGC
TGCGAAACGGAGATGAAAACGGGATGCCAAAAGGAGCAGGGGTCTTTGACGCGCTCCAGC
GATAGAAATCAGCCGACAATCTGGCCAGTCGGATTACTACAGCCCCACCAAGCGCGCCCC
GAATGGAGGCGAGGGTACCAAGAAACGAAGACTGGCGGATCCAGTAGAAGCCGTTAACGA
AGAAGGCAGCCTCAAGAGTAAACGTTGGGGGGGCGAGCGGCGTGGGAGGGCCGTAAAGCA
TGGACCTCACTGCCCCCCGATCACGCCGGGGGCGGGCGGAGACCAACGACGACGCTTCGC
GTAGGCCCTCACGACGGTAATAACGGCAGGCTTAGGAGAAAGTCAGTTCCGGAGTTCGGC
ACTCGGCGCACAAGTTCGAACAGCCGGGCAGGGCGCAAGTAGTTGACTGTTTCTGACGGC
CACGGCTTCGCAGTCAGTCTCACATAGCCATCTTGGGAACGCTACTGCCCATCCTTGCGG
CGTCAACCAGGAACTCTGCGTGGGCGTCCGCAGAAGCCCGATATAATGTCTGAGGTTTCA
TAATAGCCATTTGAGCGTTAGGTACGGCGTTGAGAAGACTGACTTCTTTCCACACGAATG
GGAGGAAAAAGGCGGTACGAGTGTTTCAAGCAACCAAACGCCCCTCCCCTCTCCGCGACC
AGCGACGAAGGATTACCTAAGCAACGCTTTTTCGCGTAAATTATACTGGGACAATGAGCC
AGAGGACAGGTTCACTAGGACTAGTACCCCGGTACCAACACTTATCCACAGCGAGGGGGT
ATGTAGCCTTGGTCAATACTTGCGCTCAGGGCCAGCGTGTAGTGAACAGTCGCAAGCCGA
AGCCTCAGACTGCGTCAGGCGGCTTTTGAGGAGTACGAAACCGGCTCCACCGGCCAGCAG
CTAGTCATTAAAGGATGTGAACGGAAAGCGCCGACATCCGAGTTCGCACGTACTCAGGTG
AAGGTCGGCGCTTGCGGGGGACGACTACCGACTGGTGGTCCACGCAGGAGAGGCGAGGTT
GAATGTGAACGAGGAGGTCGCCTGTTTACGATGTCTGGGGCTACTTGGGACACTCTCGCA
ACCTTAACCTAGCTCAACCGTCGGCGGTGAGTTGTTTCTCAAATCCGTTTGCGCTGGGAG
AAGATTTTTCTTTCTGGATGTTTTTCGTTCTCCTTCTGTAGAATCTGAATTGGACGGTCA
GGCGTTGCAGGAGCCCCCGATCGTGGTGGTTTGCGGCTCACATATACGATTTGCTCCAAT
GCAGAACCACCTCGGCCACGTTCTCCCCCGCGATTTCGTATGGGGTCACAGCCCGCTGTG
GCCCGTTCGGAGTGAAGAGGGACGGAGCTACCGCCGTAATGGTTTTGCGCTGCGGTACAT
TCGTGAGTCCGACCCCCAAAGCCGTGAAGCATGTTCTACGCGGAGCCCCGCGCGGACCCC
TCTTTCCACCCGCATCCCTAACCCTTACGCCTGCGGATGCCGACTTGAGCTGCTAGTAAC
GACGTAGTGTGTCCGAGGCCATTGTATCGCGCCCTCAATCTAAGTTTTTGAGCTCGGTCC
CCAACCCTAGGCGCGCGGGCCCCGTGTGGGACTGTCTCATGGGCTTCCTGTAAAAGCGGC
ACGTGTTGAGCGTTTAGCATCTCTAGTCGTTGCATCACGATAGCGAGGGGGACCGGTCGA
ATGCTTCGGGCTTCGTCTTTCCTGTGTTTATCGTATCGTGGAGATTCACCTAAATCCTTC
GGTCGCTATGGTTACGGCAGGTGTCCCTCTGCTCCGTTCGTACAGCGGGACTTGGGTAGG
GATTTAATTACTGCTTCTCCATGAGGCGGTGCACGACCCGTCTCGTCGACCGGGATCAGG
CCCCCTCTTGTCGTCATGCTTCGGCTCATAGCACAACAACGGCGGAATGAACATTCCAGT
GACACGGCCCGGGGTCAAATCAGTACCTTACAGCGCAAGTGTTAGAAGTGGTGCTACGCA
TCCATCCCTACTAGATACGGCCGCGAGGCCATTTGGTGCAACAACGGTCCGTACTTGTGT
ACGGGTTCGCCCTACATCGCACAGTTAGCGCCTGCTCTCCGTAAATGAACCAGCCGCTAT
ATAACGATGTTATGCTTATGCGCGCACGGGAAGACTGATTTGGGGTAGTCGCTCTCGTGG
TTGCCTCCAGGCTGCTCGATGTGCCGCCGACGGTGAGAGCGTGTTGGTCAAAGTGGACCG
GGCGGCATGGCGACCTCCAAGCGGTACGAGATGGGATCCGCCATACCACCCTTACGGGAA
TAGCCCATGCTTAGTAGCTCTTCCTCCATCGGCCTTGGCTCAGTCATGCGTAATCCCGTC
CCCTCATGTTTCCTGCGTCTCGGCCTCCGTCCAATCGCTTCCTCCGAGGGTGTGGGACTC
AATAAGATTTTAAATCGTTTTCAGTTCGGCAACAACAGCTTCGAGTTCGGAGACTTTACC
GTGCCTCCACCCGCCTGTAGATCTGGCAACGGACTCCGCGCTCCACTAGTATGTGTACCG
CCTGAAAGGGAGTCTTCGACCAATGGACGCCAATGTTTCGGAAGGTGTTCCTCGGACGAA
TACGCCTCTAACGTGGACGCGCAGCGTGAGGAAAAGCACTTCTCTTCGGCGTGCCTGTGC
CGTACGCATGGAGACCCTGAGTCTGGCATGTCGGTTGGAACGATAGGGTCCCGCGTTCAT
TGCTCCATCAACCGGTAATAATAAGCTCCTGGGCTCTACGAACACCACGGCTTCCCTGGG
AGCGTGGACTCCCCGGTTTTGAAAGATACCGTGCAGCCGTCTGCGGCCAGGCCTCGACGT
GAAATCGACCGGTACACCCAAGGAAATCCGCGGCTGTCGTATACCCCTGCCAAAGACGCA
AGTGCCTGAGGCCGCTTCCCCTCGCTTCCTGAATACCACCGTGTACACAATACCGTTATT
TAGTGGTGTGTAGGACACCACCGCCATAAACCAGACTTATCCCTACCCATACGTGCCACA
AAACGTCCTCAGGCCGTTACCGCCACGCCGGGACCTCAGCCTCGCACCCTCCTCCTTTTC
TCTTCTAGCTCCGTTGCTTAAGTCGTCGCACCCAATCACCCGGCAGTCGGACTGCGCGTT
GCTCACAAGCTGACTTCCTGCTCCCCCACGAAACGGGTCGTTAGTACTCATTCGCGTCTT
GCTCGACCCAAAGGTCCCTGTTTTCAATCACTCGAAAACGCTAGACTCCTCTACTGTACT
TGTGAGTGGTTAAAGCACACAAGCCGTCACTCCGTTCGCGCCCGCCGCCCTGGCCTTCGA
ACACGCCGCCCAGCCTGGCGCACGTCGGTCGAAGCCGCAGTTGCCGCACTCAGACCTCAG
TACTCGTGGCCCGCCCTCATAGAGTCGAGTGAACTTTCTACCCTTCGACCCGTCCGTTCT
CCGCGGCCCCCGTAGGAGGCCACACTATGTCACGACCCTATGATTCAGACTATAGCGACA
ACATGCAGAGCTAAGGGTTTCTGTCCACCCACGTCTTGGCGACCGGCCTGTCCGTCGCAT
GGCTGGAAGCTAGGCGCAGAGCACACACGACAAGGAAAATGTAGTATGCAAGAACTCCTT
GACGCTCCACATTCATCCTATCGCATCTTCGGCATAAGCCGGCAAGGTGGGCTGGTGCGT
ATGCCCTGGCATGGGCGGCCTATTATGGGAAGCGGAGTCGCGCGCATTTCGGGGATTTTG
GTGTCTCTTCGCAATTCCGCTTCGCGTCTTACCCAAACTCGCCACCTAGCGTCCGTTGCG
TCTAAACGATGGGTTCGTATGGGCTTCACTCTTGGCACTGTAATGTGTGACAGCCCTGTC
CAGGCAGTCTAGCCGCTACCCCTAGGTGTCAGGTGTGGGGAATAATTCTGGGCAATATAC
CGCGAAATCTAATCACTGCTCACCGTAACTGTTCCTGTGATCCCTTGTGCGCTAGCGAGT
ACTCCGAAGCGCACAGTCGCGCTTCAGCGGATCGCACCATATGTAGGGGACGCATGTGAG
AGCAGGTCGTGCTTCAACTCTAGGCGAGATTACGCACCATTTCGCATTCCGTGACTCGCG
CGCCTGGTGTGACGTGTACTTTCGATTGGTCTCTTCACCGCTCAGACTCGAAGTTACCTG
CGGTACATCAAAGACTGAAAAAGCC
>SRR349949 <unknown description>
CGGAGAGCTCCCCAGGCCAAATGACGAGCTCATGTCCCCTGCGGTCACTTAGCTATCTGT
TCTCAATCCCTGAGGTCACACAGCCTAGCTAGATAGTGGGGGCAACCCACACCAGTCATG
GAATCATATCTGTACACCATCAAACAAGCGTTTCGAAGCTGCGCCAGTCCTTGTGGGTCA
GCAACGCCCGGTGACCACTAAGCCAACCCGGCTTGTCTCGGAGAGCCCGAAGACACCTTT
TTTCGATTTTACCTGAATCCGCACGTTTCCCCTTTGTCGGGACACCCGGCAAACTACTCG
TCGGTCCCTCTTAGTTGGCGAAATTTGCAAGGTTTATCACGGTCGAATGAGAGCGGCGAT
GGCCACATTGATACTTCGCCCAATTTCGCCCTGACCCAGGTAACAATTGAGACACGCACC
TCGTCAAGTCCTAAGCCTACGTCGCGTAGGCTCCGGGTCACAACCTCGATATTTGCAAGG
AGAACACTGGATACCGATATCGGCACCCATTCGTGGTGCCTATCATTGAAACTAAACCCA
AGCATACCCCAAGCAAATCAGAGTCGAAGGCCTGCCACTGATCGCTGCATGTCTCAGAGG
AGATGTGTGAAAGCCACAAACTTAACGTTCTCCCCCCATCGGTTACCTTCTAGCCCGCCA
CTGAACAGCGACACGGCGGTCGCTTGCTCACGAGGATAACAAGGAATAGTCCAGGTGAAT
GGTGTGCTAGTGAACAACTGAGGAAATCATAGTGTACAATAATTCTATCTAGTGGATGTC
ATATTTGCGGTGCCAAAATCACTCGTCGATAAGCTCGGATTGTTCAACGTCAACCGAATC
ACGTGTTATAAGTCGGTTGTACGTTTGGCGGTGCCGTCAATGCCGCACTGAGCAATAATA
TAGACGAGCATCGCCATTATTTGCGTCTCGCCGGGTGTTCGCACAGCCAATATCGATACT
CGGCTCGTCATATGCTGGGGGGGCAGCTTAAGAGACTCTAGTCTCGTTTATTAACATAGC
TAAGGTCAGCAGCCTTTCTGGTCGGGGGCATCAACAATCCGGTGACGTGGCCCGGTAACG
GCCATGGAGGGGCGACACTCAAGCATTCTGGCCGAGATCTGCGAGCCCGTTTCTGGGCAG
CATCGTTAGCACCTGGATGTAAATCCGCTCCCGCGTTTCCGTCAGCTCACGGGAGTTTGC
GAGACGCGAGTGGGAACCGGGGACGGGGGCTCGCAGCAGCCAGGGCTGCCGACACTCGAC
ATGAGCGGCGTGCCGTCGCCCTCACTCACGTAACAGATTTATGGGAGAAGAGTATGGTGC
CCACTTGATCTTATATATCGGGGAAGGCCGAGGCACGCTAGATCAGTGCTGAATGCGACG
TTTCCTTGGGGGAGGGGCAAGCGGAATAGTGGTACCAGAGGAGAAGGCGTTACACGGTCG
AAAATGGGTTCCGGACGGGTTACTGGGCGGCAACTGCCGCTGGAATCAGCGCACCAGCAG
ATCCTACACACGGGAGTGCAGAAGTTTTCGGCCTAATGCTGACCCCGGGGTCTGTTCTGA
GCCGCACGGGCCATCAGATCTGCTGTACGAGGTCGGTCACGCCTCTAGTCTTGCTAGTAG
CCGCGGGTCGTGGCTCGCTATTCTCACTTTGTCGAATGCGCCGAGGAGTGGGGAAGAACC
AAAAAAACGACAACCATCACCTGTCTGAGGGGTCTGCGGAGCCAACTTCTAAGCTAGCAC
ATGTTGAGCGAAGCAAGTCATGCACTGAATATGGATGTAGGCAATTGTCAAGACTAATGA
GCTCCAGAGCCTTAGGTTAAGACCTATGACCGCGCACGAGGAAATGATGTATGATAACGC
ATTACCTAGCCAGAACTGAGTTCCGGTAGGAAATCGGTTCACACGCTCACAATGATGAGC
ACTCGATAGGGCCACGTATTGAATGCCCGGGCAGCCTCGGATGCTTGGGCGTATTAGCTT
GCTGGCCAGTCCACCTCAAGGAGCATGGAGCGCCGAAAACCATGAGCGTTCCGCCGACAA
ACCCCCATCCTCCCTCTGGAACCCGGAGGTTAGCGGTTCAACTGGCGCGGGGCCCGACGT
GGCCCGCGACCGATAAGCGGGCCGGTCGACAGGAACTCACTGAGGGGATAATCAGTTCCG
CCTCTGACGATTCCTGCCCAGGAAGTTGTGTTACCTGCAGGTCCCCTAGGGAGAGTACCT
GCTCAGACTTCTAGGTAACGAGACCCGGGAGGGCACACTCGGGGGAGGAGGCTAGTTTAC
TAGCCTCGTGGGTAGAACCCCCCTGGCAAGCTGCCCAGCACTCTGGTCCGCATGGGCGTT
CTTAGTCACCGGCCCTTTTCCAGCCGACCTATTCTGGCCGGCCCATCCATTCCCTATGGG
TGAGGTTGCGATCCGTCGGGGAATGGGGGTGAAGTCGAAGGCTAAGAGGCGTAGGCATAG
CCGCTGTTCTCACCGCGTTAACGAACACGCACGGCATTCCCACACGGATGAGTAGGGGCT
TACCAGTGGAAGTACGCCGTAAATCCATTCCTAAGGTGCGAAAGTGAGCCGGCGAGCAAG
TGGATGAGGTCGGGATGCCACAACTGGACACCTCGGTTTGCAGTTCCGTAACCGAGCGAG
TAACCTAATAGGAGGTACAGAATCTTAATATAGTGTAGCTGAAAACAGTGGCGTCTCAAG
GTCCGACGCGGGCACCAAGAGACTTAGTGCAAATTGGACGGCTCATAGTCTCTAAACACG
TGAGGCTTGCGCCCGCCCCCTGGGGCCGAAGACCGTCCCGATCGCCAAGCTGCGGTATAG
CTAATCCTCGTAGAGACGCCAACCCCTAACAGTCCGGAGACACGGAAGCTGCGCGGACAT
GAGATATGGGTCTGGATCATCATTGACCGGATACGTCACTGGTGTGAGTGCGTTCATGGA
GGTGCCGCACTGGAGCAACTGCAGACCTATGGACATACGGGGGGGCTGTAGATCTTTACA
GCCTGTACGACGCCCCGGCTGGACTCGCCAACGCAGTTCCCTATACTAGGTACAAGGATT
CGACCGGCGCGTATTATCCCGTAACCTGGAGCGCGGCGCTAGCCCGCTTACGCTCTATCG
TAGGGGAGGAACAGATAAGGATCGTCAGCCGCCGACCCGGAGAGCCTAAGCCATCAACTA
TTCGGCATCCTCCAGGTACGCCTACGAGTCACCTTGGCAGATGGGGGTCAGGGCCATAAC
AGTATTATGGTGGCAACACGTCTCATTCTTGGTGAGTAGTGCCCAATAGTCAACTTTTTC
TTTGACTTAATTGGGCACGTACTGCGACAATATCAGACGGAGTGACCCCACCGTTCGAAG
TCTCCAGAGGGACCCACGCGTATACGGAAGATCTACGAACTGTCGCACCGTAGCAGAGGA
CATCTAGCCACCCTCCTCCTTCGGGATGTGACGGGGGTGCACCCCTCGTCCCCCCCAGCG
TGCTAGCATGTAGGGGCTACAGTAGCTGGTAGCGGTGAGGTCGGCGAGCGAAAGAAAAGG
CGTATCGCAAGGGGTGAAGTGCTTAGGCTTGAATGTTGCATATTTTTCCCGAGGAAAGGC
TTTTGGTGGAGGAGGCCCGAAGTAGTCACGCCCGTTGCCTCTTCTATAGGGGGTAGTTGT
AGATGTTTATAATCAGACGACGTGGCTCCATACTGTTGTTTAGGCGCTCGCCACAGCTGT
CCATGGTGGCGCAGCCCACCCTAGATCAATCCGTCTACTAAAAAAAGTGACGACGCGCTA
GGTATTCATGGAGGCTAGTATAAAAGACTCAGCTGAGAAGCGTCGTAGATGCTCCCGGAG
GAGGCGTAAAACTGGACCTTTGAGGACCGAACGTTTCTCAGACATAGACTGGGGGCGGGC
TGCGAAACGGAGATGAAAACGGGATGCCAAAAGGAGCAGGGGTCTTTGACGCGCTCCAGC
GATAGAAATCAGCCGACAATCTGGCCAGTCGGATTACTACAGCCCCACCAAGCGCGCCCC
GAATGGAGGCGAGGGTACCAAGAAACGAAGACTGGCGGATCCAGTAGAAGCCGTTAACGA
AGAAGGCAGCCTCAAGAGTAAACGTTGGGGGGGCGAGCGGCGTGGGAGGGCCGTAAAGCA
TGGACCTCACTGCCCCCCGATCACGCCGGGGGCGGGCGGAGACCAACGACGACGCTTCGC
GTAGGCCCTCACGACGGTAATAACGGCAGGCTTAGGAGAAAGTCAGTTCCGGAGTTCGGC
ACTCGGCGCACAAGTTCGAACAGCCGGGCAGGGCGCAGGTAGTTGACTGTTTCTGACGGC
CACGGCTTCGCAGTCAGTCTCACATAGCCATCTTGGGAACGCTACTGCCCATCCTTGCGG
CGTCAACCAGGAACTCTGCGTGGGCGTCCGCAGAAGCCCGATATAATGTCTGAGGTTTCA
TAATAGCCATTTGAGCGTTAGGTACGGCGTTGAGAAGACTGACTTCTTTCCACACGAATG
GGAGGAAAAAGGCGGTACGAGTGTTTCAAGCAACCAAACGCCCCTCCCCTCTCCGCGACC
AGCGACGAAGGATTACCTAAGCAACGCTTTTTCGCGTAAATTATACTGGGACAATGAGCC
AGAGGACAGGTTCACTAGGACTAGTACCCCGGTACCAACACTTATCCACAGCGAGGGGGT
ATGTAGCCTTGGTCAATACTTGCGCTCAGGGCCAGCGTGTAGTGAACAGTCGCAAGCCGA
AGCCTCAGACTGCGTCAGGCGGCTTTTGAGGAGTACGAAACCGGCTCCACCGGCCAGCAG
CTAGTCATTAAAGGATGTGAACGGAAAGCGCCGACATCCGAGTTCGCACGTACTCAGGTG
AAGGTCGGCGCTTGCGGGGGACGACTACCGACTGGTGGTCCACGCAGGAGAGGCGAGGTT
GAATGTGAACGAGGAGGTCGCCTGTTTACGATGTCTGGGGCTACTTGGGACACTCTCGCA
ACCTTAACCTAGCTCAACCGTCGGCGGTGAGTTGTTTCTCAAATCCGTTTGCGCTGGGAG
AAGATTTTTCTTTCTGGATGTTTTTCGTTCTCCTTCTGTAGAATCTGAATTGGACGGTCA
GGCGTTGCAGGAGCCCCCGATCGTGGTGGTTTGCGGCTCACATATACGATTTGCTCCAAT
GCAGAACCACCTCGGCCACGTTCTCCTCCGCGATTTCGTATGGGGTCACAGCCCGCTGTG
GCCCGTTCGGAGTGAAGAGGGACGGAGCTACCGCCGTAATGGTTTTGCGCTGCGGTACAT
TCGTGAGTCCGACCCCCAAAGCCGTGAAGCATGTTCTACGCGGAGCCCCGCGCGGACCCC
TCTTTCCACCCGCATCCCTAACCCTTACGCCTGCGGATGCCGACTTGAGCTGCTAGTAAC
GACGTAGTGTGTCCGAGGCCATTGTATCGCGCCCTCAATCTAAGTTTTTGAGCTCGGTCC
CCAACCCTAGGCGCGCGGGCCCCGTGTGGGACTGTCTCATGGGCTTCCTGTAAAAGCGGC
ACGTGTTGAGCGTTTAGCATCTCTAGTCGTTGCATCACGATAGCGAGGGGGACCGGTCGA
ATGCTTCGGGCTTCGTCTTTCCTGTGTTTATCGTATCGTGGAGATTCACCTAAATCCTTC
GGTCGCTATGGTTACGGCAGGTGTCCCTCTGCTCCGTTCGTACAGCGGGACTTGGGTAGG
GATTTAATTACTGCTTCTCCATGAGGCGGTGCACGACCCGTCTCGTCGACCGGGATCAGG
CCCCCTCTTGTCGTCATGCTTCGGCTCATAGCACAACAACGGCGGAATGAACATTCCAGT
GACACGGCCCGGGGTCAAATCAGTACCTTACAGCGCAAGTGTTAGAAGTGGTGCTACGCA
TCCATCCCTACTAGATACGGCCGCGAGGCCATTTGGTGCAACAACGGTCCGTACTTGTGT
ACGGGTTCGCCCTACATCGCACAGTTAGCGCCTGCTCTCCGTAAATGAACCAGCCGCTAT
ATAACGATGTTATGCTTATGCGCGCACGGGAAGACTGATTTGGGGTAGTCGCTCTCGTGG
TTGCCTCCAGGCTGCTCGATGTGCCGCCGACGGTGAGAGCGTGTTGGTCAAAGTGGACCG
GGCGGCATGGCGACCTCCAAGCGGTACGAGATGGGATCCGCCATACCACCCTTACGGGAA
TAGCCCATGCTTAGTAGCTCTTCCTCCATCGGCCTTGGCTCAGTCATGCGTAATCCCGTC
CCCTCATGTTTCCTGCGTCTCGGCCTCCGTCCAATCGCTTCCTCCGAGGGTGTGGGACTC
AATAAGATTTTAAATCGTTTTCAGTTCGGCAACAACAGCTTCGAGTTCGGAGACTTTACC
GTGCCTCCACCCGCCTGTAGATCTGGCAACGGACTCCGCGCTCCACTAGTATGTGTACCG
CCTGAAAGGGAGTCTTCGACCAATGGACGCCAATGTTTCGGAAGGTGTTCCTCGGACGAA
TACGCCTCTAACGTGGACGCGCAGCGTGAGGAAAAGCACTTCTCTTCGGCGTGCCTGTGC
CGTACGCATGGAGACCCTGAGTCTGGCATGTCGGTTGGAACGATAGGGTCCCGCGTTCAT
TGCTCCATCAACCGGTAATAATAAGCTCCTGGGCTCTACGAACACCACGGCTTCCCTGGG
AGCGTGGACTCCCCGGTTTTGAAAGATACCGTGCAGCCGTCTGCGGCCAGGCCTCGACGT
GAAATCGACCGGTACACCCAAGGAAATCCGCGGCTGTCGTATACCCCTGCCAAAGACGCA
AGTGCCTGAGGCCGCTTCCCCTCGCTTCCTGAATACCACCGTGTACACAATACCGTTATT
TAGTGGTGTGTAGGACACCACCGCCATAAACCAGACTTATCCCTACCCATACGTGCCACA
AAACGTCCTCAGGCCGTTACCGCCACGCCGGGACCTCAGCCTCGCACCCTCCTCCTTTTC
TCTTCTAGCTCCGTTGCTTAAGTCGTCGCACCCAATCACCCGGCAGTCGGACTGCGCGTT
GCTCACAAGCTGACTTCCTGCTCCCCCACGAAACGGGTCGTTAGTACTCATTCGCGTCTT
GCTCGACCCAAAGGTCCCTGTTTTCAATCACTCGAAAACGCTAGACTCCTCTACTGTACT
TGTGAGTGGTTAAAGCACACAAGCCGTCACTCCGTTCGCGCCCGCCGCCCTGGCCTTCGA
ACACGCCGCCCAGCCTGGCGCACGTCGGTCGAAGCCGCAGTTGCCGCACTCAGACCTCAG
TACTCGTGGCCCGCCCTCATAGAGTCGAGTGAACTTTCTACCCTTCGACCCGTCCGTTCT
CCGCGGCCCCCGTAGGAGGCCACACTATGTCACGACCCTATGATTCAGACTATAGCGACA
ACATGCAGAGCTAAGGGTTTCTGTCCACCCACGTCTTGGCGACCGGCCTGTCCGTCGCAT
GGCTGGAAGCTAGGCGCAGAGCACACACGACAAGGAAAATGTAGTATGCAAGAACTCCTT
GACGCTCCACATTCATCCTATCGCATCTTCGGCATAAGCCGGCAAGGTGGGCTGGTGCGT
ATGCCCTGGCATGGGCGGCCTATTATGGGAAGCGGAGTCGCGCGCATTTCGGGGATTTTG
GTGTCTCTTCGCAATTCCGCTTCGCGTCTTACCCAAACTCGCCACCTAGCGTCCGTTGCG
TCTAAACGATGGGTTCGTATGGGCTTCACTCTTGGCACTGTAATGTGTGACAGCCCTGTC
CAGGCAGTCTAGCCGCTACCCCTAGGTGTCAGGTGTGGGGAATAATTCTGGGCAATATAC
CGCGAAATCTAATCACTGCTCACCGTAACTGTTCCTGTGATCCCTTGTGCGCTAGCGAGT
ACTCCGAAGCGCACAGTCGCGCTTCAGCGGATCGCACCATATGTAGGGGACGCATGTGAG
AGCAGGTCGTGCTTCAACTCTAGGCGAGATTACGCACCATTTCGCATTCCGTGACTCGCG
CGCCTGGTGTGACGTGTACTTTCGATTGGTCTCTTCACCGCTCAGACTCGAAGTTACCTG
CGGTACATCAAAGACTGAAAAAGCC
>SRR349950 <unknown description>
CGGAGAGCTCCCCAGGCCAAATGACGAGCTCATGTCCCCTGCGGTCACTTAGCTATCTGT
TCTCAATCCCTGAGGTCACACAGCCTAGCTAGATAGTGGGGGCAACCCACACCAGCCATG
GAATCATATCTGTACACCATCAAACAAGCGTTTCGAAGCTGCGCCAGTCCTTGTGGGTCA
GCAACGCCCGGTGACCACTAAGCCAACCCGGCTTGTCTCGGAGAGCCCGAAGACACCTTT
TTTCGATTTTACCTGAATCCGCACGTTTCCCCTTTGTCGGGACACCCGGCAAACTACTCG
TCGGTCCCTCTTAGTTGGCGAAATTTGCAAGGTTTATCACGGTCGAATGAGAGCGGCGAT
GGCCACATTGATACTTCGCCCAATTTCGCCCTGACCCAGGTAACAATTGAGACACGCACC
TCGTCAAGTCCTAAGCCTACGTCGCGTAGGCTCCGGGTCACAACCTCGATATTTGCAAGG
AGAACACTGGATACCGATATCGGCACCCATTCGTGGTGCCTATCATTGAAACTAAACCCA
AGCATACCCCAAGCAAATCAGAGTCGAAGGCCTGCCACTGATCGCTGCATGTCTCAGAGG
AGATGTGTGAAAGCCACAAACTTAACGTTCTCCCCCCATCGGTTACCTTCTAGCCCGCCA
CTGAACAGCGACACGGCGGTCGCTTGCTCACGAGGATAACAAGGAATAGTCCAGGTGAAT
GGTGTGCTAGTGAACAACTGAGGAAATCATAGTGTACAATAATTCTATCTAGTGGATGTC
ATATTTGCGGTGCCAAAATCACTCGTCGATAAGCTCGGATTGTTCAACGTCAACCGAATC
ACGTGTTATAAGTCGGTTGTACGTTTGGCGGTGCCGTCAATGCCGCACTGAGCAATAATA
TAGACGAGCATCGCCATTATTTGCGTCTCGCCGGGTGTTCGCACAGCCAATATCGATACT
CGGCTCGTCATATGCTGGGGGGGCAGCTTAAGAGACTCTAGTCTCGTTTATTAACATAGC
TAAGGTCAGCAGCCTTTCTGGTCGGGGGCATCAACAATCCGGTGACGTGGCCCGGTAACG
GCCATGGAGGGGCGACACTCAAGCATTCTGGCCGAGATCTGCGAGCCCGTTTCTGGGCAG
CATCGTTAGCACCTGGATGTAAATCCGCTCCCGCGTTTCCGTCAGCTCACGGGAGTTTGC
GAGACGCGAGTGGGAACCGGGGACGGGGGCTCGCAGCAGCCAGGGCTGCCGACACTCGAC
ATGAGCGGCGTGCCGTCGCCCTCACTCACGTAACAGATTTATGGGAGAAGAGTATGGTGC
CCACTTGATCTTATATATCGGGGAAGGCCGAGGCACGCTAGATCAGTGCTGAATGCGACG
TTTCCTTGGGGGAGGGGCAAGCGGAATAGTGGTACCAGAGGAGAAGGCGTTACACGGTCG
AAAATGGGTTCCGGACGGGTTACTGGGCGGCAACTGCCGCTGGAATCAGCGCACCAGCAG
ATCCTACACACGGGAGTGCAGAAGTTTTCGGCCTAATGCTGACCCCGGGGTCTGTTCTGA
GCCGCACGGGCCATCAGATCTGCTGTACGAGGTCGGTCACGCCTCTAGTCTTGCTAGTAG
CCGCGGGTCGTGGCTCGCTATTCTCACTTTGTCGAATGCGCCGAGGAGTGGGGAAGAACC
AAAAAAACGACAACCATCACCTGTCTGAGGGGTCTGCGGAGCCAACTTCTAAGCTAGCAC
ATGTTGAGCGAAGCAAGTCATGCACTGAATATGGATGTAGGCAATTGTCAAGACTAATGA
GCTCCAGAGCCTTAGGTTAAGACCTATGACCGCGCACGAGGAAATGATGTATGATAACGC
ATTACCTAGCCAGAACTGAGTTCCGGTAGGAAATCGGTTCACACGCTCACAATGATGAGC
ACTCGATAGGGCCACGTATTGAATGCCCGGGCAGCCTCGGATGCTTGGGCGTATTAGCTT
GCTGGCCAGTCCACCTCAAGGAGCATGGAGCGCCGAAAACCATGAGCGTTCCGCCGACAA
ACCCCCATCCTCCCTCTGGAACCCGGAGGTTAGCGGTTCAACTGGCGCGGGGCCCGACGT
GGCCCGCGACCGATAAGCGGGCCGGTCGACAGGAACTCACTGAGGGGATAATCAGTTCCG
CCTCTGACGATTCCTGCCCAGGAAGTTGTGTTACCTGCAGGTCCCCTAGGGAGAGTACCT
GCTCAGACTTCTAGGTAACGAGACCCGGGAGGGCACACTCGGGGGAGGAGGCTAGTTTAC
TAGCCTCGTGGGTAGAACCCCCCTGGCAAGCTGCCCAGCACTCTGGTCCGCATGGGCGTT
CTTAGTCACCGGCCCTTTTCCAGCCGACCTATTCTGGCCGGCCCATCCATTCCCTATGGG
TGAGGTTGCGATCCGTCGGGGAATGGGGGTGAAGTCGAAGGCTAAGAGGCGTAGGCATAG
CCGCTGTTCTCACCGCGTTAACGAACACGCACGGCATTCCCACACGGATGAGTAGGGGCT
TACCAGTGGAAGTACGCCGTAAATCCATTCCTAAGGTGCGAAAGTGAGCCGGCGAGCAAG
TGGATGAGGTCGGGATGCCACAACTGGACACCTCGGTTTGCAGTTCCGTAACCGAGCGAG
TAACCTAATAGGAGGTACAGAATCTTAATATAGTGTAGCTGAAAACAGTGGCGTCTCAAG
GTCCGACGCGGGCACCAAGAGACTTAGTGCAAATTGGACGGCTCATAGTCTCTAAACACG
TGAGGCTTGCGCCCGCCCCCTGGGGCCGAAGACCGTCCCGATCGCCAAGCTGCGGTATAG
CTAATCCTCGTAGAGACGCCAACCCCTAACAGTCCGGAGACACGGAAGCTGCGCGGACAT
GAGATATGGGTCTGGATCATCATTGACCGGATACGTCACTGGTGTGAGTGCGTTCATGGA
GGTGCCGCACTGGAGCAACTGCAGACCTATGGACATACGGGGGGGCTGTAGATCTTTACA
GCCTGTACGACGCCCCGGCTGGACTCGCCAACGCAGTTCCCTATACTAGGTACAAGGATT
CGACCGGCGCGTATTATCCCGTAACCTGGAGCGCGGCGCTAGCCCGCTTACGCTCTATCG
TAGGGGAGGAACAGATAAGGATCGTCAGCCGCCGACCCGGAGAGCCTAAGCCATCAACTA
TTCGGCATCCTCCAGGTACGCCTACGAGTCACCTTGGCAGATGGGGGTCAGGGCCATAAC
AGTATTATGGTGGCAACACGTCTCATTCTTGGTGAGTAGTGCCCAATAGTCAACTTTTTC
TTTGACTTAATTGGGCACGTACTGCGACAATATCAGACGGAGTGACCCCACCGTTCGAAG
TCTCCAGAGGGACCCACGCGTATACGGAAGATCTACGAACTGTCGCACCGTAGCAGAGGA
CATCTAGCCACCCTCCTCCTTCGGGATGTGACGGGGGTGCACCCCTCGTCCCCCCCAGCG
TGCTAGCATGTAGGGGCTACAGTAGCTGGTAGCGGTGAGGTCGGCGAGCGAAAGAAAAGG
CGTATCGCAAGGGGTGAAGTGCTTAGGCTTGAATGTTGCATATTTTTCCCGAGGAAAGGC
TTTTGGTGGAGGAGGCCCGAAGTAGTCACGCCCGTTGCCTCTTCTATAGGGGGTAGTTGT
AGATGTTTATAATCAGACGACGTGGCTCCATACTGTTGTTTAGGCGCTCGCCACAGCTGT
CCATGGTGGCGCAGCCCACCCTAGATCAATCCGTCTACTAAAAAAAGTGACGACGCGCTA
GGTATTCATGGAGGCTAGTATAAAAGACTCAGCTGAGAAGCGTCGTAGATGCTCCCGGAG
GAGGCGTAAAACTGGACCTTTGAGGACCGAACGTTTCTCAGACATAGACTGGGGGCGGGC
TGCGAAACGGAGATGAAAACGGGATGCCAAAAGGAGCAGGGGTCTTTGACGCGCTCCAGC
GATAGAAATCAGCCGACAATCTGGCCAGTCGGATTACTACAGCCCCACCAAGCGCGCCCC
GAATGGAGGCGAGGGTACCAAGAAACGAAGACTGGCGGATCCAGTAGAAGCCGTTAACGA
AGAAGGCAGCCTCAAGAGTAAACGTTGGGGGGGCGAGCGGCGTGGGAGGGCCGTAAAGCA
TGGACCTCACTGCCCCCCGATCACGCCGGGGGCGGGCGGAGACCAACGACGACGCTTCGC
GTAGGCCCTCACGACGGTAATAACGGCAGGCTTAGGAGAAAGTCAGTTCCGGAGTTCGGC
ACTCGGCGCACAAGTTCGAACAGCCGGGCAGGGCGCAAGTAGTTGACTGTTTCTGACGGC
CACGGCTTCGCAGTCAGTCTCACATAGCCATCTTGGGAACGCTACTGCCCATCCTTGCGG
CGTCAACCAGGAACTCTGCGTGGGCGTCCGCAGAAGCCCGATATAATGTCTGAGGTTTCA
TAATAGCCATTTGAGCGTTAGGTACGGCGTTGAGAAGACTGACTTCTTTCCACACGAATG
GGAGGAAAAAGGCGGTACGAGTGTTTCAAGCAACCAAACGCCCCTCCCCTCTCCGCGACC
AGCGACGAAGGATTACCTAAGCAACGCTTTTTCGCGTAAATTATACTGGGACAATGAGCC
AGAGGACAGGTTCACTAGGACTAGTACCCCGGTACCAACACTTATCCACAGCGAGGGGGT
ATGTAGCCTTGGTCAATACTTGCGCTCAGGGCCAGCGTGTAGTGAACAGTCGCAAGCCGA
AGCCTCAGACTGCGTCAGGCGGCTTTTGAGGAGTACGAAACCGGCTCCACCGGCCAGCAG
CTAGTCATTAAAGGATGTGAACGGAAAGCGCCGACATCCGAGTTCGCACGTACTCAGGTG
AAGGTCGGCGCTTGCGGGGGACGACTACCGACTGGTGGTCCACGCAGGAGAGGCGAGGTT
GAATGTGAACGAGGAGGTCGCCTGTTTACGATGTCTGGGGCTACTTGGGACACTCTCGCA
ACCTTAACCTAGCTCAACCGTCGGCGGTGAGTTGTTTCTCAAATCCGTTTGCGCTGGGAG
AAGATTTTTCTTTCTGGATGTTTTTCGTTCTCCTTCTGTAGAATCTGAATTGGACGGTCA
GGCGTTGCAGGAGCCCCCGATCGTGGTGGTTTGCGGCTCACATATACGATTTGCTCCAAT
GCAGAACCACCTCGGCCACGTTCTCCCCCGCGATTTCGTATGGGGTCACAGCCCGCTGTG
GCCCGTTCGGAGTGAAGAGGGACGGAGCTACCGCCGTAATGGTTTTGCGCTGCGGTACAT
TCGTGAGTCCGACCCCCAAAGCCGTGAAGCATGTTCTACGCGGAGCCCCGCGCGGACCCC
TCTTTCCACCCGCATCCCTAACCCTTACGCCTGCGGATGCCGACTTGAGCTGCTAGTAAC
GACGTAGTGTGTCCGAGGCCATTGTATCGCGCCCTCAATCTAAGTTTTTGAGCTCGGTCC
CCAACCCTAGGCGCGCGGGCCCCGTGTGGGACTGTCTCATGGGCTTCCTGTAAAAGCGGC
ACGTGTTGAGCGTTTAGCATCTCTAGTCGTTGCATCACGATAGCGAGGGGGACCGGTCGA
ATGCTTCGGGCTTCGTCTTTCCTGTGTTTATCGTATCGTGGAGATTCACCTAAATCCTTC
GGTCGCTATGGTTACGGCAGGTGTCCCTCTGCTCCGTTCGTACAGCGGGACTTGGGTAGG
GATTTAATTACTGCTTCTCCATGAGGCGGTGCACGACCCGTCTCGTCGACCGGGATCAGG
CCCCCTCTTGTCGTCATGCTTCGGCTCATAGCACAACAACGGCGGAATGAACATTCCAGT
GACACGGCCCGGGGTCAAATCAGTACCTTACAGCGCAAGTGTTAGAAGTGGTGCTACGCA
TCCATCCCTACTAGATACGGCCGCGAGGCCATTTGGTGCAACAACGGTCCGTACTTGTGT
ACGGGTTCGCCCTACATCGCACAGTTAGCGCCTGCTCTCCGTAAATGAACCAGCCGCTAT
ATAACGATGTTATGCTTATGCGCGCACGGGAAGACTGATTTGGGGTAGTCGCTCTCGTGG
TTGCCTCCAGGCTGCTCGATGTGCCGCCGACGGTGAGAGCGTGTTGGTCAAAGTGGACCG
GGCGGCATGGCGACCTCCAAGCGGTACGAGATGGGATCCGCCATACCACCCTTACGGGAA
TAGCCCATGCTTAGTAGCTCTTCCTCCATCGGCCTTGGCTCAGTCATGCGTAATCCCGTC
CCCTCATGTTTCCTGCGTCTCGGCCTCCGTCCAATCGCTTCCTCCGAGGGTGTGGGACTC
AATAAGATTTTAAATCGTTTTCAGTTCGGCAACAACAGCTTCGAGTTCGGAGACTTTACC
GTGCCTCCACCCGCCTGTAGATCTGGCAACGGACTCCGCGCTCCACTAGTATGTGTACCG
CCTGAAAGGGAGTCTTCGACCAATGGACGCCAATGTTTCGGAAGGTGTTCCTCGGACGAA
TACGCCTCTAACGTGGACGCGCAGCGTGAGGAAAAGCACTTCTCTTCGGCGTGCCTGTGC
CGTACGCATGGAGACCCTGAGTCTGGCATGTCGGTTGGAACGATAGGGTCCCGCGTTCAT
TGCTCCATCAACCGGTAATAATAAGCTCCTGGGCTCTACGAACACCACGGCTTCCCTGGG
AGCGTGGACTCCCCGGTTTTGAAAGATACCGTGCAGCCGTCTGCGGCCAGGCCTCGACGT
GAAATCGACCGGTACACCCAAGGAAATCCGCGGCTGTCGTATACCCCTGCCAAAGACGCA
AGTGCCTGAGGCCGCTTCCCCTCGCTTCCTGAATACCACCGTGTACACAATACCGTTATT
TAGTGGTGTGTAGGACACCACCGCCATAAACCAGACTTATCCCTACCCATACGTGCCACA
AAACGTCCTCAGGCCGTTACCGCCACGCCGGGACCTCAGCCTCGCACCCTCCTCCTTTTC
TCTTCTAGCTCCGTTGCTTAAGTCGTCGCACCCAATCACCCGGCAGTCGGACTGCGCGTT
GCTCACAAGCTGACTTCCTGCTCCCCCACGAAACGGGTCGTTAGTACTCATTCGCGTCTT
GCTCGACCCAAAGGTCCCTGTTTTCAATCACTCGAAAACGCTAGACTCCTCTACTGTACT
TGTGAGTGGTTAAAGCACACAAGCCGTCACTCCGTTCGCGCCCGCCGCCCTGGCCTTCGA
ACACGCCGCCCAGCCTGGCGCACGTCGGTCGAAGCCGCAGTTGCCGCACTCAGACCTCAG
TACTCGTGGCCCGCCCTCATAGAGTCGAGTGAACTTTCTACCCTTCGACCCGTCCGTTCT
CCGCGGCCCCCGTAGGAGGCCACACTATGTCACGACCCTATGATTCAGACTATAGCGACA
ACATGCAGAGCTAAGGGTTTCTGTCCACCCACGTCTTGGCGACCGGCCTGTCCGTCGCAT
GGCTGGAAGCTAGGCGCAGAGCACACACGACAAGGAAAATGTAGTATGCAAGAACTCCTT
GACGCTCCACATTCATCCTATCGCATCTTCGGCATAAGCCGGCAAGGTGGGCTGGTGCGT
ATGCCCTGGCATGGGCGGCCTATTATGGGAAGCGGAGTCGCGCGCATTTCGGGGATTTTG
GTGTCTCTTCGCAATTCCGCTTCGCGTCTTACCCAAACTCGCCACCTAGCGTCCGTTGCG
TCTAAACGATGGGTTCGTATGGGCTTCACTCTTGGCACTGTAATGTGTGACAGCCCTGTC
CAGGCAGTCTAGCCGCTACCCCTAGGTGTCAGGTGTGGGGAATAATTCTGGGCAATATAC
CGCGAAATCTAATCACTGCTCACCGTAACTGTTCCTGTGATCCCTTGTGCGCTAGCGAGT
ACTCCGAAGCGCACAGTCGCGCTTCAGCGGATCGCACCATATGTAGGGGACGCATGTGAG
AGCAGGTCGTGCTTCAACTCTAGGCGAGATTACGCACCATTTCGCATTCCGTGACTCGCG
CGCCTGGTGTGACGTGTACTTTCGATTGGTCTCTTCACCGCTCAGACTCGAAGTTACCTG
CGGTACATCAAAGACTGAAAAAGCC
>SRR349951 <unknown description>
CGGAGAGCTCCCCAGGCCAAATGACGAGCTCATGTCCCCTGCGGTCACTTAGCTATCTGT
TCTCAATCCCTGAGGTCACACAGCCTAGCTAGATAGTGGGGGCAACCCACACCAGCCATG
GAATCATATCTGTACACCATCAAACAAGCGTTTCGAAGCTGCGCCAGTCCTTGTGGGTCA
GCAACGCCCGGTGACCACTAAGCCAACCCGGCTTGTCTCGGAGAGCCCGAAGACACCTTT
TTTCGATTTTACCTGAATCCGCACGTTTCCCCTTTGTCGGGACACCCGGCAAACTACTCG
TCGGTCCCTCTTAGTTGGCGAAATTTGCAAGGTTTATCACGGTCGAATGAGAGCGGCGAT
GGCCACATTGATACTTCGCCCAATTTCGCCCTGACCCAGGTAACAATTGAGACACGCACC
TCGTCAAGTCCTAAGCCTACGTCGCGTAGGCTCCGGGTCACAACCTCGATATTTGCAAGG
AGAACACTGGATACCGATATCGGCACCCATTCGTGGTGCCTATCATTGAAACTAAACCCA
AGCATACCCCAAGCAAATCAGAGTCGAAGGCCTGCCACTGATCGCTGCATGTCTCAGAGG
AGATGTGTGAAAGCCACAAACTTAACGTTCTCCCCCCATCGGTTACCTTCTAGCCCGCCA
CTGAACAGCGACACGGCGGTCGCTTGCTCACGAGGATAACAAGGAATAGTCCAGGTGAAT
GGTGTGCTAGTGAACAACTGAGGAAATCATAGTGTACAATAATTCTATCTAGTGGATGTC
ATATTTGCGGTGCCAAAATCACTCGTCGATAAGCTCGGATTGTTCAACGTCAACCGAATC
ACGTGTTATAAGTCGGTTGTACGTTTGGCGGTGCCGTCAATGCCGCACTGAGCAATAATA
TAGACGAGCATCGCCATTATTTGCGTCTCGCCGGGTGTTCGCACAGCCAATATCGATACT
CGGCTCGTCATATGCTGGGGGGGCAGCTTAAGAGACTCTAGTCTCGTTTATTAACATAGC
TAAGGTCAGCAGCCTTTCTGGTCGGGGGCATCAACAATCCGGTGACGTGGCCCGGTAACG
GCCATGGAGGGGCGACACTCAAGCATTCTGGCCGAGATCTGCGAGCCCGTTTCTGGGCAG
CATCGTTAGCACCTGGATGTAAATCCGCTCCCGCGTTTCCGTCAGCTCACGGGAGTTTGC
GAGACGCGAGTGGGAACCGGGGACGGGGGCTCGCAGCAGCCAGGGCTGCCGACACTCGAC
ATGAGCGGCGTGCCGTCGCCCTCACTCACGTAACAGATTTATGGGAGAAGAGTATGGTGC
CCACTTGATCTTATATATCGGGGAAGGCCGAGGCACGCTAGATCAGTGCTGAATGCGACG
TTTCCTTGGGGGAGGGGCAAGCGGAATAGTGGTACCAGAGGAGAAGGCGTTACACGGTCG
AAAATGGGTTCCGGACGGGTTACTGGGCGGCAACTGCCGCTGGAATCAGCGCACCAGCAG
ATCCTACACACGGGAGTGCAGAAGTTTTCGGCCTAATGCTGACCCCGGGGTCTGTTCTGA
GCCGCACGGGCCATCAGATCTGCTGTACGAGGTCGGTCACGCCTCTAGTCTTGCTAGTAG
CCGCGGGTCGTGGCTCGCTATTCTCACTTTGTCGAATGCGCCGAGGAGTGGGGAAGAACC
AAAAAAACGACAACCATCACCTGTCTGAGGGGTCTGCGGAGCCAACTTCTAAGCTAGCAC
ATGTTGAGCGAAGCAAGTCATGCACTGAATATGGATGTAGGCAATTGTCAAGACTAATGA
GCTCCAGAGCCTTAGGTTAAGACCTATGACCGCGCACGAGGAAATGATGTATGATAACGC
ATTACCTAGCCAGAACTGAGTTCCGGTAGGAAATCGGTTCACACGCTCACAATGATGAGC
ACTCGATAGGGCCACGTATTGAATGCCCGGGCAGCCTCGGATGCTTGGGCGTATTAGCTT
GCTGGCCAGTCCACCTCAAGGAGCATGGAGCGCCGAAAACCATGAGCGTTCCGCCGACAA
ACCCCCATCCTCCCTCTGGAACCCGGAGGTTAGCGGTTCAACTGGCGCGGGGCCCGACGT
GGCCCGCGACCGATAAGCGGGCCGGTCGACAGGAACTCACTGAGGGGATAATCAGTTCCG
CCTCTGACGATTCCTGCCCAGGAAGTTGTGTTACCTGCAGGTCCCCTAGGGAGAGTACCT
GCTCAGACTTCTAGGTAACGAGACCCGGGAGGGCACACTCGGGGGAGGAGGCTAGTTTAC
TAGCCTCGTGGGTAGAACCCCCCTGGCAAGCTGCCCAGCACTCTGGTCCGCATGGGCGTT
CTTAGTCACCGGCCCTTTTCCAGCCGACCTATTCTGGCCGGCCCATCCATTCCCTATGGG
TGAGGTTGCGATCCGTCGGGGAATGGGGGTGAAGTCGAAGGCTAAGAGGCGTAGGCATAG
CCGCTGTTCTCACCGCGTTAACGAACACGCACGGCATTCCCACACGGATGAGTAGGGGCT
TACCAGTGGAAGTACGCCGTAAATCCATTCCTAAGGTGCGAAAGTGAGCCGGCGAGCAAG
TGGATGAGGTCGGGATGCCACAACTGGACACCTCGGTTTGCAGTTCCGTAACCGAGCGAG
TAACCTAATAGGAGGTACAGAATCTTAATATAGTGTAGCTGAAAACAGTGGCGTCTCAAG
GTCCGACGCGGGCACCAAGAGACTTAGTGCAAATTGGACGGCTCATAGTCTCTAAACACG
TGAGGCTTGCGCCCGCCCCCTGGGGCCGAAGACCGTCCCGATCGCCAAGCTGCGGTATAG
CTAATCCTCGTAGAGACGCCAACCCCTAACAGTCCGGAGACACGGAAGCTGCGCGGACAT
GAGATATGGGTCTGGATCATCATTGACCGGATACGTCACTGGTGTGAGTGCGTTCATGGA
GGTGCCGCACTGGAGCAACTGCAGACCTATGGACATACGGGGGGGCTGTAGATCTTTACA
GCCTGTACGACGCCCCGGCTGGACTCGCCAACGCAGTTCCCTATACTAGGTACAAGGATT
CGACCGGCGCGTATTATCCCGTAACCTGGAGCGCGGCGCTAGCCCGCTTACGCTCTATCG
TAGGGGAGGAACAGATAAGGATCGTCAGCCGCCGACCCGGAGAGCCTAAGCCATCAACTA
TTCGGCATCCTCCAGGTACGCCTACGAGTCACCTTGGCAGATGGGGGTCAGGGCCATAAC
AGTATTATGGTGGCAACACGTCTCATTCTTGGTGAGTAGTGCCCAATAGTCAACTTTTTC
TTTGACTTAATTGGGCACGTACTGCGACAATATCAGACGGAGTGACCCCACCGTTCGAAG
TCTCCAGAGGGACCCACGCGTATACGGAAGATCTACGAACTGTCGCACCGTAGCAGAGGA
CATCTAGCCACCCTCCTCCTTCGGGATGTGACGGGGGTGCACCCCTCGTCCCCCCCAGCG
TGCTAGCATGTAGGGGCTACAGTAGCTGGTAGCGGTGAGGTCGGCGAGCGAAAGAAAAGG
CGTATCGCAAGGGGTGAAGTGCTTAGGCTTGAATGTTGCATATTTTTCCCGAGGAAAGGC
TTTTGGTGGAGGAGGCCCGAAGTAGTCACGCCCGTTGCCTCTTCTATAGGGGGTAGTTGT
AGATGTTTATAATCAGACGACGTGGCTCCATACTGTTGTTTAGGCGCTCGCCACAGCTGT
CCATGGTGGCGCAGCCCACCCTAGATCAATCCGTCTACTAAAAAAAGTGACGACGCGCTA
GGTATTCATGGAGGCTAGTATAAAAGACTCAGCTGAGAAGCGTCGTAGATGCTCCCGGAG
GAGGCGTAAAACTGGACCTTTGAGGACCGAACGTTTCTCAGACATAGACTGGGGGCGGGC
TGCGAAACGGAGATGAAAACGGGATGCCAAAAGGAGCAGGGGTCTTTGACGCGCTCCAGC
GATAGAAATCAGCCGACAATCTGGCCAGTCGGATTACTACAGCCCCACCAAGCGCGCCCC
GAATGGAGGCGAGGGTACCAAGAAACGAAGACTGGCGGATCCAGTAGAAGCCGTTAACGA
AGAAGGCAGCCTCAAGAGTAAACGTTGGGGGGGCGAGCGGCGTGGGAGGGCCGTAAAGCA
TGGACCTCACTGCCCCCCGATCACGCCGGGGGCGGGCGGAGACCAACGACGACGCTTCGC
GTAGGCCCTCACGACGGTAATAACGGCAGGCTTAGGAGAAAGTCAGTTCCGGAGTTCGGC
ACTCGGCGCACAAGTTCGAACAGCCGGGCAGGGCGCAAGTAGTTGACTGTTTCTGACGGC
CACGGCTTCGCAGTCAGTCTCACATAGCCATCTTGGGAACGCTACTGCCCATCCTTGCGG
CGTCAACCAGGAACTCTGCGTGGGCGTCCGCAGAAGCCCGATATAATGTCTGAGGTTTCA
TAATAGCCATTTGAGCGTTAGGTACGGCGTTGAGAAGACTGACTTCTTTCCACACGAATG
GGAGGAAAAAGGCGGTACGAGTGTTTCAAGCAACCAAACGCCCCTCCCCTCTCCGCGACC
AGCGACGAAGGATTACCTAAGCAACGCTTTTTCGCGTAAATTATACTGGGACAATGAGCC
AGAGGACAGGTTCACTAGGACTAGTACCCCGGTACCAACACTTATCCACAGCGAGGGGGT
ATGTAGCCTTGGTCAATACTTGCGCTCAGGGCCAGCGTGTAGTGAACAGTCGCAAGCCGA
AGCCTCAGACTGCGTCAGGCGGCTTTTGAGGAGTACGAAACCGGCTCCACCGGCCAGCAG
CTAGTCATTAAAGGATGTGAACGGAAAGCGCCGACATCCGAGTTCGCACGTACTCAGGTG
AAGGTCGGCGCTTGCGGGGGACGACTACCGACTGGTGGTCCACGCAGGAGAGGCGAGGTT
GAATGTGAACGAGGAGGTCGCCTGTTTACGATGTCTGGGGCTACTTGGGACACTCTCGCA
ACCTTAACCTAGCTCAACCGTCGGCGGTGAGTTGTTTCTCAAATCCGTTTGCGCTGGGAG
AAGATTTTTCTTTCTGGATGTTTTTCGTTCTCCTTCTGTAGAATCTGAATTGGACGGTCA
GGCGTTGCAGGAGCCCCCGATCGTGGTGGTTTGCGGCTCACATATACGATTTGCTCCAAT
GCAGAACCACCTCGGCCACGTTCTCCCCCGCGATTTCGTATGGGGTCACAGCCCGCTGTG
GCCCGTTCGGAGTGAAGAGGGACGGAGCTACCGCCGTAATGGTTTTGCGCTGCGGTACAT
TCGTGAGTCCGACCCCCAAAGCCGTGAAGCATGTTCTACGCGGAGCCCCGCGCGGACCCC
TCTTTCCACCCGCATCCCTAACCCTTACGCCTGCGGATGCCGACTTGAGTTGCTAGTAAC
GACGTAGTGTGTCCGAGGCCATTGTATCGCGCCCTCAATCTAAGTTTTTGAGCTCGGTCC
CCAACCCTAGGCGCGCGGGCCCCGTGTGGGACTGTCTCATGGGCTTCCTGTAAAAGCGGC
ACGTGTTGAGCGTTTAGCATCTCTAGTCGTTGCATCACGATAGCGAGGGGGACCGGTCGA
ATGCTTCGGGCTTCGTCTTTCCTGTGTTTATCGTATCGTGGAGATTCACCTAAATCCTTC
GGTCGCTATGGTTACGGCAGGTGTCCCTCTGCTCCGTTCGTACAGCGGGACTTGGGTAGG
GATTTAATTACTGCTTCTCCATGAGGCGGTGCACGACCCGTCTCGTCGACCGGGATCAGG
CCCCCTCTTGTCGTCATGCTTCGGCTCATAGCACAACAACGGCGGAATGAACATTCCAGT
GACACGGCCCGGGGTCAAATCAGTACCTTACAGCGCAAGTGTTAGAAGTGGTGCTACGCA
TCCATCCCTACTAGATACGGCCGCGAGGCCATTTGGTGCAACAACGGTCCGTACTTGTGT
ACGGGTTCGCCCTACATCGCACAGTTAGCGCCTGCTCTCCGTAAATGAACCAGCCGCTAT
ATAACGATGTTATGCTTATGCGCGCACGGGAAGACTGATTTGGGGTAGTCGCTCTCGTGG
TTGCCTCCAGGCTGCTCGATGTGCCGCCGACGGTGAGAGCGTGTTGGTCAAAGTGGACCG
GGCGGCATGGCGACCTCCAAGCGGTACGAGATGGGATCCGCCATACCACCCTTACGGGAA
TAGCCCATGCTTAGTAGCTCTTCCTCCATCGGCCTTGGCTCAGTCATGCGTAATCCCGTC
CCCTCATGTTTCCTGCGTCTCGGCCTCCGTCCAATCGCTTCCTCCGAGGGTGTGGGACTC
AATAAGATTTTAAATCGTTTTCAGTTCGGCAACAACAGCTTCGAGTTCGGAGACTTTACC
GTGCCTCCACCCGCCTGTAGATCTGGCAACGGACTCCGCGCTCCACTAGTATGTGTACCG
CCTGAAAGGGAGTCTTCGACCAATGGACGCCAATGTTTCGGAAGGTGTTCCTCGGACGAA
TACGCCTCTAACGTGGACGCGCAGCGTGAGGAAAAGCACTTCTCTTCGGCGTGCCTGTGC
CGTACGCATGGAGACCCTGAGTCTGGCATGTCGGTTGGAACGATAGGGTCCCGCGTTCAT
TGCTCCATCAACCGGTAATAATAAGCTCCTGGGCTCTACGAACACCACGGCTTCCCTGGG
AGCGTGGACTCCCCGGTTTTGAAAGATACCGTGCAGCCGTCTGCGGCCAGGCCTCGACGT
GAAATCGACCGGTACACCCAAGGAAATCCGCGGCTGTCGTATACCCCTGCCAAAGACGCA
AGTGCCTGAGGCCGCTTCCCCTCGCTTCCTGAATACCACCGTGTACACAATACCGTTATT
TAGTGGTGTGTAGGACACCACCGCCATAAACCAGACTTATCCCTACCCATACGTGCCACA
AAACGTCCTCAGGCCGTTACCGCCACGCCGGGACCTCAGCCTCGCACCCTCCTCCTTTTC
TCTTCTAGCTCCGTTGCTTAAGTCGTCGCACCCAATCACCCGGCAGTCGGACTGCGCGTT
GCTCACAAGCTGACTTCCTGCTCCCCCACGAAACGGGTCGTTAGTACTCATTCGCGTCTT
GCTCGACCCAAAGGTCCCTGTTTTCAATCACTCGAAAACGCTAGACTCCTCTACTGTACT
TGTGAGTGGTTAAAGCACACAAGCCGTCACTCCGTTCGCGCCCGCCGCCCTGGCCTTCGA
ACACGCCGCCCAGCCTGGCGCACGTCGGTCGAAGCCGCAGTTGCCGCACTCAGACCTCAG
TACTCGTGGCCCGCCCTCATAGAGTCGAGTGAACTTTCTACCCTTCGACCCGTCCGTTCT
CCGCGGCCCCCGTAGGAGGCCACACTATGTCACGACCCTATGATTCAGACTATAGCGACA
ACATGCAGAGCTAAGGGTTTCTGTCCACCCACGTCTTGGCGACCGGCCTGTCCGTCGCAT
GGCTGGAAGCTAGGCGCAGAGCACACACGACAAGGAAAATGTAGTATGCAAGAACTCCTT
GACGCTCCACATTCATCCTATCGCATCTTCGGCATAAGCCGGCAAGGTGGGCTGGTGCGT
ATGCCCTGGCATGGGCGGCCTATTATGGGAAGCGGAGTCGCGCGCATTTCGGGGATTTTG
GTGTCTCTTCGCAATTCCGCTTCGCGTCTTACCCAAACTCGCCACCTAGCGTCCGTTGCG
TCTAAACGATGGGTTCGTATGGGCTTCACTCTTGGCACTGTAATGTGTGACAGCCCTGTC
CAGGCAGTCTAGCCGCTACCCCTAGGTGTCAGGTGTGGGGAATAATTCTGGGCAATATAC
CGCGAAATCTAATCACTGCTCACCGTAACTGTTCCTGTGATCCCTTGTGCGCTAGCGAGT
ACTCCGAAGCGCACAGTCGCGCTTCAGCGGATCGCACCATATGTAGGGGACGCATGTGAG
AGCAGGTCGTGCTTCAACTCTAGGCGAGATTACGCACCATTTCGCATTCCGTGACTCGCG
CGCCTGGTGTGACGTGTACTTTCGATTGGTCTCTTCACCGCTCAGACTCGAAGTTACCTG
CGGTACATCAAAGACTGAAAAAGCC
>SRR349952 <unknown description>
CGGAGAGCTCCCCAGGCCAAATGACGAGCTCATGTCCCCTGCGGTCACTTAGCTATCTGT
TCTCAATCCCTGAGGTCACACAGCCTAGCTAGATAGTGGGGGCAACCCACACCAGCCATG
GAATCATATCTGTACACCATCAAACAAGCGTTTCGAAGCTGCGCCAGTCCTTGTGGGTCA
GCAACGCCCGGTGACCACTAAGCCAACCCGGCTTGTCTCGGAGAGCCCGAAGACACCTTT
TTTCGATTTTACCTGAATCCGCACGTTTCCCCTTTGTCGGGACACCAGGCAAACTACTCG
TCGGTCCCTCTTAGTTGGCGAAATTTGCAAGGTTTATCACGGTCGAATGAGAGCGGCGAT
GGCCACATTGATACTTCGCCCAATTTCGCCCTGACCCAGGTAACAATTGAGACACGCACC
TCGTCAAGTCCTAAGCCTACGTCGCGTAGGCTCCGGGTCACAACCTCGATATTTGCAAGG
AGAACACTGGATACCGATATCGGCACCCATTCGTGGTGCCTATCATTGAAACTAAACCCA
AGCATACCCCAAGCAAATCAGAGTCGAAGGCCTGCCACTGATCGCTGCATGTCTCAGAGG
AGATGTGTGAAAGCCACAAACTTAACGTTCTCCCCCCATCGGTTACCTTCTAGCCCGCCA
CTGAACAGCGACACGGCGGTCGCTTGCTCACGAGGATAACAAGGAATAGTCCAGGTGAAT
GGTGTGCTAGTGAACAACTGAGGAAATCATAGTGTACAATAATTCTATCTAGTGGATGTC
ATATTTGCGGTGCCAAAATCACTCGTCGATAAGCTCGGATTGTTCAACGTCAACCGAATC
ACGTGTTATAAGTCGGTTGTACGTTTGGCGGTGCCGTCAATGCCGCACTGAGCAATAATA
TAGACGAGCATCGCCATTATTTGCGTCTCGCCGGGTGTTCGCACAGCCAATATCGATACT
CGGCTCGTCATATGCTGGGGGGGCAGCTTAAGAGACTCTAGTCTCGTTTATTAACATAGC
TAAGGTCAGCAGCCTTTCTGGTCGGGGGCATCAACAATCCGGTGACGTGGCCCGGTAACG
GCCATGGAGGGGCGACACTCAAGCATTCTGGCCGAGATCTGCGAGCCCGTTTCTGGGCAG
CATCGTTAGCACCTGGATGTAAATCCGCTCCCGCGTTTCCGTCAGCTCACGGGAGTTTGC
GAGACGCGAGTGGGAACCGGGGACGGGGGCTCGCAGCAGCCAGGGCTGCCGACACTCGAC
ATGAGCGGCGTGCCGTCGCCCTCACTCACGTAACAGATTTATGGGAGAAGAGTATGGTGC
CCACTTGATCTTATATATCGGGGAAGGCCGAGGCACGCTAGATCAGTGCTGAATGCGACG
TTTCCTTGGGGGAGGGGCAAGCGGAATAGTGGTACCAGAGGAGAAGGCGTTACACGGTCG
AAAATGGGTTCCGGACGGGTTACTGGGCGGCAACTGCCGCTGGAATCAGCGCACCAGCAG
ATCCTACACACGGGAGTGCAGAAGTTTTCGGCCTAATGCTGACCCCGGGGTCTGTTCTGA
GCCGCACGGGCCATCAGATCTGCTGTACGAGGTCGGTCACGCCTCTAGTCTTGCTAGTAG
CCGCGGGTCGTGGCTCGCTATTCTCACTTTGTCGAATGCGCCGAGGAGTGGGGAAGAACC
AAAAAAACGACAACCATCACCTGTCTGAGGGGTCTGCGGAGCCAACTTCTAAGCTAGCAC
ATGTTGAGCGAAGCAAGTCATGCACTGAATATGGATGTAGGCAATTGTCAAGACTAATGA
GCTCCAGAGCCTTAGGTTAAGACCTATGACCGCGCACGAGGAAATGATGTATGATAACGC
ATTACCTAGCCAGAACTGAGTTCCGGTAGGAAATCGGTTCACACGCTCACAATGATGAGC
ACTCGATAGGGCCACGTATTGAATGCCCGGGCAGCCTCGGATGCTTGGGCGTATTAGCTT
GCTGGCCAGTCCACCTCAAGGAGCATGGAGCGCCGAAAACCATGAGCGTTCCGCCGACAA
ACCCCCATCCTCCCTCTGGAACCCGGAGGTTAGCGGTTCAACTGGCGCGGGGCCCGACGT
GGCCCGCGACCGATAAGCGGGCCGGTCGACAGGAACTCACTGAGGGGATAATCAGTTCCG
CCTCTGACGATTCCTGCCCAGGAAGTTGTGTTACCTGCAGGTCCCCTAGGGAGAGTACCT
GCTCAGACTTCTAGGTAACGAGACCCGGGAGGGCACACTCGGGGGAGGAGGCTAGTTTAC
TAGCCTCGTGGGTAGAACCCCCCTGGCAAGCTGCCCAGCACTCTGGTCCGCATGGGCGTT
CTTAGTCACCGGCCCTTTTCCAGCCGACCTATTCTGGCCGGCCCATCCATTCCCTATGGG
TGAGGTTGCGATCCGTCGGGGAATGGGGGTGAAGTCGAAGGCTAAGAGGCGTAGGCATAG
CCGCTGTTCTCACCGCGTTAACGAACACGCACGGCATTCCCACACGGATGAGTAGGGGCT
TACCAGTGGAAGTACGCCGTAAATCCATTCCTAAGGTGCGAAAGTGAGCCGGCGAGCAAG
TGGATGAGGTCGGGATGCCACAACTGGACACCTCGGTTTGCAGTTCCGTAACCGAGCGAG
TAACCTAATAGGAGGTACAGAATCTTAATATAGTGTAGCTGAAAACAGTGGCGTCTCAAG
GTCCGACGCGGGCACCAAGAGACTTAGTGCAAATTGGACGGCTCATAGTCTCTAAACACG
TGAGGCTTGCGCCCGCCCCCTGGGGCCGAAGACCGTCCCGATCGCCAAGCTGCGGTATAG
CTAATCCTCGTAGAGACGCCAACCCCTAACAGTCCGGAGACACGGAAGCTGCGCGGACAT
GAGATATGGGTCTGGATCATCATTGACCGGATACGTCACTGGTGTGAGTGCGTTCATGGA
GGTGCCGCACTGGAGCAACTGCAGACCTATGGACATACGGGGGGGCTGTAGATCTTTACA
GCCTGTACGACGCCCCGGCTGGACTCGCCAACGCAGTTCCCTATACTAGGTACAAGGATT
CGACCGGCGCGTATTATCCCGTAACCTGGAGCGCGGCGCTAGCCCGCTTACGCTCTATCG
TAGGGGAGGAACAGATAAGGATCGTCAGCCGCCGACCCGGAGAGCCTAAGCCATCAACTA
TTCGGCATCCTCCAGGTACGCCTACGAGTCACCTTGGCAGATGGGGGTCAGGGCCATAAC
AGTATTATGGTGGCAACACGTCTCATTCTTGGTGAGTAGTGCCCAATAGTCAACTTTTTC
TTTGACTTAATTGGGCACGTACTGCGACAATATCAGACGGAGTGACCCCACCGTTCGAAG
TCTCCAGAGGGACCCACGCGTATACGGAAGATCTACGAACTGTCGCACCGTAGCAGAGGA
CATCTAGCCACCCTCCTCCTTCGGGATGTGACGGGGGTGCACCCCTCGTCCCCCCCAGCG
TGCTAGCATGTAGGGGCTACAGTAGCTGGTAGCGGTGAGGTCGGCGAGCGAAAGAAAAGG
CGTATCGCAAGGGGTGAAGTGCTTAGGCTTGAATGTTGCATATTTTTCCCGAGGAAAGGC
TTTTGGTGGAGGAGGCCCGAAGTAGTCACGCCCGTTGCCTCTTCTATAGGGGGTAGTTGT
AGATGTTTATAATCAGACGACGTGGCTCCATACTGTTGTTTAGGCGCTCGCCACAGCTGT
CCATGGTGGCGCAGCCCACCCTAGATCAATCCGTCTACTAAAAAAAGTGACGACGCGCTA
GGTATTCATGGAGGCTAGTATAAAAGACTCAGCTGAGAAGCGTCGTAGATGCTCCCGGAG
GAGGCGTAAAACTGGACCTTTGAGGACCGAACGTTTCTCAGACATAGACTGGGGGCGGGC
TGCGAAACGGAGATGAAAACGGGATGCCAAAAGGAGCAGGGGTCTTTGACGCGCTCCAGC
GATAGAAATCAGCCGACAATCTGGCCAGTCGGATTACTACAGCCCCACCAAGCGCGCCCC
GAATGGAGGCGAGGGTACCAAGAAACGAAGACTGGCGGATCCAGTAGAAGCCGTTAACGA
AGAAGGCAGCCTCAAGAGTAAACGTTGGGGGGGCGAGCGGCGTGGGAGGGCCGTAAAGCA
TGGACCTCACTGCCCCCCGATCACGCCGGGGGCGGGCGGAGACCAACGACGACGCTTCGC
GTAGGCCCTCACGACGGTAATAACGGCAGGCTTAGGAGAAAGTCAGTTCCGGAGTTCGGC
ACTCGGCGCACAAGTTCGAACAGCCGGGCAGGGCGCAAGTAGTTGACTGTTTCTGACGGC
CACGGCTTCGCAGTCAGTCTCACATAGCCATCTTGGGAACGCTACTGCCCATCCTTGCGG
CGTCAACCAGGAACTCTGCGTGGGCGTCCGCAGAAGCCCGATATAATGTCTGAGGTTTCA
TAATAGCCATTTGAGCGTTAGGTACGGCGTTGAGAAGACTGACTTCTTTCCACACGAATG
GGAGGAAAAAGGCGGTACGAGTGTTTCAAGCAACCAAACGCCCCTCCCCTCTCCGCGACC
AGCGACGAAGGATTACCTAAGCAACGCTTTTTCGCGTAAATTATACTGGGACAATGAGCC
AGAGGACAGGTTCACTAGGACTAGTACCCCGGTACCAACACTTATCCACAGCGAGGGGGT
ATGTAGCCTTGGTCAATACTTGCGCTCAGGGCCAGCGTGTAGTGAACAGTCGCAAGCCGA
AGCCTCAGACTGCGTCAGGCGGCTTTTGAGGAGTACGAAACCGGCTCCACCGGCCAGCAG
CTAGTCATTAAAGGATGTGAACGGAAAGCGCCGACATCCGAGTTCGCACGTACTCAGGTG
AAGGTCGGCGCTTGCGGGGGACGACTACCGACTGGTGGTCCACGCAGGAGAGGCGAGGTT
GAATGTGAACGAGGAGGTCGCCTGTTTACGATGTCTGGGGCTACTTGGGACACTCTCGCA
ACCTTAACCTAGCTCAACCGTCGGCGGTGAGTTGTTTCTCAAATCCGTTTGCGCTGGGAG
AAGATTTTTCTTTCTGGATGTTTTTCGTTCTCCTTCTGTAGAATCTGAATTGGACGGTCA
GGCGTTGCAGGAGCCCCCGATCGTGGTGGTTTGCGGCTCACATATACGATTTGCTCCAAT
GCAGAACCACCTCGGCCACGTTCTCCCCCGCGATTTCGTATGGGGTCACAGCCCGCTGTG
GCCCGTTCGGAGTGAAGAGGGACGGAGCTACCGCCGTAATGGTTTTGCGCTGCGGTACAT
TCGTGAGTCCGACCCCCAAAGCCGTGAAGCATGTTCTACGCGGAGCCCCGCGCGGACCCC
TCTTTCCACCCGCATCCCTAACCCTTACGCCTGCGGATGCCGACTTGAGCTGCTAGTAAC
GACGTAGTGTGTCCGAGGCCATTGTATCGCGCCCTCAATCTAAGTTTTTGAGCTCGGTCC
CCAACCCTAGGCGCGCGGGCCCCGTGTGGGACTGTCTCATGGGCTTCCTGTAAAAGCGGC
ACGTGTTGAGCGTTTAGCATCTCTAGTCGTTGCATCACGATAGCGAGGGGGACCGGTCGA
ATGCTTCGGGCTTCGTCTTTCCTGTGTTTATCGTATCGTGGAGATTCACCTAAATCCTTC
GGTCGCTATGGTTACGGCAGGTGTCCCTCTGCTCCGTTCGTACAGCGGGACTTGGGTAGG
GATTTAATTACTGCTTCTCCATGAGGCGGTGCACGACCCGTCTCGTCGACCGGGATCAGG
CCCCCTCTTGTCGTCATGCTTCGGCTCATAGCACAACAACGGCGGAATGAACATTCCAGT
GACACGGCCCGGGGTCAAATCAGTACCTTACAGCGCAAGTGTTAGAAGTGGTGCTACGCA
TCCATCCCTACTAGATACGGCCGCGAGGCCATTTGGTGCAACAACGGTCCGTACTTGTGT
ACGGGTTCGCCCTACATCGCACAGTTAGCGCCTGCTCTCCGTAAATGAACCAGCCGCTAT
ATAACGATGTTATGCTTATGCGCGCACGGGAAGACTGATTTGGGGTAGTCGCTCTCGTGG
TTGCCTCCAGGCTGCTCGATGTGCCGCCGACGGTGAGAGCGTGTTGGTCAAAGTGGACCG
GGCGGCATGGCGACCTCCAAGCGGTACGAGATGGGATCCGCCATACCACCCTTACGGGAA
TAGCCCATGCTTAGTAGCTCTTCCTCCATCGGCCTTGGCTCAGTCATGCGTAATCCCGTC
CCCTCATGTTTCCTGCGTCTCGGCCTCCGTCCAATCGCTTCCTCCGAGGGTGTGGGACTC
AATAAGATTTTAAATCGTTTTCAGTTCGGCAACAACAGCTTCGAGTTCGGAGACTTTACC
GTGCCTCCACCCGCCTGTAGATCTGGCAACGGACTCCGCGCTCCACTAGTATGTGTACCG
CCTGAAAGGGAGTCTTCGACCAATGGACGCCAATGTTTCGGAAGGTGTTCCTCGGACGAA
TACGCCTCTAACGTGGACGCGCAGCGTGAGGAAAAGCACTTCTCTTCGGCGTGCCTGTGC
CGTACGCATGGAGACCCTGAGTCTGGCATGTCGGTTGGAACGATAGGGTCCCGCGTTCAT
TGCTCCATCAACCGGTAATAATAAGCTCCTGGGCTCTACGAACACCACGGCTTCCCTGGG
AGCGTGGACTCCCCGGTTTTGAAAGATACCGTGCAGCCGTCTGCGGCCAGGCCTCGACGT
GAAATCGACCGGTACACCCAAGGAAATCCGCGGCTGTCGTATACCCCTGCCAAAGACGCA
AGTGCCTGAGGCCGCTTCCCCTCGCTTCCTGAATACCACCGTGTACACAATACCGTTATT
TAGTGGTGTGTAGGACACCACCGCCATAAACCAGACTTATCCCTACCCATACGTGCCACA
AAACGTCCTCAGGCCGTTACCGCCACGCCGGGACCTCAGCCTCGCACCCTCCTCCTTTTC
TCTTCTAGCTCCGTTGCTTAAGTCGTCGCACCCAATCACCCGGCAGTCGGACTGCGCGTT
GCTCACAAGCTGACTTCCTGCTCCCCCACGAAACGGGTCGTTAGTACTCATTCGCGTCTT
GCTCGACCCAAAGGTCCCTGTTTTCAATCACTCGAAAACGCTAGACTCCTCTACTGTACT
TGTGAGTGGTTAAAGCACACAAGCCGTCACTCCGTTCGCGCCCGCCGCCCTGGCCTTCGA
ACACGCCGCCCAGCCTGGCGCACGTCGGTCGAAGCCGCAGTTGCCGCACTCAGACCTCAG
TACTCGTGGCCCGCCCTCATAGAGTCGAGTGAACTTTCTACCCTTCGACCCGTCCGTTCT
CCGCGGCCCCCGTAGGAGGCCACACTATGTCACGACCCTATGATTCAGACTATAGCGACA
ACATGCAGAGCTAAGGGTTTCTGTCCACCCACGTCTTGGCGACCGGCCTGTCCGTCGCAT
GGCTGGAAGCTAGGCGCAGAGCACACACGACAAGGAAAATGTAGTATGCAAGAACTCCTT
GACGCTCCACATTCATCCTATCGCATCTTCGGCATAAGCCGGCAAGGTGGGCTGGTGCGT
ATGCCCTGGCATGGGCGGCCTATTATGGGAAGCGGAGTCGCGCGCATTTCGGGGATTTTG
GTGTCTCTTCGCAATTCCGCTTCGCGTCTTACCCAAACTCGCCACCTAGCGTCCGTTGCG
TCTAAACGATGGGTTCGTATGGGCTTCACTCTTGGCACTGTAATGTGTGACAGCCCTGTC
CAGGCAGTCTAGCCGCTACCCCTAGGTGTCAGGTGTGGGGAATAATTCTGGGCAATATAC
CGCGAAATCTAATCACTGCTCACCGTAACTGTTCCTGTGATCCCTTGTGCGCTAGCGAGT
ACTCCGAAGCGCACAGTCGCGCTTCAGCGGATCGCACCATATGTAGGGGACGCATGTGAG
AGCAGGTCGTGCTTCAACTCTAGGCGAGATTACGCACCATTTCGCATTCCGTGACTCGCG
CGCCTGGTGTGACGTGTACTTTCGATTGGTCTCTTCACCGCTCAGACTCGAAGTTACCTG
CGGTACATCAAAGACTGAAAAAGCC
>SRR349953 <unknown description>
CGGAGAGCTCCCCAGGCCAAATGACGAGCTCATGTCCCCTGCGGTCACTTAGCTATCTGT
TCTCAATCCCTGAGGTCACACAGCCTAGCTAGATAGTGGGGGCAACCCACACCAGCCATG
GAATCATATCTGTACACCATCAAACAAGCGTTTCGAAGCTGCGCCAGTCCTTGTGGGTCA
GCAACGCCCGGTGACCACTAAGCCAACCCGGCTTGTCTCGGAGAGCCCGAAGACACCTTT
TTTCGATTTTACCTGAATCCGCACGTTTCCCCTTTGTCGGGACACCCGGCAAACTACTCG
TCGGTCCCTCTTAGTTGGCGAAATTTGCAAGGTTTATCACGGTCGAATGAGAGCGGCGAT
GGCCACATTGATACTTCGCCCAATTTCGCCCTGACCCAGGTAACAATTGAGACACGCACC
TCGTCAAGTCCTAAGCCTACGTCGCGTAGGCTCCGGGTCACAACCTCGATATTTGCAAGG
AGAACACTGGATACCGATATCGGCACCCATTCGTGGTGCCTATCATTGAAACTAAACCCA
AGCATACCCCAAGCAAATCAGAGTCGAAGGCCTGCCACTGATCGCTGCATGTCTCAGAGG
AGATGTGTGAAAGCCACAAACTTAACGTTCTCCCCCCATCGGTTACCTTCTAGCCCGCCA
CTGAACAGCGACACGGCGGTCGCTTGCTCACGAGGATAACAAGGAATAGTCCAGGTGAAT
GGTGTGCTAGTGAACAACTGAGGAAATCATAGTGTACAATAATTCTATCTAGTGGATGTC
ATATTTGCGGTGCCAAAATCACTCGTCGATAAGCTCGGATTGTTCAACGTCAACCGAATC
ACGTGTTATAAGTCGGTTGTACGTTTGGCGGTGCCGTCAATGCCGCACTGAGCAATAATA
TAGACGAGCATCGCCATTATTTGCGTCTCGCCGGGTGTTCGCACAGCCAATATCGATACT
CGGCTCGTCATATGCTGGGGGGGCAGCTTAAGAGACTCTAGTCTCGTTTATTAACATAGC
TAAGGTCAGCAGCCTTTCTGGTCGGGGGCATCAACAATCCGGTGACGTGGCCCGGTAACG
GCCATGGAGGGGCGACACTCAAGCATTCTGGCCGAGATCTGCGAGCCCGTTTCTGGGCAG
CATCGTTAGCACCTGGATGTAAATCCGCTCCCGCGTTTCCGTCAGCTCACGGGAGTTTGC
GAGACGCGAGTGGGAACCGGGGACGGGGGCTCGCAGCAGCCAGGGCTGCCGACACTCGAC
ATGAGCGGCGTGCCGTCGCCCTCACTCACGTAACAGATTTATGGGAGAAGAGTATGGTGC
CCACTTGATCTTATATATCGGGGAAGGCCGAGGCACGCTAGATCAGTGCTGAATGCGACG
TTTCCTTGGGGGAGGGGCAAGCGGAATAGTGGTACCAGAGGAGAAGGCGTTACACGGTCG
AAAATGGGTTCCGGACGGGTTACTGGGCGGCAACTGCCGCTGGAATCAGCGCACCAGCAG
ATCCTACACACGGGAGTGCAGAAGTTTTCGGCCTAATGCTGACCCCGGGGTCTGTTCTGA
GCCGCACGGGCCATCAGATCTGCTGTACGAGGTCGGTCACGCCTCTAGTCTTGCTAGTAG
CCGCGGGTCGTGGCTCGCTATTCTCACTTTGTCGAATGCGCCGAGGAGTGGGGAAGAACC
AAAAAAACGACAACCATCACCTGTCTGAGGGGTCTGCGGAGCCAACTTCTAAGCTAGCAC
ATGTTGAGCGAAGCAAGTCATGCACTGAATATGGATGTAGGCAATTGTCAAGACTAATGA
GCTCCAGAGCCTTAGGTTAAGACCTATGACCGCGCACGAGGAAATGATGTATGATAACGC
ATTACCTAGCCAGAACTGAGTTCCGGTAGGAAATCGGTTCACACGCTCACAATGATGAGC
ACTCGATAGGGCCACGTATTGAATGCCCGGGCAGCCTCGGATGCTTGGGCGTATTAGCTT
GCTGGCCAGTCCACCTCAAGGAGCATGGAGCGCCGAAAACCATGAGCGTTCCGCCGACAA
ACCCCCATCCTCCCTCTGGAACCCGGAGGTTAGCGGTTCAACTGGCGCGGGGCCCGACGT
GGCCCGCGACCGATAAGCGGGCCGGTCGACAGGAACTCACTGAGGGGATAATCAGTTCCG
CCTCTGACGATTCCTGCCCAGGAAGTTGTGTTACCTGCAGGTCCCCTAGGGAGAGTACCT
GCTCAGACTTCTAGGTAACGAGACCCGGGAGGGCACACTCGGGGGAGGAGGCTAGTTTAC
TAGCCTCGTGGGTAGAACCCCCCTGGCAAGCTGCCCAGCACTCTGGTCCGCATGGGCGTT
CTTAGTCACCGGCCCTTTTCCAGCCGACCTATTCTGGCCGGCCCATCCATTCCCTATGGG
TGAGGTTGCGATCCGTCGGGGAATGGGGGTGAAGTCGAAGGCTAAGAGGCGTAGGCATAG
CCGCTGTTCTCACCGCGTTAACGAACACGCACGGCATTCCCACACGGATGAGTAGGGGCT
TACCAGTGGAAGTACGCCGTAAATCCATTCCTAAGGTGCGAAAGTGAGCCGGCGAGCAAG
TGGATGAGGTCGGGATGCCACAACTGGACACCTCGGTTTGCAGTTCCGTAACCGAGCGAG
TAACCTAATAGGAGGTACAGAATCTTAATATAGTGTAGCTGAAAACAGTGGCGTCTCAAG
GTCCGACGCGGGCACCAAGAGACTTAGTGCAAATTGGACGGCTCATAGTCTCTAAACACG
TGAGGCTTGCGCCCGCCCCCTGGGGCCGAAGACCGTCCCGATCGCCAAGCTGCGGTATAG
CTAATCCTCGTAGAGACGCCAACCCCTAACAGTCCGGAGACACGGAAGCTGCGCGGACAT
GAGATATGGGTCTGGATCATCATTGACCGGATACGTCACTGGTGTGAGTGCGTTCATGGA
GGTGCCGCACTGGAGCAACTGCAGACCTATGGACATACGGGGGGGCTGTAGATCTTTACA
GCCTGTACGACGCCCCGGCTGGACTCGCCAACGCAGTTCCCTATACTAGGTACAAGGATT
CGACCGGCGCGTATTATCCCGTAACCTGGAGCGCGGCGCTAGCCCGCTTACGCTCTATCG
TAGGGGAGGAACAGATAAGGATCGTCAGCCGCCGACCCGGAGAGCCTAAGCCATCAACTA
TTCGGCATCCTCCAGGTACGCCTACGAGTCACCTTGGCAGATGGGGGTCAGGGCCATAAC
AGTATTATGGTGGCAACACGTCTCATTCTTGGTGAGTAGTGCCCAATAGTCAACTTTTTC
TTTGACTTAATTGGGCACGTACTGCGACAATATCAGACGGAGTGACCCCACCGTTCGAAG
TCTCCAGAGGGACCCACGCGTATACGGAAGATCTACGAACTGTCGCACCGTAGCAGAGGA
CATCTAGCCACCCTCCTCCTTCGGGATGTGACGGGGGTGCACCCCTCGTCCCCCCCAGCG
TGCTAGCATGTAGGGGCTACAGTAGCTGGTAGCGGTGAGGTCGGCGAGCGAAAGAAAAGG
CGTATCGCAAGGGGTGAAGTGCTTAGGCTTGAATGTTGCATATTTTTCCCGAGGAAAGGC
TTTTGGTGGAGGAGGCCCGAAGTAGTCACGCCCGTTGCCTCTTCTATAGGGGGTAGTTGT
AGATGTTTATAATCAGACGACGTGGCTCCATACTGTTGTTTAGGCGCTCGCCACAGCTGT
CCATGGTGGCGCAGCCCACCCTAGATCAATCCGTCTACTAAAAAAAGTGACGACGCGCTA
GGTATTCATGGAGGCTAGTATAAAAGACTCAGCTGAGAAGCGTCGTAGATGCTCCCGGAG
GAGGCGTAAAACTGGACCTTTGAGGACCGAACGTTTCTCAGACATAGACTGGGGGCGGGC
TGCGAAACGGAGATGAAAACGGGATGCCAAAAGGAGCAGGGGTCTTTGACGCGCTCCAGC
GATAGAAATCAGCCGACAATCTGGCCAGTCGGATTACTACAGCCCCACCAAGCGCGCCCC
GAATGGAGGCGAGGGTACCAAGAAACGAAGACTGGCGGATCCAGTAGAAGCCGTTAACGA
AGAAGGCAGCCTCAAGAGTAAACGTTGGGGGGGCGAGCGGCGTGGGAGGGCCGTAAAGCA
TGGACCTCACTGCCCCCCGATCACGCCGGGGGCGGGCGGAGACCAACGACGACGCTTCGC
GTAGGCCCTCACGACGGTAATAACGGCAGGCTTAGGAGAAAGTCAGTTCCGGAGTTCGGC
ACTCGGCGCACAAGTTCGAACAGCCGGGCAGGGCGCAAGTAGTTGACTGTTTCTGACGGC
CACGGCTTCGCAGTCAGTCTCACATAGCCATCTTGGGAACGCTACTGCCCATCCTTGCGG
CGTCAACCAGGAACTCTGCGTGGGCGTCCGCAGAAGCCCGATATAATGTCTGAGGTTTCA
TAATAGCCATTTGAGCGTTAGGTACGGCGTTGAGAAGACTGACTTCTTTCCACACGAATG
GGAGGAAAAAGGCGGTACGAGTGTTTCAAGCAACCAAACGCCCCTCCCCTCTCCGCGACC
AGCGACGAAGGATTACCTAAGCAACGCTTTTTCGCGTAAATTATACTGGGACAATGAGCC
AGAGGACAGGTTCACTAGGACTAGTACCCCGGTACCAACACTTATCCACAGCGAGGGGGT
ATGTAGCCTTGGTCAATACTTGCGCTCAGGGCCAGCGTGTAGTGAACAGTCGCAAGCCGA
AGCCTCAGACTGCGTCAGGCGGCTTTTGAGGAGTACGAAACCGGCTCCACCGGCCAGCAG
CTAGTCATTAAAGGATGTGAACGGAAAGCGCCGACATCCGAGTTCGCACGTACTCAGGTG
AAGGTCGGCGCTTGCGGGGGACGACTACCGACTGGTGGTCCACGCAGGAGAGGCGAGGTT
GAATGTGAACGAGGAGGTCGCCTGTTTACGATGTCTGGGGCTACTTGGGACACTCTCGCA
ACCTTAACCTAGCTCAACCGTCGGCGGTGAGTTGTTTCTCAAATCCGTTTGCGCTGGGAG
AAGATTTTTCTTTCTGGATGTTTTTCGTTCTCCTTCTGTAGAATCTGAATTGGACGGTCA
GGCGTTGCAGGAGCCCCCGATCGTGGTGGTTTGCGGCTCACATATACGATTTGCTCCAAT
GCAGAACCACCTCGGCCACGTTCTCCCCCGCGATTTCGTATGGGGTCACAGCCCGCTGTG
GCCCGTTCGGAGTGAAGAGGGACGGAGCTACCGCCGTAATGGTTTTGCGCTGCGGTACAT
TCGTGAGTCCGACCCCCAAAGCCGTGAAGCATGTTCTACGCGGAGCCCCGCGCGGACCCC
TCTTTCCACCCGCATCCCTAACCCTTACGCCTGCGGATGCCGACTTGAGCTGCTAGTAAC
GACGTAGTGTGTCCGAGGCCATTGTATCGCGCCCTCAATCTAAGTTTTTGAGCTCGGTCC
CCAACCCTAGGCGCGCGGGCCCCGTGTGGGACTGTCTCATGGGCTTCCTGTAAAAGCGGC
ACGTGTTGAGCGTTTAGCATCTCTAGTCGTTGCATCACGATAGCGAGGGGGACCGGTCGA
ATGCTTCGGGCTTCGTCTTTCCTGTGTTTATCGTATCGTGGAGATTCACCTAAATCCTTC
GGTCGCTATGGTTACGGCAGGTGTCCCTCTGCTCCGTTCGTACAGCGGGACTTGGGTAGG
GATTTAATTACTGCTTCTCCATGAGGCGGTGCACGACCCGTCTCGTCGACCGGGATCAGG
CCCCCTCTTGTCGTCATGCTTCGGCTCATAGCACAACAACGGCGGAATGAACATTCCAGT
GACACGGCCCGGGGTCAAATCAGTACCTTACAGCGCAAGTGTTAGAAGTGGTGCTACGCA
TCCATCCCTACTAGATACGGCCGCGAGGCCATTTGGTGCAACAACGGTCCGTACTTGTGT
ACGGGTTCGCCCTACATCGCACAGTTAGCGCCTGCTCTCCGTAAATGAACCAGCCGCTAT
ATAACGATGTTATGCTTATGCGCGCACGGGAAGACTGATTTGGGGTAGTCGCTCTCGTGG
TTGCCTCCAGGCTGCTCGATGTGCCGCCGACGGTGAGAGCGTGTTGGTCAAAGTGGACCG
GGCGGCATGGCGACCTCCAAGCGGTACGAGATGGGATCCGCCATACCACCCTTACGGGAA
TAGCCCATGCTTAGTAGCTCTTCCTCCATCGGCCTTGGCTCAGTCATGCGTAATCCCGTC
CCCTCATGTTTCCTGCGTCTCGGCCTCCGTCCAATCGCTTCCTCCGAGGGTGTGGGACTC
AATAAGATTTTAAATCGTTTTCAGTTCGGCAACAACAGCTTCGAGTTCGGAGACTTTACC
GTGCCTCCACCCGCCTGTAGATCTGGCAACGGACTCCGCGCTCCACTAGTATGTGTACCG
CCTGAAAGGGAGTCTTCGACCAATGGACGCCAATGTTTCGGAAGGTGTTCCTCGGACGAA
TACGCCTCTAACGTGGACGCGCAGCGTGAGGAAAAGCACTTCTCTTCGGCGTGCCTGTGC
CGTACGCATGGAGACCCTGAGTCTGGCATGTCGGTTGGAACGATAGGGTCCCGCGTTCAT
TGCTCCATCAACCGGTAATAATAAGCTCCTGGGCTCTACGAACACCACGGCTTCCCTGGG
AGCGTGGACTCCCCGGTTTTGAAAGATACCGTGCAGCCGTCTGCGGCCAGGCCTCGACGT
GAAATCGACCGGTACACCCAAGGAAATCCGCGGCTGTCGTATACCCCTGCCAAAGACGCA
AGTGCCTGAGGCCGCTTCCCCTCGCTTCCTGAATACCACCGTGTACACAATACCGTTATT
TAGTGGTGTGTAGGACACCACCGCCATAAACCAGACTTATCCCTACCCATACGTGCCACA
AAACGTCCTCAGGCCGTTACCGCCACGCCGGGACCTCAGCCTCGCACCCTCCTCCTTTTC
TCTTCTAGCTCCGTTGCTTAAGTCGTCGCACCCAATCACCCGGCAGTCGGACTGCGCGTT
GCTCACAAGCTGACTTCCTGCTCCCCCACGAAACGGGTCGTTAGTACTCATTCGCGTCTT
GCTCGACCCAAAGGTCCCTGTTTTCAATCACTCGAAAACGCTAGACTCCTCTACTGTACT
TGTGAGTGGTTAAAGCACACAAGCCGTCACTCCGTTCGCGCCCGCCGCCCTGGCCTTCGA
ACACGCCGCCCAGCCTGGCGCACGTCGGTCGAAGCCGCAGTTGCCGCACTCAGACCTCAG
TACTCGTGGCCCGCCCTCATAGAGTCGAGTGAACTTTCTACCCTTCGACCCGTCCGTTCT
CCGCGGCCCCCGTAGGAGGCCACACTATGTCACGACCCTATGATTCAGACTATAGCGACA
ACATGCAGAGCTAAGGGTTTCTGTCCACCCACGTCTTGGCGACCGGCCTGTCCGTCGCAT
GGCTGGAAGCTAGGCGCAGAGCACACACGACAAGGAAAATGTAGTATGCAAGAACTCCTT
GACGCTCCACATTCATCCTATCGCATCTTCGGCATAAGCCGGCAAGGTGGGCTGGTGCGT
ATGCCCTGGCATGGGCGGCCTATTATGGGAAGCGGAGTCGCGCGCATTTCGGGGATTTTG
GTGTCTCTTCGCAATTCCGCTTCGCGTCTTACCCAAACTCGCCACCTAGCGTCCGTTGCG
TCTAAACGATGGGTTCGTATGGGCTTCACTCTTGGCACTGTAATGTGTGACAGCCCTGTC
CAGGCAGTCTAGCCGCTACCCCTAGGTGTCAGGTGTGGGGAATAATTCTGGGCAATATAC
CGCGAAATCTAATCACTGCTCACCGTAACTGTTCCTGTGATCCCTTGTGCGCTAGCGAGT
ACTCCGAAGCGCACAGTCGCGCTTCAGCGGATCGCACCATATGTAGGGGACGCATGTGAG
AGCAGGTCGTGCTTCAACTCTAGGCGAGATTACGCACCATTTCGCATTCCGTGACTCGCG
CGCCTGGTGTGACGTGTACTTTCGATTGGTCTCTTCACCGCTCAGACTCGAAGTTACCTG
CGGTACATCAAAGACTGAAAAAGCC
>SRR349954 <unknown description>
CGGAGAGCTCCCCAGGCCAAATGACGAGCTCATGTCCCCTGCGGTCACTTAGCTATCTGT
TCTCAATCCCTGAGGTCACACAGCCTAGCTAGATAGTGGGGGCAACCCACACCAGCCATG
GAATCATATCTGTACACCATCAAACAAGCGTTTCGAAGCTGCGCCAGTCCTTGTGGGTCA
GCAACGCCCGGTGACCACTAAGCCAACCCGGCTTGTCTCGGAGAGCCCGAAGACACCTTT
TTTCGATTTTACCTGAATCCGCACGTTTCCCCTTTGTCGGGACACCCGGCAAACTACTCG
TCGGTCCCTCTTAGTTGGCGAAATTTGCAAGGTTTATCACGGTCGAATGAGAGCGGCGAT
GGCCACATTGATACTTCGCCCAATTTCGCCCTGACCCAGGTAACAATTGAGACACGCACC
TCGTCAAGTCCTAAGCCTACGTCGCGTAGGCTCCGGGTCACAACCTCGATATTTGCAAGG
AGAACACTGGATACCGATATCGGCACCCATTCGTGGTGCCTATCATTGAAACTAAACCCA
AGCATACCCCAAGCAAATCAGAGTCGAAGGCCTGCCACTGATCGCTGCATGTCTCAGAGG
AGATGTGTGAAAGCCACAAACTTAACGTTCTCCCCCCATCGGTTACCTTCTAGCCCGCCA
CTGAACAGCGACACGGCGGTCGCTTGCTCACGAGGATAACAAGGAATAGTCCAGGTGAAT
GGTGTGCTAGTGAACAACTGAGGAAATCATAGTGTACAATAATTCTATCTAGTGGATGTC
ATATTTGCGGTGCCAAAATCACTCGTCGATAAGCTCGGATTGTTCAACGTCAACCGAATC
ACGTGTTATAAGTCGGTTGTACGTTTGGCGGTGCCGTCAATGCCGCACTGAGCAATAATA
TAGACGAGCATCGCCATTATTTGCGTCTCGCCGGGTGTTCGCACAGCCAATATCGATACT
CGGCTCGTCATATGCTGGGGGGGCAGCTTAAGAGACTCTAGTCTCGTTTATTAACATAGC
TAAGGTCAGCAGCCTTTCTGGTCGGGGGCATCAACAATCCGGTGACGTGGCCCGGTAACG
GCCATGGAGGGGCGACACTCAAGCATTCTGGCCGAGATCTGCGAGCCCGTTTCTGGGCAG
CATCGTTAGCACCTGGATGTAAATCCGCTCCCGCGTTTCCGTCAGCTCACGGGAGTTTGC
GAGACGCGAGTGGGAACCGGGGACGGGGGCTCGCAGCAGCCAGGGCTGCCGACACTCGAC
ATGAGCGGCGTGCCGTCGCCCTCACTCACGTAACAGATTTATGGGAGAAGAGTATGGTGC
CCACTTGATCTTATATATCGGGGAAGGCCGAGGCACGCTAGATCAGTGCTGAATGCGACG
TTTCCTTGGGGGAGGGGCAAGCGGAATAGTGGTACCAGAGGAGAAGGCGTTACACGGTCG
AAAATGGGTTCCGGACGGGTTACTGGGCGGCAACTGCCGCTGGAATCAGCGCACCAGCAG
ATCCTACACACGGGAGTGCAGAAGTTTTCGGCCTAATGCTGACCCCGGGGTCTGTTCTGA
GCCGCACGGGCCATCAGATCTGCTGTACGAGGTCGGTCACGCCTCTAGTCTTGCTAGTAG
CCGCGGGTCGTGGCTCGCTATTCTCACTTTGTCGAATGCGCCGAGGAGTGGGGAAGAACC
AAAAAAACGACAACCATCACCTGTCTGAGGGGTCTGCGGAGCCAACTTCTAAGCTAGCAC
ATGTTGAGCGAAGCAAGTCATGCACTGAATATGGATGTAGGCAATTGTCAAGACTAATGA
GCTCCAGAGCCTTAGGTTAAGACCTATGACCGCGCACGAGGAAATGATGTATGATAACGC
ATTACCTAGCCAGAACTGAGTTCCGGTAGGAAATCGGTTCACACGCTCACAATGATGAGC
ACTCGATAGGGCCACGTATTGAATGCCCGGGCAGCCTCGGATGCTTGGGCGTATTAGCTT
GCTGGCCAGTCCACCTCAAGGAGCATGGAGCGCCGAAAACCATGAGCGTTCCGCCGACAA
ACCCCCATCCTCCCTCTGGAACCCGGAGGTTAGCGGTTCAACTGGCGCGGGGCCCGACGT
GGCCCGCGACCGATAAGCGGGCCGGTCGACAGGAACTCACTGAGGGGATAATCAGTTCCG
CCTCTGACGATTCCTGCCCAGGAAGTTGTGTTACCTGCAGGTCCCCTAGGGAGAGTACCT
GCTCAGACTTCTAGGTAACGAGACCCGGGAGGGCACACTCGGGGGAGGAGGCTAGTTTAC
TAGCCTCGTGGGTAGAACCCCCCTGGCAAGCTGCCCAGCACTCTGGTCCGCATGGGCGTT
CTTAGTCACCGGCCCTTTTCCAGCCGACCTATTCTGGCCGGCCCATCCATTCCCTATGGG
TGAGGTTGCGATCCGTCGGGGAATGGGGGTGAAGTCGAAGGCTAAGAGGCGTAGGCATAG
CCGCTGTTCTCACCGCGTTAACGAACACGCACGGCATTCCCACACGGATGAGTAGGGGCT
TACCAGTGGAAGTACGCCGTAAATCCATTCCTAAGGTGCGAAAGTGAGCCGGCGAGCAAG
TGGATGAGGTCGGGATGCCACAACTGGACACCTCGGTTTGCAGTTCCGTAACCGAGCGAG
TAACCTAATAGGAGGTACAGAATCTTAATATAGTGTAGCTGAAAACAGTGGCGTCTCAAG
GTCCGACGCGGGCACCAAGAGACTTAGTGCAAATTGGACGGCTCATAGTCTCTAAACACG
TGAGGCTTGCGCCCGCCCCCTGGGGCCGAAGACCGTCCCGATCGCCAAGCTGCGGTATAG
CTAATCCTCGTAGAGACGCCAACCCCTAACAGTCCGGAGACACGGAAGCTGCGCGGACAT
GAGATATGGGTCTGGATCATCATTGACCGGATACGTCACTGGTGTGAGTGCGTTCATGGA
GGTGCCGCACTGGAGCAACTGCAGACCTATGGACATACGGGGGGGCTGTAGATCTTTACA
GCCTGTACGACGCCCCGGCTGGACTCGCCAACGCAGTTCCCTATACTAGGTACAAGGATT
CGACCGGCGCGTATTATCCCGTAACCTGGAGCGCGGCGCTAGCCCGCTTACGCTCTATCG
TAGGGGAGGAACAGATAAGGATCGTCAGCCGCCGACCCGGAGAGCCTAAGCCATCAACTA
TTCGGCATCCTCCAGGTACGCCTACGAGTCACCTTGGCAGATGGGGGTCAGGGCCATAAC
AGTATTATGGTGGCAACACGTCTCATTCTTGGTGAGTAGTGCCCAATAGTCAACTTTTTC
TTTGACTTAATTGGGCACGTACTGCGACAATATCAGACGGAGTGACCCCACCGTTCGAAG
TCTCCAGAGGGACCCACGCGTATACGGAAGATCTACGAACTGTCGCACCGTAGCAGAGGA
CATCTAGCCACCCTCCTCCTTCGGGATGTGACGGGGGTGCACCCCTCGTCCCCCCCAGCG
TGCTAGCATGTAGGGGCTACAGTAGCTGGTAGCGGTGAGGTCGGCGAGCGAAAGAAAAGG
CGTATCGCAAGGGGTGAAGTGCTTAGGCTTGAATGTTGCATATTTTTCCCGAGGAAAGGC
TTTTGGTGGAGGAGGCCCGAAGTAGTCACGCCCGTTGCCTCTTCTATAGGGGGTAGTTGT
AGATGTTTATAATCAGACGACGTGGCTCCATACTGTTGTTTAGGCGCTCGCCACAGCTGT
CCATGGTGGCGCAGCCCACCCTAGATCAATCCGTCTACTAAAAAAAGTGACGACGCGCTA
GGTATTCATGGAGGCTAGTATAAAAGACTCAGCTGAGAAGCGTCGTAGATGCTCCCGGAG
GAGGCGTAAAACTGGACCTTTGAGGACCGAACGTTTCTCAGACATAGACTGGGGGCGGGC
TGCGAAACGGAGATGAAAACGGGATGCCAAAAGGAGCAGGGGTCTTTGACGCGCTCCAGC
GATAGAAATCAGCCGACAATCTGGCCAGTCGGATTACTACAGCCCCACCAAGCGCGCCCC
GAATGGAGGCGAGGGTACCAAGAAACGAAGACTGGCGGATCCAGTAGAAGCCGTTAACGA
AGAAGGCAGCCTCAAGAGTAAACGTTGGGGGGGCGAGCGGCGTGGGAGGGCCGTAAAGCA
TGGACCTCACTGCCCCCCGATCACGCCGGGGGCGGGCGGAGACCAACGACGACGCTTCGC
GTAGGCCCTCACGACGGTAATAACGGCAGGCTTAGGAGAAAGTCAGTTCCGGAGTTCGGC
ACTCGGCGCACAAGTTCGAACAGCCGGGCAGGGCGCAAGTAGTTGACTGTTTCTGACGGC
CACGGCTTCGCAGTCAGTCTCACATAGCCATCTTGGGAACGCTACTGCCCATCCTTGCGG
CGTCAACCAGGAACTCTGCGTGGGCGTCCGCAGAAGCCCGATATAATGTCTGAGGTTTCA
TAATAGCCATTTGAGCGTTAGGTACGGCGTTGAGAAGACTGACTTCTTTCCACACGAATG
GGAGGAAAAAGGCGGTACGAGTGTTTCAAGCAACCAAACGCCCCTCCCCTCTCCGCGACC
AGCGACGAAGGATTACCTAAGCAACGCTTTTTCGCGTAAATTATACTGGGACAATGAGCC
AGAGGACAGGTTCACTAGGACTAGTACCCCGGTACCAACACTTATCCACAGCGAGGGGGT
ATGTAGCCTTGGTCAATACTTGCGCTCAGGGCCAGCGTGTAGTGAACAGTCGCAAGCCGA
AGCCTCAGACTGCGTCAGGCGGCTTTTGAGGAGTACGAAACCGGCTCCACCGGCCAGCAG
CTAGTCATTAAAGGATGTGAACGGAAAGCGCCGACATCCGAGTTCGCACGTACTCAGGTG
AAGGTCGGCGCTTGCGGGGGACGACTACCGACTGGTGGTCCACGCAGGAGAGGCGAGGTT
GAATGTGAACGAGGAGGTCGCCTGTTTACGATGTCTGGGGCTACTTGGGACACTCTCGCA
ACCTTAACCTAGCTCAACCGTCGGCGGTGAGTTGTTTCTCAAATCCGTTTGCGCTGGGAG
AAGATTTTTCTTTCTGGATGTTTTTCGTTCTTCTTCTGTAGAATCTGAATTGGACGGTCA
GGCGTTGCAGGAGCCCCCGATCGTGGTGGTTTGCGGCTCACATATACGATTTGCTCCAAT
GCAGAACCACCTCGGCCACGTTCTCCCCCGCGATTTCGTATGGGGTCACAGCCCGCTGTG
GCCCGTTCGGAGTGAAGAGGGACGGAGCTACCGCCGTAATGGTTTTGCGCTGCGGTACAT
TCGTGAGTCCGACCCCCAAAGCCGTGAAGCATGTTCTACGCGGAGCCCCGCGCGGACCCC
TCTTTCCACCCGCATCCCTAACCCTTACGCCTGCGGATGCCGACTTGAGCTGCTAGTAAC
GACGTAGTGTGTCCGAGGCCATTGTATCGCGCCCTCAATCTAAGTTTTTGAGCTCGGTCC
CCAACCCTAGGCGCGCGGGCCCCGTGTGGGACTGTCTCATGGGCTTCCTGTAAAAGCGGC
ACGTGTTGAGCGTTTAGCATCTCTAGTCGTTGCATCACGATAGCGAGGGGGACCGGTCGA
ATGCTTCGGGCTTCGTCTTTCCTGTGTTTATCGTATCGTGGAGATTCACCTAAATCCTTC
GGTCGCTATGGTTACGGCAGGTGTCCCTCTGCTCCGTTCGTACAGCGGGACTTGGGTAGG
GATTTAATTACTGCTTCTCCATGAGGCGGTGCACGACCCGTCTCGTCGACCGGGATCAGG
CCCCCTCTTGTCGTCATGCTTCGGCTCATAGCACAACAACGGCGGAATGAACATTCCAGT
GACACGGCCCGGGGTCAAATCAGTACCTTACAGCGCAAGTGTTAGAAGTGGTGCTACGCA
TCCATCCCTACTAGATACGGCCGCGAGGCCATTTGGTGCAACAACGGTCCGTACTTGTGT
ACGGGTTCGCCCTACATCGCACAGTTAGCGCCTGCTCTCCGTAAATGAACCAGCCGCTAT
ATAACGATGTTATGCTTATGCGCGCACGGGAAGACTGATTTGGGGTAGTCGCTCTCGTGG
TTGCCTCCAGGCTGCTCGATGTGCCGCCGACGGTGAGAGCGTGTTGGTCAAAGTGGACCG
GGCGGCATGGCGACCTCCAAGCGGTACGAGATGGGATCCGCCATACCACCCTTACGGGAA
TAGCCCATGCTTAGTAGCTCTTCCTCCATCGGCCTTGGCTCAGTCATGCGTAATCCCGTC
CCCTCATGTTTCCTGCGTCTCGGCCTCCGTCCAATCGCTTCCTCCGAGGGTGTGGGACTC
AATAAGATTTTAAATCGTTTTCAGTTCGGCAACAACAGCTTCGAGTTCGGAGACTTTACC
GTGCCTCCACCCGCCTGTAGATCTGGCAACGGACTCCGCGCTCCACTAGTATGTGTACCG
CCTGAAAGGGAGTCTTCGACCAATGGACGCCAATGTTTCGGAAGGTGTTCCTCGGACGAA
TACGCCTCTAACGTGGACGCGCAGCGTGAGGAAAAGCACTTCTCTTCGGCGTGCCTGTGC
CGTACGCATGGAGACCCTGAGTCTGGCATGTCGGTTGGAACGATAGGGTCCCGCGTTCAT
TGCTCCATCAACCGGTAATAATAAGCTCCTGGGCTCTACGAACACCACGGCTTCCCTGGG
AGCGTGGACTCCCCGGTTTTGAAAGATACCGTGCAGCCGTCTGCGGCCAGGCCTCGACGT
GAAATCGACCGGTACACCCAAGGAAATCCGCGGCTGTCGTATACCCCTGCCAAAGACGCA
AGTGCCTGAGGCCGCTTCCCCTCGCTTCCTGAATACCACCGTGTACACAATACCGTTATT
TAGTGGTGTGTAGGACACCACCGCCATAAACCAGACTTATCCCTACCCATACGTGCCACA
AAACGTCCTCAGGCCGTTACCGCCACGCCGGGACCTCAGCCTCGCACCCTCCTCCTTTTC
TCTTCTAGCTCCGTTGCTTAAGTCGTCGCACCCAATCACCCGGCAGTCGGACTGCGCGTT
GCTCACAAGCTGACTTCCTGCTCCCCCACGAAACGGGTCGTTAGTACTCATTCGCGTCTT
GCTCGACCCAAAGGTCCCTGTTTTCAATCACTCGAAAACGCTAGACTCCTCTACTGTACT
TGTGAGTGGTTAAAGCACACAAGCCGTCACTCCGTTCGCGCCCGCCGCCCTGGCCTTCGA
ACACGCCGCCCAGCCTGGCGCACGTCGGTCGAAGCCGCAGTTGCCGCACTCAGACCTCAG
TACTCGTGGCCCGCCCTCATAGAGTCGAGTGAACTTTCTACCCTTCGACCCGTCCGTTCT
CCGCGGCCCCCGTAGGAGGCCACACTATGTCACGACCCTATGATTCAGACTATAGCGACA
ACATGCAGAGCTAAGGGTTTCTGTCCACCCACGTCTTGGCGACCGGCCTGTCCGTCGCAT
GGCTGGAAGCTAGGCGCAGAGCACACACGACAAGGAAAATGTAGTATGCAAGAACTCCTT
GACGCTCCACATTCATCCTATCGCATCTTCGGCATAAGCCGGCAAGGTGGGCTGGTGAGT
ATGCCCTGGCATGGGCGGCCTATTATGGGAAGCGGAGTCGCGCGCATTTCGGGGATTTTG
GTGTCTCTTCGCAATTCCGCTTCGCGTCTTACCCAAACTCGCCACCTAGCGTCCGTTGCG
TCTAAACGATGGGTTCGTATGGGCTTCACTCTTGGCACTGTAATGTGTGACAGCCCTGTC
CAGGCAGTCTAGCCGCTACCCCTAGGTGTCAGGTGTGGGGAATAATTCTGGGCAATATAC
CGCGAAATCTAATCACTGCTCACCGTAACTGTTCCTGTGATCCCTTGTGCGCTAGCGAGT
ACTCCGAAGCGCACAGTCGCGCTTCAGCGGATCGCACCATATGTAGGGGACGCATGTGAG
AGCAGGTCGTGCTTCAACTCTAGGCGAGATTACGCACCATTTCGCATTCCGTGACTCGCG
CGCCTGGTGTGACGTGTACTTTCGATTGGTCTCTTCACCGCTCAGACTCGAAGTTACCTG
CGGTACATCAAAGACTGAAAAAGCC
>SRR349955 <unknown description>
CGGAGAGCTCCCCAGGCCAAATGACGAGCTCATGTCCCCTGCGGTCACTTAGCTATCTGT
TCTCAATCCCTGAGGTCACACAGCCTAGCTAGATAGTGGGGGCAACCCACACCAGCCATG
GAATCATATCTGTACACCATCAAACAAGCGTTTCGAAGCTGCGCCAGTCCTTGTGGGTCA
GCAACGCCCGGTGACCACTAAGCCAACCCGGCTTGTCTCGGAGAGCCCGAAGACACCTTT
TTTCGATTTTACCTGAATCCGCACGTTTCCCCTTTGTCGGGACACCCGGCAAACTACTCG
TCGGTCCCTCTTAGTTGGCGAAATTTGCAAGGTTTATCACGGTCGAATGAGAGCGGCGAT
GGCCACATTGATACTTCGCCCAATTTCGCCCTGACCCAGGTAACAATTGAGACACGCACC
TCGTCAAGTCCTAAGCCTACGTCGCGTAGGCTCCGGGTCACAACCTCGATATTTGCAAGG
AGAACACTGGATACCGATATCGGCACCCATTCGTGGTGCCTATCATTGAAACTAAACCCA
AGCATACCCCAAGCAAATCAGAGTCGAAGGCCTGCCACTGATCGCTGCATGTCTCAGAGG
AGATGTGTGAAAGCCACAAACTTAACGTTCTCCCCCCATCGGTTACCTTCTAGCCCGCCA
CTGAACAGCGACACGGCGGTCGCTTGCTCACGAGGATAACAAGGAATAGTCCAGGTGAAT
GGTGTGCTAGTGAACAACTGAGGAAATCATAGTGTACAATAATTCTATCTAGTGGATGTC
ATATTTGCGGTGCCAAAATCACTCGTCGATAAGCTCGGATTGTTCAACGTCAACCGAATC
ACGTGTTATAAGTCGGTTGTACGTTTGGCGGTGCCGTCAATGCCGCACTGAGCAATAATA
TAGACGAGCATCGCCATTATTTGCGTCTCGCCGGGTGTTCGCACAGCCAATATCGATACT
CGGCTCGTCATATGCTGGGGGGGCAGCTTAAGAGACTCTAGTCTCGTTTATTAACATAGC
TAAGGTCAGCAGCCTTTCTGGTCGGGGGCATCAACAATCCGGTGACGTGGCCCGGTAACG
GCCATGGAGGGGCGACACTCAAGCATTCTGGCCGAGATCTGCGAGCCCGTTTCTGGGCAG
CATCGTTAGCACCTGGATGTAAATCCGCTCCCGCGTTTCCGTCAGCTCACGGGAGTTTGC
GAGACGCGAGTGGGAACCGGGGACGGGGGCTCGCAGCAGCCAGGGCTGCCGACACTCGAC
ATGAGCGGCGTGCCGTCGCCCTCACTCACGTAACAGATTTATGGGAGAAGAGTATGGTGC
CCACTTGATCTTATATATCGGGGAAGGCCGAGGCACGCTAGATCAGTGCTGAATGCGACG
TTTCCTTGGGGGAGGGGCAAGCGGAATAGTGGTACCAGAGGAGAAGGCGTTACACGGTCG
AAAATGGGTTCCGGACGGGTTACTGGGCGGCAACTGCCGCTGGAATCAGCGCACCAGCAG
ATCCTACACACGGGAGTGCAGAAGTTTTCGGCCTAATGCTGACCCCGGGGTCTGTTCTGA
GCCGCACGGGCCATCAGATCTGCTGTACGAGGTCGGTCACGCCTCTAGTCTTGCTAGTAG
CCGCGGGTCGTGGCTCGCTATTCTCACTTTGTCGAATGCGCCGAGGAGTGGGGAAGAACC
AAAAAAACGACAACCATCACCTGTCTGAGGGGTCTGCGGAGCCAACTTCTAAGCTAGCAC
ATGTTGAGCGAAGCAAGTCATGCACTGAATATGGATGTAGGCAATTGTCAAGACTAATGA
GCTCCAGAGCCTTAGGTTAAGACCTATGACCGCGCACGAGGAAATGATGTATGATAACGC
ATTACCTAGCCAGAACTGAGTTCCGGTAGGAAATCGGTTCACACGCTCACAATGATGAGC
ACTCGATAGGGCCACGTATTGAATGCCCGGGCAGCCTCGGATGCTTGGGCGTATTAGCTT
GCTGGCCAGTCCACCTCAAGGAGCATGGAGCGCCGAAAACCATGAGCGTTCCGCCGACAA
ACCCCCATCCTCCCTCTGGAACCCGGAGGTTAGCGGTTCAACTGGCGCGGGGCCCGACGT
GGCCCGCGACCGATAAGCGGGCCGGTCGACAGGAACTCACTGAGGGGATAATCAGTTCCG
CCTCTGACGATTCCTGCCCAGGAAGTTGTGTTACCTGCAGGTCCCCTAGGGAGAGTACCT
GCTCAGACTTCTAGGTAACGAGACCCGGGAGGGCACACTCGGGGGAGGAGGCTAGTTTAC
TAGCCTCGTGGGTAGAACCCCCCTGGCAAGCTGCCCAGCACTCTGGTCCGCATGGGCGTT
CTTAGTCACCGGCCCTTTTCCAGCCGACCTATTCTGGCCGGCCCATCCATTCCCTATGGG
TGAGGTTGCGATCCGTCGGGGAATGGGGGTGAAGTCGAAGGCTAAGAGGCGTAGGCATAG
CCGCTGTTCTCACCGCGTTAACGAACACGCACGGCATTCCCACACGGATGAGTAGGGGCT
TACCAGTGGAAGTACGCCGTAAATCCATTCCTAAGGTGCGAAAGTGAGCCGGCGAGCAAG
TGGATGAGGTCGGGATGCCACAACTGGACACCTCGGTTTGCAGTTCCGTAACCGAGCGAG
TAACCTAATAGGAGGTACAGAATCTTAATATAGTGTAGCTGAAAACAGTGGCGTCTCAAG
GTCCGACGCGGGCACCAAGAGACTTAGTGCAAATTGGACGGCTCATAGTCTCTAAACACG
TGAGGCTTGCGCCCGCCCCCTGGGGCCGAAGACCGTCCCGATCGCCAAGCTGCGGTATAG
CTAATCCTCGTAGAGACGCCAACCCCTAACAGTCCGGAGACACGGAAGCTGCGCGGACAT
GAGATATGGGTCTGGATCATCATTGACCGGATACGTCACTGGTGTGAGTGCGTTCATGGA
GGTGCCGCACTGGAGCAACTGCAGACCTATGGACATACGGGGGGGCTGTAGATCTTTACA
GCCTGTACGACGCCCCGGCTGGACTCGCCAACGCAGTTCCCTATACTAGGTACAAGGATT
CGACCGGCGCGTATTATCCCGTAACCTGGAGCGCGGCGCTAGCCCGCTCACGCTCTATCG
TAGGGGAGGAACAGATAAGGATCGTCAGCCGCCGACCCGGAGAGCCTAAGCCATCAACTA
TTCGGCATCCTCCAGGTACGCCTACGAGTCACCTTGGCAGATGGGGGTCAGGGCCATAAC
AGTATTATGGTGGCAACACGTCTCATTCTTGGTGAGTAGTGCCCAATAGTCAACTTTTTC
TTTGACTTAATTGGGCACGTACTGCGACAATATCAGACGGAGTGACCCCACCGTTCGAAG
TCTCCAGAGGGACCCACGCGTATACGGAAGATCTACGAACTGTCGCACCGTAGCAGAGGA
CATCTAGCCACCCTCCTCCTTCGGGATGTGACGGGGGTGCACCCCTCGTCCCCCCCAGCG
TGCTAGCATGTAGGGGCTACAGTAGCTGGTAGCGGTGAGGTCGGCGAGCGAAAGAAAAGG
CGTATCGCAAGGGGTGAAGTGCTTAGGCTTGAATGTTGCATATTTTTCCCGAGGAAAGGC
TTTTGGTGGAGGAGGCCCGAAGTAGTCACGCCCGTTGCCTCTTCTATAGGGGGTAGTTGT
AGATGTTTATAATCAGACGACGTGGCTCCATACTGTTGTTTAGGCGCTCGCCACAGCTGT
CCATGGTGGCGCAGCCCACCCTAGATCAATCCGTCTACTAAAAAAAGTGACGACGCGCTA
GGTATTCATGGAGGCTAGTATAAAAGACTCAGCTGAGAAGCGTCGTAGATGCTCCCGGAG
GAGGCGTAAAACTGGACCTTTGAGGACCGAACGTTTCTCAGACATAGACTGGGGGCGGGC
TGCGAAACGGAGATGAAAACGGGATGCCAAAAGGAGCAGGGGTCTTTGACGCGCTCCAGC
GATAGAAATCAGCCGACAATCTGGCCAGTCGGATTACTACAGCCCCACCAAGCGCGCCCC
GAATGGAGGCGAGGGTACCAAGAAACGAAGACTGGCGGATCCAGTAGAAGCCGTTAACGA
AGAAGGCAGCCTCAAGAGTAAACGTTGGGGGGGCGAGCGGCGTGGGAGGGCCGTAAAGCA
TGGACCTCACTGCCCCCCGATCACGCCGGGGGCGGGCGGAGACCAACGACGACGCTTCGC
GTAGGCCCTCACGACGGTAATAACGGCAGGCTTAGGAGAAAGTCAGTTCCGGAGTTCGGC
ACTCGGCGCACAAGTTCGAACAGCCGGGCAGGGCGCAAGTAGTTGACTGTTTCTGACGGC
CACGGCTTCGCAGTCAGTCTCACATAGCCATCTTGGGAACGCTACTGCCCATCCTTGCGG
CGTCAACCAGGAACTCTGCGTGGGCGTCCGCAGAAGCCCGATATAATGTCTGAGGTTTCA
TAATAGCCATTTGAGCGTTAGGTACGGCGTTGAGAAGACTGACTTCTTTCCACACGAATG
GGAGGAAAAAGGCGGTACGAGTGTTTCAAGCAACCAAACGCCCCTCCCCTCTCCGCGACC
AGCGACGAAGGATTACCTAAGCAACGCTTTTTCGCGTAAATTATACTGGGACAATGAGCC
AGAGGACAGGTTCACTAGGACTAGTACCCCGGTACCAACACTTATCCACAGCGAGGGGGT
ATGTAGCCTTGGTCAATACTTGCGCTCAGGGCCAGCGTGTAGTGAACAGTCGCAAGCCGA
AGCCTCAGACTGCGTCAGGCGGCTTTTGAGGAGTACGAAACCGGCTCCACCGGCCAGCAG
CTAGTCATTAAAGGATGTGAACGGAAAGCGCCGACATCCGAGTTCGCACGTACTCAGGTG
AAGGTCGGCGCTTGCGGGGGACGACTACCGACTGGTGGTCCACGCAGGAGAGGCGAGGTT
GAATGTGAACGAGGAGGTCGCCTGTTTACGATGTCTGGGGCTACTTGGGACACTCTCGCA
ACCTTAACCTAGCTCAACCGTCGGCGGTGAGTTGTTTCTCAAATCCGTTTGCGCTGGGAG
AAGATTTTTCTTTCTGGATGTTTTTCGTTCTCCTTCTGTAGAATCTGAATTGGACGGTCA
GGCGTTGCAGGAGCCCCCGATCGTGGTGGTTTGCGGCTCACATATACGATTTGCTCCAAT
GCAGAACCACCTCGGCCACGTTCTCCCCCGCGATTTCGTATGGGGTCACAGCCCGCTGTG
GCCCGTTCGGAGTGAAGAGGGACGGAGCTACCGCCGTAATGGTTTTGCGCTGCGGTACAT
TCGTGAGTCCGACCCCCAAAGCCGTGAAGCATGTTCTACGCGGAGCCCCGCGCGGACCCC
TCTTTCCACCCGCATCCCTAACCCTTACGCCTGCGGATGCCGACTTGAGCTGCTAGTAAC
GACGTAGTGTGTCCGAGGCCATTGTATCGCGCCCTCAATCTAAGTTTTTGAGCTCGGTCC
CCAACCCTAGGCGCGCGGGCCCCGTGTGGGACTGTCTCATGGGCTTCCTGTAAAAGCGGC
ACGTGTTGAGCGTTTAGCATCTCTAGTCGTTGCATCACGATAGCGAGGGGGACCGGTCGA
ATGCTTCGGGCTTCGTCTTTCCTGTGTTTATCGTATCGTGGAGATTCACCTAAATCCTTC
GGTCGCTATGGTTACGGCAGGTGTCCCTCTGCTCCGTTCGTACAGCGGGACTTGGGTAGG
GATTTAATTACTGCTTCTCCATGAGGCGGTGCACGACCCGTCTCGTCGACCGGGATCAGG
CCCCCTCTTGTCGTCATGCTTCGGCTCATAGCACAACAACGGCGGAATGAACATTCCAGT
GACACGGCCCGGGGTCAAATCAGTACCTTACAGCGCAAGTGTTAGAAGTGGTGCTACGCA
TCCATCCCTACTAGATACGGCCGCGAGGCCATTTGGTGCAACAACGGTCCGTACTTGTGT
ACGGGTTCGCCCTACATCGCACAGTTAGCGCCTGCTCTCCGTAAATGAACCAGCCGCTAT
ATAACGATGTTATGCTTATGCGCGCACGGGAAGACTGATTTGGGGTAGTCGCTCTCGTGG
TTGCCTCCAGGCTGCTCGATGTGCCGCCGACGGTGAGAGCGTGTTGGTCAAAGTGGACCG
GGCGGCATGGCGACCTCCAAGCGGTACGAGATGGGATCCGCCATACCACCCTTACGGGAA
TAGCCCATGCTTAGTAGCTCTTCCTCCATCGGCCTTGGCTCAGTCATGCGTAATCCCGTC
CCCTCATGTTTCCTGCGTCTCGGCCTCCGTCCAATCGCTTCCTCCGAGGGTGTGGGACTC
AATAAGATTTTAAATCGTTTTCAGTTCGGCAACAACAGCTTCGAGTTCGGAGACTTTACC
GTGCCTCCACCCGCCTGTAGATCTGGCAACGGACTCCGCGCTCCACTAGTATGTGTACCG
CCTGAAAGGGAGTCTTCGACCAATGGACGCCAATGTTTCGGAAGGTGTTCCTCGGACGAA
TACGCCTCTAACGTGGACGCGCAGCGTGAGGAAAAGCACTTCTCTTCGGCGTGCCTGTGC
CGTACGCATGGAGACCCTGAGTCTGGCATGTCGGTTGGAACGATAGGGTCCCGCGTTCAT
TGCTCCATCAACCGGTAATAATAAGCTCCTGGGCTCTACGAACACCACGGCTTCCCTGGG
AGCGTGGACTCCCCGGTTTTGAAAGATACCGTGCAGCCGTCTGCGGCCAGGCCTCGACGT
GAAATCGACCGGTACACCCAAGGAAATCCGCGGCTGTCGTATACCCCTGCCAAAGACGCA
AGTGCCTGAGGCCGCTTCCCCTCGCTTCCTGAATACCACCGTGTACACAATACCGTTATT
TAGTGGTGTGTAGGACACCACCGCCATAAACCAGACTTATCCCTACCCATACGTGCCACA
AAACGTCCTCAGGCCGTTACCGCCACGCCGGGACCTCAGCCTCGCACCCTCCTCCTTTTC
TCTTCTAGCTCCGTTGCTTAAGTCGTCGCACCCAATCACCCGGCAGTCGGACTGCGCGTT
GCTCACAAGCTGACTTCCTGCTCCCCCACGAAACGGGTCGTTAGTACTCATTCGCGTCTT
GCTCGACCCAAAGGTCCCTGTTTTCAATCACTCGAAAACGCTAGACTCCTCTACTGTACT
TGTGAGTGGTTAAAGCACACAAGCCGTCACTCCGTTCGCGCCCGCCGCCCTGGCCTTCGA
ACACGCCGCCCAGCCTGGCGCACGTCGGTCGAAGCCGCAGTTGCCGCACTCAGACCTCAG
TACTCGTGGCCCGCCCTCATAGAGTCGAGTGAACTTTCTACCCTTCGACCCGTCCGTTCT
CCGCGGCCCCCGTAGGAGGCCACACTATGTCACGACCCTATGATTCAGACTATAGCGACA
ACATGCAGAGCTAAGGGTTTCTGTCCACCCACGTCTTGGCGACCGGCCTGTCCGTCGCAT
GGCTGGAAGCTAGGCGCAGAGCACACACGACAAGGAAAATGTAGTATGCAAGAACTCCTT
GACGCTCCACATTCATCCTATCGCATCTTCGGCATAAGCCGGCAAGGTGGGCTGGTGCGT
ATGCCCTGGCATGGGCGGCCTATTATGGGAAGCGGAGTCGCGCGCATTTCGGGGATTTTG
GTGTCTCTTCGCAATTCCGCTTCGCGTCTTACCCAAACTCGCCACCTAGCGTCCGTTGCG
TCTAAACGATGGGTTCGTATGGGCTTCACTCTTGGCACTGTAATGTGTGACAGCCCTGTC
CAGGCAGTCTAGCCGCTACCCCTAGGTGTCAGGTGTGGGGAATAATTCTGGGCAATATAC
CGCGAAATCTAATCACTGCTCACCGTAACTGTTCCTGTGATCCCTTGTGCGCTAGCGAGT
ACTCCGAAGCGCACAGTCGCGCTTCAGCGGATCGCACCATATGTAGGGGACGCATGTGAG
AGCAGGTCGTGCTTCAACTCTAGGCGAGATTACGCACCATTTCGCATTCCGTGACTCGCG
CGCCTGGTGTGACGTGTACTTTCGATTGGTCTCTTCACCGCTCAGACTCGAAGTTACCTG
CGGTACATCAAAGACTGAAAAAGCC
>SRR349956 <unknown description>
CGGAGAGCTCCCCAGGCCAAATGACGAGCTCATGTCCCCTGCGGTCACTTAGCTATCTGT
TCTCAATCCCTGAGGTCACACAGCCTAGCTAGATAGTGGGGGCAACCCACACCAGCCATG
GAATCATATCTGTACACCATCAAACAAGCGTTTCGAAGCTGCGCCAGTCCTTGTGGGTCA
GCAACGCCCGGTGACCACTAAGCCAACCCGGCTTGTCTCGGAGAGCCCGAAGACACCTTT
TTTCGATTTTACCTGAATCCGCACGTTTCCCCTTTGTCGGGACACCCGGCAAACTACTCG
TCGGTCCCTCTTAGTTGGCGAAATTTGCAAGGTTTATCACGGTCGAATGAGAGCGGCGAT
GGCCACATTGATACTTCGCCCAATTTCGCCCTGACCCAGGTAACAATTGAGACACGCACC
TCGTCAAGTCCTAAGCCTACGTCGCGTAGGCTCCGGGTCACAACCTCGATATTTGCAAGG
AGAACACTGGATACCGATATCGGCACCCATTCGTGGTGCCTATCATTGAAACTAAACCCA
AGCATACCCCAAGCAAATCAGAGTCGAAGGCCTGCCACTGATCGCTGCATGTCTCAGAGG
AGATGTGTGAAAGCCACAAACTTAACGTTCTCCCCCCATCGGTTACCTTCTAGCCCGCCA
CTGAACAGCGACACGGCGGTCGCTTGCTCACGAGGATAACAAGGAATAGTCCAGGTGAAT
GGTGTGCTAGTGAACAACTGAGGAAATCATAGTGTACAATAATTCTATCTAGTGGATGTC
ATATTTGCGGTGCCAAAATCACTCGTCGATAAGCTCGGATTGTTCAACGTCAACCGAATC
ACGTGTTATAAGTCGGTTGTACGTTTGGCGGTGCCGTCAATGCCGCACTGAGCAATAATA
TAGACGAGCATCGCCATTATTTGCGTCTCGCCGGGTGTTCGCACAGCCAATATCGATACT
CGGCTCGTCATATGCTGGGGGGGCAGCTTAAGAGACTCTAGTCTCGTTTATTAACATAGC
TAAGGTCAGCAGCCTTTCTGGTCGGGGGCATCAACAATCCGGTGACGTGGCCCGGTAACG
GCCATGGAGGGGCGACACTCAAGCATTCTGGCCGAGATCTGCGAGCCCGTTTCTGGGCAG
CATCGTTAGCACCTGGATGTAAATCCGCTCCCGCGTTTCCGTCAGCTCACGGGAGTTTGC
GAGACGCGAGTGGGAACCGGGGACGGGGGCTCGCAGCAGCCAGGGCTGCCGACACTCGAC
ATGAGCGGCGTGCCGTCGCCCTCACTCACGTAACAGATTTATGGGAGAAGAGTATGGTGC
CCACTTGATCTTATATATCGGGGAAGGCCGAGGCACGCTAGATCAGTGCTGAATGCGACG
TTTCCTTGGGGGAGGGGCAAGCGGAATAGTGGTACCAGAGGAGAAGGCGTTACACGGTCG
AAAATGGGTTCCGGACGGGTTACTGGGCGGCAACTGCCGCTGGAATCAGCGCACCAGCAG
ATCCTACACACGGGAGTGCAGAAGTTTTCGGCCTAATGCTGACCCCGGGGTCTGTTCTGA
GCCGCACGGGCCATCAGATCTGCTTTACGAGGTCGGTCACGCCTCTAGTCTTGCTAGTAG
CCGCGGGTCGTGGCTCGCTATTCTCACTTTGTCGAATGCGCCGAGGAGTGGGGAAGAACC
AAAAAAACGACAACCATCACCTGTCTGAGGGGTCTGCGGAGCCAACTTCTAAGCTAGCAC
ATGTTGAGCGAAGCAAGTCATGCACTGAATATGGATGTAGGCAATTGTCAAGACTAATGA
GCTCCAGAGCCTTAGGTTAAGACCTATGACCGCGCACGAGGAAATGATGTATGATAACGC
ATTACCTAGCCAGAACTGAGTTCCGGTAGGAAATCGGTTCACACGCTCACAATGATGAGC
ACTCGATAGGGCCACGTATTGAATGCCCGGGCAGCCTCGGATGCTTGGGCGTATTAGCTT
GCTGGCCAGTCCACCTCAAGGAGCATGGAGCGCCGAAAACCATGAGCGTTCCGCCGACAA
ACCCCCATCCTCCCTCTGGAACCCGGAGGTTAGCGGTTCAACTGGCGCGGGGCCCGACGT
GGCCCGCGACCGATAAGCGGGCCGGTCGACAGGAACTCACTGAGGGGATAATCAGTTCCG
CCTCTGACGATTCCTGCCCAGGAAGTTGTGTTACCTGCAGGTCCCCTAGGGAGAGTACCT
GCTCAGACTTCTAGGTAACGAGACCCGGGAGGGCACACTCGGGGGAGGAGGCTAGTTTAC
TAGCCTCGTGGGTAGAACCCCCCTGGCAAGCTGCCCAGCACTCTGGTCCGCATGGGCGTT
CTTAGTCACCGGCCCTTTTCCAGCCGACCTATTCTGGCCGGCCCATCCATTCCCTATGGG
TGAGGTTGCGATCCGTCGGGGAATGGGGGTGAAGTCGAAGGCTAAGAGGCGTAGGCATAG
CCGCTGTTCTCACCGCGTTAACGAACACGCACGGCATTCCCACACGGATGAGTAGGGGCT
TACCAGTGGAAGTACGCCGTAAATCCATTCCTAAGGTGCGAAAGTGAGCCGGCGAGCAAG
TGGATGAGGTCGGGATGCCACAACTGGACACCTCGGTTTGCAGTTCCGTAACCGAGCGAG
TAACCTAATAGGAGGTACAGAATCTTAATATAGTGTAGCTGAAAACAGTGGCGTCTCAAG
GTCCGACGCGGGCACCAAGAGACTTAGTGCAAATTGGACGGCTCATAGTCTCTAAACACG
TGAGGCTTGCGCCCGCCCCCTGGGGCCGAAGACCGTCCCGATCGCCAAGCTGCGGTATAG
CTAATCCTCGTAGAGACGCCAACCCCTAACAGTCCGGAGACACGGAAGCTGCGCGGACAT
GAGATATGGGTCTGGATCATCATTGACCGGATACGTCACTGGTGTGAGTGCGTTCATGGA
GGTGCCGCACTGGAGCAACTGCAGACCTATGGACATACGGGGGGGCTGTAGATCTTTACA
GCCTGTACGACGCCCCGGCTGGACTCGCCAACGCAGTTCCCTATACTAGGTACAAGGATT
CGACCGGCGCGTATTATCCCGTAACCTGGAGCGCGGCGCTAGCCCGCTTACGCTCTATCG
TAGGGGAGGAACAGATAAGGATCGTCAGCCGCCGACCCGGAGAGCCTAAGCCATCAACTA
TTCGGCATCCTCCAGGTACGCCTACGAGTCACCTTGGCAGATGGGGGTCAGGGCCATAAC
AGTATTATGGTGGCAACACGTCTCATTCTTGGTAAGTAGTGCCCAATAGTCAACTTTTTC
TTTGACTTAATTGGGCACGTACTGCGACAATATCAGACGGAGTGACCCCACCGTTCGAAG
TCTCCAGAGGGACCCACGCGTATACGGAAGATCTACGAACTGTCGCACCGTAGCAGAGGA
CATCTAGCCACCCTCCTCCTTCGGGATGTGACGGGGGTGCACCCCTCGTCCCCCCCAGCG
TGCTAGCATGTAGGGGCTACAGTAGCTGGTAGCGGTGAGGTCGGCGAGCGAAAGAAAAGG
CGTATCGCAAGGGGTGAAGTGCTTAGGCTTGAATGTTGCATATTTTTCCCGAGGAAAGGC
TTTTGGTGGAGGAGGCCCGAAGTAGTCACGCCCGTTGCCTCTTCTATAGGGGGTAGTTGT
AGATGTTTATAATCAGACGACGTGGCTCCATACTGTTGTTTAGGCGCTCGCCACAGCTGT
CCATGGTGGCGCAGCCCACCCTAGATCAATCCGTCTACTAAAAAAAGTGACGACGCGCTA
GGTATTCATGGAGGCTAGTATAAAAGACTCAGCTGAGAAGCGTCGTAGATGCTCCCGGAG
GAGGCGTAAAACTGGACCTTTGAGGACCGAACGTTTCTCAGACATAGACTGGGGGCGGGC
TGCGAAACGGAGATGAAAACGGGATGCCAAAAGGAGCAGGGGTCTTTGACGCGCTCCAGC
GATAGAAATCAGCCGACAATCTGGCCAGTCGGATTACTACAGCCCCACCAAGCGCGCCCC
GAATGGAGGCGAGGGTACCAAGAAACGAAGACTGGCGGATCCAGTAGAAGCCGTTAACGA
AGAAGGCAGCCTCAAGAGTAAACGTTGGGGGGGCGAGCGGCGTGGGAGGGCCGTAAAGCA
TGGACCTCACTGCCCCCCGATCACGCCGGGGGCGGGCGGAGACCAACGACGACGCTTCGC
GTAGGCCCTCACGACGGTAATAACGGCAGGCTTAGGAGAAAGTCAGTTCCGGAGTTCGGC
ACTCGGCGCACAAGTTCGAACAGCCGGGCAGGGCGCAAGTAGTTGACTGTTTCTGACGGC
CACGGCTTCGCAGTCAGTCTCACATAGCCATCTTGGGAACGCTACTGCCCATCCTTGCGG
CGTCAACCAGGAACTCTGCGTGGGCGTCCGCAGAAGCCCGATATAATGTCTGAGGTTTCA
TAATAGCCATTTGAGCGTTAGGTACGGCGTTGAGAAGACTGACTTCTTTCCACACGAATG
GGAGGAAAAAGGCGGTACGAGTGTTTCAAGCAACCAAACGCCCCTCCCCTCTCCGCGACC
AGCGACGAAGGATTACCTAAGCAACGCTTTTTCGCGTAAATTATACTGGGACAATGAGCC
AGAGGACAGGTTCACTAGGACTAGTACCCCGGTACCAACACTTATCCACAGCGAGGGGGT
ATGTAGCCTTGGTCAATACTTGCGCTCAGGGCCAGCGTGTAGTGAACAGTCGCAAGCCGA
AGCCTCAGACTGCGTCAGGCGGCTTTTGAGGAGTACGAAACCGGCTCCACCGGCCAGCAG
CTAGTCATTAAAGGATGTGAACGGAAAGCGCCGACATCCGAGTTCGCACGTACTCAGGTG
AAGGTCGGCGCTTGCGGGGGACGACTACCGACTGGTGGTCCACGCAGGAGAGGCGAGGTT
GAATGTGAACGAGGAGGTCGCCTGTTTACGATGTCTGGGGCTACTTGGGACACTCTCGCA
ACCTTAACCTAGCTCAACCGTCGGCGGTGAGTTGTTTCTCAAATCCGTTTGCGCTGGGAG
AAGATTTTTCTTTCTGGATGTTTTTCGTTCTCCTTCTGTAGAATCTGAATTGGACGGTCA
GGCGTTGCAGGAGCCCCCGATCGTGGTGGTTTGCGGCTCACATATACGATTTGCTCCAAT
GCAGAACCACCTCGGCCACGTTCTCCCCCGCGATTTCGTATGGGGTCACAGCCCGCTGTG
GCCCGTTCGGAGTGAAGAGGGACGGAGCTACCGCCGTAATGGTTTTGCGCTGCGGTACAT
TCGTGAGTCCGACCCCCAAAGCCGTGAAGCATGTTCTACGCGGAGCCCCGCGCGGACCCC
TCTTTCCACCCGCATCCCTAACCCTTACGCCTGCGGATGCCGACTTGAGCTGCTAGTAAC
GACGTAGTGTGTCCGAGGCCATTGTATCGCGCCCTCAATCTAAGTTTTTGAGCTCGGTCC
CCAACCCTAGGCGCGCGGGCCCCGTGTGGGACTGTCTCATGGGCTTCCTGTAAAAGCGGC
ACGTGTTGAGCGTTTAGCATCTCTAGTCGTTGCATCACGATAGCGAGGGGGACCGGTCGA
ATGCTTCGGGCTTCGTCTTTCCTGTGTTTATCGTATCGTGGAGATTCACCTAAATCCTTC
GGTCGCTATGGTTACGGCAGGTGTCCCTCTGCTCCGTTCGTACAGCGGGACTTGGGTAGG
GATTTAATTACTGCTTCTCCATGAGGCGGTGCACGACCCGTCTCGTCGACCGGGATCAGG
CCCCCTCTTGTCGTCATGCTTCGGCTCATAGCACAACAACGGCGGAATGAACATTCCAGT
GACACGGCCCGGGGTCAAATCAGTACCTTACAGCGCAAGTGTTAGAAGTGGTGCTACGCA
TCCATCCCTACTAGATACGGCCGCGAGGCCATTTGGTGCAACAACGGTCCGTACTTGTGT
ACGGGTTCGCCCTACATCGCACAGTTAGCGCCTGCTCTCCGTAAATGAACCAGCCGCTAT
ATAACGATGTTATGCTTATGCGCGCACGGGAAGACTGATTTGGGGTAGTCGCTCTCGTGG
TTGCCTCCAGGCTGCTCGATGTGCCGCCGACGGTGAGAGCGTGTTGGTCAAAGTGGACCG
GGCGGCATGGCGACCTCCAAGCGGTACGAGATGGGATCCGCCATACCACCCTTACGGGAA
TAGCCCATGCTTAGTAGCTCTTCCTCCATCGGCCTTGGCTCAGTCATGCGTAATCCCGTC
CCCTCATGTTTCCTGCGTCTCGGCCTCCGTCCAATCGCTTCCTCCGAGGGTGTGGGACTC
AATAAGATTTTAAATCGTTTTCAGTTCGGCAACAACAGCTTCGAGTTCGGAGACTTTACC
GTGCCTCCACCCGCCTGTAGATCTGGCAACGGACTCCGCGCTCCACTAGTATGTGTACCG
CCTGAAAGGGAGTCTTCGACCAATGGACGCCAATGTTTCGGAAGGTGTTCCTCGGACGAA
TACGCCTCTAACGTGGACGCGCAGCGTGAGGAAAAGCACTTCTCTTCGGCGTGCCTGTGC
CGTACGCATGGAGACCCTGAGTCTGGCATGTCGGTTGGAACGATAGGGTCCCGCGTTCAT
TGCTCCATCAACCGGTAATAATAAGCTCCTGGGCTCTACGAACACCACGGCTTCCCTGGG
AGCGTGGACTCCCCGGTTTTGAAAGATACCGTGCAGCCGTCTGCGGCCAGGCCTCGACGT
GAAATCGACCGGTACACCCAAGGAAATCCGCGGCTGTCGTATACCCCTGCCAAAGACGCA
AGTGCCTGAGGCCGCTTCCCCTCGCTTCCTGAATACCACCGTGTACACAATACCGTTATT
TAGTGGTGTGTAGGACACCACCGCCATAAACCAGACTTATCCCTACCCATACGTGCCACA
AAACGTCCTCAGGCCGTTACCGCCACGCCGGGACCTCAGCCTCGCACCCTCCTCCTTTTC
TCTTCTAGCTCCGTTGCTTAAGTCGTCGCACCCAATCACCCGGCAGTCGGACTGCGCGTT
GCTCACAAGCTGACTTCCTGCTCCCCCACGAAACGGGTCGTTAGTACTCATTCGCGTCTT
GCTCGACCCAAAGGTCCCTGTTTTCAATCACTCGAAAACGCTAGACTCCTCTACTGTACT
TGTGAGTGGTTAAAGCACACAAGCCGTCACTCCGTTCGCGCCCGCCGCCCTGGCCTTCGA
ACACGCCGCCCAGCCTGGCGCACGTCGGTCGAAGCCGCAGTTGCCGCACTCAGACCTCAG
TACTCGTGGCCCGCCCTCATAGAGTCGAGTGAACTTTCTACCCTTCGACCCGTCCGTTCT
CCGCGGCCCCCGTAGGAGGCCACACTATGTCACGACCCTATGATTCAGACTATAGCGACA
ACATGCAGAGCTAAGGGTTTCTGTCCACCCACGTCTTGGCGACCGGCCTGTCCGTCGCAT
GGCTGGAAGCTAGGCGCAGAGCACACACGACAAGGAAAATGTAGTATGCAAGAACTCCTT
GACGCTCCACATTCATCCTATCGCATCTTCGGCATAAGCCGGCAAGGTGGGCTGGTGCGT
ATGCCCTGGCATGGGCGGCCTATTATGGGAAGCGGAGTCGCGCGCATTTCGGGGATTTTG
GTGTCTCTTCGCAATTCCGCTTCGCGTCTTACCCAAACTCGCCACCTAGCGTCCGTTGCG
TCTAAACGATGGGTTCGTATGGGCTTCACTCTTGGCACTGTAATGTGTGACAGCCCTGTC
CAGGCAGTCTAGCCGCTACCCCTAGGTGTCAGGTGTGGGGAATAATTCTGGGCAATATAC
CGCGAAATCTAATCACTGCTCACCGTAACTGTTCCTGTGATCCCTTGTGCGCTAGCGAGT
ACTCCGAAGCGCACAGTCGCGCTTCAGCGGATCGCACCATATGTAGGGGACGCATGTGAG
AGCAGGTCGTGCTTCAACTCTAGGCGAGATTACGCACCATTTCGCATTCCGTGACTCGCG
CGCCTGGTGTGACGTGTACTTTCGATTGGTCTCTTCACCGCTCAGACTCGAAGTTACCTG
CGGTACATCAAAGACTGAAAAAGCC
>SRR349957 <unknown description>
CGGAGAGCTCCCCAGGCCAAATGACGAGCTCATGTCCCCTGCGGTCACTTAGCTATCTGT
TCTCAATCCCTGAGGTCACACAGCCTAGCTAGATAGTGGGGGCAACCCACACCAGCCATG
GAATCATATCTGTACACCATCAAACAAGCGTTTCGAAGCTGCGCCAGTCCTTGTGGGTCA
GCAACGCCCGGTGACCACTAAGCCAACCCGGCTTGTCTCGGAGAGCCCGAAGACACCTTT
TTTCGATTTTACCTGAATCCGCACGTTTCCCCTTTGTCGGGACACCCGGCAAACTACTCG
TCGGTCCCTCTTAGTTGGCGAAATTTGCAAGGTTTATCACGGTCGAATGAGAGCGGCGAT
GGCCACATTGATACTTCGCCCAATTTCGCCCTGACCCAGGTAACAATTGAGACACGCACC
TCGTCAAGTCCTAAGCCTACGTCGCGTAGGCTCCGGGTCACAACCTCGATATTTGCAAGG
AGAACACTGGATACCGATATCGGCACCCATTCGTGGTGCCTATCATTGAAACTAAACCCA
AGCATACCCCAAGCAAATCAGAGTCGAAGGCCTGCCACTGATCGCTGCATGTCTCAGAGG
AGATGTGTGAAAGCCACAAACTTAACGTTCTCCCCCCATCGGTTACCTTCTAGCCCGCCA
CTGAACAGCGACACGGCGGTCGCTTGCTCACGAGGATAACAAGGAATAGTCCAGGTGAAT
GGTGTGCTAGTGAACAACTGAGGAAATCATAGTGTACAATAATTCTATCTAGTGGATGTC
ATATTTGCGGTGCCAAAATCACTCGTCGATAAGCTCGGATTGTTCAACGTCAACCGAATC
ACGTGTTATAAGTCGGTTGTACGTTTGGCGGTGCCGTCAATGCCGCACTGAGCAATAATA
TAGACGAGCATCGCCATTATTTGCGTCTCGCCGGGTGTTCGCACAGCCAATATCGATACT
CGGCTCGTCATATGCTGGGGGGGCAGCTTAAGAGACTCTAGTCTCGTTTATTAACATAGC
TAAGGTCAGCAGCCTTTCTGGTCGGGGGCATCAACAATCCGGTGACGTGGCCCGGTAACG
GCCATGGAGGGGCGACACTCAAGCATTCTGGCCGAGATCTGCGAGCCCGTTTCTGGGCAG
CATCGTTAGCACCTGGATGTAAATCCGCTCCCGCGTTTCCGTCAGCTCACGGGAGTTTGC
GAGACGCGAGTGGGAACCGGGGACGGGGGCTCGCAGCAGCCAGGGCTGCCGACACTCGAC
ATGAGCGGCGTGCCGTCGCCCTCACTCACGTAACAGATTTATGGGAGAAGAGTATGGTGC
CCACTTGATCTTATATATCGGGGAAGGCCGAGGCACGCTAGATCAGTGCTGAATGCGACG
TTTCCTTGGGGGAGGGGCAAGCGGAATAGTGGTACCAGAGGAGAAGGCGTTACACGGTCG
AAAATGGGTTCCGGACGGGTTACTGGGCGGCAACTGCCGCTGGAATCAGCGCACCAGCAG
ATCCTACACACGGGAGTGCAGAAGTTTTCGGCCTAATGCTGACCCCGGGGTCTGTTCTGA
GCCGCACGGGCCATCAGATCTGCTTTACGAGGTCGGTCACGCCTCTAGTCTTGCTAGTAG
CCGCGGGTCGTGGCTCGCTATTCTCACTTTGTCGAATGCGCCGAGGAGTGGGGAAGAACC
AAAAAAACGACAACCATCACCTGTCTGAGGGGTCTGCGGAGCCAACTTCTAAGCTAGCAC
ATGTTGAGCGAAGCAAGTCATGCACTGAATATGGATGTAGGCAATTGTCAAGACTAATGA
GCTCCAGAGCCTTAGGTTAAGACCTATGACCGCGCACGAGGAAATGATGTATGATAACGC
ATTACCTAGCCAGAACTGAGTTCCGGTAGGAAATCGGTTCACACGCTCACAATGATGAGC
ACTCGATAGGGCCACGTATTGAATGCCCGGGCAGCCTCGGATGCTTGGGCGTATTAGCTT
GCTGGCCAGTCCACCTCAAGGAGCATGGAGCGCCGAAAACCATGAGCGTTCCGCCGACAA
ACCCCCATCCTCCCTCTGGAACCCGGAGGTTAGCGGTTCAACTGGCGCGGGGCCCGACGT
GGCCCGCGACCGATAAGCGGGCCGGTCGACAGGAACTCACTGAGGGGATAATCAGTTCCG
CCTCTGACGATTCCTGCCCAGGAAGTTGTGTTACCTGCAGGTCCCCTAGGGAGAGTACCT
GCTCAGACTTCTAGGTAACGAGACCCGGGAGGGCACACTCGGGGGAGGAGGCTAGTTTAC
TAGCCTCGTGGGTAGAACCCCCCTGGCAAGCTGCCCAGCACTCTGGTCCGCATGGGCGTT
CTTAGTCACCGGCCCTTTTCCAGCCGACCTATTCTGGCCGGCCCATCCATTCCCTATGGG
TGAGGTTGCGATCCGTCGGGGAATGGGGGTGAAGTCGAAGGCTAAGAGGCGTAGGCATAG
CCGCTGTTCTCACCGCGTTAACGAACACGCACGGCATTCCCACACGGATGAGTAGGGGCT
TACCAGTGGAAGTACGCCGTAAATCCATTCCTAAGGTGCGAAAGTGAGCCGGCGAGCAAG
TGGATGAGGTCGGGATGCCACAACTGGACACCTCGGTTTGCAGTTCCGTAACCGAGCGAG
TAACCTAATAGGAGGTACAGAATCTTAATATAGTGTAGCTGAAAACAGTGGCGTCTCAAG
GTCCGACGCGGGCACCAAGAGACTTAGTGCAAATTGGACGGCTCATAGTCTCTAAACACG
TGAGGCTTGCGCCCGCCCCCTGGGGCCGAAGACCGTCCCGATCGCCAAGCTGCGGTATAG
CTAATCCTCGTAGAGACGCCAACCCCTAACAGTCCGGAGACACGGAAGCTGCGCGGACAT
GAGATATGGGTCTGGATCATCATTGACCGGATACGTCACTGGTGTGAGTGCGTTCATGGA
GGTGCCGCACTGGAGCAACTGCAGACCTATGGACATACGGGGGGGCTGTAGATCTTTACA
GCCTGTACGACGCCCCGGCTGGACTCGCCAACGCAGTTCCCTATACTAGGTACAAGGATT
CGACCGGCGCGTATTATCCCGTAACCTGGAGCGCGGCGCTAGCCCGCTTACGCTCTATCG
TAGGGGAGGAACAGATAAGGATCGTCAGCCGCCGACCCGGAGAGCCTAAGCCATCAACTA
TTCGGCATCCTCCAGGTACGCCTACGAGTCACCTTGGCAGATGGGGGTCAGGGCCATAAC
AGTATTATGGTGGCAACACGTCTCATTCTTGGTAAGTAGTGCCCAATAGTCAACTTTTTC
TTTGACTTAATTGGGCACGTACTGCGACAATATCAGACGGAGTGACCCCACCGTTCGAAG
TCTCCAGAGGGACCCACGCGTATACGGAAGATCTACGAACTGTCGCACCGTAGCAGAGGA
CATCTAGCCACCCTCCTCCTTCGGGATGTGACGGGGGTGCACCCCTCGTCCCCCCCAGCG
TGCTAGCATGTAGGGGCTACAGTAGCTGGTAGCGGTGAGGTCGGCGAGCGAAAGAAAAGG
CGTATCGCAAGGGGTGAAGTGCTTAGGCTTGAATGTTGCATATTTTTCCCGAGGAAAGGC
TTTTGGTGGAGGAGGCCCGAAGTAGTCACGCCCGTTGCCTCTTCTATAGGGGGTAGTTGT
AGATGTTTATAATCAGACGACGTGGCTCCATACTGTTGTTTAGGCGCTCGCCACAGCTGT
CCATGGTGGCGCAGCCCACCCTAGATCAATCCGTCTACTAAAAAAAGTGACGACGCGCTA
GGTATTCATGGAGGCTAGTATAAAAGACTCAGCTGAGAAGCGTCGTAGATGCTCCCGGAG
GAGGCGTAAAACTGGACCTTTGAGGACCGAACGTTTCTCAGACATAGACTGGGGGCGGGC
TGCGAAACGGAGATGAAAACGGGATGCCAAAAGGAGCAGGGGTCTTTGACGCGCTCCAGC
GATAGAAATCAGCCGACAATCTGGCCAGTCGGATTACTACAGCCCCACCAAGCGCGCCCC
GAATGGAGGCGAGGGTACCAAGAAACGAAGACTGGCGGATCCAGTAGAAGCCGTTAACGA
AGAAGGCAGCCTCAAGAGTAAACGTTGGGGGGGCGAGCGGCGTGGGAGGGCCGTAAAGCA
TGGACCTCACTGCCCCCCGATCACGCCGGGGGCGGGCGGAGACCAACGACGACGCTTCGC
GTAGGCCCTCACGACGGTAATAACGGCAGGCTTAGGAGAAAGTCAGTTCCGGAGTTCGGC
ACTCGGCGCACAAGTTCGAACAGCCGGGCAGGGCGCAAGTAGTTGACTGTTTCTGACGGC
CACGGCTTCGCAGTCAGTCTCACATAGCCATCTTGGGAACGCTACTGCCCATCCTTGCGG
CGTCAACCAGGAACTCTGCGTGGGCGTCCGCAGAAGCCCGATATAATGTCTGAGGTTTCA
TAATAGCCATTTGAGCGTTAGGTACGGCGTTGAGAAGACTGACTTCTTTCCACACGAATG
GGAGGAAAAAGGCGGTACGAGTGTTTCAAGCAACCAAACGCCCCTCCCCTCTCCGCGACC
AGCGACGAAGGATTACCTAAGCAACGCTTTTTCGCGTAAATTATACTGGGACAATGAGCC
AGAGGACAGGTTCACTAGGACTAGTACCCCGGTACCAACACTTATCCACAGCGAGGGGGT
ATGTAGCCTTGGTCAATACTTGCGCTCAGGGCCAGCGTGTAGTGAACAGTCGCAAGCCGA
AGCCTCAGACTGCGTCAGGCGGCTTTTGAGGAGTACGAAACCGGCTCCACCGGCCAGCAG
CTAGTCATTAAAGGATGTGAACGGAAAGCGCCGACATCCGAGTTCGCACGTACTCAGGTG
AAGGTCGGCGCTTGCGGGGGACGACTACCGACTGGTGGTCCACGCAGGAGAGGCGAGGTT
GAATGTGAACGAGGAGGTCGCCTGTTTACGATGTCTGGGGCTACTTGGGACACTCTCGCA
ACCTTAACCTAGCTCAACCGTCGGCGGTGAGTTGTTTCTCAAATCCGTTTGCGCTGGGAG
AAGATTTTTCTTTCTGGATGTTTTTCGTTCTCCTTCTGTAGAATCTGAATTGGACGGTCA
GGCGTTGCAGGAGCCCCCGATCGTGGTGGTTTGCGGCTCACATATACGATTTGCTCCAAT
GCAGAACCACCTCGGCCACGTTCTCCCCCGCGATTTCGTATGGGGTCACAGCCCGCTGTG
GCCCGTTCGGAGTGAAGAGGGACGGAGCTACCGCCGTAATGGTTTTGCGCTGCGGTACAT
TCGTGAGTCCGACCCCCAAAGCCGTGAAGCATGTTCTACGCGGAGCCCCGCGCGGACCCC
TCTTTCCACCCGCATCCCTAACCCTTACGCCTGCGGATGCCGACTTGAGCTGCTAGTAAC
GACGTAGTGTGTCCGAGGCCATTGTATCGCGCCCTCAATCTAAGTTTTTGAGCTCGGTCC
CCAACCCTAGGCGCGCGGGCCCCGTGTGGGACTGTCTCATGGGCTTCCTGTAAAAGCGGC
ACGTGTTGAGCGTTTAGCATCTCTAGTCGTTGCATCACGATAGCGAGGGGGACCGGTCGA
ATGCTTCGGGCTTCGTCTTTCCTGTGTTTATCGTATCGTGGAGATTCACCTAAATCCTTC
GGTCGCTATGGTTACGGCAGGTGTCCCTCTGCTCCGTTCGTACAGCGGGACTTGGGTAGG
GATTTAATTACTGCTTCTCCATGAGGCGGTGCACGACCCGTCTCGTCGACCGGGATCAGG
CCCCCTCTTGTCGTCATGCTTCGGCTCATAGCACAACAACGGCGGAATGAACATTCCAGT
GACACGGCCCGGGGTCAAATCAGTACCTTACAGCGCAAGTGTTAGAAGTGGTGCTACGCA
TCCATCCCTACTAGATACGGCCGCGAGGCCATTTGGTGCAACAACGGTCCGTACTTGTGT
ACGGGTTCGCCCTACATCGAACAGTTAGCGCCTGCTCTCCGTAAATGAACCAGCCGCTAT
ATAACGATGTTATGCTTATGCGCGCACGGGAAGACTGATTTGGGGTAGTCGCTCTCGTGG
TTGCCTCCAGGCTGCTCGATGTGCCGCCGACGGTGAGAGCGTGTTGGTCAAAGTGGACCG
GGCGGCATGGCGACCTCCAAGCGGTACGAGATGGGATCCGCCATACCACCCTTACGGGAA
TAGCCCATGCTTAGTAGCTCTTCCTCCATCGGCCTTGGCTCAGTCATGCGTAATCCCGTC
CCCTCATGTTTCCTGCGTCTCGGCCTCCGTCCAATCGCTTCCTCCGAGGGTGTGGGACTC
AATAAGATTTTAAATCGTTTTCAGTTCGGCAACAACAGCTTCGAGTTCGGAGACTTTACC
GTGCCTCCACCCGCCTGTAGATCTGGCAACGGACTCCGCGCTCCACTAGTATGTGTACCG
CCTGAAAGGGAGTCTTCGACCAATGGACGCCAATGTTTCGGAAGGTGTTCCTCGGACGAA
TACGCCTCTAACGTGGACGCGCAGCGTGAGGAAAAGCACTTCTCTTCGGCGTGCCTGTGC
CGTACGCATGGAGACCCTGAGTCTGGCATGTCGGTTGGAACGATAGGGTCCCGCGTTCAT
TGCTCCATCAACCGGTAATAATAAGCTCCTGGGCTCTACGAACACCACGGCTTCCCTGGG
AGCGTGGACTCCCCGGTTTTGAAAGATACCGTGCAGCCGTCTGCGGCCAGGCCTCGACGT
GAAATCGACCGGTACACCCAAGGAAATCCGCGGCTGTCGTATACCCCTGCCAAAGACGCA
AGTGCCTGAGGCCGCTTCCCCTCGCTTCCTGAATACCACCGTGTACACAATACCGTTATT
TAGTGGTGTGTAGGACACCACCGCCATAAACCAGACTTATCCCTACCCATACGTGCCACA
AAACGTCCTCAGGCCGTTACCGCCACGCCGGGACCTCAGCCTCGCACCCTCCTCCTTTTC
TCTTCTAGCTCCGTTGCTTAAGTCGTCGCACCCAATCACCCGGCAGTCGGACTGCGCGTT
GCTCACAAGCTGACTTCCTGCTCCCCCACGAAACGGGTCGTTAGTACTCATTCGCGTCTT
GCTCGACCCAAAGGTCCCTGTTTTCAATCACTCGAAAACGCTAGACTCCTCTACTGTACT
TGTGAGTGGTTAAAGCACACAAGCCGTCACTCCGTTCGCGCCCGCCGCCCTGGCCTTCGA
ACACGCCGCCCAGCCTGGCGCACGTCGGTCGAAGCCGCAGTTGCCGCACTCAGACCTCAG
TACTCGTGGCCCGCCCTCATAGAGTCGAGTGAACTTTCTACCCTTCGACCCGTCCGTTCT
CCGCGGCCCCCGTAGGAGGCCACACTATGTCACGACCCTATGATTCAGACTATAGCGACA
ACATGCAGAGCTAAGGGTTTCTGTCCACCCACGTCTTGGCGACCGGCCTGTCCGTCGCAT
GGCTGGAAGCTAGGCGCAGAGCACACACGACAAGGAAAATGTAGTATGCAAGAACTCCTT
GACGCTCCACATTCATCCTATCGCATCTTCGGCATAAGCCGGCAAGGTGGGCTGGTGCGT
ATGCCCTGGCATGGGCGGCCTATTATGGGAAGCGGAGTCGCGCGCATTTCGGGGATTTTG
GTGTCTCTTCGCAATTCCGCTTCGCGTCTTACCCAAACTCGCCACCTAGCGTCCGTTGCG
TCTAAACGATGGGTTCGTATGGGCTTCACTCTTGGCACTGTAATGTGTGACAGCCCTGTC
CAGGCAGTCTAGCCGCTACCCCTAGGTGTCAGGTGTGGGGAATAATTCTGGGCAATATAC
CGCGAAATCTAATCACTGCTCACCGTAACTGTTCCTGTGATCCCTTGTGCGCTAGCGAGT
ACTCCGAAGCGCACAGTCGCGCTTCAGCGGATCGCACCATATGTAGGGGACGCATGTGAG
AGCAGGTCGTGCTTCAACTCTAGGCGAGATTACGCACCATTTCGCATTCCGTGACTCGCG
CGCCTGGTGTGACGTGTACTTTCGATTGGTCTCTTCACCGCTCAGACTCGAAGTTACCTG
CGGTACATCAAAGACTGAAAAAGCC
>SRR349958 <unknown description>
CGGAGAGCTCCCCAGGCCAAATGACGAGCTCATGTCCCCTGCGGTCACTTAGCTATCTGT
TCTCAATCCCTGAGGTCACACAGCCTAGCTAGATAGTGGGGGCAACCCACACCAGCCATG
GAATCATATCTGTACACCATCAAACAAGCGTTTCGAAGCTGCGCCAGTCCTTGTGGGTCA
GCAACGCCCGGTGACCACTAAGCCAACCCGGCTTGTCTCGGAGAGCCCGAAGACACCTTT
TTTCGATTTTACCTGAATCCGCACGTTTCCCCTTTGTCGGGACACCCGGCAAACTACTCG
TCGGTCCCTCTTAGTTGGCGAAATTTGCAAGGTTTATCACGGTCGAATGAGAGCGGCGAT
GGCCACATTGATACTTCGCCCAATTTCGCCCTGACCCAGGTAACAATTGAGACACGCACC
TCGTCAAGTCCTAAGCCTACGTCGCGTAGGCTCCGGGTCACAACCTCGATATTTGCAAGG
AGAACACTGGATACCGATATCGGCACCCATTCGTGGTGCCTATCATTGAAACTAAACCCA
AGCATACCCCAAGCAAATCAGAGTCGAAGGCCTGCCACTGATCGCTGCATGTCTCAGAGG
AGATGTGTGAAAGCCACAAACTTAACGTTCTCCCCCCATCGGTTACCTTCTAGCCCGCCA
CTGAACAGCGACACGGCGGTCGCTTGCTCACGAGGATAACAAGGAATAGTCCAGGTGAAT
GGTGTGCTAGTGAACAACTGAGGAAATCATAGTGTACAATAATTCTATCTAGTGGATGTC
ATATTTGCGGTGCCAAAATCACTCGTCGATAAGCTCGGATTGTTCAACGTCAACCGAATC
ACGTGTTATAAGTCGGTTGTACGTTTGGCGGTGCCGTCAATGCCGCACTGAGCAATAATA
TAGACGAGCATCGCCATTATTTGCGTCTCGCCGGGTGTTCGCACAGCCAATATCGATACT
CGGCTCGTCATATGCTGGGGGGGCAGCTTAAGAGACTCTAGTCTCGTTTATTAACATAGC
TAAGGTCAGCAGCCTTTCTGGTCGGGGGCATCAACAATCCGGTGACGTGGCCCGGTAACG
GCCATGGAGGGGCGACACTCAAGCATTCTGGCCGAGATCTGCGAGCCCGTTTCTGGGCAG
CATCGTTAGCACCTGGATGTAAATCCGCTCCCGCGTTTCCGTCAGCTCACGGGAGTTTGC
GAGACGCGAGTGGGAACCGGGGACGGGGGCTCGCAGCAGCCAGGGCTGCCGACACTCGAC
ATGAGCGGCGTGCCGTCGCCCTCACTCACGTAACAGATTTATGGGAGAAGAGTATGGTGC
CCACTTGATCTTATATATCGGGGAAGGCCGAGGCACGCTAGATCAGTGCTGAATGCGACG
TTTCCTTGGGGGAGGGGCAAGCGGAATAGTGGTACCAGAGGAGAAGGCGTTACACGGTCG
AAAATGGGTTCCGGACGGGTTACTGGGCGGCAACTGCCGCTGGAATCAGCGCACCAGCAG
ATCCTACACACGGGAGTGCAGAAGTTTTCGGCCTAATGCTGACCCCGGGGTCTGTTCTGA
GCCGCACGGGCCATCAGATCTGCTTTACGAGGTCGGTCACGCCTCTAGTCTTGCTAGTAG
CCGCGGGTCGTGGCTCGCTATTCTCACTTTGTCGAATGCGCCGAGGAGTGGGGAAGAACC
AAAAAAACGACAACCATCACCTGTCTGAGGGGTCTGCGGAGCCAACTTCTAAGCTAGCAC
ATGTTGAGCGAAGCAAGTCATGCACTGAATATGGATGTAGGCAATTGTCAAGACTAATGA
GCTCCAGAGCCTTAGGTTAAGACCTATGACCGCGCACGAGGAAATGATGTATGATAACGC
ATTACCTAGCCAGAACTGAGTTCCGGTAGGAAATCGGTTCACACGCTCACAATGATGAGC
ACTCGATAGGGCCACGTATTGAATGCCCGGGCAGCCTCGGATGCTTGGGCGTATTAGCTT
GCTGGCCAGTCCACCTCAAGGAGCATGGAGCGCCGAAAACCATGAGCGTTCCGCCGACAA
ACCCCCATCCTCCCTCTGGAACCCGGAGGTTAGCGGTTCAACTGGCGCGGGGCCCGACGT
GGCCCGCGACCGATAAGCGGGCCGGTCGACAGGAACTCACTGAGGGGATAATCAGTTCCG
CCTCTGACGATTCCTGCCCAGGAAGTTGTGTTACCTGCAGGTCCCCTAGGGAGAGTACCT
GCTCAGACTTCTAGGTAACGAGACCCGGGAGGGCACACTCGGGGGAGGAGGCTAGTTTAC
TAGCCTCGTGGGTAGAACCCCCCTGGCAAGCTGCCCAGCACTCTGGTCCGCATGGGCGTT
CTTAGTCACCGGCCCTTTTCCAGCCGACCTATTCTGGCCGGCCCATCCATTCCCTATGGG
TGAGGTTGCGATCCGTCGGGGAATGGGGGTGAAGTCGAAGGCTAAGAGGCGTAGGCATAG
CCGCTGTTCTCACCGCGTTAACGAACACGCACGGCATTCCCACACGGATGAGTAGGGGCT
TACCAGTGGAAGTACGCCGTAAATCCATTCCTAAGGTGCGAAAGTGAGCCGGCGAGCAAG
TGGATGAGGTCGGGATGCCACAACTGGACACCTCGGTTTGCAGTTCCGTAACCGAGCGAG
TAACCTAATAGGAGGTACAGAATCTTAATATAGTGTAGCTGAAAACAGTGGCGTCTCAAG
GTCCGACGCGGGCACCAAGAGACTTAGTGCAAATTGGACGGCTCATAGTCTCTAAACACG
TGAGGCTTGCGCCCGCCCCCTGGGGCCGAAGACCGTCCCGATCGCCAAGCTGCGGTATAG
CTAATCCTCGTAGAGACGCCAACCCCTAACAGTCCGGAGACACGGAAGCTGCGCGGACAT
GAGATATGGGTCTGGATCATCATTGACCGGATACGTCACTGGTGTGAGTGCGTTCATGGA
GGTGCCGCACTGGAGCAACTGCAGACCTATGGACATACGGGGGGGCTGTAGATCTTTACA
GCCTGTACGACGCCCCGGCTGGACTCGCCAACGCAGTTCCCTATACTAGGTACAAGGATT
CGACCGGCGCGTATTATCCCGTAACCTGGAGCGCGGCGCTAGCCCGCTTACGCTCTATCG
TAGGGGAGGAACAGATAAGGATCGTCAGCCGCCGACCCGGAGAGCCTAAGCCATCAACTA
TTCGGCATCCTCCAGGTACGCCTACGAGTCACCTTGGCAGATGGGGGTCAGGGCCATAAC
AGTATTATGGTGGCAACACGTCTCATTCTTGGTAAGTAGTGCCCAATAGTCAACTTTTTC
TTTGACTTAATTGGGCACGTACTGCGACAATATCAGACGGAGTGACCCCACCGTTCGAAG
TCTCCAGAGGGACCCACGCGTATACGGAAGATCTACGAACTGTCGCACCGTAGCAGAGGA
CATCTAGCCACCCTCCTCCTTCGGGATGTGACGGGGGTGCACCCCTCGTCCCCCCCAGCG
TGCTAGCATGTAGGGGCTACAGTAGCTGGTAGCGGTGAGGTCGGCGAGCGAAAGAAAAGG
CGTATCGCAAGGGGTGAAGTGCTTAGGCTTGAATGTTGCATATTTTTCCCGAGGAAAGGC
TTTTGGTGGAGGAGGCCCGAAGTAGTCACGCCCGTTGCCTCTTCTATAGGGGGTAGTTGT
AGATGTTTATAATCAGACGACGTGGCTCCATACTGTTGTTTAGGCGCTCGCCACAGCTGT
CCATGGTGGCGCAGCCCACCCTAGATCAATCCGTCTACTAAAAAAAGTGACGACGCGCTA
GGTATTCATGGAGGCTAGTATAAAAGACTCAGCTGAGAAGCGTCGTAGATGCTCCCGGAG
GAGGCGTAAAACTGGACCTTTGAGGACCGAACGTTTCTCAGACATAGACTGGGGGCGGGC
TGCGAAACGGAGATGAAAACGGGATGCCAAAAGGAGCAGGGGTCTTTGACGCGCTCCAGC
GATAGAAATCAGCCGACAATCTGGCCAGTCGGATTACTACAGCCCCACCAAGCGCGCCCC
GAATGGAGGCGAGGGTACCAAGAAACGAAGACTGGCGGATCCAGTAGAAGCCGTTAACGA
AGAAGGCAGCCTCAAGAGTAAACGTTGGGGGGGCGAGCGGCGTGGGAGGGCCGTAAAGCA
TGGACCTCACTGCCCCCCGATCACGCCGGGGGCGGGCGGAGACCAACGACGACGCTTCGC
GTAGGCCCTCACGACGGTAATAACGGCAGGCTTAGGAGAAAGTCAGTTCCGGAGTTCGGC
ACTCGGCGCACAAGTTCGAACAGCCGGGCAGGGCGCAAGTAGTTGACTGTTTCTGACGGC
CACGGCTTCGCAGTCAGTCTCACATAGCCATCTTGGGAACGCTACTGCCCATCCTTGCGG
CGTCAACCAGGAACTCTGCGTGGGCGTCCGCAGAAGCCCGATATAATGTCTGAGGTTTCA
TAATAGCCATTTGAGCGTTAGGTACGGCGTTGAGAAGACTGACTTCTTTCCACACGAATG
GGAGGAAAAAGGCGGTACGAGTGTTTCAAGCAACCAAACGCCCCTCCCCTCTCCGCGACC
AGCGACGAAGGATTACCTAAGCAACGCTTTTTCGCGTAAATTATACTGGGACAATGAGCC
AGAGGACAGGTTCACTAGGACTAGTACCCCGGTACCAACACTTATCCACAGCGAGGGGGT
ATGTAGCCTTGGTCAATACTTGCGCTCAGGGCCAGCGTGTAGTGAACAGTCGCAAGCCGA
AGCCTCAGACTGCGTCAGGCGGCTTTTGAGGAGTACGAAACCGGCTCCACCGGCCAGCAG
CTAGTCATTAAAGGATGTGAACGGAAAGCGCCGACATCCGAGTTCGCACGTACTCAGGTG
AAGGTCGGCGCTTGCGGGGGACGACTACCGACTGGTGGTCCACGCAGGAGAGGCGAGGTT
GAATGTGAACGAGGAGGTCGCCTGTTTACGATGTCTGGGGCTACTTGGGACACTCTCGCA
ACCTTAACCTAGCTCAACCGTCGGCGGTGAGTTGTTTCTCAAATCCGTTTGCGCTGGGAG
AAGATTTTTCTTTCTGGATGTTTTTCGTTCTCCTTCTGTAGAATCTGAATTGGACGGTCA
GGCGTTGCAGGAGCCCCCGATCGTGGTGGTTTGCGGCTCACATATACGATTTGCTCCAAT
GCAGAACCACCTCGGCCACGTTCTCCCCCGCGATTTCGTATGGGGTCACAGCCCGCTGTG
GCCCGTTCGGAGTGAAGAGGGACGGAGCTACCGCCGTAATGGTTTTGCGCTGCGGTACAT
TCGTGAGTCCGACCCCCAAAGCCGTGAAGCATGTTCTACGCGGAGCCCCGCGCGGACCCC
TCTTTCCACCCGCATCCCTAACCCTTACGCCTGCGGATGCCGACTTGAGCTGCTAGTAAC
GACGTAGTGTGTCCGAGGCCATTGTATCGCGCCCTCAATCTAAGTTTTTGAGCTCGGTCC
CCAACCCTAGGCGCGCGGGCCCCGTGTGGGACTGTCTCATGGGCTTCCTGTAAAAGCGGC
ACGTGTTGAGCGTTTAGCATCTCTAGTCGTTGCATCACGATAGCGAGGGGGACCGGTCGA
ATGCTTCGGGCTTCGTCTTTCCTGTGTTTATCGTATCGTGGAGATTCACCTAAATCCTTC
GGTCGCTATGGTTACGGCAGGTGTCCCTCTGCTCCGTTCGTACAGCGGGACTTGGGTAGG
GATTTAATTACTGCTTCTCCATGAGGCGGTGCACGACCCGTCTCGTCGACCGGGATCAGG
CCCCCTCTTGTCGTCATGCTTCGGCTCATAGCACAACAACGGCGGAATGAACATTCCAGT
GACACGGCCCGGGGTCAAATCAGTACCTTACAGCGCAAGTGTTAGAAGTGGTGCTACGCA
TCCATCCCTACTAGATACGGCCGCGAGGCCATTTGGTGCAACAACGGTCCGTACTTGTGT
ACGGGTTCGCCCTACATCGCACAGTTAGCGCCTGCTCTCCGTAAATGAACCAGCCGCTAT
ATAACGATGTTATGCTTATGCGCGCACGGGAAGACTGATTTGGGGTAGTCGCTCTCGTGG
TTGCCTCCAGGCTGCTCGATGTGCCGCCGACGGTGAGAGCGTGTTGGTCAAAGTGGACCG
GGCGGCATGGCGACCTCCAAGCGGTACGAGATGGGATCCGCCATACCACCCTTACGGGAA
TAGCCCATGCTTAGTAGCTCTTCCTCCATCGGCCTTGGCTCAGTCATGCGTAATCCCGTC
CCCTCATGTTTCCTGCGTCTCGGCCTCCGTCCAATCGCTTCCTCCGAGGGTGTGGGACTC
AATAAGATTTTAAATCGTTTTCAGTTCGGCAACAACAGCTTCGAGTTCGGAGACTTTACC
GTGCCTCCACCCGCCTGTAGATCTGGCAACGGACTCCGCGCTCCACTAGTATGTGTACCG
CCTGAAAGGGAGTCTTCGACCAATGGACGCCAATGTTTCGGAAGGTGTTCCTCGGACGAA
TACGCCTCTAACGTGGACGCGCAGCGTGAGGAAAAGCACTTCTCTTCGGCGTGCCTGTGC
CGTACGCATGGAGACCCTGAGTCTGGCATGTCGGTTGGAACGATAGGGTCCCGCGTTCAT
TGCTCCATCAACCGGTAATAATAAGCTCCTGGGCTCTACGAACACCACGGCTTCCCTGGG
AGCGTGGACTCCCCGGTTTTGAAAGATACCGTGCAGCCGTCTGCGGCCAGGCCTCGACGT
GAAATCGACCGGTACACCCAAGGAAATCCGCGGCTGTCGTATACCCCTGCCAAAGACGCA
AGTGCCTGAGGCCGCTTCCCCTCGCTTCCTGAATACCACCGTGTACACAATACCGTTATT
TAGTGGTGTGTAGGACACCACCGCCATAAACCAGACTTATCCCTACCCATACGTGCCACA
AAACGTCCTCAGGCCGTTACCGCCACGCCGGGACCTCAGCCTCGCACCCTCCTCCTTTTC
TCTTCTAGCTCCGTTGCTTAAGTCGTCGCACCCAATCACCCGGCAGTCGGACTGCGCGTT
GCTCACAAGCTGACTTCCTGCTCCCCCACGAAACGGGTCGTTAGTACTCATTCGCGTCTT
GCTCGACCCAAAGGTCCCTGTTTTCAATCACTCGAAAACGCTAGACTCCTCTACTGTACT
TGTGAGTGGTTAAAGCACACAAGCCGTCACTCCGTTCGCGCCCGCCGCCCTGGCCTTCGA
ACACGCCGCCCAGCCTGGCGCACGTCGGTCGAAGCCGCAGTTGCCGCACTCAGACCTCAG
TACTCGTGGCCCGCCCTCATAGAGTCGAGTGAACTTTCTACCCTTCGACCCGTCCGTTCT
CCGCGGCCCCCGTAGGAGGCCACACTATGTCACGACCCTATGATTCAGACTATAGCGACA
ACATGCAGAGCTAAGGGTTTCTGTCCACCCACGTCTTGGCGACCGGCCTGTCCGTCGCAT
GGCTGGAAGCTAGGCGCAGAGCACACACGACAAGGAAAATGTAGTATGCAAGAACTCCTT
GACGCTCCACATTCATCCTATCGCATCTTCGGCATAAGCCGGCAAGGTGGGCTGGTGCGT
ATGCCCTGGCATGGGCGGCCTATTATGGGAAGCGGAGTCGCGCGCATTTCGGGGATTTTG
GTGTCTCTTCGCAATTCCGCTTCGCGTCTTACCCAAACTCGCCACCTAGCGTCCGTTGCG
TCTAAACGATGGGTTCGTATGGGCTTCACTCTTGGCACTGTAATGTGTGACAGCCCTGTC
CAGGCAGTCTAGCCGCTACCCCTAGGTGTCAGGTGTGGGGAATAATTCTGGGCAATATAC
CGCGAAATCTAATCACTGCTCACCGTAACTGTTCCTGTGATCCCTTGTGCGCTAGCGAGT
ACTCCGAAGCGCACAGTCGCGCTTCAGCGGATCGCACCATATGTAGGGGACGCATGTGAG
AGCAGGTCGTGCTTCAACTCTAGGCGAGATTACGCACCATTTCGCATTCCGTGACTCGCG
CGCCTGGTGTGACGTGTACTTTCGATTGGTCTCTTCACCGCTCAGACTCGAAGTTACCTG
CGGTACATCAAAGACTGAAAAAGCC
>SRR349959 <unknown description>
CGGAGAGCTCCCCAGGCCAAATGACGAGCTCATGTCCCCTGCGGTCACTTAGCTATCTGT
TCTCAATCCCTGAGGTCACACAGCCTAGCTAGATAGTGGGGGCAACCCACACCAGCCATG
GAATCATATCTGTACACCATCAAACAAGCGTTTCGAAGCTGCGCCAGTCCTTGTGGGTCA
GCAACGCCCGGTGACCACTAAGCCAACCCGGCTTGTCTCGGAGAGCCCGAAGACACCTTT
TTTCGATTTTACCTGAATCCGCACGTTTCCCCTTTGTCGGGACACCCGGCAAACTACTCG
TCGGTCCCTCTTAGTTGGCGAAATTTGCAAGGTTTATCACGGTCGAATGAGAGCGGCGAT
GGCCACATTGATACTTCGCCCAATTTCGCCCTGACCCAGGTAACAATTGAGACACGCACC
TCGTCAAGTCCTAAGCCTACGTCGCGTAGGCTCCGGGTCACAACCTCGATATTTGCAAGG
AGAACACTGGATACCGATATCGGCACCCATTCGTGGTGCCTATCATTGAAACTAAACCCA
AGCATACCCCAAGCAAATCAGAGTCGAAGGCCTGCCACTGATCGCTGCATGTCTCAGAGG
AGATGTGTGAAAGCCACAAACTTAACGTTCTCCCCCCATCGGTTACCTTCTAGCCCGCCA
CTGAACAGCGACACGGCGGTCGCTTGCTCACGAGGATAACAAGGAATAGTCCAGGTGAAT
GGTGTGCTAGTGAACAACTGAGGAAATCATAGTGTACAATAATTCTATCTAGTGGATGTC
ATATTTGCGGTGCCAAAATCACTCGTCGATAAGCTCGGATTGTTCAACGTCAACCGAATC
ACGTGTTATAAGTCGGTTGTACGTTTGGCGGTGCCGTCAATGCCGCACTGAGCAATAATA
TAGACGAGCATCGCCATTATTTGCGTCTCGCCGGGTGTTCGCACAGCCAATATCGATACT
CGGCTCGTCATATGCTGGGGGGGCAGCTTAAGAGACTCTAGTCTCGTTTATTAACATAGC
TAAGGTCAGCAGCCTTTCTGGTCGGGGGCATCAACAATCCGGTGACGTGGCCCGGTAACG
GCCATGGAGGGGCGACACTCAAGCATTCTGGCCGAGATCTGCGAGCCCGTTTCTGGGCAG
CATCGTTAGCACCTGGATGTAAATCCGCTCCCGCGTTTCCGTCAGCTCACGGGAGTTTGC
GAGACGCGAGTGGGAACCGGGGACGGGGGCTCGCAGCAGCCAGGGCTGCCGACACTCGAC
ATGAGCGGCGTGCCGTCGCCCTCACTCACGTAACAGATTTATGGGAGAAGAGTATGGTGC
CCACTTGATCTTATATATCGGGGAAGGCCGAGGCACGCTAGATCAGTGCTGAATGCGACG
TTTCCTTGGGGGAGGGGCAAGCGGAATAGTGGTACCAGAGGAGAAGGCGTTACACGGTCG
AAAATGGGTTCCGGACGGGTTACTGGGCGGCAACTGCCGCTGGAATCAGCGCACCAGCAG
ATCCTACACACGGGAGTGCAGAAGTTTTCGGCCTAATGCTGACCCCGGGGTCTGTTCTGA
GCCGCACGGGCCATCAGATCTGCTTTACGAGGTCGGTCACGCCTCTAGTCTTGCTAGTAG
CCGCGGGTCGTGGCTCGCTATTCTCACTTTGTCGAATGCGCCGAGGAGTGGGGAAGAACC
AAAAAAACGACAACCATCACCTGTCTGAGGGGTCTGCGGAGCCAACTTCTAAGCTAGCAC
ATGTTGAGCGAAGCAAGTCATGCACTGAATATGGATGTAGGCAATTGTCAAGACTAATGA
GCTCCAGAGCCTTAGGTTAAGACCTATGACCGCGCACGAGGAAATGATGTATGATAACGC
ATTACCTAGCCAGAACTGAGTTCCGGTAGGAAATCGGTTCACACGCTCACAATGATGAGC
ACTCGATAGGGCCACGTATTGAATGCCCGGGCAGCCTCGGATGCTTGGGCGTATTAGCTT
GCTGGCCAGTCCACCTCAAGGAGCATGGAGCGCCGAAAACCATGAGCGTTCCGCCGACAA
ACCCCCATCCTCCCTCTGGAACCCGGAGGTTAGCGGTTCAACTGGCGCGGGGCCCGACGT
GGCCCGCGACCGATAAGCGGGCCGGTCGACAGGAACTCACTGAGGGGATAATCAGTTCCG
CCTCTGACGATTCCTGCCCAGGAAGTTGTGTTACCTGCAGGTCCCCTAGGGAGAGTACCT
GCTCAGACTTCTAGGTAACGAGACCCGGGAGGGCACACTCGGGGGAGGAGGCTAGTTTAC
TAGCCTCGTGGGTAGAACCCCCCTGGCAAGCTGCCCAGCACTCTGGTCCGCATGGGCGTT
CTTAGTCACCGGCCCTTTTCCAGCCGACCTATTCTGGCCGGCCCATCCATTCCCTATGGG
TGAGGTTGCGATCCGTCGGGGAATGGGGGTGAAGTCGAAGGCTAAGAGGCGTAGGCATAG
CCGCTGTTCTCACCGCGTTAACGAACACGCACGGCATTCCCACACGGATGAGTAGGGGCT
TACCAGTGGAAGTACGCCGTAAATCCATTCCTAAGGTGCGAAAGTGAGCCGGCGAGCAAG
TGGATGAGGTCGGGATGCCACAACTGGACACCTCGGTTTGCAGTTCCGTAACCGAGCGAG
TAACCTAATAGGAGGTACAGAATCTTAATATAGTGTAGCTGAAAACAGTGGCGTCTCAAG
GTCCGACGCGGGCACCAAGAGACTTAGTGCAAATTGGACGGCTCATAGTCTCTAAACACG
TGAGGCTTGCGCCCGCCCCCTGGGGCCGAAGACCGTCCCGATCGCCAAGCTGCGGTATAG
CTAATCCTCGTAGAGACGCCAACCCCTAACAGTCCGGAGACACGGAAGCTGCGCGGACAT
GAGATATGGGTCTGGATCATCATTGACCGGATACGTCACTGGTGTGAGTGCGTTCATGGA
GGTGCCGCACTGGAGCAACTGCAGACCTATGGACATACGGGGGGGCTGTAGATCTTTACA
GCCTGTACGACGCCCCGGCTGGACTCGCCAACGCAGTTCCCTATACTAGGTACAAGGATT
CGACCGGCGCGTATTATCCCGTAACCTGGAGCGCGGCGCTAGCCCGCTTACGCTCTATCG
TAGGGGAGGAACAGATAAGGATCGTCAGCCGCCGACCCGGAGAGCCTAAGCCATCAACTA
TTCGGCATCCTCCAGGTACGCCTACGAGTCACCTTGGCAGATGGGGGTCAGGGCCATAAC
AGTATTATGGTGGCAACACGTCTCATTCTTGGTAAGTAGTGCCCAATAGTCAACTTTTTC
TTTGACTTAATTGGGCACGTACTGCGACAATATCAGACGGAGTGACCCCACCGTTCGAAG
TCTCCAGAGGGACCCACGCGTATACGGAAGATCTACGAACTGTCGCACCGTAGCAGAGGA
CATCTAGCCACCCTCCTCCTTCGGGATGTGACGGGGGTGCACCCCTCGTCCCCCCCAGCG
TGCTAGCATGTAGGGGCTACAGTAGCTGGTAGCGGTGAGGTCGGCGAGCGAAAGAAAAGG
CGTATCGCAAGGGGTGAAGTGCTTAGGCTTGAATGTTGCATATTTTTCCCGAGGAAAGGC
TTTTGGTGGAGGAGGCCCGAAGTAGTCACGCCCGTTGCCTCTTCTATAGGGGGTAGTTGT
AGATGTTTATAATCAGACGACGTGGCTCCATACTGTTGTTTAGGCGCTCGCCACAGCTGT
CCATGGTGGCGCAGCCCACCCTAGATCAATCCGTCTACTAAAAAAAGTGACGACGCGCTA
GGTATTCATGGAGGCTAGTATAAAAGACTCAGCTGAGAAGCGTCGTAGATGCTCCCGGAG
GAGGCGTAAAACTGGACCTTTGAGGACCGAACGTTTCTCAGACATAGACTGGGGGCGGGC
TGCGAAACGGAGATGAAAACGGGATGCCAAAAGGAGCAGGGGTCTTTGACGCGCTCCAGC
GATAGAAATCAGCCGACAATCTGGCCAGTCGGATTACTACAGCCCCACCAAGCGCGCCCC
GAATGGAGGCGAGGGTACCAAGAAACGAAGACTGGCGGATCCAGTAGAAGCCGTTAACGA
AGAAGGCAGCCTCAAGAGTAAACGTTGGGGGGGCGAGCGGCGTGGGAGGGCCGTAAAGCA
TGGACCTCACTGCCCCCCGATCACGCCGGGGGCGGGCGGAGACCAACGACGACGCTTCGC
GTAGGCCCTCACGACGGTAATAACGGCAGGCTTAGGAGAAAGTCAGTTCCGGAGTTCGGC
ACTCGGCGCACAAGTTCGAACAGCCGGGCAGGGCGCAAGTAGTTGACTGTTTCTGACGGC
CACGGCTTCGCAGTCAGTCTCACATAGCCATCTTGGGAACGCTACTGCCCATCCTTGCGG
CGTCAACCAGGAACTCTGCGTGGGCGTCCGCAGAAGCCCGATATAATGTCTGAGGTTTCA
TAATAGCCATTTGAGCGTTAGGTACGGCGTTGAGAAGACTGACTTCTTTCCACACGAATG
GGAGGAAAAAGGCGGTACGAGTGTTTCAAGCAACCAAACGCCCCTCCCCTCTCCGCGACC
AGCGACGAAGGATTACCTAAGCAACGCTTTTTCGCGTAAATTATACTGGGACAATGAGCC
AGAGGACAGGTTCACTAGGACTAGTACCCCGGTACCAACACTTATCCACAGCGAGGGGGT
ATGTAGCCTTGGTCAATACTTGCGCTCAGGGCCAGCGTGTAGTGAACAGTCGCAAGCCGA
AGCCTCAGACTGCGTCAGGCGGCTTTTGAGGAGTACGAAACCGGCTCCACCGGCCAGCAG
CTAGTCATTAAAGGATGTGAACGGAAAGCGCCGACATCCGAGTTCGCACGTACTCAGGTG
AAGGTCGGCGCTTGCGGGGGACGACTACCGACTGGTGGTCCACGCAGGAGAGGCGAGGTT
GAATGTGAACGAGGAGGTCGCCTGTTTACGATGTCTGGGGCTACTTGGGACACTCTCGCA
ACCTTAACCTAGCTCAACCGTCGGCGGTGAGTTGTTTCTCAAATCCGTTTGCGCTGGGAG
AAGATTTTTCTTTCTGGATGTTTTTCGTTCTCCTTCTGTAGAATCTGAATTGGACGGTCA
GGCGTTGCAGGAGCCCCCGATCGTGGTGGTTTGCGGCTCACATATACGATTTGCTCCAAT
GCAGAACCACCTCGGCCACGTTCTCCCCCGCGATTTCGTATGGGGTCACAGCCCGCTGTG
GCCCGTTCGGAGTGAAGAGGGACGGAGCTACCGCCGTAATGGTTTTGCGCTGCGGTACAT
TCGTGAGTCCGACCCCCAAAGCCGTGAAGCATGTTCTACGCGGAGCCCCGCGCGGACCCC
TCTTTCCACCCGCATCCCTAACCCTTACGCCTGCGGATGCCGACTTGAGCTGCTAGTAAC
GACGTAGTGTGTCCGAGGCCATTGTATCGCGCCCTCAATCTAAGTTTTTGAGCTCGGTCC
CCAACCCTAGGCGCGCGGGCCCCGTGTGGGACTGTCTCATGGGCTTCCTGTAAAAGCGGC
ACGTGTTGAGCGTTTAGCATCTCTAGTCGTTGCATCACGATAGCGAGGGGGACCGGTCGA
ATGCTTCGGGCTTCGTCTTTCCTGTGTTTATCGTATCGTGGAGATTCACCTAAATCCTTC
GGTCGCTATGGTTACGGCAGGTGTCCCTCTGCTCCGTTCGTACAGCGGGACTTGGGTAGG
GATTTAATTACTGCTTCTCCATGAGGCGGTGCACGACCCGTCTCGTCGACCGGGATCAGG
CCCCCTCTTGTCGTCATGCTTCGGCTCATAGCACAACAACGGCGGAATGAACATTCCAGT
GACACGGCCCGGGGTCAAATCAGTACCTTACAGCGCAAGTGTTAGAAGTGGTGCTACGCA
TCCATCCCTACTAGATACGGCCGCGAGGCCATTTGGTGCAACAACGGTCCGTACTTGTGT
ACGGGTTCGCCCTACATCGCACAGTTAGCGCCTGCTCTCCGTAAATGAACCAGCCGCTAT
ATAACGATGTTATGCTTATGCGCGCACGGGAAGACTGATTTGGGGTAGTCGCTCTCGTGG
TTGCCTCCAGGCTGCTCGATGTGCCGCCGACGGTGAGAGCGTGTTGGTCAAAGTGGACCG
GGCGGCATGGCGACCTCCAAGCGGTACGAGATGGGATCCGCCATACCACCCTTACGGGAA
TAGCCCATGCTTAGTAGCTCTTCCTCCATCGGCCTTGGCTCAGTCATGCGTAATCCCGTC
CCCTCATGTTTCCTGCGTCTCGGCCTCCGTCCAATCGCTTCCTCCGAGGGTGTGGGACTC
AATAAGATTTTAAATCGTTTTCAGTTCGGCAACAACAGCTTCGAGTTCGGAGACTTTACC
GTGCCTCCACCCGCCTGTAGATCTGGCAACGGACTCCGCGCTCCACTAGTATGTGTACCG
CCTGAAAGGGAGTCTTCGACCAATGGACGCCAATGTTTCGGAAGGTGTTCCTCGGACGAA
TACGCCTCTAACGTGGACGCGCAGCGTGAGGAAAAGCACTTCTCTTCGGCGTGCCTGTGC
CGTACGCATGGAGACCCTGAGTCTGGCATGTCGGTTGGAACGATAGGGTCCCGCGTTCAT
TGCTCCATCAACCGGTAATAATAAGCTCCTGGGCTCTACGAACACCACGGCTTCCCTGGG
AGCGTGGACTCCCCGGTTTTGAAAGATACCGTGCAGCCGTCTGCGGCCAGGCCTCGACGT
GAAATCGACCGGTACACCCAAGGAAATCCGCGGCTGTCGTATACCCCTGCCAAAGACGCA
AGTGCCTGAGGCCGCTTCCCCTCGCTTCCTGAATACCACCGTGTACACAATACCGTTATT
TAGTGGTGTGTAGGACACCACCGCCATAAACCAGACTTATCCCTACCCATACGTGCCACA
AAACGTCCTCAGGCCGTTACCGCCACGCCGGGACCTCAGCCTCGCACCCTCCTCCTTTTC
TCTTCTAGCTCCGTTGCTTAAGTCGTCGCACCCAATCACCCGGCAGTCGGACTGCGCGTT
GCTCACAAGCTGACTTCCTGCTCCCCCACGAAACGGGTCGTTAGTACTCATTCGCGTCTT
GCTCGACCCAAAGGTCCCTGTTTTCAATCACTCGAAAACGCTAGACTCCTCTACTGTACT
TGTGAGTGGTTAAAGCACACAAGCCGTCACTCCGTTCGCGCCCGCCGCCCTGGCCTTCGA
ACACGCCGCCCAGCCTGGCGCACGTCGGTCGAAGCCGCAGTTGCCGCACTCAGACCTCAG
TACTCGTGGCCCGCCCTCATAGAGTCGAGTGAACTTTCTACCCTTCGACCCGTCCGTTCT
CCGCGGCCCCCGTAGGAGGCCACACTATGTCACGACCCTATGATTCAGACTATAGCGACA
ACATGCAGAGCTAAGGGTTTCTGTCCACCCACGTCTTGGCGACCGGCCTGTCCGTCGCAT
GGCTGGAAGCTAGGCGCAGAGCACACACGACAAGGAAAATGTAGTATGCAAGAACTCCTT
GACGCTCCACATTCATCCTATCGCATCTTCGGCATAAGCCGGCAAGGTGGGCTGGTGCGT
ATGCCCTGGCATGGGCGGCCTATTATGGGAAGCGGAGTCGCGCGCATTTCGGGGATTTTG
GTGTCTCTTCGCAATTCCGCTTCGCGTCTTACCCAAACTCGCCACCTAGCGTCCGTTGCG
TCTAAACGATGGGTTCGTATGGGCTTCACTCTTGGCACTGTAATGTGTGACAGCCCTGTC
CAGGCAGTCTAGCCGCTACCCCTAGGTGTCAGGTGTGGGGAATAATTCTGGGCAATATAC
CGCGAAATCTAATCACTGCTCACCGTAACTGTTCCTGTGATCCCTTGTGCGCTAGCGAGT
ACTCCGAAGCGCACAGTCGCGCTTCAGCGGATCGCACCATATGTAGGGGACGCATGTGAG
AGCAGGTCGTGCTTCAACTCTAGGCGAGATTACGCACCATTTCGCATTCCGTGACTCGCG
CGCCTGGTGTGACGTGTACTTTCGATTGGTCTCTTCACCGCTCAGACTCGAAGTTACCTG
CGGTACATCAAAGACTGAAAAAGCC
>SRR349960 <unknown description>
CGGAGAGCTCCCCAGGCCAAATGACGAGCTCATGTCCCCTGCGGTCACTTAGCTATCTGT
TCTCAATCCCTGAGGTCACACAGCCTAGCTAGATAGTGGGGGCAACCCACACCAGCCATG
GAATCATATCTGTACACCATCAAACAAGCGTTTCGAAGCTGCGCCAGTCCTTGTGGGTCA
GCAACGCCCGGTGACCACTAAGCCAACCCGGCTTGTCTCGGAGAGCCCGAAGACACCTTT
TTTCGATTTTACCTGAATCCGCACGTTTCCCCTTTGTCGGGACACCCGGCAAACTACTCG
TCGGTCCCTCTTAGTTGGCGAAATTTGCAAGGTTTATCACGGTCGAATGAGAGCGGCGAT
GGCCACATTGATACTTCGCCCAATTTCGCCCTGACCCAGGTAACAATTGAGACACGCACC
TCGTCAAGTCCTAAGCCTACGTCGCGTAGGCTCCGGGTCACAACCTCGATATTTGCAAGG
AGAACACTGGATACCGATATCGGCACCCATTCGTGGTGCCTATCATTGAAACTAAACCCA
AGCATACCCCAAGCAAATCAGAGTCGAAGGCCTGCCACTGATCGCTGCATGTCTCAGAGG
AGATGTGTGAAAGCCACAAACTTAACGTTCTCCCCCCATCGGTTACCTTCTAGCCCGCCA
CTGAACAGCGACACGGCGGTCGCTTGCTCACGAGGATAACAAGGAATAGTCCAGGTGAAT
GGTGTGCTAGTGAACAACTGAGGAAATCATAGTGTACAATAATTCTATCTAGTGGATGTC
ATATTTGCGGTGCCAAAATCACTCGTCGATAAGCTCGGATTGTTCAACGTCAACCGAATC
ACGTGTTATAAGTCGGTTGTACGTTTGGCGGTGCCGTCAATGCCGCACTGAGCAATAATA
TAGACGAGCATCGCCATTATTTGCGTCTCGCCGGGTGTTCGCACAGCCAATATCGATACT
CGGCTCGTCATATGCTGGGGGGGCAGCTTAAGAGACTCTAGTCTCGTTTATTAACATAGC
TAAGGTCAGCAGCCTTTCTGGTCGGGGGCATCAACAATCCGGTGACGTGGCCCGGTAACG
GCCATGGAGGGGCGACACTCAAGCATTCTGGCCGAGATCTGCGAGCCCGTTTCTGGGCAG
CATCGTTAGCACCTGGATGTAAATCCGCTCCCGCGTTTCCGTCAGCTCACGGGAGTTTGC
GAGACGCGAGTGGGAACCGGGGACGGGGGCTCGCAGCAGCCAGGGCTGCCGACACTCGAC
ATGAGCGGCGTGCCGTCGCCCTCACTCACGTAACAGATTTATGGGAGAAGAGTATGGTGC
CCACTTGATCTTATATATCGGGGAAGGCCGAGGCACGCTAGATCAGTGCTGAATGCGACG
TTTCCTTGGGGGAGGGGCAAGCGGAATAGTGGTACCAGAGGAGAAGGCGTTACACGGTCG
AAAATGGGTTCCGGACGGGTTACTGGGCGGCAACTGCCGCTGGAATCAGCGCACCAGCAG
ATCCTACACACGGGAGTGCAGAAGTTTTCGGCCTAATGCTGACCCCGGGGTCTGTTCTGA
GCCGCACGGGCCATCAGATCTGCTGTACGAGGTCGGTCACGCCTCTAGTCTTGCTAGTAG
CCGCGGGTCGTGGCTCGCTATTCTCACTTTGTCGAATGCGCCGAGGAGTGGGGAAGAACC
AAAAAAACGACAACCATCACCTGTCTGAGGGGTCTGCGGAGCCAACTTCTAAGCTAGCAC
ATGTTGAGCGAAGCAAGTCATGCACTGAATATGGATGTAGGCAATTGTCAAGACTAATGA
GCTCCAGAGCCTTAGGTTAAGACCTATGACCGCGCACGAGGAAATGATGTATGATAACGC
ATTACCTAGCCAGAACTGAGTTCCGGTAGGAAATCGGTTCACACGCTCACAATGATGAGC
ACTCGATAGGGCCACGTATTGAATGCCCGGGCAGCCTCGGATGCTTGGGCGTATTAGCTT
GCTGGCCAGTCCACCTCAAGGAGCATGGAGCGCCGAAAACCATGAGCGTTCCGCCGACAA
ACCCCCATCCTCCCTCTGGAACCCGGAGGTTAGCGGTTCAACTGGCGCGGGGCCCGACGT
GGCCCGCGACCGATAAGCGGGCCGGTCGACAGGAACTCACTGAGGGGATAATCAGTTCCG
CCTCTGACGATTCCTGCCCAGGAAGTTGTGTTACCTGCAGGTCCCCTAGGGAGAGTACCT
GCTCAGACTTCTAGGTAACGAGACCCGGGAGGGCACACTCGGGGGAGGAGGCTAGTTTAC
TAGCCTCGTGGGTAGAACCCCCCTGGCAAGCTGCCCAGCACTCTGGTCCGCATGGGCGTT
CTTAGTCACCGGCCCTTTTCCAGCCGACCTATTCTGGCCGGCCCATCCATTCCCTATGGG
TGAGGTTGCGATCCGTCGGGGAATGGGGGTGAAGTCGAAGGCTAAGAGGCGTAGGCATAG
CCGCTGTTCTCACCGCGTTAACGAACACGCACGGCATTCCCACACGGATGAGTAGGGGCT
TACCAGTGGAAGTACGCCGTAAATCCATTCCTAAGGTGCGAAAGTGAGCCGGCGAGCAAG
TGGATGAGGTCGGGATGCCACAACTGGACACCTCGGTTTGCAGTTCCGTAACCGAGCGAG
TAACCTAATAGGAGGTACAGAATCTTAATATAGTGTAGCTGAAAACAGTGGCGTCTCAAG
GTCCGACGCGGGCACCAAGAGACTTAGTGCAAATTGGACGGCTCATAGTCTCTAAACACG
TGAGGCTTGCGCCCGCCCCCTGGGGCCGAAGACCGTCCCGATCGCCAAGCTGCGGTATAG
CTAATCCTCGTAGAGACGCCAACCCCTAACAGTCCGGAGACACGGAAGCTGCGCGGACAT
GAGATATGGGTCTGGATCATCATTGACCGGATACGTCACTGGTGTGAGTGCGTTCATGGA
GGTGCCGCACTGGAGCAACTGCAGACCTATGGACATACGGGGGGGCTGTAGATCTTTACA
GCCTGTACGACGCCCCGGCTGGACTCGCCAACGCAGTTCCCTATACTAGGTACAAGGATT
CGACCGGCGCGTATTATCCCGTAACCTGGAGCGCGGCGCTAGCCCGCTTACGCTCTATCG
TAGGGGAGGAACAGATAAGGATCGTCAGCCGCCGACCCGGAGAGCCTAAGCCATCAACTA
TTCGGCATCCTCCAGGTACGCCTACGAGTCACCTTGGCAGATGGGGGTCAGGGCCATAAC
AGTATTATGGTGGCAACACGTCTCATTCTTGGTGAGTAGTGCCCAATAGTCAACTTTTTC
TTTGACTTAATTGGGCACGTACTGCGACAATATCAGACGGAGTGACCCCACCGTTCGAAG
TCTCCAGAGGGACCCACGCGTATACGGAAGATCTACGAACTGTCGCACCGTAGCAGAGGA
CATCTAGCCACCCTCCTCCTTCGGGATGTGACGGGGGTGCACCCCTCGTCCCCCCCAGCG
TGCTAGCATGTAGGGGCTACAGTAGCTGGTAGCGGTGAGGTCGGCGAGCGAAAGAAAAGG
CGTATCGCAAGGGGTGAAGTGCTTAGGCTTGAATGTTGCATATTTTTCCCGAGGAAAGGC
TTTTGGTGGAGGAGGCCCGAAGTAGTCACGCCCGTTGCCTCTTCTATAGGGGGTAGTTGT
AGATGTTTATAATCAGACGACGTGGCTCCATACTGTTGTTTAGGCGCTCGCCACAGCTGT
CCATGGTGGCGCAGCCCACCCTAGATCAATCCGTCTACTAAAAAAAGTGACGACGCGCTA
GGTATTCATGGAGGCTAGTATAAAAGACTCAGCTGAGAAGCGTCGTAGATGCTCCCGGAG
GAGGCGTAAAACTGGACCTTTGAGGACCGAACGTTTCTCAGACATAGACTGGGGGCGGGC
TGCGAAACGGAGATGAAAACGGGATGCCAAAAGGAGCAGGGGTCTTTGACGCGCTCCAGC
GATAGAAATCAGCCGACAATCTGGCCAGTCGGATTACTACAGCCCCACCAAGCGCGCCCC
GAATGGAGGCGAGGGTACCAAGAAACGAAGACTGGCGGATCCAGTAGAAGCCGTTAACGA
AGAAGGCAGCCTCAAGAGTAAACGTTGGGGGGGCGAGCGGCGTGGGAGGGCCGTAAAGCA
TGGACCTCACTGCCCCCCGATCACGCCGGGGGCGGGCGGAGACCAACGACGACGCTTCGC
GTAGGCCCTCACGACGGTAATAACGGCAGGCTTAGGAGAAAGTCAGTTCCGGAGTTCGGC
ACTCGGCGCACAAGTTCGAACAGCCGGGCAGGGCGCAAGTAGTTGACTGTTTCTGACGGC
CACGGCTTCGCAGTCAGTCTCACATAGCCATCTTGGGAACGCTACTGCCCATCCTTGCGG
CGTCAACCAGGAACTCTGCGTGGGCGTCCGCAGAAGCCCGATATAATGTCTGAGGTTTCA
TAATAGCCATTTGAGCGTTAGGTACGGCGTTGAGAAGACTGACTTCTTTCCACACGAATG
GGAGGAAAAAGGCGGTACGAGTGTTTCAAGCAACCAAACGCCCCTCCCCTCTCCGCGACC
AGCGACGAAGGATTACCTAAGCAACGCTTTTTCGCGTAAATTATACTGGGACAATGAGCC
AGAGGACAGGTTCACTAGGACTAGTACCCCGGTACCAACACTTATCCACAGCGAGGGGGT
ATGTAGCCTTGGTCAATACTTGCGCTCAGGGCCAGCGTGTAGTGAACAGTCGCAAGCCGA
AGCCTCAGACTGCGTCAGGCGGCTTTTGAGGAGTACGAAACCGGCTCCACCGGCCAGCAG
CTAGTCATTAAAGGATGTGAACGGAAAGCGCCGACATCCGAGTTCGCACGTACTCAGGTG
AAGGTCGGCGCTTGCGGGGGACGACTACCGACTGGTGGTCCACGCAGGAGAGGCGAGGTT
GAATGTGAACGAGGAGGTCGCCTGTTTACGATGTCTGGGGCTACTTGGGACACTCTCGCA
ACCTTAACCTAGCTCAACCGTCGGCGGTGAGTTGTTTCTCAAATCCGTTTGCGCTGGGAG
AAGATTTTTCTTTCTGGATGTTTTTCGTTCTCCTTCTGTAGAATCTGAATTGGACGGTCA
GGCGTTGCAGGAGCCCCCGATCGTGGTGGTTTGCGGCTCACATATACGATTTGCTCCAAT
GCAGAACCACCTCGGCCACGTTCTCCCCCGCGATTTCGTATGGGGTCACAGCCCGCTGTG
GCCCGTTCGGAGTGAAGAGGGACGGAGCTACCGCCGTAATGGTTTTGCGCTGCGGTACAT
TCGTGAGTCCGACCCCCAAAGCCGTGAAGCATGTTCTACGCGGAGCCCCGCGCGGACCCC
TCTTTCCACCCGCATCCCTAACCCTTACGCCTGCGGATGCCGACTTGAGTTGCTAGTAAC
GACGTAGTGTGTCCGAGGCCATTGTATCGCGCCCTCAATCTAAGTTTTTGAGCTCGGTCC
CCAACCCTAGGCGCGCGGGCCCCGTGTGGGACTGTCTCATGGGCTTCCTGTAAAAGCGGC
ACGTGTTGAGCGTTTAGCATCTCTAGTCGTTGCATCACGATAGCGAGGGGGACCGGTCGA
ATGCTTCGGGCTTCGTCTTTCCTGTGTTTATCGTATCGTGGAGATTCACCTAAATCCTTC
GGTCGCTATGGTTACGGCAGGTGTCCCTCTGCTCCGTTCGTACAGCGGGACTTGGGTAGG
GATTTAATTACTGCTTCTCCATGAGGCGGTGCACGACCCGTCTCGTCGACCGGGATCAGG
CCCCCTCTTGTCGTCATGCTTCGGCTCATAGCACAACAACGGCGGAATGAACATTCCAGT
GACACGGCCCGGGGTCAAATCAGTACCTTACAGCGCAAGTGTTAGAAGTGGTGCTACGCA
TCCATCCCTACTAGATACGGCCGCGAGGCCATTTGGTGCAACAACGGTCCGTACTTGTGT
ACGGGTTCGCCCTACATCGCACAGTTAGCGCCTGCTCTCCGTAAATGAACCAGCCGCTAT
ATAACGATGTTATGCTTATGCGCGCACGGGAAGACTGATTTGGGGTAGTCGCTCTCGTGG
TTGCCTCCAGGCTGCTCGATGTGCCGCCGACGGTGAGAGCGTGTTGGTCAAAGTGGACCG
GGCGGCATGGCGACCTCCAAGCGGTACGAGATGGGATCCGCCATACCACCCTTACGGGAA
TAGCCCATGCTTAGTAGCTCTTCCTCCATCGGCCTTGGCTCAGTCATGCGTAATCCCGTC
CCCTCATGTTTCCTGCGTCTCGGCCTCCGTCCAATCGCTTCCTCCGAGGGTGTGGGACTC
AATAAGATTTTAAATCGTTTTCAGTTCGGCAACAACAGCTTCGAGTTCGGAGACTTTACC
GTGCCTCCACCCGCCTGTAGATCTGGCAACGGACTCCGCGCTCCACTAGTATGTGTACCG
CCTGAAAGGGAGTCTTCGACCAATGGACGCCAATGTTTCGGAAGGTGTTCCTCGGACGAA
TACGCCTCTAACGTGGACGCGCAGCGTGAGGAAAAGCACTTCTCTTCGGCGTGCCTGTGC
CGTACGCATGGAGACCCTGAGTCTGGCATGTCGGTTGGAACGATAGGGTCCCGCGTTCAT
TGCTCCATCAACCGGTAATAATAAGCTCCTGGGCTCTACGAACACCACGGCTTCCCTGGG
AGCGTGGACTCCCCGGTTTTGAAAGATACCGTGCAGCCGTCTGCGGCCAGGCCTCGACGT
GAAATCGACCGGTACACCCAAGGAAATCCGCGGCTGTCGTATACCCCTGCCAAAGACGCA
AGTGCCTGAGGCCGCTTCCCCTCGCTTCCTGAATACCACCGTGTACACAATACCGTTATT
TAGTGGTGTGTAGGACACCACCGCCATAAACCAGACTTATCCCTACCCATACGTGCCACA
AAACGTCCTCAGGCCGTTACCGCCACGCCGGGACCTCAGCCTCGCACCCTCCTCCTTTTC
TCTTCTAGCTCCGTTGCTTAAGTCGTCGCACCCAATCACCCGGCAGTCGGACTGCGCGTT
GCTCACAAGCTGACTTCCTGCTCCCCCACGAAACGGGTCGTTAGTACTCATTCGCGTCTT
GCTCGACCCAAAGGTCCCTGTTTTCAATCACTCGAAAACGCTAGACTCCTCTACTGTACT
TGTGAGTGGTTAAAGCACACAAGCCGTCACTCCGTTCGCGCCCGCCGCCCTGGCCTTCGA
ACACGCCGCCCAGCCTGGCGCACGTCGGTCGAAGCCGCAGTTGCCGCACTCAGACCTCAG
TACTCGTGGCCCGCCCTCATAGAGTCGAGTGAACTTTCTACCCTTCGACCCGTCCGTTCT
CCGCGGCCCCCGTAGGAGGCCACACTATGTCACGACCCTATGATTCAGACTATAGCGACA
ACATGCAGAGCTAAGGGTTTCTGTCCACCCACGTCTTGGCGACCGGCCTGTCCGTCGCAT
GGCTGGAAGCTAGGCGCAGAGCACACACGACAAGGAAAATGTAGTATGCAAGAACTCCTT
GACGCTCCACATTCATCCTATCGCATCTTCGGCATAAGCCGGCAAGGTGGGCTGGTGCGT
ATGCCCTGGCATGGGCGGCCTATTATGGGAAGCGGAGTCGCGCGCATTTCGGGGATTTTG
GTGTCTCTTCGCAATTCCGCTTCGCGTCTTACCCAAACTCGCCACCTAGCGTCCGTTGCG
TCTAAACGATGGGTTCGTATGGGCTTCACTCTTGGCACTGTAATGTGTGACAGCCCTGTC
CAGGCAGTCTAGCCGCTACCCCTAGGTGTCAGGTGTGGGGAATAATTCTGGGCAATATAC
CGCGAAATCTAATCACTGCTCACCGTAACTGTTCCTGTGATCCCTTGTGCGCTAGCGAGT
ACTCCGAAGCGCACAGTCGCGCTTCAGCGGATCGCACCATATGTAGGGGACGCATGTGAG
AGCAGGTCGTGCTTCAACTCTAGGCGAGATTACGCACCATTTCGCATTCCGTGACTCGCG
CGCCTGGTGTGACGTGTACTTTCGATTGGTCTCTTCACCGCTCAGACTCGAAGTTACCTG
CGGTACATCAAAGACTGAAAAAGCC
>SRR349961 <unknown description>
CGGAGAGCTCCCCAGGCCAAATGACGAGCTCATGTCCCCTGCGGTCACTTAGCTATCTGT
TCTCAATCCCTGAGGTCACACAGCCTAGCTAGATAGTGGGGGCAACCCACACCAGCCATG
GAATCATATCTGTACACCATCAAACAAGCGTTTCGAAGCTGCGCCAGTCCTTGTGGGTCA
GCAACGCCCGGTGACCACTAAGCCAACCCGGCTTGTCTCGGAGAGCCCGAAGACACCTTT
TTTCGATTTTACCTGAATCCGCACGTTTCCCCTTTGTCGGGACACCCGGCAAACTACTCG
TCGGTCCCTCTTAGTTGGCGAAATTTGCAAGGTTTATCACGGTCGAATGAGAGCGGCGAT
GGCCACATTGATACTTCGCCCAATTTCGCCCTGACCCAGGTAACAATTGAGACACGCACC
TCGTCAAGTCCTAAGCCTACGTCGCGTAGGCTCCGGGTCACAACCTCGATATTTGCAAGG
AGAACACTGGATACCGATATCGGCACCCATTCGTGGTGCCTATCATTGAAACTAAACCCA
AGCATACCCCAAGCAAATCAGAGTCGAAGGCCTGCCACTGATCGCTGCATGTCTCAGAGG
AGATGTGTGAAAGCCACAAACTTAACGTTCTCCCCCCATCGGTTACCTTCTAGCCCGCCA
CTGAACAGCGACACGGCGGTCGCTTGCTCACGAGGATAACAAGGAATAGTCCAGGTGAAT
GGTGTGCTAGTGAACAACTGAGGAAATCATAGTGTACAATAATTCTATCTAGTGGATGTC
ATATTTGCGGTGCCAAAATCACTCGTCGATAAGCTCGGATTGTTCAACGTCAACCGAATC
ACGTGTTATAAGTCGGTTGTACGTTTGGCGGTGCCGTCAATGCCGCACTGAGCAATAATA
TAGACGAGCATCGCCATTATTTGCGTCTCGCCGGGTGTTCGCACAGCCAATATCGATACT
CGGCTCGTCATATGCTGGGGGGGCAGCTTAAGAGACTCTAGTCTCGTTTATTAACATAGC
TAAGGTCAGCAGCCTTTCTGGTCGGGGGCATCAACAATCCGGTGACGTGGCCCGGTAACG
GCCATGGAGGGGCGACACTCAAGCATTCTGGCCGAGATCTGCGAGCCCGTTTCTGGGCAG
CATCGTTAGCACCTGGATGTAAATCCGCTCCCGCGTTTCCGTCAGCTCACGGGAGTTTGC
GAGACGCGAGTGGGAACCGGGGACGGGGGCTCGCAGCAGCCAGGGCTGCCGACACTCGAC
ATGAGCGGCGTGCCGTCGCCCTCACTCACGTAACAGATTTATGGGAGAAGAGTATGGTGC
CCACTTGATCTTATATATCGGGGAAGGCCGAGGCACGCTAGATCAGTGCTGAATGCGACG
TTTCCTTGGGGGAGGGGCAAGCGGAATAGTGGTACCAGAGGAGAAGGCGTTACACGGTCG
AAAATGGGTTCCGGACGGGTTACTGGGCGGCAACTGCCGCTGGAATCAGCGCACCAGCAG
ATCCTACACACGGGAGTGCAGAAGTTTTCGGCCTAATGCTGACCCCGGGGTCTGTTCTGA
GCCGCACGGGCCATCAGATCTGCTGTACGAGGTCGGTCACGCCTCTAGTCTTGCTAGTAG
CCGCGGGTCGTGGCTCGCTATTCTCACTTTGTCGAATGCGCCGAGGAGTGGGGAAGAACC
AAAAAAACGACAACCATCACCTGTCTGAGGGGTCTGCGGAGCCAACTTCTAAGCTAGCAC
ATGTTGAGCGAAGCAAGTCATGCACTGAATATGGATGTAGGCAATTGTCAAGACTAATGA
GCTCCAGAGCCTTAGGTTAAGACCTATGACCGCGCACGAGGAAATGATGTATGATAACGC
ATTACCTAGCCAGAACTGAGTTCCGGTAGGAAATCGGTTCACACGCTCACAATGATGAGC
ACTCGATAGGGCCACGTATTGAATGCCCGGGCAGCCTCGGATGCTTGGGCGTATTAGCTT
GCTGGCCAGTCCACCTCAAGGAGCATGGAGCGCCGAAAACCATGAGCGTTCCGCCGACAA
ACCCCCATCCTCCCTCTGGAACCCGGAGGTTAGCGGTTCAACTGGCGCGGGGCCCGACGT
GGCCCGCGACCGATAAGCGGGCCGGTCGACAGGAACTCACTGAGGGGATAATCAGTTCCG
CCTCTGACGATTCCTGCCCAGGAAGTTGTGTTACCTGCAGGTCCCCTAGGGAGAGTACCT
GCTCAGACTTCTAGGTAACGAGACCCGGGAGGGCACACTCGGGGGAGGAGGCTAGTTTAC
TAGCCTCGTGGGTAGAACCCCCCTGGCAAGCTGCCCAGCACTCTGGTCCGCATGGGCGTT
CTTAGTCACCGGCCCTTTTCCAGCCGACCTATTCTGGCCGGCCCATCCATTCCCTATGGG
TGAGGTTGCGATCCGTCGGGGAATGGGGGTGAAGTCGAAGGCTAAGAGGCGTAGGCATAG
CCGCTGTTCTCACCGCGTTAACGAACACGCACGGCATTCCCACACGGATGAGTAGGGGCT
TACCAGTGGAAGTACGCCGTAAATCCATTCCTAAGGTGCGAAAGTGAGCCGGCGAGCAAG
TGGATGAGGTCGGGATGCCACAACTGGACACCTCGGTTTGCAGTTCCGTAACCGAGCGAG
TAACCTAATAGGAGGTACAGAATCTTAATATAGTGTAGCTGAAAACAGTGGCGTCTCAAG
GTCCGACGCGGGCACCAAGAGACTTAGTGCAAATTGGACGGCTCATAGTCTCTAAACACG
TGAGGCTTGCGCCCGCCCCCTGGGGCCGAAGACCGTCCCGATCGCCAAGCTGCGGTATAG
CTAATCCTCGTAGAGACGCCAACCCCTAACAGTCCGGAGACACGGAAGCTGCGCGGACAT
GAGATATGGGTCTGGATCATCATTGACCGGATACGTCACTGGTGTGAGTGCGTTCATGGA
GGTGCCGCACTGGAGCAACTGCAGACCTATGGACATACGGGGGGGCTGTAGATCTTTACA
GCCTGTACGACGCCCCGGCTGGACTCGCCAACGCAGTTCCCTATACTAGGTACAAGGATT
CGACCGGCGCGTATTATCCCGTAACCTGGAGCGCGGCGCTAGCCCGCTTACGCTCTATCG
TAGGGGAGGAACAGATAAGGATCGTCAGCCGCCGACCCGGAGAGCCTAAGCCATCAACTA
TTCGGCATCCTCCAGGTACGCCTACGAGTCACCTTGGCAGATGGGGGTCAGGGCCATAAC
AGTATTATGGTGGCAACACGTCTCATTCTTGGTGAGTAGTGCCCAATAGTCAACTTTTTC
TTTGACTTAATTGGGCACGTACTGCGACAATATCAGACGGAGTGACCCCACCGTTCGAAG
TCTCCAGAGGGACCCACGCGTATACGGAAGATCTACGAACTGTCGCACCGTAGCAGAGGA
CATCTAGCCACCCTCCTCCTTCGGGATGTGACGGGGGTGCACCCCTCGTCCCCCCCAGCG
TGCTAGCATGTAGGGGCTACAGTAGCTGGTAGCGGTGAGGTCGGCGAGCGAAAGAAAAGG
CGTATCGCAAGGGGTGAAGTGCTTAGGCTTGAATGTTGCATATTTTTCCCGAGGAAAGGC
TTTTGGTGGAGGAGGCCCGAAGTAGTCACGCCCGTTGCCTCTTCTATAGGGGGTAGTTGT
AGATGTTTATAATCAGACGACGTGGCTCCATACTGTTGTTTAGGCGCTCGCCACAGCTGT
CCATGGTGGCGCAGCCCACCCTAGATCAATCCGTCTACTAAAAAAAGTGACGACGCGCTA
GGTATTCATGGAGGCTAGTATAAAAGACTCAGCTGAGAAGCGTCGTAGATGCTCCCGGAG
GAGGCGTAAAACTGGACCTTTGAGGACCGAACGTTTCTCAGACATAGACTGGGGGCGGGC
TGCGAAACGGAGATGAAAACGGGATGCCAAAAGGAGCAGGGGTCTTTGACGCGCTCCAGC
GATAGAAATCAGCCGACAATCTGGCCAGTCGGATTACTACAGCCCCACCAAGCGCGCCCC
GAATGGAGGCGAGGGTACCAAGAAACGAAGACTGGCGGATCCAGTAGAAGCCGTTAACGA
AGAAGGCAGCCTCAAGAGTAAACGTTGGGGGGGCGAGCGGCGTGGGAGGGCCGTAAAGCA
TGGACCTCACTGCCCCCCGATCACGCCGGGGGCGGGCGGAGACCAACGACGACGCTTCGC
GTAGGCCCTCACGACGGTAATAACGGCAGGCTTAGGAGAAAGTCAGTTCCGGAGTTCGGC
ACTCGGCGCACAAGTTCGAACAGCCGGGCAGGGCGCAAGTAGTTGACTGTTTCTGACGGC
CACGGCTTCGCAGTCAGTCTCACATAGCCATCTTGGGAACGCTACTGCCCATCCTTGCGG
CGTCAACCAGGAACTCTGCGTGGGCGTCCGCAGAAGCCCGATATAATGTCTGAGGTTTCA
TAATAGCCATTTGAGCGTTAGGTACGGCGTTGAGAAGACTGACTTCTTTCCACACGAATG
GGAGGAAAAAGGCGGTACGAGTGTTTCAAGCAACCAAACGCCCCTCCCCTCTCCGCGACC
AGCGACGAAGGATTACCTAAGCAACGCTTTTTCGCGTAAATTATACTGGGACAATGAGCC
AGAGGACAGGTTCACTAGGACTAGTACCCCGGTACCAACACTTATCCACAGCGAGGGGGT
ATGTAGCCTTGGTCAATACTTGCGCTCAGGGCCAGCGTGTAGTGAACAGTCGCAAGCCGA
AGCCTCAGACTGCGTCAGGCGGCTTTTGAGGAGTACGAAACCGGCTCCACCGGCCAGCAG
CTAGTCATTAAAGGATGTGAACGGAAAGCGCCGACATCCGAGTTCGCACGTACTCAGGTG
AAGGTCGGCGCTTGCGGGGGACGACTACCGACTGGTGGTCCACGCAGGAGAGGCGAGGTT
GAATGTGAACGAGGAGGTCGCCTGTTTACGATGTCTGGGGCTACTTGGGACACTCTCGCA
ACCTTAACCTAGCTCAACCGTCGGCGGTGAGTTGTTTCTCAAATCCGTTTGCGCTGGGAG
AAGATTTTTCTTTCTGGATGTTTTTCGTTCTCCTTCTGTAGAATCTGAATTGGACGGTCA
GGCGTTGCAGGAGCCCCCGATCGTGGTGGTTTGCGGCTCACATATACGATTTGCTCCAAT
GCAGAACCACCTCGGCCACGTTCTCCCCCGCGATTTCGTATGGGGTCACAGCCCGCTGTG
GCCCGTTCGGAGTGAAGAGGGACGGAGCTACCGCCGTAATGGTTTTGCGCTGCGGTACAT
TCGTGAGTCCGACCCCCAAAGCCGTGAAGCACGTTCTACGCGGAGCCCCGCGCGGACCCC
TCTTTCCACCCGCATCCCTAACCCTTACGCCTGCGGATGCCGACTTGAGCTGCTAGTAAC
GACGTAGTGTGTCCGAGGCCATTGTATCGCGCCCTCAATCTAAGTTTTTGAGCTCGGTCC
CCAACCCTAGGCGCGCGGGCCCCGTGTGGGACTGTCTCATGGGCTTCCTGTAAAAGCGGC
ACGTGTTGAGCGTTTAGCATCTCTAGTCGTTGCATCACGATAGCGAGGGGGACCGGTCGA
ATGCTTCGGGCTTCGTCTTTCCTGTGTTTATCGTATCGTGGAGATTCACCTAAATCCTTC
GGTCGCTATGGTTACGGCAGGTGTCCCTCTGCTCCGTTCGTACAGCGGGACTTGGGTAGG
GATTTAATTACTGCTTCTCCATGAGGCGGTGCACGACCCGTCTCGTCGACCGGGATCAGG
CCCCCTCTTGTCGTCATGCTTCGGCTCATAGCACAACAACGGCGGAATGAACATTCCAGT
GACACGGCCCGGGGTCAAATCAGTACCTTACAGCGCAAGTGTTAGAAGTGGTGCTACGCA
TCCATCCCTACTAGATACGGCCGCGAGGCCATTTGGTGCAACAACGGTCCGTACTTGTGT
ACGGGTTCGCCCTACATCGCACAGTTAGCGCCTGCTCTCCGTAAATGAACCAGCCGCTAT
ATAACGATGTTATGCTTATGCGCGCACGGGAAGACTGATTTGGGGTAGTCGCTCTCGTGG
TTGCCTCCAGGCTGCTCGATGTGCCGCCGACGGTGAGAGCGTGTTGGTCAAAGTGGACCG
GGCGGCATGGCGACCTCCAAGCGGTACGAGATGGGATCCGCCATACCACCCTTACGGGAA
TAGCCCATGCTTAGTAGCTCTTCCTCCATCGGCCTTGGCTCAGTCATGCGTAATCCCGTC
CCCTCATGTTTCCTGCGTCTCGGCCTCCGTCCAATCGCTTCCTCCGAGGGTGTGGGACTC
AATAAGATTTTAAATCGTTTTCAGTTCGGCAACAACAGCTTCGAGTTCGGAGACTTTACC
GTGCCTCCACCCGCCTGTAGATCTGGCAACGGACTCCGCGCTCCACTAGTATGTGTACCG
CCTGAAAGGGAGTCTTCGACCAATGGACGCCAATGTTTCGGAAGGTGTTCCTCGGACGAA
TACGCCTCTAACGTGGACGCGCAGCGTGAGGAAAAGCACTTCTCTTCGGCGTGCCTGTGC
CGTACGCATGGAGACCCTGAGTCTGGCATGTCGGTTGGAACGATAGGGTCCCGCGTTCAT
TGCTCCATCAACCGGTAATAATAAGCTCCTGGGCTCTACGAACACCACGGCTTCCCTGGG
AGCGTGGACTCCCCGGTTTTGAAAGATACCGTGCAGCCGTCTGCGGCCAGGCCTCGACGT
GAAATCGACCGGTACACCCAAGGAAATCCGCGGCTGTCGTATACCCCTGCCAAAGACGCA
AGTGCCTGAGGCCGCTTCCCCTCGCTTCCTGAATACCACCGTGTACACAATACCGTTATT
TAGTGGTGTGTAGGACACCACCGCCATAAACCAGACTTATCCCTACCCATACGTGCCACA
AAACGTCCTCAGGCCGTTACCGCCACGCCGGGACCTCAGCCTCGCACCCTCCTCCTTTTC
TCTTCTAGCTCCGTTGCTTAAGTCGTCGCACCCAATCACCCGGCAGTCGGACTGCGCGTT
GCTCACAAGCTGACTTCCTGCTCCCCCACGAAACGGGTCGTTAGTACTCATTCGCGTCTT
GCTCGACCCAAAGGTCCCTGTTTTCAATCACTCGAAAACGCTAGACTCCTCTACTGTACT
TGTGAGTGGTTAAAGCACACAAGCCGTCACTCCGTTCGCGCCCGCCGCCCTGGCCTTCGA
ACACGCCGCCCAGCCTGGCGCACGTCGGTCGAAGCCGCAGTTGCCGCACTCAGACCTCAG
TACTCGTGGCCCGCCCTCATAGAGTCGAGTGAACTTTCTACCCTTCGACCCGTCCGTTCT
CCGCGGCCCCCGTAGGAGGCCACACTATGTCACGACCCTATGATTCAGACTATAGCGACA
ACATGCAGAGCTAAGGGTTTCTGTCCACCCACGTCTTGGCGACCGGCCTGTCCGTCGCAT
GGCTGGAAGCTAGGCGCAGAGCACACACGACAAGGAAAATGTAGTATGCAAGAACTCCTT
GACGCTCCACATTCATCCTATCGCATCTTCGGCATAAGCCGGCAAGGTGGGCTGGTGCGT
ATGCCCTGGCATGGGCGGCCTATTATGGGAAGCGGAGTCGCGCGCATTTCGGGGATTTTG
GTGTCTCTTCGCAATTCCGCTTCGCGTCTTACCCAAACTCGCCACCTAGCGTCCGTTGCG
TCTAAACGATGGGTTCGTATGGGCTTCACTCTTGGCACTGTAATGTGTGACAGCCCTGTC
CAGGCAGTCTAGCCGCTACCCCTAGGTGTCAGGTGTGGGGAATAATTCTGGGCAATATAC
CGCGAAATCTAATCACTGCTCACCGTAACTGTTCCTGTGATCCCTTGTGCGCTAGCGAGT
ACTCCGAAGCGCACAGTCGCGCTTCAGCGGATCGCACCATATGTAGGGGACGCATGTGAG
AGCAGGTCGTGCTTCAACTCTAGGCGAGATTACGCACCATTTCGCATTCCGTGACTCGCG
CGCCTGGTGTGACGTGTACTTTCGATTGGTCTCTTCACCGCTCAGACTCGAAGTTACCTG
CGGTACATCAAAGACTGAAAAAGCC
>SRR349962 <unknown description>
CGGAGAGCTCCCCAGGCCAAATGACGAGCTCATGTCCCCTGCGGTCACTTAGCTATCTGT
TCTCAATCCCTGAGGTCACACAGCCTAGCTAGATAGTGGGGGCAACCCACACCAGCCATG
GAATCATATCTGTACACCATCAAACAAGCGTTTCGAAGCTGCGCCAGTCCTTGTGGGTCA
GCAACGCCCGGTGACCACTAAGCCAACCCGGCTTGTCTCGGAGAGCCCGAAGACACCTTT
TTTCGATTTTACCTGAATCCGCACGTTTCCCCTTTGTCGGGACACCCGGCAAACTACTCG
TCGGTCCCTCTTAGTTGGCGAAATTTGCAAGGTTTATCACGGTCGAATGAGAGCGGCGAT
GGCCACATTGATACTTCGCCCAATTTCGCCCTGACCCAGGTAACAATTGAGACACGCACC
TCGTCAAGTCCTAAGCCTACGTCGCGTAGGCTCCGGGTCACAACCTCGATATTTGCAAGG
AGAACACTGGATACCGATATCGGCACCCATTCGTGGTGCCTATCATTGAAACTAAACCCA
AGCATACCCCAAGCAAATCAGAGTCGAAGGCCTGCCACTGATCGCTGCATGTCTCAGAGG
AGATGTGTGAAAGCCACAAACTTAACGTTCTCCCCCCATCGGTTACCTTCTAGCCCGCCA
CTGAACAGCGACACGGCGGTCGCTTGCTCACGAGGATAACAAGGAATAGTCCAGGTGAAT
GGTGTGCTAGTGAACAACTGAGGAAATCATAGTGTACAATAATTCTATCTAGTGGATGTC
ATATTTGCGGTGCCAAAATCACTCGTCGATAAGCTCGGATTGTTCAACGTCAACCGAATC
ACGTGTTATAAGTCGGTTGTACGTTTGGCGGTGCCGTCAATGCCGCACTGAGCAATAATA
TAGACGAGCATCGCCATTATTTGCGTCTCGCCGGGTGTTCGCACAGCCAATATCGATACT
CGGCTCGTCATATGCTGGGGGGGCAGCTTAAGAGACTCTAGTCTCGTTTATTAACATAGC
TAAGGTCAGCAGCCTTTCTGGTCGGGGGCATCAACAATCCGGTGACGTGGCCCGGTAACG
GCCATGGAGGGGCGACACTCAAGCATTCTGGCCGAGATCTGCGAGCCCGTTTCTGGGCAG
CATCGTTAGCACCTGGATGTAAATCCGCTCCCGCGTTTCCGTCAGCTCACGGGAGTTTGC
GAGACGCGAGTGGGAACCGGGGACGGGGGCTCGCAGCAGCCAGGGCTGCCGACACTCGAC
ATGAGCGGCGTGCCGTCGCCCTCACTCACGTAACAGATTTATGGGAGAAGAGTATGGTGC
CCACTTGATCTTATATATCGGGGAAGGCCGAGGCACGCTAGATCAGTGCTGAATGCGACG
TTTCCTTGGGGGAGGGGCAAGCGGAATAGTGGTACCAGAGGAGAAGGCGTTACACGGTCG
AAAATGGGTTCCGGACGGGTTACTGGGCGGCAACTGCCGCTGGAATCAGCGCACCAGCAG
ATCCTACACACGGGAGTGCAGAAGTTTTCGGCCTAATGCTGACCCCGGGGTCTGTTCTGA
GCCGCACGGGCCATCAGATCTGCTGTACGAGGTCGGTCACGCCTCTAGTCTTGCTAGTAG
CCGCGGGTCGTGGCTCGCTATTCTCACTTTGTCGAATGCGCCGAGGAGTGGGGAAGAACC
AAAAAAACGACAACCATCACCTGTCTGAGGGGTCTGCGGAGCCAACTTCTAAGCTAGCAC
ATGTTGAGCGAAGCAAGTCATGCACTGAATATGGATGTAGGCAATTGTCAAGACTAATGA
GCTCCAGAGCCTTAGGTTAAGACCTATGACCGCGCACGAGGAAATGATGTATGATAACGC
ATTACCTAGCCAGAACTGAGTTCCGGTAGGAAATCGGTTCACACGCTCACAATGATGAGC
ACTCGATAGGGCCACGTATTGAATGCCCGGGCAGCCTCGGATGCTTGGGCGTATTAGCTT
GCTGGCCAGTCCACCTCAAGGAGCATGGAGCGCCGAAAACCATGAGCGTTCCGCCGACAA
ACCCCCATCCTCCCTCTGGAACCCGGAGGTTAGCGGTTCAACTGGCGCGGGGCCCGACGT
GGCCCGCGACCGATAAGCGGGCCGGTCGACAGGAACTCACTGAGGGGATAATCAGTTCCG
CCTCTGACGATTCCTGCCCAGGAAGTTGTGTTACCTGCAGGTCCCCTAGGGAGAGTACCT
GCTCAGACTTCTAGGTAACGAGACCCGGGAGGGCACACTCGGGGGAGGAGGCTAGTTTAC
TAGCCTCGTGGGTAGAACCCCCCTGGCAAGCTGCCCAGCACTCTGGTCCGCATGGGCGTT
CTTAGTCACCGGCCCTTTTCCAGCCGACCTATTCTGGCCGGCCCATCCATTCCCTATGGG
TGAGGTTGCGATCCGTCGGGGAATGGGGGTGAAGTCGAAGGCTAAGAGGCGTAGGCATAG
CCGCTGTTCTCACCGCGTTAACGAACACGCACGGCATTCCCACACGGATGAGTAGGGGCT
TACCAGTGGAAGTACGCCGTAAATCCATTCCTAAGGTGCGAAAGTGAGCCGGCGAGCAAG
TGGATGAGGTCGGGATGCCACAACTGGACACCTCGGTTTGCAGTTCCGTAACCGAGCGAG
TAACCTAATAGGAGGTACAGAATCTCAATATAGTGTAGCTGAAAACAGTGGCGTCTCAAG
GTCCGACGCGGGCACCAAGAGACTTAGTGCAAATTGGACGGCTCATAGTCTCTAAACACG
TGAGGCTTGCGCCCGCCCCCTGGGGCCGAAGACCGTCCCGATCGCCAAGCTGCGGTATAG
CTAATCCTCGTAGAGACGCCAACCCCTAACAGTCCGGAGACACGGAAGCTGCGCGGACAT
GAGATATGGGTCTGGATCATCATTGACCGGATACGTCACTGGTGTGAGTGCGTTCATGGA
GGTGCCGCACTGGAGCAACTGCAGACCTATGGACATACGGGGGGGCTGTAGATCTTTACA
GCCTGTACGACGCCCCGGCTGGACTCGCCAACGCAGTTCCCTATACTAGGTACAAGGATT
CGACCGGCGCGTATTATCCCGTAACCTGGAGCGCGGCGCTAGCCCGCTTACGCTCTATCG
TAGGGGAGGAACAGATAAGGATCGTCAGCCGCCGACCCGGAGAGCCTAAGCCATCAACTA
TTCGGCATCCTCCAGGTACGCCTACGAGTCACCTTGGCAGATGGGGGTCAGGGCCATAAC
AGTATTATGGTGGCAACACGTCTCATTCTTGGTGAGTAGTGCCCAATAGTCAACTTTTTC
TTTGACTTAATTGGGCACGTACTGCGACAATATCAGACGGAGTGACCCCACCGTTCGAAG
TCTCCAGAGGGACCCACGCGTATACGGAAGATCTACGAACTGTCGCACCGTAGCAGAGGA
CATCTAGCCACCCTCCTCCTTCGGGATGTGACGGGGGTGCACCCCTCGTCCCCCCCAGCG
TGCTAGCATGTAGGGGCTACAGTAGCTGGTAGCGGTGAGGTCGGCGAGCGAAAGAAAAGG
CGTATCGCAAGGGGTGAAGTGCTTAGGCTTGAATGTTGCATATTTTTCCCGAGGAAAGGC
TTTTGGTGGAGGAGGCCCGAAGTAGTCACGCCCGTTGCCTCTTCTATAGGGGGTAGTTGT
AGATGTTTATAATCAGACGACGTGGCTCCATACTGTTGTTTAGGCGCTCGCCACAGCTGT
CCATGGTGGCGCAGCCCACCCTAGATCAATCCGTCTACTAAAAAAAGTGACGACGCGCTA
GGTATTCATGGAGGCTAGTATAAAAGACTCAGCTGAGAAGCGTCGTAGATGCTCCCGGAG
GAGGCGTAAAACTGGACCTTTGAGGACCGAACGTTTCTCAGACATAGACTGGGGGCGGGC
TGCGAAACGGAGATGAAAACGGGATGCCAAAAGGAGCAGGGGTCTTTGACGCGCTCCAGC
GATAGAAATCAGCCGACAATCTGGCCAGTCGGATTACTACAGCCCCACCAAGCGCGCCCC
GAATGGAGGCGAGGGTACCAAGAAACGAAGACTGGCGGATCCAGTAGAAGCCGTTAACGA
AGAAGGCAGCCTCAAGAGTAAACGTTGGGGGGGCGAGCGGCGTGGGAGGGCCGTAAAGCA
TGGACCTCACTGCCCCCCGATCACGCCGGGGGCGGGCGGAGACCAACGACGACGCTTCGC
GTAGGCCCTCACGACGGTAATAACGGCAGGCTTAGGAGAAAGTCAGTTCCGGAGTTCGGC
ACTCGGCGCACAAGTTCGAACAGCCGGGCAGGGCGCAAGTAGTTGACTGTTTCTGACGGC
CACGGCTTCGCAGTCAGTCTCACATAGCCATCTTGGGAACGCTACTGCCCATCCTTGCGG
CGTCAACCAGGAACTCTGCGTGGGCGTCCGCAGAAGCCCGATATAATGTCTGAGGTTTCA
TAATAGCCATTTGAGCGTTAGGTACGGCGTTGAGAAGACTGACTTCTTTCCACACGAATG
GGAGGAAAAAGGCGGTACGAGTGTTTCAAGCAACCAAACGCCCCTCCCCTCTCCGCGACC
AGCGACGAAGGATTACCTAAGCAACGCTTTTTCGCGTAAATTATACTGGGACAATGAGCC
AGAGGACAGGTTCACTAGGACTAGTACCCCGGTACCAACACTTATCCACAGCGAGGGGGT
ATGTAGCCTTGGTCAATACTTGCGCTCAGGGCCAGCGTGTAGTGAACAGTCGCAAGCCGA
AGCCTCAGACTGCGTCAGGCGGCTTTTGAGGAGTACGAAACCGGCTCCACCGGCCAGCAG
CTAGTCATTAAAGGATGTGAACGGAAAGCGCCGACATCCGAGTTCGCACGTACTCAGGTG
AAGGTCGGCGCTTGCGGGGGACGACTACCGACTGGTGGTCCACGCAGGAGAGGCGAGGTT
GAATGTGAACGAGGAGGTCGCCTGTTTACGATGTCTGGGGCTACTTGGGACACTCTCGCA
ACCTTAACCTAGCTCAACCGTCGGCGGTGAGTTGTTTCTCAAATCCGTTTGCGCTGGGAG
AAGATTTTTCTTTCTGGATGTTTTTCGTTCTCCTTCTGTAGAATCTGAATTGGACGGTCA
GGCGTTGCAGGAGCCCCCGATCGTGGTGGTTTGCGGCTCACATATACGATTTGCTCCAAT
GCAGAACCACCTCGGCCACGTTCTCCCCCGCGATTTCGTATGGGGTCACAGCCCGCTGTG
GCCCGTTCGGAGTGAAGAGGGACGGAGCTACCGCCGTAATGGTTTTGCGCTGCGGTACAT
TCGTGAGTCCGACCCCCAAAGCCGTGAAGCACGTTCTACGCGGAGCCCCGCGCGGACCCC
TCTTTCCACCCGCATCCCTAACCCTTACGCCTGCGGATGCCGACTTGAGCTGCTAGTAAC
GACGTAGTGTGTCCGAGGCCATTGTATCGCGCCCTCAATCTAAGTTTTTGAGCTCGGTCC
CCAACCCTAGGCGCGCGGGCCCCGTGTGGGACTGTCTCATGGGCTTCCTGTAAAAGCGGC
ACGTGTTGAGCGTTTAGCATCTCTAGTCGTTGCATCACGATAGCGAGGGGGACCGGTCGA
ATGCTTCGGGCTTCGTCTTTCCTGTGTTTATCGTATCGTGGAGATTCACCTAAATCCTTC
GGTCGCTATGGTTACGGCAGGTGTCCCTCTGCTCCGTTCGTACAGCGGGACTTGGGTAGG
GATTTAATTACTGCTTCTCCATGAGGCGGTGCACGACCCGTCTCGTCGACCGGGATCAGG
CCCCCTCTTGTCGTCATGCTTCGGCTCATAGCACAACAACGGCGGAATGAACATTCCAGT
GACACGGCCCGGGGTCAAATCAGTACCTTACAGCGCAAGTGTTAGAAGTGGTGCTACGCA
TCCATCCCTACTAGATACGGCCGCGAGGCCATTTGGTGCAACAACGGTCCGTACTTGTGT
ACGGGTTCGCCCTACATCGCACAGTTAGCGCCTGCTCTCCGTAAATGAACCAGCCGCTAT
ATAACGATGTTATGCTTATGCGCGCACGGGAAGACTGATTTGGGGTAGTCGCTCTCGTGG
TTGCCTCCAGGCTGCTCGATGTGCCGCCGACGGTGAGAGCGTGTTGGTCAAAGTGGACCG
GGCGGCATGGCGACCTCCAAGCGGTACGAGATGGGATCCGCCATACCACCCTTACGGGAA
TAGCCCATGCTTAGTAGCTCTTCCTCCATCGGCCTTGGCTCAGTCATGCGTAATCCCGTC
CCCTCATGTTTCCTGCGTCTCGGCCTCCGTCCAATCGCTTCCTCCGAGGGTGTGGGACTC
AATAAGATTTTAAATCGTTTTCAGTTCGGCAACAACAGCTTCGAGTTCGGAGACTTTACC
GTGCCTCCACCCGCCTGTAGATCTGGCAACGGACTCCGCGCTCCACTAGTATGTGTACCG
CCTGAAAGGGAGTCTTCGACCAATGGACGCCAATGTTTCGGAAGGTGTTCCTCGGACGAA
TACGCCTCTAACGTGGACGCGCAGCGTGAGGAAAAGCACTTCTCTTCGGCGTGCCTGTGC
CGTACGCATGGAGACCCTGAGTCTGGCATGTCGGTTGGAACGATAGGGTCCCGCGTTCAT
TGCTCCATCAACCGGTAATAATAAGCTCCTGGGCTCTACGAACACCACGGCTTCCCTGGG
AGCGTGGACTCCCCGGTTTTGAAAGATACCGTGCAGCCGTCTGCGGCCAGGCCTCGACGT
GAAATCGACCGGTACACCCAAGGAAATCCGCGGCTGTCGTATACCCCTGCCAAAGACGCA
AGTGCCTGAGGCCGCTTCCCCTCGCTTCCTGAATACCACCGTGTACACAATACCGTTATT
TAGTGGTGTGTAGGACACCACCGCCATAAACCAGACTTATCCCTACCCATACGTGCCACA
AAACGTCCTCAGGCCGTTACCGCCACGCCGGGACCTCAGCCTCGCACCCTCCTCCTTTTC
TCTTCTAGCTCCGTTGCTTAAGTCGTCGCACCCAATCACCCGGCAGTCGGACTGCGCGTT
GCTCACAAGCTGACTTCCTGCTCCCCCACGAAACGGGTCGTTAGTACTCATTCGCGTCTT
GCTCGACCCAAAGGTCCCTGTTTTCAATCACTCGAAAACGCTAGACTCCTCTACTGTACT
TGTGAGTGGTTAAAGCACACAAGCCGTCACTCCGTTCGCGCCCGCCGCCCTGGCCTTCGA
ACACGCCGCCCAGCCTGGCGCACGTCGGTCGAAGCCGCAGTTGCCGCACTCAGACCTCAG
TACTCGTGGCCCGCCCTCATAGAGTCGAGTGAACTTTCTACCCTTCGACCCGTCCGTTCT
CCGCGGCCCCCGTAGGAGGCCACACTATGTCACGACCCTATGATTCAGACTATAGCGACA
ACATGCAGAGCTAAGGGTTTCTGTCCACCCACGTCTTGGCGACCGGCCTGTCCGTCGCAT
GGCTGGAAGCTAGGCGCAGAGCACACACGACAAGGAAAATGTAGTATGCAAGAACTCCTT
GACGCTCCACATTCATCCTATCGCATCTTCGGCATAAGCCGGCAAGGTGGGCTGGTGCGT
ATGCCCTGGCATGGGCGGCCTATTATGGGAAGCGGAGTCGCGCGCATTTCGGGGATTTTG
GTGTCTCTTCGCAATTCCGCTTCGCGTCTTACCCAAACTCGCCACCTAGCGTCCGTTGCG
TCTAAACGATGGGTTCGTATGGGCTTCACTCTTGGCACTGTAATGTGTGACAGCCCTGTC
CAGGCAGTCTAGCCGCTACCCCTAGGTGTCAGGTGTGGGGAATAATTCTGGGCAATATAC
CGCGAAATCTAATCACTGCTCACCGTAACTGTTCCTGTGATCCCTTGTGCGCTAGCGAGT
ACTCCGAAGCGCACAGTCGCGCTTCAGCGGATCGCACCATATGTAGGGGACGCATGTGAG
AGCAGGTCGTGCTTCAACTCTAGGCGAGATTACGCACCATTTCGCATTCCGTGACTCGCG
CGCCTGGTGTGACGTGTACTTTCGATTGGTCTCTTCACCGCTCAGACTCGAAGTTACCTG
CGGTACATCAAAGACTGAAAAAGCC
>SRR349963 <unknown description>
CGGAGAGCTCCCCAGGCCAAATGACGAGCTCATGTCCCCTGCGGTCACTTAGCTATCTGT
TCTCAATCCCTGAGGTCACACAGCCTAGCTAGATAGTGGGGGCAACCCACACCAGCCATG
GAATCATATCTGTACACCATCAAACAAGCGTTTCGAAGCTGCGCCAGTCCTTGTGGGTCA
GCAACGCCCGGTGACCACTAAGCCAACCCGGCTTGTCTCGGAGAGCCCGAAGACACCTTT
TTTCGATTTTACCTGAATCCGCACGTTTCCCCTTTGTCGGGACACCCGGCAAACTACTCG
TCGGTCCCTCTTAGTTGGCGAAATTTGCAAGGTTTATCACGGTCGAATGAGAGCGGCGAT
GGCCACATTGATACTTCGCCCAATTTCGCCCTGACCCAGGTAACAATTGAGACACGCACC
TCGTCAAGTCCTAAGCCTACGTCGCGTAGGCTCCGGGTCACAACCTCGATATTTGCAAGG
AGAACACTGGATACCGATATCGGCACCCATTCGTGGTGCCTATCATTGAAACTAAACCCA
AGCATACCCCAAGCAAATCAGAGTCGAAGGCCTGCCACTGATCGCTGCATGTCTCAGAGG
AGATGTGTGAAAGCCACAAACTTAACGTTCTCCCCCCATCGGTTACCTTCTAGCCCGCCA
CTGAACAGCGACACGGCGGTCGCTTGCTCACGAGGATAACAAGGAATAGTCCAGGTGAAT
GGTGTGCTAGTGAACAACTGAGGAAATCATAGTGTACAATAATTCTATCTAGTGGATGTC
ATATTTGCGGTGCCAAAATCACTCGTCGATAAGCTCGGATTGTTCAACGTCAACCGAATC
ACGTGTTATAAGTCGGTTGTACGTTTGGCGGTGCCGTCAATGCCGCACTGAGCAATAATA
TAGACGAGCATCGCCATTATTTGCGTCTCGCCGGGTGTTCGCACAGCCAATATCGATACT
CGGCTCGTCATATGCTGGGGGGGCAGCTTAAGAGACTCTAGTCTCGTTTATTAACATAGC
TAAGGTCAGCAGCCTTTCTGGTCGGGGGCATCAACAATCCGGTGACGTGGCCCGGTAACG
GCCATGGAGGGGCGACACTCAAGCATTCTGGCCGAGATCTGCGAGCCCGTTTCTGGGCAG
CATCGTTAGCACCTGGATGTAAATCCGCTCCCGCGTTTCCGTCAGCTCACGGGAGTTTGC
GAGACGCGAGTGGGAACCGGGGACGGGGGCTCGCAGCAGCCAGGGCTGCCGACACTCGAC
ATGAGCGGCGTGCCGTCGCCCTCACTCACGTAACAGATTTATGGGAGAAGAGTATGGTGC
CCACTTGATCTTATATATCGGGGAAGGCCGAGGCACGCTAGATCAGTGCTGAATGCGACG
TTTCCTTGGGGGAGGGGCAAGCGGAATAGTGGTACCAGAGGAGAAGGCGTTACACGGTCG
AAAATGGGTTCCGGACGGGTTACTGGGCGGCAACTGCCGCTGGAATCAGCGCACCAGCAG
ATCCTACACACGGGAGTGCAGAAGTTTTCGGCCTAATGCTGACCCCGGGGTCTGTTCTGA
GCCGCACGGGCCATCAGATCTGCTGTACGAGGTCGGTCACGCCTCTAGTCTTGCTAGTAG
CCGCGGGTCGTGGCTCGCTATTCTCACTTTGTCGAATGCGCCGAGGAGTGGGGAAGAACC
AAAAAAACGACAACCATCACCTGTCTGAGGGGTCTGCGGAGCCAACTTCTAAGCTAGCAC
ATGTTGAGCGAAGCAAGTCATGCACTGAATATGGATGTAGGCAATTGTCAAGACTAATGA
GCTCCAGAGCCTTAGGTTAAGACCTATGACCGCGCACGAGGAAATGATGTATGATAACGC
ATTACCTAGCCAGAACTGAGTTCCGGTAGGAAATCGGTTCACACGCTCACAATGATGAGC
ACTCGATAGGGCCACGTATTGAATGCCCGGGCAGCCTCGGATGCTTGGGCGTATTAGCTT
GCTGGCCAGTCCACCTCAAGGAGCATGGAGCGCCGAAAACCATGAGCGTTCCGCCGACAA
ACCCCCATCCTCCCTCTGGAACCCGGAGGTTAGCGGTTCAACTGGCGCGGGGCCCGACGT
GGCCCGCGACCGATAAGCGGGCCGGTCGACAGGAACTCACTGAGGGGATAATCAGTTCCG
CCTCTGACGATTCCTGCCCAGGAAGTTGTGTTACCTGCAGGTCCCCTAGGGAGAGTACCT
GCTCAGACTTCTAGGTAACGAGACCCGGGAGGGCACACTCGGGGGAGGAGGCTAGTTTAC
TAGCCTCGTGGGTAGAACCCCCCTGGCAAGCTGCCCAGCACTCTGGTCCGCATGGGCGTT
CTTAGTCACCGGCCCTTTTCCAGCCGACCTATTCTGGCCGGCCCATCCATTCCCTATGGG
TGAGGTTGCGATCCGTCGGGGAATGGGGGTGAAGTCGAAGGCTAAGAGGCGTAGGCATAG
CCGCTGTTCTCACCGCGTTAACGAACACGCACGGCATTCCCACACGGATGAGTAGGGGCT
TACCAGTGGAAGTACGCCGTAAATCCATTCCTAAGGTGCGAAAGTGAGCCGGCGAGCAAG
TGGATGAGGTCGGGATGCCACAACTGGACACCTCGGTTTGCAGTTCCGTAACCGAGCGAG
TAACCTAATAGGAGGTACAGAATCTTAATATAGTGTAGCTGAAAACAGTGGCGTCTCAAG
GTCCGACGCGGGCACCAAGAGACTTAGTGCAAATTGGACGGCTCATAGTCTCTAAACACG
TGAGGCTTGCGCCCGCCCCCTGGGGCCGAAGACCGTCCCGATCGCCAAGCTGCGGTATAG
CTAATCCTCGTAGAGACGCCAACCCCTAACAGTCCGGAGACACGGAAGCTGCGCGGACAT
GAGATATGGGTCTGGATCATCATTGACCGGATACGTCACTGGTGTGAGTGCGTTCATGGA
GGTGCCGCACTGGAGCAACTGCAGACCTATGGACATACGGGGGGGCTGTAGATCTTTACA
GCCTGTACGACGCCCCGGCTGGACTCGCCAACGCAGTTCCCTATACTAGGTACAAGGATT
CGACCGGCGCGTATTATCCCGTAACCTGGAGCGCGGCGCTAGCCCGCTTACGCTCTATCG
TAGGGGAGGAACAGATAAGGATCGTCAGCCGCCGACCCGGAGAGCCTAAGCCATCAACTA
TTCGGCATCCTCCAGGTACGCCTACGAGTCACCTTGGCAGATGGGGGTCAGGGCCATAAC
AGTATTATGGTGGCAACACGTCTCATTCTTGGTGAGTAGTGCCCAATAGTCAACTTTTTC
TTTGACTTAATTGGGCACGTACTGCGACAATATCAGACGGAGTGACCCCACCGTTCGAAG
TCTCCAGAGGGACCCACGCGTATACGGAAGATCTACGAACTGTCGCACCGTAGCAGAGGA
CATCTAGCCACCCTCCTCCTTCGGGATGTGACGGGGGTGCACCCCTCGTCCCCCCCAGCG
TGCTAGCATGTAGGGGCTACAGTAGCTGGTAGCGGTGAGGTCGGCGAGCGAAAGAAAAGG
CGTATCGCAAGGGGTGAAGTGCTTAGGCTTGAATGTTGCATATTTTTCCCGAGGAAAGGC
TTTTGGTGGAGGAGGCCCGAAGTAGTCACGCCCGTTGCCTCTTCTATAGGGGGTAGTTGT
AGATGTTTATAATCAGACGACGTGGCTCCATACTGTTGTTTAGGCGCTCGCCACAGCTGT
CCATGGTGGCGCAGCCCACCCTAGATCAATCCGTCTACTAAAAAAAGTGACGACGCGCTA
GGTATTCATGGAGGCTAGTATAAAAGACTCAGCTGAGAAGCGTCGTAGATGCTCCCGGAG
GAGGCGTAAAACTGGACCTTTGAGGACCGAACGTTTCTCAGACATAGACTGGGGGCGGGC
TGCGAAACGGAGATGAAAACGGGATGCCAAAAGGAGCAGGGGTCTTTGACGCGCTCCAGC
GATAGAAATCAGCCGACAATCTGGCCAGTCGGATTACTACAGCCCCACCAAGCGCGCCCC
GAATGGAGGCGAGGGTACCAAGAAACGAAGACTGGCGGATCCAGTAGAAGCCGTTAACGA
AGAAGGCAGCCTCAAGAGTAAACGTTGGGGGGGCGAGCGGCGTGGGAGGGCCGTAAAGCA
TGGACCTCACTGCCCCCCGATCACGCCGGGGGCGGGCGGAGACCAACGACGACGCTTCGC
GTAGGCCCTCACGACGGTAATAACGGCAGGCTTAGGAGAAAGTCAGTTCCGGAGTTCGGC
ACTCGGCGCACAAGTTCGAACAGCCGGGCAGGGCGCAAGTAGTTGACTGTTTCTGACGGC
CACGGCTTCGCAGTCAGTCTCACATAGCCATCTTGGGAACGCTACTGCCCATCCTTGCGG
CGTCAACCAGGAACTCTGCGTGGGCGTCCGCAGAAGCCCGATATAATGTCTGAGGTTTCA
TAATAGCCATTTGAGCGTTAGGTACGGCGTTGAGAAGACTGACTTCTTTCCACACGAATG
GGAGGAAAAAGGCGGTACGAGTGTTTCAAGCAACCAAACGCCCCTCCCCTCTCCGCGACC
AGCGACGAAGGATTACCTAAGCAACGCTTTTTCGCGTAAATTATACTGGGACAATGAGCC
AGAGGACAGGTTCACTAGGACTAGTACCCCGGTACCAACACTTATCCACAGCGAGGGGGT
ATGTAGCCTTGGTCAATACTTGCGCTCAGGGCCAGCGTGTAGTGAACAGTCGCAAGCCGA
AGCCTCAGACTGCGTCAGGCGGCTTTTGAGGAGTACGAAACCGGCTCCACCGGCCAGCAG
CTAGTCATTAAAGGATGTGAACGGAAAGCGCCGACATCCGAGTTCGCACGTACTCAGGTG
AAGGTCGGCGCTTGCGGGGGACGACTACCGACTGGTGGTCCACGCAGGAGAGGCGAGGTT
GAATGTGAACGAGGAGGTCGCCTGTTTACGATGTCTGGGGCTACTTGGGACACTCTCGCA
ACCTTAACCTAGCTCAACCGTCGGCGGTGAGTTGTTTCTCAAATCCGTTTGCGCTGGGAG
AAGATTTTTCTTTCTGGATGTTTTTCGTTCTCCTTCTGTAGAATCTGAATTGGACGGTCA
GGCGTTGCAGGAGCCCCCGATCGTGGTGGTTTGCGGCTCACATATACGATTTGCTCCAAT
GCAGAACCACCTCGGCCACGTTCTCCCCCGCGATTTCGTATGGGGTCACAGCCCGCTGTG
GCCCGTTCGGAGTGAAGAGGGACGGAGCTACCGCCGTAATGGTTTTGCGCTGCGGTACAT
TCGTGAGTCCGACCCCCAAAGCCGTGAAGCACGTTCTACGCGGAGCCCCGCGCGGACCCC
TCTTTCCACCCGCATCCCTAACCCTTACGCCTGCGGATGCCGACTTGAGCTGCTAGTAAC
GACGTAGTGTGTCCGAGGCCATTGTATCGCGCCCTCAATCTAAGTTTTTGAGCTCGGTCC
CCAACCCTAGGCGCGCGGGCCCCGTGTGGGACTGTCTCATGGGCTTCCTGTAAAAGCGGC
ACGTGTTGAGCGTTTAGCATCTCTAGTCGTTGCATCACGATAGCGAGGGGGACCGGTCGA
ATGCTTCGGGCTTCGTCTTTCCTGTGTTTATCGTATCGTGGAGATTCACCTAAATCCTTC
GGTCGCTATGGTTACGGCAGGTGTCCCTCTGCTCCGTTCGTACAGCGGGACTTGGGTAGG
GATTTAATTACTGCTTCTCCATGAGGCGGTGCACGACCCGTCTCGTCGACCGGGATCAGG
CCCCCTCTTGTCGTCATGCTTCGGCTCATAGCACAACAACGGCGGAATGAACATTCCAGT
GACACGGCCCGGGGTCAAATCAGTACCTTACAGCGCAAGTGTTAGAAGTGGTGCTACGCA
TCCATCCCTACTAGATACGGCCGCGAGGCCATTTGGTGCAACAACGGTCCGTACTTGTGT
ACGGGTTCGCCCTACATCGCACAGTTAGCGCCTGCTCTCCGTAAATGAACCAGCCGCTAT
ATAACGATGTTATGCTTATGCGCGCACGGGAAGACTGATTTGGGGTAGTCGCTCTCGTGG
TTGCCTCCAGGCTGCTCGATGTGCCGCCGACGGTGAGAGCGTGTTGGTCAAAGTGGACCG
GGCGGCATGGCGACCTCCAAGCGGTACGAGATGGGATCCGCCATACCACCCTTACGGGAA
TAGCCCATGCTTAGTAGCTCTTCCTCCATCGGCCTTGGCTCAGTCATGCGTAATCCCGTC
CCCTCATGTTTCCTGCGTCTCGGCCTCCGTCCAATCGCTTCCTCCGAGGGTGTGGGACTC
AATAAGATTTTAAATCGTTTTCAGTTCGGCAACAACAGCTTCGAGTTCGGAGACTTTACC
GTGCCTCCACCCGCCTGTAGATCTGGCAACGGACTCCGCGCTCCACTAGTATGTGTACCG
CCTGAAAGGGAGTCTTCGACCAATGGACGCCAATGTTTCGGAAGGTGTTCCTCGGACGAA
TACGCCTCTAACGTGGACGCGCAGCGTGAGGAAAAGCACTTCTCTTCGGCGTGCCTGTGC
CGTACGCATGGAGACCCTGAGTCTGGCATGTCGGTTGGAACGATAGGGTCCCGCGTTCAT
TGCTCCATCAACCGGTAATAATAAGCTCCTGGGCTCTACGAACACCACGGCTTCCCTGGG
AGCGTGGACTCCCCGGTTTTGAAAGATACCGTGCAGCCGTCTGCGGCCAGGCCTCGACGT
GAAATCGACCGGTACACCCAAGGAAATCCGCGGCTGTCGTATACCCCTGCCAAAGACGCA
AGTGCCTGAGGCCGCTTCCCCTCGCTTCCTGAATACCACCGTGTACACAATACCGTTATT
TAGTGGTGTGTAGGACACCACCGCCATAAACCAGACTTATCCCTACCCATACGTGCCACA
AAACGTCCTCAGGCCGTTACCGCCACGCCGGGACCTCAGCCTCGCACCCTCCTCCTTTTC
TCTTCTAGCTCCGTTGCTTAAGTCGTCGCACCCAATCACCCGGCAGTCGGACTGCGCGTT
GCTCACAAGCTGACTTCCTGCTCCCCCACGAAACGGGTCGTTAGTACTCATTCGCGTCTT
GCTCGACCCAAAGGTCCCTGTTTTCAATCACTCGAAAACGCTAGACTCCTCTACTGTACT
TGTGAGTGGTTAAAGCACACAAGCCGTCACTCCGTTCGCGCCCGCCGCCCTGGCCTTCGA
ACACGCCGCCCAGCCTGGCGCACGTCGGTCGAAGCCGCAGTTGCCGCACTCAGACCTCAG
TACTCGTGGCCCGCCCTCATAGAGTCGAGTGAACTTTCTACCCTTCGACCCGTCCGTTCT
CCGCGGCCCCCGTAGGAGGCCACACTATGTCACGACCCTATGATTCAGACTATAGCGACA
ACATGCAGAGCTAAGGGTTTCTGTCCACCCACGTCTTGGCGACCGGCCTGTCCGTCGCAT
GGCTGGAAGCTAGGCGCAGAGCACACACGACAAGGAAAATGTAGTATGCAAGAACTCCTT
GACGCTCCACATTCATCCTATCGCATCTTCGGCATAAGCCGGCAAGGTGGGCTGGTGCGT
ATGCCCTGGCATGGGCGGCCTATTATGGGAAGCGGAGTCGCGCGCATTTCGGGGATTTTG
GTGTCTCTTCGCAATTCCGCTTCGCGTCTTACCCAAACTCGCCACCTAGCGTCCGTTGCG
TCTAAACGATGGGTTCGTATGGGCTTCACTCTTGGCACTGTAATGTGTGACAGCCCTGTC
CAGGCAGTCTAGCCGCTACCCCTAGGTGTCAGGTGTGGGGAATAATTCTGGGCAATATAC
CGCGAAATCTAATCACTGCTCACCGTAACTGTTCCTGTGATCCCTTGTGCGCTAGCGAGT
ACTCCGAAGCGCACAGTCGCGCTTCAGCGGATCGCACCATATGTAGGGGACGCATGTGAG
AGCAGGTCGTGCTTCAACTCTAGGCGAGATTACGCACCATTTCGCATTCCGTGACTCGCG
CGCCTGGTGTGACGTGTACTTTCGATTGGTCTCTTCACCGCTCAGACTCGAAGTTACCTG
CGGTACATCAAAGACTGAAAAAGCC
>SRR349964 <unknown description>
CGGAGAGCTCCCCAGGCCAAATGACGAGCTCATGTCCCCTGCGGTCACTTAGCTATCTGT
TCTCAATCCCTGAGGTCACACAGCCTAGCTAGATAGTGGGGGCAACCCACACCAGCCATG
GAATCATATCTGTACACCATCAAACAAGCGTTTCGAAGCTGCGCCAGTCCTTGTGGGTCA
GCAACGCCCGGTGACCACTAAGCCAACCCGGCTTGTCTCGGAGAGCCCGAAGACACCTTT
TTTCGATTTTACCTGAATCCGCACGTTTCCCCTTTGTCGGGACACCCGGCAAACTACTCG
TCGGTCCCTCTTAGTTGGCGAAATTTGCAAGGTTTATCACGGTCGAATGAGAGCGGCGAT
GGCCACATTGATACTTCGCCCAATTTCGCCCTGACCCAGGTAACAATTGAGACACGCACC
TCGTCAAGTCCTAAGCCTACGTCGCGTAGGCTCCGGGTCACAACCTCGATATTTGCAAGG
AGAACACTGGATACCGATATCGGCACCCATTCGTGGTGCCTATCATTGAAACTAAACCCA
AGCATACCCCAAGCAAATCAGAGTCGAAGGCCTGCCACTGATCGCTGCATGTCTCAGAGG
AGATGTGTGAAAGCCACAAACTTAACGTTCTCCCCCCATCGGTTACCTTCTAGCCCGCCA
CTGAACAGCGACACGGCGGTCGCTTGCTCACGAGGATAACAAGGAATAGTCCAGGTGAAT
GGTGTGCTAGTGAACAACTGAGGAAATCATAGTGTACAATAATTCTATCTAGTGGATGTC
ATATTTGCGGTGCCAAAATCACTCGTCGATAAGCTCGGATTGTTCAACGTCAACCGAATC
ACGTGTTATAAGTCGGTTGTACGTTTGGCGGTGCCGTCAATGCCGCACTGAGCAATAATA
TAGACGAGCATCGCCATTATTTGCGTCTCGCCGGGTGTTCGCACAGCCAATATCGATACT
CGGCTCGTCATATGCTGGGGGGGCAGCTTAAGAGACTCTAGTCTCGTTTATTAACATAGC
TAAGGTCAGCAGCCTTTCTGGTCGGGGGCATCAACAATCCGGTGACGTGGCCCGGTAACG
GCCATGGAGGGGCGACACTCAAGCATTCTGGCCGAGATCTGCGAGCCCGTTTCTGGGCAG
CATCGTTAGCACCTGGATGTAAATCCGCTCCCGCGTTTCCGTCAGCTCACGGGAGTTTGC
GAGACGCGAGTGGGAACCGGGGACGGGGGCTCGCAGCAGCCAGGGCTGCCGACACTCGAC
ATGAGCGGCGTGCCGTCGCCCTCACTCACGTAACAGATTTATGGGAGAAGAGTATGGTGC
CCACTTGATCTTATATATCGGGGAAGGCCGAGGCACGCTAGATCAGTGCTGAATGCGACG
TTTCCTTGGGGGAGGGGCAAGCGGAATAGTGGTACCAGAGGAGAAGGCGTTACACGGTCG
AAAATGGGTTCCGGACGGGTTACTGGGCGGCAACTGCCGCTGGAATCAGCGCACCAGCAG
ATCCTACACACGGGAGTGCAGAAGTTTTCGGCCTAATGCTGACCCCGGGGTCTGTTCTGA
GCCGCACGGGCCATCAGATCTGCTGTACGAGGTCGGTCACGCCTCTAGTCTTGCTAGTAG
CCGCGGGTCGTGGCTCGCTATTCTCACTTTGTCGAATGCGCCGAGGAGTGGGGAAGAACC
AAAAAAACGACAACCATCACCTGTCTGAGGGGTCTGCGGAGCCAACTTCTAAGCTAGCAC
ATGTTGAGCGAAGCAAGTCATGCACTGAATATGGATGTAGGCAATTGTCAAGACTAATGA
GCTCCAGAGCCTTAGGTTAAGACCTATGACCGCGCACGAGGAAATGATGTATGATAACGC
ATTACCTAGCCAGAACTGAGTTCCGGTAGGAAATCGGTTCACACGCTCACAATGATGAGC
ACTCGATAGGGCCACGTATTGAATGCCCGGGCAGCCTCGGATGCTTGGGCGTATTAGCTT
GCTGGCCAGTCCACCTCAAGGAGCATGGAGCGCCGAAAACCATGAGCGTTCCGCCGACAA
ACCCCCATCCTCCCTCTGGAACCCGGAGGTTAGCGGTTCAACTGGCGCGGGGCCCGACGT
GGCCCGCGACCGATAAGCGGGCCGGTCGACAGGAACTCACTGAGGGGATAATCAGTTCCG
CCTCTGACGATTCCTGCCCAGGAAGTTGTGTTACCTGCAGGTCCCCTAGGGAGAGTACCT
GCTCAGACTTCTAGGTAACGAGACCCGGGAGGGCACACTCGGGGGAGGAGGCTAGTTTAC
TAGCCTCGTGGGTAGAACCCCCCTGGCAAGCTGCCCAGCACTCTGGTCCGCATGGGCGTT
CTTAGTCACCGGCCCTTTTCCAGCCGACCTATTCTGGCCGGCCCATCCATTCCCTATGGG
TGAGGTTGCGATCCGTCGGGGAATGGGGGTGAAGTCGAAGGCTAAGAGGCGTAGGCATAG
CCGCTGTTCTCACCGCGTTAACGAACACGCACGGCATTCCCACACGGATGAGTAGGGGCT
TACCAGTGGAAGTACGCCGTAAATCCATTCCTAAGGTGCGAAAGTGAGCCGGCGAGCAAG
TGGATGAGGTCGGGATGCCACAACTGGACACCTCGGTTTGCAGTTCCGTAACCGAGCGAG
TAACCTAATAGGAGGTACAGAATCTTAATATAGTGTAGCTGAAAACAGTGGCGTCTCAAG
GTCCGACGCGGGCACCAAGAGACTTAGTGCAAATTGGACGGCTCATAGTCTCTAAACACG
TGAGGCTTGCGCCCGCCCCCTGGGGCCGAAGACCGTCCCGATCGCCAAGCTGCGGTATAG
CTAATCCTCGTAGAGACGCCAACCCCTAACAGTCCGGAGACACGGAAGCTGCGCGGACAT
GAGATATGGGTCTGGATCATCATTGACCGGATACGTCACTGGTGTGAGTGCGTTCATGGA
GGTGCCGCACTGGAGCAACTGCAGACCTATGGACATACGGGGGGGCTGTAGATCTTTACA
GCCTGTACGACGCCCCGGCTGGACTCGCCAACGCAGTTCCCTATACTAGGTACAAGGATT
CGACCGGCGCGTATTATCCCGTAACCTGGAGCGCGGCGCTAGCCCGCTTACGCTCTATCG
TAGGGGAGGAACAGATAAGGATCGTCAGCCGCCGACCCGGAGAGCCTAAGCCATCAACTA
TTCGGCATCCTCCAGGTACGCCTACGAGTCACCTTGGCAGATGGGGGTCAGGGCCATAAC
AGTATTATGGTGGCAACACGTCTCATTCTTGGTGAGTAGTGCCCAATAGTCAACTTTTTC
TTTGACTTAATTGGGCACGTACTGCGACAATATCAGACGGAGTGACCCCACCGTTCGAAG
TCTCCAGAGGGACCCACGCGTATACGGAAGATCTACGAACTGTCGCACCGTAGCAGAGGA
CATCTAGCCACCCTCCTCCTTCGGGATGTGACGGGGGTGCACCCCTCGTCCCCCCCAGCG
TGCTAGCATGTAGGGGCTACAGTAGCTGGTAGCGGTGAGGTCGGCGAGCGAAAGAAAAGG
CGTATCGCAAGGGGTGAAGTGCTTAGGCTTGAATGTTGCATATTTTTCCCGAGGAAAGGC
TTTTGGTGGAGGAGGCCCGAAGTAGTCACGCCCGTTGCCTCTTCTATAGGGGGTAGTTGT
AGATGTTTATAATCAGACGACGTGGCTCCATACTGTTGTTTAGGCGCTCGCCACAGCTGT
CCATGGTGGCGCAGCCCACCCTAGATCAATCCGTCTACTAAAAAAAGTGACGACGCGCTA
GGTATTCATGGAGGCTAGTATAAAAGACTCAGCTGAGAAGCGTCGTAGATGCTCCCGGAG
GAGGCGTAAAACTGGACCTTTGAGGACCGAACGTTTCTCAGACATAGACTGGGGGCGGGC
TGCGAAACGGAGATGAAAACGGGATGCCAAAAGGAGCAGGGGTCTTTGACGCGCTCCAGC
GATAGAAATCAGCCGACAATCTGGCCAGTCGGATTACTACAGCCCCACCAAGCGCGCCCC
GAATGGAGGCGAGGGTACCAAGAAACGAAGACTGGCGGATCCAGTAGAAGCCGTTAACGA
AGAAGGCAGCCTCAAGAGTAAACGTTGGGGGGGCGAGCGGCGTGGGAGGGCCGTAAAGCA
TGGACCTCACTGCCCCCCGATCACGCCGGGGGCGGGCGGAGACCAACGACGACGCTTCGC
GTAGGCCCTCACGACGGTAATAACGGCAGGCTTAGGAGAAAGTCAGTTCCGGAGTTCGGC
ACTCGGCGCACAAGTTCGAACAGCCGGGCAGGGCGCAAGTAGTTGACTGTTTCTGACGGC
CACGGCTTCGCAGTCAGTCTCACATAGCCATCTTGGGAACGCTACTGCCCATCCTTGCGG
CGTCAACCAGGAACTCTGCGTGGGCGTCCGCAGAAGCCCGATATAATGTCTGAGGTTTCA
TAATAGCCATTTGAGCGTTAGGTACGGCGTTGAGAAGACTGACTTCTTTCCACACGAATG
GGAGGAAAAAGGCGGTACGAGTGTTTCAAGCAACCAAACGCCCCTCCCCTCTCCGCGACC
AGCGACGAAGGATTACCTAAGCAACGCTTTTTCGCGTAAATTATACTGGGACAATGAGCC
AGAGGACAGGTTCACTAGGACTAGTACCCCGGTACCAACACTTATCCACAGCGAGGGGGT
ATGTAGCCTTGGTCAATACTTGCGCTCAGGGCCAGCGTGTAGTGAACAGTCGCAAGCCGA
AGCCTCAGACTGCGTCAGGCGGCTTTTGAGGAGTACGAAACCGGCTCCACCGGCCAGCAG
CTAGTCATTAAAGGATGTGAACGGAAAGCGCCGACATCCGAGTTCGCACGTACTCAGGTG
AAGGTCGGCGCTTGCGGGGGACGACTACCGACTGGTGGTCCACGCAGGAGAGGCGAGGTT
GAATGTGAACGAGGAGGTCGCCTGTTTACGATGTCTGGGGCTACTTGGGACACTCTCGCA
ACCTTAACCTAGCTCAACCGTCGGCGGTGAGTTGTTTCTCAAATCCGTTTGCGCTGGGAG
AAGATTTTTCTTTCTGGATGTTTTTCGTTCTCCTTCTGTAGAATCTGAATTGGACGGTCA
GGCGTTGCAGGAGCCCCCGATCGTGGTGGTTTGCGGCTCACATATACGATTTGCTCCAAT
GCAGAACCACCTCGGCCACGTTCTCCCCCGCGATTTCGTATGGGGTCACAGCCCGCTGTG
GCCCGTTCGGAGTGAAGAGGGACGGAGCTACCGCCGTAATGGTTTTGCGCTGCGGTACAT
TCGTGAGTCCGACCCCCAAAGCCGTGAAGCACGTTCTACGCGGAGCCCCGCGCGGACCCC
TCTTTCCACCCGCATCCCTAACCCTTACGCCTGCGGATGCCGACTTGAGCTGCTAGTAAC
GACGTAGTGTGTCCGAGGCCATTGTATCGCGCCCTCAATCTAAGTTTTTGAGCTCGGTCC
CCAACCCTAGGCGCGCGGGCCCCGTGTGGGACTGTCTCATGGGCTTCCTGTAAAAGCGGC
ACGTGTTGAGCGTTTAGCATCTCTAGTCGTTGCATCACGATAGCGAGGGGGACCGGTCGA
ATGCTTCGGGCTTCGTCTTTCCTGTGTTTATCGTATCGTGGAGATTCACCTAAATCCTTC
GGTCGCTATGGTTACGGCAGGTGTCCCTCTGCTCCGTTCGTACAGCGGGACTTGGGTAGG
GATTTAATTACTGCTTCTCCATGAGGCGGTGCACGACCCGTCTCGTCGACCGGGATCAGG
CCCCCTCTTGTCGTCATGCTTCGGCTCATAGCACAACAACGGCGGAATGAACATTCCAGT
GACACGGCCCGGGGTCAAATCAGTACCTTACAGCGCAAGTGTTAGAAGTGGTGCTACGCA
TCCATCCCTACTAGATACGGCCGCGAGGCCATTTGGTGCAACAACGGTCCGTACTTGTGT
ACGGGTTCGCCCTACATCGCACAGTTAGCGCCTGCTCTCCGTAAATGAACCAGCCGCTAT
ATAACGATGTTATGCTTATGCGCGCACGGGAAGACTGATTTGGGGTAGTCGCTCTCGTGG
TTGCCTCCAGGCTGCTCGATGTGCCGCCGACGGTGAGAGCGTGTTGGTCAAAGTGGACCG
GGCGGCATGGCGACCTCCAAGCGGTACGAGATGGGATCCGCCATACCACCCTTACGGGAA
TAGCCCATGCTTAGTAGCTCTTCCTCCATCGGCCTTGGCTCAGTCATGCGTAATCCCGTC
CCCTCATGTTTCCTGCGTCTCGGCCTCCGTCCAATCGCTTCCTCCGAGGGTGTGGGACTC
AATAAGATTTTAAATCGTTTTCAGTTCGGCAACAACAGCTTCGAGTTCGGAGACTTTACC
GTGCCTCCACCCGCCTGTAGATCTGGCAACGGACTCCGCGCTCCACTAGTATGTGTACCG
CCTGAAAGGGAGTCTTCGACCAATGGACGCCAATGTTTCGGAAGGTGTTCCTCGGACGAA
TACGCCTCTAACGTGGACGCGCAGCGTGAGGAAAAGCACTTCTCTTCGGCGTGCCTGTGC
CGTACGCATGGAGACCCTGAGTCTGGCATGTCGGTTGGAACGATAGGGTCCCGCGTTCAT
TGCTCCATCAACCGGTAATAATAAGCTCCTGGGCTCTACGAACACCACGGCTTCCCTGGG
AGCGTGGACTCCCCGGTTTTGAAAGATACCGTGCAGCCGTCTGCGGCCAGGCCTCGACGT
GAAATCGACCGGTACACCCAAGGAAATCCGCGGCTGTCGTATACCCCTGCCAAAGACGCA
AGTGCCTGAGGCCGCTTCCCCTCGCTTCCTGAATACCACCGTGTACACAATACCGTTATT
TAGTGGTGTGTAGGACACCACCGCCATAAACCAGACTTATCCCTACCCATACGTGCCACA
AAACGTCCTCAGGCCGTTACCGCCACGCCGGGACCTCAGCCTCGCACCCTCCTCCTTTTC
TCTTCTAGCTCCGTTGCTTAAGTCGTCGCACCCAATCACCCGGCAGTCGGACTGCGCGTT
GCTCACAAGCTGACTTCCTGCTCCCCCACGAAACGGGTCGTTAGTACTCATTCGCGTCTT
GCTCGACCCAAAGGTCCCTGTTTTCAATCACTCGAAAACGCTAGACTCCTCTACTGTACT
TGTGAGTGGTTAAAGCACACAAGCCGTCACTCCGTTCGCGCCCGCCGCCCTGGCCTTCGA
ACACGCCGCCCAGCCTGGCGCACGTCGGTCGAAGCCGCAGTTGCCGCACTCAGACCTCAG
TACTCGTGGCCCGCCCTCATAGAGTCGAGTGAACTTTCTACCCTTCGACCCGTCCGTTCT
CCGCGGCCCCCGTAGGAGGCCACACTATGTCACGACCCTATGATTCAGACTATAGCGACA
ACATGCAGAGCTAAGGGTTTCTGTCCACCCACGTCTTGGCGACCGGCCTGTCCGTCGCAT
GGCTGGAAGCTAGGCGCAGAGCACACACGACAAGGAAAATGTAGTATGCAAGAACTCCTT
GACGCTCCACATTCATCCTATCGCATCTTCGGCATAAGCCGGCAAGGTGGGCTGGTGCGT
ATGCCCTGGCATGGGCGGCCTATTATGGGAAGCGGAGTCGCGCGCATTTCGGGGATTTTG
GTGTCTCTTCGCAATTCCGCTTCGCGTCTTACCCAAACTCGCCACCTAGCGTCCGTTGCG
TCTAAACGATGGGTTCGTATGGGCTTCACTCTTGGCACTGTAATGTGTGACAGCCCTGTC
CAGGCAGTCTAGCCGCTACCCCTAGGTGTCAGGTGTGGGGAATAATTCTGGGCAATATAC
CGCGAAATCTAATCACTGCTCACCGTAACTGTTCCTGTGATCCCTTGTGCGCTAGCGAGT
ACTCCGAAGCGCACAGTCGCGCTTCAGCGGATCGCACCATATGTAGGGGACGCATGTGAG
AGCAGGTCGTGCTTCAACTCTAGGCGAGATTACGCACCATTTCGCATTCCGTGACTCGCG
CGCCTGGTGTGACGTGTACTTTCGATTGGTCTCTTCACCGCTCAGACTCGAAGTTACCTG
CGGTACATCAAAGACTGAAAAAGCC
>SRR349965 <unknown description>
CGGAGAGCTCCCCAGGCCAAATGACGAGCTCATGTCCCCTGCGGTCACTTAGCTATCTGT
TCTCAATCCCTGAGGTCACACAGCCTAGCTAGATAGTGGGGGCAACCCACACCAGCCATG
GAATCATATCTGTACACCATCAAACAAGCGTTTCGAAGCTGCGCCAGTCCTTGTGGGTCA
GCAACGCCCGGTGACCACTAAGCCAACCCGGCTTGTCTCGGAGAGCCCGAAGACACCTTT
TTTCGATTTTACCTGAATCCGCACGTTTCCCCTTTGTCGGGACACCCGGCAAACTACTCG
TCGGTCCCTCTTAGTTGGCGAAATTTGCAAGGTTTATCACGGTCGAATGAGAGCGGCGAT
GGCCACATTGATACTTCGCCCAATTTCGCCCTGACCCAGGTAACAATTGAGACACGCACC
TCGTCAAGTCCTAAGCCTACGTCGCGTAGGCTCCGGGTCACAACCTCGATATTTGCAAGG
AGAACACTGGATACCGATATCGGCACCCATTCGTGGTGCCTATCATTGAAACTAAACCCA
AGCATACCCCAAGCAAATCAGAGTCGAAGGCCTGCCACTGATCGCTGCATGTCTCAGAGG
AGATGTGTGAAAGCCACAAACTTAACGTTCTCCCCCCATCGGTTACCTTCTAGCCCGCCA
CTGAACAGCGACACGGCGGTCGCTTGCTCACGAGGATAACAAGGAATAGTCCAGGTGAAT
GGTGTGCTAGTGAACAACTGAGGAAATCATAGTGTACAATAATTCTATCTAGTGGATGTC
ATATTTGCGGTGCCAAAATCACTCGTCGATAAGCTCGGATTGTTCAACGTCAACCGAATC
ACGTGTTATAAGTCGGTTGTACGTTTGGCGGTGCCGTCAATGCCGCACTGAGCAATAATA
TAGACGAGCATCGCCATTATTTGCGTCTCGCCGGGTGTTCGCACAGCCAATATCGATACT
CGGCTCGTCATATGCTGGGGGGGCAGCTTAAGAGACTCTAGTCTCGTTTATTAACATAGC
TAAGGTCAGCAGCCTTTCTGGTCGGGGGCATCAACAATCCGGTGACGTGGCCCGGTAACG
GCCATGGAGGGGCGACACTCAAGCATTCTGGCCGAGATCTGCGAGCCCGTTTCTGGGCAG
CATCGTTAGCACCTGGATGTAAATCCGCTCCCGCGTTTCCGTCAGCTCACGGGAGTTTGC
GAGACGCGAGTGGGAACCGGGGACGGGGGCTCGCAGCAGCCAGGGCTGCCGACACTCGAC
ATGAGCGGCGTGCCGTCGCCCTCACTCACGTAACAGATTTATGGGAGAAGAGTATGGTGC
CCACTTGATCTTATATATCGGGGAAGGCCGAGGCACGCTAGATCAGTGCTGAATGCGACG
TTTCCTTGGGGGAGGGGCAAGCGGAATAGTGGTACCAGAGGAGAAGGCGTTACACGGTCG
AAAATGGGTTCCGGACGGGTTACTGGGCGGCAACTGCCGCTGGAATCAGCGCACCAGCAG
ATCCTACACACGGGAGTGCAGAAGTTTTCGGCCTAATGCTGACCCCGGGGTCTGTTCTGA
GCCGCACGGGCCATCAGATCTGCTGTACGAGGTCGGTCACGCCTCTAGTCTTGCTAGTAG
CCGCGGGTCGTGGCTCGCTATTCTCACTTTGTCGAATGCGCCGAGGAGTGGGGAAGAACC
AAAAAAACGACAACCATCACCTGTCTGAGGGGTCTGCGGAGCCAACTTCTAAGCTAGCAC
ATGTTGAGCGAAGCAAGTCATGCACTGAATATGGATGTAGGCAATTGTCAAGACTAATGA
GCTCCAGAGCCTTAGGTTAAGACCTATGACCGCGCACGAGGAAATGATGTATGATAACGC
ATTACCTAGCCAGAACTGAGTTCCGGTAGGAAATCGGTTCACACGCTCACAATGATGAGC
ACTCGATAGGGCCACGTATTGAATGCCCGGGCAGCCTCGGATGCTTGGGCGTATTAGCTT
GCTGGCCAGTCCACCTCAAGGAGCATGGAGCGCCGAAAACCATGAGCGTTCCGCCGACAA
ACCCCCATCCTCCCTCTGGAACCCGGAGGTTAGCGGTTCAACTGGCGCGGGGCCCGACGT
GGCCCGCGACCGATAAGCGGGCCGGTCGACAGGAACTCACTGAGGGGATAATCAGTTCCG
CCTCTGACGATTCCTGCCCAGGAAGTTGTGTTACCTGCAGGTCCCCTAGGGAGAGTACCT
GCTCAGACTTCTAGGTAACGAGACCCGGGAGGGCACACTCGGGGGAGGAGGCTAGTTTAC
TAGCCTCGTGGGTAGAACCCCCCTGGCAAGCTGCCCAGCACTCTGGTCCGCATGGGCGTT
CTTAGTCACCGGCCCTTTTCCAGCCGACCTATTCTGGCCGGCCCATCCATTCCCTATGGG
TGAGGTTGCGATCCGTCGGGGAATGGGGGTGAAGTCGAAGGCTAAGAGGCGTAGGCATAG
CCGCTGTTCTCACCGCGTTAACGAACACGCACGGCATTCCCACACGGATGAGTAGGGGCT
TACCAGTGGAAGTACGCCGTAAATCCATTCCTAAGGTGCGAAAGTGAGCCGGCGAGCAAG
TGGATGAGGTCGGGATGCCACAACTGGACACCTCGGTTTGCAGTTCCGTAACCGAGCGAG
TAACCTAATAGGAGGTACAGAATCTTAATATAGTGTAGCTGAAAACAGTGGCGTCTCAAG
GTCCGACGCGGGCACCAAGAGACTTAGTGCAAATTGGACGGCTCATAGTCTCTAAACACG
TGAGGCTTGCGCCCGCCCCCTGGGGCCGAAGACCGTCCCGATCGCCAAGCTGCGGTATAG
CTAATCCTCGTAGAGACGCCAACCCCTAACAGTCCGGAGACACGGAAGCTGCGCGGACAT
GAGATATGGGTCTGGATCATCATTGACCGGATACGTCACTGGTGTGAGTGCGTTCATGGA
GGTGCCGCACTGGAGCAACTGCAGACCTATGGACATACGGGGGGGCTGTAGATCTTTACA
GCCTGTACGACGCCCCGGCTGGACTCGCCAACGCAGTTCCCTATACTAGGTACAAGGATT
CGACCGGCGCGTATTATCCCGTAACCTGGAGCGCGGCGCTAGCCCGCTTACGCTCTATCG
TAGGGGAGGAACAGATAAGGATCGTCAGCCGCCGACCCGGAGAGCCTAAGCCATCAACTA
TTCGGCATCCTCCAGGTACGCCTACGAGTCACCTTGGCAGATGGGGGTCAGGGCCATAAC
AGTATTATGGTGGCAACACGTCTCATTCTTGGTGAGTAGTGCCCAATAGTCAACTTTTTC
TTTGACTTAATTGGGCACGTACTGCGACAATATCAGACGGAGTGACCCCACCGTTCGAAG
TCTCCAGAGGGACCCACGCGTATACGGAAGATCTACGAACTGTCGCACCGTAGCAGAGGA
CATCTAGCCACCCTCCTCCTTCGGGATGTGACGGGGGTGCACCCCTCGTCCCCCCCAGCG
TGCTAGCATGTAGGGGCTACAGTAGCTGGTAGCGGTGAGGTCGGCGAGCGAAAGAAAAGG
CGTATCGCAAGGGGTGAAGTGCTTAGGCTTGAATGTTGCATATTTTTCCCGAGGAAAGGC
TTTTGGTGGAGGAGGCCCGAAGTAGTCACGCCCGTTGCCTCTTCTATAGGGGGTAGTTGT
AGGTGTTTATAATCAGACGACGTGGCTCCATACTGTTGTTTAGGCGCTCGCCACAGCTGT
CCATGGTGGCGCAGCCCACCCTAGATCAATCCGTCTACTAAAAAAAGTGACGACGCGCTA
GGTATTCATGGAGGCTAGTATAAAAGACTCAGCTGAGAAGCGTCGTAGATGCTCCCGGAG
GAGGCGTAAAACTGGACCTTTGAGGACCGAACGTTTCTCAGACATAGACTGGGGGCGGGC
TGCGAAACGGAGATGAAAACGGGATGCCAAAAGGAGCAGGGGTCTTTGACGCGCTCCAGC
GATAGAAATCAGCCGACAATCTGGCCAGTCGGATTACTACAGCCCCACCAAGCGCGCCCC
GAATGGAGGCGAGGGTACCAAGAAACGAAGACTGGCGGATCCAGTAGAAGCCGTTAACGA
AGAAGGCAGCCTCAAGAGTAAACGTTGGGGGGGCGAGCGGCGTGGGAGGGCCGTAAAGCA
TGGACCTCACTGCCCCCCGATCACGCCGGGGGCGGGCGGAGACCAACGACGACGCTTCGC
GTAGGCCCTCACGACGGTAATAACGGCAGGCTTAGGAGAAAGTCAGTTCCGGAGTTCGGC
ACTCGGCGCACAAGTTCGAACAGCCGGGCAGGGCGCAAGTAGTTGACTGTTTCTGACGGC
CACGGCTTCGCAGTCAGTCTCACATAGCCATCTTGGGAACGCTACTGCCCATCCTTGCGG
CGTCAACCAGGAACTCTGCGTGGGCGTCCGCAGAAGCCCGATATAATGTCTGAGGTTTCA
TAATAGCCATTTGAGCGTTAGGTACGGCGTTGAGAAGACTGACTTCTTTCCACACGAATG
GGAGGAAAAAGGCGGTACGAGTGTTTCAAGCAACCAAACGCCCCTCCCCTCTCCGCGACC
AGCGACGAAGGATTACCTAAGCAACGCTTTTTCGCGTAAATTATACTGGGACAATGAGCC
AGAGGACAGGTTCACTAGGACTAGTACCCCGGTACCAACACTTATCCACAGCGAGGGGGT
ATGTAGCCTTGGTCAATACTTGCGCTCAGGGCCAGCGTGTAGTGAACAGTCGCAAGCCGA
AGCCTCAGACTGCGTCAGGCGGCTTTTGAGGAGTACGAAACCGGCTCCACCGGCCAGCAG
CTAGTCATTAAAGGATGTGAACGGAAAGCGCCGACATCCGAGTTCGCACGTACTCAGGTG
AAGGTCGGCGCTTGCGGGGGACGACTACCGACTGGTGGTCCACGCAGGAGAGGCGAGGTT
GAATGTGAACGAGGAGGTCGCCTGTTTACGATGTCTGGGGCTACTTGGGACACTCTCGCA
ACCTTAACCTAGCTCAACCGTCGGCGGTGAGTTGTTTCTCAAATCCGTTTGCGCTGGGAG
AAGATTTTTCTTTCTGGATGTTTTTCGTTCTCCTTCTGTAGAATCTGAATTGGACGGTCA
GGCGTTGCAGGAGCCCCCGATCGTGGTGGTTTGCGGCTCACATATACGATTTGCTCCAAT
GCAGAACCACCTCGGCCACGTTCTCCCCCGCGATTTCGTATGGGGTCACAGCCCGCTGTG
GCCCGTTCGGAGTGAAGAGGGACGGAGCTACCGCCGTAATGGTTTTGCGCTGCGGTACAT
TCGTGAGTCCGACCCCCAAAGCCGTGAAGCATGTTCTACGCGGAGCCCCGCGCGGACCCC
TCTTTCCACCCGCATCCCTAACCCTTACGCCTGCGGATGCCGACTTGAGCTGCTAGTAAC
GACGTAGTGTGTCCGAGGCCATTGTATCGCGCCCTCAATCTAAGTTTTTGAGCTCGGTCC
CCAACCCTAGGCGCGCGGGCCCCGTGTGGGACTGTCTCATGGGCTTCCTGTAAAAGCGGC
ACGTGTTGAGCGTTTAGCATCTCTAGTCGTTGCATCACGATAGCGAGGGGGACCGGTCGA
ATGCTTCGGGCTTCGTCTTTCCTGTGTTTATCGTATCGTGGAGATTCACCTAAATCCTTC
GGTCGCTATGGTTACGGCAGGTGTCCCTCTGCTCCGTTCGTACAGCGGGACTTGGGTAGG
GATTTAATTACTGCTTCTCCATGAGGCGGTGCACGACCCGTCTCGTCGACCGGGATCAGG
CCCCCTCTTGTCGTCATGCTTCGGCTCATAGCACAACAACGGCGGAATGAACATTCCAGT
GACACGGCCCGGGGTCAAATCAGTACCTTACAGCGCAAGTGTTAGAAGTGGTGCTACGCA
TCCATCCCTACTAGATACGGCCGCGAGGCCATTTGGTGCAACAACGGTCCGTACTTGTGT
ACGGGTTCGCCCTACATCGCACAGTTAGCGCCTGCTCTCCGTAAATGAACCAGCCGCTAT
ATAACGATGTTATGCTTATGCGCGCACGGGAAGACTGATTTGGGGTAGTCGCTCTCGTGG
TTGCCTCCAGGCTGCTCGATGTGCCGCCGACGGTGAGAGCGTGTTGGTCAAAGTGGACCG
GGCGGCATGGCGACCTCCAAGCGGTACGAGATGGGATCCGCCATACCACCCTTACGGGAA
TAGCCCATGCTTAGTAGCTCTTCCTCCATCGGCCTTGGCTCAGTCATGCGTAATCCCGTC
CCCTCATGTTTCCTGCGTCTCGGCCTCCGTCCAATCGCTTCCTCCGAGGGTGTGGGACTC
AATAAGATTTTAAATCGTTTTCAGTTCGGCAACAACAGCTTCGAGTTCGGAGACTTTACC
GTGCCTCCACCCGCCTGTAGATCTGGCAACGGACTCCGCGCTCCACTAGTATGTGTACCG
CCTGAAAGGGAGTCTTCGACCAATGGACGCCAATGTTTCGGAAGGTGTTCCTCGGACGAA
TACGCCTCTAACGTGGACGCGCAGCGTGAGGAAAAGCACTTCTCTTCGGCGTGCCTGTGC
CGTACGCATGGAGACCCTGAGTCTGGCATGTCGGTTGGAACGATAGGGTCCCGCGTTCAT
TGCTCCATCAACCGGTAATAATAAGCTCCTGGGCTCTACGAACACCACGGCTTCCCTGGG
AGCGTGGACTCCCCGGTTTTGAAAGATACCGTGCAGCCGTCTGCGGCCAGGCCTCGACGT
GAAATCGACCGGTACACCCAAGGAAATCCGCGGCTGTCGTATACCCCTGCCAAAGACGCA
AGTGCCTGAGGCCGCTTCCCCTCGCTTCCTGAATACCACCGTGTACACAATACCGTTATT
TAGTGGTGTGTAGGACACCACCGCCATAAACCAGACTTATCCCTACCCATACGTGCCACA
AAACGTCCTCAGGCCGTTACCGCCACGCCGGGACCTCAGCCTCGCACCCTCCTCCTTTTC
TCTTCTAGCTCCGTTGCTTAAGTCGTCGCACCCAATCACCCGGCAGTCGGACTGCGCGTT
GCTCACAAGCTGACTTCCTGCTCCCCCACGAAACGGGTCGTTAGTACTCATTCGCGTCTT
GCTCGACCCAAAGGTCCCTGTTTTCAATCACTCGAAAACGCTAGACTCCTCTACTGTACT
TGTGAGTGGTTAAAGCACACAAGCCGTCACTCCGTTCGCGCCCGCCGCCCTGGCCTTCGA
ACACGCCGCCCAGCCTGGCGCACGTCGGTCGAAGCCGCAGTTGCCGCACTCAGACCTCAG
TACTCGTGGCCCGCCCTCATAGAGTCGAGTGAACTTTCTACCCTTCGACCCGTCCGTTCT
CCGCGGCCCCCGTAGGAGGCCACACTATGTCACGACCCTATGATTCAGACTATAGCGACA
ACATGCAGAGCTAAGGGTTTCTGTCCACCCACGTCTTGGCGACCGGCCTGTCCGTCGCAT
GGCTGGAAGCTAGGCGCAGAGCACACACGACAAGGAAAATGTAGTATGCAAGAACTCCTT
GACGCTCCACATTCATCCTATCGCATCTTCGGCATAAGCCGGCAAGGTGGGCTGGTGCGT
ATGCCCTGGCATGGGCGGCCTATTATGGGAAGCGGAGTCGCGCGCATTTCGGGGATTTTG
GTGTCTCTTCGCAATTCCGCTTCGCGTCTTACCCAAACTCGCCACCTAGCGTCCGTTGCG
TCTAAACGATGGGTTCGTATGGGCTTCACTCTTGGCACTGTAATGTGTGACAGCCCTGTC
CAGGCAGTCTAGCCGCTACCCCTAGGTGTCAGGTGTGGGGAATAATTCTGGGCAATATAC
CGCGAAATCTAATCACTGCTCACCGTAACTGTTCCTGTGATCCCTTGTGCGCTAGCGAGT
ACTCCGAAGCGCACAGTCGCGCTTCAGCGGATCGCACCATATGTAGGGGACGCATGTGAG
AGCAGGTCGTGCTTCAACTCTAGGCGAGATTACGCACCATTTCGCATTCCGTGACTCGCG
CGCCTGGTGTGACGTGTACTTTCGATTGGTCTCTTCACCGCTCAGACTCGAAGTTACCTG
CGGTACATCAAAGACTGAAAAAGCC
>SRR349966 <unknown description>
CGGAGAGCTCCCCAGGCCAAATGACGAGCTCATGTCCCCTGCGGTCACTTAGCTATCTGT
TCTCAATCCCTGAGGTCACACAGCCTAGCTAGATAGTGGGGGCAACCCACACCAGCCATG
GAATCATATCTGTACACCATCAAACAAGCGTTTCGAAGCTGCGCCAGTCCTTGTGGGTCA
GCAACGCCCGGTGACCACTAAGCCAACCCGGCTTGTCTCGGAGAGCCCGAAGACACCTTT
TTTCGATTTTACCTGAATCCGCACGTTTCCCCTTTGTCGGGACACCCGGCAAACTACTCG
TCGGTCCCTCTTAGTTGGCGAAATTTGCAAGGTTTATCACGGTCGAATGAGAGCGGCGAT
GGCCACATTGATACTTCGCCCAATTTCGCCCTGACCCAGGTAACAATTGAGACACGCACC
TCGTCAAGTCCTAAGCCTACGTCGCGTAGGCTCCGGGTCACAACCTCGATATTTGCAAGG
AGAACACTGGATACCGATATCGGCACCCATTCGTGGTGCCTATCATTGAAACTAAACCCA
AGCATACCCCAAGCAAATCAGAGTCGAAGGCCTGCCACTGATCGCTGCATGTCTCAGAGG
AGATGTGTGAAAGCCACAAACTTAACGTTCTCCCCCCATCGGTTACCTTCTAGCCCGCCA
CTGAACAGCGACACGGCGGTCGCTTGCTCACGAGGATAACAAGGAATAGTCCAGGTGAAT
GGTGTGCTAGTGAACAACTGAGGAAATCATAGTGTACAATAATTCTATCTAGTGGATGTC
ATATTTGCGGTGCCAAAATCACTCGTCGATAAGCTCGGATTGTTCAACGTCAACCGAATC
ACGTGTTATAAGTCGGTTGTACGTTTGGCGGTGCCGTCAATGCCGCACTGAGCAATAATA
TAGACGAGCATCGCCATTATTTGCGTCTCGCCGGGTGTTCGCACAGCCAATATCGATACT
CGGCTCGTCATATGCTGGGGGGGCAGCTTAAGAGACTCTAGTCTCGTTTATTAACATAGC
TAAGGTCAGCAGCCTTTCTGGTCGGGGGCATCAACAATCCGGTGACGTGGCCCGGTAACG
GCCATGGAGGGGCGACACTCAAGCATTCTGGCCGAGATCTGCGAGCCCGTTTCTGGGCAG
CATCGTTAGCACCTGGATGTAAATCCGCTCCCGCGTTTCCGTCAGCTCACGGGAGTTTGC
GAGACGCGAGTGGGAACCGGGGACGGGGGCTCGCAGCAGCCAGGGCTGCCGACACTCGAC
ATGAGCGGCGTGCCGTCGCCCTCACTCACGTAACAGATTTATGGGAGAAGAGTATGGTGC
CCACTTGATCTTATATATCGGGGAAGGCCGAGGCACGCTAGATCAGTGCTGAATGCGACG
TTTCCTTGGGGGAGGGGCAAGCGGAATAGTGGTACCAGAGGAGAAGGCGTTACACGGTCG
AAAATGGGTTCCGGACGGGTTACTGGGCGGCAACTGCCGCTGGAATCAGCGCACCAGCAG
ATCCTACACACGGGAATGCAGAAGTTTTCGGCCTAATGCTGACCCCGGGGTCTGTTCTGA
GCCGCACGGGCCATCAGATCTGCTGTACGAGGTCGGTCACGCCTCTAGTCTTGCTAGTAG
CCGCGGGTCGTGGCTCGCTATTCTCACTTTGTCGAATGCGCCGAGGAGTGGGGAAGAACC
AAAAAAACGACAACCATCACCTGTCTGAGGGGTCTGCGGAGCCAACTTCTAAGCTAGCAC
ATGTTGAGCGAAGCAAGTCATGCACTGAATATGGATGTAGGCAATTGTCAAGACTAATGA
GCTCCAGAGCCTTAGGTTAAGACCTATGACCGCGCACGAGGAAATGATGTATGATAACGC
ATTACCTAGCCAGAACTGAGTTCCGGTAGGAAATCGGTTCACACGCTCACAATGATGAGC
ACTCGATAGGGCCACGTATTGAATGCCCGGGCAGCCTCGGATGCTTGGGCGTATTAGCTT
GCTGGCCAGTCCACCTCAAGGAGCATGGAGCGCCGAAAACCATGAGCGTTCCGCCGACAA
ACCCCCATCCTCCCTCTGGAACCCGGAGGTTAGCGGTTCAACTGGCGCGGGGCCCGACGT
GGCCCGCGACCGATAAGCGGGCCGGTCGACAGGAACTCACTGAGGGGATAATCAGTTCCG
CCTCTGACGATTCCTGCCCAGGAAGTTGTGTTACCTGCAGGTCCCCTAGGGAGAGTACCT
GCTCAGACTTCTAGGTAACGAGACCCGGGAGGGCACACTCGGGGGAGGAGGCTAGTTTAC
TAGCCTCGTGGGTAGAACCCCCCTGGCAAGCTGCCCAGCACTCTGGTCCGCATGGGCGTT
CTTAGTCACCGGCCCTTTTCCAGCCGACCTATTCTGGCCGGCCCATCCATTCCCTATGGG
TGAGGTTGCGATCCGTCGGGGAATGGGGGTGAAGTCGAAGGCTAAGAGGCGTAGGCATAG
CCGCTGTTCTCACCGCGTTAACGAACACGCACGGCATTCCCACACGGATGAGTAGGGGCT
TACCAGTGGAAGTACGCCGTAAATCCATTCCTAAGGTGCGAAAGTGAGCCGGCGAGCAAG
TGGATGAGGTCGGGATGCCACAACTGGACACCTCGGTTTGCAGTTCCGTAACCGAGCGAG
TAACCTAATAGGAGGTACAGAATCTTAATATAGTGTAGCTGAAAACAGTGGCGTCTCAAG
GTCCGACGCGGGCACCAAGAGACTTAGTGCAAATTGGACGGCTCATAGTCTCTAAACACG
TGAGGCTTGCGCCCGCCCCCTGGGGCCGAAGACCGTCCCGATCGCCAAGCTGCGGTATAG
CTAATCCTCGTAGAGACGCCAACCCCTAACAGTCCGGAGACACGGAAGCTGCGCGGACAT
GAGATATGGGTCTGGATCATCATTGACCGGATACGTCACTGGTGTGAGTGCGTTCATGGA
GGTGCCGCACTGGAGCAACTGCAGACCTATGGACATACGGGGGGGCTGTAGATCTTTACA
GCCTGTACGACGCCCCGGCTGGACTCGCCAACGCAGTTCCCTATACTAGGTACAAGGATT
CGACCGGCGCGTATTATCCCGTAACCTGGAGCGCGGCGCTAGCCCGCTTACGCTCTATCG
TAGGGGAGGAACAGATAAGGATCGTCAGCCGCCGACCCGGAGAGCCTAAGCCATCAACTA
TTCGGCATCCTCCAGGTACGCCTACGAGTCACCTTGGCAGATGGGGGTCAGGGCCATAAC
AGTATTATGGTGGCAACACGTCTCATTCTTGGTGAGTAGTGCCCAATAGTCAACTTTTTC
TTTGACTTAATTGGGCACGTACTGCGACAATATCAGACGGAGTGACCCCACCGTTCGAAG
TCTCCAGAGGGACCCACGCGTATACGGAAGATCTACGAACTGTCGCACCGTAGCAGAGGA
CATCTAGCCACCCTCCTCCTTCGGGATGTGACGGGGGTGCACCCCTCGTCCCCCCCAGCG
TGCTAGCATGTAGGGGCTACAGTAGCTGGTAGCGGTGAGGTCGGCGAGCGAAAGAAAAGG
CGTATCGCAAGGGGTGAAGTGCTTAGGCTTGAATGTTGCATATTTTTCCCGAGGAAAGGC
TTTTGGTGGAGGAGGCCCGAAGTAGTCACGCCCGTTGCCTCTTCTATAGGGGGTAGTTGT
AGGTGTTTATAATCAGACGACGTGGCTCCATACTGTTGTTTAGGCGCTCGCCACAGCTGT
CCATGGTGGCGCAGCCCACCCTAGATCAATCCGTCTACTAAAAAAAGTGACGACGCGCTA
GGTATTCATGGAGGCTAGTATAAAAGACTCAGCTGAGAAGCGTCGTAGATGCTCCCGGAG
GAGGCGTAAAACTGGACCTTTGAGGACCGAACGTTTCTTAGACATAGACTGGGGGCGGGC
TGCGAAACGGAGATGAAAACGGGATGCCAAAAGGAGCAGGGGTCTTTGACGCGCTCCAGC
GATAGAAATCAGCCGACAATCTGGCCAGTCGGATTACTACAGCCCCACCAAGCGCGCCCC
GAATGGAGGCGAGGGTACCAAGAAACGAAGACTGGCGGATCCAGTAGAAGCCGTTAACGA
AGAAGGCAGCCTCAAGAGTAAACGTTGGGGGGGCGAGCGGCGTGGGAGGGCCGTAAAGCA
TGGACCTCACTGCCCCCCGATCACGCCGGGGGCGGGCGGAGACCAACGACGACGCTTCGC
GTAGGCCCTCACGACGGTAATAACGGCAGGCTTAGGAGAAAGTCAGTTCCGGAGTTCGGC
ACTCGGCGCACAAGTTCGAACAGCCGGGCAGGGCGCAAGTAGTTGACTGTTTCTGACGGC
CACGGCTTCGCAGTCAGTCTCACATAGCCATCTTGGGAACGCTACTGCCCATCCTTGCGG
CGTCAACCAGGAACTCTGCGTGGGCGTCCGCAGAAGCCCGATATAATGTCTGAGGTTTCA
TAATAGCCATTTGAGCGTTAGGTACGGCGTTGAGAAGACTGACTTCTTTCCACACGAATG
GGAGGAAAAAGGCGGTACGAGTGTTTCAAGCAACCAAACGCCCCTCCCCTCTCCGCGACC
AGCGACGAAGGATTACCTAAGCAACGCTTTTTCGCGTAAATTATACTGGGACAATGAGCC
AGAGGACAGGTTCACTAGGACTAGTACCCCGGTACCAACACTTATCCACAGCGAGGGGGT
ATGTAGCCTTGGTCAATACTTGCGCTCAGGGCCAGCGTGTAGTGAACAGTCGCAAGCCGA
AGCCTCAGACTGCGTCAGGCGGCTTTTGAGGAGTACGAAACCGGCTCCACCGGCCAGCAG
CTAGTCATTAAAGGATGTGAACGGAAAGCGCCGACATCCGAGTTCGCACGTACTCAGGTG
AAGGTCGGCGCTTGCGGGGGACGACTACCGACTGGTGGTCCACGCAGGAGAGGCGAGGTT
GAATGTGAACGAGGAGGTCGCCTGTTTACGATGTCTGGGGCTACTTGGGACACTCTCGCA
ACCTTAACCTAGCTCAACCGTCGGCGGTGAGTTGTTTCTCAAATCCGTTTGCGCTGGGAG
AAGATTTTTCTTTCTGGATGTTTTTCGTTCTCCTTCTGTAGAATCTGAATTGGACGGTCA
GGCGTTGCAGGAGCCCCCGATCGTGGTGGTTTGCGGCTCACATATACGATTTGCTCCAAT
GCAGAACCACCTCGGCCACGTTCTCCCCCGCGATTTCGTATGGGGTCACAGCCCGCTGTG
GCCCGTTCGGAGTGAAGAGGGACGGAGCTACCGCCGTAATGGTTTTGCGCTGCGGTACAT
TCGTGAGTCCGACCCCCAAAGCCGTGAAGCATGTTCTACGCGGAGCCCCGCGCGGACCCC
TCTTTCCACCCGCATCCCTAACCCTTACGCCTGCGGATGCCGACTTGAGCTGCTAGTAAC
GACGTAGTGTGTCCGAGGCCATTGTATCGCGCCCTCAATCTAAGTTTTTGAGCTCGGTCC
CCAACCCTAGGCGCGCGGGCCCCGTGTGGGACTGTCTCATGGGCTTCCTGTAAAAGCGGC
ACGTGTTGAGCGTTTAGCATCTCTAGTCGTTGCATCACGATAGCGAGGGGGACCGGTCGA
ATGCTTCGGGCTTCGTCTTTCCTGTGTTTATCGTATCGTGGAGATTCACCTAAATCCTTC
GGTCGCTATGGTTACGGCAGGTGTCCCTCTGCTCCGTTCGTACAGCGGGACTTGGGTAGG
GATTTAATTACTGCTTCTCCATGAGGCGGTGCACGACCCGTCTCGTCGACCGGGATCAGG
CCCCCTCTTGTCGTCATGCTTCGGCTCATAGCACAACAACGGCGGAATGAACATTCCAGT
GACACGGCCCGGGGTCAAATCAGTACCTTACAGCGCAAGTGTTAGAAGTGGTGCTACGCA
TCCATCCCTACTAGATACGGCCGCGAGGCCATTTGGTGCAACAACGGTCCGTACTTGTGT
ACGGGTTCGCCCTACATCGCACAGTTAGCGCCTGCTCTCCGTAAATGAACCAGCCGCTAT
ATAACGATGTTATGCTTATGCGCGCACGGGAAGACTGATTTGGGGTAGTCGCTCTCGTGG
TTGCCTCCAGGCTGCTCGATGTGCCGCCGACGGTGAGAGCGTGTTGGTCAAAGTGGACCG
GGCGGCATGGCGACCTCCAAGCGGTACGAGATGGGATCCGCCATACCACCCTTACGGGAA
TAGCCCATGCTTAGTAGCTCTTCCTCCATCGGCCTTGGCTCAGTCATGCGTAATCCCGTC
CCCTCATGTTTCCTGCGTCTCGGCCTCCGTCCAATCGCTTCCTCCGAGGGTGTGGGACTC
AATAAGATTTTAAATCGTTTTCAGTTCGGCAACAACAGCTTCGAGTTCGGAGACTTTACC
GTGCCTCCACCCGCCTGTAGATCTGGCAACGGACTCCGCGCTCCACTAGTATGTGTACCG
CCTGAAAGGGAGTCTTCGACCAATGGACGCCAATGTTTCGGAAGGTGTTCCTCGGACGAA
TACGCCTCTAACGTGGACGCGCAGCGTGAGGAAAAGCACTTCTCTTCGGCGTGCCTGTGC
CGTACGCATGGAGACCCTGAGTCTGGCATGTCGGTTGGAACGATAGGGTCCCGCGTTCAT
TGCTCCATCAACCGGTAATAATAAGCTCCTGGGCTCTACGAACACCACGGCTTCCCTGGG
AGCGTGGACTCCCCGGTTTTGAAAGATACCGTGCAGCCGTCTGCGGCCAGGCCTCGACGT
GAAATCGACCGGTACACCCAAGGAAATCCGCGGCTGTCGTATACCCCTGCCAAAGACGCA
AGTGCCTGAGGCCGCTTCCCCTCGCTTCCTGAATACCACCGTGTACACAATACCGTTATT
TAGTGGTGTGTAGGACACCACCGCCATAAACCAGACTTATCCCTACCCATACGTGCCACA
AAACGTCCTCAGGCCGTTACCGCCACGCCGGGACCTCAGCCTCGCACCCTCCTCCTTTTC
TCTTCTAGCTCCGTTGCTTAAGTCGTCGCACCCAATCACCCGGCAGTCGGACTGCGCGTT
GCTCACAAGCTGACTTCCTGCTCCCCCACGAAACGGGTCGTTAGTACTCATTCGCGTCTT
GCTCGACCCAAAGGTCCCTGTTTTCAATCACTCGAAAACGCTAGACTCCTCTACTGTACT
TGTGAGTGGTTAAAGCACACAAGCCGTCACTCCGTTCGCGCCCGCCGCCCTGGCCTTCGA
ACACGCCGCCCAGCCTGGCGCACGTCGGTCGAAGCCGCAGTTGCCGCACTCAGACCTCAG
TACTCGTGGCCCGCCCTCATAGAGTCGAGTGAACTTTCTACCCTTCGACCCGTCCGTTCT
CCGCGGCCCCCGTAGGAGGCCACACTATGTCACGACCCTATGATTCAGACTATAGCGACA
ACATGCAGAGCTAAGGGTTTCTGTCCACCCACGTCTTGGCAACCGGCCTGTCCGTCGCAT
GGCTGGAAGCTAGGCGCAGAGCACACACGACAAGGAAAATGTAGTATGCAAGAACTCCTT
GACGCTCCACATTCATCCTATCGCATCTTCGGCATAAGCCGGCAAGGTGGGCTGGTGCGT
ATGCCCTGGCATGGGCGGCCTATTATGGGAAGCGGAGTCGCGCGCATTTCGGGGATTTTG
GTGTCTCTTCGCAATTCCGCTTCGCGTCTTACCCAAACTCGCCACCTAGCGTCCGTTGCG
TCTAAACGATGGGTTCGTATGGGCTTCACTCTTGGCACTGTAATGTGTGACAGCCCTGTC
CAGGCAGTCTAGCCGCTACCCCTAGGTGTCAGGTGTGGGGAATAATTCTGGGCAATATAC
CGCGAAATCTAATCACTGCTCACCGTAACTGTTCCTGTGATCCCTTGTGCGCTAGCGAGT
ACTCCGAAGCGCACAGTCGCGCTTCAGCGGATCGCACCATATGTAGGGGACGCATGTGAG
AGCAGGTCGTGCTTCAACTCTAGGCGAGATTACGCACCATTTCGCATTCCGTGACTCGCG
CGCCTGGTGTGACGTGTACTTTCGATTGGTCTCTTCACCGCTCAGACTCGAAGTTACCTG
CGGTACATCAAAGACTGAAAAAGCC
>SRR349967 <unknown description>
CGGAGAGCTCCCCAGGCCAAATGACGAGCTCATGTCCCCTGCGGTCACTTAGCTATCTGT
TCTCAATCCCTGAGGTCACACAGCCTAGCTAGATAGTGGGGGCAACCCACACCAGCCATG
GAATCATATCTGTACACCATCAAACAAGCGTTTCGAAGCTGCGCCAGTCCTTGTGGGTCA
GCAACGCCCGGTGACCACTAAGCCAACCCGGCTTGTCTCGGAGAGCCCGAAGACACCTTT
TTTCGATTTTACCTGAATCCGCACGTTTCCCCTTTGTCGGGACACCCGGCAAACTACTCG
TCGGTCCCTCTTAGTTGGCGAAATTTGCAAGGTTTATCACGGTCGAATGAGAGCGGCGAT
GGCCACATTGATACTTCGCCCAATTTCGCCCTGACCCAGGTAACAATTGAGACACGCACC
TCGTCAAGTCCTAAGCCTACGTCGCGTAGGCTCCGGGTCACAACCTCGATATTTGCAAGG
AGAACACTGGATACCGATATCGGCACCCATTCGTGGTGCCTATCATTGAAACTAAACCCA
AGCATACCCCAAGCAAATCAGAGTCGAAGGCCTGCCACTGATCGCTGCATGTCTCAGAGG
AGATGTGTGAAAGCCACAAACTTAACGTTCTCCCCCCATCGGTTACCTTCTAGCCCGCCA
CTGAACAGCGACACGGCGGTCGCTTGCTCACGAGGATAACAAGGAATAGTCCAGGTGAAT
GGTGTGCTAGTGAACAACTGAGGAAATCATAGTGTACAATAATTCTATCTAGTGGATGTC
ATATTTGCGGTGCCAAAATCACTCGTCGATAAGCTCGGATTGTTCAACGTCAACCGAATC
ACGTGTTATTAGTCGGTTGTACGTTTGGCGGTGCCGTCAATGCCGCACTGAGCAATAATA
TAGACGAGCATCGCCATTATTTGCGTCTCGCCGGGTGTTCGCACAGCCAATATCGATACT
CGGCTCGTCATATGCTGGGGGGGCAGCTTAAGAGACTCTAGTCTCGTTTATTAACATAGC
TAAGGTCAGCAGCCTTTCTGGTCGGGGGCATCAACAATCCGGTGACGTGGCCCGGTAACG
GCCATGGAGGGGCGACACTCAAGCATTCTGGCCGAGATCTGCGAGCCCGTTTCTGGGCAG
CATCGTTAGCACCTGGATGTAAATCCGCTCCCGCGTTTCCGTCAGCTCACGGGAGTTTGC
GAGACGCGAGCGGGAACCGGGGACGGGGGCTCGCAGCAGCCAGGGCTGCCGACACTCGAC
ATGAGCGGCGTGCCGTCGCCCTCACTCACGTAACAGATTTATGGGAGAAGAGTATGGTGC
CCACTTGATCTTATATATCGGGGAAGGCCGAGGCACGCTAGATCAGTGCTGAATGCGACG
TTTCCTTGGGGGAGGGGCAAGCGGAATAGTGGTACCAGAGGAGAAGGCGTTACACGGTCG
AAAATGGGTTCCGGACGGGTTACTGGGCGGCAACTGCCGCTGGAATCAGCGCACCAGCAG
ATCCTACACACGGGAGTGCAGAAGTTTTCGGCCTAATGCTGACCCCGGGGTCTGTTCTGA
GCCGCACGGGCCATCAGATCTGCTGTACGAGGTCGGTCACGCCTCTAGTCTTGCTAGTAG
CCGCGGGTCGTGGCTCGCTATTCTCACTTTGTCGAATGCGCCGAGGAGTGGGGAAGAACC
AAAAAAACGACAACCATCACCTGTCTGAGGGGTCTGCGGAGCCAACTTCTAAGCTAGCAC
ATGTTGAGCGAAGCAAGTCATGCACTGAATATGGATGTAGGCAATTGTCAAGACTAATGA
GCTCCAGAGCCTTAGGTTAAGACCTATGACCGCGCACGAGGAAATGATGTATGATAACGC
ATTACCTAGCCAGAACTGAGTTCCGGTAGGAAATCGGTTCACACGCTCACAATGATGAGC
ACTCGATAGGGCCACGTATTGAATGCCCGGGCAGCCTCGGATGCTTGGGCGTATTAGCTT
GCTGGCCAGTCCACCTCAAGGAGCATGGAGCGCCGAAAACCATGAGCGTTCCGCCGACAA
ACCCCCATCCTCCCTCTGGAACCCGGAGGTTAGCGGTTCAACTGGCGCGGGGCCCGACGT
GGCCCGCGACCGATAAGCGGGCCGGTCGACAGGAACTCACTGAGGGGATAATCAGTTCCG
CCTCTGACGATTCCTGCCCAGGAAGTTGTGTTACCTGCAGGTCCCCTAGGGAGAGTACCT
GCTCAGACTTCTAGGTAACGAGACCCGGGAGGGCACACTCGGGGGAGGAGGCTAGTTTAC
TAGCCTCGTGGGTAGAACCCCCCTGGCAAGCTGCCCAGCACTCTGGTCCGCATGGGCGTT
CTTAGTCACCGGCCCTTTTCCAGCCGACCTATTCTGGCCGGCCCATCCATTCCCTATGGG
TGAGGTTGCGATCCGTCGGGGAATGGGGGTGAAGTCGAAGGCTAAGAGGCGTAGGCATAG
CCGCTGTTCTCACCGCGTTAACGAACACGCACGGCATTCCCACACGGATGAGTAGGGGCT
TACCAGTGGAAGTACGCCGTAAATCCATTCCTAAGGTGCGAAAGTGAGCCGGCGAGCAAG
TGGATGAGGTCGGGATGCCACAACTGGACACCTCGGTTTGCAGTTCCGTAACCGAGCGAG
TAACCTAATAGGAGGTACAGAATCTTAATATAGTGTAGCTGAAAACAGTGGCGTCTCAAG
GTCCGACGCGGGCACCAAGAGACTTAGTGCAAATTGGACGGCTCATAGTCTCTAAACACG
TGAGGCTTGCGCCCGCCCCCTGGGGCCGAAGACCGTCCCGATCGCCAAGCTGCGGTATAG
CTAATCCTCGTAGAGACGCCAACCCCTAACAGTCCGGAGACACGGAAGCTGCGCGGACAT
GAGATATGGGTCTGGATCATCATTGACCGGATACGTCACTGGTGTGAGTGCGTTCATGGA
GGTGCCGCACTGGAGCAACTGCAGACCTATGGACATACGGGGGGGCTGTAGATCTTTACA
GCCTGTACGACGCCCCGGCTGGACTCGCCAACGCAGTTCCCTATACTAGGTACAAGGATT
CGACCGGCGCGTATTATCCCGTAACCTGGAGCGCGGCGCTAGCCCGCTTACGCTCTATCG
TAGGGGAGGAACAGATAAGGATCGTCAGCCGCCGACCCGGAGAGCCTAAGCCATCAACTA
TTCGGCATCCTCCAGGTACGCCTACGAGTCACCTTGGCAGATGGGGGTCAGGGCCATAAC
AGTATTATGGTGGCAACACGTCTCATTCTTGGTGAGTAGTGCCCAATAGTCAACTTTTTC
TTTGACTTAATTGGGCACGTACTGCGACAATATCAGACGGAGTGACCCCACCGTTCGAAG
TCTCCAGAGGGACCCACGCGTATACGGAAGATCTACGAACTGTCGCACCGTAGCAGAGGA
CATCTAGCCACCCTCCTCCTTCGGGATGTGACGGGGGTGCACCCCTCGTCCCCCCCAGCG
TGCTAGCATGTAGGGGCTACAGTAGCTGGTAGCGGTGAGGTCGGCGAGCGAAAGAAAAGG
CGTATCGCAAGGGGTGAAGTGCTTAGGCTTGAATGTTGCATATTTTTCCCGAGGAAAGGC
TTTTGGTGGAGGAGGCCCGAAGTAGTCACGCCCGTTGCCTCTTCTATAGGGGGTAGTTGT
AGATGTTTATAATCAGACGACGTGGCTCCATACTGTTGTTTAGGCGCTCGCCACAGCTGT
CCATGGTGGCGCAGCCCACCCTAGATCAATCCGTCTACTAAAAAAAGTGACGACGCGCTA
GGTATTCATGGAGGCTAGTATAAAAGACTCAGCTGAGAAGCGTCGTAGATGCTCCCGGAG
GAGGCGTAAAACTGGACCTTTGAGGACCGAACGTTTCTCAGACATAGACTGGGGGCGGGC
TGCGAAACGGAGATGAAAACGGGATGCCAAAAGGAGCAGGGGTCTTTGACGCGCTCCAGC
GATAGAAATCAGCCGACAATCTGGCCAGTCGGATTACTACAGCCCCACCAAGCGCGCCCC
GAATGGAGGCGAGGGTACCAAGAAACGAAGACTGGCGGATCCAGTAGAAGCCGTTAACGA
AGAAGGCAGCCTCAAGAGTAAACGTTGGGGGGGCGAGCGGCGTGGGAGGGCCGTAAAGCA
TGGACCTCACTGCCCCCCGATCACGCCGGGGGCGGGCGGAGACCAACGACGACGCTTCGC
GTAGGCCCTCACGACGGTAATAACGGCAGGCTTAGGAGAAAGTCAGTTCCGGAGTTCGGC
ACTCGGCGCACAAGTTCGAACAGCCGGGCAGGGCGCAAGTAGTTGACTGTTTCTGACGGC
CACGGCTTCGCAGTCAGTCTCACATAGCCATCTTGGGAACGCTACTGCCCATCCTTGCGG
CGTCAACCAGGAACTCTGCGTGGGCGTCCGCAGAAGCCCGATATAATGTCTGAGGTTTCA
TAATAGCCATTTGAGCGTTAGGTACGGCGTTGAGAAGACTGACTTCTTTCCACACGAATG
GGAGGAAAAAGGCGGTACGAGTGTTTCAAGCAACCAAACGCCCCTCCCCTCTCCGCGACC
AGCGACGAAGGATTACCTAAGCAACGCTTTTTCGCGTAAATTATACTGGGACAATGAGCC
AGAGGACAGGTTCACTAGGACTAGTACCCCGGTACCAACACTTATCCACAGCGAGGGGGT
ATGTAGCCTTGGTCAATACTTGCGCTCAGGGCCAGCGTGTAGTGAACAGTCGCAAGCCGA
AGCCTCAGACTGCGTCAGGCGGCTTTTGAGGAGTACGAAACCGGCTCCACCGGCCAGCAG
CTAGTCATTAAAGGATGTGAACGGAAAGCGCCGACATCCGAGTTCGCACGTACTCAGGTG
AAGGTCGGCGCTTGCGGGGGACGACTACCGACTGGTGGTCCACGCAGGAGAGGCGAGGTT
GAATGTGAACGAGGAGGTCGCCTGTTTACGATGTCTGGGGCTACTTGGGACACTCTCGCA
ACCTTAACCTAGCTCAACCGTCGGCGGTGAGTTGTTTCTCAAATCCGTTTGCGCTGGGAG
AAGATTTTTCTTTCTGGATGTTTTTCGTTCTCCTTCTGTAGAATCTGAATTGGACGGTCA
GGCGTTGCAGGAGCCCCCGATCGTGGTGGTTTGCGGCTCACATATACGATTTGCTCCAAT
GCAGAACCACCTCGGCCACGTTCTCCCCCGCGATTTCGTATGGGGTCACAGCCCGCTGTG
GCCCGTTCGGAGTGAAGAGGGACGGAGCTACCGCCGTAATGGTTTTGCGCTGCGGTACAT
TCGTGAGTCCGACCCCCAAAGCCGTGAAGCATGTTCTACGCGGAGCCCCGCGCGGACCCC
TCTTTCCACCCGCATCCCTAACCCTTACGCCTGCGGATGCCGACTTGAGCTGCTAGTAAC
GACGTAGTGTGTCCGAGGCCATTGTATCGCGCCCTCAATCTAAGTTTTTGAGCTCGGTCC
CCAACCCTAGGCGCGCGGGCCCCGTGTGGGACTGTCTCATGGGCTTCCTGTAAAAGCGGC
ACGTGTTGAGCGTTTAGCATCTCTAGTCGTTGCATCACGATAGCGAGGGGGACCGGTCGA
ATGCTTCGGGCTTCGTCTTTCCTGTGTTTATCGTATCGTGGAGATTCACCTAAATCCTTC
GGTCGCTATGGTTACGGCAGGTGTCCCTCTGCTCCGTTCGTACAGCGGGACTTGGGTAGG
GATTTAATTACTGCTTCTCCATGAGGCGGTGCACGACCCGTCTCGTCGACCGGGATCAGG
CCCCCTCTTGTCGTCATGCTTCGGCTCATAGCACAACAACGGCGGAATGAACATTCCAGT
GACACGGCCCGGGGTCAAATCAGTACCTTACAGCGCAAGTGTTAGAAGTGGTGCTACGCA
TCCATCCCTACTAGATACGGCCGCGAGGCCATTTGGTGCAACAACGGTCCGTACTTGTGT
ACGGGTTCGCCCTACATCGCACAGTTAGCGCCTGCTCTCCGTAAATGAACCAGCCGCTAT
ATAACGATGTTATGCTTATGCGCGCACGGGAAGACTGATTTGGGGTAGTCGCTCTCGTGG
TTGCCTCCAGGCTGCTCGATGTGCCGCCGACGGTGAGAGCGTGTTGGTCAAAGTGGACCG
GGCGGCATGGCGACCTCCAAGCGGTACGAGATGGGATCCGCCATACCACCCTTACGGGAA
TAGCCCATGCTTAGTAGCTCTTCCTCCATCGGCCTTGGCTCAGTCATGCGTAATCCCGTC
CCCTCATGTTTCCTGCGTCTCGGCCTCCGTCCAATCGCTTCCTCCGAGGGTGTGGGACTC
AATAAGATTTTAAATCGTTTTCAGTTCGGCAACAACAGCTTCGAGTTCGGAGACTTTACC
GTGCCTCCACCCGCCTGTAGATCTGGCAACGGACTCCGCGCTCCACTAGTATGTGTACCG
CCTGAAAGGGAGTCTTCGACCAATGGACGCCAATGTTTCGGAAGGTGTTCCTCGGACGAA
TACGCCTCTAACGTGGACGCGCAGCGTGAGGAAAAGCACTTCTCTTCGGCGTGCCTGTGC
CGTACGCATGGAGACCCTGAGTCTGGCATGTCGGTTGGAACGATAGGGTCCCGCGTTCAT
TGCTCCATCAACCGGTAATAATAAGCTCCTGGGCTCTACGAACACCACGGCTTCCCTGGG
AGCGTGGACTCCCCGGTTTTGAAAGATACCGTGCAGCCGTCTGCGGCCAGGCCTCGACGT
GAAATCGACCGGTACACCCAAGGAAATCCGCGGCTGTCGTATACCCCTGCCAAAGACGCA
AGTGCCTGAGGCCGCTTCCCCTCGCTTCCTGAATACCACCGTGTACACAATACCGTTATT
TAGTGGTGTGTAGGACACCACCGCCATAAACCAGACTTATCCCTACCCATACGTGCCACA
AAACGTCCTCAGGCCGTTACCGCCACGCCGGGACCTCAGCCTCGCACCCTCCTCCTTTTC
TCTTCTAGCTCCGTTGCTTAAGTCGTCGCACCCAATCACCCGGCAGTCGGACTGCGCGTT
GCTCACAAGCTGACTTCCTGCTCCCCCACGAAACGGGTCGTTAGTACTCATTCGCGTCTT
GCTCGACCCAAAGGTCCCTGTTTTCAATCACTCGAAAACGCTAGACTCCTCTACTGTACT
TGTGAGTGGTTAAAGCACACAAGCCGTCACTCCGTTCGCGCCCGCCGCCCTGGCCTTCGA
ACACGCCGCCCAGCCTGGCGCACGTCGGTCGAAGCCGCAGTTGCCGCACTCAGACCTCAG
TACTCGTGGCCCGCCCTCATAGAGTCGAGTGAACTTTCTACCCTTCGACCCGTCCGTTCT
CCGCGGCCCCCGTAGGAGGCCACACTATGTCACGACCCTATGATTCAGACTATAGCGACA
ACATGCAGAGCTAAGGGTTTCTGTCCACCCACGTCTTGGCGACCGGCCTGTCCGTCGCAT
GGCTGGAAGCTAGGCGCAGAGCACACACGACAAGGAAAATGTAGTATGCAAGAACTCCTT
GACGCTCCACATTCATCCTATCGCATCTTCGGCATAAGCCGGCAAGGTGGGCTGGTGCGT
ATGCCCTGGCATGGGCGGCCTATTATGGGAAGCGGAGTCGCGCGCATTTCGGGGATTTTG
GTGTCTCTTCGCAATTCCGCTTCGCGTCTTACCCAAACTCGCCACCTAGCGTCCGTTGCG
TCTAAACGATGGGTTCGTATGGGCTTCACTCTTGGCACTGTAATGTGTGACAGCCCTGTC
CAGGCAGTCTAGCCGCTACCCCTAGGTGTCAGGTGTGGGGAATAATTCTGGGCAATATAC
CGCGAAATCTAATCACTGCTCACCGTAACTGTTCCTGTGATCCCTTGTGCGCTAGCGAGT
ACTCCGAAGCGCACAGTCGCGCTTCAGCGGATCGCACCATATGTAGGGGACGCATGTGAG
AGCAGGTCGTGCTTCAACTCTAGGCGAGATTACGCACCATTTCGCATTCCGTGACTCGCG
CGCCTGGTGTGACGTGTACTTTCGATTGGTCTCTTCACCGCTCAGACTCGAAGTTACCTG
CGGTACATCAAAGACTGAAAAAGCC
>SRR349968 <unknown description>
CGGAGAGCTCCCCAGGCCAAATGACGAGCTCATGTCCCCTGCGGTCACTTAGCTATCTGT
TCTCAATCCCTGAGGTCACACAGCCTAGCTAGATAGTGGGGGCAACCCACACCAGCCATG
GAATCATATCTGTACACCATCAAACAAGCGTTTCGAAGCTGCGCCAGTCCTTGTGGGTCA
GCAACGCCCGGTGACCACTAAGCCAACCCGGCTTGTCTCGGAGAGCCCGAAGACACCTTT
TTTCGATTTTACCTGAATCCGCACGTTTCCCCTTTGTCGGGACACCCGGCAAACTACTCG
TCGGTCCCTCTTAGTTGGCGAAATTTGCAAGGTTTATCACGGTCGAATGAGAGCGGCGAT
GGCCACATTGATACTTCGCCCAATTTCGCCCTGACCCAGGTAACAATTGAGACACGCACC
TCGTCAAGTCCTAAGCCTACGTCGCGTAGGCTCCGGGTCACAACCTCGATATTTGCAAGG
AGAACACTGGATACCGATATCGGCACCCATTCGTGGTGCCTATCATTGAAACTAAACCCA
AGCATACCCCAAGCAAATCAGAGTCGAAGGCCTGCCACTGATCGCTGCATGTCTCAGAGG
AGATGTGTGAAAGCCACAAACTTAACGTTCTCCCCCCATCGGTTACCTTCTAGCCCGCCA
CTGAACAGCGACACGGCGGTCGCTTGCTCACGAGGATAACAAGGAATAGTCCAGGTGAAT
GGTGTGCTAGTGAACAACTGAGGAAATCATAGTGTACAATAATTCTATCTAGTGGATGTC
ATATTTGCGGTGCCAAAATCACTCGTCGATAAGCTCGGATTGTTCAACGTCAACCGAATC
ACGTGTTATAAGTCGGTTGTACGTTTGGCGGTGCCGTCAATGCCGCACTGAGCAATAATA
TAGACGAGCATCGCCATTATTTGCGTCTCGCCGGGTGTTCGCACAGCCAATATCGATACT
CGGCTCGTCATATGCTGGGGGGGCAGCTTAAGAGACTCTAGTCTCGTTTATTAACATAGC
TAAGGTCAGCAGCCTTTCTGGTCGGGGGCATCAACAATCCGGTGACGTGGCCCGGTAACG
GCCATGGAGGGGCGACACTCAAGCATTCTGGCCGAGATCTGCGAGCCCGTTTCTGGGCAG
CATCGTTAGCACCTGGATGTAAATCCGCTCCCGCGTTTCCGTCAGCTCACGGGAGTTTGC
GAGACGCGAGTGGGAACCGGGGACGGGGGCTCGCAGCAGCCAGGGCTGCCGACACTCGAC
ATGAGCGGCGTGCCGTCGCCCTCACTCACGTAACAGATTTATGGGAGAAGAGTATGGTGC
CCACTTGATCTTATATATCGGGGAAGGCCGAGGCACGCTAGATCAGTGCTGAATGCGACG
TTTCCTTGGGGGAGGGGCAAGCGGAATAGTGGTACCAGAGGAGAAGGCGTTACACGGTCG
AAAATGGGTTCCGGACGGGTTACTGGGCGGCAACTGCCGCTGGAATCAGCGCACCAGCAG
ATCCTACACACGGGAGTGCAGAAGTTTTCGGCCTAATGCTGACCCCGGGGTCTGTTCTGA
GCCGCACGGGCCATCAGATCTGCTGTACGAGGTCGGTCACGCCTCTAGTCTTGCTAGTAG
CCGCGGGTCGTGGCTCGCTATTCTCACTTTGTCGAATGCGCCGAGGAGTGGGGAAGAACC
AAAAAAACGACAACCATCACCTGTCTGAGGGGTCTGCGGAGCCAACTTCTAAGCTAGCAC
ATGTTGAGCGAAGCAAGTCATGCACTGAATATGGATGTAGGCAATTGTCAAGACTAATGA
GCTCCAGAGCCTTAGGTTAAGACCTATGACCGCGCACGAGGAAATGATGTATGATAACGC
ATTACCTAGCCAGAACTGAGTTCCGGTAGGAAATCGGTTCACACGCTCACAATGATGAGC
ACTCGATAGGGCCACGTATTGAATGCCCGGGCAGCCTCGGATGCTTGGGCGTATTAGCTT
GCTGGCCAGTCCACCTCAAGGAGCATGGAGCGCCGAAAACCATGAGCGTTCCGCCGACAA
ACCCCCATCCTCCCTCTGGAACCCGGAGGTTAGCGGTTCAACTGGCGCGGGGCCCGACGT
GGCCCGCGACCGATAAGCGGGCCGGTCGACAGGAACTCACTGAGGGGATAATCAGTTCCG
CCTCTGACGATTCCTGCCCAGGAAGTTGTGTTACCTGCAGGTCCCCTAGGGAGAGTACCT
GCTCAGACTTCTAGGTAACGAGACCCGGGAGGGCACACTCGGGGGAGGAGGCTAGTTTAC
TAGCCTCGTGGGTAGAACCCCCCTGGCAAGCTGCCCAGCACTCTGGTCCGCATGGGCGTT
CTTAGTCACCGGCCCTTTTCCAGCCGACCTATTCTGGCCGGCCCATCCATTCCCTATGGG
TGAGGTTGCGATCCGTCGGGGAATGGGGGTGAAGTCGAAGGCTAAGAGGCGTAGGCATAG
CCGCTGTTCTCACCGCGTTAACGAACACGCACGGCATTCCCACACGGATGAGTAGGGGCT
TACCAGTGGAAGTACGCCGTAAATCCATTCCTAAGGTGCGAAAGTGAGCCGGCGAGCAAG
TGGATGAGGTCGGGATGCCACAACTGGACACCTCGGTTTGCAGTTCCGTAACCGAGCGAG
TAACCTAATAGGAGGTACAGAATCTTAATATAGTGTAGCTGAAAACAGTGGCGTCTCAAG
GTCCGACGCGGGCACCAAGAGACTTAGTGCAAATTGGACGGCTCATAGTCTCTAAACACG
TGAGGCTTGCGCCCGCCCCCTGGGGCCGAAGACCGTCCCGATCGCCAAGCTGCGGTATAG
CTAATCCTCGTAGAGACGCCAACCCCTAACAGTCCGGAGACACGGAAGCTGCGCGGACAT
GAGATATGGGTCTGGATCATCATTGACCGGATACGTCACTGGTGTGAGTGCGTTCATGGA
GGTGCCGCACTGGAGCAACTGCAGACCTATGGACATACGGGGGGGCTGTAGATCTTTACA
GCCTGTACGACGCCCCGGCTGGACTCGCCAACGCAGTTCCCTATACTAGGTACAAGGATT
CGACCGGCGCGTATTATCCCGTAACCTGGAGCGCGGCGCTAGCCCGCTTACGCTCTATCG
TAGGGGAGGAACAGATAAGGATCGTCAGCCGCCGACCCGGAGAGCCTAAGCCATCAACTA
TTCGGCATCCTCCAGGTACGCCTACGAGTCACCTTGGCAGATGGGGGTCAGGGCCATAAC
AGTATTATGGTGGCAACACGTCTCATTCTTGGTGAGTAGTGCCCAATAGTCAACTTTTTC
TTTGACTTAATTGGGCACGTACTGCGACAATATCAGACGGAGTGACCCCACCGTTCGAAG
TCTCCAGAGGGACCCACGCGTATACGGAAGATCTACGAACTGTCGCACCGTAGCAGAGGA
CATCTAGCCACCCTCCTCCTTCGGGATGTGACGGGGGTGCACCCCTCGTCCCCCCCAGCG
TGCTAGCATGTAGGGGCTACAGTAGCTGGTAGCGGTGAGGTCGGCGAGCGAAAGAAAAGG
CGTATCGCAAGGGGTGAAGTGCTTAGGCTTGAATGTTGCATATTTTTCCCGAGGAAAGGC
TTTTGGTGGAGGAGGCCCGAAGTAGTCACGCCCGTTGCCTCTTCTATAGGGGGTAGTTGT
AGATGTTTATAATCAGACGACGTGGCTCCATACTGTTGTTTAGGCGCTCGCCACAGCTGT
CCATGGTGGCGCAGCCCACCCTAGATCAATCCGTCTACTAAAAAAAGTGACGACGCGCTA
GGTATTCATGGAGGCTAGTATAAAAGACTCAGCTGAGAAGCGTCGTAGATGCTCCCGGAG
GAGGCGTAAAACTGGACCTTTGAGGACCGAACGTTTCTCAGACATAGACTGGGGGCGGGC
TGCGAAACGGAGATGAAAACGGGATGCCAAAAGGAGCAGGGGTCTTTGACGCGCTCCAGC
GATAGAAATCAGCCGACAATCTGGCCAGTCGGATTACTACAGCCCCACCAAGCGCGCCCC
GAATGGAGGCGAGGGTACCAAGAAACGAAGACTGGCGGATCCAGTAGAAGCCGTTAACGA
AGAAGGCAGCCTCAAGAGTAAACGTTGGGGGGGCGAGCGGCGTGGGAGGGCCGTAAAGCA
TGGACCTCACTGCCCCCCGATCACGCCGGGGGCGGGCGGAGACCAACGACGACGCTTCGC
GTAGGCCCTCACGACGGTAATAACGGCAGGCTTAGGAGAAAGTCAGTTCCGGAGTTCGGC
ACTCGGCGCACAAGTTCGAACAGCCGGGCAGGGCGCAAGTAGTTGACTGTTTCTGACGGC
CACGGCTTCGCAGTCAGTCTCACATAGCCATCTTGGGAACGCTACTGCCCATCCTTGCGG
CGTCAACCAGGAACTCTGCGTGGGCGTCCGCAGAAGCCCGATATAATGTCTGAGGTTTCA
TAATAGCCATTTGAGCGTTAGGTACGGCGTTGAGAAGACTGACTTCTTTCCACACGAATG
GGAGGAAAAAGGCGGTACGAGTGTTTCAAGCAACCAAACGCCCCTCCCCTCTCCGCGACC
AGCGACGAAGGATTACCTAAGCAACGCTTTTTCGCGTAAATTATACTGGGACAATGAGCC
AGAGGACAGGTTCACTAGGACTAGTACCCCGGTACCAACACTTATCCACAGCGAGGGGGT
ATGTAGCCTTGGTCAATACTTGCGCTCAGGGCCAGCGTGTAGTGAACAGTCGCAAGCCGA
AGCCTCAGACTGCGTCAGGCGGCTTTTGAGGAGTACGAAACCGGCTCCACCGGCCAGCAG
CTAGTCATTAAAGGATGTGAACGGAAAGCGCCGACATCCGAGTTCGCACGTACTCAGGTG
AAGGTCGGCGCTTGCGGGGGACGACTACCGACTGGTGGTCCACGCAGGAGAGGCGAGGTT
GAATGTGAACGAGGAGGTCGCCTGTTTACGATGTCTGGGGCTACTTGGGACACTCTCGCA
ACCTTAACCTAGCTCAACCGTCGGCGGTGAGTTGTTTCTCAAATCCGTTTGCGCTGGGAG
AAGATTTTTCTTTCTGGATGTTTTTCGTTCTTCTTCTGTAGAATCTGAATTGGACGGTCA
GGCGTTGCAGGAGCCCCCGATCGTGGTGGTTTGCGGCTCACATATACGATTTGCTCCAAT
GCAGAACCACCTCGGCCACGTTCTCCCCCGCGATTTCGTATGGGGTCACAGCCCGCTGTG
GCCCGTTCGGAGTGAAGAGGGACGGAGCTACCGCCGTAATGGTTTTGCGCTGCGGTACAT
TCGTGAGTCCGACCCCCAAAGCCGTGAAGCATGTTCTACGCGGAGCCCCGCGCGGACCCC
TCTTTCCACCCGCATCCCTAACCCTTACGCCTGCGGATGCCGACTTGAGCTGCTAGTAAC
GACGTAGTGTGTCCGAGGCCATTGTATCGCGCCCTCAATCTAAGTTTTTGAGCTCGGTCC
CCAACCCTAGGCGCGCGGGCCCCGTGTGGGACTGTCTCATGGGCTTCCTGTAAAAGCGGC
ACGTGTTGAGCGTTTAGCATCTCTAGTCGTTGCATCACGATAGCGAGGGGGACCGGTCGA
ATGCTTCGGGCTTCGTCTTTCCTGTGTTTATCGTATCGTGGAGATTCACCTAAATCCTTC
GGTCGCTATGGTTACGGCAGGTGTCCCTCTGCTCCGTTCGTACAGCGGGACTTGGGTAGG
GATTTAATTACTGCTTCTCCATGAGGCGGTGCACGACCCGTCTCGTCGACCGGGATCAGG
CCCCCTCTTGTCGTCATGCTTCGGCTCATAGCACAACAACGGCGGAATGAACATTCCAGT
GACACGGCCCGGGGTCAAATCAGTACCTTACAGCGCAAGTGTTAGAAGTGGTGCTACGCA
TCCATCCCTACTAGATACGGCCGCGAGGCCATTTGGTGCAACAACGGTCCGTACTTGTGT
ACGGGTTCGCCCTACATCGCACAGTTAGCGCCTGCTCTCCGTAAATGAACCAGCCGCTAT
ATAACGATGTTATGCTTATGCGCGCACGGGAAGACTGATTTGGGGTAGTCGCTCTCGTGG
TTGCCTCCAGGCTGCTCGATGTGCCGCCGACGGTGAGAGCGTGTTGGTCAAAGTGGACCG
GGCGGCATGGCGACCTCCAAGCGGTACGAGATGGGATCCGCCATACCACCCTTACGGGAA
TAGCCCATGCTTAGTAGCTCTTCCTCCATCGGCCTTGGCTCAGTCATGCGTAATCCCGTC
CCCTCATGTTTCCTGCGTCTCGGCCTCCGTCCAATCGCTTCCTCCGAGGGTGTGGGACTC
AATAAGATTTTAAATCGTTTTCAGTTCGGCAACAACAGCTTCGAGTTCGGAGACTTTACC
GTGCCTCCACCCGCCTGTAGATCTGGCAACGGACTCCGCGCTCCACTAGTATGTGTACCG
CCTGAAAGGGAGTCTTCGACCAATGGACGCCAATGTTTCGGAAGGTGTTCCTCGGACGAA
TACGCCTCTAACGTGGACGCGCAGCGTGAGGAAAAGCACTTCTCTTCGGCGTGCCTGTGC
CGTACGCATGGAGACCCTGAGTCTGGCATGTCGGTTGGAACGATAGGGTCCCGCGTTCAT
TGCTCCATCAACCGGTAATAATAAGCTCCTGGGCTCTACGAACACCACGGCTTCCCTGGG
AGCGTGGACTCCCCGGTTTTGAAAGATACCGTGCAGCCGTCTGCGGCCAGGCCTCGACGT
GAAATCGACCGGTACACCCAAGGAAATCCGCGGCTGTCGTATACCCCTGCCAAAGACGCA
AGTGCCTGAGGCCGCTTCCCCTCGCTTCCTGAATACCACCGTGTACACAATACCGTTATT
TAGTGGTGTGTAGGACACCACCGCCATAAACCAGACTTATCCCTACCCATACGTGCCACA
AAACGTCCTCAGGCCGTTACCGCCACGCCGGGACCTCAGCCTCGCACCCTCCTCCTTTTC
TCTTCTAGCTCCGTTGCTTAAGTCGTCGCACCCAATCACCCGGCAGTCGGACTGCGCGTT
GCTCACAAGCTGACTTCCTGCTCCCCCACGAAACGGGTCGTTAGTACTCATTCGCGTCTT
GCTCGACCCAAAGGTCCCTGTTTTCAATCACTCGAAAACGCTAGACTCCTCTACTGTACT
TGTGAGTGGTTAAAGCACACAAGCCGTCACTCCGTTCGCGCCCGCCGCCCTGGCCTTCGA
ACACGCCGCCCAGCCTGGCGCACGTCGGTCGAAGCCGCAGTTGCCGCACTCAGACCTCAG
TACTCGTGGCCCGCCCTCATAGAGTCGAGTGAACTTTCTACCCTTCGACCCGTCCGTTCT
CCGCGGCCCCCGTAGGAGGCCACACTATGTCACGACCCTATGATTCAGACTATAGCGACA
ACATGCAGAGCTAAGGGTTTCTGTCCACCCACGTCTTGGCGACCGGCCTGTCCGTCGCAT
GGCTGGAAGCTAGGCGCAGAGCACACACGACAAGGAAAATGTAGTATGCAAGAACTCCTT
GACGCTCCACATTCATCCTATCGCATCTTCGGCATAAGCCGGCAAGGTGGGCTGGTGCGT
ATGCCCTGGCATGGGCGGCCTATTATGGGAAGCGGAGTCGCGCGCATTTCGGGGATTTTG
GTGTCTCTTCGCAATTCCGCTTCGCGTCTTACCCAAACTCGCCACCTAGCGTCCGTTGCG
TCTAAACGATGGGTTCGTATGGGCTTCACTCTTGGCACTGTAATGTGTGACAGCCCTGTC
CAGGCAGTCTAGCCGCTACCCCTAGGTGTCAGGTGTGGGGAATAATTCTGGGCAATATAC
CGCGAAATCTAATCACTGCTCACCGTAACTGTTCCTGTGATCCCTTGTGCGCTAGCGAGT
ACTCCGAAGCGCACAGTCGCGCTTCAGCGGATCGCACCATATGTAGGGGACGCATGTGAG
AGCAGGTCGTGCTTCAACTCTAGGCGAGATTACGCACCATTTCGCATTCCGTGACTCGCG
CGCCTGGTGTGACGTGTACTTTCGATTGGTCTCTTCACCGCTCAGACTCGAAGTTACCTG
CGGTACATCAAAGACTGAAAAAGCC
>SRR349969 <unknown description>
CGGAGAGCTCCCCAGGCCAAATGACGAGCTCATGTCCCCTGCGGTCACTTAGCTATCTGT
TCTCAATCCCTGAGGTCACACAGCCTAGCTAGATAGTGGGGGCAACCCACACCAGCCATG
GAATCATATCTGTACACCATCAAACAAGCGTTTCGAAGCTGCGCCAGTCCTTGTGGGTCA
GCAACGCCCGGTGACCACTAAGCCAACCCGGCTTGTCTCGGAGAGCCCGAAGACACCTTT
TTTCGATTTTACCTGAATCCGCACGTTTCCCCTTTGTCGGGACACCCGGCAAACTACTCG
TCGGTCCCTCTTAGTTGGCGAAATTTGCAAGGTTTATCACGGTCGAATGAGAGCGGCGAT
GGCCACATTGATACTTCGCCCAATTTCGCCCTGACCCAGGTAACAATTGAGACACGCACC
TCGTCAAGTCCTAAGCCTACGTCGCGTAGGCTCCGGGTCACAACCTCGATATTTGCAAGG
AGAACACTGGATACCGATATCGGCACCCATTCGTGGTGCCTATCATTGAAACTAAACCCA
AGCATACCCCAAGCAAATCAGAGTCGAAGGCCTGCCACTGATCGCTGCATGTCTCAGAGG
AGATGTGTGAAAGCCACAAACTTAACGTTCTCCCCCCATCGGTTACCTTCTAGCCCGCCA
CTGAACAGCGACACGGCGGTCGCTTGCTCACGAGGATAACAAGGAATAGTCCAGGTGAAT
GGTGTGCTAGTGAACAACTGAGGAAATCATAGTGTACAATAATTCTATCTAGTGGATGTC
ATATTTGCGGTGCCAAAATCACTCGTCGATAAGCTCGGATTGTTCAACGTCAACCGAATC
ACGTGTTATAAGTCGGTTGTACGTTTGGCGGTGCCGTCAATGCCGCACTGAGCAATAATA
TAGACGAGCATCGCCATTATTTGCGTCTCGCCGGGTGTTCGCACAGCCAATATCGATACT
CGGCTCGTCATATGCTGGGGGGGCAGCTTAAGAGACTCTAGTCTCGTTTATTAACATAGC
TAAGGTCAGCAGCCTTTCTGGTCGGGGGCATCAACAATCCGGTGACGTGGCCCGGTAACG
GCCATGGAGGGGCGACACTCAAGCATTCTGGCCGAGATCTGCGAGCCCGTTTCTGGGCAG
CATCGTTAGCACCTGGATGTAAATCCGCTCCCGCGTTTCCGTCAGCTCACGGGAGTTTGC
GAGACGCGAGTGGGAACCGGGGACGGGGGCTCGCAGCAGCCAGGGCTGCCGACACTCGAC
ATGAGCGGCGTGCCGTCGCCCTCACTCACGTAACAGATTTATGGGAGAAGAGTATGGTGC
CCACTTGATCTTATATATCGGGGAAGGCCGAGGCACGCTAGATCAGTGCTGAATGCGACG
TTTCCTTGGGGGAGGGGCAAGCGGAATAGTGGTACCAGAGGAGAAGGCGTTACACGGTCG
AAAATGGGTTCCGGACGGGTTACTGGGCGGCAACTGCCGCTGGAATCAGCGCACCAGCAG
ATCCTACACACGGGAGTGCAGAAGTTTTCGGCCTAATGCTGACCCCGGGGTCTGTTCTGA
GCCGCACGGGCCATCAGATCTGCTTTACGAGGTCGGTCACGCCTCTAGTCTTGCTAGTAG
CCGCGGGTCGTGGCTCGCTATTCTCACTTTGTCGAATGCGCCGAGGAGTGGGGAAGAACC
AAAAAAACGACAACCATCACCTGTCTGAGGGGTCTGCGGAGCCAACTTCTAAGCTAGCAC
ATGTTGAGCGAAGCAAGTCATGCACTGAATATGGATGTAGGCAATTGTCAAGACTAATGA
GCTCCAGAGCCTTAGGTTAAGACCTATGACCGCGCACGAGGAAATGATGTATGATAACGC
ATTACCTAGCCAGAACTGAGTTCCGGTAGGAAATCGGTTCACACGCTCACAATGATGAGC
ACTCGATAGGGCCACGTATTGAATGCCCGGGCAGCCTCGGATGCTTGGGCGTATTAGCTT
GCTGGCCAGTCCACCTCAAGGAGCATGGAGCGCCGAAAACCATGAGCGTTCCGCCGACAA
ACCCCCATCCTCCCTCTGGAACCCGGAGGTTAGCGGTTCAACTGGCGCGGGGCCCGACGT
GGCCCGCGACCGATAAGCGGGCCGGTCGACAGGAACTCACTGAGGGGATAATCAGTTCCG
CCTCTGACGATTCCTGCCCAGGAAGTTGTGTTACCTGCAGGTCCCCTAGGGAGAGTACCT
GCTCAGACTTCTAGGTAACGAGACCCGGGAGGGCACACTCGGGGGAGGAGGCTAGTTTAC
TAGCCTCGTGGGTAGAACCCCCCTGGCAAGCTGCCCAGCACTCTGGTCCGCATGGGCGTT
CTTAGTCACCGGCCCTTTTCCAGCCGACCTATTCTGGCCGGCCCATCCATTCCCTATGGG
TGAGGTTGCGATCCGTCGGGGAATGGGGGTGAAGTCGAAGGCTAAGAGGCGTAGGCATAG
CCGCTGTTCTCACCGCGTTAACGAACACGCACGGCATTCCCACACGGATGAGTAGGGGCT
TACCAGTGGAAGTACGCCGTAAATCCATTCCTAAGGTGCGAAAGTGAGCCGGCGAGCAAG
TGGATGAGGTCGGGATGCCACAACTGGACACCTCGGTTTGCAGTTCCGTAACCGAGCGAG
TAACCTAATAGGAGGTACAGAATCTTAATATAGTGTAGCTGAAAACAGTGGCGTCTCAAG
GTCCGACGCGGGCACCAAGAGACTTAGTGCAAATTGGACGGCTCATAGTCTCTAAACACG
TGAGGCTTGCGCCCGCCCCCTGGGGCCGAAGACCGTCCCGATCGCCAAGCTGCGGTATAG
CTAATCCTCGTAGAGACGCCAACCCCTAACAGTCCGGAGACACGGAAGCTGCGCGGACAT
GAGATATGGGTCTGGATCATCATTGACCGGATACGTCACTGGTGTGAGTGCGTTCATGGA
GGTGCCGCACTGGAGCAACTGCAGACCTATGGACATACGGGGGGGCTGTAGATCTTTACA
GCCTGTACGACGCCCCGGCTGGACTCGCCAACGCAGTTCCCTATACTAGGTACAAGGATT
CGACCGGCGCGTATTATCCCGTAACCTGGAGCGCGGCGCTAGCCCGCTTACGCTCTATCG
TAGGGGAGGAACAGATAAGGATCGTCAGCCGCCGACCCGGAGAGCCTAAGCCATCAACTA
TTCGGCATCCTCCAGGTACGCCTACGAGTCACCTTGGCAGATGGGGGTCAGGGCCATAAC
AGTATTATGGTGGCAACACGTCTCATTCTTGGTAAGTAGTGCCCAATAGTCAACTTTTTC
TTTGACTTAATTGGGCACGTACTGCGACAATATCAGACGGAGTGACCCCACCGTTCGAAG
TCTCCAGAGGGACCCACGCGTATACGGAAGATCTACGAACTGTCGCACCGTAGCAGAGGA
CATCTAGCCACCCTCCTCCTTCGGGATGTGACGGGGGTGCACCCCTCGTCCCCCCCAGCG
TGCTAGCATGTAGGGGCTACAGTAGCTGGTAGCGGTGAGGTCGGCGAGCGAAAGAAAAGG
CGTATCGCAAGGGGTGAAGTGCTTAGGCTTGAATGTTGCATATTTTTCCCGAGGAAAGGC
TTTTGGTGGAGGAGGCCCGAAGTAGTCACGCCCGTTGCCTCTTCTATAGGGGGTAGTTGT
AGATGTTTATAATCAGACGACGTGGCTCCATACTGTTGTTTAGGCGCTCGCCACAGCTGT
CCATGGTGGCGCAGCCCACCCTAGATCAATCCGTCTACTAAAAAAAGTGACGACGCGCTA
GGTATTCATGGAGGCTAGTATAAAAGACTCAGCTGAGAAGCGTCGTAGATGCTCCCGGAG
GAGGCGTAAAACTGGACCTTTGAGGACCGAACGTTTCTCAGACATAGACTGGGGGCGGGC
TGCGAAACGGAGATGAAAACGGGATGCCAAAAGGAGCAGGGGTCTTTGACGCGCTCCAGC
GATAGAAATCAGCCGACAATCTGGCCAGTCGGATTACTACAGCCCCACCAAGCGCGCCCC
GAATGGAGGCGAGGGTACCAAGAAACGAAGACTGGCGGATCCAGTAGAAGCCGTTAACGA
AGAAGGCAGCCTCAAGAGTAAACGTTGGGGGGGCGAGCGGCGTGGGAGGGCCGTAAAGCA
TGGACCTCACTGCCCCCCGATCACGCCGGGGGCGGGCGGAGACCAACGACGACGCTTCGC
GTAGGCCCTCACGACGGTAATAACGGCAGGCTTAGGAGAAAGTCAGTTCCGGAGTTCGGC
ACTCGGCGCACAAGTTCGAACAGCCGGGCAGGGCGCAAGTAGTTGACTGTTTCTGACGGC
CACGGCTTCGCAGTCAGTCTCACATAGCCATCTTGGGAACGCTACTGCCCATCCTTGCGG
CGTCAACCAGGAACTCTGCGTGGGCGTCCGCAGAAGCCCGATATAATGTCTGAGGTTTCA
TAATAGCCATTTGAGCGTTAGGTACGGCGTTGAGAAGACTGACTTCTTTCCACACGAATG
GGAGGAAAAAGGCGGTACGAGTGTTTCAAGCAACCAAACGCCCCTCCCCTCTCCGCGACC
AGCGACGAAGGATTACCTAAGCAACGCTTTTTCGCGTAAATTATACTGGGACAATGAGCC
AGAGGACAGGTTCACTAGGACTAGTACCCCGGTACCAACACTTATCCACAGCGAGGGGGT
ATGTAGCCTTGGTCAATACTTGCGCTCAGGGCCAGCGTGTAGTGAACAGTCGCAAGCCGA
AGCCTCAGACTGCGTCAGGCGGCTTTTGAGGAGTACGAAACCGGCTCCACCGGCCAGCAG
CTAGTCATTAAAGGATGTGAACGGAAAGCGCCGACATCCGAGTTCGCACGTACTCAGGTG
AAGGTCGGCGCTTGCGGGGGACGACTACCGACTGGTGGTCCACGCAGGAGAGGCGAGGTT
GAATGTGAACGAGGAGGTCGCCTGTTTACGATGTCTGGGGCTACTTGGGACACTCTCGCA
ACCTTAACCTAGCTCAACCGTCGGCGGTGAGTTGTTTCTCAAATCCGTTTGCGCTGGGAG
AAGATTTTTCTTTCTGGATGTTTTTCGTTCTCCTTCTGTAGAATCTGAATTGGACGGTCA
GGCGTTGCAGGAGCCCCCGATCGTGGTGGTTTGCGGCTCACATATACGATTTGCTCCAAT
GCAGAACCACCTCGGCCACGTTCTCCCCCGCGATTTCGTATGGGGTCACAGCCCGCTGTG
GCCCGTTCGGAGTGAAGAGGGACGGAGCTACCGCCGTAATGGTTTTGCGCTGCGGTACAT
TCGTGAGTCCGACCCCCAAAGCCGTGAAGCATGTTCTACGCGGAGCCCCGCGCGGACCCC
TCTTTCCACCCGCATCCCTAACCCTTACGCCTGCGGATGCCGACTTGAGCTGCTAGTAAC
GACGTAGTGTGTCCGAGGCCATTGTATCGCGCCCTCAATCTAAGTTTTTGAGCTCGGTCC
CCAACCCTAGGCGCGCGGGCCCCGTGTGGGACTGTCTCATGGGCTTCCTGTAAAAGCGGC
ACGTGTTGAGCGTTTAGCATCTCTAGTCGTTGCATCACGATAGCGAGGGGGACCGGTCGA
ATGCTTCGGGCTTCGTCTTTCCTGTGTTTATCGTATCGTGGAGATTCACCTAAATCCTTC
GGTCGCTATGGTTACGGCAGGTGTCCCTCTGCTCCGTTCGTACAGCGGGACTTGGGTAGG
GATTTAATTACTGCTTCTCCATGAGGCGGTGCACGACCCGTCTCGTCGACCGGGATCAGG
CCCCCTCTTGTCGTCATGCTTCGGCTCATAGCACAACAACGGCGGAATGAACATTCCAGT
GACACGGCCCGGGGTCAAATCAGTACCTTACAGCGCAAGTGTTAGAAGTGGTGCTACGCA
TCCATCCCTACTAGATACGGCCGCGAGGCCATTTGGTGCAACAACGGTCCGTACTTGTGT
ACGGGTTCGCCCTACATCGCACAGTTAGCGCCTGCTCTCCGTAAATGAACCAGCCGCTAT
ATAACGATGTTATGCTTATGCGCGCACGGGAAGACTGATTTGGGGTAGTCGCTCTCGTGG
TTGCCTCCAGGCTGCTCGATGTGCCGCCGACGGTGAGAGCGTGTTGGTCAAAGTGGACCG
GGCGGCATGGCGACCTCCAAGCGGTACGAGATGGGATCCGCCATACCACCCTTACGGGAA
TAGCCCATGCTTAGTAGCTCTTCCTCCATCGGCCTTGGCTCAGTCATGCGTAATCCCGTC
CCCTCATGTTTCCTGCGTCTCGGCCTCCGTCCAATCGCTTCCTCCGAGGGTGTGGGACTC
AATAAGATTTTAAATCGTTTTCAGTTCGGCAACAACAGCTTCGAGTTCGGAGACTTTACC
GTGCCTCCACCCGCCTGTAGATCTGGCAACGGACTCCGCGCTCCACTAGTATGTGTACCG
CCTGAAAGGGAGTCTTCGACCAATGGACGCCAATGTTTCGGAAGGTGTTCCTCGGACGAA
TACGCCTCTAACGTGGACGCGCAGCGTGAGGAAAAGCACTTCTCTTCGGCGTGCCTGTGC
CGTACGCATGGAGACCCTGAGTCTGGCATGTCGGTTGGAACGATAGGGTCCCGCGTTCAT
TGCTCCATCAACCGGTAATAATAAGCTCCTGGGCTCTACGAACACCACGGCTTCCCTGGG
AGCGTGGACTCCCCGGTTTTGAAAGATACCGTGCAGCCGTCTGCGGCCAGGCCTCGACGT
GAAATCGACCGGTACACCCAAGGAAATCCGCGGCTGTCGTATACCCCTGCCAAAGACGCA
AGTGCCTGAGGCCGCTTCCCCTCGCTTCCTGAATACCACCGTGTACACAATACCGTTATT
TAGTGGTGTGTAGGACACCACCGCCATAAACCAGACTTATCCCTACCCATACGTGCCACA
AAACGTCCTCAGGCCGTTACCGCCACGCCGGGACCTCAGCCTCGCACCCTCCTCCTTTTC
TCTTCTAGCTCCGTTGCTTAAGTCGTCGCACCCAATCACCCGGCAGTCGGACTGCGCGTT
GCTCACAAGCTGACTTCCTGCTCCCCCACGAAACGGGTCGTTAGTACTCATTCGCGTCTT
GCTCGACCCAAAGGTCCCTGTTTTCAATCACTCGAAAACGCTAGACTCCTCTACTGTACT
TGTGAGTGGTTAAAGCACACAAGCCGTCACTCCGTTCGCGCCCGCCGCCCTGGCCTTCGA
ACACGCCGCCCAGCCTGGCGCACGTCGGTCGAAGCCGCAGTTGCCGCACTCAGACCTCAG
TACTCGTGGCCCGCCCTCATAGAGTCGAGTGAACTTTCTACCCTTCGACCCGTCCGTTCT
CCGCGGCCCCCGTAGGAGGCCACACTATGTCACGACCCTATGATTCAGACTATAGCGACA
ACATGCAGAGCTAAGGGTTTCTGTCCACCCACGTCTTGGCGACCGGCCTGTCCGTCGCAT
GGCTGGAAGCTAGGCGCAGAGCACACACGACAAGGAAAATGTAGTATGCAAGAACTCCTT
GACGCTCCACATTCATCCTATCGCATCTTCGGCATAAGCCGGCAAGGTGGGCTGGTGCGT
ATGCCCTGGCATGGGCGGCCTATTATGGGAAGCGGAGTCGCGCGCATTTCGGGGATTTTG
GTGTCTCTTCGCAATTCCGCTTCGCGTCTTACCCAAACTCGCCACCTAGCGTCCGTTGCG
TCTAAACGATGGGTTCGTATGGGCTTCACTCTTGGCACTGTAATGTGTGACAGCCCTGTC
CAGGCAGTCTAGCCGCTACCCCTAGGTGTCAGGTGTGGGGAATAATTCTGGGCAATATAC
CGCGAAATCTAATCACTGCTCACCGTAACTGTTCCTGTGATCCCTTGTGCGCTAGCGAGT
ACTCCGAAGCGCACAGTCGCGCTTCAGCGGATCGCACCATATGTAGGGGACGCATGTGAG
AGCAGGTCGTGCTTCAACTCTAGGCGAGATTACGCACCATTTCGCATTCCGTGACTCGCG
CGCCTGGTGTGACGTGTACTTTCGATTGGTCTCTTCACCGCTCAGACTCGAAGTTACCTG
CGGTACATCAAAGACTGAAAAAGCC
>SRR349970 <unknown description>
CGGAGAGCTCCCCAGGCCAAATGACGAGCTCATGTCCCCTGCGGTCACTTAGCTATCTGT
TCTCAATCCCTGAGGTCACACAGCCTAGCTAGATAGTGGGGGCAACCCACACCAGCCATG
GAATCATATCTGTACACCATCAAACAAGCGTTTCGAAGCTGCGCCAGTCCTTGTGGGTCA
GCAACGCCCGGTGACCACTAAGCCAACCCGGCTTGTCTCGGAGAGCCCGAAGACACCTTT
TTTCGATTTTACCTGAATCCGCACGTTTCCCCTTTGTCGGGACACCCGGCAAACTACTCG
TCGGTCCCTCTTAGTTGGCGAAATTTGCAAGGTTTATCACGGTCGAATGAGAGCGGCGAT
GGCCACATTGATACTTCGCCCAATTTCGCCCTGACCCAGGTAACAATTGAGACACGCACC
TCGTCAAGTCCTAAGCCTACGTCGCGTAGGCTCCGGGTCACAACCTCGATATTTGCAAGG
AGAACACTGGATACCGATATCGGCACCCATTCGTGGTGCCTATCATTGAAACTAAACCCA
AGCATACCCCAAGCAAATCAGAGTCGAAGGCCTGCCACTGATCGCTGCATGTCTCAGAGG
AGATGTGTGAAAGCCACAAACTTAACGTTCTCCCCCCATCGGTTACCTTCTAGCCCGCCA
CTGAACAGCGACACGGCGGTCGCTTGCTCACGAGGATAACAAGGAATAGTCCAGGTGAAT
GGTGTGCTAGTGAACAACTGAGGAAATCATAGTGTACAATAATTCTATCTAGTGGATGTC
ATATTTGCGGTGCCAAAATCACTCGTCGATAAGCTCGGATTGTTCAACGTCAACCGAATC
ACGTGTTATAAGTCGGTTGTACGTTTGGCGGTGCCGTCAATGCCGCACTGAGCAATAATA
TAGACGAGCATCGCCATTATTTGCGTCTCGCCGGGTGTTCGCACAGCCAATATCGATACT
CGGCTCGTCATATGCTGGGGGGGCAGCTTAAGAGACTCTAGTCTCGTTTATTAACATAGC
TAAGGTCAGCAGCCTTTCTGGTCGGGGGCATCAACAATCCGGTGACGTGGCCCGGTAACG
GCCATGGAGGGGCGACACTCAAGCATTCTGGCCGAGATCTGCGAGCCCGTTTCTGGGCAG
CATCGTTAGCACCTGGATGTAAATCCGCTCCCGCGTTTCCGTCAGCTCACGGGAGTTTGC
GAGACGCGAGTGGGAACCGGGGACGGGGGCTCGCAGCAGCCAGGGCTGCCGACACTCGAC
ATGAGCGGCGTGCCGTCGCCCTCACTCACGTAACAGATTTATGGGAGAAGAGTATGGTGC
CCACTTGATCTTATATATCGGGGAAGGCCGAGGCACGCTAGATCAGTGCTGAATGCGACG
TTTCCTTGGGGGAGGGGCAAGCGGAATAGTGGTACCAGAGGAGAAGGCGTTACACGGTCG
AAAATGGGTTCCGGACGGGTTACTGGGCGGCAACTGCCGCTGGAATCAGCGCACCAGCAG
ATCCTACACACGGGAGTGCAGAAGTTTTCGGCCTAATGCTGACCCCGGGGTCTGTTCTGA
GCCGCACGGGCCATCAGATCTGCTGTACGAGGTCGGTCACGCCTCTAGTCTTGCTAGTAG
CCGCGGGTCGTGGCTCGCTATTCTCACTTTGTCGAATGCGCCGAGGAGTGGGGAAGAACC
AAAAAAACGACAACCATCACCTGTCTGAGGGGTCTGCGGAGCCAACTTCTAAGCTAGCAC
ATGTTGAGCGAAGCAAGTCATGCACTGAATATGGATGTAGGCAATTGTCAAGACTAATGA
GCTCCAGAGCCTTAGGTTAAGACCTATGACCGCGCACGAGGAAATGATGTATGATAACGC
ATTACCTAGCCAGAACTGAGTTCCGGTAGGAAATCGGTTCACACGCTCACAATGATGAGC
ACTCGATAGGGCCACGTATTGAATGCCCGGGCAGCCTCGGATGCTTGGGCGTATTAGCTT
GCTGGCCAGTCCACCTCAAGGAGCATGGAGCGCCGAAAACCATGAGCGTTCCGCCGACAA
ACCCCCATCCTCCCTCTGGAACCCGGAGGTTAGCGGTTCAACTGGCGCGGGGCCCGACGT
GGCCCGCGACCGATAAGCGGGCCGGTCGACAGGAACTCACTGAGGGGATAATCAGTTCCG
CCTCTGACGATTCCTGCCCAGGAAGTTGTGTTACCTGCAGGTCCCCTAGGGAGAGTACCT
GCTCAGACTTCTAGGTAACGAGACCCGGGAGGGCACACTCGGGGGAGGAGGCTAGTTTAC
TAGCCTCGTGGGTAGAACCCCCCTGGCAAGCTGCCCAGCACTCTGGTCCGCATGGGCGTT
CTTAGTCACCGGCCCTTTTCCAGCCGACCTATTCTGGCCGGCCCATCCATTCCCTATGGG
TGAGGTTGCGATCCGTCGGGGAATGGGGGTGAAGTCGAAGGCTAAGAGGCGTAGGCATAG
CCGCTGTTCTCACCGCGTTAACGAACACGCACGGCATTCCCACACGGATGAGTAGGGGCT
TACCAGTGGAAGTACGCCGTAAATCCATTCCTAAGGTGCGAAAGTGAGCCGGCGAGCAAG
TGGATGAGGTCGGGATGCCACAACTGGACACCTCGGTTTGCAGTTCCGTAACCGAGCGAG
TAACCTAATAGGAGGTACAGAATCTTAATATAGTGTAGCTGAAAACAGTGGCGTCTCAAG
GTCCGACGCGGGCACCAAGAGACTTAGTGCAAATTGGACGGCTCATAGTCTCTAAACACG
TGAGGCTTGCGCCCGCCCCCTGGGGCCGAAGACCGTCCCGATCGCCAAGCTGCGGTATAG
CTAATCCTCGTAGAGACGCCAACCCCTAACAGTCCGGAGACACGGAAGCTGCGCGGACAT
GAGATATGGGTCTGGATCATCATTGACCGGATACGTCACTGGTGTGAGTGCGTTCATGGA
GGTGCCGCACTGGAGCAACTGCAGACCTATGGACATACGGGGGGGCTGTAGATCTTTACA
GCCTGTACGACGCCCCGGCTGGACTCGCCAACGCAGTTCCCTATACTAGGTACAAGGATT
CGACCGGCGCGTATTATCCCGTAACCTGGAGCGCGGCGCTAGCCCGCTTACGCTCTATCG
TAGGGGAGGAACAGATAAGGATCGTCAGCCGCCGACCCGGAGAGCCTAAGCCATCAACTA
TTCGGCATCCTCCAGGTACGCCTACGAGTCACCTTGGCAGATGGGGGTCAGGGCCATAAC
AGTATTATGGTGGCAACACGTCTCATTCTTGGTGAGTAGTGCCCAATAGTCAACTTTTTC
TTTGACTTAATTGGGCACGTACTGCGACAATATCAGACGGAGTGACCCCACCGTTCGAAG
TCTCCAGAGGGACCCACGCGTATACGGAAGATCTACGAACTGTCGCACCGTAGCAGAGGA
CATCTAGCCACCCTCCTCCTTCGGGATGTGACGGGGGTGCACCCCTCGTCCCCCCCAGCG
TGCTAGCATGTAGGGGCTACAGTAGCTGGTAGCGGTGAGGTCGGCGAGCGAAAGAAAAGG
CGTATCGCAAGGGGTGAAGTGCTTAGGCTTGAATGTTGCATATTTTTCCCGAGGAAAGGC
TTTTGGTGGAGGAGGCCCGAAGTAGTCACGCCCGTTGCCTCTTCTATAGGGGGTAGTTGT
AGGTGTTTATAATCAGACGACGTGGCTCCATACTGTTGTTTAGGCGCTCGCCACAGCTGT
CCATGGTGGCGCAGCCCACCCTAGATCAATCCGTCTACTAAAAAAAGTGACGACGCGCTA
GGTATTCATGGAGGCTAGTATAAAAGACTCAGCTGAGAAGCGTCGTAGATGCTCCCGGAG
GAGGCGTAAAACTGGACCTTTGAGGACCGAACGTTTCTCAGACATAGACTGGGGGCGGGC
TGCGAAACGGAGATGAAAACGGGATGCCAAAAGGAGCAGGGGTCTTTGACGCGCTCCAGC
GATAGAAATCAGCCGACAATCTGGCCAGTCGGATTACTACAGCCCCACCAAGCGCGCCCC
GAATGGAGGCGAGGGTACCAAGAAACGAAGACTGGCGGATCCAGTAGAAGCCGTTAACGA
AGAAGGCAGCCTCAAGAGTAAACGTTGGGGGGGCGAGCGGCGTGGGAGGGCCGTAAAGCA
TGGACCTCACTGCCCCCCGATCACGCCGGGGGCGGGCGGAGACCAACGACGACGCTTCGC
GTAGGCCCTCACGACGGTAATAACGGCAGGCTTAGGAGAAAGTCAGTTCCGGAGTTCGGC
ACTCGGCGCACAAGTTCGAACAGCCGGGCAGGGCGCAAGTAGTTGACTGTTTCTGACGGC
CACGGCTTCGCAGTCAGTCTCACATAGCCATCTTGGGAACGCTACTGCCCATCCTTGCGG
CGTCAACCAGGAACTCTGCGTGGGCGTCCGCAGAAGCCCGATATAATGTCTGAGGTTTCA
TAATAGCCATTTGAGCGTTAGGTACGGCGTTGAGAAGACTGACTTCTTTCCACACGAATG
GGAGGAAAAAGGCGGTACGAGTGTTTCAAGCAACCAAACGCCCCTCCCCTCTCCGCGACC
AGCGACGAAGGATTACCTAAGCAACGCTTTTTCGCGTAAATTATACTGGGACAATGAGCC
AGAGGACAGGTTCACTAGGACTAGTACCCCGGTACCAACACTTATCCACAGCGAGGGGGT
ATGTAGCCTTGGTCAATACTTGCGCTCAGGGCCAGCGTGTAGTGAACAGTCGCAAGCCGA
AGCCTCAGACTGCGTCAGGCGGCTTTTGAGGAGTACGAAACCGGCTCCACCGGCCAGCAG
CTAGTCATTAAAGGATGTGAACGGAAAGCGCCGACATCCGAGTTCGCACGTACTCAGGTG
AAGGTCGGCGCTTGCGGGGGACGACTACCGACTGGTGGTCCACGCAGGAGAGGCGAGGTT
GAATGTGAACGAGGAGGTCGCCTGTTTACGATGTCTGGGGCTACTTGGGACACTCTCGCA
ACCTTAACCTAGCTCAACCGTCGGCGGTGAGTTGTTTCTCAAATCCGTTTGCGCTGGGAG
AAGATTTTTCTTTCTGGATGTTTTTCGTTCTCCTTCTGTAGAATCTGAATTGGACGGTCA
GGCGTTGCAGGAGCCCCCGATCGTGGTGGTTTGCGGCTCACATATACGATTTGCTCCAAT
GCAGAACCACCTCGGCCACGTTCTCCCCCGCGATTTCGTATGGAGTCACAGCCCGCTGTG
GCCCGTTCGGAGTGAAGAGGGACGGAGCTACCGCCGTAATGGTTTTGCGCTGCGGTACAT
TCGTGAGTCCGACCCCCAAAGCCGTGAAGCATGTTCTACGCGGAGCCCCGCGCGGACCCC
TCTTTCCACCCGCATCCCTAACCCTTACGCCTGCGGATGCCGACTTGAGCTGCTAGTAAC
GACGTAGTGTGTCCGAGGCCATTGTATCGCGCCCTCAATCTAAGTTTTTGAGCTCGGTCC
CCAACCCTAGGCGCGCGGGCCCCGTGTGGGACTGTCTCATGGGCTTCCTGTAAAAGCGGC
ACGTGTTGAGCGTTTAGCATCTCTAGTCGTTGCATCACGATAGCGAGGGGGACCGGTCGA
ATGCTTCGGGCTTCGTCTTTCCTGTGTTTATCGTATCGTGGAGATTCACCTAAATCCTTC
GGTCGCTATGGTTACGGCAGGTGTCCCTCTGCTCCGTTCGTACAGCGGGACTTGGGTAGG
GATTTAATTACTGCTTCTCCATGAGGCGGTGCACGACCCGTCTCGTCGACCGGGATCAGG
CCCCCTCTTGTCGTCATGCTTCGGCTCATAGCACAACAACGGCGGAATGAACATTCCAGT
GACACGGCCCGGGGTCAAATCAGTACCTTACAGCGCAAGTGTTAGAAGTGGTGCTACGCA
TCCATCCCTACTAGATACGGCCGCGAGGCCATTTGGTGCAACAACGGTCCGTACTTGTGT
ACGGGTTCGCCCTACATCGCACAGTTAGCGCCTGCTCTCCGTAAATGAACCAGCCGCTAT
ATAACGATGTTATGCTTATGCGCGCACGGGAAGACTGATTTGGGGTAGTCGCTCTCGTGG
TTGCCTCCAGGCTGCTCGATGTGCCGCCGACGGTGAGAGCGTGTTGGTCAAAGTGGACCG
GGCGGCATGGCGACCTCCAAGCGGTACGAGATGGGATCCGCCATACCACCCTTACGGGAA
TAGCCCATGCTTAGTAGCTCTTCCTCCATCGGCCTTGGCTCAGTCATGCGTAATCCCGTC
CCCTCATGTTTCCTGCGTCTCGGCCTCCGTCCAATCGCTTCCTCCGAGGGTGTGGGACTC
AATAAGATTTTAAATCGTTTTCAGTTCGGCAACAACAGCTTCGAGTTCGGAGACTTTACC
GTGCCTCCACCCGCCTGTAGATCTGGCAACGGACTCCGCGCTCCACTAGTATGTGTACCG
CCTGAAAGGGAGTCTTCGACCAATGGACGCCAATGTTTCGGAAGGTGTTCCTCGGACGAA
TACGCCTCTAACGTGGACGCGCAGCGTGAGGAAAAGCACTTCTCTTCGGCGTGCCTGTGC
CGTACGCATGGAGACCCTGAGTCTGGCATGTCGGTTGGAACGATAGGGTCCCGCGTTCAT
TGCTCCATCAACCGGTAATAATAAGCTCCTGGGCTCTACGAACACCACGGCTTCCCTGGG
AGCGTGGACTCCCCGGTTTTGAAAGATACCGTGCAGCCGTCTGCGGCCAGGCCTCGACGT
GAAATCGACCGGTACACCCAAGGAAATCCGCGGCTGTCGTATACCCCTGCCAAAGACGCA
AGTGCCTGAGGCCGCTTCCCCTCGCTTCCTGAATACCACCGTGTACACAATACCGTTATT
TAGTGGTGTGTAGGACACCACCGCCATAAACCAGACTTATCCCTACCCATACGTGCCACA
AAACGTCCTCAGGCCGTTACCGCCACGCCGGGACCTCAGCCTCGCACCCTCCTCCTTTTC
TCTTCTAGCTCCGTTGCTTAAGTCGTCGCACCCAATCACCCGGCAGTCGGACTGCGCGTT
GCTCACAAGCTGACTTCCTGCTCCCCCACGAAACGGGTCGTTAGTACTCATTCGCGTCTT
GCTCGACCCAAAGGTCCCTGTTTTCAATCACTCGAAAACGCTAGACTCCTCTACTGTACT
TGTGAGTGGTTAAAGCACACAAGCCGTCACTCCGTTCGCGCCCGCCGCCCTGGCCTTCGA
ACACGCCGCCCAGCCTGGCGCACGTCGGTCGAAGCCGCAGTTGCCGCACTCAGACCTCAG
TACTCGTGGCCCGCCCTCATAGAGTCGAGTGAACTTTCTACCCTTCGACCCGTCCGTTCT
CCGCGGCCCCCGTAGGAGGCCACACTATGTCACGACCCTATGATTCAGACTATAGCGACA
ACATGCAGAGCTAAGGGTTTCTGTCCACCCACGTCTTGGCGACCGGCCTGTCCGTCGCAT
GGCTGGAAGCTAGGCGCAGAGCACACACGACAAGGAAAATGTAGTATGCAAGAACTCCTT
GACGCTCCACATTCATCCTATCGCATCTTCGGCATAAGCCGGCAAGGTGGGCTGGTGCGT
ATGCCCTGGCATGGGCGGCCTATTATGGGAAGCGGAGTCGCGCGCATTTCGGGGATTTTG
GTGTCTCTTCGCAATTCCGCTTCGCGTCTTACCCAAACTCGCCACCTAGCGTCCGTTGCG
TCTAAACGATGGGTTCGTATGGGCTTCACTCTTGGCACTGTAATGTGTGACAGCCCTGTC
CAGGCAGTCTAGCCGCTACCCCTAGGTGTCAGGTGTGGGGAATAATTCTGGGCAATATAC
CGCGAAATCTAATCACTGCTCACCGTAACTGTTCCTGTGATCCCTTGTGCGCTAGCGAGT
ACTCCGAAGCGCACAGTCGCGCTTCAGCGGATCGCACCATATGTAGGGGACGCATGTGAG
AGCAGGTCGTGCTTCAACTCTAGGCGAGATTACGCACCATTTCGCATTCCGTGACTCGCG
CGCCTGGTGTGACGTGTACTTTCGATTGGTCTCTTCACCGCTCAGACTCGAAGTTACCTG
CGGTACATCAAAGACTGAAAAAGCC
>SRR349971 <unknown description>
CGGAGAGCTCCCCAGGCCAAATGACGAGCTCATGTCCCCTGCGGTCACTTAGCTATCTGT
TCTCAATCCCTGAGGTCACACAGCCTAGCTAGATAGTGGGGGCAACCCACACCAGCCATG
GAATCATATCTGTACACCATCAAACAAGCGTTTCGAAGCTGCGCCAGTCCTTGTGGGTCA
GCAACGCCCGGTGACCACTAAGCCAACCCGGCTTGTCTCGGAGAGCCCGAAGACACCTTT
TTTCGATTTTACCTGAATCCGCACGTTTCCCCTTTGTCGGGACACCCGGCAAACTACTCG
TCGGTCCCTCTTAGTTGGCGAAATTTGCAAGGTTTATCACGGTCGAATGAGAGCGGCGAT
GGCCACATTGATACTTCGCCCAATTTCGCCCTGACCCAGGTAACAATTGAGACACGCACC
TCGTCAAGTCCTAAGCCTACGTCGCGTAGGCTCCGGGTCACAACCTCGATATTTGCAAGG
AGAACACTGGATACCGATATCGGCACCCATTCGTGGTGCCTATCATTGAAACTAAACCCA
AGCATACCCCAAGCAAATCAGAGTCGAAGGCCTGCCACTGATCGCTGCATGTCTCAGAGG
AGATGTGTGAAAGCCACAAACTTAACGTTCTCCCCCCATCGGTTACCTTCTAGCCCGCCA
CTGAACAGCGACACGGCGGTCGCTTGCTCACGAGGATAACAAGGAATAGTCCAGGTGAAT
GGTGTGCTAGTGAACAACTGAGGAAATCATAGTGTACAATAATTCTATCTAGTGGATGTC
ATATTTGCGGTGCCAAAATCACTCGTCGATAAGCTCGGATTGTTCAACGTCAACCGAATC
ACGTGTTATAAGTCGGTTGTACGTTTGGCGGTGCCGTCAATGCCGCACTGAGCAATAATA
TAGACGAGCATCGCCATTATTTGCGTCTCGCCGGGTGTTCGCACAGCCAATATCGATACT
CGGCTCGTCATATGCTGGGGGGGCAGCTTAAGAGACTCTAGTCTCGTTTATTAACATAGC
TAAGGTCAGCAGCCTTTCTGGTAGGGGGCATCAACAATCCGGTGACGTGGCCCGGTAACG
GCCATGGAGGGGCGACACTCAAGCATTCTGGCCGAGATCTGCGAGCCCGTTTCTGGGCAG
CATCGTTAGCACCTGGATGTAAATCCGCTCCCGCGTTTCCGTCAGCTCACGGGAGTTTGC
GAGACGCGAGTGGGAACCGGGGACGGGGGCTCGCAGCAGCCAGGGCTGCCGACACTCGAC
ATGAGCGGCGTGCCGTCGCCCTCACTCACGTAACAGATTTATGGGAGAAGAGTATGGTGC
CCACTTGATCTTATATATCGGGGAAGGCCGAGGCACGCTAGATCAGTGCTGAATGCGACG
TTTCCTTGGGGGAGGGGCAAGCGGAATAGTGGTACCAGAGGAGAAGGCGTTACACGGTCG
AAAATGGGTTCCGGACGGGTTACTGGGCGGCAACTGCCGCTGGAATCAGCGCACCAGCAG
ATCCTACACACGGGAGTGCAGAAGTTTTCGGCCTAATGCTGACCCCGGGGTCTGTTCTGA
GCCGCACGGGCCATCAGATCTGCTGTACGAGGTCGGTCACGCCTCTAGTCTTGCTAGTAG
CCGCGGGTCGTGGCTCGCTATTCTCACTTTGTCGAATGCGCCGAGGAGTGGGGAAGAACC
AAAAAAACGACAACCATCACCTGTCTGAGGGGTCTGCGGAGCCAACTTCTAAGCTAGCAC
ATGTTGAGCGAAGCAAGTCATGCACTGAATATGGATGTAGGCAATTGTCAAGACTAATGA
GCTCCAGAGCCTTAGGTTAAGACCTATGACCGCGCACGAGGAAATGATGTATGATAACGC
ATTACCTAGCCAGAACTGAGTTCCGGTAGGAAATCGGTTCACACGCTCACAATGATGAGC
ACTCGATAGGGCCACGTATTGAATGCCCGGGCAGCCTCGGATGCTTGGGCGTATTAGCTT
GCTGGCCAGTCCACCTCAAGGAGCATGGAGCGCCGAAAACCATGAGCGTTCCGCCGACAA
ACCCCCATCCTCCCTCTGGAACCCGGAGGTTAGCGGTTCAACTGGCGCGGGGCCCGACGT
GGCCCGCGACCGATAAGCGGGCCGGTCGACAGGAACTCACTGAGGGGATAATCAGTTCCG
CCTCTGACGATTCCTGCCCAGGAAGTTGTGTTACCTGCAGGTCCCCTAGGGAGAGTACCT
GCTCAGACTTCTAGGTAACGAGACCCGGGAGGGCACACTCGGGGGAGGAGGCTAGTTTAC
TAGCCTCGTGGGTAGAACCCCCCTGGCAAGCTGCCCAGCACTCTGGTCCGCATGGGCGTT
CTTAGTCACCGGCCCTTTTCCAGCCGACCTATTCTGGCCGGCCCATCCATTCCCTATGGG
TGAGGTTGCGATCCGTCGGGGAATGGGGGTGAAGTCGAAGGCTAAGAGGCGTAGGCATAG
CCGCTGTTCTCACCGCGTTAACGAACACGCACGGCATTCCCACACGGATGAGTAGGGGCT
TACCAGTGGAAGTACGCCGTAAATCCATTCCTAAGGTGCGAAAGTGAGCCGGCGAGCAAG
TGGATGAGGTCGGGATGCCACAACTGGACACCTCGGTTTGCAGTTCCGTAACCGAGCGAG
TAACCTAATAGGAGGTACAGAATCTTAATATAGTGTAGCTGAAAACAGTGGCGTCTCAAG
GTCCGACGCGGGCACCAAGAGACTTAGTGCAAATTGGACGGCTCATAGTCTCTAAACACG
TGAGGCTTGCGCCCGCCCCCTGGGGCCGAAGACCGTCCCGATCGCCAAGCTGCGGTATAG
CTAATCCTCGTAGAGACGCCAACCCCTAACAGTCCGGAGACACGGAAGCTGCGCGGACAT
GAGATATGGGTCTGGATCATCATTGACCGGATACGTCACTGGTGTGAGTGCGTTCATGGA
GGTGCCGCACTGGAGCAACTGCAGACCTATGGACATACGGGGGGGCTGTAGATCTTTACA
GCCTGTACGACGCCCCGGCTGGACTCGCCAACGCAGTTCCCTATACTAGGTACAAGGATT
CGACCGGCGCGTATTATCCCGTAACCTGGAGCGCGGCGCTAGCCCGCTTACGCTCTATCG
TAGGGGAGGAACAGATAAGGATCGTCAGCCGCCGACCCGGAGAGCCTAAGCCATCAACTA
TTCGGCATCCTCCAGGTACGCCTACGAGTCACCTTGGCAGATGGGGGTCAGGGCCATAAC
AGTATTATGGTGGCAACACGTCTCATTCTTGGTGAGTAGTGCCCAATAGTCAACTTTTTC
TTTGACTTAATTGGGCACGTACTGCGACAATATCAGACGGAGTGACCCCACCGTTCGAAG
TCTCCAGAGGGACCCACGCGTATACGGAAGATCTACGAACTGTCGCACCGTAGCAGAGGA
CATCTAGCCACCCTCCTCCTTCGGGATGTGACGGGGGTGCACCCCTCGTCCCCCCCAGCG
TGCTAGCATGTAGGGGCTACAGTAGCTGGTAGCGGTGAGGTCGGCGAGCGAAAGAAAAGG
CGTATCGCAAGGGGTGAAGTGCTTAGGCTTGAATGTTGCATATTTTTCCCGAGGAAAGGC
TTTTGGTGGAGGAGGCCCGAAGTAGTCACGCCCGTTGCCTCTTCTATAGGGGGTAGTTGT
AGATGTTTATAATCAGACGACGTGGCTCCATACTGTTGTTTAGGCGCTCGCCACAGCTGT
CCATGGTGGCGCAGCCCACCCTAGATCAATCCGTCTACTAAAAAAAGTGACGACGCGCTA
GGTATTCATGGAGGCTAGTATAAAAGACTCAGCTGAGAAGCGTCGTAGATGCTCCCGGAG
GAGGCGTAAAACTGGACCTTTGAGGACCGAACGTTTCTCAGACATAGACTGGGGGCGGGC
TGCGAAACGGAGATGAAAACGGGATGCCAAAAGGAGCAGGGGTCTTTGACGCGCTCCAGC
GATAGAAATCAGCCGACAATCTGGCCAGTCGGATTACTACAGCCCCACCAAGCGCGCCCC
GAATGGAGGCGAGGGTACCAAGAAACGAAGACTGGCGGATCCAGTAGAAGCCGTTAACGA
AGAAGGCAGCCTCAAGAGTAAACGTTGGGGGGGCGAGCGGCGTGGGAGGGCCGTAAAGCA
TGGACCTCACTGCCCCCCGATCACGCCGGGGGCGGGCGGAGACCAACGACGACGCTTCGC
GTAGGCCCTCACGACGGTAATAACGGCAGGCTTAGGAGAAAGTCAGTTCCGGAGTTCGGC
ACTCGGCGCACAAGTTCGAACAGCCGGGCAGGGCGCAAGTAGTTGACTGTTTCTGACGGC
CACGGCTTCGCAGTCAGTCTCACATAGCCATCTTGGGAACGCTACTGCCCATCCTTGCGG
CGTCAACCAGGAACTCTGCGTGGGCGTCCGCAGAAGCCCGATATAATGTCTGAGGTTTCA
TAATAGCCATTTGAGCGTTAGGTACGGCGTTGAGAAGACTGACTTCTTTCCACACGAATG
GGAGGAAAAAGGCGGTACGAGTGTTTCAAGCAACCAAACGCCCCTCCCCTCTCCGCGACC
AGCGACGAAGGATTACCTAAGCAACGCTTTTTCGCGTAAATTATACTGGGACAATGAGCC
AGAGGACAGGTTCACTAGGACTAGTACCCCGGTACCAACACTTATCCACAGCGAGGGGGT
ATGTAGCCTTGGTCAATACTTGCGCTCAGGGCCAGCGTGTAGTGAACAGTCGCAAGCCGA
AGCCTCAGACTGCGTCAGGCGGCTTTTGAGGAGTACGAAACCGGCTCCACCGGCCAGCAG
CTAGTCATTAAAGGATGTGAACGGAAAGCGCCGACATCCGAGTTCGCACGTACTCAGGTG
AAGGTCGGCGCTTGCGGGGGACGACTACCGACTGGTGGTCCACGCAGGAGAGGCGAGGTT
GAATGTGAACGAGGAGGTCGCCTGTTTACGATGTCTGGGGCTACTTGGGACACTCTCGCA
ACCTTAACCTAGCTCAACCGTCGGCGGTGAGTTGTTTCTCAAATCCGTTTGCGCTGGGAG
AAGATTTTTCTTTCTGGATGTTTTTCGTTCTCCTTCTGTAGAATCTGAATTGGACGGTCA
GGCGTTGCAGGAGCCCCCGATCGTGGTGGTTTGCGGCTCACATATACGATTTGCTCCAAT
GCAGAACCACCTCGGCCACGTTCTCCCCCGCGATTTCGTATGGGGTCACAGCCCGCTGTG
GCCCGTTCGGAGTGAAGAGGGACGGAGCTACCGCCGTAATGGTTTTGCGCTGCGGTACAT
TCGTGAGTCCGACCCCCAAAGCCGTGAAGCATGTTCTACGCGGAGCCCCGCGCGGACCCC
TCTTTCCACCCGCATCCCTAACCCTTACGCCTGCGGATGCCGACTTGAGCTGCTAGTAAC
GACGTAGTGTGTCCGAGGCCATTGTATCGCGCCCTCAATCTAAGTTTTTGAGCTCGGTCC
CCAACCCTAGGCGCGCGGGCCCCGTGTGGGACTGTCTCATGGGCTTCCTGTAAAAGCGGC
ACGTGTTGAGCGTTTAGCATCTCTAGTCGTTGCATCACGATAGCGAGGGGGACCGGTCGA
ATGCTTCGGGCTTCGTCTTTCCTGTGTTTATCGTATCGTGGAGATTCACCTAAATCCTTC
GGTCGCTATGGTTACGGCAGGTGTCCCTCTGCTCCGTTCGTACAGCGGGACTTGGGTAGG
GATTTAATTACTGCTTCTCCATGAGGCGGTGCACGACCCGTCTCGTCGACCGGGATCAGG
CCCCCTCTTGTCGTCATGCTTCGGCTCATAGCACAACAACGGCGGAATGAACATTCCAGT
GACACGGCCCGGGGTCAAATCAGTACCTTACAGCGCAAGTGTTAGAAGTGGTGCTACGCA
TCCATCCCTACTAGATACGGCCGCGAGGCCATTTGGTGCAACAACGGTCCGTACTTGTGT
ACGGGTTCGCCCTACATCGCACAGTTAGCGCCTGCTCTCCGTAAATGAACCAGCCGCTAT
ATAACGATGTTATGCTTATGCGCGCACGGGAAGACTGATTTGGGGTAGTCGCTCTCGTGG
TTGCCTCCAGGCTGCTCGATGTGCCGCCGACGGTGAGAGCGTGTTGGTCAAAGTGGACCG
GGCGGCATGGCGACCTCCAAGCGGTACGAGATGGGATCCGCCATACCACCCTTACGGGAA
TAGCCCATGCTTAGTAGCTCTTCCTCCATCGGCCTTGGCTCAGTCATGCGTAATCCCGTC
CCCTCATGTTTCCTGCGTCTCGGCCTCCGTCCAATCGCTTCCTCCGAGGGTGTGGGACTC
AATAAGATTTTAAATCGTTTTCAGTTCGGCAACAACAGCTTCGAGTTCGGAGACTTTACC
GTGCCTCCACCCGCCTGTAGATCTGGCAACGGACTCCGCGCTCCACTAGTATGTGTACCG
CCTGAAAGGGAGTCTTCGACCAATGGACGCCAATGTTTCGGAAGGTGTTCCTCGGACGAA
TACGCCTCTAACGTGGACGCGCAGCGTGAGGAAAAGCACTTCTCTTCGGCGTGCCTGTGC
CGTACGCATGGAGACCCTGAGTCTGGCATGTCGGTTGGAACGATAGGGTCCCGCGTTCAT
TGCTCCATCAACCGGTAATAATAAGCTCCTGGGCTCTACGAACACCACGGCTTCCCTGGG
AGCGTGGACTCCCCGGTTTTGAAAGATACCGTGCAGCCGTCTGCGGCCAGGCCTCGACGT
GAAATCGACCGGTACACCCAAGGAAATCCGCGGCTGTCGTATACCCCTGCCAAAGACGCA
AGTGCCTGAGGCCGCTTCCCCTCGCTTCCTGAATACCACCGTGTACACAATACCGTTATT
TAGTGGTGTGTAGGACACCACCGCCATAAACCAGACTTATCCCTACCCATACGTGCCACA
AAACGTCCTCAGGCCGTTACCGCCACGCCGGGACCTCAGCCTCGCACCCTCCTCCTTTTC
TCTTCTAGCTCCGTTGCTTAAGTCGTCGCACCCAATCACCCGGCAGTCGGACTGCGCGTT
GCTCACAAGCTGACTTCCTGCTCCCCCACGAAACGGGTCGTTAGTACTCATTCGCGTCTT
GCTCGACCCAAAGGTCCCTGTTTTCAATCACTCGAAAACGCTAGACTCCTCTACTGTACT
TGTGAGTGGTTAAAGCACACAAGCCGTCACTCCGTTCGCGCCCGCCGCCCTGGCCTTCGA
ACACGCCGCCCAGCCTGGCGCACGTCGGTCGAAGCCGCAGTTGCCGCACTCAGACCTCAG
TACTCGTGGCCCGCCCTCATAGAGTCGAGTGAACTTTCTACCCTTCGACCCGTCCGTTCT
CCGCGGCCCCCGTAGGAGGCCACACTATGTCACGACCCTATGATTCAGACTATAGCGACA
ACATGCAGAGCTAAGGGTTTCTGTCCACCCACGTCTTGGCGACCGGCCTGTCCGTCGCAT
GGCTGGAAGCTAGGCGCAGAGCACACACGACAAGGAAAATGTAGTATGCAAGAACTCCTT
GACGCTCCACATTCATCCTATCGCATCTTCGGCATAAGCCGGCAAGGTGGGCTGGTGCGT
ATGCCCTGGCATGGGCGGCCTATTATGGGAAGCGGAGTCGCGCGCATTTCGGGGATTTTG
GTGTCTCTTCGCAATTCCGCTTCGCGTCTTACCCAAACTCGCCACCTAGCGTCCGTTGCG
TCTAAACGATGGGTTCGTATGGGCTTCACTCTTGGCACTGTAATGTGTGACAGCCCTGTC
CAGGCAGTCTAGCCGCTACCCCTAGGTGTCAGGTGTGGGGAATAATTCTGGGCAATATAC
CGCGAAATCTAATCACTGCTCACCGTAACTGTTCCTGTGATCCCTTGTGCGCTAGCGAGT
ACTCCGAAGCGCACAGTCGCGCTTCAGCGGATCGCACCATATGTAGGGGACGCATGTGAG
AGCAGGTCGTGCTTCAACTCTAGGCGAGATTACGCACCATTTCGCATTCCGTGACTCGCG
CGCCTGGTGTGACGTGTACTTTCGATTGGTCTCTTCACCGCTCAGACTCGAAGTTACCTG
CGGTACATCAAAGACTGAAAAAGCC
>SRR349972 <unknown description>
CGGAGAGCTCCCCAGGCCAAATGACGAGCTCATGTCCCCTGCGGTCACTTAGCTATCTGT
TCTCAATCCCTGAGGTCACACAGCCTAGCTAGATAGTGGGGGCAACCCACACCAGCCATG
GAATCATATCTGTACACCATCAAACAAGCGTTTCGAAGCTGCGCCAGTCCTTGTGGGTCA
GCAACGCCCGGTGACCACTAAGCCAACCCGGCTTGTCTCGGAGAGCCCGAAGACACCTTT
TTTCGATTTTACCTGAATCCGCACGTTTCCCCTTTGTCGGGACACCCGGCAAACTACTCG
TCGGTCCCTCTTAGTTGGCGAAATTTGCAAGGTTTATCACGGTCGAATGAGAGCGGCGAT
GGCCACATTGATACTTCGCCCAATTTCGCCCTGACCCAGGTAACAATTGAGACACGCACC
TCGTCAAGTCCTAAGCCTACGTCGCGTAGGCTCCGGGTCACAACCTCGATATTTGCAAGG
AGAACACTGGATACCGATATCGGCACCCATTCGTGGTGCCTATCATTGAAACTAAACCCA
AGCATACCCCAAGCAAATCAGAGTCGAAGGCCTGCCACTGATCGCTGCATGTCTCAGAGG
AGATGTGTGAAAGCCACAAACTTAACGTTCTCCCCCCATCGGTTACCTTCTAGCCCGCCA
CTGAACAGCGACACGGCGGTCGCTTGCTCACGAGGATAACAAGGAATAGTCCAGGTGAAT
GGTGTGCTAGTGAACAACTGAGGAAATCATAGTGTACAATAATTCTATCTAGTGGATGTC
ATATTTGCGGTGCCAAAATCACTCGTCGATAAGCTCGGATTGTTCAACGTCAACCGAATC
ACGTGTTATAAGTCGGTTGTACGTTTGGCGGTGCCGTCAATGCCGCACTGAGCAATAATA
TAGACGAGCATCGCCATTATTTGCGTCTCGCCGGGTGTTCGCACAGCCAATATCGATACT
CGGCTCGTCATATGCTGGGGGGGCAGCTTAAGAGACTCTAGTCTCGTTTATTAACATAGC
TAAGGTCAGCAGCCTTTCTGGTAGGGGGCATCAACAATCCGGTGACGTGGCCCGGTAACG
GCCATGGAGGGGCGACACTCAAGCATTCTGGCCGAGATCTGCGAGCCCGTTTCTGGGCAG
CATCGTTAGCACCTGGATGTAAATCCGCTCCCGCGTTTCCGTCAGCTCACGGGAGTTTGC
GAGACGCGAGTGGGAACCGGGGACGGGGGCTCGCAGCAGCCAGGGCTGCCGACACTCGAC
ATGAGCGGCGTGCCGTCGCCCTCACTCACGTAACAGATTTATGGGAGAAGAGTATGGTGC
CCACTTGATCTTATATATCGGGGAAGGCCGAGGCACGCTAGATCAGTGCTGAATGCGACG
TTTCCTTGGGGGAGGGGCAAGCGGAATAGTGGTACCAGAGGAGAAGGCGTTACACGGTCG
AAAATGGGTTCCGGACGGGTTACTGGGCGGCAACTGCCGCTGGAATCAGCGCACCAGCAG
ATCCTACACACGGGAGTGCAGAAGTTTTCGGCCTAATGCTGACCCCGGGGTCTGTTCTGA
GCCGCACGGGCCATCAGATCTGCTGTACGAGGTCGGTCACGCCTCTAGTCTTGCTAGTAG
CCGCGGGTCGTGGCTCGCTATTCTCACTTTGTCGAATGCGCCGAGGAGTGGGGAAGAACC
AAAAAAACGACAACCATCACCTGTCTGAGGGGTCTGCGGAGCCAACTTCTAAGCTAGCAC
ATGTTGAGCGAAGCAAGTCATGCACTGAATATGGATGTAGGCAATTGTCAAGACTAATGA
GCTCCAGAGCCTTAGGTTAAGACCTATGACCGCGCACGAGGAAATGATGTATGATAACGC
ATTACCTAGCCAGAACTGAGTTCCGGTAGGAAATCGGTTCACACGCTCACAATGATGAGC
ACTCGATAGGGCCACGTATTGAATGCCCGGGCAGCCTCGGATGCTTGGGCGTATTAGCTT
GCTGGCCAGTCCACCTCAAGGAGCATGGAGCGCCGAAAACCATGAGCGTTCCGCCGACAA
ACCCCCATCCTCCCTCTGGAACCCGGAGGTTAGCGGTTCAACTGGCGCGGGGCCCGACGT
GGCCCGCGACCGATAAGCGGGCCGGTCGACAGGAACTCACTGAGGGGATAATCAGTTCCG
CCTCTGACGATTCCTGCCCAGGAAGTTGTGTTACCTGCAGGTCCCCTAGGGAGAGTACCT
GCTCAGACTTCTAGGTAACGAGACCCGGGAGGGCACACTCGGGGGAGGAGGCTAGTTTAC
TAGCCTCGTGGGTAGAACCCCCCTGGCAAGCTGCCCAGCACTCTGGTCCGCATGGGCGTT
CTTAGTCACCGGCCCTTTTCCAGCCGACCTATTCTGGCCGGCCCATCCATTCCCTATGGG
TGAGGTTGCGATCCGTCGGGGAATGGGGGTGAAGTCGAAGGCTAAGAGGCGTAGGCATAG
CCGCTGTTCTCACCGCGTTAACGAACACGCACGGCATTCCCACACGGATGAGTAGGGGCT
TACCAGTGGAAGTACGCCGTAAATCCATTCCTAAGGTGCGAAAGTGAGCCGGCGAGCAAG
TGGATGAGGTCGGGATGCCACAACTGGACACCTCGGTTTGCAGTTCCGTAACCGAGCGAG
TAACCTAATAGGAGGTACAGAATCTTAATATAGTGTAGCTGAAAACAGTGGCGTCTCAAG
GTCCGACGCGGGCACCAAGAGACTTAGTGCAAATTGGACGGCTCATAGTCTCTAAACACG
TGAGGCTTGCGCCCGCCCCCTGGGGCCGAAGACCGTCCCGATCGCCAAGCTGCGGTATAG
CTAATCCTCGTAGAGACGCCAACCCCTAACAGTCCGGAGACACGGAAGCTGCGCGGACAT
GAGATATGGGTCTGGATCATCATTGACCGGATACGTCACTGGTGTGAGTGCGTTCATGGA
GGTGCCGCACTGGAGCAACTGCAGACCTATGGACATACGGGGGGGCTGTAGATCTTTACA
GCCTGGACGACGCCCCGGCTGGACTCGCCAACGCAGTTCCCTATACTAGGTACAAGGATT
CGACCGGCGCGTATTATCCCGTAACCTGGAGCGCGGCGCTAGCCCGCTTACGCTCTATCG
TAGGGGAGGAACAGATAAGGATCGTCAGCCGCCGACCCGGAGAGCCTAAGCCATCAACTA
TTCGGCATCCTCCAGGTACGCCTACGAGTCACCTTGGCAGATGGGGGTCAGGGCCATAAC
AGTATTATGGTGGCAACACGTCTCATTCTTGGTGAGTAGTGCCCAATAGTCAACTTTTTC
TTTGACTTAATTGGGCACGTACTGCGACAATATCAGACGGAGTGACCCCACCGTTCGAAG
TCTCCAGAGGGACCCACGCGTATACGGAAGATCTACGAACTGTCGCACCGTAGCAGAGGA
CATCTAGCCACCCTCCTCCTTCGGGATGTGACGGGGGTGCACCCCTCGTCCCCCCCAGCG
TGCTAGCATGTAGGGGCTACAGTAGCTGGTAGCGGTGAGGTCGGCGAGCGAAAGAAAAGG
CGTATCGCAAGGGGTGAAGTGCTTAGGCTTGAATGTTGCATATTTTTCCCGAGGAAAGGC
TTTTGGTGGAGGAGGCCCGAAGTAGTCACGCCCGTTGCCTCTTCTATAGGGGGTAGTTGT
AGATGTTTATAATCAGACGACGTGGCTCCATACTGTTGTTTAGGCGCTCGCCACAGCTGT
CCATGGTGGCGCAGCCCACCCTAGATCAATCCGTCTACTAAAAAAAGTGACGACGCGCTA
GGTATTCATGGAGGCTAGTATAAAAGACTCAGCTGAGAAGCGTCGTAGATGCTCCCGGAG
GAGGCGTAAAACTGGACCTTTGAGGACCGAACGTTTCTCAGACATAGACTGGGGGCGGGC
TGCGAAACGGAGATGAAAACGGGATGCCAAAAGGAGCAGGGGTCTTTGACGCGCTCCGGC
GATAGAAATCAGCCGACAATCTGGCCAGTCGGATTACTACAGCCCCACCAAGCGCGCCCC
GAATGGAGGCGAGGGTACCAAGAAACGAAGACTGGCGGATCCAGTAGAAGCCGTTAACGA
AGAAGGCAGCCTCAAGAGTAAACGTTGGGGGGGCGAGCGGCGTGGGAGGGCCGTAAAGCA
TGGACCTCACTGCCCCCCGATCACGCCGGGGGCGGGCGGAGACCAACGACGACGCTTCGC
GTAGGCCCTCACGACGGTAATAACGGCAGGCTTAGGAGAAAGTCAGTTCCGGAGTTCGGC
ACTCGGCGCACAAGTTCGAACAGCCGGGCAGGGCGCAAGTAGTTGACTGTTTCTGACGGC
CACGGCTTCGCAGTCAGTCTCACATAGCCATCTTGGGAACGCTACTGCCCATCCTTGCGG
CGTCAACCAGGAACTCTGCGTGGGCGTCCGCAGAAGCCCGATATAATGTCTGAGGTTTCA
TAATAGCCATTTGAGCGTTAGGTACGGCGTTGAGAAGACTGACTTCTTTCCACACGAATG
GGAGGAAAAAGGCGGTACGAGTGTTTCAAGCAACCAAACGCCCCTCCCCTCTCCGCGACC
AGCGACGAAGGATTACCTAAGCAACGCTTTTTCGCGTAAATTATACTGGGACAATGAGCC
AGAGGACAGGTTCACTAGGACTAGTACCCCGGTACCAACACTTATCCACAGCGAGGGGGT
ATGTAGCCTTGGTCAATACTTGCGCTCAGGGCCAGCGTGTAGTGAACAGTCGCAAGCCGA
AGCCTCAGACTGCGTCAGGCGGCTTTTGAGGAGTACGAAACCGGCTCCACCGGCCAGCAG
CTAGTCATTAAAGGATGTGAACGGAAAGCGCCGACATCCGAGTTCGCACGTACTCAGGTG
AAGGTCGGCGCTTGCGGGGGACGACTACCGACTGGTGGTCCACGCAGGAGAGGCGAGGTT
GAATGTGAACGAGGAGGTCGCCTGTTTACGATGTCTGGGGCTACTTGGGACACTCTCGCA
ACCTTAACCTAGCTCAACCGTCGGCGGTGAGTTGTTTCTCAAATCCGTTTGCGCTGGGAG
AAGATTTTTCTTTCTGGATGTTTTTCGTTCTCCTTCTGTAGAATCTGAATTGGACGGTCA
GGCGTTGCAGGAGCCCCCGATCGTGGTGGTTTGCGGCTCACATATACGATTTGCTCCAAT
GCAGAACCACCTCGGCCACGTTCTCCCCCGCGATTTCGTATGGGGTCACAGCCCGCTGTG
GCCCGTTCGGAGTGAAGAGGGACGGAGCTACCGCCGTAATGGTTTTGCGCTGCGGTACAT
TCGTGAGTCCGACCCCCAAAGCCGTGAAGCATGTTCTACGCGGAGCCCCGCGCGGACCCC
TCTTTCCACCCGCATCCCTAACCCTTACGCCTGCGGATGCCGACTTGAGCTGCTAGTAAC
GACGTAGTGTGTCCGAGGCCATTGTATCGCGCCCTCAATCTAAGTTTTTGAGCTCGGTCC
CCAACCCTAGGCGCGCGGGCCCCGTGTGGGACTGTCTCATGGGCTTCCTGTAAAAGCGGC
ACGTGTTGAGCGTTTAGCATCTCTAGTCGTTGCATCACGATAGCGAGGGGGACCGGTCGA
ATGCTTCGGGCTTCGTCTTTCCTGTGTTTATCGTATCGTGGAGATTCACCTAAATCCTTC
GGTCGCTATGGTTACGGCAGGTGTCCCTCTGCTCCGTTCGTACAGCGGGACTTGGGTAGG
GATTTAATTACTGCTTCTCCATGAGGCGGTGCACGACCCGTCTCGTCGACCGGGATCAGG
CCCCCTCTTGTCGTCATGCTTCGGCTCATAGCACAACAACGGCGGAATGAACATTCCAGT
GACACGGCCCGGGGTCAAATCAGTACCTTACAGCGCAAGTGTTAGAAGTGGTGCTACGCA
TCCATCCCTACTAGATACGGCCGCGAGGCCATTTGGTGCAACAACGGTCCGTACTTGTGT
ACGGGTTCGCCCTACATCGCACAGTTAGCGCCTGCTCTCCGTAAATGAACCAGCCGCTAT
ATAACGATGTTATGCTTATGCGCGCACGGGAAGACTGATTTGGGGTAGTCGCTCTCGTGG
TTGCCTCCAGGCTGCTCGATGTGCCGCCGACGGTGAGAGCGTGTTGGTCAAAGTGGACCG
GGCGGCATGGCGACCTCCAAGCGGTACGAGATGGGATCCGCCATACCACCCTTACGGGAA
TAGCCCATGCTTAGTAGCTCTTCCTCCATCGGCCTTGGCTCAGTCATGCGTAATCCCGTC
CCCTCATGTTTCCTGCGTCTCGGCCTCCGTCCAATCGCTTCCTCCGAGGGTGTGGGACTC
AATAAGATTTTAAATCGTTTTCAGTTCGGCAACAACAGCTTCGAGTTCGGAGACTTTACC
GTGCCTCCACCCGCCTGTAGATCTGGCAACGGACTCCGCGCTCCACTAGTATGTGTACCG
CCTGAAAGGGAGTCTTCGACCAATGGACGCCAATGTTTCGGAAGGTGTTCCTCGGACGAA
TACGCCTCTAACGTGGACGCGCAGCGTGAGGAAAAGCACTTCTCTTCGGCGTGCCTGTGC
CGTACGCATGGAGACCCTGAGTCTGGCATGTCGGTTGGAACGATAGGGTCCCGCGTTCAT
TGCTCCATCAACCGGTAATAATAAGCTCCTGGGCTCTACGAACACCACGGCTTCCCTGGG
AGCGTGGACTCCCCGGTTTTGAAAGATACCGTGCAGCCGTCTGCGGCCAGGCCTCGACGT
GAAATCGACCGGTACACCCAAGGAAATCCGCGGCTGTCGTATACCCCTGCCAAAGACGCA
AGTGCCTGAGGCCGCTTCCCCTCGCTTCCTGAATACCACCGTGTACACAATACCGTTATT
TAGTGGTGTGTAGGACACCACCGCCATAAACCAGACTTATCCCTACCCATACGTGCCACA
AAACGTCCTCAGGCCGTTACCGCCACGCCGGGACCTCAGCCTCGCACCCTCCTCCTTTTC
TCTTCTAGCTCCGTTGCTTAAGTCGTCGCACCCAATCACCCGGCAGTCGGACTGCGCGTT
GCTCACAAGCTGACTTCCTGCTCCCCCACGAAACGGGTCGTTAGTACTCATTCGCGTCTT
GCTCGACCCAAAGGTCCCTGTTTTCAATCACTCGAAAACGCTAGACTCCTCTACTGTACT
TGTGAGTGGTTAAAGCACACAAGCCGTCACTCCGTTCGCGCCCGCCGCCCTGGCCTTCGA
ACACGCCGCCCAGCCTGGCGCACGTCGGTCGAAGCCGCAGTTGCCGCACTCAGACCTCAG
TACTCGTGGCCCGCCCTCATAGAGTCGAGTGAACTTTCTACCCTTCGACCCGTCCGTTCT
CCGCGGCCCCCGTAGGAGGCCACACTATGTCACGACCCTATGATTCAGACTATAGCGACA
ACATGCAGAGCTAAGGGTTTCTGTCCACCCACGTCTTGGCGACCGGCCTGTCCGTCGCAT
GGCTGGAAGCTAGGCGCAGAGCACACACGACAAGGAAAATGTAGTATGCAAGAACTCCTT
GACGCTCCACATTCATCCTATCGCATCTTCGGCATAAGCCGGCAAGGTGGGCTGGTGCGT
ATGCCCTGGCATGGGCGGCCTATTATGGGAAGCGGAGTCGCGCGCATTTCGGGGATTTTG
GTGTCTCTTCGCAATTCCGCTTCGCGTCTTACCCAAACTCGCCACCTAGCGTCCGTTGCG
TCTAAACGATGGGTTCGTATGGGCTTCACTCTTGGCACTGTAATGTGTGACAGCCCTGTC
CAGGCAGTCTAGCCGCTACCCCTAGGTGTCAGGTGTGGGGAATAATTCTGGGCAATATAC
CGCGAAATCTAATCACTGCTCACCGTAACTGTTCCTGTGATCCCTTGTGCGCTAGCGAGT
ACTCCGAAGCGCACAGTCGCGCTTCAGCGGATCGCACCATATGTAGGGGACGCATGTGAG
AGCAGGTCGTGCTTCAACTCTAGGCGAGATTACGCACCATTTCGCATTCCGTGACTCGCG
CGCCTGGTGTGACGTGTACTTTCGATTGGTCTCTTCACCGCTCAGACTCGAAGTTACCTG
CGGTACATCAAAGACTGAAAAAGCC
>SRR349973 <unknown description>
CGGAGAGCTCCCCAGGCCAAATGACGAGCTCATGTCCCCTGCGGTCACTTAGCTATCTGT
TCTCAATCCCTGAGGTCACACAGCCTAGCTAGATAGTGGGGGCAACCCACACCAGCCATG
GAATCATATCTGTACACCATCAAACAAGCGTTTCGAAGCTGCGCCAGTCCTTGTGGGTCA
GCAACGCCCGGTGACCACTAAGCCAACCCGGCTTGTCTCGGAGAGCCCGAAGACACCTTT
TTTCGATTTTACCTGAATCCGCACGTTTCCCCTTTGTCGGGACACCCGGCAAACTACTCG
TCGGTCCCTCTTAGTTGGCGAAATTTGCAAGGTTTATCACGGTCGAATGAGAGCGGCGAT
GGCCACATTGATACTTCGCCCAATTTCGCCCTGACCCAGGTAACAATTGAGACACGCACC
TCGTCAAGTCCTAAGCCTACGTCGCGTAGGCTCCGGGTCACAACCTCGATATTTGCAAGG
AGAACACTGGATACCGATATCGGCACCCATTCGTGGTGCCTATCATTGAAACTAAACCCA
AGCATACCCCAAGCAAATCAGAGTCGAAGGCCTGCCACTGATCGCTGCATGTCTCAGAGG
AGATGTGTGAAAGCCACAAACTTAACGTTCTCCCCCCATCGGTTACCTTCTAGCCCGCCA
CTGAACAGCGACACGGCGGTCGCTTGCTCACGAGGATAACAAGGAATAGTCCAGGTGAAT
GGTGTGCTAGTGAACAACTGAGGAAATCATAGTGTACAATAATTCTATCTAGTGGATGTC
ATATTTGCGGTGCCAAAATCACTCGTCGATAAGCTCGGATTGTTCAACGTCAACCGAATC
ACGTGTTATAAGTCGGTTGTACGTTTGGCGGTGCCGTCAATGCCGCACTGAGCAATAATA
TAGACGAGCATCGCCATTATTTGCGTCTCGCCGGGTGTTCGCACAGCCAATATCGATACT
CGGCTCGTCATATGCTGGGGGGGCAGCTTAAGAGACTCTAGTCTCGTTTATTAACATAGC
TAAGGTCAGCAGCCTTTCTGGTAGGGGGCATCAACAATCCGGTGACGTGGCCCGGTAACG
GCCATGGAGGGGCGACACTCAAGCATTCTGGCCGAGATCTGCGAGCCCGTTTCTGGGCAG
CATCGTTAGCACCTGGATGTAAATCCGCTCCCGCGTTTCCGTCAGCTCACGGGAGTTTGC
GAGACGCGAGTGGGAACCGGGGACGGGGGCTCGCAGCAGCCAGGGCTGCCGACACTCGAC
ATGAGCGGCGTGCCGTCGCCCTCACTCACGTAACAGATTTATGGGAGAAGAGTATGGTGC
CCACTTGATCTTATATATCGGGGAAGGCCGAGGCACGCTAGATCAGTGCTGAATGCGACG
TTTCCTTGGGGGAGGGGCAAGCGGAATAGTGGTACCAGAGGAGAAGGCGTTACACGGTCG
AAAATGGGTTCCGGACGGGTTACTGGGCGGCAACTGCCGCTGGAATCAGCGCACCAGCAG
ATCCTACACACGGGAGTGCAGAAGTTTTCGGCCTAATGCTGACCCCGGGGTCTGTTCTGA
GCCGCACGGGCCATCAGATCTGCTGTACGAGGTCGGTCACGCCTCTAGTCTTGCTAGTAG
CCGCGGGTCGTGGCTCGCTATTCTCACTTTGTCGAATGCGCCGAGGAGTGGGGAAGAACC
AAAAAAACGACAACCATCACCTGTCTGAGGGGTCTGCGGAGCCAACTTCTAAGCTAGCAC
ATGTTGAGCGAAGCAAGTCATGCACTGAATATGGATGTAGGCAATTGTCAAGACTAATGA
GCTCCAGAGCCTTAGGTTAAGACCTATGACCGCGCACGAGGAAATGATGTATGATAACGC
ATTACCTAGCCAGAACTGAGTTCCGGTAGGAAATCGGTTCACACGCTCACAATGATGAGC
ACTCGATAGGGCCACGTATTGAATGCCCGGGCAGCCTCGGATGCTTGGGCGTATTAGCTT
GCTGGCCAGTCCACCTCAAGGAGCATGGAGCGCCGAAAACCATGAGCGTTCCGCCGACAA
ACCCCCATCCTCCCTCTGGAACCCGGAGGTTAGCGGTTCAACTGGCGCGGGGCCCGACGT
GGCCCGCGACCGATAAGCGGGCCGGTCGACAGGAACTCACTGAGGGGATAATCAGTTCCG
CCTCTGACGATTCCTGCCCAGGAAGTTGTGTTACCTGCAGGTCCCCTAGGGAGAGTACCT
GCTCAGACTTCTAGGTAACGAGACCCGGGAGGGCACACTCGGGGGAGGAGGCTAGTTTAC
TAGCCTCGTGGGTAGAACCCCCCTGGCAAGCTGCCCAGCACTCTGGTCCGCATGGGCGTT
CTTAGTCACCGGCCCTTTTCCAGCCGACCTATTCTGGCCGGCCCATCCATTCCCTATGGG
TGAGGTTGCGATCCGTCGGGGAATGGGGGTGAAGTCGAAGGCTAAGAGGCGTAGGCATAG
CCGCTGTTCTCACCGCGTTAACGAACACGCACGGCATTCCCACACGGATGAGTAGGGGCT
TACCAGTGGAAGTACGCCGTAAATCCATTCCTAAGGTGCGAAAGTGAGCCGGCGAGCAAG
TGGATGAGGTCGGGATGCCACAACTGGACACCTCGGTTTGCAGTTCCGTAACCGAGCGAG
TAACCTAATAGGAGGTACAGAATCTTAATATAGTGTAGCTGAAAACAGTGGCGTCTCAAG
GTCCGACGCGGGCACCAAGAGACTTAGTGCAAATTGGACGGCTCATAGTCTCTAAACACG
TGAGGCTTGCGCCCGCCCCCTGGGGCCGAAGACCGTCCCGATCGCCAAGCTGCGGTATAG
CTAATCCTCGTAGAGACGCCAACCCCTAACAGTCCGGAGACACGGAAGCTGCGCGGACAT
GAGATATGGGTCTGGATCATCATTGACCGGATACGTCACTGGTGTGAGTGCGTTCATGGA
GGTGCCGCACTGGAGCAACTGCAGACCTATGGACATACGGGGGGGCTGTAGATCTTTACA
GCCTGGACGACGCCCCGGCTGGACTCGCCAACGCAGTTCCCTATACTAGGTACAAGGATT
CGACCGGCGCGTATTATCCCGTAACCTGGAGCGCGGCGCTAGCCCGCTTACGCTCTATCG
TAGGGGAGGAACAGATAAGGATCGTCAGCCGCCGACCCGGAGAGCCTAAGCCATCAACTA
TTCGGCATCCTCCAGGTACGCCTACGAGTCACCTTGGCAGATGGGGGTCAGGGCCATAAC
AGTATTATGGTGGCAACACGTCTCATTCTTGGTGAGTAGTGCCCAATAGTCAACTTTTTC
TTTGACTTAATTGGGCACGTACTGCGACAATATCAGACGGAGTGACCCCACCGTTCGAAG
TCTCCAGAGGGACCCACGCGTATACGGAAGATCTACGAACTGTCGCACCGTAGCAGAGGA
CATCTAGCCACCCTCCTCCTTCGGGATGTGACGGGGGTGCACCCCTCGTCCCCCCCAGCG
TGCTAGCATGTAGGGGCTACAGTAGCTGGTAGCGGTGAGGTCGGCGAGCGAAAGAAAAGG
CGTATCGCAAGGGGTGAAGTGCTTAGGCTTGAATGTTGCATATTTTTCCCGAGGAAAGGC
TTTTGGTGGAGGAGGCCCGAAGTAGTCACGCCCGTTGCCTCTTCTATAGGGGGTAGTTGT
AGATGTTTATAATCAGACGACGTGGCTCCATACTGTTGTTTAGGCGCTCGCCACAGCTGT
CCATGGTGGCGCAGCCCACCCTAGATCAATCCGTCTACTAAAAAAAGTGACGACGCGCTA
GGTATTCATGGAGGCTAGTATAAAAGACTCAGCTGAGAAGCGTCGTAGATGCTCCCGGAG
GAGGCGTAAAACTGGACCTTTGAGGACCGAACGTTTCTCAGACATAGACTGGGGGCGGGC
TGCGAAACGGAGATGAAAACGGGATGCCAAAAGGAGCAGGGGTCTTTGACGCGCTCCGGC
GATAGAAATCAGCCGACAATCTGGCCAGTCGGATTACTACAGCCCCACCAAGCGCGCCCC
GAATGGAGGCGAGGGTACCAAGAAACGAAGACTGGCGGATCCAGTAGAAGCCGTTAACGA
AGAAGGCAGCCTCAAGAGTAAACGTTGGGGGGGCGAGCGGCGTGGGAGGGCCGTAAAGCA
TGGACCTCACTGCCCCCCGATCACGCCGGGGGCGGGCGGAGACCAACGACGACGCTTCGC
GTAGGCCCTCACGACGGTAATAACGGCAGGCTTAGGAGAAAGTCAGTTCCGGAGTTCGGC
ACTCGGCGCACAAGTTCGAACAGCCGGGCAGGGCGCAAGTAGTTGACTGTTTCTGACGGC
CACGGCTTCGCAGTCAGTCTCACATAGCCATCTTGGGAACGCTACTGCCCATCCTTGCGG
CGTCAACCAGGAACTCTGCGTGGGCGTCCGCAGAAGCCCGATATAATGTCTGAGGTTTCA
TAATAGCCATTTGAGCGTTAGGTACGGCGTTGAGAAGACTGACTTCTTTCCACACGAATG
GGAGGAAAAAGGCGGTACGAGTGTTTCAAGCAACCAAACGCCCCTCCCCTCTCCGCGACC
AGCGACGAAGGATTACCTAAGCAACGCTTTTTCGCGTAAATTATACTGGGACAATGAGCC
AGAGGACAGGTTCACTAGGACTAGTACCCCGGTACCAACACTTATCCACAGCGAGGGGGT
ATGTAGCCTTGGTCAATACTTGCGCTCAGGGCCAGCGTGTAGTGAACAGTCGCAAGCCGA
AGCCTCAGACTGCGTCAGGCGGCTTTTGAGGAGTACGAAACCGGCTCCACCGGCCAGCAG
CTAGTCATTAAAGGATGTGAACGGAAAGCGCCGACATCCGAGTTCGCACGTACTCAGGTG
AAGGTCGGCGCTTGCGGGGGACGACTACCGACTGGTGGTCCACGCAGGAGAGGCGAGGTT
GAATGTGAACGAGGAGGTCGCCTGTTTACGATGTCTGGGGCTACTTGGGACACTCTCGCA
ACCTTAACCTAGCTCAACCGTCGGCGGTGAGTTGTTTCTCAAATCCGTTTGCGCTGGGAG
AAGATTTTTCTTTCTGGATGTTTTTCGTTCTCCTTCTGTAGAATCTGAATTGGACGGTCA
GGCGTTGCAGGAGCCCCCGATCGTGGTGGTTTGCGGCTCACATATACGATTTGCTCCAAT
GCAGAACCACCTCGGCCACGTTCTCCCCCGCGATTTCGTATGGGGTCACAGCCCGCTGTG
GCCCGTTCGGAGTGAAGAGGGACGGAGCTACCGCCGTAATGGTTTTGCGCTGCGGTACAT
TCGTGAGTCCGACCCCCAAAGCCGTGAAGCATGTTCTACGCGGAGCCCCGCGCGGACCCC
TCTTTCCACCCGCATCCCTAACCCTTACGCCTGCGGATGCCGACTTGAGCTGCTAGTAAC
GACGTAGTGTGTCCGAGGCCATTGTATCGCGCCCTCAATCTAAGTTTTTGAGCTCGGTCC
CCAACCCTAGGCGCGCGGGCCCCGTGTGGGACTGTCTCATGGGCTTCCTGTAAAAGCGGC
ACGTGTTGAGCGTTTAGCATCTCTAGTCGTTGCATCACGATAGCGAGGGGGACCGGTCGA
ATGCTTCGGGCTTCGTCTTTCCTGTGTTTATCGTATCGTGGAGATTCACCTAAATCCTTC
GGTCGCTATGGTTACGGCAGGTGTCCCTCTGCTCCGTTCGTACAGCGGGACTTGGGTAGG
GATTTAATTACTGCTTCTCCATGAGGCGGTGCACGACCCGTCTCGTCGACCGGGATCAGG
CCCCCTCTTGTCGTCATGCTTCGGCTCATAGCACAACAACGGCGGAATGAACATTCCAGT
GACACGGCCCGGGGTCAAATCAGTACCTTACAGCGCAAGTGTTAGAAGTGGTGCTACGCA
TCCATCCCTACTAGATACGGCCGCGAGGCCATTTGGTGCAACAACGGTCCGTACTTGTGT
ACGGGTTCGCCCTACATCGCACAGTTAGCGCCTGCTCTCCGTAAATGAACCAGCCGCTAT
ATAACGATGTTATGCTTATGCGCGCACGGGAAGACTGATTTGGGGTAGTCGCTCTCGTGG
TTGCCTCCAGGCTGCTCGATGTGCCGCCGACGGTGAGAGCGTGTTGGTCAAAGTGGACCG
GGCGGCATGGCGACCTCCAAGCGGTACGAGATGGGATCCGCCATACCACCCTTACGGGAA
TAGCCCATGCTTAGTAGCTCTTCCTCCATCGGCCTTGGCTCAGTCATGCGTAATCCCGTC
CCCTCATGTTTCCTGCGTCTCGGCCTCCGTCCAATCGCTTCCTCCGAGGGTGTGGGACTC
AATAAGATTTTAAATCGTTTTCAGTTCGGCAACAACAGCTTCGAGTTCGGAGACTTTACC
GTGCCTCCACCCGCCTGTAGATCTGGCAACGGACTCCGCGCTCCACTAGTATGTGTACCG
CCTGAAAGGGAGTCTTCGACCAATGGACGCCAATGTTTCGGAAGGTGTTCCTCGGACGAA
TACGCCTCTAACGTGGACGCGCAGCGTGAGGAAAAGCACTTCTCTTCGGCGTGCCTGTGC
CGTACGCATGGAGACCCTGAGTCTGGCATGTCGGTTGGAACGATAGGGTCCCGCGTTCAT
TGCTCCATCAACCGGTAATAATAAGCTCCTGGGCTCTACGAACACCACGGCTTCCCTGGG
AGCGTGGACTCCCCGGTTTTGAAAGATACCGTGCAGCCGTCTGCGGCCAGGCCTCGACGT
GAAATCGACCGGTACACCCAAGGAAATCCGCGGCTGTCGTATACCCCTGCCAAAGACGCA
AGTGCCTGAGGCCGCTTCCCCTCGCTTCCTGAATACCACCGTGTACACAATACCGTTATT
TAGTGGTGTGTAGGACACCACCGCCATAAACCAGACTTATCCCTACCCATACGTGCCACA
AAACGTCCTCAGGCCGTTACCGCCACGCCGGGACCTCAGCCTCGCACCCTCCTCCTTTTC
TCTTCTAGCTCCGTTGCTTAAGTCGTCGCACCCAATCACCCGGCAGTCGGACTGCGCGTT
GCTCACAAGCTGACTTCCTGCTCCCCCACGAAACGGGTCGTTAGTACTCATTCGCGTCTT
GCTCGACCCAAAGGTCCCTGTTTTCAATCACTCGAAAACGCTAGACTCCTCTACTGTACT
TGTGAGTGGTTAAAGCACACAAGCCGTCACTCCGTTCGCGCCCGCCGCCCTGGCCTTCGA
ACACGCCGCCCAGCCTGGCGCACGTCGGTCGAAGCCGCAGTTGCCGCACTCAGACCTCAG
TACTCGTGGCCCGCCCTCATAGAGTCGAGTGAACTTTCTACCCTTCGACCCGTCCGTTCT
CCGCGGCCCCCGTAGGAGGCCACACTATGTCACGACCCTATGATTCAGACTATAGCGACA
ACATGCAGAGCTAAGGGTTTCTGTCCACCCACGTCTTGGCGACCGGCCTGTCCGTCGCAT
GGCTGGAAGCTAGGCGCAGAGCACACACGACAAGGAAAATGTAGTATGCAAGAACTCCTT
GACGCTCCACATTCATCCTATCGCATCTTCGGCATAAGCCGGCAAGGTGGGCTGGTGCGT
ATGCCCTGGCATGGGCGGCCTATTATGGGAAGCGGAGTCGCGCGCATTTCGGGGATTTTG
GTGTCTCTTCGCAATTCCGCTTCGCGTCTTACCCAAACTCGCCACCTAGCGTCCGTTGCG
TCTAAACGATGGGTTCGTATGGGCTTCACTCTTGGCACTGTAATGTGTGACAGCCCTGTC
CAGGCAGTCTAGCCGCTACCCCTAGGTGTCAGGTGTGGGGAATAATTCTGGGCAATATAC
CGCGAAATCTAATCACTGCTCACCGTAACTGTTCCTGTGATCCCTTGTGCGCTAGCGAGT
ACTCCGAAGCGCACAGTCGCGCTTCAGCGGATCGCACCATATGTAGGGGACGCATGTGAG
AGCAGGTCGTGCTTCAACTCTAGGCGAGATTACGCACCATTTCGCATTCCGTGACTCGCG
CGCCTGGTGTGACGTGTACTTTCGATTGGTCTCTTCACCGCTCAGACTCGAAGTTACCTG
CGGTACATCAAAGACTGAAAAAGCC
>SRR349974 <unknown description>
CGGAGAGCTCCCCAGGCCAAATGACGAGCTCATGTCCCCTGCGGTCACTTAGCTATCTGT
TCTCAATCCCTGAGGTCACACAGCCTAGCTAGATAGTGGGGGCAACCCACACCAGCCATG
GAATCATATCTGTACACCATCAAACAAGCGTTTCGAAGCTGCGCCAGTCCTTGTGGGTCA
GCAACGCCCGGTGACCACTAAGCCAACCCGGCTTGTCTCGGAGAGCCCGAAGACACCTTT
TTTCGATTTTACCTGAATCCGCACGTTTCCCCTTTGTCGGGACACCCGGCAAACTACTCG
TCGGTCCCTCTTAGTTGGCGAAATTTGCAAGGTTTATCACGGTCGAATGAGAGCGGCGAT
GGCCACATTGATACTTCGCCCAATTTCGCCCTGACCCAGGTAACAATTGAGACACGCACC
TCGTCAAGTCCTAAGCCTACGTCGCGTAGGCTCCGGGTCACAACCTCGATATTTGCAAGG
AGAACACTGGATACCGATATCGGCACCCATTCGTGGTGCCTATCATTGAAACTAAACCCA
AGCATACCCCAAGCAAATCAGAGTCGAAGGCCTGCCACTGATCGCTGCATGTCTCAGAGG
AGATGTGTGAAAGCCACAAACTTAACGTTCTCCCCCCATCGGTTACCTTCTAGCCCGCCA
CTGAACAGCGACACGGCGGTCGCTTGCTCACGAGGATAACAAGGAATAGTCCAGGTGAAT
GGTGTGCTAGTGAACAACTGAGGAAATCATAGTGTACAATAATTCTATCTAGTGGATGTC
ATATTTGCGGTGCCAAAATCACTCGTCGATAAGCTCGGATTGTTCAACGTCAACCGAATC
ACGTGTTATAAGTCGGTTGTACGTTTGGCGGTGCCGTCAATGCCGCACTGAGCAATAATA
TAGACGAGCATCGCCATTATTTGCGTCTCGCCGGGTGTTCGCACAGCCAATATCGATACT
CGGCTCGTCATATGCTGGGGGGGCAGCTTAAGAGACTCTAGTCTCGTTTATTAACATAGC
TAAGGTCAGCAGCCTTTCTGGTCGGGGGCATCAACAATCCGGTGACGTGGCCCGGTAACG
GCCATGGAGGGGCGACACTCAAGCATTCTGGCCGAGATCTGCGAGCCCGTTTCTGGGCAG
CATCGTTAGCACCTGGATGTAAATCCGCTCCCGCGTTTCCGTCAGCTCACGGGAGTTTGC
GAGACGCGAGCGGGAACCGGGGACGGGGGCTCGCAGCAGCCAGGGCTGCCGACACTCGAC
ATGAGCGGCGTGCCGTCGCCCTCACTCACGTAACAGATTTATGGGAGAAGAGTATGGTGC
CCACTTGATCTTATATATCGGGGAAGGCCGAGGCACGCTAGATCAGTGCTGAATGCGACG
TTTCCTTGGGGGAGGGGCAAGCGGAATAGTGGTACCAGAGGAGAAGGCGTTACACGGTCG
AAAATGGGTTCCGGACGGGTTACTGGGCGGCAACTGCCGCTGGAATCAGCGCACCAGCAG
ATCCTACACACGGGAGTGCAGAAGTTTTCGGCCTAATGCTGACCCCGGGGTCTGTTCTGA
GCCGCACGGGCCATCAGATCTGCTGTACGAGGTCGGTCACGCCTCTAGTCTTGCTAGTAG
CCGCGGGTCGTGGCTCGCTATTCTCACTTTGTCGAATGCGCCGAGGAGTGGGGAAGAACC
AAAAAAACGACAACCATCACCTGTCTGAGGGGTCTGCGGAGCCAACTTCTAAGCTAGCAC
ATGTTGAGCGAAGCAAGTCATGCACTGAATATGGATGTAGGCAATTGTCAAGACTAATGA
GCTCCAGAGCCTTAGGTTAAGACCTATGACCGCGCACGAGGAAATGATGTATGATAACGC
ATTACCTAGCCAGAACTGAGTTCCGGTAGGAAATCGGTTCACACGCTCACAATGATGAGC
ACTCGATAGGGCCACGTATTGAATGCCCGGGCAGCCTCGGATGCTTGGGCGTATTAGCTT
GCTGGCCAGTCCACCTCAAGGAGCATGGAGCGCCGAAAACCATGAGCGTTCCGCCGACAA
ACCCCCATCCTCCCTCTGGAACCCGGAGGTTAGCGGTTCAACTGGCGCGGGGCCCGACGT
GGCCCGCGACCGATAAGCGGGCCGGTCGACAGGAACTCACTGAGGGGATAATCAGTTCCG
CCTCTGACGATTCCTGCCCAGGAAGTTGTGTTACCTGCAGGTCCCCTAGGGAGAGTACCT
GCTCAGACTTCTAGGTAACGAGACCCGGGAGGGCACACTCGGGGGAGGAGGCTAGTTTAC
TAGCCTCGTGGGTAGAACCCCCCTGGCAAGCTGCCCAGCACTCTGGTCCGCATGGGCGTT
CTTAGTCACCGGCCCTTTTCCAGCCGACCTATTCTGGCCGGCCCATCCATTCCCTATGGG
TGAGGTTGCGATCCGTCGGGGAATGGGGGTGAAGTCGAAGGCTAAGAGGCGTAGGCATAG
CCGCTGTTCTCACCGCGTTAACGAACACGCACGGCATTCCCACACGGATGAGTAGGGGCT
TACCAGTGGAAGTACGCCGTAAATCCATTCCTAAGGTGCGAAAGTGAGCCGGCGAGCAAG
TGGATGAGGTCGGGATGCCACAACTGGACACCTCGGTTTGCAGTTCCGTAACCGAGCGAG
TAACCTAATAGGAGGTACAGAATCTTAATATAGTGTAGCTGAAAACAGTGGCGTCTCAAG
GTCCGACGCGGGCACCAAGAGACTTAGTGCAAATTGGACGGCTCATAGTCTCTAAACACG
TGAGGCTTGCGCCCGCCCCCTGGGGCCGAAGACCGTCCCGATCGCCAAGCTGCGGTATAG
CTAATCCTCGTAGAGACGCCAACCCCTAACAGTCCGGAGACACGGAAGCTGCGCGGACAT
GAGATATGGGTCTGGATCATCATTGACCGGATACGTCACTGGTGTGAGTGCGTTCATGGA
GGTGCCGCACTGGAGCAACTGCAGACCTATGGACATACGGGGGGGCTGTAGATCTTTACA
GCCTGTACGACGCCCCGGCTGGACTCGCCAACGCAGTTCCCTATACTAGGTACAAGGATT
CGACCGGCGCGTATTATCCCGTAACCTGGAGCGCGGCGCTAGCCCGCTTACGCTCTATCG
TAGGGGAGGAACAGATAAGGATCGTCAGCCGCCGACCCGGAGAGCCTAAGCCATCAACTA
TTCGGCATCCTCCAGGTACGCCTACGAGTCACCTTGGCAGATGGGGGTCAGGGCCATAAC
AGTATTATGGTGGCAACACGTCTCATTCTTGGTGAGTAGTGCCCAATAGTCAACTTTTTC
TTTGACTTAATTGGGCACGTACTGCGACAATATCAGACGGAGTGACCCCACCGTTCGAAG
TCTCCAGAGGGACCCACGCGTATACGGAAGATCTACGAACTGTCGCACCGTAGCAGAGGA
CATCTAGCCACCCTCCTCCTTCGGGATGTGACGGGGGTGCACCCCTCGTCCCCCCCAGCG
TGCTAGCATGTAGGGGCTACAGTAGCTGGTAGCGGTGAGGTCGGCGAGCGAAAGAAAAGG
CGTATCGCAAGGGGTGAAGTGCTTAGGCTTGAATGTTGCATATTTTTCCCGAGGAAAGGC
TTTTGGTGGAGGAGGCCCGAAGTAGTCACGCCCGTTGCCTCTTCTATAGGGGGTAGTTGT
AGATGTTTATAATCAGACGACGTGGCTCCATACTGTTGTTTAGGCGCTCGCCACAGCTGT
CCATGGTGGCGCAGCCCACCCTAGATCAATCCGTCTACTAAAAAAAGTGACGACGCGCTA
GGTATTCATGGAGGCTAGTATAAAAGACTCAGCTGAGAAGCGTCGTAGATGCTCCCGGAG
GAGGCGTAAAACTGGACCTTTGAGGACCGAACGTTTCTCAGACATAGACTGGGGGCGGGC
TGCGAAACGGAGATGAAAACGGGATGCCAAAAGGAGCAGGGGTCTTTGACGCGCTCCAGC
GATAGAAATCAGCCGACAATCTGGCCAGTCGGATTACTACAGCCCCACCAAGCGCGCCCC
GAATGGAGGCGAGGGTACCAAGAAACGAAGACTGGCGGATCCAGTAGAAGCCGTTAACGA
AGAAGGCAGCCTCAAGAGTAAACGTTGGGGGGGCGAGCGGCGTGGGAGGGCCGTAAAGCA
TGGACCTCACTGCCCCCCGATCACGCCGGGGGCGGGCGGAGACCAACGACGACGCTTCGC
GTAGGCCCTCACGACGGTAATAACGGCAGGCTTAGGAGAAAGTCAGTTCCGGAGTTCGGC
ACTCGGCGCACAAGTTCGAACAGCCGGGCAGGGCGCAAGTAGTTGACTGTTTCTGACGGC
CACGGCTTCGCAGTCAGTCTCACATAGCCATCTTGGGAACGCTACTGCCCATCCTTGCGG
CGTCAACCAGGAACTCTGCGTGGGCGTCCGCAGAAGCCCGATATAATGTCTGAGGTTTCA
TAATAGCCATTTGAGCGTTAGGTACGGCGTTGAGAAGACTGACTTCTTTCCACACGAATG
GGAGGAAAAAGGCGGTACGAGTGTTTCAAGCAACCAAACGCCCCTCCCCTCTCCGCGACC
AGCGACGAAGGATTACCTAAGCAACGCTTTTTCGCGTAAATTATACTGGGACAATGAGCC
AGAGGACAGGTTCACTAGGACTAGTACCCCGGTACCAACACTTATCCACAGCGAGGGGGT
ATGTAGCCTTGGTCAATACTTGCGCTCAGGGCCAGCGTGTAGTGAACAGTCGCAAGCCGA
AGCCTCAGACTGCGTCAGGCGGCTTTTGAGGAGTACGAAACCGGCTCCACCGGCCAGCAG
CTAGTCATTAAAGGATGTGAACGGAAAGCGCCGACATCCGAGTTCGCACGTACTCAGGTG
AAGGTCGGCGCTTGCGGGGGACGACTACCGACTGGTGGTCCACGCAGGAGAGGCGAGGTT
GAATGTGAACGAGGAGGTCGCCTGTTTACGATGTCTGGGGCTACTTGGGACACTCTCGCA
ACCTTAACCTAGCTCAACCGTCGGCGGTGAGTTGTTTCTCAAATCCGTTTGCGCTGGGAG
AAGATTTTTCTTTCTGGATGTTTTTCGTTCTCCTTCTGTAGAATCTGAATTGGACGGTCA
GGCGTTGCAGGAGCCCCCGATCGTGGTGGTTTGCGGCTCACATATACGATTTGCTCCAAT
GCAGAACCACCTCGGCCACGTTCTCCCCCGCGATTTCGTATGGGGTCACAGCCCGCTGTG
GCCCGTTCGGAGTGAAGAGGGACGGAGCTACCGCCGTAATGGTTTTGCGCTGCGGTACAT
TCGTGAGTCCGACCCCCAAAGCCGTGAAGCATGTTCTACGCGGAGCCCCGCGCGGACCCC
TCTTTCCACCCGCATCCCTAACCCTTACGCCTGCGGATGCCGACTTGAGCTGCTAGTAAC
GACGTAGTGTGTCCGAGGCCATTGTATCGCGCCCTCAATCTAAGTTTTTGAGCTCGGTCC
CCAACCCTAGGCGCGCGGGCCCCGTGTGGGACTGTCTCATGGGCTTCCTGTAAAAGCGGC
ACGTGTTGAGCGTTTAGCATCTCTAGTCGTTGCATCACGATAGCGAGGGGGACCGGTCGA
ATGCTTCGGGCTTCGTCTTTCCTGTGTTTATCGTATCGTGGAGATTCACCTAAATCCTTC
GGTCGCTATGGTTACGGCAGGTGTCCCTCTGCTCCGTTCGTACAGCGGGACTTGGGTAGG
GATTTAATTACTGCTTCTCCATGAGGCGGTGCACGACCCGTCTCGTCGACCGGGATCAGG
CCCCCTCTTGTCGTCATGCTTCGGCTCATAGCACAACAACGGCGGAATGAACATTCCAGT
GACACGGCCCGGGGTCAAATCAGTACCTTACAGCGCAAGTGTTAGAAGTGGTGCTACGCA
TCCATCCCTACTAGATACGGCCGCGAGGCCATTTGGTGCAACAACGGTCCGTACTTGTGT
ACGGGTTCGCCCTACATCGCACAGTTAGCGCCTGCTCTCCGTAAATGAACCAGCCGCTAT
ATAACGATGTTATGCTTATGCGCGCACGGGAAGACTGATTTGGGGTAGTCGCTCTCGTGG
TTGCCTCCAGGCTGCTCGATGTGCCGCCGACGGTGAGAGCGTGTTGGTCAAAGTGGACCG
GGCGGCATGGCGACCTCCAAGCGGTACGAGATGGGATCCGCCATACCACCCTTACGGGAA
TAGCCCATGCTTAGTAGCTCTTCCTCCATCGGCCTTGGCTCAGTCATGCGTAATCCCGTC
CCCTCATGTTTCCTGCGTCTCGGCCTCCGTCCAATCGCTTCCTCCGAGGGTGTGGGACTC
AATAAGATTTTAAATCGTTTTCAGTTCGGCAACAACAGCTTCGAGTTCGGAGACTTTACC
GTGCCTCCACCCGCCTGTAGATCTGGCAACGGACTCCGCGCTCCACTAGTATGTGTACCG
CCTGAAAGGGAGTCTTCGACCAATGGACGCCAATGTTTCGGAAGGTGTTCCTCGGACGAA
TACGCCTCTAACGTGGACGCGCAGCGTGAGGAAAAGCACTTCTCTTCGGCGTGCCTGTGC
CGTACGCATGGAGACCCTGAGTCTGGCATGTCGGTTGGAACGATAGGGTCCCGCGTTCAT
TGCTCCATCAACCGGTAATAATAAGCTCCTGGGCTCTACGAACACCACGGCTTCCCTGGG
AGCGTGGACTCCCCGGTTTTGAAAGATACCGTGCAGCCGTCTGCGGCCAGGCCTCGACGT
GAAATCGACCGGTACACCCAAGGAAATCCGCGGCTGTCGTATACCCCTGCCAAAGACGCA
AGTGCCTGAGGCCGCTTCCCCTCGCTTCCTGAATACCACCGTGTACACAATACCGTTATT
TAGTGGTGTGTAGGACACCACCGCCATAAACCAGACTTATCCCTACCCATACGTGCCACA
AAACGTCCTCAGGCCGTTACCGCCACGCCGGGACCTCAGCCTCGCACCCTCCTCCTTTTC
TCTTCTAGCTCCGTTGCTTAAGTCGTCGCACCCAATCACCCGGCAGTCGGACTGCGCGTT
GCTCACAAGCTGACTTCCTGCTCCCCCACGAAACGGGTCGTTAGTACTCATTCGCGTCTT
GCTCGACCCAAAGGTCCCTGTTTTCAATCACTCGAAAACGCTAGACTCCTCTACTGTACT
TGTGAGTGGTTAAAGCACACAAGCCGTCACTCCGTTCGCGCCCGCCGCCCTGGCCTTCGA
ACACGCCGCCCAGCCTGGCGCACGTCGGTCGAAGCCGCAGTTGCCGCACTCAGACCTCAG
TACTCGTGGCCCGCCCTCATAGAGTCGAGTGAACTTTCTACCCTTCGACCCGTCCGTTCT
CCGCGGCCCCCGTAGGAGGCCACACTATGTCACGACCCTATGATTCAGACTATAGCGACA
ACATGCAGAGCTAAGGGTTTCTGTCCACCCACGTCTTGGCGACCGGCCTGTCCGTCGCAT
GGCTGGAAGCTAGGCGCAGAGCACACACGACAAGGAAAATGTAGTATGCAAGAACTCCTT
GACGCTCCACATTCATCCTATCGCATCTTCGGCATAAGCCGGCAAGGTGGGCTGGTGCGT
ATGCCCTGGCATGGGCGGCCTATTATGGGAAGCGGAGTCGCGCGCATTTCGGGGATTTTG
GTGTCTCTTCGCAATTCCGCTTCGCGTCTTACCCAAACTCGCCACCTAGCGTCCGTTGCG
TCTAAACGATGGGTTCGTATGGGCTTCACTCTTGGCACTGTAATGTGTGACAGCCCTGTC
CAGGCAGTCTAGCCGCTACCCCTAGGTGTCAGGTGTGGGGAATAATTCTGGGCAATATAC
CGCGAAATCTAATCACTGCTCACCGTAACTGTTCCTGTGATCCCTTGTGCGCTAGCGAGT
ACTCCGAAGCGCACAGTCGCGCTTCAGCGGATCGCACCATATGTAGGGGACGCATGTGAG
AGCAGGTCGTGCTTCAACTCTAGGCGAGATTACGCACCATTTCGCATTCCGTGACTCGCG
CGCCTGGTGTGACGTGTACTTTCGATTGGTCTCTTCACCGCTCAGACTCGAAGTTACCTG
CGGTACATCAAAGACTGAAAAAGCC
>SRR349975 <unknown description>
CGGAGAGCTCCCCAGGCCAAATGACGAGCTCATGTCCCCTGCGGTCACTTAGCTATCTGT
TCTCAATCCCTGAGGTCACACAGCCTAGCTAGATAGTGGGGGCAACCCACACCAGCCATG
GAATCATATCTGTACACCATCAAACAAGCGTTTCGAAGCTGCGCCAGTCCTTGTGGGTCA
GCAACGCCCGGTGACCACTAAGCCAACCCGGCTTGTCTCGGAGAGCCCGAAGACACCTTT
TTTCGATTTTACCTGAATCCGCACGTTTCCCCTTTGTCGGGACACCCGGCAAACTACTCG
TCGGTCCCTCTTAGTTGGCGAAATTTGCAAGGTTTATCACGGTCGAATGAGAGCGGCGAT
GGCCACATTGATACTTCGCCCAATTTCGCCCTGACCCAGGTAACAATTGAGACACGCACC
TCGTCAAGTCCTAAGCCTACGTCGCGTAGGCTCCGGGTCACAACCTCGATATTTGCAAGG
AGAACACTGGATACCGATATCGGCACCCATTCGTGGTGCCTATCATTGAAACTAAACCCA
AGCATACCCCAAGCAAATCAGAGTCGAAGGCCTGCCACTGATCGCTGCATGTCTCAGAGG
AGATGTGTGAAAGCCACAAACTTAACGTTCTCCCCCCATCGGTTACCTTCTAGCCCGCCA
CTGAACAGCGACACGGCGGTCGCTTGCTCACGAGGATAACAAGGAATAGTCCAGGTGAAT
GGTGTGCTAGTGAACAACTGAGGAAATCATAGTGTACAATAATTCTATCTAGTGGATGTC
ATATTTGCGGTGCCAAAATCACTCGTCGATAAGCTCGGATTGTTCAACGTCAACCGAATC
ACGTGTTATAAGTCGGTTGTACGTTTGGCGGTGCCGTCAATGCCGCACTGAGCAATAATA
TAGACGAGCATCGCCATTATTTGCGTCTCGCCGGGTGTTCGCACAGCCAATATCGATACT
CGGCTCGTCATATGCTGGGGGGGCAGCTTAAGAGACTCTAGTCTCGTTTATTAACATAGC
TAAGGTCAGCAGCCTTTCTGGTCGGGGGCATCAACAATCCGGTGACGTGGCCCGGTAACG
GCCATGGAGGGGCGACACTCAAGCATTCTGGCCGAGATCTGCGAGCCCGTTTCTGGGCAG
CATCGTTAGCACCTGGATGTAAATCCGCTCCCGCGTTTCCGTCAGCTCACGGGAGTTTGC
GAGACGCGAGTGGGAACCGGGGACGGGGGCTCGCAGCAGCCAGGGCTGCCGACACTCGAC
ATGAGCGGCGTGCCGTCGCCCTCACTCACGTAACAGATTTATGGGAGAAGAGTATGGTGC
CCACTTGATCTTATATATCGGGGAAGGCCGAGGCACGCTAGATCAGTGCTGAATGCGACG
TTTCCTTGGGGGAGGGGCAAGCGGAATAGTGGTACCAGAGGAGAAGGCGTTACACGGTCG
AAAATGGGTTCCGGACGGGTTACTGGGCGGCAACTGCCGCTGGAATCAGCGCACCAGCAG
ATCCTACACACGGGAGTGCAGAAGTTTTCGGCCTAATGCTGACCCCGGGGTCTGTTCTGA
GCCGCACGGGCCATCAGATCTGCTGTACGAGGTCGGTCACGCCTCTAGTCTTGCTAGTAG
CCGCGGGTCGTGGCTCGCTATTCTCACTTTGTCGAATGCGCCGAGGAGTGGGGAAGAACC
AAAAAAACGACAACCATCACCTGTCTGAGGGGTCTGCGGAGCCAACTTCTAAGCTAGCAC
ATGTTGAGCGAAGCAAGTCATGCACTGAATATGGATGTAGGCAATTGTCAAGACTAATGA
GCTCCAGAGCCTTAGGTTAAGACCTATGACCGCGCACGAGGAAATGATGTATGATAACGC
ATTACCTAGCCAGAACTGAGTTCCGGTAGGAAATCGGTTCACACGCTCACAATGATGAGC
ACTCGATAGGGCCACGTATTGAATGCCCGGGCAGCCTCGGATGCTTGGGCGTATTAGCTT
GCTGGCCAGTCCACCTCAAGGAGCATGGAGCGCCGAAAACCATGAGCGTTCCGCCGACAA
ACCCCCATCCTCCCTCTGGAACCCGGAGGTTAGCGGTTCAACTGGCGCGGGGCCCGACGT
GGCCCGCGACCGATAAGCGGGCCGGTCGACAGGAACTCACTGAGGGGATAATCAGTTCCG
CCTCTGACGATTCCTGCCCAGGAAGTTGTGTTACCTGCAGGTCCCCTAGGGAGAGTACCT
GCTCAGACTTCTAGGTAACGAGACCCGGGAGGGCACACTCGGGGGAGGAGGCTAGTTTAC
TAGCCTCGTGGGTAGAACCCCCCTGGCAAGCTGCCCAGCACTCTGGTCCGCATGGGCGTT
CTTAGTCACCGGCCCTTTTCCAGCCGACCTATTCTGGCCGGCCCATCCATTCCCTATGGG
TGAGGTTGCGATCCGTCGGGGAATGGGGGTGAAGTCGAAGGCTAAGAGGCGTAGGCATAG
CCGCTGTTCTCACCGCGTTAACGAACACGCACGGCATTCCCACACGGATGAGTAGGGGCT
TACCAGTGGAAGTACGCCGTAAATCCATTCCTAAGGTGCGAAAGTGAGCCGGCGAGCAAG
TGGATGAGGTCGGGATGCCACAACTGGACACCTCGGTTTGCAGTTCCGTAACCGAGCGAG
TAACCTAATAGGAGGTACAGAATCTTAATATAGTGTAGCTGAAAACAGTGGCGTCTCAAG
GTCCGACGCGGGCACCAAGAGACTTAGTGCAAATTGGACGGCTCATAGTCTCTAAACACG
TGAGGCTTGCGCCCGCCCCCTGGGGCCGAAGACCGTCCCGATCGCCAAGCTGCGGTATAG
CTAATCCTCGTAGAGACGCCAACCCCTAACAGTCCGGAGACACGGAAGCTGCGCGGACAT
GAGATATGGGTCTGGATCATCATTGACCGGATACGTCACTGGTGTGAGTGCGTTCATGGA
GGTGCCGCACTGGAGCAACTGCAGACCTATGGACATACGGGGGGGCTGTAGATCTTTACA
GCCTGTACGACGCCCCGGCTGGACTCGCCAACGCAGTTCCCTATACTAGGTACAAGGATT
CGACCGGCGCGTATTATCCCGTAACCTGGAGCGCGGCGCTAGCCCGCTTACGCTCTATCG
TAGGGGAGGAACAGATAAGGATCGTCAGCCGCCGACCCGGAGAGCCTAAGCCATCAACTA
TTCGGCATCCTCCAGGTACGCCTACGAGTCACCTTGGCAGATGGGGGTCAGGGCCATAAC
AGTATTATGGTGGCAACACGTCTCATTCTTGGTGAGTAGTGCCCAATAGTCAACTTTTTC
TTTGACTTAATTGGGCACGTACTGCGACAATATCAGACGGAGTGACCCCACCGTTCGAAG
TCTCCAGAGGGACCCACGCGTATACGGAAGATCTACGAACTGTCGCACCGTAGCAGAGGA
CATCTAGCCACCCTCCTCCTTCGGGATGTGACGGGGGTGCACCCCTCGTCCCCCCCAGCG
TGCTAGCATGTAGGGGCTACAGTAGCTGGTAGCGGTGAGGTCGGCGAGCGAAAGAAAAGG
CGTATCGCAAGGGGTGAAGTGCTTAGGCTTGAATGTTGCATATTTTTCCCGAGGAAAGGC
TTTTGGTGGAGGAGGCCCGAAGTAGTCACGCCCGTTGCCTCTTCTATAGGGGGTAGTTGT
AGGTGTTTATAATCAGACGACGTGGCTCCATACTGTTGTTTAGGCGCTCGCCACAGCTGT
CCATGGTGGCGCAGCCCACCCTAGATCAATCCGTCTACTAAAAAAAGTGACGACGCGCTA
GGTATTCATGGAGGCTAGTATAAAAGACTCAGCTGAGAAGCGTCGTAGATGCTCCCGGAG
GAGGCGTAAAACTGGACCTTTGAGGACCGAACGTTTCTCAGACATAGACTGGGGGCGGGC
TGCGAAACGGAGATGAAAACGGGATGCCAAAAGGAGCAGGGGTCTTTGACGCGCTCCAGC
GATAGAAATCAGCCGACAATCTGGCCAGTCGGATTACTACAGCCCCACCAAGCGCGCCCC
GAATGGAGGCGAGGGTACCAAGAAACGAAGACTGGCGGATCCAGTAGAAGCCGTTAACGA
AGAAGGCAGCCTCAAGAGTAAACGTTGGGGGGGCGAGCGGCGTGGGAGGGCCGTAAAGCA
TGGACCTCACTGCCCCCCGATCACGCCGGGGGCGGGCGGAGACCAACGACGACGCTTCGC
GTAGGCCCTCACGACGGTAATAACGGCAGGCTTAGGAGAAAGTCAGTTCCGGAGTTCGGC
ACTCGGCGCACAAGTTCGAACAGCCGGGCAGGGCGCAAGTAGTTGACTGTTTCTGACGGC
CACGGCTTCGCAGTCAGTCTCACATAGCCATCTTGGGAACGCTACTGCCCATCCTTGCGG
CGTCAACCAGGAACTCTGCGTGGGCGTCCGCAGAAGCCCGATATAATGTCTGAGGTTTCA
TAATAGCCATTTGAGCGTTAGGTACGGCGTTGAGAAGACTGACTTCTTTCCACACGAATG
GGAGGAAAAAGGCGGTACGAGTGTTTCAAGCAACCAAACGCCCCTCCCCTCTCCGCGACC
AGCGACGAAGGATTACCTAAGCAACGCTTTTTCGCGTAAATTATACTGGGACAATGAGCC
AGAGGACAGGTTCACTAGGACTAGTACCCCGGTACCAACACTTATCCACAGCGAGGGGGT
ATGTAGCCTTGGTCAATACTTGCGCTCAGGGCCAGCGTGTAGTGAACAGTCGCAAGCCGA
AGCCTCAGACTGCGTCAGGCGGCTTTTGAGGAGTACGAAACCGGCTCCACCGGCCAGCAG
CTAGTCATTAAAGGATGTGAACGGAAAGCGCCGACATCCGAGTTCGCACGTACTCAGGTG
AAGGTCGGCGCTTGCGGGGGACGACTACCGACTGGTGGTCCACGCAGGAGAGGCGAGGTT
GAATGTGAACGAGGAGGTCGCCTGTTTACGATGTCTGGGGCTACTTGGGACACTCTCGCA
ACCTTAACCTAGCTCAACCGTCGGCGGTGAGTTGTTTCTCAAATCCGTTTGCGCTGGGAG
AAGATTTTTCTTTCTGGATGTTTTTCGTTCTCCTTCTGTAGAATCTGAATTGGACGGTCA
GGCGTTGCAGGAGCCCCCGATCGTGGTGGTTTGCGGCTCACATATACGATTTGCTCCAAT
GCAGAACCACCTCGGCCACGTTCTCCCCCGCGATTTCGTATGGGGTCACAGCCCGCTGTG
GCCCGTTCGGAGTGAAGAGGGACGGAGCTACCGCCGTAATGGTTTTGCGCTGCGGTACAT
TCGTGAGTCCGACCCCCAAAGCCGTGAAGCATGTTCTACGCGGAGCCCCGCGCGGACCCC
TCTTTCCACCCGCATCCCTAACCCTTACGCCTGCGGATGCCGACTTGAGCTGCTAGTAAC
GACGTAGTGTGTCCGAGGCCATTGTATCGCGCCCTCAATCTAAGTTTTTGAGCTCGGTCC
CCAACCCTAGGCGCGCGGGCCCCGTGTGGGACTGTCTCATGGGCTTCCTGTAAAAGCGGC
ACGTGTTGAGCGTTTAGCATCTCTAGTCGTTGCATCACGATAGCGAGGGGGACCGGTCGA
ATGCTTCGGGCTTCGTCTTTCCTGTGTTTATCGTATCGTGGAGATTCACCTAAATCCTTC
GGTCGCTATGGTTACGGCAGGTGTCCCTCTGCTCCGTTCGTACAGCGGGACTTGGGTAGG
GATTTAATTACTGCTTCTCCATGAGGCGGTGCACGACCCGTCTCGTCGACCGGGATCAGG
CCCCCTCTTGTCGTCATGCTTCGGCTCATAGCACAACAACGGCGGAATGAACATTCCAGT
GACACGGCCCGGGGTCAAATCAGTACCTTACAGCGCAAGTGTTAGAAGTGGTGCTACGCA
TCCATCCCTACTAGATACGGCCGCGAGGCCATTTGGTGCAACAACGGTCCGTACTTGTGT
ACGGGTTCGCCCTACATCGCACAGTTAGCGCCTGCTCTCCGTAAATGAACCAGCCGCTAT
ATAACGATGTTATGCTTATGCGCGCACGGGAAGACTGATTTGGGGTAGTCGCTCTCGTGG
TTGCCTCCAGGCTGCTCGATGTGCCGCCGACGGTGAGAGCGTGTTGGTCAAAGTGGACCG
GGCGGCATGGCGACCTCCAAGCGGTACGAGATGGGATCCGCCATACCACCCTTACGGGAA
TAGCCCATGCTTAGTAGCTCTTCCTCCATCGGCCTTGGCTCAGTCATGCGTAATCCCGTC
CCCTCATGTTTCCTGCGTCTCGGCCTCCGTCCAATCGCTTCCTCCGAGGGTGTGGGACTC
AATAAGATTTTAAATCGTTTTCAGTTCGGCAACAACAGCTTCGAGTTCGGAGACTTTACC
GTGCCTCCACCCGCCTGTAGATCTGGCAACGGACTCCGCGCTCCACTAGTATGTGTACCG
CCTGAAAGGGAGTCTTCGACCAATGGACGCCAATGTTTCGGAAGGTGTTCCTCGGACGAA
TACGCCTCTAACGTGGACGCGCAGCGTGAGGAAAAGCACTTCTCTTCGGCGTGCCTGTGC
CGTACGCATGGAGACCCTGAGTCTGGCATGTCGGTTGGAACGATAGGGTCCCGCGTTCAT
TGCTCCATCAACCGGTAATAATAAGCTCCTGGGCTCTACGAACACCACGGCTTCCCTGGG
AGCGTGGACTCCCCGGTTTTGAAAGATACCGTGCAGCCGTCTGCGGCCAGGCCTCGACGT
GAAATCGACCGGTACACCCAAGGAAATCCGCGGCTGTCGTATACCCCTGCCAAAGACGCA
AGTGCCTGAGGCCGCTTCCCCTCGCTTCCTGAATACCACCGTGTACACAATACCGTTATT
TAGTGGTGTGTAGGACACCACCGCCATAAACCAGACTTATCCCTACCCATACGTGCCACA
AAACGTCCTCAGGCCGTTACCGCCACGCCGGGACCTCAGCCTCGCACCCTCCTCCTTTTC
TCTTCTAGCTCCGTTGCTTAAGTCGTCGCACCCAATCACCCGGCAGTCGGACTGCGCGTT
GCTCACAAGCTGACTTCCTGCTCCCCCACGAAACGGGTCGTTAGTACTCATTCGCGTCTT
GCTCGACCCAAAGGTCCCTGTTTTCAATCACTCGAAAACGCTAGACTCCTCTACTGTACT
TGTGAGTGGTTAAAGCACACAAGCCGTCACTCCGTTCGCGCCCGCCGCCCTGGCCTTCGA
ACACGCCGCCCAGCCTGGCGCACGTCGGTCGAAGCCGCAGTTGCCGCACTCAGACCTCAG
TACTCGTGGCCCGCCCTCATAGAGTCGAGTGAACTTTCTACCCTTCGACCCGTCCGTTCT
CCGCGGCCCCCGTAGGAGGCCACACTATGTCACGACCCTATGATTCAGACTATAGCGACA
ACATGCAGAGCTAAGGGTTTCTGTCCACCCACGTCTTGGCGACCGGCCTGTCCGTCGCAT
GGCTGGAAGCTAGGCGCAGAGCACACACGACAAGGAAAATGTAGTATGCAAGAACTCCTT
GACGCTCCACATTCATCCTATCGCATCTTCGGCATAAGCCGGCAAGGTGGGCTGGTGCGT
ATGCCCTGGCATGGGCGGCCTATTATGGGAAGCGGAGTCGCGCGCATTTCGGGGATTTTG
GTGTCTCTTCGCAATTCCGCTTCGCGTCTTACCCAAACTCGCCACCTAGCGTCCGTTGCG
TCTAAACGATGGGTTCGTATGGGCTTCACTCTTGGCACTGTAATGTGTGACAGCCCTGTC
CAGGCAGTCTAGCCGCTACCCCTAGGTGTCAGGTGTGGGGAATAATTCTGGGCAATATAC
CGCGAAATCTAATCACTGCTCACCGTAACTGTTCCTGTGATCCCTTGTGCGCTAGCGAGT
ACTCCGAAGCGCACAGTCGCGCTTCAGCGGATCGCACCATATGTAGGGGACGCATGTGAG
AGCAGGTCGTGCTTCAACTCTAGGCGAGATTACGCACCATTTCGCATTCCGTGACTCGCG
CGCCTGGTGTGACGTGTACTTTCGATTGGTCTCTTCACCGCTCAGACTCGAAGTTACCTG
CGGTACATCAAAGACTGAAAAAGCC
>SRR349976 <unknown description>
CGGAGAGCTCCCCAGGCCAAATGACGAGCTCATGTCCCCTGCGGTCACTTAGCTATCTGT
TCTCAATCCCTGAGGTCACACAGCCTAGCTAGATAGTGGGGGCAACCCACACCAGCCATG
GAATCATATCTGTACACCATCAAACAAGCGTTTCGAAGCTGCGCCAGTCCTTGTGGGTCA
GCAACGCCCGGTGACCACTAAGCCAACCCGGCTTGTCTCGGAGAGCCCGAAGACACCTTT
TTTCGATTTTACCTGAATCCGCACGTTTCCCCTTTGTCGGGACACCCGGCAAACTACTCG
TCGGTCCCTCTTAGTTGGCGAAATTTGCAAGGTTTATCACGGTCGAATGAGAGCGGCGAT
GGCCACATTGATACTTCGCCCAATTTCGCCCTGACCCAGGTAACAATTGAGACACGCACC
TCGTCAAGTCCTAAGCCTACGTCGCGTAGGCTCCGGGTCACAACCTCGATATTTGCAAGG
AGAACACTGGATACCGATATCGGCACCCATTCGTGGTGCCTATCATTGAAACTAAACCCA
AGCATACCCCAAGCAAATCAGAGTCGAAGGCCTGCCACTGATCGCTGCATGTCTCAGAGG
AGATGTGTGAAAGCCACAAACTTAACGTTCTCCCCCCATCGGTTACCTTCTAGCCCGCCA
CTGAACAGCGACACGGCGGTCGCTTGCTCACGAGGATAACAAGGAATAGTCCAGGTGAAT
GGTGTGCTAGTGAACAACTGAGGAAATCATAGTGTACAATAATTCTATCTAGTGGATGTC
ATATTTGCGGTGCCAAAATCACTCGTCGATAAGCTCGGATTGTTCAACGTCAACCGAATC
ACGTGTTATAAGTCGGTTGTACGTTTGGCGGTGCCGTCAATGCCGCACTGAGCAATAATA
TAGACGAGCATCGCCATTATTTGCGTCTCGCCGGGTGTTCGCACAGCCAATATCGATACT
CGGCTCGTCATATGCTGGGGGGGCAGCTTAAGAGACTCTAGTCTCGTTTATTAACATAGC
TAAGGTCAGCAGCCTTTCTGGTCGGGGGCATCAACAATCCGGTGACGTGGCCCGGTAACG
GCCATGGAGGGGCGACACTCAAGCATTCTGGCCGAGATCTGCGAGCCCGTTTCTGGGCAG
CATCGTTAGCACCTGGATGTAAATCCGCTCCCGCGTTTCCGTCAGCTCACGGGAGTTTGC
GAGACGCGAGTGGGAACCGGGGACGGGGGCTCGCAGCAGCCAGGGCTGCCGACACTCGAC
ATGAGCGGCGTGCCGTCGCCCTCACTCACGTAACAGATTTATGGGAGAAGAGTATGGTGC
CCACTTGATCTTATATATCGGGGAAGGCCGAGGCACGCTAGATCAGTGCTGAATGCGACG
TTTCCTTGGGGGAGGGGCAAGCGGAATAGTGGTACCAGAGGAGAAGGCGTTACACGGTCG
AAAATGGGTTCCGGACGGGTTACTGGGCGGCAACTGCCGCTGGAATCAGCGCACCAGCAG
ATCCTACACACGGGAATGCAGAAGTTTTCGGCCTAATGCTGACCCCGGGGTCTGTTCTGA
GCCGCACGGGCCATCAGATCTGCTGTACGAGGTCGGTCACGCCTCTAGTCTTGCTAGTAG
CCGCGGGTCGTGGCTCGCTATTCTCACTTTGTCGAATGCGCCGAGGAGTGGGGAAGAACC
AAAAAAACGACAACCATCACCTGTCTGAGGGGTCTGCGGAGCCAACTTCTAAGCTAGCAC
ATGTTGAGCGAAGCAAGTCATGCACTGAATATGGATGTAGGCAATTGTCAAGACTAATGA
GCTCCAGAGCCTTAGGTTAAGACCTATGACCGCGCACGAGGAAATGATGTATGATAACGC
ATTACCTAGCCAGAACTGAGTTCCGGTAGGAAATCGGTTCACACGCTCACAATGATGAGC
ACTCGATAGGGCCACGTATTGAATGCCCGGGCAGCCTCGGATGCTTGGGCGTATTAGCTT
GCTGGCCAGTCCACCTCAAGGAGCATGGAGCGCCGAAAACCATGAGCGTTCCGCCGACAA
ACCCCCATCCTCCCTCTGGAACCCGGAGGTTAGCGGTTCAACTGGCGCGGGGCCCGACGT
GGCCCGCGACCGATAAGCGGGCCGGTCGACAGGAACTCACTGAGGGGATAATCAGTTCCG
CCTCTGACGATTCCTGCCCAGGAAGTTGTGTTACCTGCAGGTCCCCTAGGGAGAGTACCT
GCTCAGACTTCTAGGTAACGAGACCCGGGAGGGCACACTCGGGGGAGGAGGCTAGTTTAC
TAGCCTCGTGGGTAGAACCCCCCTGGCAAGCTGCCCAGCACTCTGGTCCGCATGGGCGTT
CTTAGTCACCGGCCCTTTTCCAGCCGACCTATTCTGGCCGGCCCATCCATTCCCTATGGG
TGAGGTTGCGATCCGTCGGGGAATGGGGGTGAAGTCGAAGGCTAAGAGGCGTAGGCATAG
CCGCTGTTCTCACCGCGTTAACGAACACGCACGGCATTCCCACACGGATGAGTAGGGGCT
TACCAGTGGAAGTACGCCGTAAATCCATTCCTAAGGTGCGAAAGTGAGCCGGCGAGCAAG
TGGATGAGGTCGGGATGCCACAACTGGACACCTCGGTTTGCAGTTCCGTAACCGAGCGAG
TAACCTAATAGGAGGTACAGAATCTTAATATAGTGTAGCTGAAAACAGTGGCGTCTCAAG
GTCCGACGCGGGCACCAAGAGACTTAGTGCAAATTGGACGGCTCATAGTCTCTAAACACG
TGAGGCTTGCGCCCGCCCCCTGGGGCCGAAGACCGTCCCGATCGCCAAGCTGCGGTATAG
CTAATCCTCGTAGAGACGCCAACCCCTAACAGTCCGGAGACACGGAAGCTGCGCGGACAT
GAGATATGGGTCTGGATCATCATTGACCGGATACGTCACTGGTGTGAGTGCGTTCATGGA
GGTGCCGCACTGGAGCAACTGCAGACCTATGGACATACGGGGGGGCTGTAGATCTTTACA
GCCTGTACGACGCCCCGGCTGGACTCGCCAACGCAGTTCCCTATACTAGGTACAAGGATT
CGACCGGCGCGTATTATCCCGTAACCTGGAGCGCGGCGCTAGCCCGCTTACGCTCTATCG
TAGGGGAGGAACAGATAAGGATCGTCAGCCGCCGACCCGGAGAGCCTAAGCCATCAACTA
TTCGGCATCCTCCAGGTACGCCTACGAGTCACCTTGGCAGATGGGGGTCAGGGCCATAAC
AGTATTATGGTGGCAACACGTCTCATTCTTGGTGAGTAGTGCCCAATAGTCAACTTTTTC
TTTGACTTAATTGGGCACGTACTGCGACAATATCAGACGGAGTGACCCCACCGTTCGAAG
TCTCCAGAGGGACCCACGCGTATACGGAAGATCTACGAACTGTCGCACCGTAGCAGAGGA
CATCTAGCCACCCTCCTCCTTCGGGATGTGACGGGGGTGCACCCCTCGTCCCCCCCAGCG
TGCTAGCATGTAGGGGCTACAGTAGCTGGTAGCGGTGAGGTCGGCGAGCGAAAGAAAAGG
CGTATCGCAAGGGGTGAAGTGCTTAGGCTTGAATGTTGCATATTTTTCCCGAGGAAAGGC
TTTTGGTGGAGGAGGCCCGAAGTAGTCACGCCCGTTGCCTCTTCTATAGGGGGTAGTTGT
AGGTGTTTATAATCAGACGACGTGGCTCCATACTGTTGTTTAGGCGCTCGCCACAGCTGT
CCATGGTGGCGCAGCCCACCCTAGATCAATCCGTCTACTAAAAAAAGTGACGACGCGCTA
GGTATTCATGGAGGCTAGTATAAAAGACTCAGCTGAGAAGCGTCGTAGATGCTCCCGGAG
GAGGCGTAAAACTGGACCTTTGAGGACCGAACGTTTCTCAGACATAGACTGGGGGCGGGC
TGCGAAACGGAGATGAAAACGGGATGCCAAAAGGAGCAGGGGTCTTTGACGCGCTCCAGC
GATAGAAATCAGCCGACAATCTGGCCAGTCGGATTACTACAGCCCCACCAAGCGCGCCCC
GAATGGAGGCGAGGGTACCAAGAAACGAAGACTGGCGGATCCAGTAGAAGCCGTTAACGA
AGAAGGCAGCCTCAAGAGTAAACGTTGGGGGGGCGAGCGGCGTGGGAGGGCCGTAAAGCA
TGGACCTCACTGCCCCCCGATCACGCCGGGGGCGGGCGGAGACCAACGACGACGCTTCGC
GTAGGCCCTCACGACGGTAATAACGGCAGGCTTAGGAGAAAGTCAGTTCCGGAGTTCGGC
ACTCGGCGCACAAGTTCGAACAGCCGGGCAGGGCGCAAGTAGTTGACTGTTTCTGACGGC
CACGGCTTCGCAGTCAGTCTCACATAGCCATCTTGGGAACGCTACTGCCCATCCTTGCGG
CGTCAACCAGGAACTCTGCGTGGGCGTCCGCAGAAGCCCGATATAATGTCTGAGGTTTCA
TAATAGCCATTTGAGCGTTAGGTACGGCGTTGAGAAGACTGACTTCTTTCCACACGAATG
GGAGGAAAAAGGCGGTACGAGTGTTTCAAGCAACCAAACGCCCCTCCCCTCTCCGCGACC
AGCGACGAAGGATTACCTAAGCAACGCTTTTTCGCGTAAATTATACTGGGACAATGAGCC
AGAGGACAGGTTCACTAGGACTAGTACCCCGGTACCAACACTTATCCACAGCGAGGGGGT
ATGTAGCCTTGGTCAATACTTGCGCTCAGGGCCAGCGTGTAGTGAACAGTCGCAAGCCGA
AGCCTCAGACTGCGTCAGGCGGCTTTTGAGGAGTACGAAACCGGCTCCACCGGCCAGCAG
CTAGTCATTAAAGGATGTGAACGGAAAGCGCCGACATCCGAGTTCGCACGTACTCAGGTG
AAGGTCGGCGCTTGCGGGGGACGACTACCGACTGGTGGTCCACGCAGGAGAGGCGAGGTT
GAATGTGAACGAGGAGGTCGCCTGTTTACGATGTCTGGGGCTACTTGGGACACTCTCGCA
ACCTTAACCTAGCTCAACCGTCGGCGGTGAGTTGTTTCTCAAATCCGTTTGCGCTGGGAG
AAGATTTTTCTTTCTGGATGTTTTTCGTTCTCCTTCTGTAGAATCTGAATTGGACGGTCA
GGCGTTGCAGGAGCCCCCGATCGTGGTGGTTTGCGGCTCACATATACGATTTGCTCCAAT
GCAGAACCACCTCGGCCACGTTCTCCCCCGCGATTTCGTATGGGGTCACAGCCCGCTGTG
GCCCGTTCGGAGTGAAGAGGGACGGAGCTACCGCCGTAATGGTTTTGCGCTGCGGTACAT
TCGTGAGTCCGACCCCCAAAGCCGTGAAGCATGTTCTACGCGGAGCCCCGCGCGGACCCC
TCTTTCCACCCGCATCCCTAACCCTTACGCCTGCGGATGCCGACTTGAGCTGCTAGTAAC
GACGTAGTGTGTCCGAGGCCATTGTATCGCGCCCTCAATCTAAGTTTTTGAGCTCGGTCC
CCAACCCTAGGCGCGCGGGCCCCGTGTGGGACTGTCTCATGGGCTTCCTGTAAAAGCGGC
ACGTGTTGAGCGTTTAGCATCTCTAGTCGTTGCATCACGATAGCGAGGGGGACCGGTCGA
ATGCTTCGGGCTTCGTCTTTCCTGTGTTTATCGTATCGTGGAGATTCACCTAAATCCTTC
GGTCGCTATGGTTACGGCAGGTGTCCCTCTGCTCCGTTCGTACAGCGGGACTTGGGTAGG
GATTTAATTACTGCTTCTCCATGAGGCGGTGCACGACCCGTCTCGTCGACCGGGATCAGG
CCCCCTCTTGTCGTCATGCTTCGGCTCATAGCACAACAACGGCGGAATGAACATTCCAGT
GACACGGCCCGGGGTCAAATCAGTACCTTACAGCGCAAGTGTTAGAAGTGGTGCTACGCA
TCCATCCCTACTAGATACGGCCGCGAGGCCATTTGGTGCAACAACGGTCCGTACTTGTGT
ACGGGTTCGCCCTACATCGCACAGTTAGCGCCTGCTCTCCGTAAATGAACCAGCCGCTAT
ATAACGATGTTATGCTTATGCGCGCACGGGAAGACTGATTTGGGGTAGTCGCTCTCGTGG
TTGCCTCCAGGCTGCTCGATGTGCCGCCGACGGTGAGAGCGTGTTGGTCAAAGTGGACCG
GGCGGCATGGCGACCTCCAAGCGGTACGAGATGGGATCCGCCATACCACCCTTACGGGAA
TAGCCCATGCTTAGTAGCTCTTCCTCCATCGGCCTTGGCTCAGTCATGCGTAATCCCGTC
CCCTCATGTTTCCTGCGTCTCGGCCTCCGTCCAATCGCTTCCTCCGAGGGTGTGGGACTC
AATAAGATTTTAAATCGTTTTCAGTTCGGCAACAACAGCTTCGAGTTCGGAGACTTTACC
GTGCCTCCACCCGCCTGTAGATCTGGCAACGGACTCCGCGCTCCACTAGTATGTGTACCG
CCTGAAAGGGAGTCTTCGACCAATGGACGCCAATGTTTCGGAAGGTGTTCCTCGGACGAA
TACGCCTCTAACGTGGACGCGCAGCGTGAGGAAAAGCACTTCTCTTCGGCGTGCCTGTGC
CGTACGCATGGAGACCCTGAGTCTGGCATGTCGGTTGGAACGATAGGGTCCCGCGTTCAT
TGCTCCATCAACCGGTAATAATAAGCTCCTGGGCTCTACGAACACCACGGCTTCCCTGGG
AGCGTGGACTCCCCGGTTTTGAAAGATACCGTGCAGCCGTCTGCGGCCAGGCCTCGACGT
GAAATCGACCGGTACACCCAAGGAAATCCGCGGCTGTCGTATACCCCTGCCAAAGACGCA
AGTGCCTGAGGCCGCTTCCCCTCGCTTCCTGAATACCACCGTGTACACAATACCGTTATT
TAGTGGTGTGTAGGACACCACCGCCATAAACCAGACTTATCCCTACCCATACGTGCCACA
AAACGTCCTCAGGCCGTTACCGCCACGCCGGGACCTCAGCCTCGCACCCTCCTCCTTTTC
TCTTCTAGCTCCGTTGCTTAAGTCGTCGCACCCAATCACCCGGCAGTCGGACTGCGCGTT
GCTCACAAGCTGACTTCCTGCTCCCCCACGAAACGGGTCGTTAGTACTCATTCGCGTCTT
GCTCGACCCAAAGGTCCCTGTTTTCAATCACTCGAAAACGCTAGACTCCTCTACTGTACT
TGTGAGTGGTTAAAGCACACAAGCCGTCACTCCGTTCGCGCCCGCCGCCCTGGCCTTCGA
ACACGCCGCCCAGCCTGGCGCACGTCGGTCGAAGCCGCAGTTGCCGCACTCAGACCTCAG
TACTCGTGGCCCGCCCTCATAGAGTCGAGTGAACTTTCTACCCTTCGACCCGTCCGTTCT
CCGCGGCCCCCGTAGGAGGCCACACTATGTCACGACCCTATGATTCAGACTATAGCGACA
ACATGCAGAGCTAAGGGTTTCTGTCCACCCACGTCTTGGCAACCGGCCTGTCCGTCGCAT
GGCTGGAAGCTAGGCGCAGAGCACACACGACAAGGAAAATGTAGTATGCAAGAACTCCTT
GACGCTCCACATTCATCCTATCGCATCTTCGGCATAAGCCGGCAAGGTGGGCTGGTGCGT
ATGCCCTGGCATGGGCGGCCTATTATGGGAAGCGGAGTCGCGCGCATTTCGGGGATTTTG
GTGTCTCTTCGCAATTCCGCTTCGCGTCTTACCCAAACTCGCCACCTAGCGTCCGTTGCG
TCTAAACGATGGGTTCGTATGGGCTTCACTCTTGGCACTGTAATGTGTGACAGCCCTGTC
CAGGCAGTCTAGCCGCTACCCCTAGGTGTCAGGTGTGGGGAATAATTCTGGGCAATATAC
CGCGAAATCTAATCACTGCTCACCGTAACTGTTCCTGTGATCCCTTGTGCGCTAGCGAGT
ACTCCGAAGCGCACAGTCGCGCTTCAGCGGATCGCACCATATGTAGGGGACGCATGTGAG
AGCAGGTCGTGCTTCAACTCTAGGCGAGATTACGCACCATTTCGCATTCCGTGACTCGCG
CGCCTGGTGTGACGTGTACTTTCGATTGGTCTCTTCACCGCTCAGACTCGAAGTTACCTG
CGGTACATCAAAGACTGAAAAAGCC
>SRR349977 <unknown description>
CGGAGAGCTCCCCAGGCCAAATGACGAGCTCATGTCCCCTGCGGTCACTTAGCTATCTGT
TCTCAATCCCTGAGGTCACACAGCCTAGCTAGATAGTGGGGGCAACCCACACCAGCCATG
GAATCATATCTGTACACCATCAAACAAGCGTTTCGAAGCTGCGCCAGTCCTTGTGGGTCA
GCAACGCCCGGTGACCACTAAGCCAACCCGGCTTGTCTCGGAGAGCCCGAAGACACCTTT
TTTCGATTTTACCTGAATCCGCACGTTTCCCCTTTGTCGGGACACCCGGCAAACTACTCG
TCGGTCCCTCTTAGTTGGCGAAATTTGCAAGGTTTATCACGGTCGAATGAGAGCGGCGAT
GGCCACATTGATACTTCGCCCAATTTCGCCCTGACCCAGGTAACAATTGAGACACGCACC
TCGTCAAGTCCTAAGCCTACGTCGCGTAGGCTCCGGGTCACAACCTCGATATTTGCAAGG
AGAACACTGGATACCGATATCGGCACCCATTCGTGGTGCCTATCATTGAAACTAAACCCA
AGCATACCCCAAGCAAATCAGAGTCGAAGGCCTGCCACTGATCGCTGCATGTCTCAGAGG
AGATGTGTGAAAGCCACAAACTTAACGTTCTCCCCCCATCGGTTACCTTCTAGCCCGCCA
CTGAACAGCGACACGGCGGTCGCTTGCTCACGAGGATAACAAGGAATAGTCCAGGTGAAT
GGTGTGCTAGTGAACAACTGAGGAAATCATAGTGTACAATAATTCTATCTAGTGGATGTC
ATATTTGCGGTGCCAAAATCACTCGTCGATAAGCTCGGATTGTTCAACGTCAACCGAATC
ACGTGTTATAAGTCGGTTGTACGTTTGGCGGTGCCGTCAATGCCGCACTGAGCAATAATA
TAGACGAGCATCGCCATTATTTGCGTCTCGCCGGGTGTTCGCACAGCCAATATCGATACT
CGGCTCGTCATATGCTGGGGGGGCAGCTTAAGAGACTCTAGTCTCGTTTATTAACATAGC
TAAGGTCAGCAGCCTTTCTGGTCGGGGGCATCAACAATCCGGTGACGTGGCCCGGTAACG
GCCATGGAGGGGCGACACTCAAGCATTCTGGCCGAGATCTGCGAGCCCGTTTCTGGGCAG
CATCGTTAGCACCTGGATGTAAATCCGCTCCCGCGTTTCCGTCAGCTCACGGGAGTTTGC
GAGACGCGAGTGGGAACCGGGGACGGGGGCTCGCAGCAGCCAGGGCTGCCGACACTCGAC
ATGAGCGGCGTGCCGTCGCCCTCACTCACGTAACAGATTTATGGGAGAAGAGTATGGTGC
CCACTTGATCTTATATATCGGGGAAGGCCGAGGCACGCTAGATCAGTGCTGAATGCGACG
TTTCCTTGGGGGAGGGGCAAGCGGAATAGTGGTACCAGAGGAGAAGGCGTTACACGGTCG
AAAATGGGTTCCGGACGGGTTACTGGGCGGCAACTGCCGCTGGAATCAGCGCACCAGCAG
ATCCTACACACGGGAGTGCAGAAGTTTTCGGCCTAATGCTGACCCCGGGGTCTGTTCTGA
GCCGCACGGGCCATCAGATCTGCTGTACGAGGTCGGTCACGCCTCTAGTCTTGCTAGTAG
CCGCGGGTCGTGGCTCGCTATTCTCACTTTGTCGAATGCGCCGAGGAGTGGGGAAGAACC
AAAAAAACGACAACCATCACCTGTCTGAGGGGTCTGCGGAGCCAACTTCTAAGCTAGCAC
ATGTTGAGCGAAGCAAGTCATGCACTGAATATGGATGTAGGCAATTGTCAAGACTAATGA
GCTCCAGAGCCTTAGGTTAAGACCTATGACCGCGCACGAGGAAATGATGTATGATAACGC
ATTACCTAGCCAGAACTGAGTTCCGGTAGGAAATCGGTTCACACGCTCACAATGATGAGC
ACTCGATAGGGCCACGTATTGAATGCCCGGGCAGCCTCGGATGCTTGGGCGTATTAGCTT
GCTGGCCAGTCCACCTCAAGGAGCATGGAGCGCCGAAAACCATGAGCGTTCCGCCGACAA
ACCCCCATCCTCCCTCTGGAACCCGGAGGTTAGCGGTTCAACTGGCGCGGGGCCCGACGT
GGCCCGCGACCGATAAGCGGGCCGGTCGACAGGAACTCACTGAGGGGATAATCAGTTCCG
CCTCTGACGATTCCTGCCCAGGAAGTTGTGTTACCTGCAGGTCCCCTAGGGAGAGTACCT
GCTCAGACTTCTAGGTAACGAGACCCGGGAGGGCACACTCGGGGGAGGAGGCTAGTTTAC
TAGCCTCGTGGGTAGAACCCCCCTGGCAAGCTGCCCAGCACTCTGGTCCGCATGGGCGTT
CTTAGTCACCGGCCCTTTTCCAGCCGACCTATTCTGGCCGGCCCATCCATTCCCTATGGG
TGAGGTTGCGATCCGTCGGGGAATGGGGGTGAAGTCGAAGGCTAAGAGGCGTAGGCATAG
CCGCTGTTCTCACCGCGTTAACGAACACGCACGGCATTCCCACACGGATGAGTAGGGGCT
TACCAGTGGAAGTACGCCGTAAATCCATTCCTAAGGTGCGAAAGTGAGCCGGCGAGCAAG
TGGATGAGGTCGGGATGCCACAACTGGACACCTCGGTTTGCAGTTCCGTAACCGAGCGAG
TAACCTAATAGGAGGTACAGAATCTTAATATAGTGTAGCTGAAAACAGTGGCGTCTCAAG
GTCCGACGCGGGCACCAAGAGACTTAGTGCAAATTGGACGGCTCATAGTCTCTAAACACG
TGAGGCTTGCGCCCGCCCCCTGGGGCCGAAGACCGTCCCGATCGCCAAGCTGCGGTATAG
CTAATCCTCGTAGAGACGCCAACCCCTAACAGTCCGGAGACACGGAAGCTGCGCGGACAT
GAGATATGGGTCTGGATCATCATTGACCGGATACGTCACTGGTGTGAGTGCGTTCATGGA
GGTGCCGCACTGGAGCAACTGCAGACCTATGGACATACGGGGGGGCTGTAGATCTTTACA
GCCTGTACGACGCCCCGGCTGGACTCGCCAACGCAGTTCCCTATACTAGGTACAAGGATT
CGACCGGCGCGTATTATCCCGTAACCTGGAGCGCGGCGCTAGCCCGCTTACGCTCTATCG
TAGGGGAGGAACAGATAAGGATCGTCAGCCGCCGACCCGGAGAGCCTAAGCCATCAACTA
TTCGGCATCCTCCAGGTACGCCTACGAGTCACCTTGGCAGATGGGGGTCAGGGCCATAAC
AGTATTATGGTGGCAACACGTCTCATTCTTGGTGAGTAGTGCCCAATAGTCAACTTTTTC
TTTGACTTAATTGGGCACGTACTGCGACAATATCAGACGGAGTGACCCCACCGTTCGAAG
TCTCCAGAGGGACCCACGCGTATACGGAAGATCTACGAACTGTCGCACCGTAGCAGAGGA
CATCTAGCCACCCTCCTCCTTCGGGATGTGACGGGGGTGCACCCCTCGTCCCCCCCAGCG
TGCTAGCATGTAGGGGCTACAGTAGCTGGTAGCGGTGAGGTCGGCGAGCGAAAGAAAAGG
CGTATCGCAAGGGGTGAAGTGCTTAGGCTTGAATGTTGCATATTTTTCCCGAGGAAAGGC
TTTTGGTGGAGGAGGCCCGAAGTAGTCACGCCCGTTGCCTCTTCTATAGGGGGTAGTTGT
AGATGTTTATAATCAGACGACGTGGCTCCATACTGTTGTTTAGGCGCTCGCCACAGCTGT
CCATGGTGGCGCAGCCCACCCTAGATCAATCCGTCTACTAAAAAAAGTGACGACGCGCTA
GGTATTCATGGAGGCTAGTATAAAAGACTCAGCTGAGAAGCGTCGTAGATGCTCCCGGAG
GAGGCGTAAAACTGGACCTTTGAGGACCGAACGTTTCTCAGACATAGACTGGGGGCGGGC
TGCGAAACGGAGATGAAAACGGGATGCCAAAAGGAGCAGGGGTCTTTGACGCGCTCCAGC
GATAGAAATCAGCCGACAATCTGGCCAGTCGGATTACTACAGCCCCACCAAGCGCGCCCC
GAATGGAGGCGAGGGTACCAAGAAACGAAGACTGGCGGATCCAGTAGAAGCCGTTAACGA
AGAAGGCAGCCTCAAGAGTAAACGTTGGGGGGGCGAGCGGCGTGGGAGGGCCGTAAAGCA
TGGACCTCACTGCCCCCCGATCACGCCGGGGGCGGGCGGAGACCAACGACGACGCTTCGC
GTAGGCCCTCACGACGGTAATAACGGCAGGCTTAGGAGAAAGTCAGTTCCGGAGTTCGGC
ACTCGGCGCACAAGTTCGAACAGCCGGGCAGGGCGCAAGTAGTTGACTGTTTCTGACGGC
CACGGCTTCGCAGTCAGTCTCACATAGCCATCTTGGGAACGCTACTGCCCATCCTTGCGG
CGTCAACCAGGAACTCTGCGTGGGCGTCCGCAGAAGCCCGATATAATGTCTGAGGTTTCA
TAATAGCCATTTGAGCGTTAGGTACGGCGTTGAGAAGACTGACTTCTTTCCACACGAATG
GGAGGAAAAAGGCGGTACGAGTGTTTCAAGCAACCAAACGCCCCTCCCCTCTCCGCGACC
AGCGACGAAGGATTACCTAAGCAACGCTTTTTCGCGTAAATTATACTGGGACAATGAGCC
AGAGGACAGGTTCACTAGGACTAGTACCCCGGTACCAACACTTATCCACAGCGAGGGGGT
ATGTAGCCTTGGTCAATACTTGCGCTCAGGGCCAGCGTGTAGTGAACAGTCGCAAGCCGA
AGCCTCAGACTGCGTCAGGCGGCTTTTGAGGAGTACGAAACCGGCTCCACCGGCCAGCAG
CTAGTCATTAAAGGATGTGAACGGAAAGCGCCGACATCCGAGTTCGCACGTACTCAGGTG
AAGGTCGGCGCTTGCGGGGGACGACTACCGACTGGTGGTCCACGCAGGAGAGGCGAGGTT
GAATGTGAACGAGGAGGTCGCCTGTTTACGATGTCTGGGGCTACTTGGGACACTCTCGCA
ACCTTAACCTAGCTCAACCGTCGGCGGTGAGTTGTTTCTCAAATCCGTTTGCGCTGGGAG
AAGATTTTTCTTTCTGGATGTTTTTCGTTCTCCTTCTGTAGAATCTGAATTGGACGGTCA
GGCGTTGCAGGAGCCCCCGATCGTGGTGGTTTGCGGCTCACATATACGATTTGCTCCAAT
GCAGAACCACCTCGGCCACGTTCTCCCCCGCGATTTCGTATGGGGTCACAGCCCGCTGTG
GCCCGTTCGGAGTGAAGAGGGACGGAGCTACCGCCGTAATGGTTTTGCGCTGCGGTACAT
TCGTGAGTCCGACCCCCAAAGCCGTGAAGCACGTTCTACGCGGAGCCCCGCGCGGACCCC
TCTTTCCACCCGCATCCCTAACCCTTACGCCTGCGGATGCCGACTTGAGCTGCTAGTAAC
GACGTAGTGTGTCCGAGGCCATTGTATCGCGCCCTCAATCTAAGTTTTTGAGCTCGGTCC
CCAACCCTAGGCGCGCGGGCCCCGTGTGGGACTGTCTCATGGGCTTCCTGTAAAAGCGGC
ACGTGTTGAGCGTTTAGCATCTCTAGTCGTTGCATCACGATAGCGAGGGGGACCGGTCGA
ATGCTTCGGGCTTCGTCTTTCCTGTGTTTATCGTATCGTGGAGATTCACCTAAATCCTTC
GGTCGCTATGGTTACGGCAGGTGTCCCTCTGCTCCGTTCGTACAGCGGGACTTGGGTAGG
GATTTAATTACTGCTTCTCCATGAGGCGGTGCACGACCCGTCTCGTCGACCGGGATCAGG
CCCCCTCTTGTCGTCATGCTTCGGCTCATAGCACAACAACGGCGGAATGAACATTCCAGT
GACACGGCCCGGGGTCAAATCAGTACCTTACAGCGCAAGTGTTAGAAGTGGTGCTACGCA
TCCATCCCTACTAGATACGGCCGCGAGGCCATTTGGTGCAACAACGGTCCGTACTTGTGT
ACGGGTTCGCCCTACATCGCACAGTTAGCGCCTGCTCTCCGTAAATGAACCAGCCGCTAT
ATAACGATGTTATGCTTATGCGCGCACGGGAAGACTGATTTGGGGTAGTCGCTCTCGTGG
TTGCCTCCAGGCTGCTCGATGTGCCGCCGACGGTGAGAGCGTGTTGGTCAAAGTGGACCG
GGCGGCATGGCGACCTCCAAGCGGTACGAGATGGGATCCGCCATACCACCCTTACGGGAA
TAGCCCATGCTTAGTAGCTCTTCCTCCATCGGCCTTGGCTCAGTCATGCGTAATCCCGTC
CCCTCATGTTTCCTGCGTCTCGGCCTCCGTCCAATCGCTTCCTCCGAGGGTGTGGGACTC
AATAAGATTTTAAATCGTTTTCAGTTCGGCAACAACAGCTTCGAGTTCGGAGACTTTACC
GTGCCTCCACCCGCCTGTAGATCTGGCAACGGACTCCGCGCTCCACTAGTATGTGTACCG
CCTGAAAGGGAGTCTTCGACCAATGGACGCCAATGTTTCGGAAGGTGTTCCTCGGACGAA
TACGCCTCTAACGTGGACGCGCAGCGTGAGGAAAAGCACTTCTCTTCGGCGTGCCTGTGC
CGTACGCATGGAGACCCTGAGTCTGGCATGTCGGTTGGAACGATAGGGTCCCGCGTTCAT
TGCTCCATCAACCGGTAATAATAAGCTCCTGGGCTCTACGAACACCACGGCTTCCCTGGG
AGCGTGGACTCCCCGGTTTTGAAAGATACCGTGCAGCCGTCTGCGGCCAGGCCTCGACGT
GAAATCGACCGGTACACCCAAGGAAATCCGCGGCTGTCGTATACCCCTGCCAAAGACGCA
AGTGCCTGAGGCCGCTTCCCCTCGCTTCCTGAATACCACCGTGTACACAATACCGTTATT
TAGTGGTGTGTAGGACACCACCGCCATAAACCAGACTTATCCCTACCCATACGTGCCACA
AAACGTCCTCAGGCCGTTACCGCCACGCCGGGACCTCAGCCTCGCACCCTCCTCCTTTTC
TCTTCTAGCTCCGTTGCTTAAGTCGTCGCACCCAATCACCCGGCAGTCGGACTGCGCGTT
GCTCACAAGCTGACTTCCTGCTCCCCCACGAAACGGGTCGTTAGTACTCATTCGCGTCTT
GCTCGACCCAAAGGTCCCTGTTTTCAATCACTCGAAAACGCTAGACTCCTCTACTGTACT
TGTGAGTGGTTAAAGCACACAAGCCGTCACTCCGTTCGCGCCCGCCGCCCTGGCCTTCGA
ACACGCCGCCCAGCCTGGCGCACGTCGGTCGAAGCCGCAGTTGCCGCACTCAGACCTCAG
TACTCGTGGCCCGCCCTCATAGAGTCGAGTGAACTTTCTACCCTTCGACCCGTCCGTTCT
CCGCGGCCCCCGTAGGAGGCCACACTATGTCACGACCCTATGATTCAGACTATAGCGACA
ACATGCAGAGCTAAGGGTTTCTGTCCACCCACGTCTTGGCGACCGGCCTGTCCGTCGCAT
GGCTGGAAGCTAGGCGCAGAGCACACACGACAAGGAAAATGTAGTATGCAAGAACTCCTT
GACGCTCCACATTCATCCTATCGCATCTTCGGCATAAGCCGGCAAGGTGGGCTGGTGCGT
ATGCCCTGGCATGGGCGGCCTATTATGGGAAGCGGAGTCGCGCGCATTTCGGGGATTTTG
GTGTCTCTTCGCAATTCCGCTTCGCGTCTTACCCAAACTCGCCACCTAGCGTCCGTTGCG
TCTAAACGATGGGTTCGTATGGGCTTCACTCTTGGCACTGTAATGTGTGACAGCCCTGTC
CAGGCAGTCTAGCCGCTACCCCTAGGTGTCAGGTGTGGGGAATAATTCTGGGCAATATAC
CGCGAAATCTAATCACTGCTCACCGTAACTGTTCCTGTGATCCCTTGTGCGCTAGCGAGT
ACTCCGAAGCGCACAGTCGCGCTTCAGCGGATCGCACCATATGTAGGGGACGCATGTGAG
AGCAGGTCGTGCTTCAACTCTAGGCGAGATTACGCACCATTTCGCATTCCGTGACTCGCG
CGCCTGGTGTGACGTGTACTTTCGATTGGTCTCTTCACCGCTCAGACTCGAAGTTACCTG
CGGTACATCAAAGACTGAAAAAGCC
>SRR350032 <unknown description>
CGGAGAGCTCCCCAGGCCAAATGACGAGCTCATGTCCCCTGCGGTCACTTAGCTATCTGT
TCTCAATCCCTGAGGTCACACAGCCTAGCTAGATAGTGGGGGCAACCCACACCAGCCATG
GAATCATATCTGTACACCATCAAACAAGCGTTTCGAAGCTGCGCCAGTCCTTGTGGGTCA
GCAACGCCCGGTGACCACTAAGCCAACCCGGCTTGTCTCGGAGAGCCCGAAGACACCTTT
TTTCGATTTTACCTGAATCCGCACGTTTCCCCTTTGTCGGGACACCCGGCAAACTACTCG
TCGGTCCCTCTTAGTTGGCGAAATTTGCAAGGTTTATCACGGTCGAATGAGAGCGGCGAT
GGCCACATTGATACTTCGCCCAATTTCGCCCTGACCCAGGTAACAATTGAGACACGCACC
TCGTCAAGTCCTAAGCCTACGTCGCGTAGGCTCCGGGTCACAACCTCGATATTTGCAAGG
AGAACACTGGATACCGATATCGGCACCCATTCGTGGTGCCTATCATTGAAACTAAACCCA
AGCATACCCCAAGCAAATCAGAGTCGAAGGCCTGCCACTGATCGCTGCATGTCTCAGAGG
AGATGTGTGAAAGCCACAAACTTAACGTTCTCCCCCCATCGGTTACCTTCTAGCCCGCCA
CTGAACAGCGACACGGCGGTCGCTTGCTCACGAGGATAACAAGGAATAGTCCAGGTGAAT
GGTGTGCTAGTGAACAACTGAGGAAATCATAGTGTACAATAATTCTATCTAGTGGATGTC
ATATTTGCGGTGCCAAAATCACTCGTCGATAAGCTCGGATTGTTCAACGTCAACCGAATC
ACGTGTTATAAGTCGGTTGTACGTTTGGCGGTGCCGTCAATGCCGCACTGAGCAATAATA
TAGACGAGCATCGCCATTATTTGCGTCTCGCCGGGTGTTCGCACAGCCAATATCGATACT
CGGCTCGTCATATGCTGGGGGGGCAGCTTAAGAGACTCTAGTCTCGTTTATTAACATAGC
TAAGGTCAGCAGCCTTTCTGGTCGGGGGCATCAACAATCCGGTGACGTGGCCCGGTAACG
GCCATGGAGGGGCGACACTCAAGCATTCTGGCCGAGATCTGCGAGCCCGTTTCTGGGCAG
CATCGTTAGCACCTGGATGTAAATCCGCTCCCGCGTTTCCGTCAGCTCACGGGAGTTTGC
GAGACGCGAGTGGGAACCGGGGACGGGGGCTCGCAGCAGCCAGGGCTGCCGACACTCGAC
ATGAGCGGCGTGCCGTCGCCCTCACTCACGTAACAGATTTATGGGAGAAGAGTATGGTGC
CCACTTGATCTTATATATCGGGGAAGGCCGAGGCACGCTAGATCAGTGCTGAATGCGACG
TTTCCTTGGGGGAGGGGCAAGCGGAATAGTGGTACCAGAGGAGAAGGCGTTACACGGTCG
AAAATGGGTTCCGGACGGGTTACTGGGCGGCAACTGCCGCTGGAATCAGCGCACCAGCAG
ATCCTACACACGGGAGTGCAGAAGTTTTCGGCCTAATGCTGACCCCGGGGTCTGTTCTGA
GCCGCACGGGCCATCAGATCTGCTGTACGAGGTCGGTCACGCCTCTAGTCTTGCTAGTAG
CCGCGGGTCGTGGCTCGCTATTCTCACTTTGTCGAATGCGCCGAGGAGTGGGGAAGAACC
AAAAAAACGACAACCATCACCTGTCTGAGGGGTCTGCGGAGCCAACTTCTAAGCTAGCAC
ATGTTGAGCGAAGCAAGTCATGCACTGAATATGGATGTAGGCAATTGTCAAGACTAATGA
GCTCCAGAGCCTTAGGTTAAGACCTATGACCGCGCACGAGGAAATGATGTATGATAACGC
ATTACCTAGCCAGAACTGAGTTCCGGTAGGAAATCGGTTCACACGCTCACAATGATGAGC
ACTCGATAGGGCCACGTATTGAATGCCCGGGCAGCCTCGGATGCTTGGGCGTATTAGCTT
GCTGGCCAGTCCACCTCAAGGAGCATGGAGCGCCGAAAACCATGAGCGTTCCGCCGACAA
ACCCCCATCCTCCCTCTGGAACCCGGAGGTTAGCGGTTCAACTGGCGCGGGGCCCGACGT
GGCCCGCGACCGATAAGCGGGCCGGTCGACAGGAACTCACTGAGGGGATAATCAGTTCCG
CCTCTGACGATTCCTGCCCAGGAAGTTGTGTTACCTGCAGGTCCCCTAGGGAGAGTACCT
GCTCAGACTTCTAGGTAACGAGACCCGGGAGGGCACACTCGGGGGAGGAGGCTAGTTTAC
TAGCCTCGTGGGTAGAACCCCCCTGGCAAGCTGCCCAGCACTCTGGTCCGCATGGGCGTT
CTTAGTCACCGGCCCTTTTCCAGCCGACCTATTCTGGCCGGCCCATCCATTCCCTATGGG
TGAGGTTGCGATCCGTCGGGGAATGGGGGTGAAGTCGAAGGCTAAGAGGCGTAGGCATAG
CCGCTGTTCTCACCGCGTTAACGAACACGCACGGCATTCCCACACGGATGAGTAGGGGCT
TACCAGTGGAAGTACGCCGTAAATCCATTCCTAAGGTGCGAAAGTGAGCCGGCGAGCAAG
TGGATGAGGTCGGGATGCCACAACTGGACACCTCGGTTTGCAGTTCCGTAACCGAGCGAG
TAACCTAATAGGAGGTACAGAATCTTAATATAGTGTAGCTGAAAACAGTGGCGTCTCAAG
GTCCGACGCGGGCACCAAGAGACTTAGTGCAAATTGGACGGCTCATAGTCTCTAAACACG
TGAGGCTTGCGCCCGCCCCCTGGGGCCGAAGACCGTCCCGATCGCCAAGCTGCGGTATAG
CTAATCCTCGTAGAGACGCCAACCCCTAACAGTCCGGAGACACGGAAGCTGCGCGGACAT
GAGATATGGGTCTGGATCATCATTGACCGGATACGTCACTGGTGTGAGTGCGTTCATGGA
GGTGCCGCACTGGAGCAACTGCAGACCTATGGACATACGGGGGGGCTGTAGATCTTTACA
GCCTGTACGACGCCCCGGCTGGACTCGCCAACGCAGTTCCCTATACTAGGTACAAGGATT
CGACCGGCGCGTATTATCCCGTAACCTGGAGCGCGGCGCTAGCCCGCTTACGCTCTATCG
TAGGGGAGGAACAGATAAGGATCGTCAGCCGCCGACCCGGAGAGCCTAAGCCATCAACTA
TTCGGCATCCTCCAGGTACGCCTACGAGTCACCTTGGCAGATGGGGGTCAGGGCCATAAC
AGTATTATGGTGGCAACACGTCTCATTCTTGGTGAGTAGTGCCCAATAGTCAACTTTTTC
TTTGACTTAATTGGGCACGTACTGCGACAATATCAGACGGAGTGACCCCACCGTTCGAAG
TCTCCAGAGGGACCCACGCGTATACGGAAGATCTACGAACTGTCGCACCGTAGCAGAGGA
CATCTAGCCACCCTCCTCCTTCGGGATGTGACGGGGGTGCACCCCTCGTCCCCCCCAGCG
TGCTAGCATGTAGGGGCTACAGTAGCTGGTAGCGGTGAGGTCGGCGAGCGAAAGAAAAGG
CGTATCGCAAGGGGTGAAGTGCTTAGGCTTGAATGTTGCATATTTTTCCCGAGGAAAGGC
TTTTGGTGGAGGAGGCCCGAAGTAGTCACGCCCGTTGCCTCTTCTATAGGGGGTAGTTGT
AGATGTTTATAATCAGACGACGTGGCTCCATACTGTTGTTTAGGCGCTCGCCACAGCTGT
CCATGGTGGCGCAGCCCACCCTAGATCAATCCGTCTACTAAAAAAAGTGACGACGCGCTA
GGTATTCATGGAGGCTAGTATAAAAGACTCAGCTGAGAAGCGTCGTAGATGCTCCCGGAG
GAGGCGTAAAACTGGACCTTTGAGGACCGAACGTTTCTCAGACATAGACTGGGGGCGGGC
TGCGAAACGGAGATGAAAACGGGATGCCAAAAGGAGCAGGGGTCTTTGACGCGCTCCAGC
GATAGAAATCAGCCGACAATCTGGCCAGTCGGATTACTACAGCCCCACCAAGCGCGCCCC
GAATGGAGGCGAGGGTACCAAGAAACGAAGACTGGCGGATCCAGTAGAAGCCGTTAACGA
AGAAGGCAGCCTCAAGAGTAAACGTTGGGGGGGCGAGCGGCGTGGGAGGGCCGTAAAGCA
TGGACCTCACTGCCCCCCGATCACGCCGGGGGCGGGCGGAGACCAACGACGACGCTTCGC
GTAGGCCCTCACGACGGTAATAACGGCAGGCTTAGGAGAAAGTCAGTTCCGGAGTTCGGC
ACTCGGCGCACAAGTTCGAACAGCCGGGCAGGGCGCAAGTAGTTGACTGTTTCTGACGGC
CACGGCTTCGCAGTCAGTCTCACATAGCCATCTTGGGAACGCTACTGCCCATCCTTGCGG
CGTCAACCAGGAACTCTGCGTGGGCGTCCGCAGAAGCCCGATATAATGTCTGAGGTTTCA
TAATAGCCATTTGAGCGTTAGGTACGGCGTTGAGAAGACTGACTTCTTTCCACACGAATG
GGAGGAAAAAGGCGGTACGAGTGTTTCAAGCAACCAAACGCCCCTCCCCTCTCCGCGACC
AGCGACGAAGGATTACCTAAGCAACGCTTTTTCGCGTAAATTATACTGGGACAATGAGCC
AGAGGACAGGTTCACTAGGACTAGTACCCCGGTACCAACACTTATCCACAGCGAGGGGGT
ATGTAGCCTTGGTCAATACTTGCGCTCAGGGCCAGCGTGTAGTGAACAGTCGCAAGCCGA
AGCCTCAGACTGCGTCAGGCGGCTTTTGAGGAGTACGAAACCGGCTCCACCGGCCAGCAG
CTAGTCATTAAAGGATGTGAACGGAAAGCGCCGACATCCGAGTTCGCACGTACTCAGGTG
AAGGTCGGCGCTTGCGGGGGACGACTACCGACTGGTGGTCCACGCAGGAGAGGCGAGGTT
GAATGTGAACGAGGAGGTCGCCTGTTTACGATGTCTGGGGCTACTTGGGACACTCTCGCA
ACCTTAACCTAGCTCAACCGTCGGCGGTGAGTTGTTTCTCAAATCCGTTTGCGCTGGGAG
AAGATTTTTCTTTCTGGATGTTTTTCGTTCTCCTTCTGTAGAATCTGAATTGGACGGTCA
GGCGTTGCAGGAGCCCCCGATCGTGGTGGTTTGCGGCTCACATATACGATTTGCTCCAAT
GCAGAACCACCTCGGCCACGTTCTCCCCCGCGATTTCGTATGGGGTCACAGCCCGCTGTG
GCCCGTTCGGAGTGAAGAGGGACGGAGCTACCGCCGTAATGGTTTTGCGCTGCGGTACAT
TCGTGAGTCCGACCCCCAAAGCCGTGAAGCATGTTCTACGCGGAGCCCCGCGCGGACCCC
TCTTTCCACCCGCATCCCTAACCCTTACGCCTGCGGATGCCGACTTGAGCTGCTAGTAAC
GACGTAGTGTGTCCGAGGCCATTGTATCGCGCCCTCAATCTAAGTTTTTGAGCTCGGTCC
CCAACCCTAGGCGCGCGGGCCCCGTGTGGGACTGTCTCATGGGCTTCCTGTAAAAGCGGC
ACGTGTTGAGCGTTTAGCATCTCTAGTCGTTGCATCACGATAGCGAGGGGGACCGGTCGA
ATGCTTCGGGCTTCGTCTTTCCTGTGTTTATCGTATCGTGGAGATTCACCTAAATCCTTC
GGTCGCTATGGTTACGGCAGGTGTCCCTCTGCTCCGTTCGTACAGCGGGACTTGGGTAGG
GATTTAATTACTGCTTCTCCATGAGGCGGTGCACGACCCGTCTCGTCGACCGGGATCAGG
CCCCCTCTTGTCGTCATGCTTCGGCTCATAGCACAACAACGGCGGAATGAACATTCCAGT
GACACGGCCCGGGGTCAAATCAGTACCTTACAGCGCAAGTGTTAGAAGTGGTGCTACGCA
TCCATCCCTACTAGATACGGCCGCGAGGCCATTTGGTGCAACAACGGTCCGTACTTGTGT
ACGGGTTCGCCCTACATCGCACAGTTAGCGCCTGCTCTCCGTAAATGAACCAGCCGCTAT
ATAACGATGTTATGCTTATGCGCGCACGGGAAGACTGATTTGGGGTAGTCGCTCTCGTGG
TTGCCTCCAGGCTGCTCGATGTGCCGCCGACGGTGAGAGCGTGTTGGTCAAAGTGGACCG
GGCGGCATGGCGACCTCCAAGCGGTACGAGATGGGATCCGCCATACCACCCTTACGGGAA
TAGCCCATGCTTAGTAGCTCTTCCTCCATCGGCCTTGGCTCAGTCATGCGTAATCCCGTC
CCCTCATGTTTCCTGCGTCTCGGCCTCCGTCCAATCGCTTCCTCCGAGGGTGTGGGACTC
AATAAGATTTTAAATCGTTTTCAGTTCGGCAACAACAGCTTCGAGTTCGGAGACTTTACC
GTGCCTCCACCCGCCTGTAGATCTGGCAACGGACTCCGCGCTCCACTAGTATGTGTACCG
CCTGAAAGGGAGTCTTCGACCAATGGACGCCAATGTTTCGGAAGGTGTTCCTCGGACGAA
TACGCCTCTAACGTGGACGCGCAGCGTGAGGAAAAGCACTTCTCTTCGGCGTGCCTGTGC
CGTACGCATGGAGACCCTGAGTCTGGCATGTCGGTTGGAACGATAGGGTCCCGCGTTCAT
TGCTCCATCAACCGGTAATAATAAGCTCCTGGGCTCTACGAACACCACGGCTTCCCTGGG
AGCGTGGACTCCCCGGTTTTGAAAGATACCGTGCAGCCGTCTGCGGCCAGGCCTCGACGT
GAAATCGACCGGTACACCCAAGGAAATCCGCGGCTGTCGTATACCCCTGCCAAAGACGCA
AGTGCCTGAGGCCGCTTCCCCTCGCTTCCTGAATACCACCGTGTACACAATACCGTTATT
TAGTGGTGTGTAGGACACCACCGCCATAAACCAGACTTATCCCTACCCATACGTGCCACA
AAACGTCCTCAGGCCGTTACCGCCACGCCGGGACCTCAGCCTCGCACCCTCCTCCTTTTC
TCTTCTAGCTCCGTTGCTTAAGTCGTCGCACCCAATCACCCGGCAGTCGGACTGCGCGTT
GCTCACAAGCTGACTTCCTGCTCCCCCACGAAACGGGTCGTTAGTACTCATTCGCGTCTT
GCTCGACCCAAAGGTCCCTGTTTTCAATCACTCGAAAACGCTAGACTCCTCTACTGTACT
TGTGAGTGGTTAAAGCACACAAGCCGTCACTCCGTTCGCGCCCGCCGCCCTGGCCTTCGA
ACACGCCGCCCAGCCTGGCGCACGTCGGTCGAAGCCGCAGTTGCCGCACTCAGACCTCAG
TACTCGTGGCCCGCCCTCATAGAGTCGAGTGAACTTTCTACCCTTCGACCCGTCCGTTCT
CCGCGGCCCCCGTAGGAGGCCACACTATGTCACGACCCTATGATTCAGACTATAGCGACA
ACATGCAGAGCTAAGGGTTTCTGTCCACCCACGTCTTGGCGACCGGCCTGTCCGTCGCAT
GGCTGGAAGCTAGGCGCAGAGCACACACGACAAGGAAAATGTAGTATGCAAGAACTCCTT
GACGCTCCACATTCATCCTATCGCATCTTCGGCATAAGCCGGCAAGGTGGGCTGGTGCGT
ATGCCCTGGCATGGGCGGCCTATTATGGGAAGCGGAGTCGCGCGCATTTCGGGGATTTTG
GTGTCTCTTCGCAATTCCGCTTCGCGTCTTACCCAAACTCGCCACCTAGCGTCCGTTGCG
TCTAAACGATGGGTTCGTATGGGCTTCACTCTTGGCACTGTAATGTGTGACAGCCCTGTC
CAGGCAGTCTAGCCGCTACCCCTAGGTGTCAGGTGTGGGGAATAATTCTGGGCAATATAC
CGCGAAATCTAATCACTGCTCACCGTAACTGTTCCTGTGATCCCTTGTGCGCTAGCGAGT
ACTCCGAAGCGCACAGTCGCGCTTCAGCGGATCGCACCATATGTAGGGGACGCATGTGAG
AGCAGGTCGTGCTTCAACTCTAGGCGAGATTACGCACCATTTCGCATTCCGTGACTCGCG
CGCCTGGTGTGACGTGTACTTTCGATTGGTCTCTTCACCGCTCAGACTCGAAGTTACCTG
CGGTACATCAAAGACTGAAAAAGCC
>SRR350033 <unknown description>
CGGAGAGCTCCCCAGGCCAAATGACGAGCTCATGTCCCCTGCGGTCACTTAGCTATCTGT
TCTCAATCCCTGAGGTCACACAGCCTAGCTAGATAGTGGGGGCAACCCACACCAGCCATG
GAATCATATCTGTACACCATCAAACAAGCGTTTCGAAGCTGCGCCAGTCCTTGTGGGTCA
GCAACGCCCGGTGACCACTAAGCCAACCCGGCTTGTCTCGGAGAGCCCGAAGACACCTTT
TTTCGATTTTACCTGAATCCGCACGTTTCCCCTTTGTCGGGACACCCGGCAAACTACTCG
TCGGTCCCTCTTAGTTGGCGAAATTTGCAAGGTTTATCACGGTCGAATGAGAGCGGCGAT
GGCCACATTGATACTTCGCCCAATTTCGCCCTGACCCAGGTAACAATTGAGACACGCACC
TCGTCAAGTCCTAAGCCTACGTCGCGTAGGCTCCGGGTCACAACCTCGATATTTGCAAGG
AGAACACTGGATACCGATATCGGCACCCATTCGTGGTGCCTATCATTGAAACTAAACCCA
AGCATACCCCAAGCAAATCAGAGTCGAAGGCCTGCCACTGATCGCTGCATGTCTCAGAGG
AGATGTGTGAAAGCCACAAACTTAACGTTCTCCCCCCATCGGTTACCTTCTAGCCCGCCA
CTGAACAGCGACACGGCGGTCGCTTGCTCACGAGGATAACAAGGAATAGTCCAGGTGAAT
GGTGTGCTAGTGAACAACTGAGGAAATCATAGTGTACAATAATTCTATCTAGTGGATGTC
ATATTTGCGGTGCCAAAATCACTCGTCGATAAGCTCGGATTGTTCAACGTCAACCGAATC
ACGTGTTATAAGTCGGTTGTACGTTTGGCGGTGCCGTCAATGCCGCACTGAGCAATAATA
TAGACGAGCATCGCCATTATTTGCGTCTCGCCGGGTGTTCGCACAGCCAATATCGATACT
CGGCTCGTCATATGCTGGGGGGGCAGCTTAAGAGACTCTAGTCTCGTTTATTAACATAGC
TAAGGTCAGCAGCCTTTCTGGTCGGGGGCATCAACAATCCGGTGACGTGGCCCGGTAAAG
GCCATGGAGGGGCGACACTCAAGCATTCTGGCCGAGATCTGCGAGCCCGTTTCTGGGCAG
CATCGTTAGCACCTGGATGTAAATCCGCTCCCGCGTTTCCGTCAGCTCACGGGAGTTTGC
GAGACGCGAGTGGGAACCGGGGACGGGGGCTCGCAGCAGCCAGGGCTGCCGACACTCGAC
ATGAGCGGCGTGCCGTCGCCCTCACTCACGTAACAGATTTATGGGAGAAGAGTATGGTGC
CCACTTGATCTTATATATCGGGGAAGGCCGAGGCACGCTAGATCAGTGCTGAATGCGACG
TTTCCTTGGGGGAGGGGCAAGCGGAATAGTGGTACCAGAGGAGAAGGCGTTACACGGTCG
AAAATGGGTTCCGGACGGGTTACTGGGCGGCAACTGCCGCTGGAATCAGCGCACCAGCAG
ATCCTACACACGGGAGTGCAGAAGTTTTCGGCCTAATGCTGACCCCGGGGTCTGTTCTGA
GCCGCACGGGCCATCAGATCTGCTGTACGAGGTCGGTCACGCCTCTAGTCTTGCTAGTAG
CCGCGGGTCGTGGCTCGCTATTCTCACTTTGTCGAATGCGCCGAGGAGTGGGGAAGAACC
AAAAAAACGACAACCATCACCTGTCTGAGGGGTCTGCGGAGCCAACTTCTAAGCTAGCAC
ATGTTGAGCGAAGCAAGTCATGCACTGAATATGGATGTAGGCAATTGTCAAGACTAATGA
GCTCCAGAGCCTTAGGTTAAGACCTATGACCGCGCACGAGGAAATGATGTATGATAACGC
ATTACCTAGCCAGAACTGAGTTCCGGTAGGAAATCGGTTCACACGCTCACAATGATGAGC
ACTCGATAGGGCCACGTATTGAATGCCCGGGCAGCCTCGGATGCTTGGGCGTATTAGCTT
GCTGGCCAGTCCACCTCAAGGAGCATGGAGCGCCGAAAACCATGAGCGTTCCGCCGACAA
ACCCCCATCCTCCCTCTGGAACCCGGAGGTTAGCGGTTCAACTGGCGCGGGGCCCGACGT
GGCCCGCGACCGATAAGCGGGCCGGTCGACAGGAACTCACTGAGGGGATAATCAGTTCCG
CCTCTGACGATTCCTGCCCAGGAAGTTGTGTTACCTGCAGGTCCCCTAGGGAGAGTACCT
GCTCAGACTTCTAGGTAACGAGACCCGGGAGGGCACACTCGGGGGAGGAGGCTAGTTTAC
TAGCCTCGTGGGTAGAACCCCCCTGGCAAGCTGCCCAGCACTCTGGTCCGCATGGGCGTT
CTTAGTCACCGGCCCTTTTCCAGCCGACCTATTCTGGCCGGCCCATCCATTCCCTATGGG
TGAGGTTGCGATCCGTCGGGGAATGGGGGTGAAGTCGAAGGCTAAGAGGCGTAGGCATAG
CCGCTGTTCTCACCGCGTTAACGAACACGCACGGCATTCCCACACGGATGAGTAGGGGCT
TACCAGTGGAAGTACGCCGTAAATCCATTCCTAAGGTGCGAAAGTGAGCCGGCGAGCAAG
TGGATGAGGTCGGGATGCCACAACTGGACACCTCGGTTTGCAGTTCCGTAACCGAGCGAG
TAACCTAATAGGAGGTACAGAATCTTAATATAGTGTAGCTGAAAACAGTGGCGTCTCAAG
GTCCGACGCGGGCACCAAGAGACTTAGTGCAAATTGGACGGCTCATAGTCTCTAAACACG
TGAGGCTTGCGCCCGCCCCCTGGGGCCGAAGACCGTCCCGATCGCCAAGCTGCGGTATAG
CTAATCCTCGTAGAGACGCCAACCCCTAACAGTCCGGAGACACGGAAGCTGCGCGGACAT
GAGATATGGGTCTGGATCATCATTGACCGGATACGTCACTGGTGTGAGTGCGTTCATGGA
GGTGCCGCACTGGAGCAACTGCAGACCTATGGACATACGGGGGGGCTGTAGATCTTTACA
GCCTGTACGACGCCCCGGCTGGACTCGCCAACGCAGTTCCCTATACTAGGTACAAGGATT
CGACCGGCGCGTATTATCCCGTAACCTGGAGCGCGGCGCTAGCCCGCTTACGCTCTATCG
TAGGGGAGGAACAGATAAGGATCGTCAGCCGCCGACCCGGAGAGCCTAAGCCATCAACTA
TTCGGCATCCTCCAGGTACGCCTACGAGTCACCTTGGCAGATGGGGGTCAGGGCCATAAC
AGTATTATGGTGGCAACACGTCTCATTCTTGGTGAGTAGTGCCCAATAGTCAACTTTTTC
TTTGACTTAATTGGGCACGTACTGCGACAATATCAGACGGAGTGACCCCACCGTTCGAAG
TCTCCAGAGGGACCCACGCGTATACGGAAGATCTACGAACTGTCGCACCGTAGCAGAGGA
CATCTAGCCACCCTCCTCCTTCGGGATGTGACGGGGGTGCACCCCTCGTCCCCCCCAGCG
TGCTAGCATGTAGGGGCTACAGTAGCTGGTAGCGGTGAGGTCGGCGAGCGAAAGAAAAGG
CGTATCGCAAGGGGTGAAGTGCTTAGGCTTGAATGTTGCATATTTTTCCCGAGGAAAGGC
TTTTGGTGGAGGAGGCCCGAAGTAGTCACGCCCGTTGCCTCTTCTATAGGGGGTAGTTGT
AGGTGTTTATAATCAGACGACGTGGCTCCATACTGTTGTTTAGGCGCTCGCCACAGCTGT
CCATGGTGGCGCAGCCCACCCTAGATCAATCCGTCTACTAAAAAAAGTGACGACGCGCTA
GGTATTCATGGAGGCTAGTATAAAAGACTCAGCTGAGAAGCGTCGTAGATGCTCCCGGAG
GAGGCGTAAAACTGGACCTTTGAGGACCGAACGTTTCTCAGACATAGACTGGGGGCGGGC
TGCGAAACGGAGATGAAAACGGGATGCCAAAAGGAGCAGGGGTCTTTGACGCGCTCCAGC
GATAGAAATCAGCCGACAATCTGGCCAGTCGGATTACTACAGCCCCACCAAGCGCGCCCC
GAATGGAGGCGAGGGTACCAAGAAACGAAGACTGGCGGATCCAGTAGAAGCCGTTAACGA
AGAAGGCAGCCTCAAGAGTAAACGTTGGGGGGGCGAGCGGCGTGGGAGGGCCGTAAAGCA
TGGACCTCACTGCCCCCCGATCACGCCGGGGGCGGGCGGAGACCAACGACGACGCTTCGC
GTAGGCCCTCACGACGGTAATAACGGCAGGCTTAGGAGAAAGTCAGTTCCGGAGTTCGGC
ACTCGGCGCACAAGTTCGAACAGCCGGGCAGGGCGCAAGTAGTTGACTGTTTCTGACGGC
CACGGCTTCGCAGTCAGTCTCACATAGCCATCTTGGGAACGCTACTGCCCATCCTTGCGG
CGTCAACCAGGAACTCTGCGTGGGCGTCCGCAGAAGCCCGATATAATGTCTGAGGTTTCA
TAATAGCCATTTGAGCGTTAGGTACGGCGTTGAGAAGACTGACTTCTTTCCACACGAATG
GGAGGAAAAAGGCGGTACGAGTGTTTCAAGCAACCAAACGCCCCTCCCCTCTCCGCGACC
AGCGACGAAGGATTACCTAAGCAACGCTTTTTCGCGTAAATTATACTGGGACAATGAGCC
AGAGGACAGGTTCACTAGGACTAGTACCCCGGTACCAACACTTATCCACAGCGAGGGGGT
ATGTAGCCTTGGTCAATACTTGCGCTCAGGGCCAGCGTGTAGTGAACAGTCGCAAGCCGA
AGCCTCAGACTGCGTCAGGCGGCTTTTGAGGAGTACGAAACCGGCTCCACCGGCCAGCAG
CTAGTCATTAAAGGATGTGAACGGAAAGCGCCGACATCCGAGTTCGCACGTACTCAGGTG
AAGGTCGGCGCTTGCGGGGGACGACTACCGACTGGTGGTCCACGCAGGAGAGGCGAGGTT
GAATGTGAACGAGGAGGTCGCCTGTTTACGATGTCTGGGGCTACTTGGGACACTCTCGCA
ACCTTAACCTAGCTCAACCGTCGGCGGTGAGTTGTTTCTCAAATCCGTTTGCGCTGGGAG
AAGATTTTTCTTTCTGGATGTTTTTCGTTCTCCTTCTGTAGAATCTGAATTGGACGGTCA
GGCGTTGCAGGAGCCCCCGATCGTGGTGGTTTGCGGCTCACATATACGATTTGCTCCAAT
GCAGAACCACCTCGGCCACGTTCTCCCCCGCGATTTCGTATGGGGTCACAGCCCGCTGTG
GCCCGTTCGGAGTGAAGAGGGACGGAGCTACCGCCGTAATGGTTTTGCGCTGCGGTACAT
TCGTGAGTCCGACCCCCAAAGCCGTGAAGCATGTTCTACGCGGAGCCCCGCGCGGACCCC
TCTTTCCACCCGCATCCCTAACCCTTACGCCTGCGGATGCCGACTTGAGCTGCTAGTAAC
GACGTAGTGTGTCCGAGGCCATTGTATCGCGCCCTCAATCTAAGTTTTTGAGCTCGGTCC
CCAACCCTAGGCGCGCGGGCCCCGTGTGGGACTGTCTCATGGGCTTCCTGTAAAAGCGGC
ACGTGTTGAGCGTTTAGCATCTCTAGTCGTTGCATCACGATAGCGAGGGGGACCGGTCGA
ATGCTTCGGGCTTCGTCTTTCCTGTGTTTATCGTATCGTGGAGATTCACCTAAATCCTTC
GGTCGCTATGGTTACGGCAGGTGTCCCTCTGCTCCGTTCGTACAGCGGGACTTGGGTAGG
GATTTAATTACTGCTTCTCCATGAGGCGGTGCACGACCCGTCTCGTCGACCGGGATCAGG
CCCCCTCTTGTCGTCATGCTTCGGCTCATAGCACAACAACGGCGGAATGAACATTCCAGT
GACACGGCCCGGGGTCAAATCAGTACCTTACAGCGCAAGTGTTAGAAGTGGTGCTACGCA
TCCATCCCTACTAGATACGGCCGCGAGGCCATTTGGTGCAACAACGGTCCGTACTTGTGT
ACGGGTTCGCCCTACATCGCACAGTTAGCGCCTGCTCTCCGTAAATGAACCAGCCGCTAT
ATAACGATGTTATGCTTATGCGCGCACGGGAAGACTGATTTGGGGTAGTCGCTCTCGTGG
TTGCCTCCAGGCTGCTCGATGTGCCGCCGACGGTGAGAGCGTGTTGGTCAAAGTGGACCG
GGCGGCATGGCGACCTCCAAGCGGTACGAGATGGGATCCGCCATACCACCCTTACGGGAA
TAGCCCATGCTTAGTAGCTCTTCCTCCATCGGCCTTGGCTCAGTCATGCGTAATCCCGTC
CCCTCATGTTTCCTGCGTCTCGGCCTCCGTCCAATCGCTTCCTCCGAGGGTGTGGGACTC
AATAAGATTTTAAATCGTTTTCAGTTCGGCAACAACAGCTTCGAGTTCGGAGACTTTACC
GTGCCTCCACCCGCCTGTAGATCTGGCAACGGACTCCGCGCTCCACTAGTATGTGTACCG
CCTGAAAGGGAGTCTTCGACCAATGGACGCCAATGTTTCGGAAGGTGTTCCTCGGACGAA
TACGCCTCTAACGTGGACGCGCAGCGTGAGGAAAAGCACTTCTCTTCGGCGTGCCTGTGC
CGTACGCATGGAGACCCTGAGTCTGGCATGTCGGTTGGAACGATAGGGTCCCGCGTTCAT
TGCTCCATCAACCGGTAATAATAAGCTCCTGGGCTCTACGAACACCACGGCTTCCCTGGG
AGCGTGGACTCCCCGGTTTTGAAAGATACCGTGCAGCCGTCTGCGGCCAGGCCTCGACGT
GAAATCGACCGGTACACCCAAGGAAATCCGCGGCTGTCGTATACCCCTGCCAAAGACGCA
AGTGCCTGAGGCCGCTTCCCCTCGCTTCCTGAATACCACCGTGTACACAATACCGTTATT
TAGTGGTGTGTAGGACACCACCGCCATAAACCAGACTTATCCCTACCCATACGTGCCACA
AAACGTCCTCAGGCCGTTACCGCCACGCCGGGACCTCAGCCTCGCACCCTCCTCCTTTTC
TCTTCTAGCTCCGTTGCTTAAGTCGTCGCACCCAATCACCCGGCAGTCGGACTGCGCGTT
GCTCACAAGCTGACTTCCTGCTCCCCCACGAAACGGGTCGTTAGTACTCATTCGCGTCTT
GCTCGACCCAAAGGTCCCTGTTTTCAATCACTCGAAAACGCTAGACTCCTCTACTGTACT
TGTGAGTGGTTAAAGCACACAAGCCGTCACTCCGTTCGCGCCCGCCGCCCTGGCCTTCGA
ACACGCCGCCCAGCCTGGCGCACGTCGGTCGAAGCCGCAGTTGCCGCACTCAGACCTCAG
TACTCGTGGCCCGCCCTCATAGAGTCGAGTGAACTTTCTACCCTTCGACCCGTCCGTTCT
CCGCGGCCCCCGTAGGAGGCCACACTATGTCACGACCCTATGATTCAGACTATAGCGACA
ACATGCAGAGCTAAGGGTTTCTGTCCACCCACGTCTTGGCGACCGGCCTGTCCGTCGCAT
GGCTGGAAGCTAGGCGCAGAGCACACACGACAAGGAAAATGTAGTATGCAAGAACTCCTT
GACGCTCCACATTCATCCTATCGCATCTTCGGCATAAGCCGGCAAGGTGGGCTGGTGCGT
ATGCCCTGGCATGGGCGGCCTATTATGGGAAGCGGAGTCGCGCGCATTTCGGGGATTTTG
GTGTCTCTTCGCAATTCCGCTTCGCGTCTTACCCAAACTCGCCACCTAGCGTCCGTTGCG
TCTAAACGATGGGTTCGTATGGGCTTCACTCTTGGCACTGTAATGTGTGACAGCCCTGTC
CAGGCAGTCTAGCCGCTACCCCTAGGTGTCAGGTGTGGGGAATAATTCTGGGCAATATAC
CGCGAAATCTAATCACTGCTCACCGTAACTGTTCCTGTGATCCCTTGTGCGCTAGCGAGT
ACTCCGAAGCGCACAGTCGCGCTTCAGCGGATCGCACCATATGTAGGGGACGCATGTGAG
AGCAGGTCGTGCTTCAACTCTAGGCGAGATTACGCACCATTTCGCATTCCGTGACTCGCG
CGCCTGGTGTGACGTGTACTTTCGATTGGTCTCTTCACCGCTCAGACTCGAAGTTACCTG
CGGTACATCAAAGACTGAAAAAGCC
>SRR350034 <unknown description>
CGGAGAGCTCCCCAGGCCAAATGACGAGCTCATGTCCCCTGCGGTCACTTAGCTATCTGT
TCTCAATCCCTGAGGTCACACAGCCTAGCTAGATAGTGGGGGCAACCCACACCAGCCATG
GAATCATATCTGTACACCATCAAACAAGCGTTTCGAAGCTGCGCCAGTCCTTGTGGGTCA
GCAACGCCCGGTGACCACTAAGCCAACCCGGCTTGTCTCGGAGAGCCCGAAGACACCTTT
TTTCGATTTTACCTGAATCCGCACGTTTCCCCTTTGTCGGGACACCCGGCAAACTACTCG
TCGGTCCCTCTTAGTTGGCGAAATTTGCAAGGTTTATCACGGTCGAATGAGAGCGGCGAT
GGCCACATTGATACTTCGCCCAATTTCGCCCTGACCCAGGTAACAATTGAGACACGCACC
TCGTCAAGTCCTAAGCCTACGTCGCGTAGGCTCCGGGTCACAACCTCGATATTTGCAAGG
AGAACACTGGATACCGATATCGGCACCCATTCGTGGTGCCTATCATTGAAACTAAACCCA
AGCATACCCCAAGCAAATCAGAGTCGAAGGCCTGCCACTGATCGCTGCATGTCTCAGAGG
AGATGTGTGAAAGCCACAAACTTAACGTTCTCCCCCCATCGGTTACCTTCTAGCCCGCCA
CTGAACAGCGACACGGCGGTCGCTTGCTCACGAGGATAACAAGGAATAGTCCAGGTGAAT
GGTGTGCTAGTGAACAACTGAGGAAATCATAGTGTACAATAATTCTATCTAGTGGATGTC
ATATTTGCGGTGCCAAAATCACTCGTCGATAAGCTCGGATTGTTCAACGTCAACCGAATC
ACGTGTTATAAGTCGGTTGTACGTTTGGCGGTGCCGTCAATGCCGCACTGAGCAATAATA
TAGACGAGCATCGCCATTATTTGCGTCTCGCCGGGTGTTCGCACAGCCAATATCGATACT
CGGCTCGTCATATGCTGGGGGGGCAGCTTAAGAGACTCTAGTCTCGTTTATTAACATAGC
TAAGGTCAGCAGCCTTTCTGGTCGGGGGCATCAACAATCCGGTGACGTGGCCCGGTAACG
GCCATGGAGGGGCGACACTCAAGCATTCTGGCCGAGATCTGCGAGCCCGTTTCTGGGCAG
CATCGTTAGCACCTGGATGTAAATCCGCTCCCGCGTTTCCGTCAGCTCACGGGAGTTTGC
GAGACGCGAGTGGGAACCGGGGACGGGGGCTCGCAGCAGCCAGGGCTGCCGACACTCGAC
ATGAGCGGCGTGCCGTCGCCCTCACTCACGTAACAGATTTATGGGAGAAGAGTATGGTGC
CCACTTGATCTTATATATCGGGGAAGGCCGAGGCACGCTAGATCAGTGCTGAATGCGACG
TTTCCTTGGGGGAGGGGCAAGCGGAATAGTGGTACCAGAGGAGAAGGCGTTACACGGTCG
AAAATGGGTTCCGGACGGGTTACTGGGCGGCAACTGCCGCTGGAATCAGCGCACCAGCAG
ATCCTACACACGGGAGTGCAGAAGTTTTCGGCCTAATGCTGACCCCGGGGTCTGTTCTGA
GCCGCACGGGCCATCAGATCTGCTTTACGAGGTCGGTCACGCCTCTAGTCTTGCTAGTAG
CCGCGGGTCGTGGCTCGCTATTCTCACTTTGTCGAATGCGCCGAGGAGTGGGGAAGAACC
AAAAAAACGACAACCATCACCTGTCTGAGGGGTCTGCGGAGCCAACTTCTAAGCTAGCAC
ATGTTGAGCGAAGCAAGTCATGCACTGAATATGGATGTAGGCAATTGTCAAGACTAATGA
GCTCCAGAGCCTTAGGTTAAGACCTATGACCGCGCACGAGGAAATGATGTATGATAACGC
ATTACCTAGCCAGAACTGAGTTCCGGTAGGAAATCGGTTCACACGCTCACAATGATGAGC
ACTCGATAGGGCCACGTATTGAATGCCCGGGCAGCCTCGGATGCTTGGGCGTATTAGCTT
GCTGGCCAGTCCACCTCAAGGAGCATGGAGCGCCGAAAACCATGAGCGTTCCGCCGACAA
ACCCCCATCCTCCCTCTGGAACCCGGAGGTTAGCGGTTCAACTGGCGCGGGGCCCGACGT
GGCCCGCGACCGATAAGCGGGCCGGTCGACAGGAACTCACTGAGGGGATAATCAGTTCCG
CCTCTGACGATTCCTGCCCAGGAAGTTGTGTTACCTGCAGGTCCCCTAGGGAGAGTACCT
GCTCAGACTTCTAGGTAACGAGACCCGGGAGGGCACACTCGGGGGAGGAGGCTAGTTTAC
TAGCCTCGTGGGTAGAACCCCCCTGGCAAGCTGCCCAGCACTCTGGTCCGCATGGGCGTT
CTTAGTCACCGGCCCTTTTCCAGCCGACCTATTCTGGCCGGCCCATCCATTCCCTATGGG
TGAGGTTGCGATCCGTCGGGGAATGGGGGTGAAGTCGAAGGCTAAGAGGCGTAGGCATAG
CCGCTGTTCTCACCGCGTTAACGAACACGCACGGCATTCCCACACGGATGAGTAGGGGCT
TACCAGTGGAAGTACGCCGTAAATCCATTCCTAAGGTGCGAAAGTGAGCCGGCGAGCAAG
TGGATGAGGTCGGGATGCCACAACTGGACACCTCGGTTTGCAGTTCCGTAACCGAGCGAG
TAACCTAATAGGAGGTACAGAATCTTAATATAGTGTAGCTGAAAACAGTGGCGTCTCAAG
GTCCGACGCGGGCACCAAGAGACTTAGTGCAAATTGGACGGCTCATAGTCTCTAAACACG
TGAGGCTTGCGCCCGCCCCCTGGGGCCGAAGACCGTCCCGATCGCCAAGCTGCGGTATAG
CTAATCCTCGTAGAGACGCCAACCCCTAACAGTCCGGAGACACGGAAGCTGCGCGGACAT
GAGATATGGGTCTGGATCATCATTGACCGGATACGTCACTGGTGTGAGTGCGTTCATGGA
GGTGCCGCACTGGAGCAACTGCAGACCTATGGACATACGGGGGGGCTGTAGATCTTTACA
GCCTGTACGACGCCCCGGCTGGACTCGCCAACGCAGTTCCCTATACTAGGTACAAGGATT
CGACCGGCGCGTATTATCCCGTAACCTGGAGCGCGGCGCTAGCCCGCTTACGCTCTATCG
TAGGGGAGGAACAGATAAGGATCGTCAGCCGCCGACCCGGAGAGCCTAAGCCATCAACTA
TTCGGCATCCTCCAGGTACGCCTACGAGTCACCTTGGCAGATGGGGGTCAGGGCCATAAC
AGTATTATGGTGGCAACACGTCTCATTCTTGGTAAGTAGTGCCCAATAGTCAACTTTTTC
TTTGACTTAATTGGGCACGTACTGCGACAATATCAGACGGAGTGACCCCACCGTTCGAAG
TCTCCAGAGGGACCCACGCGTATACGGAAGATCTACGAACTGTCGCACCGTAGCAGAGGA
CATCTAGCCACCCTCCTCCTTCGGGATGTGACGGGGGTGCACCCCTCGTCCCCCCCAGCG
TGCTAGCATGTAGGGGCTACAGTAGCTGGTAGCGGTGAGGTCGGCGAGCGAAAGAAAAGG
CGTATCGCAAGGGGTGAAGTGCTTAGGCTTGAATGTTGCATATTTTTCCCGAGGAAAGGC
TTTTGGTGGAGGAGGCCCGAAGTAGTCACGCCCGTTGCCTCTTCTATAGGGGGTAGTTGT
AGATGTTTATAATCAGACGACGTGGCTCCATACTGTTGTTTAGGCGCTCGCCACAGCTGT
CCATGGTGGCGCAGCCCACCCTAGATCAATCCGTCTACTAAAAAAAGTGACGACGCGCTA
GGTATTCATGGAGGCTAGTATAAAAGACTCAGCTGAGAAGCGTCGTAGATGCTCCCGGAG
GAGGCGTAAAACTGGACCTTTGAGGACCGAACGTTTCTCAGACATAGACTGGGGGCGGGC
TGCGAAACGGAGATGAAAACGGGATGCCAAAAGGAGCAGGGGTCTTTGACGCGCTCCAGC
GATAGAAATCAGCCGACAATCTGGCCAGTCGGATTACTACAGCCCCACCAAGCGCGCCCC
GAATGGAGGCGAGGGTACCAAGAAACGAAGACTGGCGGATCCAGTAGAAGCCGTTAACGA
AGAAGGCAGCCTCAAGAGTAAACGTTGGGGGGGCGAGCGGCGTGGGAGGGCCGTAAAGCA
TGGACCTCACTGCCCCCCGATCACGCCGGGGGCGGGCGGAGACCAACGACGACGCTTCGC
GTAGGCCCTCACGACGGTAATAACGGCAGGCTTAGGAGAAAGTCAGTTCCGGAGTTCGGC
ACTCGGCGCACAAGTTCGAACAGCCGGGCAGGGCGCAAGTAGTTGACTGTTTCTGACGGC
CACGGCTTCGCAGTCAGTCTCACATAGCCATCTTGGGAACGCTACTGCCCATCCTTGCGG
CGTCAACCAGGAACTCTGCGTGGGCGTCCGCAGAAGCCCGATATAATGTCTGAGGTTTCA
TAATAGCCATTTGAGCGTTAGGTACGGCGTTGAGAAGACTGACTTCTTTCCACACGAATG
GGAGGAAAAAGGCGGTACGAGTGTTTCAAGCAACCAAACGCCCCTCCCCTCTCCGCGACC
AGCGACGAAGGATTACCTAAGCAACGCTTTTTCGCGTAAATTATACTGGGACAATGAGCC
AGAGGACAGGTTCACTAGGACTAGTACCCCGGTACCAACACTTATCCACAGCGAGGGGGT
ATGTAGCCTTGGTCAATACTTGCGCTCAGGGCCAGCGTGTAGTGAACAGTCGCAAGCCGA
AGCCTCAGACTGCGTCAGGCGGCTTTTGAGGAGTACGAAACCGGCTCCACCGGCCAGCAG
CTAGTCATTAAAGGATGTGAACGGAAAGCGCCGACATCCGAGTTCGCACGTACTCAGGTG
AAGGTCGGCGCTTGCGGGGGACGACTACCGACTGGTGGTCCACGCAGGAGAGGCGAGGTT
GAATGTGAACGAGGAGGTCGCCTGTTTACGATGTCTGGGGCTACTTGGGACACTCTCGCA
ACCTTAACCTAGCTCAACCGTCGGCGGTGAGTTGTTTCTCAAATCCGTTTGCGCTGGGAG
AAGATTTTTCTTTCTGGATGTTTTTCGTTCTCCTTCTGTAGAATCTGAATTGGACGGTCA
GGCGTTGCAGGAGCCCCCGATCGTGGTGGTTTGCGGCTCACATATACGATTTGCTCCAAT
GCAGAACCACCTCGGCCACGTTCTCCCCCGCGATTTCGTATGGGGTCACAGCCCGCTGTG
GCCCGTTCGGAGTGAAGAGGGACGGAGCTACCGCCGTAATGGTTTTGCGCTGCGGTACAT
TCGTGAGTCCGACCCCCAAAGCCGTGAAGCATGTTCTACGCGGAGCCCCGCGCGGACCCC
TCTTTCCACCCGCATCCCTAACCCTTACGCCTGCGGATGCCGACTTGAGCTGCTAGTAAC
GACGTAGTGTGTCCGAGGCCATTGTATCGCGCCCTCAATCTAAGTTTTTGAGCTCGGTCC
CCAACCCTAGGCGCGCGGGCCCCGTGTGGGACTGTCTCATGGGCTTCCTGTAAAAGCGGC
ACGTGTTGAGCGTTTAGCATCTCTAGTCGTTGCATCACGATAGCGAGGGGGACCGGTCGA
ATGCTTCGGGCTTCGTCTTTCCTGTGTTTATCGTATCGTGGAGATTCACCTAAATCCTTC
GGTCGCTATGGTTACGGCAGGTGTCCCTCTGCTCCGTTCGTACAGCGGGACTTGGGTAGG
GATTTAATTACTGCTTCTCCATGAGGCGGTGCACGACCCGTCTCGTCGACCGGGATCAGG
CCCCCTCTTGTCGTCATGCTTCGGCTCATAGCACAACAACGGCGGAATGAACATTCCAGT
GACACGGCCCGGGGTCAAATCAGTACCTTACAGCGCAAGTGTTAGAAGTGGTGCTACGCA
TCCATCCCTACTAGATACGGCCGCGAGGCCATTTGGTGCAACAACGGTCCGTACTTGTGT
ACGGGTTCGCCCTACATCGCACAGTTAGCGCCTGCTCTCCGTAAATGAACCAGCCGCTAT
ATAACGATGTTATGCTTATGCGCGCACGGGAAGACTGATTTGGGGTAGTCGCTCTCGTGG
TTGCCTCCAGGCTGCTCGATGTGCCGCCGACGGTGAGAGCGTGTTGGTCAAAGTGGACCG
GGCGGCATGGCGACCTCCAAGCGGTACGAGATGGGATCCGCCATACCACCCTTACGGGAA
TAGCCCATGCTTAGTAGCTCTTCCTCCATCGGCCTTGGCTCAGTCATGCGTAATCCCGTC
CCCTCATGTTTCCTGCGTCTCGGCCTCCGTCCAATCGCTTCCTCCGAGGGTGTGGGACTC
AATAAGATTTTAAATCGTTTTCAGTTCGGCAACAACAGCTTCGAGTTCGGAGACTTTACC
GTGCCTCCACCCGCCTGTAGATCTGGCAACGGACTCCGCGCTCCACTAGTATGTGTACCG
CCTGAAAGGGAGTCTTCGACCAATGGACGCCAATGTTTCGGAAGGTGTTCCTCGGACGAA
TACGCCTCTAACGTGGACGCGCAGCGTGAGGAAAAGCACTTCTCTTCGGCGTGCCTGTGC
CGTACGCATGGAGACCCTGAGTCTGGCATGTCGGTTGGAACGATAGGGTCCCGCGTTCAT
TGCTCCATCAACCGGTAATAATAAGCTCCTGGGCTCTACGAACACCACGGCTTCCCTGGG
AGCGTGGACTCCCCGGTTTTGAAAGATACCGTGCAGCCGTCTGCGGCCAGGCCTCGACGT
GAAATCGACCGGTACACCCAAGGAAATCCGCGGCTGTCGTATACCCCTGCCAAAGACGCA
AGTGCCTGAGGCCGCTTCCCCTCGCTTCCTGAATACCACCGTGTACACAATACCGTTATT
TAGTGGTGTGTAGGACACCACCGCCATAAACCAGACTTATCCCTACCCATACGTGCCACA
AAACGTCCTCAGGCCGTTACCGCCACGCCGGGACCTCAGCCTCGCACCCTCCTCCTTTTC
TCTTCTAGCTCCGTTGCTTAAGTCGTCGCACCCAATCACCCGGCAGTCGGACTGCGCGTT
GCTCACAAGCTGACTTCCTGCTCCCCCACGAAACGGGTCGTTAGTACTCATTCGCGTCTT
GCTCGACCCAAAGGTCCCTGTTTTCAATCACTCGAAAACGCTAGACTCCTCTACTGTACT
TGTGAGTGGTTAAAGCACACAAGCCGTCACTCCGTTCGCGCCCGCCGCCCTGGCCTTCGA
ACACGCCGCCCAGCCTGGCGCACGTCGGTCGAAGCCGCAGTTGCCGCACTCAGACCTCAG
TACTCGTGGCCCGCCCTCATAGAGTCGAGTGAACTTTCTACCCTTCGACCCGTCCGTTCT
CCGCGGCCCCCGTAGGAGGCCACACTATGTCACGACCCTATGATTCAGACTATAGCGACA
ACATGCAGAGCTAAGGGTTTCTGTCCACCCACGTCTTGGCGACCGGCCTGTCCGTCGCAT
GGCTGGAAGCTAGGCGCAGAGCACACACGACAAGGAAAATGTAGTATGCAAGAACTCCTT
GACGCTCCACATTCATCCTATCGCATCTTCGGCATAAGCCGGCAAGGTGGGCTGGTGCGT
ATGCCCTGGCATGGGCGGCCTATTATGGGAAGCGGAGTCGCGCGCATTTCGGGGATTTTG
GTGTCTCTTCGCAATTCCGCTTCGCGTCTTACCCAAACTCGCCACCTAGCGTCCGTTGCG
TCTAAACGATGGGTTCGTATGGGCTTCACTCTTGGCACTGTAATGTGTGACAGCCCTGTC
CAGGCAGTCTAGCCGCTACCCCTAGGTGTCAGGTGTGGGGAATAATTCTGGGCAATATAC
CGCGAAATCTAATCACTGCTCACCGTAACTGTTCCTGTGATCCCTTGTGCGCTAGCGAGT
ACTCCGAAGCGCACAGTCGCGCTTCAGCGGATCGCACCATATGTAGGGGACGCATGTGAG
AGCAGGTCGTGCTTCAACTCTAGGCGAGATTACGCACCATTTCGCATTCCGTGACTCGCG
CGCCTGGTGTGACGTGTACTTTCGATTGGTCTCTTCACCGCTCAGACTCGAAGTTACCTG
CGGTACATCAAAGACTGAAAAAGCC
>SRR350035 <unknown description>
CGGAGAGCTCCCCAGGCCAAATGACGAGCTCATGTCCCCTGCGGTCACTTAGCTATCTGT
TCTCAATCCCTGAGGTCACACAGCCTAGCTAGATAGTGGGGGCAACCCACACCAGCCATG
GAATCATATCTGTACACCATCAAACAAGCGTTTCGAAGCTGCGCCAGTCCTTGTGGGTCA
GCAACGCCCGGTGACCACTAAGCCAACCCGGCTTGTCTCGGAGAGCCCGAAGACACCTTT
TTTCGATTTTACCTGAATCCGCACGTTTCCCCTTTGTCGGGACACCAGGCAAACTACTCG
TCGGTCCCTCTTAGTTGGCGAAATTTGCAAGGTTTATCACGGTCGAATGAGAGCGGCGAT
GGCCACATTGATACTTCGCCCAATTTCGCCCTGACCCAGGTAACAATTGAGACACGCACC
TCGTCAAGTCCTAAGCCTACGTCGCGTAGGCTCCGGGTCACAACCTCGATATTTGCAAGG
AGAACACTGGATACCGATATCGGCACCCATTCGTGGTGCCTATCATTGAAACTAAACCCA
AGCATACCCCAAGCAAATCAGAGTCGAAGGCCTGCCACTGATCGCTGCATGTCTCAGAGG
AGATGTGTGAAAGCCACAAACTTAACGTTCTCCCCCCATCGGTTACCTTCTAGCCCGCCA
CTGAACAGCGACACGGCGGTCGCTTGCTCACGAGGATAACAAGGAATAGTCCAGGTGAAT
GGTGTGCTAGTGAACAACTGAGGAAATCATAGTGTACAATAATTCTATCTAGTGGATGTC
ATATTTGCGGTGCCAAAATCACTCGTCGATAAGCTCGGATTGTTCAACGTCAACCGAATC
ACGTGTTATAAGTCGGTTGTACGTTTGGCGGTGCCGTCAATGCCGCACTGAGCAATAATA
TAGACGAGCATCGCCATTATTTGCGTCTCGCCGGGTGTTCGCACAGCCAATATCGATACT
CGGCTCGTCATATGCTGGGGGGGCAGCTTAAGAGACTCTAGTCTCGTTTATTAACATAGC
TAAGGTCAGCAGCCTTTCTGGTCGGGGGCATCAACAATCCGGTGACGTGGCCCGGTAACG
GCCATGGAGGGGCGACACTCAAGCATTCTGGCCGAGATCTGCGAGCCCGTTTCTGGGCAG
CATCGTTAGCACCTGGATGTAAATCCGCTCCCGCGTTTCCGTCAGCTCACGGGAGTTTGC
GAGACGCGAGTGGGAACCGGGGACGGGGGCTCGCAGCAGCCAGGGCTGCCGACACTCGAC
ATGAGCGGCGTGCCGTCGCCCTCACTCACGTAACAGATTTATGGGAGAAGAGTATGGTGC
CCACTTGATCTTATATATCGGGGAAGGCCGAGGCACGCTAGATCAGTGCTGAATGCGACG
TTTCCTTGGGGGAGGGGCAAGCGGAATAGTGGTACCAGAGGAGAAGGCGTTACACGGTCG
AAAATGGGTTCCGGACGGGTTACTGGGCGGCAACTGCCGCTGGAATCAGCGCACCAGCAG
ATCCTACACACGGGAGTGCAGAAGTTTTCGGCCTAATGCTGACCCCGGGGTCTGTTCTGA
GCCGCACGGGCCATCAGATCTGCTGTACGAGGTCGGTCACGCCTCTAGTCTTGCTAGTAG
CCGCGGGTCGTGGCTCGCTATTCTCACTTTGTCGAATGCGCCGAGGAGTGGGGAAGAACC
AAAAAAACGACAACCATCACCTGTCTGAGGGGTCTGCGGAGCCAACTTCTAAGCTAGCAC
ATGTTGAGCGAAGCAAGTCATGCACTGAATATGGATGTAGGCAATTGTCAAGACTAATGA
GCTCCAGAGCCTTAGGTTAAGACCTATGACCGCGCACGAGGAAATGATGTATGATAACGC
ATTACCTAGCCAGAACTGAGTTCCGGTAGGAAATCGGTTCACACGCTCACAATGATGAGC
ACTCGATAGGGCCACGTATTGAATGCCCGGGCAGCCTCGGATGCTTGGGCGTATTAGCTT
GCTGGCCAGTCCACCTCAAGGAGCATGGAGCGCCGAAAACCATGAGCGTTCCGCCGACAA
ACCCCCATCCTCCCTCTGGAACCCGGAGGTTAGCGGTTCAACTGGCGCGGGGCCCGACGT
GGCCCGCGACCGATAAGCGGGCCGGTCGACAGGAACTCACTGAGGGGATAATCAGTTCCG
CCTCTGACGATTCCTGCCCAGGAAGTTGTGTTACCTGCAGGTCCCCTAGGGAGAGTACCT
GCTCAGACTTCTAGGTAACGAGACCCGGGAGGGCACACTCGGGGGAGGAGGCTAGTTTAC
TAGCCTCGTGGGTAGAACCCCCCTGGCAAGCTGCCCAGCACTCTGGTCCGCATGGGCGTT
CTTAGTCACCGGCCCTTTTCCAGCCGACCTATTCTGGCCGGCCCATCCATTCCCTATGGG
TGAGGTTGCGATCCGTCGGGGAATGGGGGTGAAGTCGAAGGCTAAGAGGCGTAGGCATAG
CCGCTGTTCTCACCGCGTTAACGAACACGCACGGCATTCCCACACGGATGAGTAGGGGCT
TACCAGTGGAAGTACGCCGTAAATCCATTCCTAAGGTGCGAAAGTGAGCCGGCGAGCAAG
TGGATGAGGTCGGGATGCCACAACTGGACACCTCGGTTTGCAGTTCCGTAACCGAGCGAG
TAACCTAATAGGAGGTACAGAATCTTAATATAGTGTAGCTGAAAACAGTGGCGTCTCAAG
GTCCGACGCGGGCACCAAGAGACTTAGTGCAAATTGGACGGCTCATAGTCTCTAAACACG
TGAGGCTTGCGCCCGCCCCCTGGGGCCGAAGACCGTCCCGATCGCCAAGCTGCGGTATAG
CTAATCCTCGTAGAGACGCCAACCCCTAACAGTCCGGAGACACGGAAGCTGCGCGGACAT
GAGATATGGGTCTGGATCATCATTGACCGGATACGTCACTGGTGTGAGTGCGTTCATGGA
GGTGCCGCACTGGAGCAACTGCAGACCTATGGACATACGGGGGGGCTGTAGATCTTTACA
GCCTGTACGACGCCCCGGCTGGACTCGCCAACGCAGTTCCCTATACTAGGTACAAGGATT
CGACCGGCGCGTATTATCCCGTAACCTGGAGCGCGGCGCTAGCCCGCTTACGCTCTATCG
TAGGGGAGGAACAGATAAGGATCGTCAGCCGCCGACCCGGAGAGCCTAAGCCATCAACTA
TTCGGCATCCTCCAGGTACGCCTACGAGTCACCTTGGCAGATGGGGGTCAGGGCCATAAC
AGTATTATGGTGGCAACACGTCTCATTCTTGGTGAGTAGTGCCCAATAGTCAACTTTTTC
TTTGACTTAATTGGGCACGTACTGCGACAATATCAGACGGAGTGACCCCACCGTTCGAAG
TCTCCAGAGGGACCCACGCGTATACGGAAGATCTACGAACTGTCGCACCGTAGCAGAGGA
CATCTAGCCACCCTCCTCCTTCGGGATGTGACGGGGGTGCACCCCTCGTCCCCCCCAGCG
TGCTAGCATGTAGGGGCTACAGTAGCTGGTAGCGGTGAGGTCGGCGAGCGAAAGAAAAGG
CGTATCGCAAGGGGTGAAGTGCTTAGGCTTGAATGTTGCATATTTTTCCCGAGGAAAGGC
TTTTGGTGGAGGAGGCCCGAAGTAGTCACGCCCGTTGCCTCTTCTATAGGGGGTAGTTGT
AGATGTTTATAATCAGACGACGTGGCTCCATACTGTTGTTTAGGCGCTCGCCACAGCTGT
CCATGGTGGCGCAGCCCACCCTAGATCAATCCGTCTACTAAAAAAAGTGACGACGCGCTA
GGTATTCATGGAGGCTAGTATAAAAGACTCAGCTGAGAAGCGTCGTAGATGCTCCCGGAG
GAGGCGTAAAACTGGACCTTTGAGGACCGAACGTTTCTCAGACATAGACTGGGGGCGGGC
TGCGAAACGGAGATGAAAACGGGATGCCAAAAGGAGCAGGGGTCTTTGACGCGCTCCAGC
GATAGAAATCAGCCGACAATCTGGCCAGTCGGATTACTACAGCCCCACCAAGCGCGCCCC
GAATGGAGGCGAGGGTACCAAGAAACGAAGACTGGCGGATCCAGTAGAAGCCGTTAACGA
AGAAGGCAGCCTCAAGAGTAAACGTTGGGGGGGCGAGCGGCGTGGGAGGGCCGTAAAGCA
TGGACCTCACTGCCCCCCGATCACGCCGGGGGCGGGCGGAGACCAACGACGACGCTTCGC
GTAGGCCCTCACGACGGTAATAACGGCAGGCTTAGGAGAAAGTCAGTTCCGGAGTTCGGC
ACTCGGCGCACAAGTTCGAACAGCCGGGCAGGGCGCAAGTAGTTGACTGTTTCTGACGGC
CACGGCTTCGCAGTCAGTCTCACATAGCCATCTTGGGAACGCTACTGCCCATCCTTGCGG
CGTCAACCAGGAACTCTGCGTGGGCGTCCGCAGAAGCCCGATATAATGTCTGAGGTTTCA
TAATAGCCATTTGAGCGTTAGGTACGGCGTTGAGAAGACTGACTTCTTTCCACACGAATG
GGAGGAAAAAGGCGGTACGAGTGTTTCAAGCAACCAAACGCCCCTCCCCTCTCCGCGACC
AGCGACGAAGGATTACCTAAGCAACGCTTTTTCGCGTAAATTATACTGGGACAATGAGCC
AGAGGACAGGTTCACTAGGACTAGTACCCCGGTACCAACACTTATCCACAGCGAGGGGGT
ATGTAGCCTTGGTCAATACTTGCGCTCAGGGCCAGCGTGTAGTGAACAGTCGCAAGCCGA
AGCCTCAGACTGCGTCAGGCGGCTTTTGAGGAGTACGAAACCGGCTCCACCGGCCAGCAG
CTAGTCATTAAAGGATGTGAACGGAAAGCGCCGACATCCGAGTTCGCACGTACTCAGGTG
AAGGTCGGCGCTTGCGGGGGACGACTACCGACTGGTGGTCCACGCAGGAGAGGCGAGGTT
GAATGTGAACGAGGAGGTCGCCTGTTTACGATGTCTGGGGCTACTTGGGACACTCTCGCA
ACCTTAACCTAGCTCAACCGTCGGCGGTGAGTTGTTTCTCAAATCCGTTTGCGCTGGGAG
AAGATTTTTCTTTCTGGATGTTTTTCGTTCTCCTTCTGTAGAATCTGAATTGGACGGTCA
GGCGTTGCAGGAGCCCCCGATCGTGGTGGTTTGCGGCTCACATATACGATTTGCTCCAAT
GCAGAACCACCTCGGCCACGTTCTCCCCCGCGATTTCGTATGGGGTCACAGCCCGCTGTG
GCCCGTTCGGAGTGAAGAGGGACGGAGCTACCGCCGTAATGGTTTTGCGCTGCGGTACAT
TCGTGAGTCCGACCCCCAAAGCCGTGAAGCATGTTCTACGCGGAGCCCCGCGCGGACCCC
TCTTTCCACCCGCATCCCTAACCCTTACGCCTGCGGATGCCGACTTGAGCTGCTAGTAAC
GACGTAGTGTGTCCGAGGCCATTGTATCGCGCCCTCAATCTAAGTTTTTGAGCTCGGTCC
CCAACCCTAGGCGCGCGGGCCCCGTGTGGGACTGTCTCATGGGCTTCCTGTAAAAGCGGC
ACGTGTTGAGCGTTTAGCATCTCTAGTCGTTGCATCACGATAGCGAGGGGGACCGGTCGA
ATGCTTCGGGCTTCGTCTTTCCTGTGTTTATCGTATCGTGGAGATTCACCTAAATCCTTC
GGTCGCTATGGTTACGGCAGGTGTCCCTCTGCTCCGTTCGTACAGCGGGACTTGGGTAGG
GATTTAATTACTGCTTCTCCATGAGGCGGTGCACGACCCGTCTCGTCGACCGGGATCAGG
CCCCCTCTTGTCGTCATGCTTCGGCTCATAGCACAACAACGGCGGAATGAACATTCCAGT
GACACGGCCCGGGGTCAAATCAGTACCTTACAGCGCAAGTGTTAGAAGTGGTGCTACGCA
TCCATCCCTACTAGATACGGCCGCGAGGCCATTTGGTGCAACAACGGTCCGTACTTGTGT
ACGGGTTCGCCCTACATCGCACAGTTAGCGCCTGCTCTCCGTAAATGAACCAGCCGCTAT
ATAACGATGTTATGCTTATGCGCGCACGGGAAGACTGATTTGGGGTAGTCGCTCTCGTGG
TTGCCTCCAGGCTGCTCGATGTGCCGCCGACGGTGAGAGCGTGTTGGTCAAAGTGGACCG
GGCGGCATGGCGACCTCCAAGCGGTACGAGATGGGATCCGCCATACCACCCTTACGGGAA
TAGCCCATGCTTAGTAGCTCTTCCTCCATCGGCCTTGGCTCAGTCATGCGTAATCCCGTC
CCCTCATGTTTCCTGCGTCTCGGCCTCCGTCCAATCGCTTCCTCCGAGGGTGTGGGACTC
AATAAGATTTTAAATCGTTTTCAGTTCGGCAACAACAGCTTCGAGTTCGGAGACTTTACC
GTGCCTCCACCCGCCTGTAGATCTGGCAACGGACTCCGCGCTCCACTAGTATGTGTACCG
CCTGAAAGGGAGTCTTCGACCAATGGACGCCAATGTTTCGGAAGGTGTTCCTCGGACGAA
TACGCCTCTAACGTGGACGCGCAGCGTGAGGAAAAGCACTTCTCTTCGGCGTGCCTGTGC
CGTACGCATGGAGACCCTGAGTCTGGCATGTCGGTTGGAACGATAGGGTCCCGCGTTCAT
TGCTCCATCAACCGGTAATAATAAGCTCCTGGGCTCTACGAACACCACGGCTTCCCTGGG
AGCGTGGACTCCCCGGTTTTGAAAGATACCGTGCAGCCGTCTGCGGCCAGGCCTCGACGT
GAAATCGACCGGTACACCCAAGGAAATCCGCGGCTGTCGTATACCCCTGCCAAAGACGCA
AGTGCCTGAGGCCGCTTCCCCTCGCTTCCTGAATACCACCGTGTACACAATACCGTTATT
TAGTGGTGTGTAGGACACCACCGCCATAAACCAGACTTATCCCTACCCATACGTGCCACA
AAACGTCCTCAGGCCGTTACCGCCACGCCGGGACCTCAGCCTCGCACCCTCCTCCTTTTC
TCTTCTAGCTCCGTTGCTTAAGTCGTCGCACCCAATCACCCGGCAGTCGGACTGCGCGTT
GCTCACAAGCTGACTTCCTGCTCCCCCACGAAACGGGTCGTTAGTACTCATTCGCGTCTT
GCTCGACCCAAAGGTCCCTGTTTTCAATCACTCGAAAACGCTAGACTCCTCTACTGTACT
TGTGAGTGGTTAAAGCACACAAGCCGTCACTCCGTTCGCGCCCGCCGCCCTGGCCTTCGA
ACACGCCGCCCAGCCTGGCGCACGTCGGTCGAAGCCGCAGTTGCCGCACTCAGACCTCAG
TACTCGTGGCCCGCCCTCATAGAGTCGAGTGAACTTTCTACCCTTCGACCCGTCCGTTCT
CCGCGGCCCCCGTAGGAGGCCACACTATGTCACGACCCTATGATTCAGACTATAGCGACA
ACATGCAGAGCTAAGGGTTTCTGTCCACCCACGTCTTGGCGACCGGCCTGTCCGTCGCAT
GGCTGGAAGCTAGGCGCAGAGCACACACGACAAGGAAAATGTAGTATGCAAGAACTCCTT
GACGCTCCACATTCATCCTATCGCATCTTCGGCATAAGCCGGCAAGGTGGGCTGGTGCGT
ATGCCCTGGCATGGGCGGCCTATTATGGGAAGCGGAGTCGCGCGCATTTCGGGGATTTTG
GTGTCTCTTCGCAATTCCGCTTCGCGTCTTACCCAAACTCGCCACCTAGCGTCCGTTGCG
TCTAAACGATGGGTTCGTATGGGCTTCACTCTTGGCACTGTAATGTGTGACAGCCCTGTC
CAGGCAGTCTAGCCGCTACCCCTAGGTGTCAGGTGTGGGGAATAATTCTGGGCAATATAC
CGCGAAATCTAATCACTGCTCACCGTAACTGTTCCTGTGATCCCTTGTGCGCTAGCGAGT
ACTCCGAAGCGCACAGTCGCGCTTCAGCGGATCGCACCATATGTAGGGGACGCATGTGAG
AGCAGGTCGTGCTTCAACTCTAGGCGAGATTACGCACCATTTCGCATTCCGTGACTCGCG
CGCCTGGTGTGACGTGTACTTTCGATTGGTCTCTTCACCGCTCAGACTCGAAGTTACCTG
CGGTACATCAAAGACTGAAAAAGCC
>SRR350036 <unknown description>
CGGAGAGCTCCCCAGGCCAAATGACGAGCTCATGTCCCCTGCGGTCACTTAGCTATCTGT
TCTCAATCCCTGAGGTCACACAGCCTAGCTAGATAGTGGGGGCAACCCACACCAGCCATG
GAATCATATCTGTACACCATCAAACAAGCGTTTCGAAGCTGCGCCAGTCCTTGTGGGTCA
GCAACGCCCGGTGACCACTAAGCCAACCCGGCTTGTCTCGGAGAGCCCGAAGACACCTTT
TTTCGATTTTACCTGAATCCGCACGTTTCCCCTTTGTCGGGACACCAGGCAAACTACTCG
TCGGTCCCTCTTAGTTGGCGAAATTTGCAAGGTTTATCACGGTCGAATGAGAGCGGCGAT
GGCCACATTGATACTTCGCCCAATTTCGCCCTGACCCAGGTAACAATTGAGACACGCACC
TCGTCAAGTCCTAAGCCTACGTCGCGTAGGCTCCGGGTCACAACCTCGATATTTGCAAGG
AGAACACTGGATACCGATATCGGCACCCATTCGTGGTGCCTATCATTGAAACTAAACCCA
AGCATACCCCAAGCAAATCAGAGTCGAAGGCCTGCCACTGATCGCTGCATGTCTCAGAGG
AGATGTGTGAAAGCCACAAACTTAACGTTCTCCCCCCATCGGTTACCTTCTAGCCCGCCA
CTGAACAGCGACACGGCGGTCGCTTGCTCACGAGGATAACAAGGAATAGTCCAGGTGAAT
GGTGTGCTAGTGAACAACTGAGGAAATCATAGTGTACAATAATTCTATCTAGTGGATGTC
ATATTTGCGGTGCCAAAATCACTCGTCGATAAGCTCGGATTGTTCAACGTCAACCGAATC
ACGTGTTATAAGTCGGTTGTACGTTTGGCGGTGCCGTCAATGCCGCACTGAGCAATAATA
TAGACGAGCATCGCCATTATTTGCGTCTCGCCGGGTGTTCGCACAGCCAATATCGATACT
CGGCTCGTCATATGCTGGGGGGGCAGCTTAAGAGACTCTAGTCTCGTTTATTAACATAGC
TAAGGTCAGCAGCCTTTCTGGTCGGGGGCATCAACAATCCGGTGACGTGGCCCGGTAACG
GCCATGGAGGGGCGACACTCAAGCATTCTGGCCGAGATCTGCGAGCCCGTTTCTGGGCAG
CATCGTTAGCACCTGGATGTAAATCCGCTCCCGCGTTTCCGTCAGCTCACGGGAGTTTGC
GAGACGCGAGTGGGAACCGGGGACGGGGGCTCGCAGCAGCCAGGGCTGCCGACACTCGAC
ATGAGCGGCGTGCCGTCGCCCTCACTCACGTAACAGATTTATGGGAGAAGAGTATGGTGC
CCACTTGATCTTATATATCGGGGAAGGCCGAGGCACGCTAGATCAGTGCTGAATGCGACG
TTTCCTTGGGGGAGGGGCAAGCGGAATAGTGGTACCAGAGGAGAAGGCGTTACACGGTCG
AAAATGGGTTCCGGACGGGTTACTGGGCGGCAACTGCCGCTGGAATCAGCGCACCAGCAG
ATCCTACACACGGGAGTGCAGAAGTTTTCGGCCTAATGCTGACCCCGGGGTCTGTTCTGA
GCCGCACGGGCCATCAGATCTGCTGTACGAGGTCGGTCACGCCTCTAGTCTTGCTAGTAG
CCGCGGGTCGTGGCTCGCTATTCTCACTTTGTCGAATGCGCCGAGGAGTGGGGAAGAACC
AAAAAAACGACAACCATCACCTGTCTGAGGGGTCTGCGGAGCCAACTTCTAAGCTAGCAC
ATGTTGAGCGAAGCAAGTCATGCACTGAATATGGATGTAGGCAATTGTCAAGACTAATGA
GCTCCAGAGCCTTAGGTTAAGACCTATGACCGCGCACGAGGAAATGATGTATGATAACGC
ATTACCTAGCCAGAACTGAGTTCCGGTAGGAAATCGGTTCACACGCTCACAATGATGAGC
ACTCGATAGGGCCACGTATTGAATGCCCGGGCAGCCTCGGATGCTTGGGCGTATTAGCTT
GCTGGCCAGTCCACCTCAAGGAGCATGGAGCGCCGAAAACCATGAGCGTTCCGCCGACAA
ACCCCCATCCTCCCTCTGGAACCCGGAGGTTAGCGGTTCAACTGGCGCGGGGCCCGACGT
GGCCCGCGACCGATAAGCGGGCCGGTCGACAGGAACTCACTGAGGGGATAATCAGTTCCG
CCTCTGACGATTCCTGCCCAGGAAGTTGTGTTACCTGCAGGTCCCCTAGGGAGAGTACCT
GCTCAGACTTCTAGGTAACGAGACCCGGGAGGGCACACTCGGGGGAGGAGGCTAGTTTAC
TAGCCTCGTGGGTAGAACCCCCCTGGCAAGCTGCCCAGCACTCTGGTCCGCATGGGCGTT
CTTAGTCACCGGCCCTTTTCCAGCCGACCTATTCTGGCCGGCCCATCCATTCCCTATGGG
TGAGGTTGCGATCCGTCGGGGAATGGGGGTGAAGTCGAAGGCTAAGAGGCGTAGGCATAG
CCGCTGTTCTCACCGCGTTAACGAACACGCACGGCATTCCCACACGGATGAGTAGGGGCT
TACCAGTGGAAGTACGCCGTAAATCCATTCCTAAGGTGCGAAAGTGAGCCGGCGAGCAAG
TGGATGAGGTCGGGATGCCACAACTGGACACCTCGGTTTGCAGTTCCGTAACCGAGCGAG
TAACCTAATAGGAGGTACAGAATCTTAATATAGTGTAGCTGAAAACAGTGGCGTCTCAAG
GTCCGACGCGGGCACCAAGAGACTTAGTGCAAATTGGACGGCTCATAGTCTCTAAACACG
TGAGGCTTGCGCCCGCCCCCTGGGGCCGAAGACCGTCCCGATCGCCAAGCTGCGGTATAG
CTAATCCTCGTAGAGACGCCAACCCCTAACAGTCCGGAGACACGGAAGCTGCGCGGACAT
GAGATATGGGTCTGGATCATCATTGACCGGATACGTCACTGGTGTGAGTGCGTTCATGGA
GGTGCCGCACTGGAGCAACTGCAGACCTATGGACATACGGGGGGGCTGTAGATCTTTACA
GCCTGTACGACGCCCCGGCTGGACTCGCCAACGCAGTTCCCTATACTAGGTACAAGGATT
CGACCGGCGCGTATTATCCCGTAACCTGGAGCGCGGCGCTAGCCCGCTTACGCTCTATCG
TAGGGGAGGAACAGATAAGGATCGTCAGCCGCCGACCCGGAGAGCCTAAGCCATCAACTA
TTCGGCATCCTCCAGGTACGCCTACGAGTCACCTTGGCAGATGGGGGTCAGGGCCATAAC
AGTATTATGGTGGCAACACGTCTCATTCTTGGTGAGTAGTGCCCAATAGTCAACTTTTTC
TTTGACTTAATTGGGCACGTACTGCGACAATATCAGACGGAGTGACCCCACCGTTCGAAG
TCTCCAGAGGGACCCACGCGTATACGGAAGATCTACGAACTGTCGCACCGTAGCAGAGGA
CATCTAGCCACCCTCCTCCTTCGGGATGTGACGGGGGTGCACCCCTCGTCCCCCCCAGCG
TGCTAGCATGTAGGGGCTACAGTAGCTGGTAGCGGTGAGGTCGGCGAGCGAAAGAAAAGG
CGTATCGCAAGGGGTGAAGTGCTTAGGCTTGAATGTTGCATATTTTTCCCGAGGAAAGGC
TTTTGGTGGAGGAGGCCCGAAGTAGTCACGCCCGTTGCCTCTTCTATAGGGGGTAGTTGT
AGATGTTTATAATCAGACGACGTGGCTCCATACTGTTGTTTAGGCGCTCGCCACAGCTGT
CCATGGTGGCGCAGCCCACCCTAGATCAATCCGTCTACTAAAAAAAGTGACGACGCGCTA
GGTATTCATGGAGGCTAGTATAAAAGACTCAGCTGAGAAGCGTCGTAGATGCTCCCGGAG
GAGGCGTAAAACTGGACCTTTGAGGACCGAACGTTTCTCAGACATAGACTGGGGGCGGGC
TGCGAAACGGAGATGAAAACGGGATGCCAAAAGGAGCAGGGGTCTTTGACGCGCTCCAGC
GATAGAAATCAGCCGACAATCTGGCCAGTCGGATTACTACAGCCCCACCAAGCGCGCCCC
GAATGGAGGCGAGGGTACCAAGAAACGAAGACTGGCGGATCCAGTAGAAGCCGTTAACGA
AGAAGGCAGCCTCAAGAGTAAACGTTGGGGGGGCGAGCGGCGTGGGAGGGCCGTAAAGCA
TGGACCTCACTGCCCCCCGATCACGCCGGGGGCGGGCGGAGACCAACGACGACGCTTCGC
GTAGGCCCTCACGACGGTAATAACGGCAGGCTTAGGAGAAAGTCAGTTCCGGAGTTCGGC
ACTCGGCGCACAAGTTCGAACAGCCGGGCAGGGCGCAAGTAGTTGACTGTTTCTGACGGC
CACGGCTTCGCAGTCAGTCTCACATAGCCATCTTGGGAACGCTACTGCCCATCCTTGCGG
CGTCAACCAGGAACTCTGCGTGGGCGTCCGCAGAAGCCCGATATAATGTCTGAGGTTTCA
TAATAGCCATTTGAGCGTTAGGTACGGCGTTGAGAAGACTGACTTCTTTCCACACGAATG
GGAGGAAAAAGGCGGTACGAGTGTTTCAAGCAACCAAACGCCCCTCCCCTCTCCGCGACC
AGCGACGAAGGATTACCTAAGCAACGCTTTTTCGCGTAAATTATACTGGGACAATGAGCC
AGAGGACAGGTTCACTAGGACTAGTACCCCGGTACCAACACTTATCCACAGCGAGGGGGT
ATGTAGCCTTGGTCAATACTTGCGCTCAGGGCCAGCGTGTAGTGAACAGTCGCAAGCCGA
AGCCTCAGACTGCGTCAGGCGGCTTTTGAGGAGTACGAAACCGGCTCCACCGGCCAGCAG
CTAGTCATTAAAGGATGTGAACGGAAAGCGCCGACATCCGAGTTCGCACGTACTCAGGTG
AAGGTCGGCGCTTGCGGGGGACGACTACCGACTGGTGGTCCACGCAGGAGAGGCGAGGTT
GAATGTGAACGAGGAGGTCGCCTGTTTACGATGTCTGGGGCTACTTGGGACACTCTCGCA
ACCTTAACCTAGCTCAACCGTCGGCGGTGAGTTGTTTCTCAAATCCGTTTGCGCTGGGAG
AAGATTTTTCTTTCTGGATGTTTTTCGTTCTCCTTCTGTAGAATCTGAATTGGACGGTCA
GGCGTTGCAGGAGCCCCCGATCGTGGTGGTTTGCGGCTCACATATACGATTTGCTCCAAT
GCAGAACCACCTCGGCCACGTTCTCCCCCGCGATTTCGTATGGGGTCACAGCCCGCTGTG
GCCCGTTCGGAGTGAAGAGGGACGGAGCTACCGCCGTAATGGTTTTGCGCTGCGGTACAT
TCGTGAGTCCGACCCCCAAAGCCGTGAAGCATGTTCTACGCGGAGCCCCGCGCGGACCCC
TCTTTCCACCCGCATCCCTAACCCTTACGCCTGCGGATGCCGACTTGAGCTGCTAGTAAC
GACGTAGTGTGTCCGAGGCCATTGTATCGCGCCCTCAATCTAAGTTTTTGAGCTCGGTCC
CCAACCCTAGGCGCGCGGGCCCCGTGTGGGACTGTCTCATGGGCTTCCTGTAAAAGCGGC
ACGTGTTGAGCGTTTAGCATCTCTAGTCGTTGCATCACGATAGCGAGGGGGACCGGTCGA
ATGCTTCGGGCTTCGTCTTTCCTGTGTTTATCGTATCGTGGAGATTCACCTAAATCCTTC
GGTCGCTATGGTTACGGCAGGTGTCCCTCTGCTCCGTTCGTACAGCGGGACTTGGGTAGG
GATTTAATTACTGCTTCTCCATGAGGCGGTGCACGACCCGTCTCGTCGACCGGGATCAGG
CCCCCTCTTGTCGTCATGCTTCGGCTCATAGCACAACAACGGCGGAATGAACATTCCAGT
GACACGGCCCGGGGTCAAATCAGTACCTTACAGCGCAAGTGTTAGAAGTGGTGCTACGCA
TCCATCCCTACTAGATACGGCCGCGAGGCCATTTGGTGCAACAACGGTCCGTACTTGTGT
ACGGGTTCGCCCTACATCGCACAGTTAGCGCCTGCTCTCCGTAAATGAACCAGCCGCTAT
ATAACGATGTTATGCTTATGCGCGCACGGGAAGACTGATTTGGGGTAGTCGCTCTCGTGG
TTGCCTCCAGGCTGCTCGATGTGCCGCCGACGGTGAGAGCGTGTTGGTCAAAGTGGACCG
GGCGGCATGGCGACCTCCAAGCGGTACGAGATGGGATCCGCCATACCACCCTTACGGGAA
TAGCCCATGCTTAGTAGCTCTTCCTCCATCGGCCTTGGCTCAGTCATGCGTAATCCCGTC
CCCTCATGTTTCCTGCGTCTCGGCCTCCGTCCAATCGCTTCCTCCGAGGGTGTGGGACTC
AATAAGATTTTAAATCGTTTTCAGTTCGGCAACAACAGCTTCGAGTTCGGAGACTTTACC
GTGCCTCCACCCGCCTGTAGATCTGGCAACGGACTCCGCGCTCCACTAGTATGTGTACCG
CCTGAAAGGGAGTCTTCGACCAATGGACGCCAATGTTTCGGAAGGTGTTCCTCGGACGAA
TACGCCTCTAACGTGGACGCGCAGCGTGAGGAAAAGCACTTCTCTTCGGCGTGCCTGTGC
CGTACGCATGGAGACCCTGAGTCTGGCATGTCGGTTGGAACGATAGGGTCCCGCGTTCAT
TGCTCCATCAACCGGTAATAATAAGCTCCTGGGCTCTACGAACACCACGGCTTCCCTGGG
AGCGTGGACTCCCCGGTTTTGAAAGATACCGTGCAGCCGTCTGCGGCCAGGCCTCGACGT
GAAATCGACCGGTACACCCAAGGAAATCCGCGGCTGTCGTATACCCCTGCCAAAGACGCA
AGTGCCTGAGGCCGCTTCCCCTCGCTTCCTGAATACCACCGTGTACACAATACCGTTATT
TAGTGGTGTGTAGGACACCACCGCCATAAACCAGACTTATCCCTACCCATACGTGCCACA
AAACGTCCTCAGGCCGTTACCGCCACGCCGGGACCTCAGCCTCGCACCCTCCTCCTTTTC
TCTTCTAGCTCCGTTGCTTAAGTCGTCGCACCCAATCACCCGGCAGTCGGACTGCGCGTT
GCTCACAAGCTGACTTCCTGCTCCCCCACGAAACGGGTCGTTAGTACTCATTCGCGTCTT
GCTCGACCCAAAGGTCCCTGTTTTCAATCACTCGAAAACGCTAGACTCCTCTACTGTACT
TGTGAGTGGTTAAAGCACACAAGCCGTCACTCCGTTCGCGCCCGCCGCCCTGGCCTTCGA
ACACGCCGCCCAGCCTGGCGCACGTCGGTCGAAGCCGCAGTTGCCGCACTCAGACCTCAG
TACTCGTGGCCCGCCCTCATAGAGTCGAGTGAACTTTCTACCCTTCGACCCGTCCGTTCT
CCGCGGCCCCCGTAGGAGGCCACACTATGTCACGACCCTATGATTCAGACTATAGCGACA
ACATGCAGAGCTAAGGGTTTCTGTCCACCCACGTCTTGGCGACCGGCCTGTCCGTCGCAT
GGCTGGAAGCTAGGCGCAGAGCACACACGACAAGGAAAATGTAGTATGCAAGAACTCCTT
GACGCTCCACATTCATCCTATCGCATCTTCGGCATAAGCCGGCAAGGTGGGCTGGTGCGT
ATGCCCTGGCATGGGCGGCCTATTATGGGAAGCGGAGTCGCGCGCATTTCGGGGATTTTG
GTGTCTCTTCGCAATTCCGCTTCGCGTCTTACCCAAACTCGCCACCTAGCGTCCGTTGCG
TCTAAACGATGGGTTCGTATGGGCTTCACTCTTGGCACTGTAATGTGTGACAGCCCTGTC
CAGGCAGTCTAGCCGCTACCCCTAGGTGTCAGGTGTGGGGAATAATTCTGGGCAATATAC
CGCGAAATCTAATCACTGCTCACCGTAACTGTTCCTGTGATCCCTTGTGCGCTAGCGAGT
ACTCCGAAGCGCACAGTCGCGCTTCAGCGGATCGCACCATATGTAGGGGACGCATGTGAG
AGCAGGTCGTGCTTCAACTCTAGGCGAGATTACGCACCATTTCGCATTCCGTGACTCGCG
CGCCTGGTGTGACGTGTACTTTCGATTGGTCTCTTCACCGCTCAGACTCGAAGTTACCTG
CGGTACATCAAAGACTGAAAAAGCC
>SRR350037 <unknown description>
CGGAGAGCTCCCCAGGCCAAATGACGAGCTCATGTCCCCTGCGGTCACTTAGCTATCTGT
TCTCAATCCCTGAGGTCACACAGCCTAGCTAGATAGTGGGGGCAACCCACACCAGCCATG
GAATCATATCTGTACACCATCAAACAAGCGTTTCGAAGCTGCGCCAGTCCTTGTGGGTCA
GCAACGCCCGGTGACCACTAAGCCAACCCGGCTTGTCTCGGAGAGCCCGAAGACACCTTT
TTTCGATTTTACCTGAATCCGCACGTTTCCCCTTTGTCGGGACACCCGGCAAACTACTCG
TCGGTCCCTCTTAGTTGGCGAAATTTGCAAGGTTTATCACGGTCGAATGAGAGCGGCGAT
GGCCACATTGATACTTCGCCCAATTTCGCCCTGACCCAGGTAACAATTGAGACACGCACC
TCGTCAAGTCCTAAGCCTACGTCGCGTAGGCTCCGGGTCACAACCTCGATATTTGCAAGG
AGAACACTGGATACCGATATCGGCACCCATTCGTGGTGCCTATCATTGAAACTAAACCCA
AGCATACCCCAAGCAAATCAGAGTCGAAGGCCTGCCACTGATCGCTGCATGTCTCAGAGG
AGATGTGTGAAAGCCACAAACTTAACGTTCTCCCCCCATCGGTTACCTTCTAGCCCGCCA
CTGAACAGCGACACGGCGGTCGCTTGCTCACGAGGATAACAAGGAATAGTCCAGGTGAAT
GGTGTGCTAGTGAACAACTGAGGAAATCATAGTGTACAATAATTCTATCTAGTGGATGTC
ATATTTGCGGTGCCAAAATCACTCGTCGATAAGCTCGGATTGTTCAACGTCAACCGAATC
ACGTGTTATAAGTCGGTTGTACGTTTGGCGGTGCCGTCAATGCCGCACTGAGCAATAATA
TAGACGAGCATCGCCATTATTTGCGTCTCGCCGGGTGTTCGCACAGCCAATATCGATACT
CGGCTCGTCATATGCTGGGGGGGCAGCTTAAGAGACTCTAGTCTCGTTTATTAACATAGC
TAAGGTCAGCAGCCTTTCTGGTCGGGGGCATCAACAATCCGGTGACGTGGCCCGGTAACG
GCCATGGAGGGGCGACACTCAAGCATTCTGGCCGAGATCTGCGAGCCCGTTTCTGGGCAG
CATCGTTAGCACCTGGATGTAAATCCGCTCCCGCGTTTCCGTCAGCTCACGGGAGTTTGC
GAGACGCGAGTGGGAACCGGGGACGGGGGCTCGCAGCAGCCAGGGCTGCCGACACTCGAC
ATGAGCGGCGTGCCGTCGCCCTCACTCACGTAACAGATTTATGGGAGAAGAGTATGGTGC
CCACTTGATCTTATATATCGGGGAAGGCCGAGGCACGCTAGATCAGTGCTGAATGCGACG
TTTCCTTGGGGGAGGGGCAAGCGGAATAGTGGTACCAGAGGAGAAGGCGTTACACGGTCG
AAAATGGGTTCCGGACGGGTTACTGGGCGGCAACTGCCGCTGGAATCAGCGCACCAGCAG
ATCCTACACACGGGAGTGCAGAAGTTTTCGGCCTAATGCTGACCCCGGGGTCTGTTCTGA
GCCGCACGGGCCATCAGATCTGCTGTACGAGGTCGGTCACGCCTCTAGTCTTGCTAGTAG
CCGCGGGTCGTGGCTCGCTATTCTCACTTTGTCGAATGCGCCGAGGAGTGGGGAAGAACC
AAAAAAACGACAACCATCACCTGTCTGAGGGGTCTGCGGAGCCAACTTCTAAGCTAGCAC
ATGTTGAGCGAAGCAAGTCATGCACTGAATATGGATGTAGGCAATTGTCAAGACTAATGA
GCTCCAGAGCCTTAGGTTAAGACCTATGACCGCGCACGAGGAAATGATGTATGATAACGC
ATTACCTAGCCAGAACTGAGTTCCGGTAGGAAATCGGTTCACACGCTCACAATGATGAGC
ACTCGATAGGGCCACGTATTGAATGCCCGGGCAGCCTCGGATGCTTGGGCGTATTAGCTT
GCTGGCCAGTCCACCTCAAGGAGCATGGAGCGCCGAAAACCATGAGCGTTCCGCCGACAA
ACCCCCATCCTCCCTCTGGAACCCGGAGGTTAGCGGTTCAACTGGCGCGGGGCCCGACGT
GGCCCGCGACCGATAAGCGGGCCGGTCGACAGGAACTCACTGAGGGGATAATCAGTTCCG
CCTCTGACGATTCCTGCCCAGGAAGTTGTGTTACCTGCAGGTCCCCTAGGGAGAGTACCT
GCTCAGACTTCTAGGTAACGAGACCCGGGAGGGCACACTCGGGGGAGGAGGCTAGTTTAC
TAGCCTCGTGGGTAGAACCCCCCTGGCAAGCTGCCCAGCACTCTGGTCCGCATGGGCGTT
CTTAGTCACCGGCCCTTTTCCAGCCGACCTATTCTGGCCGGCCCATCCATTCCCTATGGG
TGAGGTTGCGATCCGTCGGGGAATGGGGGTGAAGTCGAAGGCTAAGAGGCGTAGGCATAG
CCGCTGTTCTCACCGCGTTAACGAACACGCACGGCATTCCCACACGGATGAGTAGGGGCT
TACCAGTGGAAGTACGCCGTAAATCCATTCCTAAGGTGCGAAAGTGAGCCGGCGAGCAAG
TGGATGAGGTCGGGATGCCACAACTGGACACCTCGGTTTGCAGTTCCGTAACCGAGCGAG
TAACCTAATAGGAGGTACAGAATCTTAATATAGTGTAGCTGAAAACAGTGGCGTCTCAAG
GTCCGACGCGGGCACCAAGAGACTTAGTGCAAATTGGACGGCTCATAGTCTCTAAACACG
TGAGGCTTGCGCCCGCCCCCTGGGGCCGAAGACCGTCCCGATCGCCAAGCTGCGGTATAG
CTAATCCTCGTAGAGACGCCAACCCCTAACAGTCCGGAGACACGGAAGCTGCGCGGACAT
GAGATATGGGTCTGGATCATCATTGACCGGATACGTCACTGGTGTGAGTGCGTTCATGGA
GGTGCCGCACTGGAGCAACTGCAGACCTATGGACATACGGGGGGGCTGTAGATCTTTACA
GCCTGTACGACGCCCCGGCTGGACTCGCCAACGCAGTTCCCTATACTAGGTACAAGGATT
CGACCGGCGCGTATTATCCCGTAACCTGGAGCGCGGCGCTAGCCCGCTTACGCTCTATCG
TAGGGGAGGAACAGATAAGGATCGTCAGCCGCCGACCCGGAGAGCCTAAGCCATCAACTA
TTCGGCATCCTCCAGGTACGCCTACGAGTCACCTTGGCAGATGGGGGTCAGGGCCATAAC
AGTATTATGGTGGCAACACGTCTCATTCTTGGTGAGTAGTGCCCAATAGTCAACTTTTTC
TTTGACTTAATTGGGCACGTACTGCGACAATATCAGACGGAGTGACCCCACCGTTCGAAG
TCTCCAGAGGGACCCACGCGTATACGGAAGATCTACGAACTGTCGCACCGTAGCAGAGGA
CATCTAGCCACCCTCCTCCTTCGGGATGTGACGGGGGTGCACCCCTCGTCCCCCCCAGCG
TGCTAGCATGTAGGGGCTACAGTAGCTGGTAGCGGTGAGGTCGGCGAGCGAAAGAAAAGG
CGTATCGCAAGGGGTGAAGTGCTTAGGCTTGAATGTTGCATATTTTTCCCGAGGAAAGGC
TTTTGGTGGAGGAGGCCCGAAGTAGTCACGCCCGTTGCCTCTTCTATAGGGGGTAGTTGT
AGATGTTTATAATCAGACGACGTGGCTCCATACTGTTGTTTAGGCGCTCGCCACAGCTGT
CCATGGTGGCGCAGCCCACCCTAGATCAATCCGTCTACTAAAAAAAGTGACGACGCGCTA
GGTATTCATGGAGGCTAGTATAAAAGACTCAGCTGAGAAGCGTCGTAGATGCTCCCGGAG
GAGGCGTAAAACTGGACCTTTGAGGACCGAACGTTTCTCAGACATAGACTGGGGGCGGGC
TGCGAAACGGAGATGAAAACGGGATGCCAAAAGGAGCAGGGGTCTTTGACGCGCTCCAGC
GATAGAAATCAGCCGACAATCTGGCCAGTCGGATTACTACAGCCCCACCAAGCGCGCCCC
GAATGGAGGCGAGGGTACCAAGAAACGAAGACTGGCGGATCCAGTAGAAGCCGTTAACGA
AGAAGGCAGCCTCAAGAGTAAACGTTGGGGGGGCGAGCGGCGTGGGAGGGCCGTAAAGCA
TGGACCTCACTGCCCCCCGATCACGCCGGGGGCGGGCGGAGACCAACGACGACGCTTCGC
GTAGGCCCTCACGACGGTAATAACGGCAGGCTTAGGAGAAAGTCAGTTCCGGAGTTCGGC
ACTCGGCGCACAAGTTCGAACAGCCGGGCAGGGCGCAAGTAGTTGACTGTTTCTGACGGC
CACGGCTTCGCAGTCAGTCTCACATAGCCATCTTGGGAACGCTACTGCCCATCCTTGCGG
CGTCAACCAGGAACTCTGCGTGGGCGTCCGCAGAAGCCCGATATAATGTCTGAGGTTTCA
TAATAGCCATTTGAGCGTTAGGTACGGCGTTGAGAAGACTGACTTCTTTCCACACGAATG
GGAGGAAAAAGGCGGTACGAGTGTTTCAAGCAACCAAACGCCCCTCCCCTCTCCGCGACC
AGCGACGAAGGATTACCTAAGCAACGCTTTTTCGCGTAAATTATACTGGGACAATGAGCC
AGAGGACAGGTTCACTAGGACTAGTACCCCGGTACCAACACTTATCCACAGCGAGGGGGT
ATGTAGCCTTGGTCAATACTTGCGCTCAGGGCCAGCGTGTAGTGAACAGTCGCAAGCCGA
AGCCTCAGACTGCGTCAGGCGGCTTTTGAGGAGTACGAAACCGGCTCCACCGGCCAGCAG
CTAGTCATTAAAGGATGTGAACGGAAAGCGCCGACATCCGAGTTCGCACGTACTCAGGTG
AAGGTCGGCGCTTGCGGGGGACGACTACCGACTGGTGGTCCACGCAGGAGAGGCGAGGTT
GAATGTGAACGAGGAGGTCGCCTGTTTACGATGTCTGGGGCTACTTGGGACACTCTCGCA
ACCTTAACCTAGCTCAACCGTCGGCGGTGAGTTGTTTCTCAAATCCGTTTGCGCTGGGAG
AAGATTTTTCTTTCTGGATGTTTTTCGTTCTCCTTCTGTAGAATCTGAATTGGACGGTCA
GGCGTTGCAGGAGCCCCCGATCGTGGTGGTTTGCGGCTCACATATACGATTTGCTCCAAT
GCAGAACCACCTCGGCCACGTTCTCCCCCGCGATTTCGTATGGGGTCACAGCCCGCTGTG
GCCCGTTCGGAGTGAAGAGGGACGGAGCTACCGCCGTAATGGTTTTGCGCTGCGGTACAT
TCGTGAGTCCGACCCCCAAAGCCGTGAAGCATGTTCTACGCGGAGCCCCGCGCGGACCCC
TCTTTCCACCCGCATCCCTAACCCTTACGCCTGCGGATGCCGACTTGAGCTGCTAGTAAC
GACGTAGTGTGTCCGAGGCCATTGTATCGCGCCCTCAATCTAAGTTTTTGAGCTCGGTCC
CCAACCCTAGGCGCGCGGGCCCCGTGTGGGACTGTCTCATGGGCTTCCTGTAAAAGCGGC
ACGTGTTGAGCGTTTAGCATCTCTAGTCGTTGCATCACGATAGCGAGGGGGACCGGTCGA
ATGCTTCGGGCTTCGTCTTTCCTGTGTTTATCGTATCGTGGAGATTCACCTAAATCCTTC
GGTCGCTATGGTTACGGCAGGTGTCCCTCTGCTCCGTTCGTACAGCGGGACTTGGGTAGG
GATTTAATTACTGCTTCTCCATGAGGCGGTGCACGACCCGTCTCGTCGACCGGGATCAGG
CCCCCTCTTGTCGTCATGCTTCGGCTCATAGCACAACAACGGCGGAATGAACATTCCAGT
GACACGGCCCGGGGTCAAATCAGTACCTTACAGCGCAAGTGTTAGAAGTGGTGCTACGCA
TCCATCCCTACTAGATACGGCCGCGAGGCCATTTGGTGCAACAACGGTCCGTACTTGTGT
ACGGGTTCGCCCTACATCGCACAGTTAGCGCCTGCTCTCCGTAAATGAACCAGCCGCTAT
ATAACGATGTTATGCTTATGCGCGCACGGGAAGACTGATTTGGGGTAGTCGCTCTCGTGG
TTGCCTCCAGGCTGCTCGATGTGCCGCCGACGGTGAGAGCGTGTTGGTCAAAGTGGACCG
GGCGGCATGGCGACCTCCAAGCGGTACGAGATGGGATCCGCCATACCACCCTTACGGGAA
TAGCCCATGCTTAGTAGCTCTTCCTCCATCGGCCTTGGCTCAGTCATGCGTAATCCCGTC
CCCTCATGTTTCCTGCGTCTCGGCCTCCGTCCAATCGCTTCCTCCGAGGGTGTGGGACTC
AATAAGATTTTAAATCGTTTTCAGTTCGGCAACAACAGCTTCGAGTTCGGAGACTTTACC
GTGCCTCCACCCGCCTGTAGATCTGGCAACGGACTCCGCGCTCCACTAGTATGTGTACCG
CCTGAAAGGGAGTCTTCGACCAATGGACGCCAATGTTTCGGAAGGTGTTCCTCGGACGAA
TACGCCTCTAACGTGGACGCGCAGCGTGAGGAAAAGCACTTCTCTTCGGCGTGCCTGTGC
CGTACGCATGGAGACCCTGAGTCTGGCATGTCGGTTGGAACGATAGGGTCCCGCGTTCAT
TGCTCCATCAACCGGTAATAATAAGCTCCTGGGCTCTACGAACACCACGGCTTCCCTGGG
AGCGTGGACTCCCCGGTTTTGAAAGATACCGTGCAGCCGTCTGCGGCCAGGCCTCGACGT
GAAATCGACCGGTACACCCAAGGAAATCCGCGGCTGTCGTATACCCCTGCCAAAGACGCA
AGTGCCTGAGGCCGCTTCCCCTCGCTTCCTGAATACCACCGTGTACACAATACCGTTATT
TAGTGGTGTGTAGGACACCACCGCCATAAACCAGACTTATCCCTACCCATACGTGCCACA
AAACGTCCTCAGGCCGTTACCGCCACGCCGGGACCTCAGCCTCGCACCCTCCTCCTTTTC
TCTTCTAGCTCCGTTGCTTAAGTCGTCGCACCCAATCACCCGGCAGTCGGACTGCGCGTT
GCTCACAAGCTGACTTCCTGCTCCCCCACGAAACGGGTCGTTAGTACTCATTCGCGTCTT
GCTCGACCCAAAGGTCCCTGTTTTCAATCACTCGAAAACGCTAGACTCCTCTACTGTACT
TGTGAGTGGTTAAAGCACACAAGCCGTCACTCCGTTCGCGCCCGCCGCCCTGGCCTTCGA
ACACGCCGCCCAGCCTGGCGCACGTCGGTCGAAGCCGCAGTTGCCGCACTCAGACCTCAG
TACTCGTGGCCCGCCCTCATAGAGTCGAGTGAACTTTCTACCCTTCGACCCGTCCGTTCT
CCGCGGCCCCCGTAGGAGGCCACACTATGTCACGACCCTATGATTCAGACTATAGCGACA
ACATGCAGAGCTAAGGGTTTCTGTCCACCCACGTCTTGGCGACCGGCCTGTCCGTCGCAT
GGCTGGAAGCTAGGCGCAGAGCACACACGACAAGGAAAATGTAGTATGCAAGAACTCCTT
GACGCTCCACATTCATCCTATCGCATCTTCGGCATAAGCCGGCAAGGTGGGCTGGTGCGT
ATGCCCTGGCATGGGCGGCCTATTATGGGAAGCGGAGTCGCGCGCATTTCGGGGATTTTG
GTGTCTCTTCGCAATTCCGCTTCGCGTCTTACCCAAACTCGCCACCTAGCGTCCGTTGCG
TCTAAACGATGGGTTCGTATGGGCTTCACTCTTGGCACTGTAATGTGTGACAGCCCTGTC
CAGGCAGTCTAGCCGCTACCCCTAGGTGTCAGGTGTGGGGAATAATTCTGGGCAATATAC
CGCGAAATCTAATCACTGCTCACCGTAACTGTTCCTGTGATCCCTTGTGCGCTAGCGAGT
ACTCCGAAGCGCACAGTCGCGCTTCAGCGGATCGCACCATATGTAGGGGACGCATGTGAG
AGCAGGTCGTGCTTCAACTCTAGGCGAGATTACGCACCATTTCGCATTCCGTGACTCGCG
CGCCTGGTGTGACGTGTACTTTCGATTGGTCTCTTCACCGCTCAGACTCGAAGTTACCTG
CGGTACATCAAAGACTGAAAAAGCC
>SRR350038 <unknown description>
CGGAGAGCTCCCCAGGCCAAATGACGAGCTCATGTCCCCTGCGGTCACTTAGCTATCTGT
TCTCAATCCCTGAGGTCACACAGCCTAGCTAGATAGTGGGGGCAACCCACACCAGCCATG
GAATCATATCTGTACACCATCAAACAAGCGTTTCGAAGCTGCGCCAGTCCTTGTGGGTCA
GCAACGCCCGGTGACCACTAAGCCAACCCGGCTTGTCTCGGAGAGCCCGAAGACACCTTT
TTTCGATTTTACCTGAATCCGCACGTTTCCCCTTTGTCGGGACACCCGGCAAACTACTCG
TCGGTCCCTCTTAGTTGGCGAAATTTGCAAGGTTTATCACGGTCGAATGAGAGCGGCGAT
GGCCACATTGATACTTCGCCCAATTTCGCCCTGACCCAGGTAACAATTGAGACACGCACC
TCGTCAAGTCCTAAGCCTACGTCGCGTAGGCTCCGGGTCACAACCTCGATATTTGCAAGG
AGAACACTGGATACCGATATCGGCACCCATTCGTGGTGCCTATCATTGAAACTAAACCCA
AGCATACCCCAAGCAAATCAGAGTCGAAGGCCTGCCACTGATCGCTGCATGTCTCAGAGG
AGATGTGTGAAAGCCACAAACTTAACGTTCTCCCCCCATCGGTTACCTTCTAGCCCGCCA
CTGAACAGCGACACGGCGGTCGCTTGCTCACGAGGATAACAAGGAATAGTCCAGGTGAAT
GGTGTGCTAGTGAACAACTGAGGAAATCATAGTGTACAATAATTCTATCTAGTGGATGTC
ATATTTGCGGTGCCAAAATCACTCGTCGATAAGCTCGGATTGTTCAACGTCAACCGAATC
ACGTGTTATAAGTCGGTTGTACGTTTGGCGGTGCCGTCAATGCCGCACTGAGCAATAATA
TAGACGAGCATCGCCATTATTTGCGTCTCGCCGGGTGTTCGCACAGCCAATATCGATACT
CGGCTCGTCATATGCTGGGGGGGCAGCTTAAGAGACTCTAGTCTCGTTTATTAACATAGC
TAAGGTCAGCAGCCTTTCTGGTCGGGGGCATCAACAATCCGGTGACGTGGCCCGGTAACG
GCCATGGAGGGGCGACACTCAAGCATTCTGGCCGAGATCTGCGAGCCCGTTTCTGGGCAG
CATCGTTAGCACCTGGATGTAAATCCGCTCCCGCGTTTCCGTCAGCTCACGGGAGTTTGC
GAGACGCGAGTGGGAACCGGGGACGGGGGCTCGCAGCAGCCAGGGCTGCCGACACTCGAC
ATGAGCGGCGTGCCGTCGCCCTCACTCACGTAACAGATTTATGGGAGAAGAGTATGGTGC
CCACTTGATCTTATATATCGGGGAAGGCCGAGGCACGCTAGATCAGTGCTGAATGCGACG
TTTCCTTGGGGGAGGGGCAAGCGGAATAGTGGTACCAGAGGAGAAGGCGTTACACGGTCG
AAAATGGGTTCCGGACGGGTTACTGGGCGGCAACTGCCGCTGGAATCAGCGCACCAGCAG
ATCCTACACACGGGAGTGCAGAAGTTTTCGGCCTAATGCTGACCCCGGGGTCTGTTCTGA
GCCGCACGGGCCATCAGATCTGCTGTACGAGGTCGGTCACGCCTCTAGTCTTGCTAGTAG
CCGCGGGTCGTGGCTCGCTATTCTCACTTTGTCGAATGCGCCGAGGAGTGGGGAAGAACC
AAAAAAACGACAACCATCACCTGTCTGAGGGGTCTGCGGAGCCAACTTCTAAGCTAGCAC
ATGTTGAGCGAAGCAAGTCATGCACTGAATATGGATGTAGGCAATTGTCAAGACTAATGA
GCTCCAGAGCCTTAGGTTAAGACCTATGACCGCGCACGAGGAAATGATGTATGATAACGC
ATTACCTAGCCAGAACTGAGTTCCGGTAGGAAATCGGTTCACACGCTCACAATGATGAGC
ACTCGATAGGGCCACGTATTGAATGCCCGGGCAGCCTCGGATGCTTGGGCGTATTAGCTT
GCTGGCCAGTCCACCTCAAGGAGCATGGAGCGCCGAAAACCATGAGCGTTCCGCCGACAA
ACCCCCATCCTCCCTCTGGAACCCGGAGGTTAGCGGTTCAACTGGCGCGGGGCCCGACGT
GGCCCGCGACCGATAAGCGGGCCGGTCGACAGGAACTCACTGAGGGGATAATCAGTTCCG
CCTCTGACGATTCCTGCCCAGGAAGTTGTGTTACCTGCAGGTCCCCTAGGGAGAGTACCT
GCTCAGACTTCTAGGTAACGAGACCCGGGAGGGCACACTCGGGGGAGGAGGCTAGTTTAC
TAGCCTCGTGGGTAGAACCCCCCTGGCAAGCTGCCCAGCACTCTGGTCCGCATGGGCGTT
CTTAGTCACCGGCCCTTTTCCAGCCGACCTATTCTGGCCGGCCCATCCATTCCCTATGGG
TGAGGTTGCGATCCGTCGGGGAATGGGGGTGAAGTCGAAGGCTAAGAGGCGTAGGCATAG
CCGCTGTTCTCACCGCGTTAACGAACACGCACGGCATTCCCACACGGATGAGTAGGGGCT
TACCAGTGGAAGTACGCCGTAAATCCATTCCTAAGGTGCGAAAGTGAGCCGGCGAGCAAG
TGGATGAGGTCGGGATGCCACAACTGGACACCTCGGTTTGCAGTTCCGTAACCGAGCGAG
TAACCTAATAGGAGGTACAGAATCTTAATATAGTGTAGCTGAAAACAGTGGCGTCTCAAG
GTCCGACGCGGGCACCAAGAGACTTAGTGCAAATTGGACGGCTCATAGTCTCTAAACACG
TGAGGCTTGCGCCCGCCCCCTGGGGCCGAAGACCGTCCCGATCGCCAAGCTGCGGTATAG
CTAATCCTCGTAGAGACGCCAACCCCTAACAGTCCGGAGACACGGAAGCTGCGCGGACAT
GAGATATGGGTCTGGATCATCATTGACCGGATACGTCACTGGTGTGAGTGCGTTCATGGA
GGTGCCGCACTGGAGCAACTGCAGACCTATGGACATACGGGGGGGCTGTAGATCTTTACA
GCCTGTACGACGCCCCGGCTGGACTCGCCAACGCAGTTCCCTATACTAGGTACAAGGATT
CGACCGGCGCGTATTATCCCGTAACCTGGAGCGCGGCGCTAGCCCGCTTACGCTCTATCG
TAGGGGAGGAACAGATAAGGATCGTCAGCCGCCGACCCGGAGAGCCTAAGCCATCAACTA
TTCGGCATCCTCCAGGTACGCCTACGAGTCACCTTGGCAGATGGGGGTCAGGGCCATAAC
AGTATTATGGTGGCAACACGTCTCATTCTTGGTGAGTAGTGCCCAATAGTCAACTTTTTC
TTTGACTTAATTGGGCACGTACTGCGACAATATCAGACGGAGTGACCCCACCGTTCGAAG
TCTCCAGAGGGACCCACGCGTATACGGAAGATCTACGAACTGTCGCACCGTAGCAGAGGA
CATCTAGCCACCCTCCTCCTTCGGGATGTGACGGGGGTGCACCCCTCGTCCCCCCCAGCG
TGCTAGCATGTAGGGGCTACAGTAGCTGGTAGCGGTGAGGTCGGCGAGCGAAAGAAAAGG
CGTATCGCAAGGGGTGAAGTGCTTAGGCTTGAATGTTGCATATTTTTCCCGAGGAAAGGC
TTTTGGTGGAGGAGGCCCGAAGTAGTCACGCCCGTTGCCTCTTCTATAGGGGGTAGTTGT
AGATGTTTATAATCAGACGACGTGGCTCCATACTGTTGTTTAGGCGCTCGCCACAGCTGT
CCATGGTGGCGCAGCCCACCCTAGATCAATCCGTCTACTAAAAAAAGTGACGACGCGCTA
GGTATTCATGGAGGCTAGTATAAAAGACTCAGCTGAGAAGCGTCGTAGATGCTCCCGGAG
GAGGCGTAAAACTGGACCTTTGAGGACCGAACGTTTCTCAGACATAGACTGGGGGCGGGC
TGCGAAACGGAGATGAAAACGGGATGCCAAAAGGAGCAGGGGTCTTTGACGCGCTCCAGC
GATAGAAATCAGCCGACAATCTGGCCAGTCGGATTACTACAGCCCCACCAAGCGCGCCCC
GAATGGAGGCGAGGGTACCAAGAAACGAAGACTGGCGGATCCAGTAGAAGCCGTTAACGA
AGAAGGCAGCCTCAAGAGTAAACGTTGGGGGGGCGAGCGGCGTGGGAGGGCCGTAAAGCA
TGGACCTCACTGCCCCCCGATCACGCCGGGGGCGGGCGGAGACCAACGACGACGCTTCGC
GTAGGCCCTCACGACGGTAATAACGGCAGGCTTAGGAGAAAGTCAGTTCCGGAGTTCGGC
ACTCGGCGCACAAGTTCGAACAGCCGGGCAGGGCGCAAGTAGTTGACTGTTTCTGACGGC
CACGGCTTCGCAGTCAGTCTCACATAGCCATCTTGGGAACGCTACTGCCCATCCTTGCGG
CGTCAACCAGGAACTCTGCGTGGGCGTCCGCAGAAGCCCGATATAATGTCTGAGGTTTCA
TAATAGCCATTTGAGCGTTAGGTACGGCGTTGAGAAGACTGACTTCTTTCCACACGAATG
GGAGGAAAAAGGCGGTACGAGTGTTTCAAGCAACCAAACGCCCCTCCCCTCTCCGCGACC
AGCGACGAAGGATTACCTAAGCAACGCTTTTTCGCGTAAATTATACTGGGACAATGAGCC
AGAGGACAGGTTCACTAGGACTAGTACCCCGGTACCAACACTTATCCACAGCGAGGGGGT
ATGTAGCCTTGGTCAATACTTGCGCTCAGGGCCAGCGTGTAGTGAACAGTCGCAAGCCGA
AGCCTCAGACTGCGTCAGGCGGCTTTTGAGGAGTACGAAACCGGCTCCACCGGCCAGCAG
CTAGTCATTAAAGGATGTGAACGGAAAGCGCCGACATCCGAGTTCGCACGTACTCAGGTG
AAGGTCGGCGCTTGCGGGGGACGACTACCGACTGGTGGTCCACGCAGGAGAGGCGAGGTT
GAATGTGAACGAGGAGGTCGCCTGTTTACGATGTCTGGGGCTACTTGGGACACTCTCGCA
ACCTTAACCTAGCTCAACCGTCGGCGGTGAGTTGTTTCTCAAATCCGTTTGCGCTGGGAG
AAGATTTTTCTTTCTGGATGTTTTTCGTTCTCCTTCTGTAGAATCTGAATTGGACGGTCA
GGCGTTGCAGGAGCCCCCGATCGTGGTGGTTTGCGGCTCACATATACGATTTGCTCCAAT
GCAGAACCACCTCGGCCACGTTCTCCCCCGCGATTTCGTATGGGGTCACAGCCCGCTGTG
GCCCGTTCGGAGTGAAGAGGGACGGAGCTACCGCCGTAATGGTTTTGCGCTGCGGTACAT
TCGTGAGTCCGACCCCCAAAGCCGTGAAGCATGTTCTACGCGGAGCCCCGCGCGGACCCC
TCTTTCCACCCGCATCCCTAACCCTTACGCCTGCGGATGCCGACTTGAGCTGCTAGTAAC
GACGTAGTGTGTCCGAGGCCATTGTATCGCGCCCTCAATCTAAGTTTTTGAGCTCGGTCC
CCAACCCTAGGCGCGCGGGCCCCGTGTGGGACTGTCTCATGGGCTTCCTGTAAAAGCGGC
ACGTGTTGAGCGTTTAGCATCTCTAGTCGTTGCATCACGATAGCGAGGGGGACCGGTCGA
ATGCTTCGGGCTTCGTCTTTCCTGTGTTTATCGTATCGTGGAGATTCACCTAAATCCTTC
GGTCGCTATGGTTACGGCAGGTGTCCCTCTGCTCCGTTCGTACAGCGGGACTTGGGTAGG
GATTTAATTACTGCTTCTCCATGAGGCGGTGCACGACCCGTCTCGTCGACCGGGATCAGG
CCCCCTCTTGTCGTCATGCTTCGGCTCATAGCACAACAACGGCGGAATGAACATTCCAGT
GACACGGCCCGGGGTCAAATCAGTACCTTACAGCGCAAGTGTTAGAAGTGGTGCTACGCA
TCCATCCCTACTAGATACGGCCGCGAGGCCATTTGGTGCAACAACGGTCCGTACTTGTGT
ACGGGTTCGCCCTACATCGCACAGTTAGCGCCTGCTCTCCGTAAATGAACCAGCCGCTAT
ATAACGATGTTATGCTTATGCGCGCACGGGAAGACTGATTTGGGGTAGTCGCTCTCGTGG
TTGCCTCCAGGCTGCTCGATGTGCCGCCGACGGTGAGAGCGTGTTGGTCAAAGTGGACCG
GGCGGCATGGCGACCTCCAAGCGGTACGAGATGGGATCCGCCATACCACCCTTACGGGAA
TAGCCCATGCTTAGTAGCTCTTCCTCCATCGGCCTTGGCTCAGTCATGCGTAATCCCGTC
CCCTCATGTTTCCTGCGTCTCGGCCTCCGTCCAATCGCTTCCTCCGAGGGTGTGGGACTC
AATAAGATTTTAAATCGTTTTCAGTTCGGCAACAACAGCTTCGAGTTCGGAGACTTTACC
GTGCCTCCACCCGCCTGTAGATCTGGCAACGGACTCCGCGCTCCACTAGTATGTGTACCG
CCTGAAAGGGAGTCTTCGACCAATGGACGCCAATGTTTCGGAAGGTGTTCCTCGGACGAA
TACGCCTCTAACGTGGACGCGCAGCGTGAGGAAAAGCACTTCTCTTCGGCGTGCCTGTGC
CGTACGCATGGAGACCCTGAGTCTGGCATGTCGGTTGGAACGATAGGGTCCCGCGTTCAT
TGCTCCATCAACCGGTAATAATAAGCTCCTGGGCTCTACGAACACCACGGCTTCCCTGGG
AGCGTGGACTCCCCGGTTTTGAAAGATACCGTGCAGCCGTCTGCGGCCAGGCCTCGACGT
GAAATCGACCGGTACACCCAAGGAAATCCGCGGCTGTCGTATACCCCTGCCAAAGACGCA
AGTGCCTGAGGCCGCTTCCCCTCGCTTCCTGAATACCACCGTGTACACAATACCGTTATT
TAGTGGTGTGTAGGACACCACCGCCATAAACCAGACTTATCCCTACCCATACGTGCCACA
AAACGTCCTCAGGCCGTTACCGCCACGCCGGGACCTCAGCCTCGCACCCTCCTCCTTTTC
TCTTCTAGCTCCGTTGCTTAAGTCGTCGCACCCAATCACCCGGCAGTCGGACTGCGCGTT
GCTCACAAGCTGACTTCCTGCTCCCCCACGAAACGGGTCGTTAGTACTCATTCGCGTCTT
GCTCGACCCAAAGGTCCCTGTTTTCAATCACTCGAAAACGCTAGACTCCTCTACTGTACT
TGTGAGTGGTTAAAGCACACAAGCCGTCACTCCGTTCGCGCCCGCCGCCCTGGCCTTCGA
ACACGCCGCCCAGCCTGGCGCACGTCGGTCGAAGCCGCAGTTGCCGCACTCAGACCTCAG
TACTCGTGGCCCGCCCTCATAGAGTCGAGTGAACTTTCTACCCTTCGACCCGTCCGTTCT
CCGCGGCCCCCGTAGGAGGCCACACTATGTCACGACCCTATGATTCAGACTATAGCGACA
ACATGCAGAGCTAAGGGTTTCTGTCCACCCACGTCTTGGCGACCGGCCTGTCCGTCGCAT
GGCTGGAAGCTAGGCGCAGAGCACACACGACAAGGAAAATGTAGTATGCAAGAACTCCTT
GACGCTCCACATTCATCCTATCGCATCTTCGGCATAAGCCGGCAAGGTGGGCTGGTGCGT
ATGCCCTGGCATGGGCGGCCTATTATGGGAAGCGGAGTCGCGCGCATTTCGGGGATTTTG
GTGTCTCTTCGCAATTCCGCTTCGCGTCTTACCCAAACTCGCCACCTAGCGTCCGTTGCG
TCTAAACGATGGGTTCGTATGGGCTTCACTCTTGGCACTGTAATGTGTGACAGCCCTGTC
CAGGCAGTCTAGCCGCTACCCCTAGGTGTCAGGTGTGGGGAATAATTCTGGGCAATATAC
CGCGAAATCTAATCACTGCTCACCGTAACTGTTCCTGTGATCCCTTGTGCGCTAGCGAGT
ACTCCGAAGCGCACAGTCGCGCTTCAGCGGATCGCACCATATGTAGGGGACGCATGTGAG
AGCAGGTCGTGCTTCAACTCTAGGCGAGATTACGCACCATTTCGCATTCCGTGACTCGCG
CGCCTGGTGTGACGTGTACTTTCGATTGGTCTCTTCACCGCTCAGACTCGAAGTTACCTG
CGGTACATCAAAGACTGAAAAAGCC
>SRR350039 <unknown description>
CGGAGAGCTCCCCAGGCCAAATGACGAGCTCATGTCCCCTGCGGTCACTTAGCTATCTGT
TCTCAATCCCTGAGGTCACACAGCCTAGCTAGATAGTGGGGGCAACCCACACCAGCCATG
GAATCATATCTGTACACCATCAAACAAGCGTTTCGAAGCTGCGCCAGTCCTTGTGGGTCA
GCAACGCCCGGTGACCACTAAGCCAACCCGGCTTGTCTCGGAGAGCCCGAAGACACCTTT
TTTCGATTTTACCTGAATCCGCACGTTTCCCCTTTGTCGGGACACCAGGCAAACTACTCG
TCGGTCCCTCTTAGTTGGCGAAATTTGCAAGGTTTATCACGGTCGAATGAGAGCGGCGAT
GGCCACATTGATACTTCGCCCAATTTCGCCCTGACCCAGGTAACAATTGAGACACGCACC
TCGTCAAGTCCTAAGCCTACGTCGCGTAGGCTCCGGGTCACAACCTCGATATTTGCAAGG
AGAACACTGGATACCGATATCGGCACCCATTCGTGGTGCCTATCATTGAAACTAAACCCA
AGCATACCCCAAGCAAATCAGAGTCGAAGGCCTGCCACTGATCGCTGCATGTCTCAGAGG
AGATGTGTGAAAGCCACAAACTTAACGTTCTCCCCCCATCGGTTACCTTCTAGCCCGCCA
CTGAACAGCGACACGGCGGTCGCTTGCTCACGAGGATAACAAGGAATAGTCCAGGTGAAT
GGTGTGCTAGTGAACAACTGAGGAAATCATAGTGTACAATAATTCTATCTAGTGGATGTC
ATATTTGCGGTGCCAAAATCACTCGTCGATAAGCTCGGATTGTTCAACGTCAACCGAATC
ACGTGTTATAAGTCGGTTGTACGTTTGGCGGTGCCGTCAATGCCGCACTGAGCAATAATA
TAGACGAGCATCGCCATTATTTGCGTCTCGCCGGGTGTTCGCACAGCCAATATCGATACT
CGGCTCGTCATATGCTGGGGGGGCAGCTTAAGAGACTCTAGTCTCGTTTATTAACATAGC
TAAGGTCAGCAGCCTTTCTGGTCGGGGGCATCAACAATCCGGTGACGTGGCCCGGTAACG
GCCATGGAGGGGCGACACTCAAGCATTCTGGCCGAGATCTGCGAGCCCGTTTCTGGGCAG
CATCGTTAGCACCTGGATGTAAATCCGCTCCCGCGTTTCCGTCAGCTCACGGGAGTTTGC
GAGACGCGAGTGGGAACCGGGGACGGGGGCTCGCAGCAGCCAGGGCTGCCGACACTCGAC
ATGAGCGGCGTGCCGTCGCCCTCACTCACGTAACAGATTTATGGGAGAAGAGTATGGTGC
CCACTTGATCTTATATATCGGGGAAGGCCGAGGCACGCTAGATCAGTGCTGAATGCGACG
TTTCCTTGGGGGAGGGGCAAGCGGAATAGTGGTACCAGAGGAGAAGGCGTTACACGGTCG
AAAATGGGTTCCGGACGGGTTACTGGGCGGCAACTGCCGCTGGAATCAGCGCACCAGCAG
ATCCTACACACGGGAGTGCAGAAGTTTTCGGCCTAATGCTGACCCCGGGGTCTGTTCTGA
GCCGCACGGGCCATCAGATCTGCTGTACGAGGTCGGTCACGCCTCTAGTCTTGCTAGTAG
CCGCGGGTCGTGGCTCGCTATTCTCACTTTGTCGAATGCGCCGAGGAGTGGGGAAGAACC
AAAAAAACGACAACCATCACCTGTCTGAGGGGTCTGCGGAGCCAACTTCTAAGCTAGCAC
ATGTTGAGCGAAGCAAGTCATGCACTGAATATGGATGTAGGCAATTGTCAAGACTAATGA
GCTCCAGAGCCTTAGGTTAAGACCTATGACCGCGCACGAGGAAATGATGTATGATAACGC
ATTACCTAGCCAGAACTGAGTTCCGGTAGGAAATCGGTTCACACGCTCACAATGATGAGC
ACTCGATAGGGCCACGTATTGAATGCCCGGGCAGCCTCGGATGCTTGGGCGTATTAGCTT
GCTGGCCAGTCCACCTCAAGGAGCATGGAGCGCCGAAAACCATGAGCGTTCCGCCGACAA
ACCCCCATCCTCCCTCTGGAACCCGGAGGTTAGCGGTTCAACTGGCGCGGGGCCCGACGT
GGCCCGCGACCGATAAGCGGGCCGGTCGACAGGAACTCACTGAGGGGATAATCAGTTCCG
CCTCTGACGATTCCTGCCCAGGAAGTTGTGTTACCTGCAGGTCCCCTAGGGAGAGTACCT
GCTCAGACTTCTAGGTAACGAGACCCGGGAGGGCACACTCGGGGGAGGAGGCTAGTTTAC
TAGCCTCGTGGGTAGAACCCCCCTGGCAAGCTGCCCAGCACTCTGGTCCGCATGGGCGTT
CTTAGTCACCGGCCCTTTTCCAGCCGACCTATTCTGGCCGGCCCATCCATTCCCTATGGG
TGAGGTTGCGATCCGTCGGGGAATGGGGGTGAAGTCGAAGGCTAAGAGGCGTAGGCATAG
CCGCTGTTCTCACCGCGTTAACGAACACGCACGGCATTCCCACACGGATGAGTAGGGGCT
TACCAGTGGAAGTACGCCGTAAATCCATTCCTAAGGTGCGAAAGTGAGCCGGCGAGCAAG
TGGATGAGGTCGGGATGCCACAACTGGACACCTCGGTTTGCAGTTCCGTAACCGAGCGAG
TAACCTAATAGGAGGTACAGAATCTTAATATAGTGTAGCTGAAAACAGTGGCGTCTCAAG
GTCCGACGCGGGCACCAAGAGACTTAGTGCAAATTGGACGGCTCATAGTCTCTAAACACG
TGAGGCTTGCGCCCGCCCCCTGGGGCCGAAGACCGTCCCGATCGCCAAGCTGCGGTATAG
CTAATCCTCGTAGAGACGCCAACCCCTAACAGTCCGGAGACACGGAAGCTGCGCGGACAT
GAGATATGGGTCTGGATCATCATTGACCGGATACGTCACTGGTGTGAGTGCGTTCATGGA
GGTGCCGCACTGGAGCAACTGCAGACCTATGGACATACGGGGGGGCTGTAGATCTTTACA
GCCTGTACGACGCCCCGGCTGGACTCGCCAACGCAGTTCCCTATACTAGGTACAAGGATT
CGACCGGCGCGTATTATCCCGTAACCTGGAGCGCGGCGCTAGCCCGCTTACGCTCTATCG
TAGGGGAGGAACAGATAAGGATCGTCAGCCGCCGACCCGGAGAGCCTAAGCCATCAACTA
TTCGGCATCCTCCAGGTACGCCTACGAGTCACCTTGGCAGATGGGGGTCAGGGCCATAAC
AGTATTATGGTGGCAACACGTCTCATTCTTGGTGAGTAGTGCCCAATAGTCAACTTTTTC
TTTGACTTAATTGGGCACGTACTGCGACAATATCAGACGGAGTGACCCCACCGTTCGAAG
TCTCCAGAGGGACCCACGCGTATACGGAAGATCTACGAACTGTCGCACCGTAGCAGAGGA
CATCTAGCCACCCTCCTCCTTCGGGATGTGACGGGGGTGCACCCCTCGTCCCCCCCAGCG
TGCTAGCATGTAGGGGCTACAGTAGCTGGTAGCGGTGAGGTCGGCGAGCGAAAGAAAAGG
CGTATCGCAAGGGGTGAAGTGCTTAGGCTTGAATGTTGCATATTTTTCCCGAGGAAAGGC
TTTTGGTGGAGGAGGCCCGAAGTAGTCACGCCCGTTGCCTCTTCTATAGGGGGTAGTTGT
AGATGTTTATAATCAGACGACGTGGCTCCATACTGTTGTTTAGGCGCTCGCCACAGCTGT
CCATGGTGGCGCAGCCCACCCTAGATCAATCCGTCTACTAAAAAAAGTGACGACGCGCTA
GGTATTCATGGAGGCTAGTATAAAAGACTCAGCTGAGAAGCGTCGTAGATGCTCCCGGAG
GAGGCGTAAAACTGGACCTTTGAGGACCGAACGTTTCTCAGACATAGACTGGGGGCGGGC
TGCGAAACGGAGATGAAAACGGGATGCCAAAAGGAGCAGGGGTCTTTGACGCGCTCCAGC
GATAGAAATCAGCCGACAATCTGGCCAGTCGGATTACTACAGCCCCACCAAGCGCGCCCC
GAATGGAGGCGAGGGTACCAAGAAACGAAGACTGGCGGATCCAGTAGAAGCCGTTAACGA
AGAAGGCAGCCTCAAGAGTAAACGTTGGGGGGGCGAGCGGCGTGGGAGGGCCGTAAAGCA
TGGACCTCACTGCCCCCCGATCACGCCGGGGGCGGGCGGAGACCAACGACGACGCTTCGC
GTAGGCCCTCACGACGGTAATAACGGCAGGCTTAGGAGAAAGTCAGTTCCGGAGTTCGGC
ACTCGGCGCACAAGTTCGAACAGCCGGGCAGGGCGCAAGTAGTTGACTGTTTCTGACGGC
CACGGCTTCGCAGTCAGTCTCACATAGCCATCTTGGGAACGCTACTGCCCATCCTTGCGG
CGTCAACCAGGAACTCTGCGTGGGCGTCCGCAGAAGCCCGATATAATGTCTGAGGTTTCA
TAATAGCCATTTGAGCGTTAGGTACGGCGTTGAGAAGACTGACTTCTTTCCACACGAATG
GGAGGAAAAAGGCGGTACGAGTGTTTCAAGCAACCAAACGCCCCTCCCCTCTCCGCGACC
AGCGACGAAGGATTACCTAAGCAACGCTTTTTCGCGTAAATTATACTGGGACAATGAGCC
AGAGGACAGGTTCACTAGGACTAGTACCCCGGTACCAACACTTATCCACAGCGAGGGGGT
ATGTAGCCTTGGTCAATACTTGCGCTCAGGGCCAGCGTGTAGTGAACAGTCGCAAGCCGA
AGCCTCAGACTGCGTCAGGCGGCTTTTGAGGAGTACGAAACCGGCTCCACCGGCCAGCAG
CTAGTCATTAAAGGATGTGAACGGAAAGCGCCGACATCCGAGTTCGCACGTACTCAGGTG
AAGGTCGGCGCTTGCGGGGGACGACTACCGACTGGTGGTCCACGCAGGAGAGGCGAGGTT
GAATGTGAACGAGGAGGTCGCCTGTTTACGATGTCTGGGGCTACTTGGGACACTCTCGCA
ACCTTAACCTAGCTCAACCGTCGGCGGTGAGTTGTTTCTCAAATCCGTTTGCGCTGGGAG
AAGATTTTTCTTTCTGGATGTTTTTCGTTCTCCTTCTGTAGAATCTGAATTGGACGGTCA
GGCGTTGCAGGAGCCCCCGATCGTGGTGGTTTGCGGCTCACATATACGATTTGCTCCAAT
GCAGAACCACCTCGGCCACGTTCTCCCCCGCGATTTCGTATGGGGTCACAGCCCGCTGTG
GCCCGTTCGGAGTGAAGAGGGACGGAGCTACCGCCGTAATGGTTTTGCGCTGCGGTACAT
TCGTGAGTCCGACCCCCAAAGCCGTGAAGCATGTTCTACGCGGAGCCCCGCGCGGACCCC
TCTTTCCACCCGCATCCCTAACCCTTACGCCTGCGGATGCCGACTTGAGCTGCTAGTAAC
GACGTAGTGTGTCCGAGGCCATTGTATCGCGCCCTCAATCTAAGTTTTTGAGCTCGGTCC
CCAACCCTAGGCGCGCGGGCCCCGTGTGGGACTGTCTCATGGGCTTCCTGTAAAAGCGGC
ACGTGTTGAGCGTTTAGCATCTCTAGTCGTTGCATCACGATAGCGAGGGGGACCGGTCGA
ATGCTTCGGGCTTCGTCTTTCCTGTGTTTATCGTATCGTGGAGATTCACCTAAATCCTTC
GGTCGCTATGGTTACGGCAGGTGTCCCTCTGCTCCGTTCGTACAGCGGGACTTGGGTAGG
GATTTAATTACTGCTTCTCCATGAGGCGGTGCACGACCCGTCTCGTCGACCGGGATCAGG
CCCCCTCTTGTCGTCATGCTTCGGCTCATAGCACAACAACGGCGGAATGAACATTCCAGT
GACACGGCCCGGGGTCAAATCAGTACCTTACAGCGCAAGTGTTAGAAGTGGTGCTACGCA
TCCATCCCTACTAGATACGGCCGCGAGGCCATTTGGTGCAACAACGGTCCGTACTTGTGT
ACGGGTTCGCCCTACATCGCACAGTTAGCGCCTGCTCTCCGTAAATGAACCAGCCGCTAT
ATAACGATGTTATGCTTATGCGCGCACGGGAAGACTGATTTGGGGTAGTCGCTCTCGTGG
TTGCCTCCAGGCTGCTCGATGTGCCGCCGACGGTGAGAGCGTGTTGGTCAAAGTGGACCG
GGCGGCATGGCGACCTCCAAGCGGTACGAGATGGGATCCGCCATACCACCCTTACGGGAA
TAGCCCATGCTTAGTAGCTCTTCCTCCATCGGCCTTGGCTCAGTCATGCGTAATCCCGTC
CCCTCATGTTTCCTGCGTCTCGGCCTCCGTCCAATCGCTTCCTCCGAGGGTGTGGGACTC
AATAAGATTTTAAATCGTTTTCAGTTCGGCAACAACAGCTTCGAGTTCGGAGACTTTACC
GTGCCTCCACCCGCCTGTAGATCTGGCAACGGACTCCGCGCTCCACTAGTATGTGTACCG
CCTGAAAGGGAGTCTTCGACCAATGGACGCCAATGTTTCGGAAGGTGTTCCTCGGACGAA
TACGCCTCTAACGTGGACGCGCAGCGTGAGGAAAAGCACTTCTCTTCGGCGTGCCTGTGC
CGTACGCATGGAGACCCTGAGTCTGGCATGTCGGTTGGAACGATAGGGTCCCGCGTTCAT
TGCTCCATCAACCGGTAATAATAAGCTCCTGGGCTCTACGAACACCACGGCTTCCCTGGG
AGCGTGGACTCCCCGGTTTTGAAAGATACCGTGCAGCCGTCTGCGGCCAGGCCTCGACGT
GAAATCGACCGGTACACCCAAGGAAATCCGCGGCTGTCGTATACCCCTGCCAAAGACGCA
AGTGCCTGAGGCCGCTTCCCCTCGCTTCCTGAATACCACCGTGTACACAATACCGTTATT
TAGTGGTGTGTAGGACACCACCGCCATAAACCAGACTTATCCCTACCCATACGTGCCACA
AAACGTCCTCAGGCCGTTACCGCCACGCCGGGACCTCAGCCTCGCACCCTCCTCCTTTTC
TCTTCTAGCTCCGTTGCTTAAGTCGTCGCACCCAATCACCCGGCAGTCGGACTGCGCGTT
GCTCACAAGCTGACTTCCTGCTCCCCCACGAAACGGGTCGTTAGTACTCATTCGCGTCTT
GCTCGACCCAAAGGTCCCTGTTTTCAATCACTCGAAAACGCTAGACTCCTCTACTGTACT
TGTGAGTGGTTAAAGCACACAAGCCGTCACTCCGTTCGCGCCCGCCGCCCTGGCCTTCGA
ACACGCCGCCCAGCCTGGCGCACGTCGGTCGAAGCCGCAGTTGCCGCACTCAGACCTCAG
TACTCGTGGCCCGCCCTCATAGAGTCGAGTGAACTTTCTACCCTTCGACCCGTCCGTTCT
CCGCGGCCCCCGTAGGAGGCCACACTATGTCACGACCCTATGATTCAGACTATAGCGACA
ACATGCAGAGCTAAGGGTTTCTGTCCACCCACGTCTTGGCGACCGGCCTGTCCGTCGCAT
GGCTGGAAGCTAGGCGCAGAGCACACACGACAAGGAAAATGTAGTATGCAAGAACTCCTT
GACGCTCCACATTCATCCTATCGCATCTTCGGCATAAGCCGGCAAGGTGGGCTGGTGCGT
ATGCCCTGGCATGGGCGGCCTATTATGGGAAGCGGAGTCGCGCGCATTTCGGGGATTTTG
GTGTCTCTTCGCAATTCCGCTTCGCGTCTTACCCAAACTCGCCACCTAGCGTCCGTTGCG
TCTAAACGATGGGTTCGTATGGGCTTCACTCTTGGCACTGTAATGTGTGACAGCCCTGTC
CAGGCAGTCTAGCCGCTACCCCTAGGTGTCAGGTGTGGGGAATAATTCTGGGCAATATAC
CGCGAAATCTAATCACTGCTCACCGTAACTGTTCCTGTGATCCCTTGTGCGCTAGCGAGT
ACTCCGAAGCGCACAGTCGCGCTTCAGCGGATCGCACCATATGTAGGGGACGCATGTGAG
AGCAGGTCGTGCTTCAACTCTAGGCGAGATTACGCACCATTTCGCATTCCGTGACTCGCG
CGCCTGGTGTGACGTGTACTTTCGATTGGTCTCTTCACCGCTCAGACTCGAAGTTACCTG
CGGTACATCAAAGACTGAAAAAGCC
>SRR350040 <unknown description>
CGGAGAGCTCCCCAGGCCAAATGACGAGCTCATGTCCCCTGCGGTCACTTAGCTATCTGT
TCTCAATCCCTGAGGTCACACAGCCTAGCTAGATAGTGGGGGCAACCCACACCAGCCATG
GAATCATATCTGTACACCATCAAACAAGCGTTTCGAAGCTGCGCCAGTCCTTGTGGGTCA
GCAACGCCCGGTGACCACTAAGCCAACCCGGCTTGTCTCGGAGAGCCCGAAGACACCTTT
TTTCGATTTTACCTGAATCCGCACGTTTCCCCTTTGTCGGGACACCCGGCAAACTACTCG
TCGGTCCCTCTTAGTTGGCGAAATTTGCAAGGTTTATCACGGTCGAATGAGAGCGGCGAT
GGCCACATTGATACTTCGCCCAATTTCGCCCTGACCCAGGTAACAATTGAGACACGCACC
TCGTCAAGTCCTAAGCCTACGTCGCGTAGGCTCCGGGTCACAACCTCGATATTTGCAAGG
AGAACACTGGATACCGATATCGGCACCCATTCGTGGTGCCTATCATTGAAACTAAACCCA
AGCATACCCCAAGCAAATCAGAGTCGAAGGCCTGCCACTGATCGCTGCATGTCTCAGAGG
AGATGTGTGAAAGCCACAAACTTAACGTTCTCCCCCCATCGGTTACCTTCTAGCCCGCCA
CTGAACAGCGACACGGCGGTCGCTTGCTCACGAGGATAACAAGGAATAGTCCAGGTGAAT
GGTGTGCTAGTGAACAACTGAGGAAATCATAGTGTACAATAATTCTATCTAGTGGATGTC
ATATTTGCGGTGCCAAAATCACTCGTCGATAAGCTCGGATTGTTCAACGTCAACCGAATC
ACGTGTTATAAGTCGGTTGTACGTTTGGCGGTGCCGTCAATGCCGCACTGAGCAATAATA
TAGACGAGCATCGCCATTATTTGCGTCTCGCCGGGTGTTCGCACAGCCAATATCGATACT
CGGCTCGTCATATGCTGGGGGGGCAGCTTAAGAGACTCTAGTCTCGTTTATTAACATAGC
TAAGGTCAGCAGCCTTTCTGGTCGGGGGCATCAACAATCCGGTGACGTGGCCCGGTAACG
GCCATGGAGGGGCGACACTCAAGCATTCTGGCCGAGATCTGCGAGCCCGTTTCTGGGCAG
CATCGTTAGCACCTGGATGTAAATCCGCTCCCGCGTTTCCGTCAGCTCACGGGAGTTTGC
GAGACGCGAGTGGGAACCGGGGACGGGGGCTCGCAGCAGCCAGGGCTGCCGACACTCGAC
ATGAGCGGCGTGCCGTCGCCCTCACTCACGTAACAGATTTATGGGAGAAGAGTATGGTGC
CCACTTGATCTTATATATCGGGGAAGGCCGAGGCACGCTAGATCAGTGCTGAATGCGACG
TTTCCTTGGGGGAGGGGCAAGCGGAATAGTGGTACCAGAGGAGAAGGCGTTACACGGTCG
AAAATGGGTTCCGGACGGGTTACTGGGCGGCAACTGCCGCTGGAATCAGCGCACCAGCAG
ATCCTACACACGGGAGTGCAGAAGTTTTCGGCCTAATGCTGACCCCGGGGTCTGTTCTGA
GCCGCACGGGCCATCAGATCTGCTGTACGAGGTCGGTCACGCCTCTAGTCTTGCTAGTAG
CCGCGGGTCGTGGCTCGCTATTCTCACTTTGTCGAATGCGCCGAGGAGTGGGGAAGAACC
AAAAAAACGACAACCATCACCTGTCTGAGGGGTCTGCGGAGCCAACTTCTAAGCTAGCAC
ATGTTGAGCGAAGCAAGTCATGCACTGAATATGGATGTAGGCAATTGTCAAGACTAATGA
GCTCCAGAGCCTTAGGTTAAGACCTATGACCGCGCACGAGGAAATGATGTATGATAACGC
ATTACCTAGCCAGAACTGAGTTCCGGTAGGAAATCGGTTCACACGCTCACAATGATGAGC
ACTCGATAGGGCCACGTATTGAATGCCCGGGCAGCCTCGGATGCTTGGGCGTATTAGCTT
GCTGGCCAGTCCACCTCAAGGAGCATGGAGCGCCGAAAACCATGAGCGTTCCGCCGACAA
ACCCCCATCCTCCCTCTGGAACCCGGAGGTTAGCGGTTCAACTGGCGCGGGGCCCGACGT
GGCCCGCGACCGATAAGCGGGCCGGTCGACAGGAACTCACTGAGGGGATAATCAGTTCCG
CCTCTGACGATTCCTGCCCAGGAAGTTGTGTTACCTGCAGGTCCCCTAGGGAGAGTACCT
GCTCAGACTTCTAGGTAACGAGACCCGGGAGGGCACACTCGGGGGAGGAGGCTAGTTTAC
TAGCCTCGTGGGTAGAACCCCCCTGGCAAGCTGCCCAGCACTCTGGTCCGCATGGGCGTT
CTTAGTCACCGGCCCTTTTCCAGCCGACCTATTCTGGCCGGCCCATCCATTCCCTATGGG
TGAGGTTGCGATCCGTCGGGGAATGGGGGTGAAGTCGAAGGCTAAGAGGCGTAGGCATAG
CCGCTGTTCTCACCGCGTTAACGAACACGCACGGCATTCCCACACGGATGAGTAGGGGCT
TACCAGTGGAAGTACGCCGTAAATCCATTCCTAAGGTGCGAAAGTGAGCCGGCGAGCAAG
TGGATGAGGTCGGGATGCCACAACTGGACACCTCGGTTTGCAGTTCCGTAACCGAGCGAG
TAACCTAATAGGAGGTACAGAATCTTAATATAGTGTAGCTGAAAACAGTGGCGTCTCAAG
GTCCGACGCGGGCACCAAGAGACTTAGTGCAAATTGGACGGCTCATAGTCTCTAAACACG
TGAGGCTTGCGCCCGCCCCCTGGGGCCGAAGACCGTCCCGATCGCCAAGCTGCGGTATAG
CTAATCCTCGTAGAGACGCCAACCCCTAACAGTCCGGAGACACGGAAGCTGCGCGGACAT
GAGATATGGGTCTGGATCATCATTGACCGGATACGTCACTGGTGTGAGTGCGTTCATGGA
GGTGCCGCACTGGAGCAACTGCAGACCTATGGACATACGGGGGGGCTGTAGATCTTTACA
GCCTGTACGACGCCCCGGCTGGACTCGCCAACGCAGTTCCCTATACTAGGTACAAGGATT
CGACCGGCGCGTATTATCCCGTAACCTGGAGCGCGGCGCTAGCCCGCTTACGCTCTATCG
TAGGGGAGGAACAGATAAGGATCGTCAGCCGCCGACCCGGAGAGCCTAAGCCATCAACTA
TTCGGCATCCTCCAGGTACGCCTACGAGTCACCTTGGCAGATGGGGGTCAGGGCCATAAC
AGTATTATGGTGGCAACACGTCTCATTCTTGGTGAGTAGTGCCCAATAGTCAACTTTTTC
TTTGACTTAATTGGGCACGTACTGCGACAATATCAGACGGAGTGACCCCACCGTTCGAAG
TCTCCAGAGGGACCCACGCGTATACGGAAGATCTACGAACTGTCGCACCGTAGCAGAGGA
CATCTAGCCACCCTCCTCCTTCGGGATGTGACGGGGGTGCACCCCTCGTCCCCCCCAGCG
TGCTAGCATGTAGGGGCTACAGTAGCTGGTAGCGGTGAGGTCGGCGAGCGAAAGAAAAGG
CGTATCGCAAGGGGTGAAGTGCTTAGGCTTGAATGTTGCATATTTTTCCCGAGGAAAGGC
TTTTGGTGGAGGAGGCCCGAAGTAGTCACGCCCGTTGCCTCTTCTATAGGGGGTAGTTGT
AGATGTTTATAATCAGACGACGTGGCTCCATACTGTTGTTTAGGCGCTCGCCACAGCTGT
CCATGGTGGCGCAGCCCACCCTAGATCAATCCGTCTACTAAAAAAAGTGACGACGCGCTA
GGTATTCATGGAGGCTAGTATAAAAGACTCAGCTGAGAAGCGTCGTAGATGCTCCCGGAG
GAGGCGTAAAACTGGACCTTTGAGGACCGAACGTTTCTCAGACATAGACTGGGGGCGGGC
TGCGAAACGGAGATGAAAACGGGATGCCAAAAGGAGCAGGGGTCTTTGACGCGCTCCAGC
GATAGAAATCAGCCGACAATCTGGCCAGTCGGATTACTACAGCCCCACCAAGCGCGCCCC
GAATGGAGGCGAGGGTACCAAGAAACGAAGACTGGCGGATCCAGTAGAAGCCGTTAACGA
AGAAGGCAGCCTCAAGAGTAAACGTTGGGGGGGCGAGCGGCGTGGGAGGGCCGTAAAGCA
TGGACCTCACTGCCCCCCGATCACGCCGGGGGCGGGCGGAGACCAACGACGACGCTTCGC
GTAGGCCCTCACGACGGTAATAACGGCAGGCTTAGGAGAAAGTCAGTTCCGGAGTTCGGC
ACTCGGCGCACAAGTTCGAACAGCCGGGCAGGGCGCAAGTAGTTGACTGTTTCTGACGGC
CACGGCTTCGCAGTCAGTCTCACATAGCCATCTTGGGAACGCTACTGCCCATCCTTGCGG
CGTCAACCAGGAACTCTGCGTGGGCGTCCGCAGAAGCCCGATATAATGTCTGAGGTTTCA
TAATAGCCATTTGAGCGTTAGGTACGGCGTTGAGAAGACTGACTTCTTTCCACACGAATG
GGAGGAAAAAGGCGGTACGAGTGTTTCAAGCAACCAAACGCCCCTCCCCTCTCCGCGACC
AGCGACGAAGGATTACCTAAGCAACGCTTTTTCGCGTAAATTATACTGGGACAATGAGCC
AGAGGACAGGTTCACTAGGACTAGTACCCCGGTACCAACACTTATCCACAGCGAGGGGGT
ATGTAGCCTTGGTCAATACTTGCGCTCAGGGCCAGCGTGTAGTGAACAGTCGCAAGCCGA
AGCCTCAGACTGCGTCAGGCGGCTTTTGAGGAGTACGAAACCGGCTCCACCGGCCAGCAG
CTAGTCATTAAAGGATGTGAACGGAAAGCGCCGACATCCGAGTTCGCACGTACTCAGGTG
AAGGTCGGCGCTTGCGGGGGACGACTACCGACTGGTGGTCCACGCAGGAGAGGCGAGGTT
GAATGTGAACGAGGAGGTCGCCTGTTTACGATGTCTGGGGCTACTTGGGACACTCTCGCA
ACCTTAACCTAGCTCAACCGTCGGCGGTGAGTTGTTTCTCAAATCCGTTTGCGCTGGGAG
AAGATTTTTCTTTCTGGATGTTTTTCGTTCTCCTTCTGTAGAATCTGAATTGGACGGTCA
GGCGTTGCAGGAGCCCCCGATCGTGGTGGTTTGCGGCTCACATATACGATTTGCTCCAAT
GCAGAACCACCTCGGCCACGTTCTCCCCCGCGATTTCGTATGGGGTCACAGCCCGCTGTG
GCCCGTTCGGAGTGAAGAGGGACGGAGCTACCGCCGTAATGGTTTTGCGCTGCGGTACAT
TCGTGAGTCCGACCCCCAAAGCCGTGAAGCATGTTCTACGCGGAGCCCCGCGCGGACCCC
TCTTTCCACCCGCATCCCTAACCCTTACGCCTGCGGATGCCGACTTGAGCTGCTAGTAAC
GACGTAGTGTGTCCGAGGCCATTGTATCGCGCCCTCAATCTAAGTTTTTGAGCTCGGTCC
CCAACCCTAGGCGCGCGGGCCCCGTGTGGGACTGTCTCATGGGCTTCCTGTAAAAGCGGC
ACGTGTTGAGCGTTTAGCATCTCTAGTCGTTGCATCACGATAGCGAGGGGGACCGGTCGA
ATGCTTCGGGCTTCGTCTTTCCTGTGTTTATCGTATCGTGGAGATTCACCTAAATCCTTC
GGTCGCTATGGTTACGGCAGGTGTCCCTCTGCTCCGTTCGTACAGCGGGACTTGGGTAGG
GATTTAATTACTGCTTCTCCATGAGGCGGTGCACGACCCGTCTCGTCGACCGGGATCAGG
CCCCCTCTTGTCGTCATGCTTCGGCTCATAGCACAACAACGGCGGAATGAACATTCCAGT
GACACGGCCCGGGGTCAAATCAGTACCTTACAGCGCAAGTGTTAGAAGTGGTGCTACGCA
TCCATCCCTACTAGATACGGCCGCGAGGCCATTTGGTGCAACAACGGTCCGTACTTGTGT
ACGGGTTCGCCCTACATCGCACAGTTAGCGCCTGCTCTCCGTAAATGAACCAGCCGCTAT
ATAACGATGTTATGCTTATGCGCGCACGGGAAGACTGATTTGGGGTAGTCGCTCTCGTGG
TTGCCTCCAGGCTGCTCGATGTGCCGCCGACGGTGAGAGCGTGTTGGTCAAAGTGGACCG
GGCGGCATGGCGACCTCCAAGCGGTACGAGATGGGATCCGCCATACCACCCTTACGGGAA
TAGCCCATGCTTAGTAGCTCTTCCTCCATCGGCCTTGGCTCAGTCATGCGTAATCCCGTC
CCCTCATGTTTCCTGCGTCTCGGCCTCCGTCCAATCGCTTCCTCCGAGGGTGTGGGACTC
AATAAGATTTTAAATCGTTTTCAGTTCGGCAACAACAGCTTCGAGTTCGGAGACTTTACC
GTGCCTCCACCCGCCTGTAGATCTGGCAACGGACTCCGCGCTCCACTAGTATGTGTACCG
CCTGAAAGGGAGTCTTCGACCAATGGACGCCAATGTTTCGGAAGGTGTTCCTCGGACGAA
TACGCCTCTAACGTGGACGCGCAGCGTGAGGAAAAGCACTTCTCTTCGGCGTGCCTGTGC
CGTACGCATGGAGACCCTGAGTCTGGCATGTCGGTTGGAACGATAGGGTCCCGCGTTCAT
TGCTCCATCAACCGGTAATAATAAGCTCCTGGGCTCTACGAACACCACGGCTTCCCTGGG
AGCGTGGACTCCCCGGTTTTGAAAGATACCGTGCAGCCGTCTGCGGCCAGGCCTCGACGT
GAAATCGACCGGTACACCCAAGGAAATCCGCGGCTGTCGTATACCCCTGCCAAAGACGCA
AGTGCCTGAGGCCGCTTCCCCTCGCTTCCTGAATACCACCGTGTACACAATACCGTTATT
TAGTGGTGTGTAGGACACCACCGCCATAAACCAGACTTATCCCTACCCATACGTGCCACA
AAACGTCCTCAGGCCGTTACCGCCACGCCGGGACCTCAGCCTCGCACCCTCCTCCTTTTC
TCTTCTAGCTCCGTTGCTTAAGTCGTCGCACCCAATCACCCGGCAGTCGGACTGCGCGTT
GCTCACAAGCTGACTTCCTGCTCCCCCACGAAACGGGTCGTTAGTACTCATTCGCGTCTT
GCTCGACCCAAAGGTCCCTGTTTTCAATCACTCGAAAACGCTAGACTCCTCTACTGTACT
TGTGAGTGGTTAAAGCACACAAGCCGTCACTCCGTTCGCGCCCGCCGCCCTGGCCTTCGA
ACACGCCGCCCAGCCTGGCGCACGTCGGTCGAAGCCGCAGTTGCCGCACTCAGACCTCAG
TACTCGTGGCCCGCCCTCATAGAGTCGAGTGAACTTTCTACCCTTCGACCCGTCCGTTCT
CCGCGGCCCCCGTAGGAGGCCACACTATGTCACGACCCTATGATTCAGACTATAGCGACA
ACATGCAGAGCTAAGGGTTTCTGTCCACCCACGTCTTGGCGACCGGCCTGTCCGTCGCAT
GGCTGGAAGCTAGGCGCAGAGCACACACGACAAGGAAAATGTAGTATGCAAGAACTCCTT
GACGCTCCACATTCATCCTATCGCATCTTCGGCATAAGCCGGCAAGGTGGGCTGGTGCGT
ATGCCCTGGCATGGGCGGCCTATTATGGGAAGCGGAGTCGCGCGCATTTCGGGGATTTTG
GTGTCTCTTCGCAATTCCGCTTCGCGTCTTACCCAAACTCGCCACCTAGCGTCCGTTGCG
TCTAAACGATGGGTTCGTATGGGCTTCACTCTTGGCACTGTAATGTGTGACAGCCCTGTC
CAGGCAGTCTAGCCGCTACCCCTAGGTGTCAGGTGTGGGGAATAATTCTGGGCAATATAC
CGCGAAATCTAATCACTGCTCACCGTAACTGTTCCTGTGATCCCTTGTGCGCTAGCGAGT
ACTCCGAAGCGCACAGTCGCGCTTCAGCGGATCGCACCATATGTAGGGGACGCATGTGAG
AGCAGGTCGTGCTTCAACTCTAGGCGAGATTACGCACCATTTCGCATTCCGTGACTCGCG
CGCCTGGTGTGACGTGTACTTTCGATTGGTCTCTTCACCGCTCAGACTCGAAGTTACCTG
CGGTACATCAAAGACTGAAAAAGCC
>SRR350041 <unknown description>
CGGAGAGCTCCCCAGGCCAAATGACGAGCTCATGTCCCCTGCGGTCACTTAGCTATCTGT
TCTCAATCCCTGAGGTCACACAGCCTAGCTAGATAGTGGGGGCAACCCACACCAGCCATG
GAATCATATCTGTACACCATCAAACAAGCGTTTCGAAGCTGCGCCAGTCCTTGTGGGTCA
GCAACGCCCGGTGACCACTAAGCCAACCCGGCTTGTCTCGGAGAGCCCGAAGACACCTTT
TTTCGATTTTACCTGAATCCGCACGTTTCCCCTTTGTCGGGACACCCGGCAAACTACTCG
TCGGTCCCTCTTAGTTGGCGAAATTTGCAAGGTTTATCACGGTCGAATGAGAGCGGCGAT
GGCCACATTGATACTTCGCCCAATTTCGCCCTGACCCAGGTAACAATTGAGACACGCACC
TCGTCAAGTCCTAAGCCTACGTCGCGTAGGCTCCGGGTCACAACCTCGATATTTGCAAGG
AGAACACTGGATACCGATATCGGCACCCATTCGTGGTGCCTATCATTGAAACTAAACCCA
AGCATACCCCAAGCAAATCAGAGTCGAAGGCCTGCCACTGATCGCTGCATGTCTCAGAGG
AGATGTGTGAAAGCCACAAACTTAACGTTCTCCCCCCATCGGTTACCTTCTAGCCCGCCA
CTGAACAGCGACACGGCGGTCGCTTGCTCACGAGGATAACAAGGAATAGTCCAGGTGAAT
GGTGTGCTAGTGAACAACTGAGGAAATCATAGTGTACAATAATTCTATCTAGTGGATGTC
ATATTTGCGGTGCCAAAATCACTCGTCGATAAGCTCGGATTGTTCAACGTCAACCGAATC
ACGTGTTATAAGTCGGTTGTACGTTTGGCGGTGCCGTCAATGCCGCACTGAGCAATAATA
TAGACGAGCATCGCCATTATTTGCGTCTCGCCGGGTGTTCGCACAGCCAATATCGATACT
CGGCTCGTCATATGCTGGGGGGGCAGCTTAAGAGACTCTAGTCTCGTTTATTAACATAGC
TAAGGTCAGCAGCCTTTCTGGTCGGGGGCATCAACAATCCGGTGACGTGGCCCGGTAACG
GCCATGGAGGGGCGACACTCAAGCATTCTGGCCGAGATCTGCGAGCCCGTTTCTGGGCAG
CATCGTTAGCACCTGGATGTAAATCCGCTCCCGCGTTTCCGTCAGCTCACGGGAGTTTGC
GAGACGCGAGTGGGAACCGGGGACGGGGGCTCGCAGCAGCCAGGGCTGCCGACACTCGAC
ATGAGCGGCGTGCCGTCGCCCTCACTCACGTAACAGATTTATGGGAGAAGAGTATGGTGC
CCACTTGATCTTATATATCGGGGAAGGCCGAGGCACGCTAGATCAGTGCTGAATGCGACG
TTTCCTTGGGGGAGGGGCAAGCGGAATAGTGGTACCAGAGGAGAAGGCGTTACACGGTCG
AAAATGGGTTCCGGACGGGTTACTGGGCGGCAACTGCCGCTGGAATCAGCGCACCAGCAG
ATCCTACACACGGGAGTGCAGAAGTTTTCGGCCTAATGCTGACCCCGGGGTCTGTTCTGA
GCCGCACGGGCCATCAGATCTGCTGTACGAGGTCGGTCACGCCTCTAGTCTTGCTAGTAG
CCGCGGGTCGTGGCTCGCTATTCTCACTTTGTCGAATGCGCCGAGGAGTGGGGAAGAACC
AAAAAAACGACAACCATCACCTGTCTGAGGGGTCTGCGGAGCCAACTTCTAAGCTAGCAC
ATGTTGAGCGAAGCAAGTCATGCACTGAATATGGATGTAGGCAATTGTCAAGACTAATGA
GCTCCAGAGCCTTAGGTTAAGACCTATGACCGCGCACGAGGAAATGATGTATGATAACGC
ATTACCTAGCCAGAACTGAGTTCCGGTAGGAAATCGGTTCACACGCTCACAATGATGAGC
ACTCGATAGGGCCACGTATTGAATGCCCGGGCAGCCTCGGATGCTTGGGCGTATTAGCTT
GCTGGCCAGTCCACCTCAAGGAGCATGGAGCGCCGAAAACCATGAGCGTTCCGCCGACAA
ACCCCCATCCTCCCTCTGGAACCCGGAGGTTAGCGGTTCAACTGGCGCGGGGCCCGACGT
GGCCCGCGACCGATAAGCGGGCCGGTCGACAGGAACTCACTGAGGGGATAATCAGTTCCG
CCTCTGACGATTCCTGCCCAGGAAGTTGTGTTACCTGCAGGTCCCCTAGGGAGAGTACCT
GCTCAGACTTCTAGGTAACGAGACCCGGGAGGGCACACTCGGGGGAGGAGGCTAGTTTAC
TAGCCTCGTGGGTAGAACCCCCCTGGCAAGCTGCCCAGCACTCTGGTCCGCATGGGCGTT
CTTAGTCACCGGCCCTTTTCCAGCCGACCTATTCTGGCCGGCCCATCCATTCCCTATGGG
TGAGGTTGCGATCCGTCGGGGAATGGGGGTGAAGTCGAAGGCTAAGAGGCGTAGGCATAG
CCGCTGTTCTCACCGCGTTAACGAACACGCACGGCATTCCCACACGGATGAGTAGGGGCT
TACCAGTGGAAGTACGCCGTAAATCCATTCCTAAGGTGCGAAAGTGAGCCGGCGAGCAAG
TGGATGAGGTCGGGATGCCACAACTGGACACCTCGGTTTGCAGTTCCGTAACCGAGCGAG
TAACCTAATAGGAGGTACAGAATCTTAATATAGTGTAGCTGAAAACAGTGGCGTCTCAAG
GTCCGACGCGGGCACCAAGAGACTTAGTGCAAATTGGACGGCTCATAGTCTCTAAACACG
TGAGGCTTGCGCCCGCCCCCTGGGGCCGAAGACCGTCCCGATCGCCAAGCTGCGGTATAG
CTAATCCTCGTAGAGACGCCAACCCCTAACAGTCCGGAGACACGGAAGCTGCGCGGACAT
GAGATATGGGTCTGGATCATCATTGACCGGATACGTCACTGGTGTGAGTGCGTTCATGGA
GGTGCCGCACTGGAGCAACTGCAGACCTATGGACATACGGGGGGGCTGTAGATCTTTACA
GCCTGTACGACGCCCCGGCTGGACTCGCCAACGCAGTTCCCTATACTAGGTACAAGGATT
CGACCGGCGCGTATTATCCCGTAACCTGGAGCGCGGCGCTAGCCCGCTTACGCTCTATCG
TAGGGGAGGAACAGATAAGGATCGTCAGCCGCCGACCCGGAGAGCCTAAGCCATCAACTA
TTCGGCATCCTCCAGGTACGCCTACGAGTCACCTTGGCAGATGGGGGTCAGGGCCATAAC
AGTATTATGGTGGCAACACGTCTCATTCTTGGTGAGTAGTGCCCAATAGTCAACTTTTTC
TTTGACTTAATTGGGCACGTACTGCGACAATATCAGACGGAGTGACCCCACCGTTCGAAG
TCTCCAGAGGGACCCACGCGTATACGGAAGATCTACGAACTGTCGCACCGTAGCAGAGGA
CATCTAGCCACCCTCCTCCTTCGGGATGTGACGGGGGTGCACCCCTCGTCCCCCCCAGCG
TGCTAGCATGTAGGGGCTACAGTAGCTGGTAGCGGTGAGGTCGGCGAGCGAAAGAAAAGG
CGTATCGCAAGGGGTGAAGTGCTTAGGCTTGAATGTTGCATATTTTTCCCGAGGAAAGGC
TTTTGGTGGAGGAGGCCCGAAGTAGTCACGCCCGTTGCCTCTTCTATAGGGGGTAGTTGT
AGATGTTTATAATCAGACGACGTGGCTCCATACTGTTGTTTAGGCGCTCGCCACAGCTGT
CCATGGTGGCGCAGCCCACCCTAGATCAATCCGTCTACTAAAAAAAGTGACGACGCGCTA
GGTATTCATGGAGGCTAGTATAAAAGACTCAGCTGAGAAGCGTCGTAGATGCTCCCGGAG
GAGGCGTAAAACTGGACCTTTGAGGACCGAACGTTTCTCAGACATAGACTGGGGGCGGGC
TGCGAAACGGAGATGAAAACGGGATGCCAAAAGGAGCAGGGGTCTTTGACGCGCTCCAGC
GATAGAAATCAGCCGACAATCTGGCCAGTCGGATTACTACAGCCCCACCAAGCGCGCCCC
GAATGGAGGCGAGGGTACCAAGAAACGAAGACTGGCGGATCCAGTAGAAGCCGTTAACGA
AGAAGGCAGCCTCAAGAGTAAACGTTGGGGGGGCGAGCGGCGTGGGAGGGCCGTAAAGCA
TGGACCTCACTGCCCCCCGATCACGCCGGGGGCGGGCGGAGACCAACGACGACGCTTCGC
GTAGGCCCTCACGACGGTAATAACGGCAGGCTTAGGAGAAAGTCAGTTCCGGAGTTCGGC
ACTCGGCGCACAAGTTCGAACAGCCGGGCAGGGCGCAAGTAGTTGACTGTTTCTGACGGC
CACGGCTTCGCAGTCAGTCTCACATAGCCATCTTGGGAACGCTACTGCCCATCCTTGCGG
CGTCAACCAGGAACTCTGCGTGGGCGTCCGCAGAAGCCCGATATAATGTCTGAGGTTTCA
TAATAGCCATTTGAGCGTTAGGTACGGCGTTGAGAAGACTGACTTCTTTCCACACGAATG
GGAGGAAAAAGGCGGTACGAGTGTTTCAAGCAACCAAACGCCCCTCCCCTCTCCGCGACC
AGCGACGAAGGATTACCTAAGCAACGCTTTTTCGCGTAAATTATACTGGGACAATGAGCC
AGAGGACAGGTTCACTAGGACTAGTACCCCGGTACCAACACTTATCCACAGCGAGGGGGT
ATGTAGCCTTGGTCAATACTTGCGCTCAGGGCCAGCGTGTAGTGAACAGTCGCAAGCCGA
AGCCTCAGACTGCGTCAGGCGGCTTTTGAGGAGTACGAAACCGGCTCCACCGGCCAGCAG
CTAGTCATTAAAGGATGTGAACGGAAAGCGCCGACATCCGAGTTCGCACGTACTCAGGTG
AAGGTCGGCGCTTGCGGGGGACGACTACCGACTGGTGGTCCACGCAGGAGAGGCGAGGTT
GAATGTGAACGAGGAGGTCGCCTGTTTACGATGTCTGGGGCTACTTGGGACACTCTCGCA
ACCTTAACCTAGCTCAACCGTCGGCGGTGAGTTGTTTCTCAAATCCGTTTGCGCTGGGAG
AAGATTTTTCTTTCTGGATGTTTTTCGTTCTCCTTCTGTAGAATCTGAATTGGACGGTCA
GGCGTTGCAGGAGCCCCCGATCGTGGTGGTTTGCGGCTCACATATACGATTTGCTCCAAT
GCAGAACCACCTCGGCCACGTTCTCCCCCGCGATTTCGTATGGGGTCACAGCCCGCTGTG
GCCCGTTCGGAGTGAAGAGGGACGGAGCTACCGCCGTAATGGTTTTGCGCTGCGGTACAT
TCGTGAGTCCGACCCCCAAAGCCGTGAAGCATGTTCTACGCGGAGCCCCGCGCGGACCCC
TCTTTCCACCCGCATCCCTAACCCTTACGCCTGCGGATGCCGACTTGAGTTGCTAGTAAC
GACGTAGTGTGTCCGAGGCCATTGTATCGCGCCCTCAATCTAAGTTTTTGAGCTCGGTCC
CCAACCCTAGGCGCGCGGGCCCCGTGTGGGACTGTCTCATGGGCTTCCTGTAAAAGCGGC
ACGTGTTGAGCGTTTAGCATCTCTAGTCGTTGCATCACGATAGCGAGGGGGACCGGTCGA
ATGCTTCGGGCTTCGTCTTTCCTGTGTTTATCGTATCGTGGAGATTCACCTAAATCCTTC
GGTCGCTATGGTTACGGCAGGTGTCCCTCTGCTCCGTTCGTACAGCGGGACTTGGGTAGG
GATTTAATTACTGCTTCTCCATGAGGCGGTGCACGACCCGTCTCGTCGACCGGGATCAGG
CCCCCTCTTGTCGTCATGCTTCGGCTCATAGCACAACAACGGCGGAATGAACATTCCAGT
GACACGGCCCGGGGTCAAATCAGTACCTTACAGCGCAAGTGTTAGAAGTGGTGCTACGCA
TCCATCCCTACTAGATACGGCCGCGAGGCCATTTGGTGCAACAACGGTCCGTACTTGTGT
ACGGGTTCGCCCTACATCGCACAGTTAGCGCCTGCTCTCCGTAAATGAACCAGCCGCTAT
ATAACGATGTTATGCTTATGCGCGCACGGGAAGACTGATTTGGGGTAGTCGCTCTCGTGG
TTGCCTCCAGGCTGCTCGATGTGCCGCCGACGGTGAGAGCGTGTTGGTCAAAGTGGACCG
GGCGGCATGGCGACCTCCAAGCGGTACGAGATGGGATCCGCCATACCACCCTTACGGGAA
TAGCCCATGCTTAGTAGCTCTTCCTCCATCGGCCTTGGCTCAGTCATGCGTAATCCCGTC
CCCTCATGTTTCCTGCGTCTCGGCCTCCGTCCAATCGCTTCCTCCGAGGGTGTGGGACTC
AATAAGATTTTAAATCGTTTTCAGTTCGGCAACAACAGCTTCGAGTTCGGAGACTTTACC
GTGCCTCCACCCGCCTGTAGATCTGGCAACGGACTCCGCGCTCCACTAGTATGTGTACCG
CCTGAAAGGGAGTCTTCGACCAATGGACGCCAATGTTTCGGAAGGTGTTCCTCGGACGAA
TACGCCTCTAACGTGGACGCGCAGCGTGAGGAAAAGCACTTCTCTTCGGCGTGCCTGTGC
CGTACGCATGGAGACCCTGAGTCTGGCATGTCGGTTGGAACGATAGGGTCCCGCGTTCAT
TGCTCCATCAACCGGTAATAATAAGCTCCTGGGCTCTACGAACACCACGGCTTCCCTGGG
AGCGTGGACTCCCCGGTTTTGAAAGATACCGTGCAGCCGTCTGCGGCCAGGCCTCGACGT
GAAATCGACCGGTACACCCAAGGAAATCCGCGGCTGTCGTATACCCCTGCCAAAGACGCA
AGTGCCTGAGGCCGCTTCCCCTCGCTTCCTGAATACCACCGTGTACACAATACCGTTATT
TAGTGGTGTGTAGGACACCACCGCCATAAACCAGACTTATCCCTACCCATACGTGCCACA
AAACGTCCTCAGGCCGTTACCGCCACGCCGGGACCTCAGCCTCGCACCCTCCTCCTTTTC
TCTTCTAGCTCCGTTGCTTAAGTCGTCGCACCCAATCACCCGGCAGTCGGACTGCGCGTT
GCTCACAAGCTGACTTCCTGCTCCCCCACGAAACGGGTCGTTAGTACTCATTCGCGTCTT
GCTCGACCCAAAGGTCCCTGTTTTCAATCACTCGAAAACGCTAGACTCCTCTACTGTACT
TGTGAGTGGTTAAAGCACACAAGCCGTCACTCCGTTCGCGCCCGCCGCCCTGGCCTTCGA
ACACGCCGCCCAGCCTGGCGCACGTCGGTCGAAGCCGCAGTTGCCGCACTCAGACCTCAG
TACTCGTGGCCCGCCCTCATAGAGTCGAGTGAACTTTCTACCCTTCGACCCGTCCGTTCT
CCGCGGCCCCCGTAGGAGGCCACACTATGTCACGACCCTATGATTCAGACTATAGCGACA
ACATGCAGAGCTAAGGGTTTCTGTCCACCCACGTCTTGGCGACCGGCCTGTCCGTCGCAT
GGCTGGAAGCTAGGCGCAGAGCACACACGACAAGGAAAATGTAGTATGCAAGAACTCCTT
GACGCTCCACATTCATCCTATCGCATCTTCGGCATAAGCCGGCAAGGTGGGCTGGTGCGT
ATGCCCTGGCATGGGCGGCCTATTATGGGAAGCGGAGTCGCGCGCATTTCGGGGATTTTG
GTGTCTCTTCGCAATTCCGCTTCGCGTCTTACCCAAACTCGCCACCTAGCGTCCGTTGCG
TCTAAACGATGGGTTCGTATGGGCTTCACTCTTGGCACTGTAATGTGTGACAGCCCTGTC
CAGGCAGTCTAGCCGCTACCCCTAGGTGTCAGGTGTGGGGAATAATTCTGGGCAATATAC
CGCGAAATCTAATCACTGCTCACCGTAACTGTTCCTGTGATCCCTTGTGCGCTAGCGAGT
ACTCCGAAGCGCACAGTCGCGCTTCAGCGGATCGCACCATATGTAGGGGACGCATGTGAG
AGCAGGTCGTGCTTCAACTCTAGGCGAGATTACGCACCATTTCGCATTCCGTGACTCGCG
CGCCTGGTGTGACGTGTACTTTCGATTGGTCTCTTCACCGCTCAGACTCGAAGTTACCTG
CGGTACATCAAAGACTGAAAAAGCC
>SRR350042 <unknown description>
CGGAGAGCTCCCCAGGCCAAATGACGAGCTCATGTCCCCTGCGGTCACTTAGCTATCTGT
TCTCAATCCCTGAGGTCACACAGCCTAGCTAGATAGTGGGGGCAACCCACACCAGCCATG
GAATCATATCTGTACACCATCAAACAAGCGTTTCGAAGCTGCGCCAGTCCTTGTGGGTCA
GCAACGCCCGGTGACCACTAAGCCAACCCGGCTTGTCTCGGAGAGCCCGAAGACACCTTT
TTTCGATTTTACCTGAATCCGCACGTTTCCCCTTTGTCGGGACACCCGGCAAACTACTCG
TCGGTCCCTCTTAGTTGGCGAAATTTGCAAGGTTTATCACGGTCGAATGAGAGCGGCGAT
GGCCACATTGATACTTCGCCCAATTTCGCCCTGACCCAGGTAACAATTGAGACACGCACC
TCGTCAAGTCCTAAGCCTACGTCGCGTAGGCTCCGGGTCACAACCTCGATATTTGCAAGG
AGAACACTGGATACCGATATCGGCACCCATTCGTGGTGCCTATCATTGAAACTAAACCCA
AGCATACCCCAAGCAAATCAGAGTCGAAGGCCTGCCACTGATCGCTGCATGTCTCAGAGG
AGATGTGTGAAAGCCACAAACTTAACGTTCTCCCCCCATCGGTTACCTTCTAGCCCGCCA
CTGAACAGCGACACGGCGGTCGCTTGCTCACGAGGATAACAAGGAATAGTCCAGGTGAAT
GGTGTGCTAGTGAACAACTGAGGAAATCATAGTGTACAATAATTCTATCTAGTGGATGTC
ATATTTGCGGTGCCAAAATCACTCGTCGATAAGCTCGGATTGTTCAACGTCAACCGAATC
ACGTGTTATAAGTCGGTTGTACGTTTGGCGGTGCCGTCAATGCCGCACTGAGCAATAATA
TAGACGAGCATCGCCATTATTTGCGTCTCGCCGGGTGTTCGCACAGCCAATATCGATACT
CGGCTCGTCATATGCTGGGGGGGCAGCTTAAGAGACTCTAGTCTCGTTTATTAACATAGC
TAAGGTCAGCAGCCTTTCTGGTCGGGGGCATCAACAATCCGGTGACGTGGCCCGGTAACG
GCCATGGAGGGGCGACACTCAAGCATTCTGGCCGAGATCTGCGAGCCCGTTTCTGGGCAG
CATCGTTAGCACCTGGATGTAAATCCGCTCCCGCGTTTCCGTCAGCTCACGGGAGTTTGC
GAGACGCGAGTGGGAACCGGGGACGGGGGCTCGCAGCAGCCAGGGCTGCCGACACTCGAC
ATGAGCGGCGTGCCGTCGCCCTCACTCACGTAACAGATTTATGGGAGAAGAGTATGGTGC
CCACTTGATCTTATATATCGGGGAAGGCCGAGGCACGCTAGATCAGTGCTGAATGCGACG
TTTCCTTGGGGGAGGGGCAAGCGGAATAGTGGTACCAGAGGAGAAGGCGTTACACGGTCG
AAAATGGGTTCCGGACGGGTTACTGGGCGGCAACTGCCGCTGGAATCAGCGCACCAGCAG
ATCCTACACACGGGAGTGCAGAAGTTTTCGGCCTAATGCTGACCCCGGGGTCTGTTCTGA
GCCGCACGGGCCATCAGATCTGCTGTACGAGGTCGGTCACGCCTCTAGTCTTGCTAGTAG
CCGCGGGTCGTGGCTCGCTATTCTCACTTTGTCGAATGCGCCGAGGAGTGGGGAAGAACC
AAAAAAACGACAACCATCACCTGTCTGAGGGGTCTGCGGAGCCAACTTCTAAGCTAGCAC
ATGTTGAGCGAAGCAAGTCATGCACTGAATATGGATGTAGGCAATTGTCAAGACTAATGA
GCTCCAGAGCCTTAGGTTAAGACCTATGACCGCGCACGAGGAAATGATGTATGATAACGC
ATTACCTAGCCAGAACTGAGTTCCGGTAGGAAATCGGTTCACACGCTCACAATGATGAGC
ACTCGATAGGGCCACGTATTGAATGCCCGGGCAGCCTCGGATGCTTGGGCGTATTAGCTT
GCTGGCCAGTCCACCTCAAGGAGCATGGAGCGCCGAAAACCATGAGCGTTCCGCCGACAA
ACCCCCATCCTCCCTCTGGAACCCGGAGGTTAGCGGTTCAACTGGCGCGGGGCCCGACGT
GGCCCGCGACCGATAAGCGGGCCGGTCGACAGGAACTCACTGAGGGGATAATCAGTTCCG
CCTCTGACGATTCCTGCCCAGGAAGTTGTGTTACCTGCAGGTCCCCTAGGGAGAGTACCT
GCTCAGACTTCTAGGTAACGAGACCCGGGAGGGCACACTCGGGGGAGGAGGCTAGTTTAC
TAGCCTCGTGGGTAGAACCCCCCTGGCAAGCTGCCCAGCACTCTGGTCCGCATGGGCGTT
CTTAGTCACCGGCCCTTTTCCAGCCGACCTATTCTGGCCGGCCCATCCATTCCCTATGGG
TGAGGTTGCGATCCGTCGGGGAATGGGGGTGAAGTCGAAGGCTAAGAGGCGTAGGCATAG
CCGCTGTTCTCACCGCGTTAACGAACACGCACGGCATTCCCACACGGATGAGTAGGGGCT
TACCAGTGGAAGTACGCCGTAAATCCATTCCTAAGGTGCGAAAGTGAGCCGGCGAGCAAG
TGGATGAGGTCGGGATGCCACAACTGGACACCTCGGTTTGCAGTTCCGTAACCGAGCGAG
TAACCTAATAGGAGGTACAGAATCTTAATATAGTGTAGCTGAAAACAGTGGCGTCTCAAG
GTCCGACGCGGGCACCAAGAGACTTAGTGCAAATTGGACGGCTCATAGTCTCTAAACACG
TGAGGCTTGCGCCCGCCCCCTGGGGCCGAAGACCGTCCCGATCGCCAAGCTGCGGTATAG
CTAATCCTCGTAGAGACGCCAACCCCTAACAGTCCGGAGACACGGAAGCTGCGCGGACAT
GAGATATGGGTCTGGATCATCATTGACCGGATACGTCACTGGTGTGAGTGCGTTCATGGA
GGTGCCGCACTGGAGCAACTGCAGACCTATGGACATACGGGGGGGCTGTAGATCTTTACA
GCCTGTACGACGCCCCGGCTGGACTCGCCAACGCAGTTCCCTATACTAGGTACAAGGATT
CGACCGGCGCGTATTATCCCGTAACCTGGAGCGCGGCGCTAGCCCGCTTACGCTCTATCG
TAGGGGAGGAACAGATAAGGATCGTCAGCCGCCGACCCGGAGAGCCTAAGCCATCAACTA
TTCGGCATCCTCCAGGTACGCCTACGAGTCACCTTGGCAGATGGGGGTCAGGGCCATAAC
AGTATTATGGTGGCAACACGTCTCATTCTTGGTGAGTAGTGCCCAATAGTCAACTTTTTC
TTTGACTTAATTGGGCACGTACTGCGACAATATCAGACGGAGTGACCCCACCGTTCGAAG
TCTCCAGAGGGACCCACGCGTATACGGAAGATCTACGAACTGTCGCACCGTAGCAGAGGA
CATCTAGCCACCCTCCTCCTTCGGGATGTGACGGGGGTGCACCCCTCGTCCCCCCCAGCG
TGCTAGCATGTAGGGGCTACAGTAGCTGGTAGCGGTGAGGTCGGCGAGCGAAAGAAAAGG
CGTATCGCAAGGGGTGAAGTGCTTAGGCTTGAATGTTGCATATTTTTCCCGAGGAAAGGC
TTTTGGTGGAGGAGGCCCGAAGTAGTCACGCCCGTTGCCTCTTCTATAGGGGGTAGTTGT
AGATGTTTATAATCAGACGACGTGGCTCCATACTGTTGTTTAGGCGCTCGCCACAGCTGT
CCATGGTGGCGCAGCCCACCCTAGATCAATCCGTCTACTAAAAAAAGTGACGACGCGCTA
GGTATTCATGGAGGCTAGTATAAAAGACTCAGCTGAGAAGCGTCGTAGATGCTCCCGGAG
GAGGCGTAAAACTGGACCTTTGAGGACCGAACGTTTCTCAGACATAGACTGGGGGCGGGC
TGCGAAACGGAGATGAAAACGGGATGCCAAAAGGAGCAGGGGTCTTTGACGCGCTCCAGC
GATAGAAATCAGCCGACAATCTGGCCAGTCGGATTACTACAGCCCCACCAAGCGCGCCCC
GAATGGAGGCGAGGGTACCAAGAAACGAAGACTGGCGGATCCAGTAGAAGCCGTTAACGA
AGAAGGCAGCCTCAAGAGTAAACGTTGGGGGGGCGAGCGGCGTGGGAGGGCCGTAAAGCA
TGGACCTCACTGCCCCCCGATCACGCCGGGGGCGGGCGGAGACCAACGACGACGCTTCGC
GTAGGCCCTCACGACGGTAATAACGGCAGGCTTAGGAGAAAGTCAGTTCCGGAGTTCGGC
ACTCGGCGCACAAGTTCGAACAGCCGGGCAGGGCGCAAGTAGTTGACTGTTTCTGACGGC
CACGGCTTCGCAGTCAGTCTCACATAGCCATCTTGGGAACGCTACTGCCCATCCTTGCGG
CGTCAACCAGGAACTCTGCGTGGGCGTCCGCAGAAGCCCGATATAATGTCTGAGGTTTCA
TAATAGCCATTTGAGCGTTAGGTACGGCGTTGAGAAGACTGACTTCTTTCCACACGAATG
GGAGGAAAAAGGCGGTACGAGTGTTTCAAGCAACCAAACGCCCCTCCCCTCTCCGCGACC
AGCGACGAAGGATTACCTAAGCAACGCTTTTTCGCGTAAATTATACTGGGACAATGAGCC
AGAGGACAGGTTCACTAGGACTAGTACCCCGGTACCAACACTTATCCACAGCGAGGGGGT
ATGTAGCCTTGGTCAATACTTGCGCTCAGGGCCAGCGTGTAGTGAACAGTCGCAAGCCGA
AGCCTCAGACTGCGTCAGGCGGCTTTTGAGGAGTACGAAACCGGCTCCACCGGCCAGCAG
CTAGTCATTAAAGGATGTGAACGGAAAGCGCCGACATCCGAGTTCGCACGTACTCAGGTG
AAGGTCGGCGCTTGCGGGGGACGACTACCGACTGGTGGTCCACGCAGGAGAGGCGAGGTT
GAATGTGAACGAGGAGGTCGCCTGTTTACGATGTCTGGGGCTACTTGGGACACTCTCGCA
ACCTTAACCTAGCTCAACCGTCGGCGGTGAGTTGTTTCTCAAATCCGTTTGCGCTGGGAG
AAGATTTTTCTTTCTGGATGTTTTTCGTTCTCCTTCTGTAGAATCTGAATTGGACGGTCA
GGCGTTGCAGGAGCCCCCGATCGTGGTGGTTTGCGGCTCACATATACGATTTGCTCCAAT
GCAGAACCACCTCGGCCACGTTCTCCCCCGCGATTTCGTATGGGGTCACAGCCCGCTGTG
GCCCGTTCGGAGTGAAGAGGGACGGAGCTACCGCCGTAATGGTTTTGCGCTGCGGTACAT
TCGTGAGTCCGACCCCCAAAGCCGTGAAGCATGTTCTACGCGGAGCCCCGCGCGGACCCC
TCTTTCCACCCGCATCCCTAACCCTTACGCCTGCGGATGCCGACTTGAGCTGCTAGTAAC
GACGTAGTGTGTCCGAGGCCATTGTATCGCGCCCTCAATCTAAGTTTTTGAGCTCGGTCC
CCAACCCTAGGCGCGCGGGCCCCGTGTGGGACTGTCTCATGGGCTTCCTGTAAAAGCGGC
ACGTGTTGAGCGTTTAGCATCTCTAGTCGTTGCATCACGATAGCGAGGGGGACCGGTCGA
ATGCTTCGGGCTTCGTCTTTCCTGTGTTTATCGTATCGTGGAGATTCACCTAAATCCTTC
GGTCGCTATGGTTACGGCAGGTGTCCCTCTGCTCCGTTCGTACAGCGGGACTTGGGTAGG
GATTTAATTACTGCTTCTCCATGAGGCGGTGCACGACCCGTCTCGTCGACCGGGATCAGG
CCCCCTCTTGTCGTCATGCTTCGGCTCATAGCACAACAACGGCGGAATGAACATTCCAGT
GACACGGCCCGGGGTCAAATCAGTACCTTACAGCGCAAGTGTTAGAAGTGGTGCTACGCA
TCCATCCCTACTAGATACGGCCGCGAGGCCATTTGGTGCAACAACGGTCCGTACTTGTGT
ACGGGTTCGCCCTACATCGCACAGTTAGCGCCTGCTCTCCGTAAATGAACCAGCCGCTAT
ATAACGATGTTATGCTTATGCGCGCACGGGAAGACTGATTTGGGGTAGTCGCTCTCGTGG
TTGCCTCCAGGCTGCTCGATGTGCCGCCGACGGTGAGAGCGTGTTGGTCAAAGTGGACCG
GGCGGCATGGCGACCTCCAAGCGGTACGAGATGGGATCCGCCATACCACCCTTACGGGAA
TAGCCCATGCTTAGTAGCTCTTCCTCCATCGGCCTTGGCTCAGTCATGCGTAATCCCGTC
CCCTCATGTTTCCTGCGTCTCGGCCTCCGTCCAATCGCTTCCTCCGAGGGTGTGGGACTC
AATAAGATTTTAAATCGTTTTCAGTTCGGCAACAACAGCTTCGAGTTCGGAGACTTTACC
GTGCCTCCACCCGCCTGTAGATCTGGCAACGGACTCCGCGCTCCACTAGTATGTGTACCG
CCTGAAAGGGAGTCTTCGACCAATGGACGCCAATGTTTCGGAAGGTGTTCCTCGGACGAA
TACGCCTCTAACGTGGACGCGCAGCGTGAGGAAAAGCACTTCTCTTCGGCGTGCCTGTGC
CGTACGCATGGAGACCCTGAGTCTGGCATGTCGGTTGGAACGATAGGGTCCCGCGTTCAT
TGCTCCATCAACCGGTAATAATAAGCTCCTGGGCTCTACGAACACCACGGCTTCCCTGGG
AGCGTGGACTCCCCGGTTTTGAAAGATACCGTGCAGCCGTCTGCGGCCAGGCCTCGACGT
GAAATCGACCGGTACACCCAAGGAAATCCGCGGCTGTCGTATACCCCTGCCAAAGACGCA
AGTGCCTGAGGCCGCTTCCCCTCGCTTCCTGAATACCACCGTGTACACAATACCGTTATT
TAGTGGTGTGTAGGACACCACCGCCATAAACCAGACTTATCCCTACCCATACGTGCCACA
AAACGTCCTCAGGCCGTTACCGCCACGCCGGGACCTCAGCCTCGCACCCTCCTCCTTTTC
TCTTCTAGCTCCGTTGCTTAAGTCGTCGCACCCAATCACCCGGCAGTCGGACTGCGCGTT
GCTCACAAGCTGACTTCCTGCTCCCCCACGAAACGGGTCGTTAGTACTCATTCGCGTCTT
GCTCGACCCAAAGGTCCCTGTTTTCAATCACTCGAAAACGCTAGACTCCTCTACTGTACT
TGTGAGTGGTTAAAGCACACAAGCCGTCACTCCGTTCGCGCCCGCCGCCCTGGCCTTCGA
ACACGCCGCCCAGCCTGGCGCACGTCGGTCGAAGCCGCAGTTGCCGCACTCAGACCTCAG
TACTCGTGGCCCGCCCTCATAGAGTCGAGTGAACTTTCTACCCTTCGACCCGTCCGTTCT
CCGCGGCCCCCGTAGGAGGCCACACTATGTCACGACCCTATGATTCAGACTATAGCGACA
ACATGCAGAGCTAAGGGTTTCTGTCCACCCACGTCTTGGCGACCGGCCTGTCCGTCGCAT
GGCTGGAAGCTAGGCGCAGAGCACACACGACAAGGAAAATGTAGTATGCAAGAACTCCTT
GACGCTCCACATTCATCCTATCGCATCTTCGGCATAAGCCGGCAAGGTGGGCTGGTGCGT
ATGCCCTGGCATGGGCGGCCTATTATGGGAAGCGGAGTCGCGCGCATTTCGGGGATTTTG
GTGTCTCTTCGCAATTCCGCTTCGCGTCTTACCCAAACTCGCCACCTAGCGTCCGTTGCG
TCTAAACGATGGGTTCGTATGGGCTTCACTCTTGGCACTGTAATGTGTGACAGCCCTGTC
CAGGCAGTCTAGCCGCTACCCCTAGGTGTCAGGTGTGGGGAATAATTCTGGGCAATATAC
CGCGAAATCTAATCACTGCTCACCGTAACTGTTCCTGTGATCCCTTGTGCGCTAGCGAGT
ACTCCGAAGCGCACAGTCGCGCTTCAGCGGATCGCACCATATGTAGGGGACGCATGTGAG
AGCAGGTCGTGCTTCAACTCTAGGCGAGATTACGCACCATTTCGCATTCCGTGACTCGCG
CGCCTGGTGTGACGTGTACTTTCGATTGGTCTCTTCACCGCTCAGACTCGAAGTTACCTG
CGGTACATCAAAGACTGAAAAAGCC
>SRR353666 <unknown description>
CGGAGAGCTCCCCAGGCCAAATGACGAGCTCATGTCCCCTGCGGTCACTTAGCTATCTGT
TCTCAATCCCTGAGGTCACACAGCCTAGCTAGATAGTGGGGGCAACCCACACCAGCCATG
GAATCATATCTGTACACCATCAAACAAGCGTTTCGAAGCTGCGCCAGTCCTTGTGGGTCA
GCAACGCCCGGTGACCACTAAGCCAACCCGGCTTGTCTCGGAGAGCCCGAAGACACCTTT
TTTCGATTTTACCTGAATCCGCACGTTTCCCCTTTGTCGGGACACCCGGCAAACTACTCG
TCGGTCCCTCTTAGTTGGCGAAATTTGCAAGGTTTATCACGGTCGAATGAGAGCGGCGAT
GGCCACATTGATACTTCGCCCAATTTCGCCCTGACCCAGGTAACAATTGAGACACGCACC
TCGTCAAGTCCTAAGCCTACGTCGCGTAGGCTCCGGGTCACAACCTCGATATTTGCAAGG
AGAACACTGGATACCGATATCGGCACCCATTCGTGGTGCCTATCATTGAAACTAAACCCA
AGCATACCCCAAGCAAATCAGAGTCGAAGGCCTGCCACTGATCGCTGCATGTCTCAGAGG
AGATGTGTGAAAGCCACAAACTTAACGTTCTCCCCCCATCGGTTACCTTCTAGCCCGCCA
CTGAACAGCGACACGGCGGTCGCTTGCTCACGAGGATAACAAGGAATAGTCCAGGTGAAT
GGTGTGCTAGTGAACAACTGAGGAAATCATAGTGTACAATAATTCTATCTAGTGGATGTC
ATATTTGCGGTGCCAAAATCACTCGTCGATAAGCTCGGATTGTTCAACGTCAACCGAATC
ACGTGTTATAAGTCGGTTGTACGTTTGGCGGTGCCGTCAATGCCGCACTGAGCAATAATA
TAGACGAGCATCGCCATTATTTGCGTCTCGCCGGGTGTTCGCACAGCCAATATCGATACT
CGGCTCGTCATATGCTGGGGGGGCAGCTTAAGAGACTCTAGTCTCGTTTATTAACATAGC
TAAGGTCAGCAGCCTTTCTGGTCGGGGGCATCAACAATCCGGTGACGTGGCCCGGTAACG
GCCATGGAGGGGCGACACTCAAGCATTCTGGCCGAGATCTGCGAGCCCGTTTCTGGGCAG
CATCGTTAGCACCTGGATGTAAATCCGCTCCCGCGTTTCCGTCAGCTCACGGGAGTTTGC
GAGACGCGAGTGGGAACCGGGGACGGGGGCTCGCAGCAGCCAGGGCTGCCGACACTCGAC
ATGAGCGGCGTGCCGTCGCCCTCACTCACGTAACAGATTTATGGGAGAAGAGTATGGTGC
CCACTTGATCTTATATATCGGGGAAGGCCGAGGCACGCTAGATCAGTGCTGAATGCGACG
TTTCCTTGGGGGAGGGGCAAGCGGAATAGTGGTACCAGAGGAGAAGGCGTTACACGGTCG
AAAATGGGTTCCGGACGGGTTACTGGGCGGCAACTGCCGCTGGAATCAGCGCACCAGCAG
ATCCTACACACGGGAGTGCAGAAGTTTTCGGCCTAATGCTGACCCCGGGGTCTGTTCTGA
GCCGCACGGGCCATCAGATCTGCTGTACGAGGTCGGTCACGCCTCTAGTCTTGCTAGTAG
CCGCGGGTCGTGGCTCGCTATTCTCACTTTGTCGAATGCGCCGAGGAGTGGGGAAGAACC
AAAAAAACGACAACCATCACCTGTCTGAGGGGTCTGCGGAGCCAACTTCTAAGCTAGCAC
ATGTTGAGCGAAGCAAGTCATGCACTGAATATGGATGTAGGCAATTGTCAAGACTAATGA
GCTCCAGAGCCTTAGGTTAAGACCTATGACCGCGCACGAGGAAATGATGTATGATAACGC
ATTACCTAGCCAGAACTGAGTTCCGGTAGGAAATCGGTTCACACGCTCACAATGATGAGC
ACTCGATAGGGCCACGTATTGAATGCCCGGGCAGCCTCGGATGCTTGGGCGTATTAGCTT
GCTGGCCAGTCCACCTCAAGGAGCATGGAGCGCCGAAAACCATGAGCGTTCCGCCGACAA
ACCCCCATCCTCCCTCTGGAACCCGGAGGTTAGCGGTTCAACTGGCGCGGGGCCCGACGT
GGCCCGCGACCGATAAGCGGGCCGGTCGACAGGAACTCACTGAGGGGATAATCAGTTCCG
CCTCTGACGATTCCTGCCCAGGAAGTTGTGTTACCTGCAGGTCCCCTAGGGAGAGTACCT
GCTCAGACTTCTAGGTAACGAGACCCGGGAGGGCACACTCGGGGGAGGAGGCTAGTTTAC
TAGCCTCGTGGGTAGAACCCCCCTGGCAAGCTGCCCAGCACTCTGGTCCGCATGGGCGTT
CTTAGTCACCGGCCCTTTTCCAGCCGACCTATTCTGGCCGGCCCATCCATTCCCTATGGG
TGAGGTTGCGATCCGTCGGGGAATGGGGGTGAAGTCGAAGGCTAAGAGGCGTAGGCATAG
CCGCTGTTCTCACCGCGTTAACGAACACGCACGGCATTCCCACACGGATGAGTAGGGGCT
TACCAGTGGAAGTACGCCGTAAATCCATTCCTAAGGTGCGAAAGTGAGCCGGCGAGCAAG
TGGATGAGGTCGGGATGCCACAACTGGACACCTCGGTTTGCAGTTCCGTAACCGAGCGAG
TAACCTAATAGGAGGTACAGAATCTTAATATAGTGTAGCTGAAAACAGTGGCGTCTCAAG
GTCCGACGCGGGCACCAAGAGACTTAGTGCAAATTGGACGGCTCATAGTCTCTAAACACG
TGAGGCTTGCGCCCGCCCCCTGGGGCCGAAGACCGTCCCGATCGCCAAGCTGCGGTATAG
CTAATCCTCGTAGAGACGCCAACCCCTAACAGTCCGGAGACACGGAAGCTGCGCGGACAT
GAGATATGGGTCTGGATCATCATTGACCGGATACGTCACTGGTGTGAGTGCGTTCATGGA
GGTGCCGCACTGGAGCAACTGCAGACCTATGGACATACGGGGGGGCTGTAGATCTTTACA
GCCTGTACGACGCCCCGGCTGGACTCGCCAACGCAGTTCCCTATACTAGGTACAAGGATT
CGACCGGCGCGTATTATCCCGTAACCTGGAGCGCGGCGCTAGCCCGCTTACGCTCTATCG
TAGGGGAGGAACAGATAAGGATCGTCAGCCGCCGACCCGGAGAGCCTAAGCCATCAACTA
TTCGGCATCCTCCAGGTACGCCTACGAGTCACCTTGGCAGATGGGGGTCAGGGCCATAAC
AGTATTATGGTGGCAACACGTCTCATTCTTGGTGAGTAGTGCCCAATAGTCAACTTTTTC
TTTGACTTAATTGGGCACGTACTGCGACAATATCAGACGGAGTGACCCCACCGTTCGAAG
TCTCCAGAGGGACCCACGCGTATACGGAAGATCTACGAACTGTCGCACCGTAGCAGAGGA
CATCTAGCCACCCTCCTCCTTCGGGATGTGACGGGGGTGCACCCCTCGTCCCCCCCAGCG
TGCTAGCATGTAGGGGCTACAGTAGCTGGTAGCGGTGAGGTCGGCGAGCGAAAGAAAAGG
CGTATCGCAAGGGGTGAAGTGCTTAGGCTTGAATGTTGCATATTTTTCCCGAGGAAAGGC
TTTTGGTGGAGGAGGCCCGAAGTAGTCACGCCCGTTGCCTCTTCTATAGGGGGTAGTTGT
AGATGTTTATAATCAGACGACGTGGCTCCATACTGTTGTTTAGGCGCTCGCCACAGCTGT
CCATGGTGGCGCAGCCCACCCTAGATCAATCCGTCTACTAAAAAAAGTGACGACGCGCTA
GGTATTCATGGAGGCTAGTATAAAAGACTCAGCTGAGAAGCGTCGTAGATGCTCCCGGAG
GAGGCGTAAAACTGGACCTTTGAGGACCGAACGTTTCTCAGACATAGACTGGGGGCGGGC
TGCGAAACGGAGATGAAAACGGGATGCCAAAAGGAGCAGGGGTCTTTGACGCGCTCCAGC
GATAGAAATCAGCCGACAATCTGGCCAGTCGGATTACTACAGCCCCACCAAGCGCGCCCC
GAATGGAGGCGAGGGTACCAAGAAACGAAGACTGGCGGATCCAGTAGAAGCCGTTAACGA
AGAAGGCAGCCTCAAGAGTAAACGTTGGGGGGGCGAGCGGCGTGGGAGGGCCGTAAAGCA
TGGACCTCACTGCCCCCCGATCACGCCGGGGGCGGGCGGAGACCAACGACGACGCTTCGC
GTAGGCCCTCACGACGGTAATAACGGCAGGCTTAGGAGAAAGTCAGTTCCGGAGTTCGGC
ACTCGGCGCACAAGTTCGAACAGCCGGGCAGGGCGCAAGTAGTTGACTGTTTCTGACGGC
CACGGCTTCGCAGTCAGTCTCACATAGCCATCTTGGGAACGCTACTGCCCATCCTTGCGG
CGTCAACCAGGAACTCTGCGTGGGCGTCCGCAGAAGCCCGATATAATGTCTGAGGTTTCA
TAATAGCCATTTGAGCGTTAGGTACGGCGTTGAGAAGACTGACTTCTTTCCACACGAATG
GGAGGAAAAAGGCGGTACGAGTGTTTCAAGCAACCAAACGCCCCTCCCCTCTCCGCGACC
AGCGACGAAGGATTACCTAAGCAACGCTTTTTCGCGTAAATTATACTGGGACAATGAGCC
AGAGGACAGGTTCACTAGGACTAGTACCCCGGTACCAACACTTATCCACAGCGAGGGGGT
[truncated: 1,197,228 more chars]
