# Supplementary material for: An evaluation of alternative methods for constructing phylogenies from whole genome sequence data: a case study with Salmonella
Source: PeerJ. 2014 Oct 14;2:e620. doi: 10.7717/peerj.620 (PMC4201946; doi:10.7717/peerj.620)
Supplement: Supplemental Information 5 — See README file for further details. [file peerj-02-620-s005.zip › raw194maj.fasta]

>ERR045332
-C-CGTCATAAGAGCACT-TTGCG--TGT-T-G-GCGT-ATT-GTGGA--TCC-AGGAACTCTCCT--GAG-CGA-C-CATCGATCG-GTGGA--CAT--G--CTA-TGTACTTCAGATG-T-CGG-CCGTC--T-AACA-TCAGC---GC-CATG---AAT-CAGACCTAAG-GACGCA--T--GCCT-TAGTTTAGTT-CG-CGAACAG-CTAA-G-A-ACCT-CCGG-C--G-A-TTA-TGATCGGAC-ATCTA-C---ATAG-T--ACC-G-GT-GGG-GA---ACA-AC--CCG-CC--T--AAT-CG-CACCA-GTCA--TTG-C-TCGATCTC-AAGAAACG-TATTGTCT--TAT-GA-TTTGG-T-C-TGATACTGG-G-TA--AG-CGGT-TCA-ATAC-TAGTA-CACGCGGCCT-TGGGAAACCA-CC-T----C-GC-GG-TGT--G-AATCTG-TGCTCCACACCG--TCGT-TCAGGCGT-GAGT-T-AT-GCTGT-CGGAAG--T-GTTCCCCAT-A-GCA--ATCT-CC-AAC-TATA--CTGAT-C-A-CTTCGAC-TAC-CGTCTGCGCG-C-GCTCGTGGCTG-GAC-C-C-GG-AC---G-CTGCTATCAGT-CACGGCC-AGACC-A-GTCG--TTACG-CT---C--A-GATGTATGT-T-A-GC-GGGTCG--AG-CTCA-GG-ACGA-A-GTGC-AA-CTGGCAACTCCGGGACGAATAG--GTCA-GTCAT-TA-TTAATCGAAGC--CAC-CCTGGAACT--GCATAAC--GC-ATTCGCCC--G--G-TTGGTCA-TGATGGT-A-A-C-CG-GATG--T-A-GCT----TCCGTG-CGGCGCAG-G-TCTTAA-T--ATGAAGG-CTCCTTTCCT-G-CTACGTCATAATC-AGTTCCCATCCCAGC-A-CGGC-GGACTCGG-ACAA-ACC-C--GAGCGCA-CGC-GCGC-GA-G-TGGAAA-CG--GC-CT-GC-GTGC-CCA-GC-CCTGTC-GC--CTTCA--CAT-G--CCAG-GGGAGG--C-GGAGCCC-AAT-GC-CT-AA-GT-AACA-ATGTTACGA-CC-GG-TG-ACTTTCC-AGCGC-GGCTTTGTGA-GG-TTATTGGCACAA-GA---G-TGAC-GTGGGCGCC-GG-TT-TATG-GC-ACAGCATGGAAGGGCCACA-GA-T-GGGCCACG-T-GTC--AC-A-CCCTG-TCA-C-GCCCA-CGCATCCGGCTT--AGAAAA-G-GGGGT-C-GCATGGC-A-T-TT-AGTCT-A-CCGTCT-GTGTAGAGGCCTACA-C-GGG--G----GGTCTCTTGGC-A-GGCGGGTAA-CCCCGT-AGTT--TAGGTCGAAA-TT--GCCA-G-GT---AA---AGCGCC--CTCC-TCG-T--G-TGC-C-TAGTA-CCGGGTGGGTT-G-GGG-GCCACT-AA-GGGGAGA-T-T-AGC-TAGGGCA-GGCGGCTA--CC-GAATATGTCCCGCGT-CCACA-AGTGA-TC-CT--ACAAA--GGCA----TAG-GG-CG-ATTT-A--AG--ACGCGA-GG-ATT-TCT-AC-CGC-ACAAACGCG-TG--G-TG-AACGCCCCTTTG-GGAT-AG-GACC-T-TAGT-A-CGC-G-GAT---GCA-TG---C--GCGG-GC---GG-TCCGG-GAG--G-TAACGATTG-GA-C-GCTACCTAGTGGCACG-CATC-A-AAAGTAAACGTTG-TGTC-TG-TAA-AGACGTGCT-G-AG-GCAAA-C-A-CGCGAGTA-C-T-ATTCTTA-C-TACG-T-T-GT--TACTCTC-AGATAATCAC-CG-T-GGCG---TACCGCT-AA-T-GTCACGAGATTG-AC--ACCAGTGCTAA-GAG--GC-CT-ATCGAAA-GCTTAGAC-ACA-ACG-CACT-TGG-GG-GT-TGC-A-T-AAC-T--AAGAA----AC-GT-GGGA--A---AGCCAAT-GCCAGGT-GC-GT-CTA-TTA---GTCAGCA-C-CG-AGGTGT-CC-CGCTATGAGCTG-GTCAGCGCATCGAGATTC-T-AT--CCC---ATTCGCTC--GGAGC--TCGA---A-TGTCC-C--ATT-TTAGAGCATGGCAGTAC-T-ATAGGTCCTG-TGGTTTTAGCCGGC-TGAT-TT-A-GTATC-G-C--GCTCCTG-CC-CG-TTGA-CTGTG-GTAT-G-CACATA--A----CAAGGTT-G-C-C-TT-T-T-TCT-TACCCTCA-TT-AG--TGAAG-GTTGT--CGC-G-CACCA-CAT---G-A-G-TT-GT--AAGTT-GTGTAA-GCGGGCTACTAA-TACC--CCCGCGTTCTCATCGC-GCGCGCG-T-CTATAGTCC---GTATCA--AC-GG-CT-ACTGACC-AC-GATTA-G-ATTAA-GACTG--TCCC--GGGT-CTCCGGTCC-C--GCTC-GCC-A-CTCGGTGT--AAAAATG-GAAGG-TCCGCT-CC-A-CTCG-TG-GATCACGTAACACAGGCA---GTT-GTCCACC--C--AT--GA-AGTTCGGAGTACCATAAAG-AACCGT-A-CC--GGCT-ACCCTG-CCGATTAA--G---A-T-GT-GGTA--A--G-G-C----T-CATGTACGGG-T-TA--ATC--GGCCCTGCACG-TCCAT-TCC--AATCGAG-CGAGGTCCG-GG-AAAGG-GTTC--CGCAGACTA---TCCG-ATTCGTCGACCGCG-CTGGAAC-TC-TCTATGC-A-TGC-GGAA-CA--CGC-TGCTCAACG-A---CCGATCTT-CGCAA-TCG---AGGC-C-AAG-CCG-GTGG-GAT-CGAAGCTG-TAGCGACCTGATAAATGTA-GCC-G----GCCG-C-C--GAAC---GTAGTATG-CGC-TCC-GTCAGCTGAGG-G-T-T-C----ACA-TT-T-CCCTTGTGTC-GG-CCTTTAAAACTTTG-C-C-CAATGACAACGCTG-TCG--AC-CCT-G-GT-ACGCATGATC-AC-CCTGG-CTAAC-GC--A-CTTG-G-G--CGGATTACCT-GT-C----TTGCC-AG-AT-G-A-T-GCC--CGTCT-CGT---G-CAC-----CGGACA-AAAGCTT--GGCCCGCT-GTT-CGTCTTTCCG-AGTCG-GCGG-G--GCGT---ATGC-ACTTATCT-AC-GGGACCATG-CGGCA-G-TAGCG-AG-GAGTGA-TCGCCG--GC-GGTTGA-TGACCGACAG-CGAA-AAA-C-ACCCCAG-CGCCG--GGTATGG-GAGTGAA---GACATCCCGTGGGC-AT-C-CGC-AGA-TCAC-CC-TCATT--C-GC-GGAG-TCCCTGGTGAT-TGCCAC-TAACG-TAATCC-TGCACCTC--A----GGGGTCTGT-GG-T-GCGGC-A-GTC-CG-GGGCGT-TGGCTTGGCTCGTT-C-G-GCCCG-CAC-A-CC-GCGATAT--T-GA-CCTGT-GCGGTGCTAGGT-GGACC-TAG-ACCAAAAGGTAA----GGGTGA--CC-G-T-CC-CCACTA-AGCA-GA---CGACCT-CTTA-T-C-TG--TTG-TAC--T-CTAG-CAGCCTTCAT--G-GC--C-AAC-G--GAT---CTGACGTACGCG-C-GTT-ACT-TCGGTA-GA--CC--CTTAC-GC---GC-ACC-CCAGCG-GCGCGAAAGACGCT-A-C-AC-A-TTGAG--CCGTCGAG-GGC-A-TC--GCAAA-T--TTT-TCG-TG--AGG--GAGATT-CTCCTTAT-CACCTTAT-C-G-G-AGC-TACC-CCGG--ATATC--AG-T-G-GACT-GCAA-AT-AAAT-T-A-TTTTTCGATCCTG-AGTAAACCTAA-TTTGTTATG-AA-C-TTAT-GAG-AGTCC-CG---C--ACTC--TACGA-TG---AT-T-CTCGCCCG-C-TGCAAACT--CCCGCTATAGA-CA-T-CTAG--CACTT--CAAAGGC-T-TGA-TAAGC---CACG-A-ATT-AAAA-AC-AAAC-CTCT-A-TCTAGGACCCAA-A--T--GA-GA-AAGG-G-CTAGAAACAT-TG-G-CT-A-T--TAACT-CC-TTCCCCC-TGCC---TA-A-TC-A-A-TA-T-AG-A-A-GT-AACG-AGCCGGA-T-CAGATCACC----GGCCCTCTGAGTTACACA-TCCATT-GG-T-ACTTTGTTT-ACCTGG-TA-AA-TGTGCTCG-GA-GAGG-C--CCA-GATCTC-T-GCCCTA-A-TTAGCTGGTCGG-A-GCTGC-G-GG-CA---TT-AA-TGGTA-CAG----ACTT--GACTTGTGA-TCTG-ATGAA--CACT-CAC-CGT-AT--GAGTACG-AG-C-ATGAG-GGGC-GGG-CCACGTG-C-GC-ATGAAG--GAAG-TACGGGCTTGTC-TT-A--C--CGGGGTTG-C-CCGGTA-C--AAATCTG--C-T-CTCCACC-CGGGT-A-C-GA-AC-AA-G----AACA-TT--AGG--GCGT-TAGAAC-AT-TATA-AA-GTGAT--A-AAATGGAACTAT-GTTG-GC--C-G-CCGG-CCC-A-T-A--GGTC-T-GA-TTG-TAC-GC-GCGG-AGCGGG-CAGAATA-GG-CC-AGTAGC-GCCCCAGTGTCTTATGCGAT-GT-CAC--TCAGACACC-GTT-A-A-AT-GTAAGA-G-TAGAAAC-ATATTA-ACAATG-C--AC-----CAC-AAT-CGAG-TCA--TTGAAAA-CT-AG-C-GCC--T-GA--GTC-GCG-TC--AA--CC-TCCTA-CCGGG-AATAT-GCTTC--AAGGTAGT-CAAATGCCGGATC-AC--GG-G---CG--AGA---GCA-AGGAAAA-GA---CCT-C--CGGAAA-TGAT--GT-CGTTTGCTCT-GG--CACAG-CTCTCGC-TGAGAGGTTT---CG--CCATGAT-ACACC-GCATAGCACC-C-GTAC-TG-C-TTGC--C-CGGGCA--GCA--T----AT--ACCTC--GGAC-GAGG--GGCCT--ACCACGGCTAACCTGCAGGG-C-GGAG-G-GT-GAA---CG--GCTACA-GAA-GGCA-TATCACC--A-GG--CG-A-GAGA-ATGGCACTG-AAGAG-GGGA-GA---TCCTGGTTTAT-G---C--C-ATC-TGGTTGGC-GG-TGCACTAGCCTG-CCTTGC-TTG-T-CAAC-C----ATTTA-CCCG-TTA--T-A---TGGCAGGAGGTT-GTAAGGAT-GGGATAT--CGTACAACA--T-CGT-A--GTCCTG---AG-CGCCTGTTAG-GGCC-G-GA-AGGTC-CGGGGCTG-AGTT-TGG-GGA-TTTG-CGAC-CACTAGTGGAGGC-A-GAT-T-----C-AAG-TGG--GACAACCATTAC-GCAGGCGT-G-AC---C--ATGTAGATAGACGC-G-TATA-C-T--C---A-AC--CGC--CCG-TCC-CT-AG-TGAA-AGATG-AGGG-----C-CGGA-CCA-ATGGG-GCA-ACGG-GGTT-TGA-CC-TTCCGCA---GTGGCGACGT-T-CCAT-C-T-TGAAGCCCAG-GGTATGACACTCT--AATGAGTAGTCCGACA-CGG-AGC-ATGCATTCT----AT-CGGGG--CA--AAGGAAAAA--AC--GAAGG-AC--G--GAATTAC-GA-AGTG----CGAG-T-G-ACCGGT-CT--GGTG-CG--CGG--TCTG-GGG-ATA-C-CT-CCT-GTCGGGCCTT-GGCA--AGC-GTTCCACTG-CATCC-AAGA-AGTT-CG-AGCCT-AGTCT--CAGAGT-CATAGG--TCG-TTC-TAGGG-CG-GGGTTGG---CTC--CA-GAC-GCCCTATG-GC--T-GTCGCA--G-GACCCA-G-A-GT-C-CC-G-G--C-T-CGA-TATCCCG-TC-CGAGGTCC-GG--TCAG--G-CTTT-CT-CG-T-C-TGTGA-GGGACTGTTCAGCAGGCT--TTCA--CAGCACG-TA-A-CAGCCAA-----A--GCGACG-CGCAGGT-ACGAGCCCGCG-TAAG--TGTATGCCATAGAA-TT-TGT-GA-G-AG--AAG-GGTAGC--GCCAG-CAA-ATC-GC-----AAAC-TATAG--AATCG-CTCCC-ACCCAA-AGC-TATCAA-GG-GCA-GTTCCCCTAT-ATC-CCTTTT-T-A--GCCTG---GACGCA-T-CC-TTCCTG-TC-CATCC-C-CGAGAG-G-TATGGGCTG-TCAG-TGAGCAG-C--G-CGAGAATA-GACTC-CTTGATGA-A--TTCTGCAT-GCAA-C-GCTGTAT-GGCC--CCCGAGT--GC---CGTAGTTCTA---T-AAC-GGGCGG-CGAA-A-T---TTAG-CAA-AGTG-AA--TGGATG---CG-ACAAAGGGCACACT-TTCCAGCTTGGATGTTG-AAAAC-CGGC--AC-C----ACGGGACGAAC-CTT--C-T-AC--T-C-GGC--TCAC-TTG-T-AG-AATCGCC--G-A-GCCA-A-GCGGA-C-CAA-G-G---AGCCA-AGG-GCGGGCAATGT-AAAC-ACC-TA-TGTTTTAG-G-CC-A-GGTA--CC-ACCAGTGG-AGAG-C-G--GGCCACATA-AA-TAAGCC--C-ACTTTTCTC-CCCAGC-TAGAGCCTGTTGCC-T-C-CGTA--CACATTC--GGGTAA---CCAC-GACAAGGCCAAC--T-T-ATC--ACG-TAGG-AT-ATCGCTTCGG-TT-T-G-TTGG---G-GACTCC--C-T-G-G-TTCA---GTTAGAA--GGTA-C-TCC-CCTC--GAG--AC-ATA-GCTAAT-GA--GG-AAACGG-CC--GTGTACG--GGC-ACTGGTA-AAC-GAGGGATCCACAGCTTAATGC-TCCAA-T-A-CA-A-C--AATCGA-AGAATCAGACTCCTC-AT-TGCC--AA-AAT--A-AC-A-A-ATACAG---A--A--CTTTAAC-GC-CG-TATTAGCCTGACCAT--A-GTTCG-GCCC--CATT-CGG-G--GCCTTTG-CC-GC-T----AGA----GTG-TA-TG--ACTGTATGGCGCCCCGGACGGAATTAATCCGTACCGT-TCT--TCCAATTACTAG--GG-GG-C-CATTTG-GTCTT--A-C-C-CGCTATA-TGGGGAGT-CCA-TCTGACT-AT-GCCTCGTGGACAG-CAA-A-AA--AGCCCAGTACGATTG---CGCAAA-CGA--GATCCTATCCC-AACG-GGCA-T--AAGGGCGCA-GG-ATGGGTTT-TTTTG-T--GCAGGA-AT-C--CACCGGG--TTA--GTCGAGTCG-GGCATT----CGGCC---CGCGAT----T-TCCTCCTTTT-AA-T---T-GAC-C-T-G-GGCGTCTATCACT--CCAATCTGGT-C-CTTAGCGTTGG-C-ATG--CCAC---G--GAGA-C-GCTCCC--TGCGC-AGGTCTT-TCTA--CATAAT-CCACCTC---T-GAGC---GCTGAA-TCA---CCAGTA-C---CTCAACGC-GC-A--CGC-AAGT-CAAGA--A-C-TCC-GCG-C-CGAGGACG-GCGCTCGA---CGTT-ACT-CC-AGCGT--ATTTGT--CTTCTA-GG-T-CA--TCG-G--C--AACGCAG-T-G-C-CACGTGACTT-TA---GAAAAT-AAAG-GAGTCTTT--A-AT-TTTA-TT---A-C--T--A-GGTACGC-CTCC-C-A-CAAAA-AGTTG-GGCTAC--CCGCAT-C--TGGGACAT--CGCGAC-GA-TGATGATTT-TGTAGC-----TTATGATTGCACG-AGCGAGATAC-TTGCGCCCTCTTGTTG--GTC----ACG-AATGGAACAGG---CACAGATGCGTCGGC---ACTCT-GCTTAGGCCA-G-GG-AAGGAAA-C-ATAC-AGCCCCTG-TA----CTTGCGC-TTTCGCAACTGACTA-CG--GACGGGG-GCCTTCCCC-CTTAG-TGC-GTTC-CCGATC-T-G---CG-ACTGC--ATGTG-GAT-ATAT-GG-T---GGC-TG-TTAG-TACCAACT-T-CCGAGTTGTGGG-G-CGTATAG-TAC-G-G-GCCGTCGA-CT--C-C-AA-GCAT-TGA--CGAGGCGGCCCA-C-TGGTA-TAGCG-AGAGTTC-AACCCAGGCACACCATC-GTGTGGCGCCATT-T-GACCACA-T-G-ATCG--GAC--GCAGAA-GG---TG-GC--TAC-TGC-AATCCGT-T-GGCGAGGAG-ACAGTAC-CTG-GGCGTACC-A-TGTGTC-C---GGG-CT-T-AATAT-CACA--CTCG-T-TG-GAC--ACCCCGCTG---TCAAAAGGTTA--CGGAAA--ATCTC--AA-TA-AGGGG-C---GAGGACTGCC-CCT-T-ATAGT-C-C-AAGGCGTTGTACCGGCGGGAAGC-A-G-GGAGAC--GTCGAAG--GC--AAA-TTTGAC--TC-G--CAA-GAATTGACGC-G-CTGGCC-CA-CGG-GAC-GTCATC-CAG-GTCGA-G--CTCAAGT-AAAGTGTAG-CTACCAA-AGC-CGTA-CT-GC-GCAAG-ACAAAGA-CCTG--T-C--AGT---TAGAAGG-CTAAA-GGGT--AGCACGG-CGGC-AACGAT--T-G-GC-CTT-CG-TC-TACA-CGGAC--AAGGCCG-T--TATCGTGATCT-GCACTGCCCACCAGTT-ACCGAC-CCGCGG--GCGGC-GTTCGCGG-GTGTCGC-CGCT--CTT-GA-G-C-C--AGG-CTAGGAAG-G-GTTCGTTGGCATGCTGGCAGGG--CGAGCTGGTGGGG-TC-AG---G-G-TTAG-GCC-A-A--A-GCG--AC-AATCTG--TTC-CT-C-GG-GGGCTC-CAA-C--TGTT-ATGCTGGTAGT-C-GGTGTGG-AGTCCCCACGA-TAG-TG-A-CA-T---GTGCGG--TGTCTACCCAAACTGT--GCGGAT--TGA-CGGCGG-CCGT-T-AACGT--AGACC-G-TC--TGAAGC-G-AGCGTTGTAGC-A-T--AACG-CCTTA-AA-AGC-G--TGC-TATGATTAC-TTGGTGA-TATA-AGATTCGTTAAGG-GCTGGA-C---GAATGGGGGCT-AG-CC-A--AAC-CCC-GCCGT--G--GATTATA-GTGG-GCT-TC-A--CT--CCA---AAATTGTCC-AGTTTCAGTTCTG-A-GCCCA-GTAACACCGATC--A-A-TGT-AGA-TCCCAAAGTGT-G--GTCCAGGTGA-A-C-G--GGA-TGGCTAG-ACCTAGT-G-AGCGAGGC-G-AGCG-CCC-GTC-T-CACGT-AGCA-GAG-AA-G-TC---TATTCGTTTAAGGCC-CA-CAGGAT-TATAT-TGT-CTCCACTC-TTCTCG--A-GGTGGG--ACCCCG-AT-AGTC-AATAAT-AGA-GACGGATGAGTAAG--CTC-G-AC-CGAGCGCTCACGACAT-CGTCAA-C--G-T--CCGATCC-ACAACCCGCAG--TC-T-CATCG-GC-AGTGG-GGGG--CGG--AGC-A---CGACCGGGCCGGTCCC-CT-CCACCGTGC--AGTCG-GTAACACTGCAA-GTGA----TCT-A--ATATAGAGCCTCCA-T-TCAA-G--GGTACGG-GTAAGAG-AT-CAGTCT-A---ATATCGAT--A-A-TGGGTATT-AGCAATTAGGCGTGTGCCTGCC---T-C-GAGC---A-ACCG-GCGCCCG-GAATA-AGCTCA-CC-TA-TA-CG-C-GTTG-CCT-GTCCAA-T--AAGT-TCC-CTT-GGAGTCCC-TGCACT-GCTGTG-GG-CCGCGAAGAAC--T-ACA--TCAAGC-TTTGC--TCCAATGCTGCG---CA-CATGT-CGG-AGCCCCAGTACCTCGAG--GAA--ATCTTGATGGCCTTAGAT-T-GGCCG-TGG-CGACT-TATAC-A-G-TT-CT-CAA-AT-GCC-AGCCCAACTCGA--AGT-AG-AAT-CGTG-C-TCC--GCGCGA-AG-GTGG-TG-G-GGGC--GGCAAAA-AG-C-AGCACA-CTGGATGTC-CGGTAC-CCA-GG----C----C-CCG-GCCCA-CGC---AGTACTCT-CCA-AA-GCTCTCC-GCTGCTG-GGCCCGC-G-AAAC-CG-G-G-G-AGGATGAA-G-CATAC-C-CGCGTCCTAAATTC-GCTAC-G--TTGCTAGA-G-A-AGCATTTCGTA-TG---C--TAACAGAC---AAAC-C-GTGGG-AAT-GAGT-C-TTT-AC-GGCAA-T-GGGGG--ACTA-G-CTGGGGCATGCGT-GACG--CGCCG-GA--GT-AAC-ACTTA-ATAGAA-CTGAT-AA-ATTG----CTCTACT-GCAAC-GAC--C--TT-G-T-CAA-G---AAGCTGACC-GT-CGGG-CAT-ATGCT--AAGGCCGGCGTGCTTG--A--G--T-TGTAACTTCTTAGA--A---CTGCG-TGATGACTCATAC-CGCT-GC--CTGG-G-GAG-GTGTTAC-AGTTCT-CAC---CAA-C-TTG-GT--G-C-AA-TAGGCT-GGTCGCC-CGG-C-CGTCGGGCC--TC--AGGG-GGCTTTATAA-C--AC-GG--T--TGTAGAGAAA---GTGTTGTG---GCG-T-CTCCCG-CCC--C-AGAA-C-AATTTAAA-CATGGTGAGGAACG-A-GGAC-AGG-GTT--GGATGACGTAT-A-TAG-TA-CG-CTGTT-GGCGCC--C-ATTAGTG-GGGGCA-CACG-C--AA-A-CCCT-CT-TTT-----C-T-CC--AGCGGAGC---GAGTG--C-AGGTCGGC-C--C-GAC-ATG-CTCA-TCA-CTGTACCGTC-GCAAGGTCA-CGCTA-AGAAAT-CCCGGCTTT-A-GGACGGG-TGATGC-CGG-CG-CCGTCCTT---C-----CGACTG-G--ACATGTTAGT--CACAT-ATG-AAG-C-T-ACCCTG-GC--CATA-TCCT-GCC-CTG-AT-G--A-CGAT-GAA-G--GTGAC-GAAAG-GAGTG-GACTGCACATTGA--GC-GGATCATA-CCT--G-ATTCT-GGTAT-TT--T--GCCG-C-GAGAGGA-GTT-GCTCC-C-CA-CGG-AGGGG-ACGCGTTCG--TGTTAGACA-A--CAACG--GTA-G--AAA-TCA-T-T-C-AC-T-TCGCG-CTA-TC-CT-CGCGGCCGGTG-GCAAGG-CCGAATAGCCTGTGA-ACTAA-C--ATCTG-C-GCCCCTG-T--GCTAA-GTACA-TGAAT-C-GGT-CAG-GC--C--CCAACCCGA-TTC-GC--GA---TGGTAGT----CCTTGG--GGTTGC-A---TG-TGAC-A-GC-TGA-GCT---GGCTCG-CA--CCCGTTCCTGC-CGTCAA-TGC-GT---CTATT-ATAATCA-A--AAAGTGAC-T-ACGAC-TA-GC-GTCCACGA---TCAGTGTCAACCACCTTT-A-GTACAT--AGG-CGC-ACCACT-ACAAG--C-ATGAAAGCGC-A-CCAG-CCGTAG-CGG-ATTCA--T-TA-TTATAA-CCTAAAGAC-T---GTGGCTCTC---GAAAT-CA-T-C-C--CGAGA-A-CC-C-TCACT-CGCGACC-T-AACCCCGG-C-AAA-GT-AA-C--CAACCA--GGGCTTCCA-CTC--AT--GGT-A-T-A-C-GCGATTGA-CCAT-TTATGAC-GGGT-GGACT--C-GCAAGT--AGACTAA--G-ATCGG-G-C--A-AT--CGT--TGT-GGTC-A-ACAGGCTCG--CCCTG-G-A-TGAT-G--A--AACACGCTG-GAC-AAT-GC--GG-CA-C---CAGCCTAG---GTTGGACTTGCCGG-TG-C-GCT-ATGGT-ATGC-CCGAAGTACC-GATTT-GATCTAT-CATTT-AT--AACGACC-A-G-TGC-GGTCGAATTTA-ACCCGG-GTG-TCAT-CAGCCCTT-CTA-GAGCTACGT--GG-ATC-CCTTG-GCAGT-ACTG--AATC-AG-TTCAGGAT-GG--T--CTGGCGAGGGACAG-A-CGTAGTC-AC-ACTG--CGGGT-T-CATTC--CAGTCAAGGTGTGTTG-ACG---A--TT--CGAAA--CGG-TGATAC-C-CTA-GTAGTGGAGAC-A-A-T--GAACTC-AGTA---GGCTG-AG-TCGCTTCAG-CG----GGCT--GGAAAGTATTAAA-C--T-TC--CT-GC-C-CG-GGGACAAAT-CTCGCTG--G-G--G-CT-CTGGT-AAATGTGGCT--AGT-TAA-C-CC-GC-C--T-TGCCTCCAAGCA-CGGG-TT--TCTAGAGGCATTACT-TTTTTCGTTCG-AG-CAC-GTGT-TCTTATGTGCT-AAA--GGGG-GG-CGGAAC-ACAGC-CA-AGCTG-TGAC-T--GCGACGGCT-GCAGGAGC-TCTAG-C-C-T-AA-TTACG-G-A-CA--AG--CGC-GCCCTAGCA--CGAGG-G-GGC-TC-TAGTGTTCTT---TGT-CTTTTACG-C-A--C-CTAG--GGT----T-ATTAGCG--T-CC-CT--GAAATACT----CTATG--CTTTGAAGCCGAGA-TCC-T--GACTACGG--CCCGCG--AG-TT-ACAACT---A-TGACTC---CAATCTC-ATCA--G-TCAGC----GGGGAAA-GCGGGTA--GAC-C-A-AGGA-GGCAGC-CAAGGC--AGATT-GAATTG-AGAAG-GGAGGTACT--TAG--T-CTC-TGCTGAGGT-AT-GGCTT-C--GCG-T-CG--TGCAG-GCTC-GTGCAGTGAGC-GTGTGCAG-T-AGT-CGTC-TATC-CT-C-A--TA----AC--AAAGACA-A-CCTCGT-T-AGC-CCGTGT--AAGC--TAGGAGCTGTCC-A-TGT-CTGCGGTCCCGAGACAAAGTT-ACC-CGGGC--ATCCTTCAGGCCG-G-GCAAG-G-GGG--AACAA---TTT--C-TTC-T--CCATGGTAATGC-GG-T-GGC-CTA-T---TT-C--CAGC-G-TC-CCTAGGGCATGGACTGC-C-CTC-GGACC--TTAA-TAGGAGA-CG-T-CA-GA-AGCGTTG-G-TCGAAAGTGGAA-CCGA-CATCCGC-GTC-GATCA-TTCGATTTCT-CTCA-ATTC-GC--CGC----GCGCA--C--GA---A-A-TTAC-TATCAC--G-TCC-----GG-C-GCTG-C--TTCTCATGGGC-ACCGA-C--AC-AGCA--C-C-AGGAG-TGC-GAACAATCC-CG-TAAG-CGTTCCTTATCTATTATGG-T-GCGAGGGTGAATCT-GGGT-A-G-GGGG-T-GGAGCCATGCT--GTAAGGT-T-G-AAG-GCACTCGA-TGGA--GAA--ATAAAC-GGT-CG-C---CCAC-GC--CGG-GTTTTC-CCAGAAA-T--GTGGGGCG-T-AA--CATTCTCA-TCCCA-GGGGGC--TCTTCCGGTCAGGT-TGT-TATTA---CTTC--GAATC-AT-CG-TTG-GTTGG-GAT--AAACA-CTTC-CCCGGA--AC----GTCA-GC-AA-TGC---CTCT-ACCTGGTG-CCAAC--CTC-GTCAC-AAA--TTGCCC--C-T-GTTCG--AAC-CGACGCACCGGAT---GAGC-A-CGAC-A---A-ATC-TG-TACG-AT-ATTA-TTC-T-G--C-ATT-TGCATC-G--TC-TAGA--T---ACACGCTCC-CCGCCGCACTG-C-GCCTACCGGG--AG-ACGA-C--ACCAGAGA-GCG-GACGTTCCA-GGTATGT-GG-GCT-T---CT---GAGACCA-GACCT-GTC-GG---GAGGAT-A-A--TACCGAT--T---ACC--CCGATCTTG-AA--GCCACAATGGACTTTAG--AT-GGTA-GAAGCA-AA--CCC--ACTGTAGCTTAGGCG-TACTC-CT-AAGCGTCCCCGGCAGA-A-TA-T-ATCGC--GTGATTG-T--TGAAGTA--GTGA-TG-C-CCTTCG-GC-G-TCC-GG-TTTTA--GGTG-CCC-T-GCGTG-ACA--GCGTAACGATG--T-TGG-CCC-ATGCCCACTATA-G--TAATCGTA-C--TTACACCCTGCGCCGACC-GTCCGTTAAT-TCAGG-T--CCG-G-CTCGGGT-AAG-AACC-GAGAG-GTGACC-GT-CTGCCCC-A-TTATCCACTAGCCTCAAGCAACGGCGG-T-CGAGA-CATTAGAATATTCCA-CA-GAA-AC-ATCC-T-G-TAC--GG--CGG-A-G-CTCCCC-AGT-C-TG-AAATA-C-G--CC--A-CCC---GG-TGC--GGGATGGATTTCCCAA---AAA-GCG-AGT-GGGTA--C-AGCT-GGAC-GC--CAG-CAG-T-T-AC-ATG-CA-G-T-TAGAAATCG-CGCTCTGCGCTG-ACCAACGA--CACGGATTAGA-G-GTCCCCTC-TGGC--T-ATGC-TTTA-GGGTT-A-GTGCC-ACTTTACCG-TTTCC-AGA-A-GA-CGACTAT-C--A-AC-AGACCAATGC-C-TGTTAGACTGGCTC-CCAGGCTCGT-TC-GGTGCACA-GAAT-CG-CAAC-C-GACTTC-CCC-AC-CCGCAA-CAGG-GCTCCCACCC-ACTTCGGTC-TGCCC--A-CCTCGCAGG-ACGAG-CTTAACGCAGGTCCAT-TCC-TCCGGC-GATA-----AGTCAACG--GCAGATATCTTGA-TCG-GTCTG-GGG-AAGAA-CTC-GCGCG---AGAA-TTTCGGCGGAC-TCCA-AGCAAATT-T-GAGGTA-CCT-ATAA-TGGC--T-CTGGC-TA--C-AG-TG-AGCG-A--TCG-GCCGCA--G-CC-C-CA--TTT-GATGCGA-TAAACCG-AAC-GAC-AACTA---TT-TCT-CGCCCGC-----C-TGCTG--GA-ATGA----G-CC--TCT-AAACA--A-AC-TGCG--TCGTAG-CC-GTCA-CCCCA-G--TGCGTGGCG---GAGAACC-TC-GA-AGCA---TACATTGGCCGTCTAACC-GTATGT-ACG-G--A-C--CTAC-GTGTA-AGC--CGGAGTTG-G-GAA-A-GTACCGGTG-GTAA-AACGTGACCTTTT-C--G-ACGGA-CC-A---G-CT-TTCTTCGCGCCTTTCC--A-GTCGTAAG-TT-GC-CG-ATG---AGG--C-A-AA-TAC-TAA-T--ACCTAGCCCTA---T-GGGTCTT-ACAGTC-GTG-C-G---TAC-TCGGTGAATGG--C--CCCTAAGG-CGATTC-CGC--AAACAGTGG--GTG-GCTGTAGTG-G-AGCCACC-A--GTG--CCACGT-AG-CA--TGAT-CTCTTT-TTC-AATTTC-A-C-AGAT---C--GCG--CA--AGAG-TCATACC-GTCTCTAACACAAATAATGC-GCTCTTTA-CG-ATAGGG--CA-CCAGT-CAAGT-AT--GCGGCAGAGGAG-TTGGTTA-CTC-C-A-CTGCT-AT-ATCGC-TGTCCC-GTGG--C--GG-CGGAC-G-TG-CGGCT-GACAAATCG--CTA-AATG-GT-ACTCCCTCGTCGC-TAACCC-TTC-CG----A-TA-TTCA-C-G-CA--AGAGGGACAGGC--AGCGAT-GGACGA-GAG-A-C---TGTTAAAG-CCG-TAT-A-TTAAAT-TCA--TGCTG-AA-GT-GT---GCCTCA-CGATAG-AAAA-GGGTC-T-TGGAT--CTATT-TCAGGCT-GCGGGG-AATGTAA-TTGTGA-GCCATACCGGGGCACCCCC-TACCG-GA-TCGG-G-CCA-G---T--CG-CCCT-AAGAGCATTC-AGT-G-AAGC-A-AGGACCAAGTCGCTTAATA--CA-GCCA-AAACC--CC-AAG-C-ATGGAA-T---GC-T---CTAACGAACAAGAGA-CAAG-G-GCTGCTAAG-A--GGA-T-T--GG-T-GCC-CT-GGGTTGCAC-A-TT-TCTC-GATTGTG-T-CCC-CTGT-TACCACTAC-ATA---GCATC-CTTGACTGTCTG-GGG-G-AC-TA-CAGGAAAAC-GGCT--AT-T-CC--C-TAAC-CC-TCTACCAC-GG-ACGTT-GG-GG-C-CTCCG----ATT--AG-TAC-TC-CGA--CC-C--AAA-C-CCAGG-G-G----AT-C-TAGT-TTC-CTTGGATAAAATACCT-GAAGTAGGCGCACGCGAG-G-AGGG-C-----TATTG-C--G-A-GTT-GCG-CA-ATCA--TTGGAGCCCGAC--TCACCG-CCCTTGGTAGC-ACGG--T-AATCGCG-GA-TAATC-G-GTCGAT-CTC-AGGGGGCAACCGGTGCA--GGTTG-T-CA-A-TTG--GAGAGCTG-GCTAA-T-CGGG--TAA-CACT-CCG-TCACATGC-TA-A-AGGAGCGACTG--CCAAGCGG-GTGTTTGGC-T-GG-G-CTACTTCTTCC-T-CCACG-TGAA-AC-TC----ACG-TTA-C-ATTCGTC--CCTCT-CTCCCCCGG-AGCCCAACCATT-G-TGCAA-AGTGCGTCCTAC-ACA-CCGCGCG-GGGATGACACA--TCG-GG-AT-CTGA-GCGGTTTTTGT-AT--TGGGA--ATT-G-TGCCTT-GAT-G-AGAGTGAG-C----A--CT-TC-CGTA--GG---G-TA--GTACGA---G-C-GAT-C-AC-TG--CCGAC-TTCGC-G--GGG--CGCGGA-GTACAGGA-GTG-G-ACCCAA-CGGCACCGGTCGC-GC-C-TACCG--G-A-T-TGGGTGA-TCGTC-GC-TC-TA--TACGTA-GTCAGACTAACGCCC--AT-C-AG--GG-ACT-CG-GACTAATAAG-A-GGTT-CTG-TATT-TAGCGCTA-CATC-CTCC---T-G-GGTA-GATG-CG-CC-GCTTAA-GAGGC--GCT-----G-A-AGC-ATG-G-CA-GCA-GT-TGCGTGCAGTA-C-TCC-GGGG-AGT---TATA-GCC-GC-G-CAC-G-C-ATAC-AC--C-G--GC-GGCATAAGCCCA-TGCA--A-CAAAAGTG-GAT-G---CCT-ACGACAT--G-GATCGACA--AG-A--GA--GAGA---A-G-TATACCA--AG-G-A---GTATG-GGAAC-GA---AAG-A-TAAG-CG--GCTA-CGA---CCG-CTGC-C-GCCTAG-ACGATG-TTG-CGCG-C-A-CCTCG-CA-TGGCTGGG-ACTTCTACCCTCCC-GGGCGAT-TT-TA-GCACAATT-AATA-TCTCCCTA-GG--GACCGTCCA---T--GGTA-CAGT-C-A-CACAGGT--AT-T---GCGG-TTG-C-C--CTATTGGAGCACAGG-C-AC--CC-AAGACGGCA-AT---GAGCA-G-CC-ACGGTGGAC-AAA---GGCGGCACCAA-GAGCATA-GGAAC-TG--CAAAG-A-TT---AGAT-AT--C--GGTAGG-G-GG-ATCTGG-ATC--GTT---GGCC-CC-CTGG-CTG-T---C-TCG-CACGAGTT-CCATCGCACACA-TT-TGGGTA--GATGCAGAGACAAGA-GAGTGGCTGGACGGC--GTGTACTC-CGAGTC-C-GGTA-C--GCTA--CA-TC-TCAGT-A-ACGCGAGATTGACG--GTG-CCCGAA-TCAT-CTC--CTCGGGC--CAATCTC-GTT-GGGGT-G-G-TGT-GA-C-GTGTAC--CA--G-AGCAT-G-CGC-T-GCGTC---CCGAG-C-GG-TTGAC-CCG-CCTCAC--ATG-TT---CA--GAATGG--TCCGTACAC-ACCTCCGTCGTTGCC-GGCGCGTT-C-GGCATCG-TAGACG-CCCC-AACT-GG--T-ACAATCGGAC-GGCG-GA-GA--TTGCA--CCAGGCTGCAAG-AAAACCA-TG-GTG-GATA-CACT-TG-CTGGCCCCACG-CA-AG-AGT--CGCCC-C-G-G-T-TC--A-AAT-CCCA-C---A-T-AGTTA-GGTTTGT-CATCGTGCG-ACCT--T-GTGTGC-GAACC--AAGGA--CTTCACTCC--A-GTC-GCTCT-AT-G-A-TCCTATGTCCAGGCC-G-CGAG-CCCCGTTGT-GTA-AACGGG-G--T-GA-TACGTCG--TC--ACTGG-G-TGC-ACAC-AA-TGATGC---T-ACTCCATAGGGGGGACTGT--ACCGAT--CTGT-CC-CG--C-TAT----TG--A-G-GT-ATGT-ACCGATACCAGACT-GACTTAGC--TTT--G-G-A-T-G-TAG-CTT-A--CG-CTGACACATAGCG-GGCTGCC-CCCAC-GTC-C-CGCAT--C-T---A--GTTAAG-TTAAG-TCAT-GTACCTC-C-GTGT-TC-G--G-A-GGTGTAA--A-GC-AGG-A-AGCAC-TC-ACCTAGG--A-T-AACAA-ACACG---GGA---AAATCGACTCTTGACACTAAG-GCTG-GCG-GG-T-CAAG-GTGTC---G-AG-GTG-AGTTC-GGCGCC-GT--ACG--T-TAG-C-GGAA-CAA--T-GAGCCCT----AA-C-C-TC-GT--C-CG-CGAGTACT-G-CA-GGCAACTCT-TGACCAGTA-CTT--CCAC--GG--CCCATTGGTTA-TA-G-GAAGCTCT-ACT--GGAGAGACTGCCTTGGATACGG-GACGG-TGG-C-TA-AG-CCGT-G-A--CCA-GT-TC-TAAAATAGCCTGCG--GAT-ACACGAGAC-TG-G-----CTA-GAA--GAACTGTCGG-----CGT-GCAGACGCATC-C-CTCTCTCCCTGG--TCAGTGCCTTGGAATGG--CA-AGG-TCGA--C-GCC-C-C-AAAAG-CAGC---AATA-TGG-CA-T-ACGC-ATCCT-TCGGT--TGTG-ATA---T-G-TAGCATGAATACCTTC-CACG-GT-T-CTTCA-GACTTTG---AGTA---GGGTGTCCGCA-TCCCG-AAACGA-GAAATC-AT-G-TACACCGTCCGTGAC-CA-CCCCGCC--ATAGTTGG-GTGTGCCA-CTGAGG--TAT-AC-TCA-ACAC-A-GGT-GC--GGCAT-TA-G-CA-TGGCC-CAATGCGG-AA-GACG-CA-C-G-T---CAT-TTTG-GCT-T-CT--GTAGT-C-GCCGAGCATGT---AGGGG--G---CT-TGT-GCT-T-AAAATAG-AATC-C--TCCG-AT-CTATGT-T-GCT-GGCC-AGAAG-GGT-GTAGGGA-CA--TCTGG-TAGA-T-TCG-GGCA-TCTATTAGACTGTAGCG-T-TGC--A--TGTAGA-TAT---GAGGGATATGGC-TC-CA-A--TGG-CTAG-GC-TTA----GTAG-G-ATCAGG-CCCCGGCAT--TATGCTT-GT-C-AGCTGCGCCAG--GGCCG-AACGTTAGGACG-CTG-AC-CACAGGGA---G-GC-GG-TATCCG-AAAA-ATACGG-T--TG-AGTCGTCCCC-CGT--GC-CAGCCGTCC--TAAG-TACCCG-T-GT-G-C-A-TAT-C-ACCA-GTATAGTCGG-GGGGT-A--GATA--AA-CGA-T-GGGCGGTT-C-GCTGTA-AG-AAC--G-C-GGA-TAACGT--G--T-CGT-C-TT-CGCTAGG-AG--GGTG-ACGAGTA--AGG-CA-GT-AGGAT-ATTCG-AGC-T-G-CC-C--TA-TCGAAACGAC--TGAA-CG--C-ATGGGC-CG--G-GCGAATTCTG-ACGG---TCTCC-C-AAG-C--TGTTCAT--TTA--GGATGT--CAT-TGG--TACAAACG-TCA-TTG-ATC-GCGCA--TTA---GT-CG-CC--C--GGGC-GAC--C--TAG-CTC---CGAAGCCC--GCTCGTACTG--AGTCC-G-GAG--CGCGAA-GACTATACATT-CGTGC-CGGACGGTTTC--TTCGACG-A-CA--GGCC-G-GGCCGGC---TACAGCCGACT-GCG-G--CC--TA----TG-ATGA-T-T-T-T-G-GG-GC-AA-TCCTGATC-A-AGTCGA--C-TCGAG-TG-GAGTCT-G--GCTAGG-TAAC-CTGGCTGGAAGG-TGAGCACAAGCCATCCCCAG-CTGCC-G-TCG-T-G-AGACCA-CGGGGG-CCC-CA-TCCGTAATGGCGGAT-C-C-TAATGTACTGGCT--A-CCG-GCA-GAC-C-GCCCACGGC-CTGAGG-ACC-C-G--AGTCCCTA-TGTGAATCACCG-GCCATCGCTACGCCG-AGT-CATG-AACAGGG--ATA---A-GA-GGAAATGCACTACCTGG-CTAAAACA-GGGGGTCA--TGGTC-GA-AG-G-T-A-CGAAAGC-GGG-AGGA-GTACGAC-A-A-CCGTC-C--GC---GGG-GCAACA-T--TC-T-GT--GCGGAAACCCAC-CC-CACAGATT--TC-CC--CTAGTAGATGAACACCG-GAAA-GGGAG-ACA-CAGTAGT-GGC-TTAT-CCTTCAAGTCAGCT-TCGT--TGGTTCAG-CCCTGAATCGCCCGC-A-GACGCCCA-TT-T-----ATCT-GGCCACCTGTT-AAAC-G-GGAGAA-A-GTAGC--CGCG-GC-ATG-TGTA--A-CTT-CCAAC---T-G-GCGAACT-AGGC-GGATCGAAGA-AAC-C-CCGGT-CT-CACA-GGCGCAGGCCATCG---G-TG-TC--GTAT-CC-TT-GC-G-C-ATAGGGCGTAGCCCGT-TTCAA-AACCGCGACCGG----AATT-TCCG-GTCGTCTACCAT-TTT-A--TCCG-A-TTGCGAT-GC--TCTGT--GG-G-ATGCTT-TGAGGTAACTGTT-ATGTAAGCACGGAGCCGTCCTCGA-GATA---GAGG-CT--G-C-AC-CCCCATTATGCCA-CGTGGA-ACGCA-GGGGT-GC-GTACAC--GTCCG---GTCTCGAC-TAGAG-TGGCTC-CT-CAC-TG----TCTTAGT-CCAA--CC--GATACACTTAC-T-ACGGAGCTC-GG-TACCCA-GA--CA-GGC-CGGA-GT-TTT--CTGGGG-TTCA-CCT-C-ACT-C-CGTCGTC-A-GAAA-GCGCCAGA-GTCCG-AC-GGG-CAT-TGAGACGAT--GCCAGG-GAAC-AG-TG-GG-C-A-GCGCT-CCGTCGTCCAGAGGCTTGTAAG-GC-ACA------CGCTCAGAGCTGGGAGCCGTGG-TGA-ATTCCC-AGGA--GTTCTTCAGCTA-CATCCGTGGGAGATCAT-AG-C-GCACATGCTG--CCCTAGAA-GGG--G-GACCG-C-CGCCC-CC--TC-ATGTGCCC-TTT-A--CACT-GAGCGGTTC-GCG--GGGG--C-AG-TGAC--CC-GGACGACTACG-CAAACT-TTCGAGAAGA--ATCAA-A-ATC-TG---G-AACCCAAC-ACTCGA-CA-GTAA-C-GTCCTG-TGT--TTG-GGT--CAA-CA-CCGTT--AG-GCGAGGTGTTC-AGCCTC--T-G-GGG-GCAG--CCAGCA-G-GGGCCGCGCG-CCCTTAC-C--CAGG-GCACCCCCC-GAACAGCC-C-GAGAGCCG-CG-G-TACTT-GC-GA-CTGA-TGCC-AC-TC-CGGATCTGGCA-AT-CG-CC-C-GGA-GTC--C-TTC----CA--G-G-GAT---CCGTAGTGC--G--AAT--CG-A-GTTGTTAG-AAACA-TT-TG-TGCTAAA-GTGGAT-CA----CCCGA-GAACGG-TAG-AGA-CTG-G-AAC-G-GCCTCA-C-T-T-TGA-TAGCATGGTG-AATGCAATT-CGC--CGATA-G--ACT-AC-GCAACG-GA-C-GA-AAGCGTGTGGA-C-C-TCTA--CTC--AAA-ATGGCCGTGCGG-CGTGGGCAC-ACGT-AT-TATGCCC---G--TACACCG-CCC-GTG--TCTAGCC--AGACT-GG-GACA-C-GC-GC-CC-GG---ATA-ACCCACGTTTG-A-GG--AAGAT--ACGGCTCACGGATCAA-CA--GT-TA--GAGGGTTGC---TT-G-CTT-C-ATAAG--A-----GCCACAGC--TC-TCGTGGGG-CGAG-GAACC-CTAAGCTA-TA---ACTG-----GGCG-AA---G-TG-ACCGG-CC-ATGGGA--TG--C---T-GCA-GCGAG-G--TCCA--G--TG---A-TC-G-TT-TA-CT-GGTTC-ATCGGATCC-CC-AGCCGAGG-AT-GATGAAAG-GCG-C--TAGCATTCGGG-TCTCGCA------TTACCGCGCAATCTT-C-AG-G---G-TT-CGTT-GGCG-TT-A-C-TC-TG-CGCT-GCCG-TTGGCA-ATA-TCGAG---GCCATT-GA---TAGGTAAAT-GGTG-TG-TCAG-ACTT-GCAGGA-AC-AGGC--T-CTCC-C-AGAGGACAG-C-TAGTGG-CACGCGACGATCAAGCTA---CCAC-C--CA--AAAG-CGTGCCTATA-ACCACCGGAAG-GCTC-T---GCCATAT-T-A--CCAG-TGCAG-CTG-GACGCCAAAGGTGTCTGA-AAG-ACGCCTTGC-T-GAATATTG-AG-CCG-CCACT-GCCGCCCGATCGCACGA--T--GC-GGCTA-CA-TT--TG----AT-CG-AC-TCGAGGTTACCACTTCCG--AGA-GGA--C-AAGAGGTGT-CCTGTC--CGCGG-AA-ACTGG-TTTACG--CATTTACAAGAG-ACAAC-C---C-AGACTCAG-CTCGA--C-TT-GG-CTT-GCG--CCG-C---A-TGTA--GTCA-G-TG-A-CCAAGCGCGC-CCCGT-CCT-T---CGTAGCGC-GC-GCACG-ATCG-G-CA-AAGGC-G-GCA--GCAA-TA--C-AT-G--T-GTCC-GATCGAGCGCACG-G-G--T-TTTAG-AGG---TC-CCC--ACTCCCCCC-GACCCAATTCATGCG-GGT-AATAATC-GCAAGCCAA-CATGGGGGG--ATTACCTC-AGT-AACT-GCTGG-C-CT-T---A-AAAGAGTA--TTGCGCTGG--TTAC--TA-CC--CTGGA-GGA-T---CAGACGGG-G-AT--C--G-G-CT-CC-GCC-TGGTGTACG-GA-C-CA-GT-GGT-G--TCGC-TTT-GG-G-TCCGGT----CTCGCCT-GGACCA-GG-T--CTA--TA--CGGCCGCGA-G-C-TACGAG-GCTA--G-CGTTGGTGA-GTGACA--CTGAC--TAGG-CA-GGGA-CG-GGAGGA-TCAC-ACCAGG--T-C-CCC---G-AA-TTAA--GGAGGGTAA-G-TG-CTTTCGGGATAGCCGGCA-TG-TGGAGGGGG-CGTGACGCTCAC--CCAA-G-C-AC-GCGTCAGCC-C-GTCGCGC-GA-T-G--TGACACTC--GGGGT--GG-GA-CGC-AGACGAGT-CAGGG--TACA-ATCGGGCAACTAAA--A-TATTCA-CA-CG-CGACG-TCCA-CAC---GTA--GGTGCCC-CCT-TACTGAGTAGAA--CTAACCA-G-A-GGTT-TTCGGGTC-CCGTA---AAC-CGACAACGGTC-GA-CAA-CT--CC-TGTCCCA-CA--A---TATCATCGAAGCCTA-CG-CC----GCCGTT--AG--AGCGTA-A-ACAATCGA-TGGGCCGTC-A-GCC-AACCCTCATT-AC-G-T-ATCTG--TGAGGACTGGGA-C-ATCG-CCGGG-TTAA-GGACG-A-G-ACCCCGGA-CG-ATTCGTGAATC-ACC-CGC-CT--C-G-C-TAG-GG--TGCGAGAA-G-CA-GGC-GCAA-G--TTA--TAGAGG-C-G-AACGT-CACGAAA-T-G--GA-ACG-TAGAGGC-A-CCCA-AACCGATGGGC-T-TGCT-CCA---G-GA--T-A-GCGCG-CACATTAGC--A-ACGA-GT-CGGAG-TAT--GC-AGGCGG-C-----TGACAGC-ACCG-GGGGTCGGACGCGC---GA-AGTACATGGGCTCG-TGACAACATCAT--AGC-CCGAG-CA--AG-ACCG-CGAGAG---TACT-CGTC---ATAGCGCTG-GG-GGGTCAAAA-A-AGCA-TGC-CACAAGAA-AGGACC-GA--CT-G--G-GTGGAGTACGTG---TCATG-TC-CG-CA-CG-CTGCCCATAG-GGAT-C-G-C-T-A-G--GTTG-T--TG-ATGT-CTTG-AACA----AAACCTC-TGACTAAAGCCC--C--ATC-GGC-GA-CAGTCA-GCGCTA-A--CGTCTCAGGT-AGTAGCCCAGGG-A--CTG-CTCGTCAAC-TGCCGTA-GGCTT-T-C-GAGGG-CAGGGATAG-GC--CC-CG--A-ACCCCG--GGACGAACCTA-CCCT-AA-CCA-TTGCCAA-GCCAATGAG--GC-T-CA--C-GCT-CG-CCGATCTGAGGGAA-CG-AGTC-CTC-C--GAG--CG-GAGAGA-TAAA--AG-AG--CGTGCCTACC--ACC-TGA-AT-TGACACAA-AGAGA-CATG-TTCTCATT---C-A-GTTTACGTC-TCTTATT--ACGA-CAC-TTGAGGCACA-T-CGCGC-TG-TGAA-TCACCGCC-GTGGCCTG-AATTG-AG-GCCT-CAGGTCGC-C-GC-GGCTA--GCAACTT---AAGCGTGGA-GATTA--CACGGTGCGT-GTGT--GGCGTC--CA-ACCGCCTC--C-TCCG-GG-TG-ACTT-C-AGG-T-GAATGAATGGG-C-G--GAG-G--CTGTGA-ACGGAAAC--TGCG--G-C-TTGAGG---GATTCTGTC-GA-CTGTC---GCCTAACCGTCGATG-TGGGACGTAGCTG-CTGCG--TAGGCGGT---TTTCCTGCAGAC--C-ATCTGGGCGCGGTCAC--CC-CACACCGC-TGCCAT-CGGCCGCCTCGGCAGC-AGCCCG-GGC-CTGA-GGGG-GC-CCACCTGC-AGGGCGTAT--AGTT--G--AG--CAAC-TTTC-CAGAATGTAAGTGC-A-CC-TGC--GC-CTTGCT-ACAGA-AACT-----G--AG-AC-GACC-GA--G-A-CAT-GCCTG-GG--TT--ACTT-GCGG-GTGGTATTC---A-A-A-TCA-C-TAG-AAC--T-G--TAA--CGAGAGC-GCTCGTTGACTACCCGACTATGA-TCGCGCC--CAC-TGC-ACTATCCC-C-AGACTCGGGC-CG--TAAAACTTCT-ACAT-CCGCAACTCGG-GTCGGAGTCG-CC-GC-GGGTATA-C-AG-T--TT--CAG-CGC-AA-A-GAGCGATGGC--GTGAGG-G--A-CTT-C-GGGC-AACCAC-TCGCTAT-GGC-CTC-C-TA-G--GGC-ACCGAGT-TAATGC-TGC-CTGATTAT--CGC-T-TAA-G--AGATGAC-ATATAT-C-AGGAGCA-G-CCGATTC-CGC-A-GGCGTTGCGC-GGC---GGC-C-G-T-CGACAAGCTC-TAGATCAAGA--GGTATGGGCGG-ATAG-G-GGGTCGTACTAGCA-T-A--CGTA--G-T-GCGA---ACTCGCTGA-TAACGCG--AG--GG-GCC-AGTACC-GCAG-TG-G-A-CG-CA-TGCGAG--GTGTT-GGA-GCGG-TA-AA-CC---ACTCCCCT-AG-CGCC-C-CTCG-TTTTGCGTCTGCCGT-A-TAATTTG-GG--GG-ACCT-A-TT-C-CA-C-GGAAAGTTT-CG-G--G-TAT-TCAAGGCAGAGGCC-GATCAT-GCCC-T--GT-CT-GAGGGCGC-ACGC--CGTC-ACGGACA--TC-GT-AAGAG-T-TAGG--TGGA-CTT--TA-G---TT-A-A--CCTGCC-TAAATG--TCA--CTACTCC-CCT-CCGCCCGT-G-CGATCAGC-G-AATGC-CT-C-CGGTCAG-G-TT-CCGAGGGC-GTTT-AGAC-AT-GCGGCGGT-GTG-TACCGACGA-A-C--GTGGCGTAAGCAG--ATCGA--CT--GAAAATTT--AGCT-GTCCGC--G-G-GCCA-CTATT-CCG-A-AAA-GGAGTAA-GTCTG-TG-C-GAAAGGCGCATCGT-C----AT-CGAACC--C-G-GCGTT--GAA--GT--C---ACCTACGGACG--T-G-AAG-C--TA--CATGC-ACGC-CA-GC-TAGGTCTGGG-CACATA-AAAGCCCC-CGTACA-CGTG-A--ATAT--AGG-GA-CTGA-ATTTG-T--G-CTA-TCTT-C-GAGGA-ACC-CGGCGCCT--CACT-TAGAACCATTG---AG-GGTCTAATACGAAGA-TAGCG-TCGCCTCA-TCT-TGAG-A---G-AG-T-AAGGG-GC---GT--C--CGTG-CA-ATTTGTC--TCGGG-GCG-TA--TGGAC-TTA--TC-CGGCCG-C-T-TAA-GAAA-CC-CAAGGCTTTCGC-CTGAGGTG---CTGGCGCCG-C-TA-GTG--A-A-C-GC-C-GTA-G-CAAG---C-A-AGA-TGCACGGC---GC-CGA-CGGGC-TC-CC-CGACA-TACT--C-GGAGGGA-TAGCCGCTCGCTG-GATCCGT-G-C-TG--T-T-T--GCCATT-C-T-CAGAGGA----GTG-GGTATGCCG-GGGAA-AA--CGTCACGGCCC-C-T-C-CT-GAGCC-G-GAGC---CGAC-AG-CTG--T--GT-ACGC-ATAT-GT-G-A-A--GTCTA-AATG-CATCCC--GTACA--TG-GCG-CAG-TT--A-CTAACCATCGGTGGC--ATGCCT-GACT--TTCCGG--T-ACAGCAA-ACTG-GAGTAGTTCGGC-TA--CATCC--T-GCTCG-GCTG--AGCGT--TA-CC-GTACC-AGTG-C-CA-TC-C-T-AGCG-C---CAGTCTGATTCCACGT-AAATCG-CCA--CCT--TC-G-GCATCTCGG-TTA-T-AGCTA--C-A-T--C--TGCAATGAA-TGGCC--CTCGCGCATA-CATATC-C-C-CG-C-TAA-A-CTTAGCCTGTG-T-CA-G-GGTCTCGG-GGTGC-A-TCG--CGG-TTGCCACT-TCC--AGA-TC-ATCACG-GATA-A-GACC-G-AGGGAGG-ATGAGTG-CGC--ACAGAC-A--TGTGGGT-AA-C-GTAGTCTG-CGCGA-GC--TCTGCCA-CT-GC-AGGAATG-ACT---GTGCCGC-T---GG-GCTTGGCCGGCCGTGCATTCGGTACAAA-G--AGCTCCGAAGGTATTG-T-AGA-A-GCTT-ACCA--CCTC-AGGGTGGG-CC-C--A--GA-AC-CG--AA-G-AATGGCCA--GCTG-CC-TCG-CAAGCACT---AAT-CCTCGCAGCTA-CC-TGG-C--GCTTAACCC-GCTAAC-TCACTG-T---GCTG--GCG-TGCCGTTG---TGCG---A-GCA-T--AAT-GCA-AAGG-A--C-TTT-GCACCTGGAGGG-CGTCGCGTGACC--CACCCCCCG-T-TCGG---A--T-CCTC-GGGC-GG-AGA-GTCAGTGCT-A-TGAA-ACT-GTGG-ACTC-GCCAATT-AA-TCCCAGGTTCGAACT--AAA-CACGCCTGTGAAACCT-AAC-CGCGG-GGCCATC-GCA-AA-ATCACC-CGTCTC--AGCA-TC-TGTC--T-CACC-CT-T-T-AT-AGAG-CGGGCCCAG--GG-CG-TTAATG-CA-GC-G-C-AAT-ATC---AGCT--CGG-CGC--GG-CG-ATCGAACAATTG-C-A-ACGGAAGT-T-CAATG-TGTG-CCTGTTGGG--C-TT-ACCC-CC-AACG-GATCGCCTCG-GCGAGCC-GCGCTTA-T-ACGGTCC--GGC-ACGGATCGTGCG-GTTTATACCCC-G--CCG-CGTATA-T--A-TAC-ACAAGGCACA-TA-TTGTG-C-GTAAGGGGGCG--T-CG-GG-CG-T-CTT--T--ATGGTCTTG-TGGCACA-G-ACGCTGCTGGCCA--CCTTAG-CAGA-A-CTG-GACTTTTG---CACGCC-CACT-C---TCCG--G-GCA-TGAATG-GATCGGC--ACGGGACTCGAGGC--ACCAG-C-TAGCC---CTGGCC-TCCTGC-AACATTGCC--CGAAGGCTC-AATAGCCTGAT-CCG--GATT--C--GTA-CGCAGGTCGCCC-ATGG-G-TCTGTATGT-CT-TGTATAC-TATT-GTACGGCAA-TG--TCGGTGT-CACCTTCG-C-GGCCAT-CGCTAGA-GCCGACATTCTGTGACTTGTT-T-G-CCC-TGGAAC-C-CTA-A-CGGGGA-TCT--ATGCTT-CA-CTTCGAT--A--CCTACACC-GAT-ACGG-AAG-GGAGAATACG-AAGTACCTGTCG-CT-C-GA--GGACC-G-CAGTGCAAGG-C-GTTAG-CT--CAACGTGG-ACATGATG--A--TTA-TGC-GT-AG-CTA--CGATTTCTG-GATAG-ACC--GGC-AA-CCT-C-GGA-TG-G--ATTC--GAATCGAAA-TA-ACGCCGATGG-CGG-C-TCTC-T-GTGA-TGC-TGGCG-ATCCGCAGAGTCCCG-GCCAT--TGTTAGAACACC-GC-TAGGTAA-C---C-GTAGTTA-A--T--C-TT-AGCACTTT-AGCC-GCAAGGTAGC-GAGTTGT--CTG-CGCCGAGCGC---AGT-GGCGGGGC-GCATCTCG--CGG-GCCTT--CTAGACAGACACGT-AGGTTTAGGGG--CAAC-GA-GC-CTCGTAGTGCCAGATC--TGAAT--GA--ATGTTG-TA-ATCCCTC-GCACTCGCG--GCACGGAG-C-AGACGGGGC-CA-AGTAGGT-ATAT--CCACGC-TA-A-TCCT--TCCC-CCACCTAG-AC--ACATGG--ATTGCCT-ACA-TC-CGA-TGTG-TAG-T-A--G-A--T--A--CAC-ACGTC-C-TG--G-AAAGCG-GCC--TAATTT---TCGC--GGCA--C-CTCG-T-TG--GGAGA-TCGTACAG-TC-ACG-GTAG--GG-GC-C-CCT-A--TGAGCC-TACGGT-GTCCAA-TGCGGC-A-CGC-G-ACTG--TACCCCT-G-GA--T--TGCCCACCAAG-GCCAGTTG-GG-A-TCA-GTCGGGA-C-TAGCAATGA-CGCGTCC---TGGCGCGGACTCACCAACTCGT-T-CCA-GA-CG-CCCA--CCTGA-TCACGACCTCCA-GGTG-G--GCC-AC-AA-GTCGG--CCGT--T--CACT-GG-AGA-TGC-AAGGAAAG-T--CCA-C-G--GGGG-C-CC-GTATATCAC-GGCACG-GTTG--G-AGGGGCA---CCGCG--AGTGAGTGAC-GCGAC-CTCCTG-TCTGGCG-GTCAGGCAAGTGGGCATG--CAT-G-G--TGGG-CT--CCCAC-TATAAC-CCGCCCACCCTGCCA-AAC-TCT-ATT--GTA-GGG-TG-AGTG-GGAGGCT--TT--GGG-GAAG-T-ACCAG-ACAGACGGGATCG-T--TTGGCACCGGGTTGGTC-ATCGGGCCGGGGAA-TCC-GCGC-TAAGCA-A-TCGTCT--CGTCGGCGC-ACGTAAC--G-G-CC-TTTTT-GG--CCCGA--AAA-CAT--CG-T-C-TCGGACGA--GAC-C-GG-ACGT---TACC--AG-T-GATATGGCCATGCTCTGGC-TGGCCGGCTCCACGTTGGGCTT-AACTGGAAGGTTCC---TGA-CCCCC--CTA-AA-AGGT-CTG-GGG--GCCGGCCGTC--TGGACGGCCG--AAATCG-TGCTCAA-GTTCTA-A----GAC-AG--TTCAGCGCGC--G------CA-GCGGTG--T-T-TACGCTGGGA-GCTTGCTA-GG-TGAGTGGGCGCTGAC-GG-GCCATGCTG-CGCCTCG-GC--TCCTCGGGGA---CCG-TGG-TAG-CA-A--A-GCCAACCATCTCC-CGC-GCGCC--AACTTAA-T-GAA-TGCCCCTT-AT-TTA-GT-AGTC-GTAA--TGTC-CCTCGCG-GTC-CCA-A-GGGGG--CC-C--ACC-CA-AATCGCGGTACCTCCTGG-GCGATGG-TG-T-GC-CGAGATGGGCAA-CCTCCCTC-CTCG-T-TGCGG-CAG-GGAACA-A-CTCGAGTCACCA-CCTTGC-TG-CTTCA--CC-AA-GC---A-A-ACCCA-GCC-GC-GGACCGCCCG-CGGATCGAGGTAA-GTCC-----TCCC--AACTTCCCCTCTCCA-C-TGA-A-GGTCTGTTTGT-GGAGGA-TAC-GCGCCAGG-ACG-GGG--G-AGAGCACGCT-GAG-G-AGCC-TT-T-C-CGCGT-CGAACTGCAGAC--A-CCAGG-TA-TAG-GGCGCTCGT-C-A-CC-T-TCG-TGCCG-AGTT-A-CACCTA-TTAT-TG-AC-CCTTG--GA-ATCGC-TG-CCC-GC--CCCAT-T-AGG-A--CGC-AA----A--T----AGCAGA--G-ATT-CATT-GAT---C-CGC-CCC-G-TT-C--A-AAA-C--CGCCTTG-TGT-TTC-T-GG-T-AAG-CTGTTT--T-G-G-TCTAG--TCGGAAAAGAGCCCCGAG--CCGG-CGGACC-GG--CTGCGA-CAAT-C-TATC-GGTGC-CCCAGTCCATCGG-C--CTCCT-TGA-GCC--C-TC-A-T---T-AC--G-GATTGG-GCT-GACGGG-T-CTACGGG-GCGCC-GCCATTGGG-TGGC-TA---GGG-GC-T-TGGA-T--CTCGCCCTC-GTCG-CG-TCGCTG-TCCGTT--T--G-GC-GACCC-----AATCGATATTA--AAATGG-CAAGCC-TGCTA-GGCACCCCG-C-TTCCTTACGAGT-G--G-GTG--T-C-A--TGCCGCT-AT-ATAGGC-TC-GAACGCGAAAATT-GAC-GC-T--GTCTCTCGTCCT-G-CCC-TTCCGTG-C-AACATATTTC-CCTCATCCT--T-AT-TGCGTCG-GTACGCTTGT-A-GGAAATCCCGCTAC-CAAGC-GTA-G-CCCTGAA-CT--G-GGATGCTG-GAA--A-TA-ACG--GGGGCGATT-TC-ACACACCCTA-CAA-TTCTCCGAGTGGT-TGGATTA--T--ATCCCAA-A-AAT-GG-CTC-AAT-TTTTC-GCT-C-CGCT-TTCGGT-CCGCATTCGAGCAT-CTCGTCGG-T--TGC-GT-C-GCGGCTTGTCACGC---TCCTTA-AGCT-CCGA-G-G-GACGGA-GGCGT-T-CGG-GC-TCG-TTTTC-GGG-CGGTT-AGT-CC-GAGT---GC--CCAATGCTGCGTCGTCTTT-CT--TAA-CCGGACTC-C-ATGATGC-TAGC--TTCGTTTATTG-CC-AATGGG-GCCCACCTAGGGCA--ATG-CTCA-CAGGATATACC-T-AGT---CTCCTCGG-GGGGATACAGCCCGCAGC-C-GTA-A-TTAAGCCGGG-AA-GT-AGT-T-G-CCA-AC--CG-TTGCTAG-T-AGA--CCTACGC-CG-AGAGTGGAACTGC---GCTAGCTGC-AACGT-CAT-GCTATAAAAAGTC-G-G---CCACTGCTGA---G-ACT-A-ATGTC-CG-AGA--GC----G-CGA-GCTG-AGGAAA-TC-TCAA-CTCAAGC---GT--ATC-AAA-GGCTCACTATCTTG-CTGCAC--CTGT-GTC-CT-TC-AC-CCCTCTTTTCATGGGGAAACGTTATCCCC-C-TGC-T-TCAACACA-G-CG-AGCTGAGT-GACACCA-AG-AGC-TCCGCG-CGC-CCG-CC---CCA--AGCTCAGTG-C-CCT-A-CGA-GA-G-CAAAGCCGCCCTC-CGCACGCGAAT-ACGT-C-GC-CTTGAACCACTTC---CTC-C-TGGGACT-A--T-CCTA-TG-G-GATGAAGC-CGGTATACGAGCTATGA---ACATTTCCC-CAT-C-C-TGCGAC--CCTCCAA--C-ATAGC--GCCACGTC-T-CAC--TC-G-CGGGACGA-A-AGA-TGAG-CGCC--CCTC-C-T-C--AC-GACC--CT-GCAGTCAG--GGATGG-CGGTCCACTA-CG-GGAT-CC-G-ACGTT-TGGTTTCA-T--TGAG-CATTC-CCGAT--TG-C-ACT-TCCGCCG-GC-CGGTTGT--GG--G-GTCTCC--C-ACCCC-TGCGCT-GTTCA-AGG-CGGA-TA-ACGCTC-T--GCACGTT-GCTCA---TA-CTCCTAAACTACGACAA-TGGGG-CC-TTTT-TCCCCGC-CCAA-GACCT--TC-GAT-G-CG-AA--C-TTGTTT-GCTT-GGCGTATTA--ACTCTCCA-TCGCC--GC-CTTAGCA-GCT-C-GG-GCCG--GGTTTC-TCGCACGCCATCGTCTGC-TACTCCGCA-GTGCG-GTG-AGCATACG--C-GGGTCCTTGGA-GGTCCAGATTAGTCT-CGCTCC-GGAAGGAGGATCGATTGC---GTCGC-GTCCA-ACGCCG-CTC-TAC---GGA-AAGTATTA-TGAAAA-C-TTTG-CC-GGGT-TGT-GGTGCAA-GGGCTTCGACACGCTCACCGGCCTG-CGAATCGTAAACCTGA-C--CGTAGA-AG-TA-C-G--A-A-TTCT-CAG-AACGATTAA-CCGCC-CG-CCATGGCGGC-CCC-AAA-CC-T--TGGAAAT--AGG-TATGACCC-C-C--AA-AG---T-GGTTGCATA-TATCC-GT-CCT--TGCA-TGT-CCCA-TGGTTGA-AGTG-ACG-AGGG-G-T--GCATC-CGTTCC-A---C--GGAT--CCTGGC-CG-CCCT--T--AGGTT-A---A-GGCAG-ATGCTT-AGCGCA-AA-A-ACTGGTA--C-CG-T-CCGGA--TT-TAGCACTCTG-ATA--GC-CA-T-A-TACGC-A-ACTAACTACTA-CTAAA-A-TGA-TCGG-C--CA---CAAGGAA-AGGTG--AC-C-CTAAG-G-CGA-AAGCCCGA-AA-TGGC-G-GAGTGGCCCGAAA--TCCG-GCGT-A-G-AGTTC-AAGACAT-CCCC-GGT-CT-GG--C-G-ATA-CAGC-CG-C-G-G-G-TCCCGATCG-G-GGCCCCTT-AAGC-ACCTCAGGCAGCGATGGACG-TCAG-TAA-C-GCCC-GAAA-TGA--GCCGGG-G---TGGACGAC-CGG-GAG-G--C-ATC-T-C-CGTTTT-GTT--C-TGCGG-TA-TTG-GCCC-CAGCTCGGGGA----CCCT-TT--ACTC--CT-CT-AT--CTGGAA-TCCCGGCG-CTCCGAACG-GAT-GATTCACGC-CTT-G-CGG-AGA-AC-CGAA-CCCGGGG-CCAC-CTA-CGCGTC-TGTG-G-CAGCCGGCGTG-T--A-CA-ACTGA--ACA-A-TGAACA--TCATG-A--GG-TGT-GCCATGAGT-GGGCA-TGCGGAGC-ACG---GGCGCC-CTGGCGG--TGATAGA--GTTAG----GC-TGC-ACGG-G-CG--ACGA-CGGAGATG-TAC-ATCT-T-A-AATT-AG-T--TTCCCG---ACAGAA--AT-GGC---GGCC--CACAATAGT-CGTGAGTGGCA----TATTCCAT-TAATG-AGGGAGGCGCA-T--ATGGG---GC-T-TCTCC--CGATCG--GCT-CTCATGGGG-CTG--TCG-TTG-CC-G-GGCT-TAGATG-AC-CTCAAGGAGGC-AG-ATTGAGAATTGACAGC-GAGC--GG-CA-ACGGCCAGCC-CGAC-AAAGGGGGT-TCTTAGG----G--CGGCAC-GGGTTAA-CT--GA--GAAGCG--CC-CTA--T-GTGTAC-C--CGGGGCTAT-CCACGGG-GAA-AGG-CGCAGC-G-TTCTC-A--CATAC--GT-TGGCACA--CTCTCT--C-AGGGC-GCA-C-TCGGATCTC-AGG-ACTG-CA-----A-AA-CGCG-CCGT--GAA--A-GC-GCGTC-GAG-CAAA--CGCT-TCGGC-AGT-C-T-C---CAC-A-GCGGTACAGGGCCT--A-TT--TA--GCCCGACACGT--CCA-CC-TGCAA-GAGTCGGGGCATGAGTCCGGTCCATGCCT-C-AAGC-GCTACT-AAGGCT-C-AC-GCCTTC-CTTGATTTTCTA-T---CCCCGT-AACG-GGCACGGACGACTTTAGG-C-G-GGGCGGC-A-GGGA-GG-C-AT-T-GCTC-CGAG--A-CTGG-GTCTG-GCCGG--CGCGCG-AGAGGCCCTGA-C--AG--GAAAG-AGATCCAAATG-CGGAAC--CGG-GGTCCGGTCCT-C-AGCG-GTCCCCACTCCCGTGAC--GT-GAATACGTA--A-T--GTCTAC-GCGCTAGGTATCACAGCCCCCCCGAGCCCGTTAGCTAT-CCT--GCTCAAATGA-T-TTG-AGT-ATGCCTC--CAGG-CCTGCACGGG-TACG-AA-CGTTTCATTT--GT-GAAGCCGA-G-TTCGTCGT--CG--CT-TTCGTC-TAGCG--TG-G-ACGATCC-ACTT-AACCACGAA-ATT-AAC-GAT-CGGC-TCT-TCAGG-GTTT-GA-CG-CG-TATGGATGCTCACCT-ATAGGTG-G-GCAACGCACT-A-T-GTTCTA--CGCGG---GCGCGGGT-A-TGGTGTAATGTAG-A-A-AGAGAG-A---CC-GAC--TT-CATGCC---TA--C-CA--ATCCTG-ACTATCGG--CCC-CC-ACCGCATACTA-GGTCGG-GAC-G--G-AGTGACGG-ACG--GTTTCCCTCGGG-CGC-GC-ACCTTGCGA-TAGACT-T-GA---CTCCC-CGTCGGA-CCTTC-GGAGATTGGA--G-GGAG-G-CGTGCT--TGCCT-C-AAG-GAG-A-TCAT-TATA-CCCAGACAGAGCACG-AGAGC--ACC-CA-ATG-CGC-T---CA-C-TCCAT-CTACC-A-GCTTC--C----C-T-C---CC-G-GAC-GAGCAG-G-CGCTCC--C--GC-CAACTC-CGCTCATTGAGGCAGGGAC-AG-ATGTTCG-TG-T-C-TAT-C-TTGAGT--C-G-GTCA-GGGTAACA-GT-G-CCCTGC--CG-ATC-ATG-CGCG-ATCT-AAGTTC-T---ATGT-G-CCAA-GC-C--TGTTCACTG-GG-CTGT---GCT--T--CC-AGGAAATG--CCAGG--GT-CGCC-TCA--T-T-G-T-TACGGG-CGACTG-CGGCGTCC-GCGGC----TGCCGG----A-AA-TGCGTCT-GG--CCCCACGTAGG-CG-GGCGAACCT-GA-CGTGG-GTCC-ATCA-T-CCTC-ATATTCG-CCGAGGTAAC-CTCACT-GGCCACACA-GGC-GAGCTTACGGA-AC-GA-ACG--CGCAGTGTC-ACC-CAGCTAACTA-C--GTCG--GAGGC-A-TCGACG-A--TTAC-GGTTTAACTACCT-TTG-GG-GCC--T-GCTTCGCCGGA---G-GTAACAA-AGAGTTGG-A-CCGCTACAC-A-CCATATAC-ACCTAC--CTT-GCCGCCC-AGCGACTG-TT-A--CACGGAGGGC--CAAGG-GATG-TTAGGGTG-ACTCTAACTT--CCCGCATCT-CACCCTTTATATGATCG-TGACC-AA--CGCA--C-GC-GTCGC-CG-AGTCC--A-GC-CCGAG-GTTCTGCA-T-TTCT-C-TCACATTC-C--TTAGAG--CCTACCGCCATCC-G-GGGAATTACC-GCGGGGAG--ATAGCC-GGT--TAT-CCGCGA-GCGTGGT-ACC-A-T-A-CTGTGACT-TCT-AAGCAT-CTACAG-G-AA--CCTCC-G---AAAACGGGT--GGA-G-AAG-GCGACAGC---CC-CTTGGACTTAT-GGTT--TGA-A-ATT-CGGGGCCT-CCTTG-TT-CCTG-ATAC--GGTT-CC-GCCCGCGAT-T-C-TCGACG-GTA-CTACTAT-CAACGC-C--ACATAAGAG-GCGTTAGA-GCCCGGG-TATAC-GC-GGCTA-G--CGGTGTCTCAAAT--CTACACGGAT--AAG--CG-TATC-C-G-CTGCC-GTGGT-GTAGC-T-GGGTGCATGCGTGACTCGTCC-TGGAGTA-A-GTTACA-GGC-TAAGA-A---CAGGC-CGAGGA--ATT-AC-CGTAGCCG-AGATTAAT-GCACG-CTAC-TGGGTCACG--G-CC-CCCTGGGTTA-CGAGTAA-C-AG--CGTCAA-CGAC--TCGGCCGAGTGGGCAG---GCC--ACG--AG--TGAACCCCCGG-AGCACAGGCCCCGAT-G-TGCAA--T-CCGCC-GTCAC-G-GAGA-TCTA-G-CCTGG--TGC-CCGT-GCACTTG----GCTTCG--T-TA-T-TCCTTCCG-CC-CCCAGGATCGGATCG-G-C-AT-G-ACGGCT-TGCTCTA-ACCCC-T-C-ATTCAC--C-CGGATA-CGCA-GC-GT-GG---AGG-TG-CA--ACAT-TGGG-TTGGTGCACGACT--CCGC-CTGTCGG-A-GA-GGTTTCAG--TGGG-ATC-G-TGT--G-G-CTT----TGCTG--TGAGCCGTACAGGGCGAG-TAC-CAC-TG-G--TCA--G---A--C-ATCC-GCGC-CCG-GTT--GGGCT-GTTAAACTCGGT-TAAGG---GA-CA--TG--ATTT-TGTGTCGGTA--CTCCAAG-AGTCCTT-TA-AC----TCTTTGTTTTGCTCCCCG--C--G--GAC-C-ACGCAGAGTGCG-CTTA-A-CG-C-C-CTCATC-CTATG-GCTGTCCG-T---CC-T----GACAAA-GGACAAA-G-GTG-AG--CCATACT-GCT-GTTC-GT-CGC-A-G-CGTTA----TG-C--T-GCAGC---C-GT-T-T-TACGGA-TTATGAGA-GGAC-TGCGCGAAC-C-CGG--A-TC-GTATAAT-A--CCCCGTTGACGGAGA-TA-GCTTGC-GTGTG-GCC-CT-AA-CACATG--GC-AAGTGTCTCACCTCATA-AT-C--GTG-GTGGGCATGAGA-TTC---CA-G-C-C-GTCT--G--CA-GTCCCAATC-GCCTG--G-CTCTTA-CCCA--GCATA-CG-CACTGCTTGTTA-ATC-T-CA-CCGA-T--GTGACTTTCTT-CACC-CC--TGT-C--TC--CC-GAGCC-C-AAG-CCGTTGA-T-G-ATC-CGAGCTC-TGAC-AGGG-G-GAT--T-AACTG-CCT-G-GGA---C--ACTAA-AGAAGA-T-GCCCA--GCCTG-GGA-ATTCT-AAGCCATAA---AGG--AGCT---TGACCTGGGA-C-GGT----CTGCGCGGAGA-TGT--G-GCAGCAGC-CTTGA-AGGC-GGTCGAA-GA--GAGGCTCT-TCGTCCC-T-AGTATCGGCAA-GATAAC-CA-AAATA-AAC--AT--CC-TGATGCCTCTTGCGAT-CGG---TGCCATGA----AT-G-GG-GCGGAA-TTATG---GG--AATTACCCG--TTTT--CAA-C-G-CGAT-CC-CCC--GGGG-A-A-A-GA--AA-C-GG-C--CCCATGGAGC-TGCTCCG--C--TATGAGCAA--TTT--C-A-CG--GGACTTGA--C-C-AT-TTTAC-C--TGGT-TTGCG--CGTC-T-GC-TTAAGC-GCG-T--TCAG-TTA--GGCA---CCT-AG-TCTAGG--GTCTAATGG-GA-GGGAGGG-GC-CATGGGT--T--GTG-G-ATCGGG-AA-AGA-A-CT-CTA-CAAGGTCCTA---T--CGC-GGGGTA-GC--TAGAAGG--GAG-TAC--CA-AC---TAACTCG-G-AAG-CCCATGATGTTT--TCAG-TTCGTCTCTCAGA-TGG-GAAC-CGTACGA--AG-CTATT-GTAGACCTGACCTCGGG-TCTT-GTAAAGT-AGCGTGACACGTA-TC-G-CAGGAG-A-TC-GGCC-TGTTCTCCAAGTCG-CAGACTAT--GATC-AG--GAC-C-C-C-ATGTG--TTGA--CCGATG-T-CG-GT-T-GAAAGTGTTAG-G-AA-TGGAACAAGG--GG-TA-GA--CCTCGC-C-GC-CG-CCACGATGCC-C-C-AT-AGGG-TTTAGGTCATGGG-G-AT-TGCGT-CAAGTGG-TT-ACTCCA--TAAG-AAA-T-AAGGAG-CC--AC----CAGCGTGCCTA----AC-CTGT-----CTTCC-GTTAGGTGCCG--C-GAACGCCGCACC--GTGAG-TC-GGCAA-ATCT---CGAGG--AACA--CCC--AGTC-ACAGGTTCTGCAA-ATGG-TAAAGCGCTATTGATCGAAGTGCAA-GG-CC-TGTAG-GAGCT-A-TG-G-CAGT-GGC---GAACT--T--ACTCCAAGGA-TCGC-CGTGACG---A-AAAC--TGCGC--GATGCCGTATCTT-CAG-TCCG-CTGC-AG-CTGCA-T--CGA---A---GG-CGT-CGC-GT-GCC--CCAATG-TGCAGT--G-GAT-C-TGA-GCACG-TT-TAGACGTACAGAGGAG-CC-T-GCGC-G-T-GGAT--T-TCGA-CCC-GA-CCCTTCG--TACGA--TTT-ACCTATGC--CGG-C-CC--CTC-C-ACACGTGAAAGGTGTACCC---CACCTAAAGCC--AT-AGGCGTGGGCAGTCACACAGACATGTGA-AGATGGACCA-CCT--G--A-CAT-TG-TTA-AG-GAGGA-TCTG-ACC---AGA-T--AG--AGG--TCGGCGAGCGGAGA--CGCT-GA-TGTTCCACGACCCTTGCGGT--C---CT-TT-CGTCGCCCGCAAACACAGC-AAAGGCCACGG--CTGTAGGTACCGAAGG-GGCGCGATGTCGGTATG-C-GTCG-TGA-GTTC--AG-GCGAGTAATG-AAT-G-TCT-ACAGC-AGGACCCCC-ACC---TT-CAAGACCGG-AT-ACCC-TCGAGCTAGGT--ACC-A-CTTT-AGTTCCTGCAGTGT--G-AC-ACA-G-GT--G--C-AA-CACAACCG---A---CGCATC--TAACA-A-GAGTAGCCAAAG-A-GGTATGC-GGT-GTTC-CCTGT-TA-CG-TA-G--GTCAAT-C-CT-CTAACGTTGGCT-A-AA-G-TAACGTTC-A--AGTGGATT-GCTCGAAACGTG--GCGCGCCTGATCG--ATATGC-TCCATCGGT-GCC-TACTG-GTTTC-TTAAGCCTATCG-G-TGCC-T-G-TTC-TTTTG-T-TGCTACGTGGATCCTGCGCT-AATC----C-GAAC-T-CCC--GG-C-AGGAC-ATTGCACCGTCCGCCGG-CCCACA-GACG-T-CCCTACC-A---GCGTTGT-TAA---TAATC-A-AA-ACCC-CTCGCGGTGCGCAGAACA-TA-CGGCCTAGGTCC-C-CAT-AC--T-AGACCATCATTCTT--CACGCCA--T-TACC-AG-C---A-CCCCTGC--CCGGCG-G-C-A--CGCGT-TC-CTT-GA-GC-ACGGCCA-CTGGGCA-CT-CTA-TAA--T--AAAGCTGCT-GCGCGGCC-TTAGA-G-GGGT-AG-CCA-TT-GG--C-----CGC-CCATGAA-G--AGGCTC-TGCG-AACGAA-GAT-T-A--CGTTACCCCG-T-T---AGGAGCC-GCCC-GTTCG-ACC-AA--TC-T-AAACAAGGG-TT--GAGT-CATGTCGGCTTGTCCGGTC-ACGG-ACTCTT-GG-CG-CACT-TCCGGAGCTA-TAATGC-GT-CC-TCTC-A-TAGAAGG-TTT-CTC-TTG-TCTG-T-TTACCT-AGTC-GG---CGCATCGC-C-CTAG-GTG-A-AC-CT--GACC-CGG-GAA-TA-CTTGTC--CCC---TCC-CGTATGAGGGTAC-C-TG-AGGGGCG-ATCAGTCCAGG-TACCCGT--CACGCG-AA--TT-CCTTCG-AGAGGTGGGTGA-T-ATGCT--TT-CCCCCACCACC-G-TCGTCGG-CAA-AC-C--AGTA-C-CGT--ATGC-T--G-GGCCTCAT-C-GAC-TCTTGTCCA-TAACCTT-GTTTAA-GGTGTAT-GAT-C--T-A--TCGGG-TTCACAAA-CGGCGGCGT-GGCTGC--CTGAGAGCT-CC--C-T-G--GAAGCTCTCT-T-CTGGGCGGAT-GAC---CT-CCTC-G-GA-GAGCGAAACCGGTT---TG-T-C-CGCGTATCCTACCGG-AGTGC-GCGC-G--G--GGT-C-CTC---G-AA-T-CAAACC-GCG-CT-T-G-G-ATAAC-TTCATC-GG-GAG-C-TCCG---G---CCA-AAGG--TTTTGTA-GT-GAACGCGCGAT-TGG-GCACATTT-----GGTCTGAAGG--A-GCAT-TG-ACCTAGGTGATATTATATGA-TTCTT---AGG-GGTG-GCGTCCTCT--GGGCCAG-TCCG-G-G-CCGAGGGA-CCCC--GATT-G-G--GCGT--TCTA-A-ATG-GG--GA-CG-GAG--GTGTTTTAGGCC---GAGCT--TTGAAAA--G-GTTTT---CTCGC-CC-CC-TTG--T-CCAT-CTCCT---GC-A---G-T-G-T-CATCAT-CA-GAGC-T-ACTT--AGT---TC-TTC-TCGGAC--G-GTGGCTTGA-G-C-TAACT--CA-TCC--TTC-AAATTAAGGGGATTCTAC-TGAC-C--AAA-TC--CCACA-TG-TGTCGCTCGAGGGGCTACACAAG-GG-A-GGGAAG-CGTTAT-ACCCACT--TCCA-T-CACGC--CCGTC--CGCCCATGA-CAAAGGGG-A-AATTCGG-GG-CCG-T-TAGCG--A--A--ATCGTGA-AGGTCGT-ACGTA-CGCG-AACTGC-CGG-TCAGACCT-G-CCCAATCT-TGT-CTCGG-GACC-CGTACG-CACGGATTCA--CCAAT-AA-AGA-TCTTGCGTGG-A--CA-GGT-G--TC--GCATGAGAC-A-TG-GCATCTAAT--CC-CAAGCGAAGC-CC-GA---G-CCGCCAAAC-TGGC-CTC-G-CAGGTGC-A-G-T-A--GC-GTG-G-GTC-C-CTCA-C--GC-ACCC-GGGGCATACG-G-G--A-TTGACGGGCG-G--A-CTC-CGC-G--C-T-GGGGGC-TTT-GAGGCC-A--GC--GCT---GCTCC-CAA--AGGTAGAG-C-TATATCC-TGACCGCGC--CCCAA--T-CGTC--G-TC-CCCGCGCC-TC-ATCT-CGGA-CCCATGAGCACCC-CACGC-ATCAT-A-AAGCAACCAGAAAG-GGTACGG-G-GG-GAAGGGT-CCTA-TCATAGGGG--CG-CGCT-AATAAT--GA-AGT-AC-CTCC-TG--CCCG-CCA-G-TCGGGTCCTG-CC--CTT-GGAC-T-T--TGA-C-ACCAGGTG-GT-C-GTGA-CA-GC--GGACCAGGTGG-TG-AT-C-AGACGGAG-GAG-G--G--AG-ACTA-TCCCGGCTGTGCCACCCTTTTC-CG----AGAT-C-AAGG-CA-A-CGTTTCTGG--AAGCGTCA-CGGCCTT--GCGGGGGA--TCCGGGTTTACT--CGCGTCGAGG-GTGCGAAGGTT-AAGCC-GTATCC-TTCAGTAA-AAGCGTTCAT-A--TAC-AG-TGC-TTCTGAGCCGCGTG-GTTAGG-GTACT-TTT--CCG-TTTCGTGA----ATAG--C-T-AGGACCG-A-GAG---C-G-TCAAG-C-AAGGC-CAGCGTAGCTG-GCCGGT-GCGTCTATTA-TA-CAGT-CAGACCGATACCGC-GGATGGCTTCCG--TGAATG-TC--A-ACTTGTA-TTATGGC-TGTTT--GG--A-G-CG-GCG-TT-AA-CA-G--C-CCGACCCAGAA-G-TCGCAGCCT-C-AAGC-TCTGCCATT--TG-ACAC-TAGGG-AAA-TGGCC-CA-TCAAC-CGACTATTCATCGCACTCCGCTCG-TCA-GCAAAG-AAG-TGCCGCTTG-AGGTGG-T-GCTGTA-TCT--CTACG-GCTCACCG-CAC-TGCGCCGC-C--A-CG-AAGGT-CGGAGGTGC-CA-C-C-GCGGCGCGCGG--TCCTGGCGAC-TCACGGC-CAAT-G-GCGGG-G--ACGCGCTG-G-C-CATT-ACCTCCAG-A-GTGGGACAC-TGTGC-CGACC-GGGGTCGAC--ACCC-CCTTG-GCAAGG-GAT-C-TC-TGGGAGGGAATA-A--CAGTACATCGCGT--CCG-AG-GA--CCTGC--CT-GT---GA-GCCTCTCG-G-G-GGTTCATGGT-TG--AGGG-CGGACAAGCGAGGTGCCC-AAG-C-CCCGAATAGGCTCCTTCC--ATGACCCTG-CGTGGGAGCCTA-C-GATGCCCG-AGT--GGTC-TCGGAGTTACAC---T--C-CC-CAG-TT--AGT-ATGGCGATTAG-T---CGATTAGGGCC-A--TAGA-AGACCGTTAA-GCCCAAAC--A-A---TAAC-T--CTTACCCT--AGGC-CTC-GATCCC-AA-ATCTT-G-G--CAGAGTTA-ATA-TAT--GTCTC-CA-G-ACTCTA--GG--TAA-TC-A-C--CAGCACT-TCT-T-GAGCATA--ATCTGAT-GC-GA--T-GCA-TGAGG-GCGC-CCGC-ATGGGCG-TC-C-A---A-C-CGAGGCAATC-AG-GG-GAG-ACGTT-G-ACG-GGC-AGG-AAAAGTA-TGTCAGCTTGT-ACCTG-AGACAC-GG---CA--G-A--G-CA-CCGGCCT-G-TAAT-TTGGGTAGC-CGTTGAT-AA-A-CA-AAACCAGG--CAGT--GGTGGCATAC-TG-GG-TTCAAT-G-AC-TC-CGCAT-T-T-TGAC-T-GA--TAACA-G--TCCCCCACAGAAG--C-ACTCA-GGCGC---GTATGCCC-GGCAATAGGT-GGA-AG-TGCGCTTA-CG-TCCGTTA--CCTCGACGGCC-TG-AGC-AAA-T-CGGCGCGA-TGG-AA-CCG--GA-CCATT-CGGCGA-GGTCC-GTC-GCC-GTC-CGGG-TTTCTGTC-----CTACCACG-CTAACC-AAGAAT--G---AGG-TTGGC--CACTCGCGG--GGC-CCCGTCGCGTCAGAG--G-TGA-TGCTGT-TAA--CAATTTCTCT-CGGAGTCC-T-GGT-ATG-AG-CCGTAGGGCT-G-ATACC-A-GCAAGTCCTTGTTGTCCACGT--GGG-G--GCCACACATTAACTC--TGCGCAATCTCAACG--TAGGATTTCAGA-AAG--AA-TC-GG-ACTGCT-CTC-CAGTCA-TTCGTCG--A-GA-TC-AA---CTAGTATT--CCTCGGAC-TAGAAGTTTGC-AAGC-A-TGGCCGA--C-CA-GTCGGC---GGAT--A-CGTGTTG--T--TTA----CTG-GACCGA--TAT-GGCA-TCT-AGGAAACC-TGCA-G-CTCC-GTA--GA--G-CCTTTGGG-GCCGA-ATAACGCA--C-TC--TCTGCC-A-ATGGATCC-CC-C-CAC-TAG-TC-CG---G-TTGCA-GGA-A--GAAA-GTCCGATGT-C--G--CAGCATTAGA-GACC-CA-CCGAGCAAA--ATTACT--ACC--CACTTTA-GTT-CAGG-AGACTTAGCAG-TGTAAG-AACG-CGTT-GTA-G-GAG-CA-AGT-CTGTG-A-TAGG-C--GA-G-C-AG-GAGT-GCC-C-A-TGA--ATC-CCT-GT--CTACCGCTTTACCAT-CGCAC--C-TGAACCAAC---CCATT-T-GAT-C--G-TTC-GGAG-ATCC-GGTTAAGAAAA-GGGGTAG-AA-CGTA-C-CAA-AG-GC-TCG-A-A-C-G-GT-ACGTGATTATGT-CCA--C-G-C-CG-C-TT--AGTCTCTGATAGA-TGATT-TC-AT-T-T--CG--GAG---GCTCA-GT-T--TTC-C-T-A-ATC-A-----C-AAG--GCACA-TG--TGATGGTGTGC--TCC-C-GC-GGAAGCTGTAT-GG-ATC-CT-G--TCAAG-GCTCTG-C-TCAAC-CTA-GTGTGGGC-TTATAACTGGTTGCAGTCCCCG-CATTT---GGGTCGA-CAT--CA-CC-G-TCGTTCG-CTCC-ACCGA--A-GAATCG-GG-TC--GTTG-TG-TCGCAGATGGCG-C--TTG--A-TTGCCTC-GC-GAG----TGCCGACCCCCAG-TTC---GCC-GTACTAACATGCGGC-T-C-GTC-GTTCGCCAAGAT-GGCATCTCTG-ACTGGCGAA-ACACTCTCGCGC-TTA-CTAA-CC-A-AGTG-CTA-CC--AG-TG-----AGTAC-A-GCACTTG--GCAGA-TGTG-TCGAAA-GGCTCTCA--CTC-ACCA-G-GTTA-ACAGGA-AGCGAGG-CCG-GGAATATAC-CA-CGG---AATTC---GAT-TCCTC-TGCGGGCGGCTCTGG-C-GTGACT-TGCAC-GAGCAAGGG-CGCGCTGGTCAA---CTAGA-AG-TGGGAACCG-TAAA-AACGC-G-GTGG----GCGCCT-TAACATCAGTT-GACTGA-TCTTA-C-GGCAG-GC-G-CA-TTC-CGTATGTTGGTGCGTG-GC-TGACTCGA-AATTC-C-GTCCTA-TCC-TCCTGT--T-GCGGAGTAGAC-CCA-AGAC-AACTATCAG-A-TAA--AGGACAC--CGA-CTGA-TCACA-AG-C-GA---GG-GA--AGAGC--GGA-CGA-GT-ATAAAAAGGCTCT-AG-G-GT-CGTA-AC-GTTGTAGTGC--TC-GCA-TT-G-G-CC-ATAAGTCGCGCCCCGACGC-TTTGCTT-AA-CAG-A-TA-GTCTCC-T-AGG--ATAGTAAACGGACGG--GC-TA-GGAT-G-T-GCA-AAAACCACAACCGC-GGCCGCTAACCG-TGCTGGCAGCTG--GTTAAGT-GC-G-TA-GGG-GATC-CC-AT-CGCCCCA---GGAT-GTG-TAAGT-A-TTTAGCACATACC-C-CCTCGC--ACCGAACGG-GCGAAGATACCCATGG-G--T-GGGTA-ACGGGACGC-AGA-TGCAGCAC-AT-AGCAG-G-GCTA-TGCA-GAG-GCCAAGCCTGGGGG--A-AAAGCGCTCTAATTTCAGGC--CA-AGTCA-CGGG-TCCTG-CTA-AC-C---G-CTT-G-GCTAC--G-CTATT-GC-GGCCCCT-AAG-T-G-ACAC-G-GA---ACCTTTTTC--C-TCC-AGTCG---AAATCTCGGGCAG-AC-TAAC-AAGCCGGCGGGACGCCC-AAATG-TTGATGTTG-ACC-GGT-CA-ACATAA-CTA-CGAAGG--AGA-CTAGC-TAC-CA-GGC----GGT-CCGC-GTGTAA-C-GCAAG--C-C--GAC-G-AAT-A--A--TCCT-CATA----AGCT-AA-GCG-GAG-GG--AG-GA--GAC-GTATA--CG--G-GT-ATAA---ACTGGAAGCGGTGGCCCTTGGAGCAG--CTTT---TTTGGGC-AAGG-CC-G-GTGCCGTGCGGTCACT-T-T-TTCT-CTG-CGGG--GG-C-ACTCCCGT-GGCG-GAGCTGA-AACGTGGCAAATC--CA-GC-T-GG--T-GGAT-GACGCTAA-GG--GGG-G-CCCC-AC-TAAATCGCCT-TCGC-TAGCC-A-AGCTTGAG-TATATCGTA-AGTGGGTTGCGGGCCCA-G-C-AG-C----T-ATAA--GGTAC-ATTTCGGCAG-G-AG-CACCTGG--ACGTCAGGG-TCTCGGC-GGTTCGC--CT--TT-TAGCTCCA---C-CGCA-AACAA--ACTGGCGC-CC-T-A-GGGGG-----AC-AGCTCT-A--ATCG-AA---CC---TCAGCG-CG--ATAC-TCTGTGTCTGTTT-TCAGCGGT-CCTCG-CGTCG-GCAAG-GCGAACTCAGG-CGG-CA-TAGGG-GTG-GGACTG-G-C-AAGCACCTATC-AGATTGTGGCC-GTGTCGGCTTT-CGGTCAGTCAC--AGA-AT--AC--CCC-CT-A-CCAC--GCGCACCCTCA---AAACGACG-CG-CCAAGCGCCAGGACAG--GTAAAAAGCATC-TTCCAGC-A-CTAGCAGGACG-GA-G-AA-C-CG-CC-CTAGCCTGT-AG-G-CCC-GCG----AACA-GCGC--ATG-AAC-CGACCTG-TG-C-TGCTGGG-GG-CTAAC-G-TAGCC-ATC--GACTCACTTC-CCGC-TAGG-GTGG-C-ACGGCCGGGC-TT-AG-TCGTTAGT-GA-GG--GGCATGTTCCGT-TAATGCCAGT-AACGCGTTG-AATCCCA-TATTCGC-ATAACATCG-TTTTCAGG-AAGAACC-TT--CG-T-AAGT--TGGCC-AC-TT-T-C-C--TTGGGGG-CTGCCTGGGGTC-GCAGTAGTCCACTGGGGGG-GA--GCCAA-CTGACGGC-GTAATGC-ACGTTG-A--TCGGACT-C-C-TCCTC-C---TCTGGTGTTA-CCCGAG--ACA---AAGCAGTA-AATGCA-GA-TAAC-CGG--GGACGTCT-G-ATGG-CCC-CTC--AGACGGA-CCGG-A-ATCGCTCCGCGATATGGC-GTTTGGGCCACAGTAGGCTATAC-GCACA-T--GTCC-C--CTTTT-CGAG-GC-GA-TCAGT-CCCG-ACG-GG-CTA-A-TC--CTCCG-TA-T---G---GA-TC--AGAA-CGCAG-G-CTTACGAC--GGAGGTT-GGGTC-GA-AA---GCG--CG-TAGCCTAGGG-GGGCAGC-CCA-G-TCT--TGATCACGA-T--TGA--GAC-CTGGAGCCAC-CG--G-CG--ATC-GGTATG-GACA-TCAGAG-CAAAGTTTA-TAGGG---ATGAGAGG-TTGCGCA-AC-CCGAGTTCCTCT-AC-GGCTA--ACTCC--G--G-ACGTTT-GTAGTGG-AA---GC-CTT-TAT-G--CC-TCC--CGAC--C-GG--GGGGGG-CTTA-GCGT-AGACGGCG-CGAGTGGCTA-GAC-ACT-GAAGCTA-AGCAGCCCA----GCAC--TCTCCTGGGGCGC-CCGG-GTCCG-GCAGG-TGAG-CTTTA-CG-GC-AT-GTTT-CTGCATCT--CAAGC-G--G--TGGCAGACGT-GCACACCAGGTGG-GG-GATAGTAC--GCA-C-T-G-GATC-CTTGACA-GCTCGCCGTTCA-TC--A-T-GACT-CA-C-A-CCTG--C---CA-GCTT-CCGGCC-ATGCA-TCGCGCA---TCTCCA-CGTG-CG-TTTTTTGAGAT-GCCG-CCCAG-GG-TACGA-CC-G--TACAGCCC-C-A-A--ACG--GGTATGG-AGGA-A---CCG--AAGGGTAATGTC-GGTGAGG-CA-TAATCTA--CCG----A--C-TACCT-C-CAGGCCCAGCCCTGGACCA--C-GA-G-GGA--C-A-CTC-CGG--C-AGG--TGT-G-A-GG-G-AGG-GAGG-AAAGG--G-A-GAT--T-CCTGGCC--CGC--TGCGATCG--A-ACGATG-CAA-G-G-T-CCG-AGCTG--ACGCACCACG--CGCTTCGCGCG--CC-TGTCGCT-CGAG-GCC-CCG-C-G-ACTGTCGGCC-TTCAGC-TAACGTCCCTCAAAAC-CAAGCGGA-GGG--C--CA-TT-TGCAAGGATCC-CCCCGGTCCCG---AA-AA-C-TTA-A-ATCCACT-G-GA--GTAACAGCTTGGGC-C--G-C-C-CCT-TTCGCCGCCCT-GCC-TCCGTACTCGTGTTTGGACT-GACCGTG-GAGGCATCGGCGGCTTCCC-GA-GCC-CC-TGAC--AC-GG-ACCCTTG-AGATGGC-C-C-ACACCGA-TTGCAAG-GTTGTTC--GA--TC--CC--T-T-TGCA--CTGA-G-TTG-G-C--GTA-CC--CG-TGG-CGTGATT-TGC-AC-T-CGTTC-GCATCCA-G--G-TCT-GG-GCAT-CCGTAACAGAAGGAAGATTTGAA-C-G--T-CGACG--GCAAG-GGCC--ATG--GCTAT-C-CTTAGG-AGC--GT-TGTC-CTC-TGT-C-C-GAGCGCGCAA-A-GA---TG-C-GACTC--T-AA-C-GGCACGTCCCGCAACAGCAGCGACAACGCTCA-A-ATTGAATGG-C-CA-CGA-G--C-TCAA-AT-CCACTTTT--ACCG-GG--T--TGTGGCTCGT-AA-T--TCGCCC-AG-AGTGG-A-CCGGCGC--T--CTCC--GTGCAC-TGA-CTTG-G-GGA-AGTATG-A-CGGCTCTTGCA-CC-AC-G-G-C-AT---GTGAGCCCCCGGC-TC-AG-CTT-T-CTCCA-T-CGG-TG-G--CAT-T--GGCCC-AGCGCGTAAAGGTGCCAAC-C--AACGATCGCTGTAG-TACC-AC-GGGAG---GGTA-TGTGTCTC--CG--CATAGT-CACCGAAG----GTCGA----GTGC-AGGGCGC--GT-ATTACAGTCG-C-TT-CGGGTTA-CGATGGTCCA-ACTCGATCCGTACGCGA-G--ATC-ACCGCC-T--TCTG-CCG--CGATACAATC-GGG-CT-TCCCGGT-A--CGCGCGCCC-CGAGGTATT--CCAAACC-C--T-C--CC-GT-T-CGCTAG-GT-GCGGGACTG-ATG--GAGA--TATA-TGATCA--G--C-GTC-CCC-GG-G-T-TGGC--TGGG-CTATGC-TTACCT-ATACGGAT-G-CGC-CAGCCC-GC-CGGCC--ACTCGGGGC-AC-C---CG-GT--TAGTC--GA-CTCCAC-G-C-TTAGG-AGC---AGGAT-T-CTTCGTCGCTAGAATA-CACT-CGCC-GGGCAG-GAGA-AGCCAGT--TTGTG-TAGG-CTCTCTAGCCGCGAATTTCCCTTGATC-G-G--A-GTA-GAGC---C-CCGCTGTTC-C---ATGA-AAATGC-C-TGAG--G-CTAG-C-C-CA--GT-G-TCC--TTGTATCTGAG--CGA-T-AT-CCTGC-AA-A-AGGCATGC-AAAAT-T--T-GATT-GC-TCTCTGCGACTCTG-TAGTAATATGCA-CCCACAA-ACTTT-TAGGCGTTGT-T-TAAC-GA-G-T-CTC-GC-GAT-GTCGGTGAGG--TATA-CGCGCATCCCCGACCGA-TGTGC-GATG-TCCC--GTAGTT-GGGCTCCCATAG-CTTGACTTTTTT---CGC-GACTTCAGT-C-GC-ACCT-T-G--AGG-TT-AACCA-GACAATAGA-TTT-T-GAATT-G---A-GGA-AATCGC-CGG-C-CCCGGGGGTCTAA-CAC--GC-CGC-TAGGC--T-CGCAGA-ATCTA-CT--TG-GTCGAC-AAGAGA---T-ACTCGA-AG-GC-TGGCTAGCC-TT--C---ACACCTCATACGCC--T-ATTCC-AG-A-CAAG----GG-G--TT-CC--CGCC-CAC-GCCAGCCTAC-T-CTGA-TGCGAA-CTG-C--TC--AAATGGAGTCGC-ATCT-TTAGTCAC-T-A-CT-GACCTCTTC--TGCC-AT-TA--CT-GGTA-AGAGCTGCA-AGCCACC--GC-GTGCCC-ATAGCGCGT-GTA-GTCCA-ATC-AG-GAAAC-T-AGTGCG-GCGA--AGG-GCT-C-CCCGTTGATG-CGT-GGA-GAG-A-A-GT-CG-CCGTAGTA-GCAACT-CGC-ATT-TT-T--G-A--GT-CGGTG-ACATATGTACGGA-A-AATTAA-AAA----G--ACG-G-TAAC-A-GGGTT-GTGTGGGTC-CT-TCGCTCCAGTAAAA-ATACT-GA-TCA-A-GG-GGTCA-GAG-GG-GG-AT--T-C-AGCC-AG-GCCTCGGAAAAG-GGA-AGCCATCCGAGG-A--A-CTGT--TGCTG-T-G---GT-T-A-GTAG---ACCCGTCCTT-ATCCCTACCCA-A-C-GAAAC-ACGGCGCCGC-T-ATA-AA-GACTA-G-AGC-AGT-T-TATGA-TG-TGCGA-A-GACA-GTT-T--TTGA--AG-TGGCCA-CAT-CC-CTTGT-TT--CGC-T-A--ACAG--GC-GCGTAGC-ACAC-AACGA-TTCGAGGCCG-TT-GG---CT-TG-A-AAG---TGGGAGAG-GCCA-G-TT--CGG-TTGGAAGTAGAGC-G-GATATCTAC--GAGTGT---ACCTT-GTC-TCCTAT-TTC-GACATGTCGGA--T-CAT-ATGAGTCTT-GCTAGGTC-CGGAGGGAGCCT---TAGT---C-GC-A-C-GAGCC---GCCGT-CG---TGGC---CACTC-TACCGGTGCCTG--GGAGTACCAGTGGAGG-GTGGTGTGA--TG--CAC-A-G-CGGCTCCAA--C-ACG-C-GGGTACG-C-ACTGCTA--CAT-G--G-TGAGCGGTGGTTCCACTAT-TACCGGCCT-TA-CTGAA-GTAGG-AGA-CA-C-GTT-AA-GGAG-CCGTAGCAGTTACGAATC-CCCCG-G-CCCTA-GTCAGGTA-TG--T-C---C-AC--GGGCGA-CG-AATCC-GC-ACTAC--CGCG-GA-C-AGCCCTC-GA-TAT-GGTTGC-C-ACGCCCCG--T-C-GGTTC-GGCGCTA-T-CG-GA--CGTTGGA-ACG-GGA-A-A-C-TG-A-TGAG--CAAGGCGGA-GC-CG---G--AACA-GGATCA-TCG--CTA------A-CGGCTTATA-GC-ATCGATCGT-ATCCT-CGG-GCTGC--CTCTTT-GC-GTAA-CG-TTT-AC-CTGCCTA-GT--ACCCGC-C--GC--GG-C-TGCGG-A-AAA-ATC-G-G-A-AG--GT-GAAGC---TTTTTACG-C--GGAGGG-G-G-AAAGTCAGG-GCCTGCTC-A-TC--TCGAA-GATAC-GTAAAAA-C-GGTCT-TGACGGTGCTCTCCTT-CT-TTT-ACT-TCGTGC-CTG---A--T-CT-GACGAGTC--CCAG--CCC-G---T-ACGAAT-T---GC-AGCGAGT-GGTTTTGCT---TG-TACGCCCTCT-CCTGCCCCAG-G-AATAATGA-GC-C-A-GC-CAT-GG-ATGGTTA-CA-TGGAG-A-C--G-TTG-TCAA-T-ACTA-ATCCT-GTCAGTCCCTCA-G--C-CCTC-CT--TAGTC--CCAGTG-GCTGGG--GAT-T-GAC-GATTGCC-CTA--G-AAG-C-CGCG-CAAACGACGTCCGACAATTC--CC--C-ATT-GATTG--TATC-G--CAGTTAA-TCC--CG--T-GGGTCCTCCGCTATCTG-C-CAGTCAG-G-CCGAG-CAA-CA-T-CC---GT---TTGC-CCGCTGGGA-G---AAG-AGT--TTGCCG-TG-CAAA----GGT--TC-TAG-TT-G-GTTAGTA-T--AGAAC-C-CTT--TCCG-C-T--CGATTTCCGGTG-AAA--A-CC-G-TAG--A--CAGCTGG-A--GTCC--ACAG-CCCAC-AG-CA-GAGAAT-CCC-CGGCAGGCCAGTTCCATTC-TTGATG-T-TCATT-CGGTTCAG-GGTAGACGGGAC-AT-CG--TGA-C-C-CTAG-GGG-TC-TGGGCC-GG-ATGCTTATC--GA-----AC-GGC-T--CCC--CC--ATG--T-G-TTGTG--CCGTGCT-CAC-CGTCGA-A-A-TCGAACTCCC-CCGACG-GA-CGTT--AGG-AATT--CTCGTAA-GGCATA-CTGG-GT-TA--GCA-GT-TAGC-T-GCAGCA-GTACACC--GGATC-AA--ACC-TTCAAGCG-CTTGGGAG-AGTCCTA-GCTGGCA-ACAAT-GG-AAGCGCA-TTCC-A-GC-ATTTCGG---TT-ATTAGC-TC-TGTTAC-TGACAACACGGG-TGT-CCCTAT-GAC-CCGCCATTCC-A-AAC-GTCCTC-C-AC-AGCCCTCAAACGCG--TGAAGCCCCTC-CGAAGTATCCCTC-GCGGGAC--G-GGAT-C-CC-G-GG---GA-GTCGCCTTCTAA-TT-TAAC-CTTTC-CAACGTG-G-AGAT-TG-TATTCC-AA-ATGC--CCTTGCCG-GCCG--GGG-GT-GTAC-AGTGGC-TG--A---GACT-TACTCTC-AG---G-GGCGCAGCGA--CTCCCTCC-TTCGGCGGTG-C-T-G--CT-AAATTA-AGGACATC-TCCCGG-GGC--AATCCGTAAA-TT-CTT-GCC-TACAC-GACTGCGC-C-AGG-C-CTC--C-A-CG--TG-CATCA-TT-GC-CA-CGCA-T-AAT-CCTGGGTC-GT-ATGT-G-AGAGTCAC-TA-CAACCAGCG--T-C-GAG-AGCCCTTGC-TTGTATATG-CCCA-AACCTGAG-GCCCAAT-AC-GGATGGGG-AATAATC-TTGTC-A-TAACCAGAGC-GAG-CC-GG-A--GTC-GTGATA-T--TGATCCCGTAGG-A-CTAGGGTTGTATGTG-AGAACAGTA-CCGAAAG-T--CCTA--GCGTCCCTGTCA-GCC-A-CTTA-CGCTCCCTTT--GCTGTCGTC-G-C--TACCGG-CCCCTATA-ACGGACGACTGG-CA-CGGATC-CCTATCACGGCAGTTT--CGTTACTTC---GGGTCTTA-CACC-TCC-GTA--TAG-C-CG-T---ATTG-A--GGAT-TCTAAGCAT-TGT--A--C--G-CATG----ACAGAGAAT-CTG--GA--GAT-CGTC-C-A-TCTTCC-GCC-GAA-A-AGGTAACG--CC-T-TGGAGGCTGGGAT-TCGTTGAGAGTCT-CATGCCTA-CCGCA-TGGAT-A-A--C-G-GAT-AGCCA-GGGGGTCG-TTCAG-CG-CGAGAGTATCACA-CACATCC-ACAC-TGC-TAT-CACATCGACC-TCT-GGCC-CAAAA-CGTCGCGCAGTG-A-C--A-AC-C-TCA-CTC-TGTT--TCC-CTCCGGTTGA-CG-T--TAACAAG-AGA-CCCTTC--GA-AC-AATATAA--ATCCACT-TGTCTT-AT-GCA--A-CC--CA-TGG-ACC--CATT-CGTCAGGTA-TGAAATC-C-ATC-TG-TTT-AG-CACACGG-TTTCG--GTCGTACGTTCGGATATAT-TGA--CCGATCTCGCGGT--T-TG-CGGGCGAG--CCAGGG-T-TAGGTAC-AT--CT-TC-GG-CGT--CT-ACG--TT-CTCA--AT--A-GT-T-CC-ATT-C--TT---ACCCCCCC--AT-GGTCATAATGCTGGG-GCTGGG-T-ATCCATCTG-AACCAG-C--GG-G-CTCCCTCAAA-GT-AT-GTCGCA-G--AT-ACGC-ACAA-TAC-CG--AGCGAGCCCT--CA-AAAGCATCAGTT-A-GA-GTAACC-GACGCCCA----A-AG-GTCT--CT-ACT-CTTTAAGGA--GTAGGA-T---G-AATA-CGACCCTT-T--GTCCC-AG-AGCCA-TT---T--GC-TAGCTCC--GT-T-G-A-G---GGTTA-C-TCGCCTGT---AGTGGA-ATG--TTAG-T--TC-T-AGC--A-AC-CGCA---TTA-CGG-GCGAT-CC-GGGGAG-ATTGTTTACC-T-AA-CGCTAAT-ATAT--TCAG-AC---AAG---TCC-GGT-C-GGAC-GATC--AAT--GT-GGAGGT-G-A-AGATACGTTC
>SRR349938
--GT-T---A-AA-CA------CG--TA--TGG-----CATT-C--C-C-TC-----AA-T-T-T-G-GAGTT------AT-G-C-ACGTGG-G-CC-GAAG-CTA-TGC----C--A--TTAT-AG-C-T-TA-TAA-CG--AACTT-G-T-A-GGA---T---AAT-T--G--A-G---CT----TCA-AG---AGTTACG-CGA-C-G--TAAC--GC-CT-G-CAGG--TGGA---AA-G-CTT-GCC-TT---C--CG-AG-TG-ACC-GC-TTGG--A-TT--C--ATTAT-ATCTC---TAAT----TACCA-TC---G-TG---T--GCCTTAG-AAA-T-AT-TTGTATGATA-A--CA--A-TTAT-A-GT-C-G-AG-CGTGA-C----A-TGG-TA--T-GTGTC-AA-GA-C-CTG--AG---G-C-TC-CTG-GG--G--TA-G-GC--T-TG-T-T--CGAA----ATCGC-T--TG--C---GC--TAC--CGG-TCGGAA--GCC--TT-CCACTATAC--T-TTTCT-GAA--TGCAC--TGAC-CGAACTT-GG----CTCG-CC-CGCGGTCGCTCGCAA-TGGGATTC---AG-GC---AGCT-CCC---GTTCATG-TCCAAGCTTATG--CG-------T--AA--TG-GGT--A-AT-T-G-GCT-G-C--G-GACCT---G-GGCGGCAT-GG-A-CTCCGGC-GTTCTGGGA-GG-TA-CT-TCG-C--ATTTAGT-G-C-GAT----TG-A-T-G-A-C-AT-CGTGACGAG-AATTT--CC-TGG-AATTA--CATCGT-G-TTA-----C-GG-CA-TTCGAG-T-T-TT-TA-GT--A-TC--C-GT--T-CGT--AT----GA-G-C---CC-GG-CTACGCCACAGT--AGTTC-C-CCGCGG-TATC--CTG-CCCT-GAGC-AG-CCGCGGAGGCG-A---CGGCG-GGGA-CCCG--G--GAG---CTTACG-T-CTC-ATG-CTCT-TCA-TTT--TCAAAAGCT-AGCT-AAAAGG-A-A-TA--GCT-G-A-TG-T-T-AAG-TCAACAGA--CTACG-C----GAT---T-TC-CGA-----G--TT--TGA--GA-TGT--GTAC-A-G-GA-GCTG---GTGGGC---GG-GGTGCATGC-CTACAACA-G-A--GGC--CA-GAAGAGG-CCG--CTCG-CGCC-AC-CGCT--AAATCG-CCC-A----TC--GC-CA--G-AA--GTG-GGTACC-TA-GT--AC-CC--AG------CC---T--TATGA-GGC-CACAC-CAGGC-GACA--G-TCCT-GGGT-AAGC-----G-C-C-GTCA-T-AAT-GA-CGG-AGCT---CTAGGG-TAAG----G-A--CC---G-T-C-AGGCCGGC-C-CCTAGTG-CC-GG-GGGCT-G-AG-A-CTAAC-AG--GG-A-AGT--G-A-CCAATAT--AATGACT--GC----ATG--CCC-GAGTA-AGTAAA-C-G--G--TGCAT-A-CGG-GACTC-TCAAA-TA-TG-T-GAT-A-ACA-GCGA-GA-A---T-CTA--AA---CAAAC--AAC-CA--T--AACG-CTCT-CGTGAATAGG--AC--T-TAG-C-G-GTCGT-A-CG-A--ATGG--CAC-C--TGCCTG-------------GGCGAA-GG----AAACAGCCG-GC--TGA-A-G--A-CTA--GAG-A-AT-GT--TTGCGCAA-AA-GG--AT--TT-A-AT-TACGT-G-G---GAG-ATCT-GATT--T--TC--CGTTTT-G-ATTG-TCT--GGA-ACT-A-ACG--A---A-TATGCAG-TGAAATG--CA-GGT-T--AATCCAC---TGCCAAAGGGA--CT-T--T-GAAAAG-CCA-G---CTAG-ACCGCTTCGAG---G--TACCAACGAA-GT-T-ACCAGCA-ATG--AGGGA-CAA-----C--CC---AGGT----A-AAT--TT-CCCATC--CAG-TA---A-CACG-CAATCC-T---TTAAATAAG-GC-TCA----TC--C---T-CGAA--T-T-TTCG----GTCT-TGAC-TA---T---TGTATAATTA-A-CATATCG-C--CCTG--GG-CTTGTT-G--T-AG-CGG--CG-AGTT-GGGCATATG-TA--T---T-A-T--A-T-AACCC--TTG--TATGC----AACAG-C--AAAG----TCAC-TT-CG--CATTG--C--CA-CT---T-C-A-GT-TAG-G-C--CGG-A---C--GTG---TTT---GGTCCGA-T-CGTG-AAGGC-G-CT-C-AA--A-----CCGC---CTCA-----G-GT-C-ATT-T-GAGT-T-G-GT-CCG---TT-GT-CAATT--C---TTGA-TG---ATTGC-----T--C-TCG--GG-C-----G---GAC---T--GCC-A-CT-G-TGGT-GAAAATA-G-ATATC--G--G-C-AC-CT-ATAGGAACGCG-CA-GCAAACACTCGTT-GC--C-C-GG---TTGAA-GG-CTG-AACA-C-T--GGC-A--GC-AGTCAGGGCTTACTC--CC-AGTC-AATCGGT-TCCGCC--CAAT-CT-TA-T-----GCA-G--CAT---CT-CACT-G-AGT-C--CACGA-CCA-AT--TCGAG--AA--G-GA-TC-A-AGGGAACTATAC-ACG-AGA-A-TT-T-C-AA-T-G-CGACTA-GGC-GGC--CTCGT-CATGCAA--ACCGG-T-CGGTTA------CCACGCGAGGCCGCTCGCA-AC--CT--ATCG---A-CAG-TTCGGGT-GCGA-TC-C-GCT--TCG-G-GC--ATAGACATACG-C-ACGACA-CGG-CC-TGGA-GTA-TAG--CGGCG-TTC--ATTA--T-GAACG-CCT-TT-A-A---TT-TACTCT--T-T-AGAT-T-CG-A-ATTTTGG--TT-AGT-ACA-TG-GA-----TGT-TCTTG-GT--T-CA--ATTA--T-CTGA-C----CG---A-CTCACG-GGG-AG--TA-TT---A-T-TA---T-CAAGA--AAGGTG-CCC---CCTT-GC-T-G-TTTAGA--C-G--GTA--GTTC-TG-C-C-CTC--TGCA-C--TT--GAT-C--AT----GTGC-TGGC-T-CC--TCACCTAGC-G-AA-CAT--C------A-AATAGAG-GA-TAACT-G---TA--T--T---AGG-GC---AGC-GAAAAA-GTA-----CGGCGC-GATGATGT-AA-AGT-AGAA-GACACTC--T-G-C-G---G--TC-GATTC--ACCA-C--CTA---CTG-GAT-CCC-G--G--AT--TGC-TG---G-A--C-AC------C-GA--AG--GAT-CGTAGGT--G--TCGAAG--GC-GA-GCG-C--GCT--ACT--CT---------A-CACTGGCCAACG-T---GTTAATTC-GTCAC--TA-TAAATC--ACC-T-AACCCAGAAG---AC-A-GAGT--CG----GTA-C-T-ACAA-A-CG-AGT----A-G--C-T-ATCCAT--CATT--ACC--ACA-GC-AGCC-----GC-CGT---CAA--GGGGATAGC---AC--GC--G--G-TT-A-TTT--GCAAG-GG--ACTCCG-AGCG--GCCTCC--------GCGTGA-A-GCG-TGA-TA-CG-G-T-A--TC-G-TAA-CG--GGG-CT-A-GA---CCTTTTTTGCCG-GA-AA-GA-A-T-CTCCTTATTGTCC--AAG--G--CAG--TAC-C-T-GTG--AT-AGAGGC--AC---C--GA-A-A-G-TATAA--TTT--GAT-ATG---TAA-CT-AACCT-G---TGCA----TC---GCAGAGCCCTCGATACTCTCTTC-----A--G-TG-TCT-TTC--T--CCAT-T-AAT---------AT-G-GTG-T-CTA-GACACTTTGTA-G-T-C-T-AATTAAAC-----GGGC--TTG--GGTAC-GAGTC-TTTGGC-TT-GGCCC-GACAA---C---G-CAT------CA--AACA-C-GT-ACT--TCCGGA-C--C-TCT---CCATG-C-----AATCT-G-AA-AAT-GGAAGGG---AAC-CAG-C-GGTTAATGA---C-GCGAGGCC-T-TGAA--ACA-AG-C-------G--AC-T-ATCCGACCT--AGAT--TTA--GTC-CGGC-CGAT-CTCAATGATCTCA-CGCC---CACT-AGCTG--C-GGA---------GCG-AGA--TTAAATAGTG-T-GTGTA-CTTC-AA-TTGTG--CC-GGAT-ACA--AC-CC-----TTAC-CGAAC-C---A-T--TAA--A-GTC-GGGCT-C-CG----CAACAAAG--TAA-GTACGGG--AGTC-C--ACA-ATCAA--TT-AC-CC--TA----A--TC-GC--G---TC--C--CG----AT---A-ATGAA----C-AACAT-TA--G-AGGT-T-----A----G----GG-GGGAGTCT-CGA---A-ACGA-C--C---CAGC-AC-CA--TT-CACAAA-C-G-CA-GG-TTTG-TACAGTTG--G--GAGG-C--GA-C--G---CAAGTAG-C-CC--G-TAGT-CA---GCT-GCACAAG-T-AGTCA-TC--TTA--C-TCGTAA-AT--C--GAG-C-T-TTAA-AAAT-C--CAA-TT-AC-C-A--AT----CCAACTT-A----C---CA-AG--TT--GAAC-TC--CGATCTCGAC-C--T-C-GG-CGA---A-ACAGCT-CC-A--G-AG-TCC---AC--GA--CACC-GATGA-T-AA--GA--TAC-T-GAAGA--AGACA-TCAC--C-GGGA-TGATTAG-AC-TTTG-CT-A--C--A-G--CTC--G-GTAA-AG-TGC--GTGA--CG-GA-AC-AC--G-AC--TACAACA-T-CCTAAC-TT-CGG-GC-GACAA-ACA-TTGT-TATC-ACTTAGAGTG-AGAGGC--GCC-AG---A-A--CGAC-GA-GAAATC--A-GCGG---A---TTG--GA--AA--GAAGGGCGTCAT-GTCACATTGGC-GAA---GG--CGACA---TA--AC---AA-GAACTCCT-AATTCA---TTA-CT-A-CCG-G--A-T-CAGG----C---TTTGAC-C-CCTC----TCA-C--AC--ATCT-ACCC--CTGC-T-AACGT---AGG---C--G-G-GAGT--GAAC-TTAGGC-TT-TAATTA-G-CAT-G-C-C---TAGTCACT-GCCAGT--C--GCGACAGA--G-AGTAA--T-G---T-A--AT-TCTA----C-A--G-G---A-AGTGG-A-C---TCGT-GGGCTGG-C-G-AACTATTACGT--GGC-T-ATGCA--CGGA-GTAA--AGGC-CGATTACGCCGTT-TCTG---C-TT-CAT-C-T--T-CCA-G-TGAAT--AT-TG----TC-G--C-GG--C-T---GGAGCGACTAATGT-TATGAGA--C--CAAG---GTG--TGC--CTA---T--C-G--AA-CATA--AGTGCGACACCCC---ATG--T-ACC-GGGGGCA---------TAT--TA-CAATT--A--TTCATT-AAGC-AAATA-CACGG-C--GC----T--ACT--AAA-AGTGCC-G--G-TCA-G-CC-A-TC-TC----TC----GG-TT-TAA--GC-CAGCCCC----CGCCGAG--CGGG-CGGCAAT-GTTCC-CT-GCAT-CGAA-AGA-C---A----CCCA-C--A--AG-GTCC--A-GT--CGCT-CCCAAAG-CGC-G-TTAG-AATT-TT-G---CTTGTTTA----C---G-T-TT-AC---AT--G--TA--CA---TAGA-GC-TC-C--C--TC----C-ACGATGT--G------GA-GGTC--TA-GACGAAGTATG--A--A-ACTGCCA-GCAGGCCA-C-CACAC-G--CGGTG--TT---CACG----ATGA--ACGACGC-GGT-AT-AGC-TATATTGA---CACGT-CCA-GG-AG-T-CATTGAGG-GGGTAA-GG-TATCCAG-A-A-CG-AGTTTG-G-GCTAAATGCATAACC-C-CAG--C--TG-T---G-G-GT-TCG-T-GA-GAA-TAC--CTAT-ATC-C-T-T-AGCAACGCTGG-TAGGTGC-GTTTCG-TTT-G-TCCC-G-TGC-AGGGAAAACCATGAG---TTCGG-AAA--GGA-G-GACA-GAACGA-CAC-G-CC-AC-GCATA-CC--C--G--AACT--T-G--T--AAT-C---G-T----TA-AT-C-A-TCGA---TCGA--G--CGGG-GA-CGTTAACTTAAAC-A-G-TG-AAC-TG-GTGC-TTGTA-AAGA-G--CACTGTTC--ATTGGAAA-C-GT-AAG-G----GGG-----CAATG-C---A---TTTA-TTT---GT--C-GAC---CA-ATTG-TG--T-ATCGCCA-G-AG-CAG-GCA-CGG-C-C-A-GCGTGGG-C-ATCGGGGTG--T-A-GTGA-GCG-CC-CATCGT-TTG-AG-CAGA-GA-AG-CT-G-CGGTGAGGGAAA-CG------AC-T-GTA-T--AACTGC-G-TCT-C-CTCC--A--TA--G-CT-TCG-TTCCCTC--GC--AC--TCC--GGTA-TAT--A--G---AG-CCAAACGC-T-ACCT-ACTTT-GGCGTCATCGC----G-TT-T-G--C-AA---CGA--CCGA-GC-GGG-TT-AT-G-GCAG-A-T---AA---CC---TTT-AAA--ATAA---GCT--T--ACT-A--AAA-G-CC-G-------AC-GCGA-CGG--TAG-GA------TCA--G-T-ATT-T-TC--G-TT-GCA-A-CGT-CT-AA----ACTGAA-TC-G---C------TGAC--AC--GACCGAAAATA-A--C-A-AATAC-T-GAG--CAAA-----ATC-C-----T--AG------GCCAGTCA-TACGAT-TA--CCTTGGC-G--C-TT--AGAA-T-TTAT-ACTG-AG-TATATG-CAT-TC-GGCG-----A-TTCG-AT---GTTCA-TCTAACTA--A--G--C---CTTGTG-G--T-TT-GAACC-GCGCTC--ATGGGGAGTT-CAGTT----TGAC--T-CT-T-GC---CCA--GAA--T-TC-C-G--CGACT-AG--G-AGATCGA-AAAT-CTGC-TC-AA-GTA-CGC-AAAG--A-G-GGTGGAGGGGT-TACC-T-T-A-AC-A-A-GTATC--A---G-TAC-G-C-AT-C---GGA-T----AA-AG-CCTG-TG-GGT--TG-----TC-T-T-CAA--ATAT--ACG-CC-GTGGCGACTAT-GCC-TCC--C-T--TGCACGTAG-GTT-GCACAC-CTTTA-AT-GGAGGA--CTGCTTCCATCAT---AG---CT-CTTAC-CACA-CGTTAT-C-AA-T-GC--CACGC-AAAAT-AT-GCCACTGTTGTACTCAGT---ACG-T---CC-AG-CT-AG-T--AA---T--TT--G--A--GTG-ATG-T--GTC-C-T-G--T-CCCAGGGC---TT--TTCCTTCTA-G-TCCT--C-C-G-GTATACA--CAGGTGACCC-GT---G---A-A-T--A---TCGG----G-TCTT-CGGTGC-TCC-GATATGGCCGCTA-A-GGTGC-C-TTC-TCC-G--AA-AG-TCCGG----CC-TTGTAT---CTGGGACA-ACTGCAAC-GACC-AT-ATTT-TGTG-TGGCG-CTA-AA-TGTA-TA-AC---ATGCATCGC-C-CTC-TGTTGGA-T-GC----GA-A-AGAATGG-----ACA-ATGCG-CGG-G-CACTCT-GT-----CCAA-G---A-GG--A-CTGTACTA-CC--CG-GAGCGC---GCAC-TC-CG-GAC--AT-G---GG-A-G-GG--TCT-CT-T-CTTAGA-ACGG-CCGCCA---GTTGGGCC--A-A----GCGT-GA-G-GC--CAA-TCA---CAC-A--A-T-GC-AACGGTG-C--G-TG-G--A---G-A-A--T-CC-G-T----TC---CTCT-TC--T--T-TATGA-ACGAGGC----C-GT-T----TT-C-----CT-TCCAA-C-AA--A---CAA-GGTGCGTCGCCAT--TTCACC-G-TCAG-ATC-TCGA-AAGG-GAGAG-T--C---CC-TA---GT--A-CC-CAT-GGC-GAGAGGG-AGC--GCTGT---GT-C-C-GT-TGCCCC----GAACTAT-AAC-TGCGTA-----G-TA-G---T-CA--C--T-GAT---AAA---T--T------A-TA--TCAG--CTA--G-GG---A--A----T--CA-CC-TCGTGG--CCCT-AG-CGACG-A-C--C--GAA--CGT-G-GA-G-C-A--G-GTTT-C-T-A-T-T--ACATGCT-GA-AG-G-ATCGC---GGC-TGACCTCC-T--GAACC-T-GCC--GTGG-CG-AG-C-TCA--CGGG-GTACA-T-C-C--AA--T----AC--TG--GT-AACA-AG-AGCCC--AT-A-CAA-TCC--A-----CTC---CA----C---G----C--T---CACG---TGT--C-T--C-ATC--T-A----A--C----T-----T-AT---------ACA-T-CCC-TCGA-TTGTCAGC-C-G-A-CA-G-GCT-T--ACG-C-G--C---T-CCC-----TATA-TT-G-GGG-TCAG-A--TG-----ATC-GCA--C--G----G------CTA-TGGGA-TCT-G-CTAACACT-AA-TCA-AA-GA-GCG--G--CAT-C--CCT--T-G-A-GTAG-C--ACA--CG-T-T-G-CG---A---T---GA-----A--TCT--A-G---AACTGAATCG--TCT--GC-AGTT---C--CCAAACCA-GGGT-G-TATTGA-TA-C--T-CGT-CG-GAG-ACA-A-CC--ACTTC-GAGT-GTAGCG-TG-G-CTA--TT-GCG---T-A--A-AGTT---T-C-TGT--TT--AT-G-TTAACG-AA--A-TC-CTAAC--G--GT---A--G-G--T-G-CTCA-TT-TATG-AT-C-CCG---TGCGGTG---GTGGGTG-CGC-GTCA--AGTG---CG-ATGATCGTCCGA-TTTA-GTT-TGAATG-C-A---AAC--CA----TGAAC--CAA---A-C--AAGCG-A-AAG-CCAAG-GTAAACCATTA---GGAC--GCAC-T-GTC-C-----GGG--CG-CGGC--C-TC-C---TA--AG-A--AATGAGGG-CGTGTAT-CGTCT-AGAC-ATAACGG-GCCGAT-T--GTG-TAC--A-C--T-CA-TAA-GCG-G--A-CCTG-G-GGA-CTCAT-ATGG-ATAG-GG-TGAATAAG-AAC-----CC-TCACCCTCATG-CGT--TT--A-CG-GTTG--TG-TT--A-A--T--T-G-AT-A--C--CG--CG--TAAA-----TCAAC-AG--A-CA-G----A----GT-CCGT-ATC-------G-A-AC---CAACACTT-A--GT-GC--A-G--CT-AA--GGA---CC--ATT-C----G----A-G---TG-AAG-A-CCA--TTG-G-C--A-CAA------T-G-ATA--GG-TA---AG-A--GT-CC--CC-AATGC--GG-TC--A-CCAT-CG-T--GGC--A---T-T--C-CTGGT--T-T-GGT--CC-TGGT---CTC--A-A--C-CC-T-AA---C----C------ATTGCCTGAGT------G--C--T--C--A------A-AT-CCATTAGA-GC----GG-GA--A--TCCGG-----C-AGTG-CC-AGGAC-AACTGTGT-ACAC---TA----CT--GCTG-CGA-------GACA-------TC-C-CAGG--G-TCTTAC-GG-C-C-A-AAG--A-C-G-C----G--T-T-GG-GCAGG---A--GCC-CG-AG-CT---CAAAACG----GG-ATCTAAG-AT-TC--T-TGTGT-AA--TGGTCTTGA--CCC-----ATCGTAC---T-TT-TC-C---A-GTCC-C---CTACT-A---C-GT-GT-AA--CAT-----GAT-AC-A--A--ATACG----C------A--CAGGTTGCGC-ACTGCCAAAAG---GG--CCT-C--A--T---CT-GCTAGA-AATAAAT---GC--A---T-G-----CC----CAG-T-TACAGGGGAT-G-T-CGGTTGG----TG--TAAG---AC--AGG-GC-G-T---AACTAAGGT--A-TCT-GTT----TTGGT---T--AC--C-A-C-GGC-GCCGT-GGTCATAACATG-TAA-TG--C-A--C--GATA---T--TAG---GT----G-T-TT--AAGC-G--ATGCAATTACT---AT--TC-T--CG-TG---ACT--T--CCG-TA--GCTTG-T-A--G-GT-CC-CGGGTT-C-T-C--ACAA-TGCT-TGTCC-ACAA--TA--C-G-G-CGCGG--G-CCC---GGG-CATTC-CAA-GG-GT-TGAGAA--CTAC-GG--CAGT-TAGA-AG--CCGT-TT-C-G--ACGTG-C-C-TACC---C-AA-GA-CT-GT-TGAATC-TGAC--G---C--GG--A-CA--AGTTCGGAA-GATATGCAAGGG--G-GCGT--GCT--A----AGC-A-TAGTG-GG-A-ATTCTTTCC--AT-AT-CCT-C-T-C--C-TCCTCCCT-GAC-GG-CAAG-A---AACC-G--CA--TC-ACTGCT-AT-CCTCAATTATCTGTAC-----ATGA-GT--A-G-TA-A---C-A--T-GCTTC-AGCA--AA-ATG-AGCCT-TC-GAC-GCCC-C-CTTCTCCTC-A-TGT-GT--ATG-TA-CG-CACATTGTA-ACA-CCTC-T-TCACA--GTGC-TTC-TCG-CT--A-GTAAGCATTG--C--ATG--GTCACA---A--GAATGTG-T-----CTTG-CT--A--T--ATGGC-CGT---TGCTAGGTAC--TTT-GTGCCG-C-GGA-G-A-TGCT-CTACCCG--ATAG-A--GTTACG--TTAG--CACTG-C-AA-CG-GA-----T-AAGT---T-CA----A-AGCTT-TCGT-GTCAA--TTT---TACC--ATG-ACGAAAT-AGC-CAT--C--G-T-T--A---GAC-TGTTTG-T-CTGTTG-----A---A--CTGGACACCGA-ACA-A--A-CTA-CA-TGCG-GTCG-CTGG-CGCGCGAACG-GCGTTGTTAG-GGG-TACCA-CTA----ATGACGCA--A--CTAA-G--T--AT-GGCTT-T-CGG-T--GC-GA-----GCA----G-T-ATA-T-AG-ATA-AACAACTTAG-GG-CT--G--G--C-CAAA-ACC-G--T-AAC---TC-T-AGGT------AAGGCG-GACCG-T-AC-GGA-CGAGAA-CA-A-CAGCCAG-CCG-A-ATG-G-TTCATATA-AATT-TG--CC--AG-G-TTCACA----T--TTTG-A-ATC-AGC-C-CT--GAGATGCTTGAACCACT--GTGA--ATCAGTCTTAG--AAA--GT-AA-C-T--GC-G-CAA-TC--CATCT-TCA-ACA-TA--TAGGC--CAAT-T-C-CGCA--ACAAC-G-ATCCGATT--CCG-AA-CGA--G-----AGA-TCGA--T--CG--C-A--TT-TGTC--TC-GGATAGATT-G-CCT---AA-A-TGG--G--AT-AACACGC-A-GACGAATT-CCGT-GT---TCA-AGTTT-GGGG-C--A---CG--GG--CA-GA-T-ACGG--A--A-AC-A-GTA--CGATTCT--TCCGTGCCTTTTA-TACA-GA-C-ATGTTGA-G--C-GAC-CGT-T-CGGC---CAAAT-CAG-C-TCGC-AGG-GCGG-GCTCGGAAC-T-TTCGG---GTAACTG--AC-C-AAGCTCAGG------CCGCT-G-----GGACG-AAATG--TT--ACT-TAAGCT---CTTATA-TTT-CGGCC----C-C--C-AA-GGAGAT-TT-CT-TGGTG-GG--GGTACCTTG-GA-TAGCGG-GGC-GG-TT---AGCTATTGTAC-CG-TT-AAGGTCGC-TC-AT-GAG-C-GCTTG--CAGATA--GAAT-CTCCT-CCC-CGCTC-CGC-GGAC-A-TTTTC--TG--G-G--GTCCTT-GGTGAGATGC-GGT-TA----AATT-CC--AC--T---ATCCC---GC--C--A---A-T-TAG-------AT-G--ATT--TTTGA--AC--A-CG-GCTT-A-GC--CT-CCGAGGGG-GGGC-AA-T----GC--GT-A-TG-T---C-AAGCAA-G-T-CACAAG-GGCTT-G-G----TCG-GTTAGA-TCATC-TC--G-G-CA-TA-TAG--CGCGG-GCGC-GCTTCA-----TTC-TC-G-----T-TCA-GT-AGCAC--AAA-----A--CCCGG-TGT-GGT--CTC-T-AA-G---T--AAC-AT---CT--GGG----AG--T-CA--C-CCTAC---TC-CGAATAA--T-GG-G-CGT------ACTCCTGC-GCTTT-ACCGAGG---AGCA-GC-AAAAGCG--GGG-AGGAA--A--C-GAA--GCA-T-CAAGGCGTAG--AGG-ACT-AAGA--AG-A---AA-GGGA-C-TAC-C-TAC--A--TCG-AAG---ACCGTCGATCCGAC-G-GGCGTTT-T-A-AGCGAGCATTGTG-AAGT-AGT-C-TCTT-A-A--A---CGCAAC-GAC--AAA-AAACA-CTTCATT-AAACA---TAT--AG--C---G--GC-A-TTTAT---T-CA--ATCC----CC---GT-GAA--C---C--A--TT-CAG---G--T-CGA--A---GTA-AT--C-TTT-G-CT--CG-TATAA-AA-GATGCAA--TAAACTCCC-CGTA-T-CG--A-T-GAC-AATTG-G-T--GT-GTG-A-TT---GGAC--CT--GT-A--AGAG--ACC--T--T-GCG-TG-AC---AAAGTGG-GCCCGACCATTCAC----AA-GGATTTTAACTT-TGCC---A-T-CGC-C-A--GTCG--CA--CCGA-CG--AGGTCA-T--CTG-CG-G-C--ATAC----T---GC-CGTT-T-A---A------ATC-------T--T-GC--GGAGTT--T--G--AT---T-A-A--T-GTCCC-T-C----T-T-AACCGC-AC-TT--GCCCC----CA-GA-GGGATGGAAGCCA-GC-G-G-CG-ATCT---AT-AGCA-CCA---------A--GGT-AAC-G--C-AA--TC-T-C--CG-CG-A---C-CT-CA--A-A----TAAGGCGT--GA-GTAGCCT-AC-CCCATAAA-GC-T--TC-T---TG-GTG--TG--CTA-GT-T-CCC--A-CC--CT-A-CGG-TTGGA-A-TAA-T-AA-TTC--CC--AA----AT-GCC-T-CA-ACTATTGACTCT-GTCT--TGC-TG-CGTTCTCGTCACT--AGATC----A-CT-TGT-T-AAAACACGA-G-GCG--A--CCGA----AC-A---GAGA--TTG--T-ACGGAT---T--T-T-T-GAC-G----T-C---TACTTCCT--AT--A--AC--GCC--GCCG-C--A-CGACTGCCTAC-G--T-AAGATGAACATAC--G-GATG-GTGGCATC-T-AT-TGAG-G-ATGC-A-A-AC-C-GAAGAT-ATGACC-TGTCCGGC-GTGG-ATAAGACTTACC-ATC-ATCGAC-CGC-GATCT-G-AG-CA-T-C-C-AGA-TTT-G---C-G-T-TGACGC--AAA-T----ACTATT-C-TAGG-----CTAT----A-C-T---CG-CAAACAGTATTA--TGCATG-GG-T-CTTG-GAG-T--GG--GA-ATCGCGTTCAGGCAA-TG-GG---TTTGCGG--G-CCTA-TG-AT-AA-GCCAC-CG--A-TGCC-GG-A-CCC-ATGT-C-CT-TAAGGCCA-T-G-GTC-T--ACA----G---TG-T-G-T-A----ACA-CA---TA---GG--CTC---T-AA-CAGT---A-AG-T-G-C-A-TC-TGC-C-A-CT--T-C--T--TC--GAG---TGCC-G-TTT--G--CGTTCA--T--TC----AA-ATG-CGATCC--T---ACG---G-C-GCC-GG--CCT-TCG--T--GAAAG-G--GAG-C--T-C--CA-GAGC-G--A---C--G---TCC-AAC-G---CG-GC-CTGGGAT-TCCGA--TCGTG---AT-C-GTT-ATC-TGCCT-T-ACATA--GTAGA-GCTG-C-CTCTT-GCTAAAT-AAC-A--A-CG-A-C-GG-G--CT-G-CCTTGG-T-TCAT--GTTTAT-G-T--AAGC--CT-CC-TA-T--T-TC-CA-AAAAGA-C-GCT-TGCTG-G-CGGACCCA-TGC--CTA---ATCTAGCCC-CCAGA-C-G-CT-GGG-ACA---GAATT---CAG-AAT-GCT-C-C-CGACAT---GATCCGGTGC---CGTC-AACATGCGT-TCTCC-AAATC-TTACA-A-AC-A-----CG-G-AG---CACGT-CCTC--A--AGCCAC-TAAGCC-AC---G-AAA--TCC--A-TC-CAT-TA-GGGGTAGAATC--T-C-CCG-T---AT--TCGGCG--CATC-AG-A--AATTGGCGAGGTA-CCC-ATAACTA-ACTCT----C-TG-GT-A---G---C-C-C----C-CC-TA-GG-A-A-GCAGGCTT-GG-GG-AG--GA--GA--TA-----GCA-CTTGTCTCTG-GCGTA-AT-TTCGT-CT-GC-G--TG-C-TAATC-CATC-AA-AC-CCGG--T-ACGA-C--T--T--GGT-AGC--TGCG-G---ATGGCGGAAGAGCA-----A-ATGG----CTG-GA-AGCC--CCAA-TAGTGTGTTATAAAAAGACTG--A-C-TGTTGA-C-TC-GAGCCAAGCAGA-G--T-CC-A-G-GCAGAGA---GAAC-CCTTTC-GGG--A-CTCGACCAAGA-TG-CG-CA--CCTTC--T-A--C-GTAA-GTTTG--CGGGCG-CAA-GGC-A-TAAT-AC-C--A-A-AT-CG-CCT-AG-CT-GA--CTT-ACAAT-TGT-TCC-A-GT-CTT-GG-GAGTGGTGTGA-TT-G-GACCGACTTA-G--GAAA----GGCG-TGGG-T-C--T-CGAAG--GCCGAAT-T-T-C-G--TGAGAT-GG-G-G-CTC-TT-TTTGA-TCTTT-GACA----G--CA-C-GC-GTAG-A-GT-AT--CAGTC--TAA-ACA-AT---ATTG-TCATTGATGTGTTGG--C--GT-A---TGAG-CAT-GGCG-TA-GG-A--TT-A-TAACTCCT-A-----TCATTAC-AC--GTCCCTA-G-A-CA-GG---GGCCG---A--GC-A-A--AAA--TGTTA-G-T--GTGTCT---G-G-T--C--A-C-CTGTC-CC-TCAATATTTCG--G-CCGAAGA---G--AAGCA-GAC-GC-T-GCAGAA-G--ACG-TTACTA-A-ACTGGC-TTAA-T-GATTT-AAATACTG-A--GTC--G-AGCCT-AAC---AGAAG--CG-GTTCTTCG-ATGGCT-TTT--C-G-TGG-G---TTATA-AGTCT---ACA-CAT-CCGGGGCATCCCCCTA-CGGG----G---A--ATGT-A-GG---CC-T-A-A----G-CGAGCCACA----GAAG-AA-G-GT-CTCTA-TGA--G-GCTAT-AA-A-TC-GAAGCC-G-A-A-CTAATACTTATTCC-GC---CAAAG-AACAA-TT-GTT-CT-C-G-AGGGGG-TTTCGG-TAACTCCTC-GGCTGC-CT--TCT---C-A-CTATG-----TG-TA-AC-C---TCCCATA-----GT-T-T-AA---T-CAGGGG-GCACG-A-CGC--A-G-TGA-TTAGTC-ATC--TA-C--G--GTTCATCATAGA-A-GTTG---G-AC--TTTATG-C-TT-GAACCA-TTC-CAG-CC-TC-TAA-C-GTTAAG----GTTC-CTCC-C-TCC--TCTT-G-TA-ATT-CCTTGG---AG-TGCG---C-GCG-AGGAT-T-GACT-T-GTCCAG-A-GCT-GCAACGCGT-ATATT--AACC--ATG-TCA-CGGTC-TC-CG-GCCATAGG--TGAT-GTGAAACTAA-CGA----AA-AC-CCAAT---T---A-GT--AC-GTTT--AAAAT-AT-GGCGAAG-CTGAG--A-T-----GAC-A-CCAC-A-CGG--AC-AGCCTG-A--A-AGCGACTGT--C---C-A--CGG-T-GTT--GGAGT-TACTCT-TC--T--C----T-GACCC-T-G--T-CGGT--GCGACTCATCTTCCTCTTCT-C-C-GG-AGTCCA--CGC---C-AC--GG-T---TCCT-TGACAAT-G-TTGAG-GACGA-TTG-TT-G-GG--TTT--CGGCGGCTTTTATGA---T--G-TT-C----TGCC-TG-ACGG-AGG-TAAGACTT-CGT-C-TT-A-GCAC-AAAATA-TG-AG-AT-AACCA-CT-A-GC-GCTCAA--CGTTGCTCGTA-CAGGG-ATA-A-GT--AGATAA-GTGCG-ACCC-ACT--C--CG-T--CTG---A--C----A---T--AGGT-G--C--CCG-CTCCCGTGT-CGTGGAG-A-G-TG-CGC-CT-ATTCAA-CGG-GACTCC--GA-T-AT-A-C--G-CCGCTGA---GCT-GCGCT-GG-TC--T-CACCCGAGGGTCT---GTCG-CT--CTC-AT-G-GCCTG-T-ACTCGGATAGCTATGA-A-A-G--TAT-TG-GTGCAG--CC-CC-A-G--GAGTTGTCG--AGC------A-----T-C-TA-A--G-C--GC-CGG-CATAAGCTC-ATGTG-T--CG-A-CTG---AGG-CGCC-CG-AA-A-GAG-AATCAAGATAGGG-GG-A---AGGT-TAGGATATA-C-A-G-A-GGGATGCA-GG--GAC-GAG--AGGGA-TGA--CGGCGT-AGA--AC-CCT-CTGC-CTG--T-GTA-----TTT-TT--GCC-AT-C-CGACTC-GA----GA--CT-T--CCT-CCCC----A-T--T----AA-AATTA--T-A--T---T--GTC---CCA-CCA--T-CG-GC----G-AC--TTAT-G-T-C-C-CAA-G--ACTC-TC-CCT-TATT-GGG--CG-GGC-GCG-CGAA-AATGT-GC--CACGGGC---A-CGG-A-T--GCAAA-A-CGGCG-C-TCG---A-TATGAGGGACC--AG---AA-GTTT-GGAAGT--T--CCG-G---G-C-G-CAT-TGG-AC--GGC--GGG---ACC-ATGGGTTGG--C-C-T-GT--CAAACTGC-ACTGTACGAGT----GGA-GTAGA-G---GGAT-GGAGGGA--G------G-CAAG-GTAT----G-G---C----AATG-A----A-A-GCT--CG-TA-A---GG-AG--A--CCG---C--G-------T-T-T--CTGA--CTA--TTTCCG-CAAGGGT-GC-T-GTC-AC-AG-GTA-A-CC-TGGG-CACTGGCGTTT---G---GTCCAGG-C---C-A-ACC-TGCCATCA-TT-CG-T-GT-T-A-GAACG-GACTT-----CTA----CG-TATTGT--GGT-CATGG-C-GCAT----AGA-G---C---ACC-AGCCT-AC-AG--A-C-AGA-CG-CAATACCG-GC-CTAGG-T--G-GAG-AACCAG--G-----AT-TCACTC--C-T-GCAT--T-T----G-AGTC-TGC--AT---GTT-CC-GGC-ATGCC-AGCT-CGATAA--TACAATC----CATC-T--G--CTTGG-C-TATA----AC-TTAA-G--ATT-C-GCC--G-GGT-A-CTC-G-T-----TACT--GTC-A----T--C-A-T-----TTA-TGTACAAC---A-GG--G-CTGC--CGAGTCT-G--AG-A-C-TGACA-TAAC-A-TGGT--TCAC-CCAGAGAGTAAACT-T-----AGTGCT-GTC---C---CCT-GCT--TG-GCTGA--TA-ATGA-C-CCAC-A--AC-GGC----TTATCG-C-C-T--C--CC-ATC-T-AATA-AC-AGCA-GT--CGA--T--C-TCTC--C-C-TTAC---T---ACT--ACT-TCA--GT-A-G-CGGTCG-GC---TCTGT-T-T-CGGGG-GTAG-G----GAAGCT-AGGCCA-T-AGTTA-C-CA-G-GGGTTA-CAA-CCATAT-C-A--G--AATCGGC-CTCGGC-T-AAGAG-T-G--GCGA-T-TGAGGA-ATCC--AT-T-ATGTGATT-T-GCC---ACGCA--ACTCTC-C-T-G-A-CA--T-A-A---CG-G--TAG-CC-TCCGT--CA--------AC-GGGTAG---AAC-CTT--A-C----GC--AC-----C-A-ACCCAT-A-T-GTTAC-GG---C---GACT-C--AGAGG-T---C-AAGGACGGAAA-GAG-TG-T-TA--A---GTC--GACTC--CCC--T--T--TA-C-CGC--TGAC-ACATA-G-TTT-T-A--C---ACGAAAG-GGT-GT--A-G-AAAG-TG-AGAC-C----T-TTC---ACCTAG-CG-AATGA-CTAAG-TGGAGCAGA---TTGAGCCC-C-T-CTAAG-GTC--GCTAAAATGATGA-CAATGAC-C-A--CT-T---T-A-A--CGTA--G-GA----CA-G---A-C-CCAC-T---C-TA---CA---CCTTG---AGTA-TAGAGA-T-C-CGACTT-AGAA--AAAGA--TCGA--G---CT-CC-TCGCG--TC-TTCC-GTCTTA-AGGTGGAG-G-GTCGG-TG-A-CA---TAC-T--AATAC--CGACG-CACGA--TTT---CCAATGGC-GCAGC-CCGTGGAGATGTCAACAGAT-GACATCT----GC-G-A--TG-CA---C----AAGCAC--TGAAG-GGGG-TA-CCATG-AG-T--GAG-A-AA---T-T--A--CGCGTCCT-TACACCG-C--GTC-AG-AGG-TTC---G-GAT-GTC-T-G-G-G-GATAT----GCAAC-TG-TGGA---TA-C-TT-TG--A-CATGGAGA-TACAGT-AG-GATAT--C-TCA--AAA--GGGT-GT-G----A-C---TA-TAGATA-GT--CTCG-T--TG--TT--CTG--C-GG-CGTAT----T-GA--T--TG-TA-A-CG-TTGAAACTG-AGGG-A------TA--TAA-CG-CAA-AAT-TGGA-C-TGCGT-CGGCCC-TCGTGCATG--GCT-TT-GGCGAGTTA--CGG---TC-CG-AACGTC-GA-CA----AAG---GG---GTG-G-AATAA-AAT-AG--G-ACCTGC-A--AC--C-GA--AGC-TGG-G---CTAA-A--T-A--AT-TT-T-TGCATTC-GCAGACGATGAGCAA-TGG-AG-G-AGA-AAGGACG-CCCG-CATACAGT---CCC-GG--G-GGCGACAGT-AAC-GTAC-AT-G--ATG-GGGG-GCCTTCTACTTA-GCA-TTTCCCCAAGCCG--GTTCAT-TTGA-TG---AC-C-A--TGGAACGTA----CCTATCGAGA-CA-C-C-GAATA-CA----G--TG--GG-GG--GA-T--GCAA--TTC-G--AA--CTC-GGT-T---A-G-----T-AGA--GCGCG-GGAAGACTGT----TA-G---CTGA---GTTTCACCC-AAC--ACCACGGG-TCGTGG-TGACATAT-C-GCCG-CCCG--GGCTTCGTTC-TCA-GTA-G-TC-T---TTA--AA-C---G--CT--CC-AAAATC-AAATTTCTAG-CGGGA--CT-GTGGC-CG-A-AA-TC--G-T---G--GCAAGTAT-GGC---C-------TG-T-CG-CAGTA--A--C-GCT-G---G---T--C-T--T-A--ACGG---TTTA-GGTGC-TT-ATTCCGGCCGCGTA-G-CCTGGCCTG--G-GCTGG--A-T--TG-T-AG-C--T-T--CGGA-CTCCGGGCC-C---C-TGCC-C-GTCCATAT-GCGG-GAG-T-GGC-T-A-G-AGA--C-T---CTGGGCT-G---ACAGG-ACCATT-GTTT-GCT--A-TCTGT--A-AG-AG-A-AGCA-G-A-GA-GAAGTC--TCGCCAC-G---GAT--AAA-C--CTT-T--TTTGC-ACA-CC-A--C-TCATA-GTTGCTTGTCC-C-AG-A-A-A-A--CCG-----TAG-CA-GTGTC-GT--T--TC--TAC-C-C-CA-GTA--CT-TT---A-AA--CAGG-TCC-GAA-GC-TGT--CGACG---A--TC--T-C-AT-CG--CCACC---CTGAAC---GGA-AATA-GTAACGATGCG--CGA-GATG-C-G-C-T------TCAA-CGCGT-AA-TT-A---G-A-C-A---AAGT-CTTCA-C-CTGCG-AC-A-G-AC--T-TC-A-T--T-TG--T-CGTCT--C-A-TAAACTA--A--CG--GCAT--TC--AG-A--TGTGG-CA-TTC-AGTCACCTG---------TTATCCT-GACGTC-G-ACCC-C-ACTG--TCCTG--TG-CGCATGTA-GC-AGGT-AC-GT-AATATAAGC-CTGAGTTG--C-TGATGACA-TA-GTTACTGCGGTG-AA-TTC-TTA--CAAACATGAA----CAAG-GG-TGTT-T----T--T-C-T-GATC-C-ACCGAAAG-TTG-TGTCCT--CTTGCGCCT--GAGCGC--TA-CCGAA-T-TAT---CTT-ACG-A--CCT-GGCA--TGGAGCA-ACA-TCTAGA--TG-TTGG--AG--T-TCACTC-TCGAC-GCAC-T-ATTTAGGAAACGT---GG-AGC--GTACCA--C-GCGT--A-A--TT-TC-AG-GAA---G----AGGCTG---CTCCACT-TCGC--G----CC-GTA-GTC--GTAAGC-C--G--T-ACAC-ATA-GC-G-A-CCAAAACTC--CAGG-CT-TT-T-TAG-TAGC---TG--G--GA-C--TA-A-CGCGCG-----AT-C-TGG-A-----TG--TCCGGCTC--C---CAT-T-G-AG---C---TAATTCAT-AGGGTA-TCC--C-GCG--AG-----GT-AC-GT-TGA-T-G-T-CA-------G-T-AG-AGGA-A-TCGAGAA--CA-A-CAA--G--TAA-G-C----C--TGT-A--CA-T-TT--G--C-TAT----ACG--TA-TCA-C-AGAAGCG--CTCT-CT-AT-T-G-TAG-GGGAG-A-ATCTAGC--AG--GC--TACGTTCTTTA-AC--CA-AAGCACCTCTC--GACAACC-C--AG-G-C-------TATT-AAC-AATCT-G--CCTCACTC-GTGG-T-A-G-G--C----CCT-AG-AAGCCATTATCC-T--CAT-GA-AAA-AT-CCGT-CTGT-AG-C-ATTAC--ATACCT-TA--AA-C-C---TGCT--TG-----A-AT-C-TT--C-TGAACG--GG-TAAT-AAC-CTAC--A-----C--CAGCC-G--TGGA-A-CATGG-GT-C-GCG-CCCCA--ACGAT-----GCT-ATTGCAA--GGG--C-ACGA-----T--GG-C-TTTCGGA-TC-CGG-ACTGGC-GC-CG-C--CG-GTACGGC-TA-TATATGCACGGGGAACACG-CT-CT-TGCA--TCTGG-T---C-CTCGGGTAATTACG-G-AGCC--GGCG--A-G-CCAT----T--CAAAA-AGGG-CA-GG-TC-CGGA-CGACCA--GTGC-GCAC-T-CTGC-CGT---GTCTGCG-T-AGA---A--A-CCACGG--C--C---TG-GGA--AGAG-GC-GC-A--TTA--CAG--CC--GG-AGG--CAG--G-GC-G---G-CTA--TGGGG-T-G-ACGGATA-TGGG-AAG-TAAT-T-G-GGATAATTA-TTC-A-T-TAT-AGGAT-CC-TCAGGTT--CTGTGT----G-ATTGG-A-AAGG---GCGT--GC-TC-G--TTCTTAC-TAAAAT-TAT--TG--A--T-GC-AAAAAGT-G--T--T--GACGCTG-GA-A---T--CA-TAA-CAA-TA--GGGTAG-T----TT-C-ATTAGA-ACT-AT--AATG-A-GCTGGTCAG-GAC-A-C-GGA--CC-GAC-CGCCCTT-TGG-C-G-T--TC--AAAAAGCCT-TGG-G-T--AG--AA-ACC-CC-C--A-T-AAGT-GT--C--C--AC-AT--T-------CG-C-C-C-G-A-AT---T-C--------T-CAT--CA-TTAAAAC---CA---AG-G--TC-T---C--GT-A--------CG--TAC-CGTT-AC--A----ACGGAGCGAA-A-G-T---AGT-A-C-G--GACC-GG------AGA--G-C-A-T--GGT-GGTACAGG-T-AG-G--GTCC-TG---A--TGG-A-AA--G-TTGTGTA-TCATTAA--AGAAA--GGCA------GGTC-T-GAA----CTCG-C----CA-TAAGTGC--AC-C-AAT-TA-GATC-A-ATA--G--G-G--C-CT-C-----------ACTT-G--CA-A-GTA---GAT-CGGTAT-T--CGG--C-A-A---G-AC-TGG---T-----C-----C---TT-AC--A-A-T-GTTCC-G-GGG-GTCTCT-CAAC--CC-TC--GCT-A-TT-ATA-C-G-T-GAT--T-----GGT-T-ATA---GG-AGG----CTT----TGA-CT-GC-GAT---C-T-TCA--GAGG----A-T-C-CT-ATCTT-TTGCA--TCACT-G--G---T-AC-AGGC-GGA-TCT--CGGGC-ACTCTCTGCTCT-GCGTGCA-G-CC-C---TGA--A-CTTC---TCTGGG--G-CTGG-C-A-CT-GTC-TGAATCA-GATC-TCTAGATTCACG----CG---TCA-AC---TAGC--T--A-TTGG-G-GAT-G--C-TC----GTG-AC--GGGGATCA-GGA--A--C--AGCTAA--TT-TGTCCTA--C-ATCA--AGA--AGG-A-AA-TG-T--CCGGGGCAGC-AGCGGCGGCGAGG-GTA-TA-AGCA-C--CATC-AAAG-CAG-TGC-CTAA-T-C-GAC--GCT--GCC--GTG-CCCTCTAAGAGTG-AGAA--CG---A-TAAGCACAG-AG-C-CA-------C---T-GGAC-CCATT-AATA-C-A-GCG--TC-GAT--GCG-TA----T-T--TT-G---CTAA-TCGCAG-CTA-TCAC--A-AA-C-CTCAGT-TGCC-TGATAGG--C-AC-ACGACTCAGCCAAT-CG--CA-G--CTAACA-GACT-TA-CGT-GG-GCCTA-C-TACAATAGCC--TAAA-G---CG-AGA-C-ACTCGAA-A-A-TGT-AACGCCC-AT-TCTA--CATT--TGG-CTGAGTAAG--T-GAGG-T-AT-A-TC-GG-T-AGAG-ACC-A-GGA-C-C-G--CAT-T-CGT---TT-GCA-C--C-CC---G-T-A--G-GAT-G-A-G-AC-C-G-AG-GAC-A----G--CTTGAA-G-AGAA-ATGCCCGC-AG--TA-G-AA-A--C----T-C-A-CTTACA-TCGGTA-GC-TGCTCACCCG-GTGA----T---G---G-CAC-A---T--ATA--GAGC-CG-A--T-TA--C-AGG--G-TCGCTGT-A-AAGTGC-G-A-GAC--GACATACCA-GAA--T--ATAG-C--GGTAACA-T-T-ATCTAA-GCG-AA-CC-GA-CA-TGGCAA-GGG--TACTGC-CTC-AG---A-TGCG-G---G-C-G-A-GCA-CGAT--A-C--CG-AC--GACT----TTTTAAGA--TAAG-T--G-G---TC----T-C--CCG----C---T------AG--TCA--T-TTGAG-A-TTG-T---GTA-GT-TC-GA-TCAG-ATA-C---TAC-ACTAAG-CC-T-TGTAC-GGGT-GAGTG-TCG---GC-G-AGC-GT-TCGAG-C---AAC--A-A-A-T--C-TCT--T--A-CT---GCGT-AC-T---C------C----A---GA------CCGTT-----T-A--G-G---A--GGACC--G---C--G------A-A--A---A----C-----CAC------GT-C----C------G-TATTG-CC-TC-C--G-GA-CG-GCG--AA-G-AG-G-----T----CC-A----AC-C---T------C-C-G-A--GGC-A--CT-----TTC-G--GTGT-TAAA-CC--T--T--TCC-A-CAT----G---G-ATG-C-TAACC-CT----C----AT-T---GT-T---ATTGTA--GC-C--AAGTC---C---GGA--A-A-TAG-C-----AGC-TG-TCGACTG--CAGC--GCGCC-CGCTAGG---C-GT-AA-CATCT-GGCG-CCGTAG--A--GT--CAAAAATTAGGG--GCGGACCA-GTG-A--CCCT-C---GCG-AAA-CACG-ACTG--CTTA-GGTGA-AT--T--CAAA-TTGT-C-GGTC-TA---T--A-A-CAGGCCTTA-GTA-CC-T-TC--A-T--CCAATTT--TACAGACT--C-TCAGAACA-G----C-T---C----CG-TC--CAGC-G-C-G-TCC-G----TGG-CCA-G---T-G----G-AG---CCC---C-AA-GC---T-CGGCT--G--A-T-T-AC-TCTCCCGA-GCA-A-A-A---G-CGCGC--G--T--GCT-ACAA-AACT-A-GATG--A-GGC-----AA-TAG-G--AG-T---GT-GCCTTTACC--CG---CTTG-TATT-A-CG-ACG----TTCTGG-TA-TTT-GCATAAGATA-GAGTGA-TCGTC-ATCG-CC-ATT-TGA-TCC-G--GGTA-TCGTG-TTAT-CCA-AG-ATCAGAG-ATGAACAG--CTT-T-G-C-CC--C-GCT-G----C--A-CCG-C--C-G---C-TACTAC-G--CTTCAC--CC--CGA-GCTA--GA-G-T-CATG-GGGGG---T-TA-GGG-----ACC-G-C-----T-G-G-T-GTCTA-CAAGAC-ATC--ATTCG--GCGC---CTAATT---GCA-TCGGAACGTG--AGG-CAATATG-T-GA-GAACACG-----T--CC-CT--AA-GTTGC--GA-CCATGACG-GAT--CGAC-AAT-C--GG-CCAA--G-G-T-C--AC-GA-TAAGGCGA-CCG---TGA----TATCC--A--G--CG-G-TCCGCTT-CCG-GTG---C-AG-GT-GAGGCC-AGCA-GTA-GA-TA--A-ATGTTA-CACG-GT-G--CTA--A------TAAAAT--TAA-CTCT-CTA-G-T--TCCAT-CGCGTC--CATAGAC----G---A-C---G-GG--AACT-TA-T-A-C-GGTAGGA--ATTTTCGG-TA-CAGTGCC--GAC-G-AG-CAGA--ACCGCCG-TCAGTA-T-GA-A-TGCAACACT-CGTCAACC-AC-AA-CGGTC--A-TATA-A--GGT-GATCCGGAT-C-T-GG-CA----T-CA--GTA--TGA-TCAG-CTG-CTCGCCTC-C-C-CA--AG-AATAAA-AGGAG---G--TCC-AGCT-GCGGC-----A-GA-GACT---GACAATGA--GCAG-CATAG-AT-A--GG-GT--A--A-TGT-GG-A-AC--T--GGT--GG-A-A-GTA-AG---AC--A-CCG---GCCGCC-ACTA-CGCGTGAGTGAATCA-C-T------CC--AAGGT----TCGTT-TACGAT-TG--T-GC-GGT-----G--AACT-T-G---GAC---C-AA--T---CAACA----TG-CC-TATAA-G-GCAC--G-G---T-G-ACC-CA-GGG-AGTCCC-CA---GTG-TG--TT--GA-GG--AAA-C--ACA----CTT--ATC----T-TTT-AG---A-CC-G------T-CAA-ATA-GAT-ATT-GGCG-TG-CC--AT--A---GG--GC--C--T-A-ACCT-CT-GAA-AAGACGATTG-A-AA-G---C-CCGT--CG-A-TGCA--TAT-CAT---G-G---C----A-ATA---CGTCT--GCC--TT-ATAACAAAATACTGAGG-T-A--G--CTGAGTC-A--C-GGCGCT-GCAC--GCG-CAAA-T-A-CTC-CAGGG--GGCT-TTACGAACTACA-GG-CA--C-C---CA-GTC-TG-T-T--CAT--C-G--CG-G-G-AA---C----CGT---GGTTC-T-AT-T--GC--TC--CG-TATTACGCATGGAGGACG-TG--TC-CA--CCG----AAAA-----TCATGA--T-CA-T-T-TAG-A-CCA-GGG-T-CCAGCC-G-C-AGT-AAACCACGCC-CATCG-AG-ATACTG-CCGT--TGGCA--CCTTGCA---AC-AGCGT-A-GC-ACAATTAC--G-TG---ACA-A--C-TAAG--T-TTCC-GCTTG-TAA--CTC--G-GAGC-GTC-AGTAT-A-A-TT--TT-GCCCTAGC-AT----G--ATACCCTA--C-TC-TGCCTTAATC-CATA-G-GGCTGCCATTTCGAC-TC--G-C--AC-A---ATG-TTC--TGGCTTA-CCC-A-CTA-TAACTT-C--T-GCAGCC-CGG----A-TCG-CCA-TTC----GTA-CG--T-CCAC-C-CCT---CGG-C-AA-CCGT-A-GCA--C-G-C-TC-AGATGCTA-T---C-----CA-CA-TG-C--CA-A----GTC-CGCGCAACCCG--CTG-A-TGAG--ATG-AT--CGC-------CCA--TG-AG--CA-T----C-TCTG-T-CA-T-CA-T----CGGCTC-C----TATG-AC-CAGG-GC-G---A--GG-GT-T---C-GCTGTA-GT-CAG-AC--A---A-G--A---AA--GTC-CTTGGA-A-GAC-A-CCA--TGT-A-CAATGGG---GTCGA--GA-A-GC-AG--GGAACC-GCTGGA-C-GAC-----C--GA-AC--G-AGCC---T-CAG--ACCC---GAATCGC-CAAC-TGAC-G---CCA----T----C-GAC-C-CTG----CA-G---T-AC--GGCC-TGG------GG-AG-AAAGCT-T--G-T-C---AGG-CCA----ATGA-C-GTGCTC-T-A-TG-C---CAGAGTA-CG--G-G-AGGTG-AC---AAT-C---TTGAACAC-A----TACC-G---AA--AAAG-TGC---T--G-ACTTGGA-A--C-C---CT-A-CCTTGA-GC--GGTG-------A-CGAAAAT-AC--CG-----AAGCGG-CTTG-C--T---C-A-C--TT--CG-GA--C----C--GCCG----C---GTATC--G-T-A-A--CTG-C-G-AG--T---A-C--TGGC-C-AA--GG-C-A-T-----G-C-A-AG--TGCG-TG-T--AG-CT-TTG--G-T---G-CT--C-AGG---AGG-GC-CCGCGC-AGC---CG-T--T-A-AGGT-CAAGGAG---GAGCTT----A---A--T----A---CGG-A-TC-T-GG-----TAGAAGGCGTGA-TAT--TA--G-TAA-G--GCGA---C-CAA-GG--GTC-GA-C--TGGTAT-AAT-ATC-ATGTC-GC--T-G-C--ATGCCC-A--G-GG-CTTGCG--CT---GTTTA-G-C-TG-C-TACCTCCG-TGCG-ATA--A-GC-A-TGA--CATA--GCCCG----C-A-CGA-CATAG-CG-C--G--TC--CT--CGACGC---C-CCA-AGG-TTT--T-GCCTGATGCC-TCAA--ATC-AGTAA--CAAA--TAC-AATGGC---CTG-GT-TT--G-G-A--C-C------ATA-C-A-C-GGTCG-T-AGC--TTT--ACTA-CCATAC----ATA----AA-T--T-TA--TTGT-G-GG--CCAT-GGA-T-CC-G-AT-GGGGA--T-CCA-GTTTTCAGTT--G--G--T--CC-ACCCA--------A-TA---G-AATC-AT-A--GT-T-GCGT--GCG-A----A-CG-A----GCG-GAATTGTTAA-TTAT---C-T-AGT--------CG-T--A----C--CAA-CTA-ATA-T---T--GACA----CC-G-C-AACA-T-CTG-AAG---ATATT--CGAA--AA--T--TAA--TGGC--A---AA-C-------CGAACATCT-----ATA-ACGGA-G-C-A-CCCT-AGG-CTA----AA-CACTTA-A-GA---A-CG-T-G--G--TC----AAC----A--CT----C-GCGAGGTAGC--AATTGTAT-TGG-A-CCAA--CCTTA--C-G-----CCGTA-TC-ACACGGT--C-TG-GC----GG--GC-CT---TCCAA-AA-CC-A--G-A---CT-G-GG-G-AA---------------G-------C-AG-TTCT-C-G-GCT-A----------AGGCC----G-GACCA-------GTT-CGT-C---C--TTGCAC-TCT-GATCCGC-ATT-----CGCA-G---TGC-G-A--TACG--C--CG----GCTAGTT-A-G-GA--------CAC-A---C---TGG-AA-G----CGC-A--AG--C--T-CGCCT-G-A-A-C-TCGT-CT-C-G-GACGT--TA-G-CC--A-G-G-A--GGGTGCTCGTC-CTTC--AACTTCACA--AGTTC--G---G-C--A---AAA-C-GAATA----T-G--GTTT-GT--CCATCGGGA-CCCGATGT-GA-CTC--G-T--GA-A-CAAT-ATA-CC-C---C-CCA-GCGC--A-C---C-A--G-TGTC-C---G--A-TTCG----T--A------CACC-GTGG-G--AC-C-AACA-A-G-----T-C-TTC---C-C-T---AAAA---TAA--A-A--TT-C-G-CGGTG--G--A-C--AC--C---C--A--C-G--T--TT--GGA-CGT-C--GTG--A--------C---G-------C-CC----C-GA--G--T-------CGTG---ATGGG------GCCC-T---A-AT-T-A-TGC-----------C-A--CC--CG-T--T-----GA-C---AC---G--G-T--CT--------------G--A--CT--A----T--T--G-----A--G---TG--CCATC--G--G-A---G--ACG----C-G--AC-TTC-T--ACT-TT---GGT--A-A--G---GC---T-G--T-G-CT-C-----------------T-AT-GG-CAA---------GGAT--CT---TCCG-GAG---TG---CAATAC-C-G-CT-A-T-GG-GTC-CGCTGG--TTT---------G---CCT---AG---C--A--ATA-GGG------TG--CG--CG-C----AG--TGCGG-T----AA--G-TG--A------C-CT-ATAAT-C--G-TT--AG----C---A---GCT--ATC-TT--------C--CG-G----TT---A--GGT--ATG-GCGT-GG--GT---TA---T----A-T--TGT-T-CC-T-------GCC--C-G--AG-CA-A-GAT-CCAG-C-C--CTC--C--T-CTTA-GC--A-----CAT-A-TT-TT--TTT-AC-T-A-T---GA-T---T-GTCT-A---TT--TC-G--GG---A---T-CC-C-GCA-A--CT-GA-A---C-AG----G---GTTGCT---G-G-GGTGGG-------C-GT-TCT-ATT-TG-AA----AAAA-CAGA-CTC------CCAACC-AA---GACCTTG--CCTA-CGCGT-G---A---ACGCC-G-A-A--T-CC---CGT-C--A--TG-C----C---TT-CT-AGA-TT------C-----ACGG-A----CT-CTCGCCGG--A-GTATCG---CAGGCACA--G-A--GAGAACCC--TC-A---G-G-CATA-TTT--ATGT-CA--C--------AA-TC---GCAG--G-G-C-T-CGTGCT--CCG-C--G----CGT---TGACCA-----T---GTG-AC--CT---TG-T---GC--AC---TGTAG-CTAC--TA-GAA-CTG-C-A-C-C-T--G--CA-TA---CAC-T-TTTTCGGAT-CC---GC--TCAGCTTC-CTATAA-CCG--G---T--CA-ATG---C-GTTGA--A-T-TCTT-TTGG--TCT-G-A-GGA--AAC-A-TTCGAGA--CG-GCGA-T-----GCC-C--ACAGTATA--T-A-AT---TCTAGTC-A-TG--C--CT-CTTGGAAG-CA--G-TGACTAGT--AT--G---T-A--TCT-------CT-CT-G-G--G--C-CGTC----G----G-A---GG---GG-TTGTG---TG-CTT-CCC-T--TC-CTG-GCC-T-G----TTTCTTAGTA--AG-CC--CTTGA-TG------T---A-G--T--G------TA-GG--C---GT-A-TCT-TA-GAGT-GAA-AGCGTC-----CG--CC--TG--TCTAGGTGT-G--GCGCGGA--CTG--AT--CCTAG-TTT-C-TT-CCATCT-T-T-CGCGGCGA-C----CTCG--TCA---T-ATGACT-G-GCCG-AT-C-CTTGC--TG-AG-T-T-G-TGCCCAG-CG-CACGC----GGG-CCTCAT-GATG---AGG-AC-ATAT-C-CAG--GTGATT--CTA-AC-C-CT-A---TTTC--C-A-----AT----TA-TTC-A-CCCA--AGGA--AGA-T-CGATTCT-C-TT-T--ACG---T-CGTCA-CG--TC----TATGCTT---G-TC-CCCT---CCG-TG-C-T-C-A-G-CCCT--TTACC-CTGTT-G-----A-T--A--GC-TATGCG---CGTC-TTT-TCGT--G--GT-G--TCC-AGA-T-T-G-GCTCGACGCCA--CC---CCCCTTGCTAAG--GG--TCTT-ACAATATGT-T-TGTTC-TCC--CG-C-TA-T-AG-T--CAT--G-GGT--CA-G-CT--C-AGCATA--C--TGAGTC-GC----C--G-G--ATA---G-TG-TCTG--AC-T-CTTG-ACTG----A-GGGGGTAT---CCA----G--TTTGC-A-----G-G---T-T--GG-GGGG----A--C--CCC--CGG-T-CT--TT-GTA-G--CGTAA-A-ACC---A-T-TCACTGCT--TGG--GT----GT-C--CG-A-A-A---G----T--A---A--A-A-A-T-CC----C-TAGG--G-ATACTTC-A-A--------T-T-TTGA-T-T---ACT--TT-CG--C--GAG-TACT--TTT-GC--G-A-GT--TATAT-C-CT-ACT-ATCGGCACAGGTC-CTAT--AATG-A-GT--TG-CA--GGCCG-GTC-CTCTGTC--AA-T-C-AGTCA-GT---CTC---GC--T--C--T-AAGC-GCGCT-A-G-A--TTAATG--G---TGCCTTCGAAC-A---CA-T-C-G--T--AGACC-AAAA--TA-T-TTGGGTG-AGC--G-TATAC---C-AT-AA----A-T-CG-AT--G-A-GT-C--CACTC-C-A-GT-A--GGC-TACCAT--CAATCTCT-TC--CCGAGATAACAG-GACT-AG--GCCCGC-TCC----T-A-CT-----TTC-GCGGTT--T--G-TTGCC-G-T-GCT-C-GAGG-CCC-TGAA-GTTGTGA-TACGCTTACG--G-G---T--TATC---C--A-CTCT-TC--TGC-C-A-T-TTCA-ACT--G-C---G--AT-TTGCACTCT-GC-CGAAG-GCAGGCG-GT-G-CCG--C---CGTTC-----GTA--G-TC-TT--C---G-C-A-TGGG--CTTT-C--T----GC-CC-AAGAC-TT-CC---TG-CTACA-G--C-T---T--TTCTGG--T-TTAGTGCT-T-CA-TTG-CAGG---C-A-C---C-C-TT--AA----G--C-----G-A-A--A-C---TG-GTA--TT-CG---GT-T-T-CA--A-A-AATT-GGGTC-CTGC-A-GCCCATA--------T---ATAG-AG-AAAA-G--G-C--G--AT--T--CT-A--TA--GCCTT--GCG-AGA-GA--T---ACT----AC---T---TTA-GGG---TAG-T--GG---ACCCT-TCGTG-TTACC-G-T-GTCGG-A--TA-ATTTG---T-CATAGA-G-GGAAC---A--G--T--A-A--A--TGC---G-C--C---G-CTTG-T-A--C--CAA-ACCTGC-GG-AA---AAGGT--TA--C-----CAAA-AA-AC-CA-TTAC-CATC--C-C-T-T-C-GTGCG-C--T----C---T-AGTA-T--A--CG--AA---A--CGC-A---T--T--CT--CG--T------A--TG-----CCT-C-GG-CA---G--GACATAA---ATAA-CA--A---G-GC---C---T---G---CA-----CATGGCAC----C-TCT---A------G------A----AGCCGCTA--C-A--A--AGA-C-G--AAAA-----C---AG-GGT--TG---A----G---CGG-------AA----------A-A-C---C-A--------A---G--A-GTGG-T-AA----A-T--CA-G-----AGGT---ACGCAACTGTA-G-C--G--T--TC-GA-AT-G-GGC-CC-----AC--GCC---A-AGTGAT-G-CT-C----T--G-GGCCC--A-AT--GTA----G-TAT-A---G-AG------GAGA--C-T-G-C-----G-C-C-G-T--CC----G---C-------C--AATC-----AC--T---T----TA----A--T----TC-------A------C-TG----AAC--GA----------CG----GAC-G-A-A-G---CT----C---------G-----G----GT-C-A-A--A-----GC--T-GA--A---T-A--G--A-G-GA---GC-C----G-----T---G-C---AA-A--GC--T-C-----CAC--GTGA----ACTA-----AT----G-C--TTA---GT-T--GT-G---AAT--T-G-A-C--G--A----A---T-TAT-A--G--TGA---G----CGTTGACGGAAG-A-T-AC-CGT-C---G-C-AC--T-C--GGGTG-CAT-AGG---CT--GT-ATC--A---GG-GC-GTC--T-ACT-C-CTT-T-TCT---AG-----ATTATTC-TG-G-GC-GCG-TGGC-TTCCA-CAG----AGAT--AC-C--AA-AAAGTAGATG-C-----TC-AC--C----TA-G-CC---T--CC---TT-GAT--ACG--GATA-CTTA--C-ACAGG-GG-AA--AG-T-TG---ATAC--GGG---ACCACCGT------G--AC-C--G--C-C-G---T----------G---CGG-CG--C-T-C--CT----C-A-T---A--AA--------AT---AG-----------GA-C----G-AA-TA---T--G------------C-----G-GGAT-T--GTTTC-C----A-T----TG-CG--T-G-CC-TCC-A----C-A-------AAA-TC----A----T--C--AT-----AC--CCA-TAATG---C--ACTACG-TATG-ATCC-GCC-C-GGCTA-C-A--T-C---TT---A-C-C-C-C---TT--CT---T----T--TGTCCC--GTT--C---A-A--GA--A-TCCGA-T-A-AG--T----C-GA-A---G-GATC-C-CT-A-AA--A-G-T--CAT-TA-G---G-----G---A-ATC-T--GGT--T-AAAG-----G--C--GGGT-G-AACGCCTTAGA-GTTC-AT-AT-CG--G-----C-TG--C-CATGGCTTGT-AAAT-CG----A-TTC----AC----CTA-A-ATCGT-TCA-C--CAA--T-GTT-GT---A-C--C-CGCAAA-GGAT-C--T------A-TTC-GTG-GGTC--C-C--GGT-C-C---TGTT------AACC-A--G-C-AG-C----GC---G-GGG-TCT-C-CCG---C-C--GC----GAC-CA-T--C-GCCA-GG-GATTAA--G------GCAT-T--CAG----T---ACCG--A-TA-AG--AC-CA-TTCGGA--C-G-TAC--C-CA-TTATC-G-TCAA-T-AAGGT--ATGCA-GT-AGTG-TGTAACT--A---GCAAAGG--AG--CT--ATT--TA--TGCCA-CT-C-C--AATT-TTCG--------A--CTCGTCAGC--GA-AC--AG-T-A-A-AC--T-A-A-T-ACG-G---TTACTTT--T-GA-C----GT-A-GTCGT-AGT--A--ATCGA-CT--CAT-TG-A-G-C---TTACGA--CTGG--C-CG--G-G-TGTGTTTCT-ACTC-TAAGTG--GAGT-ACA-GT-ACT-AGATC-AGCGCAC--GA-GC-C----TG-TT-GCT-C-CT---C--C---CT---TA-A-T--CATC--TT-TAC-TC-C---T-T-GA-CAGA-C-A-T--G-CAC--A-AA----CATT--T-AC-G------CT--TGT-TT-GCCG-TTTTTG-CCA-CAAA---AC--A-T-C-AA-G---AG-AGTTCCCGC-C-GT-T-A-T--C---GA--TC--GTTT-CCTAA--TC-GCCAAG-CG--ATA--T---GC---TTA-T---CCAAT-CC---G--------CT-GG---GGC-CCC-----TCTT-----A-G--ATAA--GAAGGCA----GC----GG-T-----A----A-AC-GT--CTTGGTAT-C-T-ATAGGTTTTG-------A-G-CC---------C--CAA--C--C-A----CA-CT--GGTG-T-----C-T--CCAC-CA----C-AAAT----A-T--C------A-----G---CT--CGC-G-TC----GCTC---G--GAGG--AGTAGAA--ATT-T-AGG-T-TA-TT--C---TTGGAGGC-T-CCA-C--GCT-AA-C--C-T-TT--AG-G-TT--GCACAGCAA-GCCA---ATACG-CG---GTAC-TTG--C-CC--GG--A-TGG-C-ACC--T--A--G-T---A--GGATGT-TG-GCTGC-T-C-A---TCGC--G----TACA---CAT-TGTAAC-GT-GG-C--AAGCG--C-----C-TCG---TACA---TGGTGCA-T--G--T-CTGTTGTC-TTCGTCT-A---TCA--T-TG---ATT-TTCTACT----A--CG--A-C--C------GA----TA-C--------A-GTC---A-T---G-CGAC--AA-CG-CTAT--CT-T--CAAG-AT---T----GG-A----C-A---G-AATA--AG-TT-GGGAAGA-TGCA--AGCG------C-G-GGT-TTAGGTCC---AGA--T-CTGAA-CTCCTCTCG---GC---AACACTC-GC---TGCCCTGC-C--TG---C-ACG-A-A-C---T---CA--A-TT-GAC-TA-G-GTG--T-GGATGC-CTGG-TAC--AGCGG-CTACG-TAG---TCT-A--T---T--CCGAA-TAAGG-T--T--TCT----TC-T-AGCA-TTG-GA-A--GGGTA----CGT--CCC-TCT-TAG-A--T----CACAA-G--G-A-AG-CGA-AA--A-GAG-AATATCGG-C-G-A-----GG-TCAATCACA--CTT-CC-GAA-CA-G-G-C-C-C-CCA---TAGTGA--A--AT--A--ACTAAA-AATAT-TGG--GGGCAG--A-ATC-CC-TATA--AATG---ACTCCTGA-GGA--GGG-TCC-ATGACTAC-AG-T--CGCC-AC-GC-GTGAAA-TC---G-C-C--AGTG-A--GTCTTG--T-TGT-A-T--G---TTA-T--TC-T--GCC-C-C-AGG--CGGATC--GG---TTAA-CG-TCGCGCTTGGTATT-CA-CTG---TA-AA--T-G-CA--G-A---C-TCGGCG-GGG-T-CTA-GACATT-GGG--CGGT--G--G--T-C---TTTGT--A--G-ATATCT-CA---TG---GCCGG---TC--CA-----AA---CC-A-G---TCA---A---T-A----C-CA--T---AT----T-T-TA-T--ACTTC---T--CGGAC-----G-TTGTT-CAT------T--G-AA---GCCT---------G-GC---G-TA-----C----A-TC-C-CC--AT--ATTCCC---CG---TCT-C--C-TGAT-GAT-T---G--GAA-G-GGA-TACA-----CCCCCCATATC------CC-TC--CTTTA--G-TGAC-A--AG-GGG---ATA-AC-G--TCCCG-AC--ACT-GGTTGGC-CGC-AGGTCGTTAG-C-T--CT--CGCC---CT--GT-TATTC---GA-TTA-GAGA-G--T-T-C--AG-CG-G-AGATA-T-CA--CGGACGCCT-CCGT--GCG-AGGCTATGTT-GC--T---T-CC-C-AAGG----T---GTGGAG-C-CC-AC-T--TATGCT-GTG---G--G-CGC-G--AT-TCTG--AGA-CCAGC-CAAGGGC-AAACT-G--CA---TG-CA--TC---C--G------TG-CA-CA-TGCCGACTC--CCACG--C--GAACTGGC-ATC-CC-TTC-CCGCTG-TGTA--T-CT-CCG-A--CGT-A----TGA---CACGTACCACA-A--CC--AT-A--GGGG-AC-TT-GACC-T-C-AA-GAA-CA-GCATTGCTTGA--AGTG--C-AA-GC--G--GG--T-C-GAGG-TAAAA-CT--AA-AGTTCG-TGGC--G-GA-C---T-CA-C--C-TAGAGAATGT-T---T--T-GT-CTTG--ATG-AA-TAGAAC--G--A-AC-C-GTCGT-GT-TCA-TA-TG-CAACGA-A-C--AAG-A-ACA--C-----C-TTGGCG-CC---GCA--GCAAG--TAT-A-GG--GAA-TGA-GG----CATCTG-GCGT-G---ATTA-CCGGC--T-T-TAACTTGTCAATGCA-CCCG-GG-GCG-GTATAACAAATCCG-G--GCC--CG--GCT-GCTTTGTA-T-C--AAGCAGGATCT-C--AT-ATGGGGCCGA--T-TCA-TTTC-GCTCTTCGATC-TGTG--GA-CA-AG--T--GA-A-CGGAA-TTAATCTGATGACATCGCC-CAACC-TGA-C-CG-C---GGCT-T---AG--A-C-C-TGAGT-ATG-AC-CGC---AG-AA-CGGGAC-TTATT-G-AAGACTC-GGTCT-TC--CG-G--G---TC-G-A-AGAGG-ATTATG-CAAACTGCT-GCTC-T--G-GACC-AT-ATATT-C-GGAGT-TCACCTCTCGG-C--GGGAACGTGGGCGGGT--GT-ACCTGAA-ACAC----T--G--TC-TCACATAG-TA--A-GCTAC--ATCC-AGCA---GGATTC-G--TT--TT-TCTAG-TC-C--GG--AT----TAG---AG-C-CA-C-TA--------G---TC-G--AT-TATATTT--G-ACCATAGGGAAAGCCAAGGTAAGTTAAGTTAG--A---T--CAC-A-AC--TCAC-ATG-CT---TATC-G--GTT-A-AT--CAA-T-AGTTC-C------G-A-G-TT-CTCCAT-T-GA-AA-AC-AGAGA--C---ACG--C-GG-G-GT-TATGA-AGCC-GCTAC-G-TGCC-ATT--GGA-CGAGC-TA--TGCA--C-TGA-A-TGTT--GC-TA--C-AAAC-AGGCG-AGAG---C-A-G-C-G-AGA-TC-G-GA-GTG-GT----CGT---TGATAAG-GCA-AGCT-A-T-TGCGGA-AA---ACTA-GATAGGGGATA--GTA-GT--TC--TCTAA--AGTT---CAT-AT-GA--CGAATAATGCGT-TGA-GTT-T--C-CCGAAG-TT-TCCGCAA-C-G--CAACCCGATG-T--GGC-C-TTCA--G--ACCT-C-GG-G---TGGCCAGCG-TT---GATGCGCGT--GCAA-TAT-CAG--GAATCCAAGTA-TG-A-AGAATTCT-T--ATCT-GGG-CC-T-CGGGCGT-GAGT--CA--TA-TCCTCGG-CCCCC-C-CTTTAC-C--GAG-G----A-CAATCT-CCT--A-C-G--T-GGATTCGGTT-GTT--A-AAGCAT-TGAA--AT-AA-T-CTGC--GAGAT--TATG-TTAAGTAGAC-AGTCTGG-CC-GAA-A-C--AAGAAG-G-CC---GAATGG----G-GCT----C----CA-GA-TCT-ACGGTAGCAC-T-AC-CCG-TGCCCGC-ATTA-AGC-AGAA-TCA---G-------G-ACA----G---A-CG----CGA-T-GA-A--C-CTG-AGT--GT---G-GAG--AT--A-T--CC-T-ACGACAG-GG-T-TCAA-CTAGTTAT-AGACCGGGA-GAC--GTC--G--GGA-AT-TAG-A----A-GT--C----GTAT-A---C--CC--T--TCA-AAAAA--A-A----GA-AGTAT-CATTCG-AATA----G--AACCGAA--CAGGTAG-CAGGCCTTT---C-GT--AG---T-GG--ATT--TG--A-GTTGA--TTT---C-GAATGC-A-T--TCTGATA-T--AT--AC--GAC-CGCGTAGCG-G-C-T---GTT--AT-CTT--G----C-A--A---T--GT-TC-CTATGC----T-C----C-------CCC---T--T-TGCC-T---TA-TT-GTAGTG---CAATAGCA-TTTCTCC-G-AGG-G-GGATCGTC-TGCT-CCTG--GGTCCCACAC--CG-C--CCCAC-AATCG--GTC-C-TAC-CCTAACCTAT-AG-CT-AC-T--AG-AT-----ACA----CG--C-GG-TC-T-CTGCC---AT----C--GCG-TCCTC-TAC----ACCTT-CC---GTCT--C---CC--------C-CGATCAA---TG-ATCG--T-GAA---ACGA-CAG-T-AGCAGCGTTT-ACACACTCAGAAGC-GCTTACG-GG-C-A-C-GCGCA-GATAAA-CACTT-G---CAG--CCGCTCCG-GA----TGG---CA-GAGCAACGGATGATGC-ATT-ATTAT-CTG-CCTGA--G--G--AGC-TTGTT--T-CCCG--GTACC--GT-AATGATA-ATC-G-AC-CGT----T-ATC-GGT-CAGGAGA--C--TT-G-TGC---T-CCGAA-CTATTAGCG-G-CGCCCCCC---C-GGA-----T--C-T-CTGA-CTAGTCCT-CC-AGG--CGGCC-T-C-TGA-CCTCTATGGT-CAA--CTC-G-GCCTCG-GGAAGTAGTTTGTTCCCAT--A-ACG--TAC--G----TA-GTAC--T-ACA-GTCA-TTCGG-AT-C--G-C-C-A-AG-A-CAC-CCTT-T-------T--G-G-ATT--GCTACC-T-CCCCAC-G-C--TTT---AA--AAAATT-AA-ATACCAC-TCA-TG--T-TGCA-CTT-A-AC-G-CGTCTCGCT-GG-A-ACA--ATT--GGGG-G-TT--AT-CGG-GGCAT---GGTTA--AAA-C-ACGG--TCG-C--T-TCT--GG-ATATCTCCTC-G-C-AAGCT---TG-----GGCCGGTGGT-A-GCT--CTCGAG-AAGA---A-A---GTTACT-G-TAT-CGT-T-G--CG--GG--GT-TAGCG-CGA-C--TGTCTACT-TGGG--AGGT--GGCCA---AC-CTCGC-TATAACCC----C-G-AG-G-CG--C-GTCG--GG-GT----G--TTTGTCCG-AGA-C---CGA-G-A--T--CA-T-T---GGTTCT--AGG-TA-GTA-GC-A-TC-AG--AATATT-----CC----TA-GC--GTGTGCCCG---TC-A-GGAACAACTCC--A--GCC-GAA--C-T--A-AG-C--CG-GG---TTGT--CG-ACATAGA--GGCG-GAATGA-GT-CCG--CCAGAAAACCGAT-T--G--TG-GTTTTTGA-CTGC-T-A-CA-TGCC-CC--CAC--C---CG-AAGTC-TCG--TAC-T---TTGC-AATC-GACTCGGGGTCA--C-TTCA-TAGACTC--GC-G-C-GA-GTCCTAACT-TCGGTC-TAT-C--AA--A-TG-GACTC---ATCG-G-T-AAA-T-AA-CG-ACTAACGC-ACTGAT--GACTA-C-GAGAGG-ACGA-AAGCTG-TATA-CTTGCTAA-C-GA-A--T-TGT-----AGC-C-C-TAAA-A---G-G--TGA-TCTATGG-TC--T----A-C-GCTAA-G---T-AGGAA-----ACG-AA--C-CGAC-A-ACGGCTCCTGTCTA-C-----T-TATA-G-CA--TG-TAC---A--CTA-G-GT-CATGT-GATAGAGGTG-CCTC-CATA-AGA---GG-TG-C-TCATGCA-GAGAAAACT---TACC-AATTTC-C-G---GAAGT-TTCGAGAC-AC-G-C---CTT-GC--TCTGC-AGGT-CTACGGAGA-CGCAAT-C-AAC-ACT-CTA--TGGTT-CTCAATGGCG-AC--G-GGT-C-C--C--C-G-GTAA-CTCCC--AATA--TTGG-A--GCT-C--AA-AA--GACGC--CG-AGCA---TAA---GAT-AAG-C--AT--CT-CGATCGCGTA--CCAAGTTGCGAC-C--TC---TG-GCCCTTC--CTC-GT--CGTAG-A----CT--A-GCGACCA-CAGA-ACG-TCGGGCAGTGGCAC--A-C--TGA----C-C--ATTCA-GA-G-A--GC-GC-GAGCA-TGCGAT--C-AC--CCCT---TGCCA-TTA-GT--A--T--T-AC-CACCCGG-A-GT---GTG-G-AAT-A--T-GT--CG-CG-ACACAA---GATC-AGT-GG-A-ACCCGAA--AGA-CGG-GG-GG-TG-GACTAC---C---C-TG-C-T-AT--TTC-G-T-T-GAT-A-AT-G-TATAATGCT------CGAG--TCAC-A-TCCTGA--G-GGAA-A--C--GTCTT-G-T--CGT---GG-G--CAAG-G--AAG-CCT-C-T-TCA-TAGC--C-AG-GT-TA--A-TTA---AG-CCGCT-TGAGCCG-A-----C-C-G--AC--TTT-C----CT--GTG-TATT--A--G-TCCC-GA-C--GC----C-CA-CCT-GG-G-AAGG-A-A-CGCGG-----CCG-TT----C-A-TAG-ACC-GCCC---T-GA-AA-G-T-G---G-CCCA-C-TGG-TG-T-GAA--C-T-TAT-TAT---GC-T-C---A-CA-----G-CGT--G-ACC-TT--G-C-AA--C--AAT-GT----G--C------CTTCT--TAT-CA-C-ACACG--G---G-----GCCTCA--CA--ACG-----CC---G-AC----C-----CGCGTAAA-C-A--C-TC-T--GGAG-T-GA-A-CTGCAA--T--C------T---T-G-C-----T--CG-G---ATCGCA-G-T-TA-AGATATCCA--G-A-CGGCA-A-GATG---TGA-GA-T--A--GC--AAT-A--CAGAT-AAA--CAG-ACGT---G-TAA---CA-G-A-A--AGG-ACGTGT--ACGACCAA--G-CA-CG--CA-ACTCCG--C--GG-GGCTCTTCATA-G-GGGAATAG-TA--G-GCAGTG-TTTGCC-GA-T-GAG--TG--TT-CGTAGGAAGACTT---GGAG--A-TTC-TA-TCTGTCAG-G-TAGTC-G-TAA--C--CC-A-GA-C-A---ATG--T---T--TTGAT-CCCCCGG-G-CAGGG-TTA--T-AC-CCCCCAG-TG-G---TCGGAATTCGACACCT--CATCACGA-TC-G--CTGTGGCG--C---CGG-CAAT----G-CG----AGA-GG-TCG-CAGT-CC-G---GCA-ATCGCAG-A-TTCTTA--CT-TA----CC-AAA-TT-TATAATC-TTG-G-ACGAAAT-A-TCA-GACGT-CTT--CAC--AT-CTG--GGATCG-CTCG-TTC--AGCAC-TTCT-T-A-GT-CACGA--C--CAGTA-----AGCAC-GA-TGG--C--C--GACGAG-G-CGGTGAAAAA-T-TGA---AG---GGAGGT-AGGACACT--T-CATGG-CATAG--CAGC--TGTCG-CCTGTG--T---CGGC--GGG-TG-GGA-TG-C-TCC--C-ATC-A-GGAAC-CTG-ATGGT-C-ATG-TAG-CA-CACA-A-TAGGAATGGTGAGATAGCG--T-TGGGAC-T-GG---T--TTT-TG---TTGTGC-ACAT-GAC-GAACA-A-GCCC-CT--GGA-GACCCGC-TG-A--G-A--C-ACGTCAG-GCAAC-GGT-A-AAG-A-G-G----C--AT--G-TAGTC--CGC-G--TG-TCAACAA-AGCACG--GCG-A-GAG--ACC-TT---T-G-T--G--AA---CCCG----G-TA--CACGAGCTC-CT-A---CT-TTGTCA--TCT--CT-ATGGATGGGG----GG-CC--TACG-TCGCT--A---A-CC-T-GCAT--GAAT--GAGA--G-CG--TAGCTCA-TCTCTC-G-G-A-ACCATAAG--CTCAAGCCCGTA-GG-TCAT-TATCAAG-C-A---CCTGT-G--CT-GCT---G-----C---ATACCA--C-C---CG--G-CC-AA--TACA---C--CAGA-AAGAC--AT-GA--A--GC-C--T--G-TC-C-T----G-C--GATT-CAA-GCCTA-C-TCT---TCGGACTCA-AG-CTTACGGAGC--C-G-----G-TTCA-GTC-ACA-AGAGCCT-TT-GGTCC-ATCCTTAT--A-CACGGTCGAGC-AAA-CCAAT-TGAG--AGCT--GC-AGG-CCCAGAA--G-TT-TCTT-TGGGGG-TG-A-GAA--CG-GCAT-CAT-TGTTGA--T--G--TGC-A--CGTT-AAATTTCTA-C-ACTGTGTGAA-G-C-GCA-G--C-ACGT---GGCGCCACA-TTGAA-T--TCGGCC--G-A--GCC--GTC-AACTAGCAC---AC--T-TACG-AAAC-T---A-G-ACG-AT-ACGTC--TC-TA--G-AAGCGTAGTGCT-TGA-ATAAGG-CC--AGA---G-AA--G-C-T-AAT-CACCA--GTCGCGTCT-T--CG---T-T-ACAC-C-C-CCGT-A-T---CT----T--ATTAAT-CC--T-TCC--A-TATC---G-T---G-A--G--GTAGG-A---T--C-C---A--GTCT--AGTAC-GG-G-T-CGC---CAC-TG---CG---CAA---T-GCC-GA--TC-GATAG-A--A-------T-TT-AG-A-A--G--G-CC-A-GCGTTACT-A--T--TA-CCATG-ATCCAA-T--T---GCGCC-AGCAGTG-GTTC-CT-CCT---AC---TGT-CA-GAA-T---GA-GT--A-GACT---T-TCTAA-A--A-----T--T-TT--G--TGT-TACA--CC--G--ATTCG-T-G---GA-CA-A--ATC---C-TG-T-AG--T--GT--ACGA-GA-GCGAG-TT-TTGTG--T-CT-GTGA-TG---C-GAC-GTA--GATT-T-AG--GA--A-C-A---A-AC-T-C--C--AG-CC-ACGC-GATAT-C---ATT---TC-GT---T-CAGG-CGGTAT------AT--G-G-AAGT-C-CCC-TA--T-AA--AAGC-GCC--TGC-TATCC-CG-CT-AGCAC--CAT-ACG--C-TGC-GCA-AAT-TGC-TAAGGGAGCTC-C-----C-A-CATG---CGG----GA-GG-GG-CCTTGCG--A--T-CA--A-GGA-CGAA-TT-AGAGCTCTTTT-G-----AACTCT---CTG-AACT---AA-TGAC---GAGG--TGA-GA-T-G--ACAGA--GG-T--G---TT-TGA--GA-G-GG-GT--GA-GGC-CTTAT-AC--AT-TTAGG-CGA-T---AAC-GA--G--CC-G----T--CGCAT-TT--C---CGAA--TG---CG-G--TTCCCAGTAA--G-TT-C-TTA-T--AAC--GTCA-A--C-------G---TGTCAGAA-C-G---G-CC-CT-C-GT--GG-TT-CA--GG--GAGGC-----TAG--AT--GA-AC-A---GGTAAAA--T--CTGA--A-GCC---A-A--AAT--A-TA---CC-AC--CT----C---ATAAG-TGG---C-GA--T-TCC-CTT-AAGC-AGGG---------GC---GG-A-G-T--AC-GACG-AG-CATGCGAATAAA-TG-A-GA---C-C-G-C-C-AA-G-C--A--G-C-CTA--G--CGGC------T---CG-CGG---C-ACCTC---T-TGCCC---C--G--G--A-C-G-TG-CTT-------GA---CGT--T---TA-CG-ACA----A-AGA-A-----A----C---GA--C-TA----------ATA-G----AAG--A-----G--T--T---T-G-C----GG---GGA--AAA-T-A-C-----GATT-T-A-T-C-ATA--CAATA-G-TC--G-CG-CA-TCTCC-A--C--AA---C-C---T-CTGG-TGGCC-C---A--C----CA---AGA-C--C--G-TTCA-CC---AGG-CGA-G----C--C-GCA-C--ATA--A----GAGC-A--T---CT-A----T---TA-T---C--G---CAGAGGTA---T-TCGG-G-C-A--A--GGTCT-CTCA-GGT-AGC--T---ACG-CG-AAAC-G-A---T----AG--AACG--CAT-GT---CT--AT-GT--T-CT--ATG-A-G--T----AGT---GGACGG-----CTAT-GA-T--TG-TG---T-CAAG---C---C--A--AGC--CT-TCTCGGCTTGA--AAA-GGCCCG---G--G---TATCGC-GCAAAT-C-G-T-CTGGGCGG-A-GG-TCCT-C-AA-GTGG--CGAA-G-GT--------A-TACGTCTTAGCT-GAAATA--C-C---TGGAG--GTG---CTTACG-A----G---ATCA-GT-GCCTA-AACT--GG-TT-GTC----AGT--A-T-C--GTCCAA--C-A-GCGCTC-A-TAA--G-C--A-TTTG---G------G-T-TT--C-A---CA--AC-T--AGGGG-T--GC---G--A--CG----C---C-AC---A----GA-------C---C---A--G-G----T--CC-TTTTT-G-TA--ACA----CT---CCA-----G---TAC-CCTGT--C-G-T-T-TAGCA----CT-G--G-CG--CAA--G-GA---TA------GC-G--GG----GCAA-T--G---C-AG-ATCTG--AA----G-TG--GG-AT-----TT--TG-------T--GAC-A---G-A-C----T--GTA----------T----T-G--AT--T----TCT-AG-GC----A-A-AA-TA--A-GCGT--TT-T--TAAA-------A-CG--AA-CGA-------CGCA--C--AT-AA-A-C-TTG-GGTCGGA-----GCAC-CGAAGCC---TCTG---AC---CT-G-C--C-T----G-AA-C-AG----GAC-CTCC-CT--A-ATAG-TGCGGG-G-C-GCC-GACCTT-G--T---T---------AA-A-AT--TC-GT-C---G-CAGT-AAC--GT-G-AA--C--A-A-C---T----CA---CTT---A---AG--GTTTCTCTT-GTAAAGT-----CCTA-G--G-CCTC-CC-AGAG-CC--CG-GG--TCGG--G-AG-CC---A-TG-GC----A---A-CTAACA-CAA---T--ATCT--GGAT--T-AAC-TCGT-T-CTCGC----TG---GCTGTAT--A--G-C-CC-AA-CAGT---ATCCCG-AATAA-TC--C--GCTGTC-CG---AAC-CTAT-C-AA-G--G-A-C-A------GTT-C--GA-A-G-T-GT---A-C--TAGCA--CTACACT-TGAA-TAGATCCCC------TGT-AGAA--G-TCTA-T--T----TGG-AAC-G--ACC-AT-CT-CCTCTGTAGCCAGA-TCAC--AAC---AAG--C---CGATG---A-GTGA--A--GGCT-A-GAACTA--A-T-GCCT-GA----G-AGCC--A-GGTCTAAT-AGCGCGAGT-G-GATCGTCTTTA-AG--A--TGG-GA----AT-AAG-AT-GGGC----GGGG-A-AA-T----T-G--GT-A--A-AAATCC-CAC--ATG--GGAG-CCC-TAACGGGC-G-ACT-T-TT--GGCA-AT-C-------G--ACT-GCCTTTCT-TTG-TCC-T--TAT-ATTGTTAG-A----GG-CTT-C-CA--A-AC--T-A--AA--G-CGT--C-GCT-A-AG--CAAG-G-CTC---A--C--CG--T-CCAGA----GCCGGC--CTAT--G--TTGAG-TCATACTACACG-TCG-TGACT-C--ATGGCG-C-AAAG-CT-G-CAGA--CTGC-CACC-AGC---GGCTAC-GAG-TA---TTA-C-----TC--CG--GC--T----GTCC-T--A-ATTA-AT-T-A-CCAT-CGGGA-C-GTAGTTTTT-C-G------CAAC-GCG-GGT-TTC-C--CG-TGCG-TCTTC-G-G-TA--TGACTGA-CG-ACACGAG-TCAACTATAACT-GC-A-G-AA--A--ACGT-G----A-ACTCC---C-A--T-AA-GTCAGATG-G-CT-GC-A--TGT----TGT--ACC-TG-CTT-G----ATCAGC--TG--C-AATCGAATA---AATC--GCTCG---A-CTGG-GAT-CG--AA-AGG---GA-AGAC-G-G-TGG----GTTCTA--TGGC-GT-ATG--GCAAGCGATGGGTGCT--C-GCAGGGTT-C---GATACC-C--AC-A-GGT---T-T-TATATCC--AAGC-CCAT--ATG-C-TTGA-CGTA-TGCC-GCGG-CT-ACAT-G-TT-T-TCGGA--ATAGAC-GGT-A-GACG--ATG---GTAAGA-TC----CCGG--C---C-AGAAA-CTC-AAAGATC-G-TCGTG--CACAGTG-TA-G-A-CCTGGTT--C--TG-T-GT-ACCCTTACCG----TG--CA-G-CT---TCAGA--G-GTGA--CGTCAGCGGCATCC-TGAT-TC---A-G--G---TG----CCTTA-G-GTAG-T-TA-CG-TCAGTTTGCA-TTGTTACTCAGGAGGTT-TTTCCTC--T-CCCT----AA--TGTAGCC-G-A-CCTA---C-A--GTTT-TATGTTATTTCCA-CC-CC-TC--TGGGGA-G-AGG--CG-G--GTA-TAG-GG---GG-TTGAGGCA-CG-GC-ACA-CGC---T--CCG--TGATGC---G-TT-TAA-A----GGT-T-TC-CTTT-G-CC-T-G-G----C--AAC-A-GG---CG-A-T-C--G-ACCC--A---C-T-ATAGCAG-A-CGACA-C--CC-CG--CTAA-TGA-----A-G-AG-TCGTT-G---T-C-CTT-TAAGCTATGG---GG-G--G--TCCAAATT--T---C--G-AA---TTCG---TC-----A-GTCCG-----ACG-GATC-TGG---G-G-A-A------GGCCTCTAT---CG---GCAG-A---C-G--TC-CCCTGC--TC-G---T-CT-TTCCAG-C-AA-TGCG-C--C--AA-GC-TCGA--TAT--AG---A-C---TGC-ACGAT-GGC----ACACTAC--GG---CT-G--A---TGTTTC---AGGT-TAACTTA---GGG-T-C-T-AA---G-TGT-G---T--C--TA--GT--GCC--AGTT-CAGG-T--A-GTAGTC-A-ACCT--T-CGGGTGCGAA-G-AG-G-C---C-C-GTTC----TAG-A-T--AAC--GAGA-C-TCT---T-A--C--A-G--CC-A-GATGT--C--GAAA-C-TTC---GC-CAGC-GCGTT-GG-TT---GGACTGCAT-TG---GAT-ATA-CG-TCACTGT-TTGT-GC-CTGA--G-G--A-TA-G-G--T--G--T-ACT--G-ACGGGTCGGC-CC--A-CGGG--C-G--TTT-CC-GGG-AA--CCGAAGA-C-C-G-T-AT--GCTTCACA-G--TTAGG-ACCAGG-GATT--T---CGT-GACA-GATATCA-CCC-----A-C--T-A--TCGTAAA-ACCCGTA--AAGCCTCTC-CG-TA-GAGTTTTCCT-T-CTC-A-GTATGC-GGAG-TTGG--CGC--CG-CCC-TAC-ATAAG--TCC-TGAACC-C-CG-T---GG----TA-C-CCCC--GC-----C-TC-AG-CAAT-CTTG--AAGAGAGGC-C-CCAAA----TC-GGATT----T-T-T-CG-TCC-A-C---GA--T--ACC-T--AAGAC-TTACAAG-GTCG-ACTTAAC-GAT-ATGC-T--CAAA-G-CGGG-C-G-TG-ATAGCG-AC--CC--GATCTAA-C-ATA--T-G--CATT--AGTTGG---TCTT-CT-TCT--TC-TC-T--TA--C-----TCA-TG--GCCACCTTT-TGAG-GTTTTG-CC---ACAT-AGA--CTGGC-G--CGAGAAAC-GA---C--C---G-CCTC--GGAACC-AA-CG---ACACG-CTAGC-GGTGT-C--AGA-TT---T-AT-----GACTG--AGGC-T-TACACGGC-GTG-TTG--CA-CCGT-ATCAC-GCATCTCGTACGCC-AG--CTCTG-AAAT-GAGA-GGG--G-TTT--CT-C-CCA-AC-GCT--C--ACGT-CCTAGC-A--ATC---C--CC-T-A-TGG-GCTG-CATCG---TGTC--A-A---TTA--CTTTCA-GC-CCCA--T-G-CTCGGTGTAGTGT---ACC-C--C-TGAC-G--C-CCA-AG---GT-ATACTC--AAATT---TGAA-CTTC-GCCTACGT-AAAA--TG-TGCGT-TG---G-AACG-AGGATGAG-AAGTATA-G-T--TAGTAC-CA--T---CTG-TTTC-CAG-T-AGG--TG--GCACATC--T-CA--GG-AAA-AGG-AA--TC-TG-C-T-CTAGCA-GG-GC----G-AG--TGCCG-----C----AAAACAT---TG-TTTGTACG--AGC-AAGAATGAGA-CCG-T-GC-GG-C-GG----TTGGAG-AGGTAGG-GC-C-C-GA-TC-GCGT-CA-T-T-CTAATC-ATCGTA-TAA---GAATAC-CGTTCTTTCTT-T--CC-ATAC-C-AAGC-ACG-CACC--AGAAT-GAA--ACCAGACA-CTG-TATAT-CAAA-GTTGGA-G-A-GC-C-T-ACG-C--AACGC--G--CGACGTT-AGCATC-AT-ATC-CCTT--TAC--CA-CCGTATGAT-A-ACAA-C-AATTCG-GGTCGGTT-AA-GC-TG---AC--G-T-T--GGGGG-G-TAAA-T--AC-G-CT-GAA--A-C-CG--AGTA-CT-CCT-A-C-CGTTA-CCT----GTC--ACC--C--GCGT--TGGACGTTCACA----GCCTTTG-TAGAT-GC-GGG-G--C---TG-AGT-A-CC--AACTAGAGCTGTAG-TGTA-GCTCTGT-TTA-ACCCATGCT-GT-CCTG--GGA-TAATA-TAAGAGG-T-G-A-AAA-TGATCA---CCAT-G-ACCAAAATC--GCTTGGG--C-C---CCG-----GAC-GCTGC-GGACGG-GGGT-CACTC-------G-CTA-A-CCGGA---A-GACA-TC--C--TCTCGGT-AGGCC-C-TGAACTA-GAAT-T---C--GCTGCC-A-TCAGGTG--AC-C---TTC-A-T--GGTGAC--CA-C-CCGCGACTACAACTCGAGGACTAA-CC-CTCACTGT--GTTA-CC--CGC--CA--CTCCG--T--G---TTATT-GACGGAATGTCAGAT-CGAG-AG----C-CGTGT--GG---AA--CGGAT---CAGCTAGT-ACAGG-ATCG-TC-CCGC-GCAACTAGCGGTTT--A-GCT----AT-GGC-TGCTC---AGCTA-CCCGCTT-TG-T--AAGTGTG-TTA-C-CGCCTGAGTTTG--TGCA--AGCA---TCATG-AGT-GG-G-ACCGG---G--GAGGTG-A-GCAG-CT-TTGCGA---AGAAG-A-AGTA-GGCC-GA-GCT-ACCT-GACTTCC---ATAACATA-T--C-AC-AGA-CTATA---GG----TATTTCCTAC---GCT-CCG-GT-TTG-TTA--TTCACG---AATCG------GC-T-GG--TTATG--ACTGTAA---G-C--TA-GA-TCGCTTT-CGTTA--G--CC-AC-T-C-C----GG--T-GTGA-GAA-G-CGT--ATCTGTA--A-T--CGGCGGA-AGATCTGT-T-G-C-AGCAAT-GGAC-CGGGT-AG--C-TCGT-CC-A--TCTC-A-CAGT-TA-AAATGT---GGG-GGG-G-CGATG-ACCA-CCTTAAG-AAA-TTAC-AGCCACGCT-CACTCA-CTGCT----C---A---C--CCAAG-GCC--TC--A--A-----ACC-ATTTGGG-C-TC-GCTA-TGC-TT-A--CA--GA---ATC-A-TCGG-CTC--CAT-GCTTGC--CA---GGAA-A-TAG--AGT--CT--CGGTACC-----TT-GCT--C-TAATTT-AAG-TAG--AT-CGAGTCGCGCTTGTTTCG----ACTGACTTCC-G--TATATAAACC-AAT--AA--ACC--T--GATAGT---TA-AAGCTCTC---C-----GG-T-CT-AC-ACAG-C-G-TCCCTTC-GTT-AT-TGC-CGT--C-T-C-GG--AC-G-T-----CGCC-GGCTG-A-C--T-AG--GG-TCGTC-G-CGGAAGC-TCTA---AG-AACGGG---AC-CC----C-CC-T-TG---AGT-T-G--TCCGTGCCT-CCCCA--GGC-C--TCAAA-C----TCG-CG------GTGCA-GTAAT-A-CTCGT-A-GG-ATA-T---CC----ACGCAAGT--AGCCACAAAACTGAT-CGTC-T-AATCGAAC---CC-TTAAGC-GCG-AG-AT-A-TCCT-G-CC-GCAAA---TT-G-AAGCG-G---C--A-A-CCCTT-GT-CGCC-ATTG---TCA-G-CACA-AA-T-CCCG-A-C--GCCCCATCGAT--TT-C--T--A--A-CGGTCC-TAC-ACGAA--CTTAAACG-G-TCGGC---T-A-TC-GTG-ATCTCT-TAA-G--TAA-CTAAT----C-GT-GA--G-GGTCT-CC-C-G-CCTG-AACT--TTTCTAAC-T--AA--ACCTGTC-TT-C---TATA-CCCCT--G-G-GC-GCGGG-TG-CACACT-G-GACA----AATTAACT--ACTCT-GAAG-GT-G-C-CA--AAGG-TC--T-C-TT--G-GGTGG-TTTGC-TCCAAA-TGA--GA-AT--TCCCGGG---CCGG-CT-T--ACTTT--AGGTTC-GCATA-AC--CA--CCAA--CC-T-G-TGGTCGAAT--C--TAGTGCG-G-GCTG-AGCG--GCTCGAGG-C--TT---T--TAGAG--AC-CGACAAC-A-T-ACCG-GG-GT-GTT-TTGC-TTTCG-A-A-C-CGAA--CTG---GC-CAAC---TA-AC-G----A-A--C--CGT-CC-TA--CA-AG-CGAGA-TCA-CAT--T----AATA-T-TTG-TCCCATGCGT---TC-G-TTT-A-AT--AGG-CA-TC-CC-GAAG-TTCCT--T--CGT--TT---ACA-CTACC-TG--GCTC--T--C-GCT-TT--T-AGC---ACCAG-CCCC--T-TGC---CG--CGGC--TTGAA-T----GTC-CGGC--TT-T--GT-A--TCTAC-GGT--T-GCA-CC-CCAGTA-AT-GACCC--TAC---TG-A-TG-ACT-T-AA---TA-A--C-A-CAGGCTA-AGGTCA-AAA-A-----GA-A--CGGTTCGTCGCA-C-C-TTTCGCCG-GC-ACAGTCAACA-GCTGTCT-G-GG-TG--A-C-CAT--AGAC---C-ACGC-CGT-CGCGTT-GATAAAG--CAGT-A-T--TC-CTGAAGTTGTTTCG-CCAGCGAGAGT-C-ACGGCG---CC-CCACT-GCT-AT-CA-AT--ACT----G-GCT--A-ATCCGTG-C--CG-GAGACTTA-A-AC----TTTC--GTT-AT-TCTTTT-ATTAGA--G---TAGCA---G-A-C-CTCCTAAAGAT-----TG-TGGTA-CCCCTG-CTTCA--G--G--GCCTG-ATTA-TACT-ATCC-C-G-C-A-TGGT---GTTGCAGT--T-CTT-TC-ATGCA--GAT-GTGGGGCC-T-T--C-G----T--G--GG-CTG---CC-T-AT-C--GGT-GGGT-----TC-G-G-TG-A-GC--GAT-ACCTTCA-AACGTCCCTC-C-AC--CCC--G-ATGA-AG-ACA--GATCCC-CTTACC-C------TTATA--GCACC--G--G----TC--G-C-AC--G--TGT-ACCAG-TT-GGAAG-T--T-C---A-T-A-T-TC-CATGAC-TGAC-CAACAAT--AC-AC-AG-G-CTCTCCCCAG-G-GT-TC-GCTTAC--CA--A-TGAACACCCGAT---T-G--TT-C--TC--C-CT--GA--AATGTAT--GTCTAAGAA-G-CAA-CCCC-GC---CCT-A---G--ATT-AT-TTTG-CTA-C-T-G-CCCC---A-GATTGGTTA-C-CCGA-TG-TGC-GCGGATA-G-A---G-T-TTTG--A-CAGGGA---T-ATA----CCGATACG-T--AGGAG-ATGATCGTTT-CC-CG-TCCACC-AT--T--AC------C---A-AC-CTCC--GC-CCTCAT-C----AAA-GTG--G-AG--GA-ATAAG--C-G--
>SRR349943
--GT-T-GCAGAA-CA-T----C--AT-CA--GCGC--CA-T-C-GCAC-TC-----AA-TCT-TT--GAGTT--A-G--T-G-CCACGTGG---CCCGAAGTC-A-TGC----C-----T-AT--G-CAT-TAT-AA-CGT-AACTT-G-T-AT-GA---T---AAT-T--G----G--ACT-T-CT--TAG----GTTACGACG-A-AG-TTAACC-GC-CT-G-CA----TG-AACGAAAG--TT--CC-T--G-C-GCGTAG-TG-ACC-GC--TGG--AGTT--C-TA-TA--AT-CC---TAAT----TACCA-T-C--GCTGAC-T--GCCTTA--AAA-T-AT-TT-TATGATACA--CA-TA-TT-T-A-GT-C--GAG-CGTG--C-G-TA-TGGAT--CT-GTGTC-AA-GA-CCCT----GG--G-C-TCCCTG-G-C-G---A-G-GC----TGAT-T---GAAC----T-GC-T--TGC-C-G-GCC-TAC-A-GG-TCGGAAG-GC-G-TT-CCACTATG-A-T-T-TCT-GAA-GTGCAC--TGACACGAACTT-GG-----T-G-CC--GCGGTCG-TCGCAA---GGA-TC---AGGGC---AGC--CCC--AGTTCATG-TCCAAG--T-T---CGG---C--TT-AA-GTGCGGT--AT-T-T-G-GCTGG-C-T--GA-CTT-CG-GGCGGCATAGGC--CTCCGGC-GTTC-GGGA-GG-TA-CT-TC--C--ATTTAGT--TC-GATG--CT---CTTGG--C-AT-CGTGACGA--AATTT-CCC-TG-CA-TTAG-CA-C---G------CC-C-GG----T-CGAG-T-T-TTCTATG---A-T--GC--T-TT-CGT-AA-----GA-------CCCGG-C-ACGCCACAGT--AGTTC-C--CGCG-TTATC--CT---CCT-GAGC-AGGCCGCGGAGGCG-A---CGGCGCG-GA--CCG-AG---AG---CT---GGT-CTC-AT--C-CTGTCA-T-C-C-CAAAAGCTGA-CT-AAAA-GGA-ACTA--G--CGAA-T--T--CAA--TC-G-AGA--CT-C--C---GGA---AT-T-C-G-G-GC--G-TT--TGA-G-A-TGT--GTAC---GAGAG-C-A-C-GTGGGC---GG--GT-C-TGCGCT-CA-CATG-AG-GGCC-CA---AGAGG-C-G--CTCG-CGCC--C-CGCT-GAAA-CGG-C--A----TC--GC-CA--G-AA--G--GGGTA-TGT--GTC-ACT--T-AG-----ACC----A-TATGA-GG-CCACAC-CA-GC-GAC--GG-TCCT-GGGT-A---G-G------C-GTCA-T-AAT-GA-CGG--GC---GCTAG-GGTAAGA-G-G-AT-CCT-CG-T-CCAGGCCGGC-C-CCTAGTG--C-GG-G-GCT-G-AG-A-CT-AC-AG--GGGA--GTACG-ATCCAATATA-AATGACTGGGC-CG-A-G-GCCC-GAG-ACAGTAAA-C-G--GA---CATAA-CGGAGACTC--CAAAGTA-TGTT-GATGA-ACA-G-GA--A-A-TATTCTA-AAA-G-CAA----AA--CA--TG--ACG--TCT-CGTGAA-AG--GAC--TGTAGT----G-C-T-ATCG--C-ATGG-ACACGC-ATG--TG--A------G--GG--GAACGG-T--AAACAGCCG--C-GT-A---G--A-CTA--GAGG-AATAGT----GCGC-A-AA-GG-CAT-CTTGA-G--TA-GT-G--C--G-G-AT-T-GA-T--T----T-CGTTTT-G--TTG-TCT--GGAT--T-AC-CG--A-G-A-TATGCAG-TGGAATG--CA--GT-TT-AAT-CACC----CCAAAGG-A--CTC---T-GA--AG-CCAGG---CT-GCACCGCTTCGAG-G-G--TAC---CGAA-GT---ACCA-CA-A-G--A-G-A--AAC---TC-ACCT--A-GT----A---T--TTACCCATC--CAGCTA---A-CACG-C-ATCC-T----TAAATAA--G--TCAA--TTCT-CG--T-CGAA--T-T-TTCG-A---TCTCTGA--TAC--T---TGTATAATT-GA-CATAT-G-C---C-G--GG-CTTGTT-G--T-AG-CGG-CCG-AGTTAGGGCATA-GTT-T-T-----ACT--A-T-AACC--CTTG-CTATGCA----ACGG-C--AAAG---ATCACG-T-CGT-CAT---C---CA-CT---T-------GCA--G-C--CGGGA---C--GTGG--TTT-CCGG-CCGA---CGTG-A-GGC-GGCT-C-AAA-AA-G-C-CGC----TCA-----G-GT-C-ATT-TAG-GT-TCG-GT-CCG-G-T--GTCC-ATT---C--TT-A-TG-G--TT---G-CA---CCTCG--GG------GG----AC--TTTAG-C-AG-T-G-T--T-G-AAATAAG-AT-TC----CGTC-AC-CT-AT-GGAACG---CA-GCAAA-ACTCGTTAGCC-C-CCGG--A-TGA--GGCCTG-AACA-C---AG-C-A--GC-AGT-AGGGCTTA-TC--CC-AG-C--ATCG-TATCC-CC--C-AT-CTGTA-T-G---GCA-GT-CAT---CTA-ACT--CAGTCC--CA-GA-CTA-AT--TC-AG--A-G-G-G-T-C-AGAGGGA-CTA-AC-ACG-AGA-AGTT-T-C-AAC--GTC-ACTA--GC-GGC-C-T-GT-CATGCAAC-ACCGGGTACGGTT-T-TG--CCACGCGAGGCCG-TCGCA-AC--CTC-ATC----A-C-G-TTCGGGT-GCGA--CG--GC---TCGCG-GC-GA----CATACGC--ACGACATCGG-C-TTGGA-GT--TAG---GG-G-T-C-CATTAG-T--A-CGGCCT-TTGA-AC-GTT-TA-TC-T---T-AAGT---CGC--AT-TTG-TT----GT-A-A-TG-GA--C--TGTAT-TT--GTAATG-A--ATTA--T-CT-A-C----CG--A--CTCACGAGGG-AG--T--TT---A---T----T-C-A-A--A-GGT--C-----CCTTCGC-T---T--AAA-------G--G-GTTC-TG-C-CGC-----GCACCC-T---GAT-C--ATGG--GTGC-TGGC-T-CCG-TCACCTA-C-G-AATCAT---A-C-C-G-AATAGAG-GA-TAA-T-CC--TA--T--T--G-GG-GC-A-AGC-GAAAAAA-T--C-C-CGGCGCTGATGATG--AA-AGTAAGAA-GA-ACTCCGTGGAC-G--CG--TC--ATT-A-ACCA-C--CTA---CTG-GAT-CC---G-G--AT-CTGC-T-GT-G-A-TC--C---C--C--A-AAG-A-ATC-G-AGGT--G-GGC--A---GC-GA-G-GCCTG-CT----T--CT--------T--CACTG-CCAA-G-----GTTAAT-C--TCAC--T--T-AATCC-ACC-T-AACCCAAAAGG-AA--AGGAGT-ACG--CG-TA--TT-AC-A--GCGTAGT---GA-G--C---ATCCAT---A-T-TACC--ACA-GC-AGC--T---GCGCGTTC-CAA----GGATAGCT-G-CACGCGAG---GTT-ACTT-CGGCA-G-G-C-ACTCCG-AGCGGAGC-TCC-TT----GGCGTGA-A-GCG--GA--A-CG-G-T-A--TCCG-TA--CG--GGG-CT-ACGA---CCTTTTTT-CCG-GA-AA------T--TCCT-ATCGTCC--AA-C-G-GCA----AC-C-T--TG--ATCAGA--C-GACA-TCG-GAC--A-GATAT-A---T-T-GATCATG---TAAAC--AACCT-GT-CTGCAA----C---GCAGAGCCCTC-ATACTCTCTTC-AA-GA----TG-T-T-TTC-CTTGCCAT-T--A----------AT-GGG-G-T-CTA-GACATTTTG-AAG-T-CTT-A-TTAAACG----GGGC--TT---GGTA--GAGTC---T-GC-TT-GGCCC-GAC------T--GGCAT--T---CAA--A-A-C-GT-ACTA-TCCGGA-C--CCTCTC---CATG-C---T-AGTCTCGAAA-AATCGGAAGGG-TAAAC--AG-C-GGTTAATGA---CCGCGA-GCC-T--GAA-CAC--AGTC---CA--G--AC---ATCCGACCT--A-AT-ATTA--GT--CGGC--GAT-CTCAATGATCTCA-CGCCC--CACT-AG-TG--C-GGA--C---TG-GCG-AGAGT-TAA-TAGTGAT-GTGTAGCTTC-AA--TGTG---C---AT-ACA--ACTCC---C--TACTCGAAC-CGA-A-T--TAA-CA-GTC-GGGC--CGCG--C-CAACAAAGGTTAAGGTAC--G--AGTCAC-AACA-A-CAAAATT-AC-C-G-TA---AA--TC-GCT-G---TC--C--C-----ATC--A--TG-A-GA----A-A--T-G-G-AGGTGT--AG---TA-GTAC-GG-G-GAGTCT-CGAA----A--A---T----CAGC--C--A---T-C-CAAA-CAG-C--G----TG--ACAGTT--GGT-AA-G-CCAGAAC-GGT-CCAAGTA--C-CC--GATAGT-CA--C--T--CACAAG-T-A--CA-TC--TTAA-C-TCGTAA-ATG-C-GGA-C-AT--T-A-AA-T-CC-CAACTT-A------TAT--G-C--ACTT-A-G--C----AC-G-CTT--G-ACGTC--C-A-CTCGA--CC--TCTGG-C-A-C-ATAC--C--CCTAAAGT-G-TCC---AC--GAT-CACC-GATGA-T----CGAC-TACATA-A-GA--AGACACT-ACA-CA-GG----ATT-GCACGTTTG-CT-AGG-C-A--G-CTC-CG-GTAA-AG-TGCG-ATGA--CG-GA-AC-ACC-G-AC--TA-AACAGT--CTA-C-T-GCGG-G--GACAATACATTTGT-TATC-ACTC-GAGT--AGAGGC--GCCTAGG------C-GAC--AGGAAATCA-AGGC-GG---G--TTG--GA---A--GAA-GGCGTCAT-GTCACAT-GGC---A-G-GG-AC-AC-----A--A----AA-GAACTCCT-AAT-CA--GTTA-C-CA-C---G-CA-T-CA-G--T-C---TTTGAC-C-CCTC-G---CA-C--AC-GATCTA-CCCATC-GC---AAC-T-GCAGG-GGC--T-G-G-GT--GAACATTA--C-TT-TAAT-A--TCAT-G-C--GT-TAGTCACT-GCC-G-G-C-CGCGACAGATC---GTAA-AT----ATGAA-AT-TCTAA---C----G-G---A-AGTGG-A-CC--TCGT-GGGCTGGG--GAAACTA-TACGT--GGC-T-ATG-A--CG-A-GTAA--AG-CACGATTACGCCGTT-TCTGA--C-TT-CAT-CGTG-TACCA-G-TGAAT--AT-T-----TC---CC-GGT-CAT-T-GGAGCGAC--AT-TTTATGAGA------AAG---GT--CTGC--CTA-C-T--CTA--AA-CA---A-GTGCG-CACCCCG-AAT--GTGACCCGG--GCAGCA----C--ATC-TAGCAATT--A--TTC--TAAAG-AAAATAGCACGG-C-AGC----T--ACTG-AAA--GT-C--G--G-T-A-GGCCGA-TCTTC-AC-------GG-TT-T-A--G---AGCCCC-CC--GCCGAG-GCGGG-CGGCAAT-GTTCCACT-GCAT-CGAA-AGA-C---A--G-CCCA-C--A--AG-G-CCA-A--T--CGC-TCCCAAA--CGC-GGTTAG-AATT-TTCGG---T-GTTTAT-T-C-C---T-TTAAC-C-----G--TA--CA-ATTAGA-G----A------T-C-GTCTACGATGT--G----T----GGTC--TA-GACG-A-TATGTTA-AA-ACTGCCA-GCAGGCCAGC-CACACAG----GT-C-TTA--CACG--C-ATGA---CGACGCA-G---TGAGC-TATATTGAGT-CACGTGCCA--G--G-T-CATTGAAG-GGGTAAGGGGT-TCCAG-A-AGCG-AGT-TG-G-GCT-AATGCA--ACCACTCAG--CC-TG-T---G-G--T-TC--T-G-GGAA-TA---CTAT-AT--CC-CT--GCAA-GCTGG-TA-GCG--GTTTCG--TT-G-T----G-TGCCAGGGAAAAC--TG-----TTCGG-AAAGT-GA--CGA-A-GAACGA-CAC-G--C-AC-G-ATA-CC---ATG---ACT--T-----A-AAT-CC--G-T--GGTA-ATCCGACTC-----TCG-------GGG-GAA-GTTAA-T-AAA-GA-GGTGCAAC-TG-G-GC--TGTACAAGA--T-CACTGTT-T-ATTGGAAAG---TCAAG--T----G------C-ATG--A---AC--TTA-TT---CGTCAC-GGCAG--A-ATTG-TG--TAAT-GCC--G-AG-CAG-GCA-CGG-CACA--GCGTGGG--CATCGG-GTG----A-G-GA-GCG-C-GCATCGT-T-G-AG-CAGA-GA-AG---AG-CGGTG-GGGAAA--G--GACCAC-T-GT--TAAAACT---G-TCT-C-C--CCGA--T-----CT-TT--TTT-CT---GCG-ACG-TCC--GGTA-T-TC-A-TG---AG-CCAAA-GC-T-ACC--A-TT--GGCG-CAT-G--A--G-TTGT-G--C-A-C-ACGA-T---ACGCGGG--TTCATCGAGCAG-A-T-ACA-C--CC-C-TTT-AGA---TA----GCT-ATG-ACT-A-GAAATG-CCGG--------C-GCGA-CGGT-TAG-GAT---A-TC---G-TTAT--TA-C-AG-TT-G-AGA-CG-ACTCA-----AT-GAA-TCCG-A---------GAT-AAC---ACCGAAAATA-AGA--A-AATAC-T-GAGG-C---AC---A--CC-ACT-T--AG-TT-GCGC-AGT-A-TACGAT-TA---CTTGG--G--C-TT--AGAA-TCTT-T-A-TG-AG-TATATGGCATTTC-GGCGG--T-A-TTC--AT---GTT-A--CTAA-TA--A----GC---CTTG-G-G-G--TTTGAACCGGCG-TCT-ATAGGGAGTT-CAGTTC--CTGAC--T--TG---CCA--CAG-GAA--T-TC-CAG-ACGACTG-GTCGCAGATC---AAAT-CTGCCTCAAA---AGCGC-AAAG--ACGCG-TGGAGGGG--T-C--T---AAAC-AA--GTACC-CA---GGTAC-G----TAC-C--GA-T----AA-AG-CCTGCT--GGT-ATGT----TC-T-TCCAAA-ATAT---CG-C--GT-GCGACTATCGCC-T-C--C--G-TGCACGTA--GTTGGCACAC-CTTTAC-T-GG---A---T-CTTCCATCA----AGG--CTCCTTAC-CACA-C-TTA----AA-T-GC--CACGCCAA-ATCATTG--ACTGTTGTACTCAGT-TCAC-ATTC--C-AG-CT--G----AA---TC-TT--G--AG-GTG-AT--TC-GTC-CGT-GCCT-C-CAGGGCA-A-TT-TT-C-TCTAGGG-CCC-TC-C-G-GTATACA--C-GGTGACCCGGT---GC--A-A-T----G-TC--A--GGG-CTT-CGG-GC-TCC-GATAT-GCCGCTAGA-GGTGC-C-TTC-TCC-GC-AA-AG---CGG-T---CTTTG-ATGC--TGGGACA-A-TGCAAC-GACCAA-AATTT-TGTG-TGGCG-CTA-AATTGTA-TA-AC---ATGCATCG------C-TGT-GGA-TTGC--G-G--ACG-AATGGGCC-CA-AGATGCGCCGG-GTCAC-CT-GTT---GC-AA-G-G-A-GG--A-CTG-AC-A-CC-CCGGG-GCGC--TGCAC-TCTCGCGACC-AT-GT--GG-A-G-GGGGT-T-CT-TGCTTAGATACGGTCCGCCA-C-GTTGGGCC--ACA-----CGTGGA-G-GC--CAA-TC----CAC-A-CA-T-GC-AA-GGTGC--AGTTG-G--A---G-AC---T-C--G-T--C-T-G--CTCTCT-A-TTG--TATGA-AC-AGGC------GT---ATTTT--C---GCT-TCC-A-C-G---A-A-CAA-GGT-CG-CGCCATT-TTCAC--G-TCAGGAT--TC-A-AAGG-AAGAGGTTCC--GCCC-A-C-GT-A-T-CGCA-CGGCGGAGAG-G-----CGCT--G--GTAC-C-G--TGCCCC----GAGCTAT-A-C-TGCGTAC---TGTTA-GG-AT-CA-C-A-T-GAT---AAA-----AT------A-CATCT-AAGGCTA--GG-GG-CAT-A-------CACCCG-CGTG-T-C-CT-AGA--ACG-AT---CG-GAA--CG--G-GA-G-CAA--GAGTTT-C---A-T-T-GACATG-T-GACAG-GGATCGCC--GGCCTGACCTCC-T---AACC-T-G-CC--TGGT-G-AGCC-TCAA-CGGG-GTACAATCCG----AG-TC---ACC-T-C--T--ACA-AG-AGCCC--ATT-CC-A-TC---A-----CTC----A---TC---G-------TC--C-----T-GT--C-TT--GAT-C-T-A--A----C-CG-T-G-T-T-ATT-T------A-A-----C----A-TT--CA-C-C-G-AACA----CTGTT-ACGGC-G--C---T-CC-A-C--TAT--TT---GGGTTCA-G-A-TGT--T-ATC-GCA--CTGG------G----CTA-TGGGA-T-T-GGC-AACA-T-AAGTCAAAA-GA--CG--G-G-AT-C--C-T--T-G-A-GTA--C--A--CACG-TGT-G--GAT-A-----CGG----TAA--TCT--ACG-A-AACT-AAT-G--TCTT-GC-AGT-G--C--CCAAATCA-GGGT-G-T-TT-A-TAT---T---TCCG-GAG-ACA--ACC--ACTTC-GA---GT-G-G-T-TG-CTA-TT-AGCGTT-T-A--AAAGTTG--T-C-TGT---T--A-----TAACG-A-----T-GC-AAC--G--GTAG----G-G-GT-G-CTCAGTTCTATGAAT-C-CC-----GCG-TGA-CGTGGGTGGCG--GTCA-AAGTGC--CG-ATG-TCGT-C-AGT-TA--CT-TG-ATG-CC--G-AA----A---GTGAACT-CAA---ATC--AA-CG-A-AA--C-A-GTGTA-A-CATTA---GGA---ACGC-T--TCGC--C--GGG--CG-C-----C-T--CT--TA-GAGCA--AATGAGGG-CGTG-AT-CG-CT-AG-CCAT-ACG-AG--GAT-T--GTGTTAC-C---T-T-C--TAA-GCG---AA-CC-G-G-GGA-CTCA-AA-GG-ATAG-GG-TGAAT-AG-AAC--GC--CTTCA-C-TCATG-CGT--T-A-A-CG-G-TG-CTG-T-T-ATAA-TC-T-GGAT-A-C-------CG--TAAA-A-G-T--ACA---GAACAC-A---A-CC-GTTC-GC-ATC-G---------AC--GCAACAC-T-AG----GCC-A-G--C--AAA-GGA-C-C-CAA-T-C---------G----GTG-AAGAA-C-A--TTGA-TCA-ATCAA------T-GA-TA--G--TA-T-AG-A--GTGC--ACC-AA--CT---CTC--AA--A-----T--GGC--A--------C-CTGGTG-T-T-G-T--C---GGTCC-C-CA---A--CTCC---A----C----C------AT-G--TGAGT---------C--T--C--A-T-AGTA-ATGCC-TTAGA-G-----G--G---A--T-CG---GT-C-AG-G--C-A-GAC-AA-TGTGTTA-ACG-CTA--G-CTC-GCTG--GA---A---GACA-----C-TC-C-CA-G--GG--TTAC-G---TC-A-A-GT-A-CAGTC--CGG-AT-T-GGTG-AGG---AT-GC-GCG-AGGCT-G-CAAAACG--C-GG-ATCTA-GAATGTC-CT-TGTGT--A--TGGTC-TGA--C-C---CCATC-T-C--GT-TT---CCGT-A--TCCTC-C-CTACT----CC--T-G-AAA---AT----GGAT--C-A-----ATA---G--C--C--A---CAGGTTGCGCGACTGCC-AAAG---GG--CCTTC--A-GTA----C-CTAGA-AATAAATTCTGC--A-G-TGGA----CC----CAG-T-TACAGGGGAT-G-T-CGGTTGGGGC-TG---A-G-G-AC--AGG-GC-G-----AACTA--GT--A-T-TTGTTA---TTGGT---T---CC-CCAG-CGGC-GC--T-GGTCATAACA-G-TAA-T-C-CGA-T--GGAT-T---G--A-A--GT----GCT-TTGCAAGC-G--ATG-AATTAC---G-T---C-T--T--T----ACT-----CCGCTAG-GC-TGG-TAG-GAGTGCC--GGGTT-C--GCA-AC-A--GC-GT-TCC-G-AAG-TAG-C-G-G---CGG-GG-CCC--CGG-G-ATCCAC-AAGG-GT-T-AGAAG--T-CG-G-GCAGT-TAGAT-G---CGT-TTGC----ACGTGCC--ATACC--GC-AAGGA-C--G--TGAATC--GAC--G-A-CG-GG--A-CAGGAGTTCGG-A--ATATGCAA-GG-CG-GCGTCTGC-C-A--C-AGC-ACTAGTG-GG-A-ATTCTTTC--AAT-A-CC-T--GT-C--CGT-CTCCCT-GACGG---AA-----G-AC--G--CAG-TC-ACTGCT-A--CCTCAATTATCTGTAC-----ATGAG-T--A-G-T--AT--C-A-CTGGC-TC-AACAG-AA---G-AGCCT-TCCGACCGCCCCC-CTTCTCCTC-AG-GT-GTACATG-TAG--G-ACA-TGTACACA--CTC-T-TCACA--GTGCGTTC-TC---TT-A-GTAAGCATTGA-C--ATG--GTCAC--A-A--GAATGTGA-----CCTT--CT--AGG---ATGGC-C-T-G-TGCTAAGTAC--TTT-GTGCCGGC-GGA-G-AGTGCT-CTAC-CGCG-TAGTA-AGTTACG-GTTAG-A-AC-G-C--A-CG-G-T----T---GTA--T-CA----G-AGCT--TCGT-G--AA--TTT--GTACC-GATG-ACGAAAT-AGCACAT--C-CGA-AT--AT--G--CT--T--CT-CTGTTGC-AT-A---A--CTGGACACCGA-ACAGA--A---A--A-TGCGAGTCG-CTGGGCGC-CGA----G--T-GTTA-TGGGTTACCA-CTAG--GATG--G-A-G---CTA-GGG-TT-AT-GGCCT-TTCGGGTG--CCGA---C-G-A--CTG-T-ATA-T-AG-ATA-AACA-C-T-GCG--CTA-GC-GT-C--AAA-ACCAG--TC--C--CTTGT---GTAT----AAGGC--GACC--T-AC-GG--C-A-AAACACA-CAGCCAGGCCG-AGATGA--TT-AT-TATAATT-TG--C---AGCGC--CACAT-T-T--TTT-GAA-TCC-GCC--CT--GAGATGC-TGAACCACT-CGTGA--ATC-GTC-TAGGCAAAT-GT-AATC-TC-GC-G-CAA-TCC-CATCT-TCA-ACA-TA--TAGGC--CAATTT-CCCGCA---CAAC-G-ATCCGATTT--CG-AA-CGA-GG----TAGA-TCGAA-T--CGG-CAATGTT-TGTC--TC-GGA-AGATT-GACCT-T-AA-A-TGGT-GA-ATGAACACGCTAT--CGAATTGCC---GT----CA-AGTT--GGGGAC--A--TCG-C-G-TC--GA-T-ACG---A--A-AC-A-G-A--C--TTCT--TCCGTG-CTTTTA-T-CA-GA-CGATGTTGATG--C-GACT-GT-TCCGGCG-ACAAA-GCA--C-TCGCTAGG-GCGGC-CTCGGA--CT-TTCGGACGGTAACTG--ACTCTAA-CTCAGGA-----CCGCT-G--GA-GGACG-AAAT---TT-CAC-ATAAGCTG-G-TTATA-TTT-CGGCCAA--C-C--C-AA-GG--AT-T--CT-TGGTG-GG--GG-ACCT-GCGAGTA-CGG-GG--GGGTT-C-AGCTATTGTA--CG-TT-AAGGTCGC-T-AAT--AG-C-GCTTG-GCA-AT--TGAA--CTCCTCCC-TCGCTC-CGCG-GACAA-TTTTC--TG-T-GG--GTC-TTTGGTGAGATGC-GG-CTAGT--AA-TAC-G--CC-TT--ATCCC-AAGC-CC--A--CACTCTA-AGA-A-TAT-GTTATT--TTTGA--AC--A-CGTGCTT--TG----T-CCGAGGGG-GGGTAAAAT--C--C-TGT-A-TG-T---C-AAGCAA-G-T-CA-AA---GCTT-G-G-AC-TCGAGTT-G--TCATCATC-GG-G--A-TA-TAG--CG-GA-GCGCG-CTTCAT-GTGT---TC-GT----TT-C--GT-AG-ACG-AAAG-G--AC-CCCGG-TGCGG-TCCCTCTTGAA-G---T--AA--A--TGCT-TGGGGC---GATT-CAC-CGC-T------C-CGAATAAG--T-G-G-CGT---TTGACTCCTG---CT-T--C-GAGGG--AGCA-GCTAAAA-CGG-GGG--G-AAC-AGCC-GAAG-G---T--AAGGCGTAGATAGG-ACT-AAGA-GAG-A--TAA-G-GA-CGTA------C-G---TCG-AAGCTGACCGTC-ATCCGAC-G-GGC-T-----A-AGCGAGCATTGT--AAG--AGT---TCTT-ACA-TACG-C-C-A-TGAC--AAA-A-ACA-CTTCATT-AAA-A-C-TA---AG-CC-CAG-A-C---TTTAT-G----A--ATCCC-A-CC-A-G--G-A--CG-TC--ATCTT--A-------T-CGA--AA--G-AAA-A-C-TT---AC-T-CG-TGTAATA--GATG---G-TA-ACTCC--CGCA-------A-T-A-C-AATTG-G-T-CGTAGT---CTTT--GG--C-CT-AGT-A--AGAG--ACC----AT-G-G---G------AA-T-G-GC-CG-CCATTCACG---AA-GGATT-TAACTT--GCC---A---C--GC--C---C---CA--CCGA-CG-AAGGTCA-T--CCG-CG---CT-A-ACGG--T-C-GC---TT-T-AT-AG-----G-TC-C--A--T--T-GC--GG-G-T----A----TT--T-AC--GTCGTCCCTT-C--A---T-AACC-C-A--TT-AGCCC-AAG-C--G--GGG-TGGAAGC-A-G-CG-G----ATCT--CAT-AGCA-CCA---G---G-A--G-TAAAC-G--C-AA--T--T-CC-CG-CGAA---C-CT--A-AAAAG---T-AG-C-T--GA-----C-T-AC-CCCATAAACGC-T-CTC-T---TG--TG-GTGC-CTA-G--T-CCC-AA-----C--A-CGGTTTGGAGA-TAA-T-AA-TTC--C---A-A---ATC--C-TACA--CTA-TGAC-CTC-TCT--TGCT--TCG-TCTC-TCACTAAAGATC--A-A-C--TGT-T-AAAA-ACGA-G-GCG--A-GCCGAACC-AC-A---GGGA---TG--TCACGGAT-A-TAATTTTTCGA-CG---CTA----TA-TT-CT-GAT-T---A--AGCCG---CG-CG---CGA-TG-CTAC-G----AAGATG-ACATAC--G-GATGC---GCATC-T-AT-TG---G-ATGC-ATA-A--C--AA-ATCATGACC-TGTCCGGC-G-G--ATA-GACT-ACT-ATC-ATC-ACCCGC-GATCT-G-A--CA-TA--C--GA-T-T-GG---GG-TATGACG---A-AGT----ACTATTAC-T-GGC----CTAT---AA-C-----CG-CAAACAGTATTA--TG-ATG-GGTTGCTTGTGA--T-CG-C-GA--TCGCGTT-AGGCAA-TG-G--G-TTTGCGGG-G-CCTA-TGCAT-AA-GCCACGCG----TGCC-GG---CCCC-TGTCC-CT-TAAGGCCAG--G-GT-G-TTGCA--T-G--AT----G-T-AGG--A---C----TA---GG-CC-C---T-A-ACA-T---A-A-GT-G-CTAG---TGC-C-A--T--T-C--TG-T-T-GAG---T--C-G-TTT--G--CGTTCA--TA--C----A-G-T-TCGA-CCCC-G-G-CG-GAGGC-G-C-G----CT-TCG-----GAAA--G--GAG-CTG--C--CA-GAGC---GAG--C----CTT-C-AAC-GG--CGCGC-CTGGGAT-TC--A-TT-GTGC--AT---GTTAATC-TGCCT-TGACATA-TGTGGA-GCTGTCGCT-TT-G-TAAAT-A-CAA----CG-A-C-G--G--CTAG-CCTTGG-T--CATACG-TTATAG-T-GAAGCG-CTACC-TA-T--T--CCCA--A-AGA-----T-TGCTG---CGGAC-CAATGCACCTA---ATC--GCCC-CCA-A-C-GTC--GGG-AC----GAATTT--CAG-AAT-GCTTCAC-CGACG-C--GA--C-GTGC---C-T--AAC-TGCGT-TCTCCCAAATC-TTACA-A-A--AA---TCG-GCAG--C-ACGT-CC-C--A---GCCAC-TAA--C-A----G-AAA--TCCT-A-TC-CAT-T--GGGGTAGAATC--TGCGCCG-T---AT-TTCGGCG--CA-C-AG-AT-AATTGGCGAGGTA-CCC--TA--TAAACTCTT-G-C-TG--TA------A-C-CAC-----GC--TA-GG-A-A-GCAGGCT--GG-GG-AG--GA--GA-G-AGAC-GGCA-C-TGTCT-TG-GCGTA-A--TTCG--C--GC-GGA-GACTT--TC-CATC-A--AC-CCGGA-T-ACGA-C--T-GTT-GGTCAGC-CTGCG-----ATGGCGGA--AGCA-C-T-A-A-GG----C-G-GA-AGCCG-CCAA-TAGTGTGTTATAAAAAGACTGCCA---T-T-GAGC-TCGGAGCCAAG-AGA-GT-T-CC-ATGTGCA--GA---GAAC-CCTTTC--GG--A-CTCGACCAAGACTGTCG-CA----TTC-------CC-T-A-GTTTG--CGGG---CAAGGG--AGTAAT-AC--A-A-A-ATA-G-C-T-AG-C-CGAG-C-T-ACAA--TGT-TCC-AAGT-CTTCGGTGAGC-GTGTG--TT-G-GACCGAC-TA-G--GA-ACA-T-GCGG-GGGCT--AATGCGAAG--GTCGAA--T-T-CCG--TGAGA---G-G-T-C--TTT-TTCGA-T-TTT-GA-A--T-G--CA-C-GC--TAG--GG--AT-C-AGTT-C-AA-A---AT----TT-CTCATTGATGTGTTGGGC---GTCAA-GTG-G-CAT-GGCG-TA-GG-A-ATTGA-TA-CTCCT-AC--G--CATTA--AC-TGTCCCTA-G-AACAGGG---GGCCGT--ATG-C-AGAC-AAA--TGTTACG-T--GT-TCTC-TG-GCT--C-AA-C-CTGTCCCC-TCAATATTTCG----CCGAAGAA----C-A-C--GACGGCCTGG-AGAA----ACGGTTACTA-A-A-TGGC---AA-T-GATTT-A-ATACT-TAA-GTCGCG-AGCCT-AACG--AGAAG--CG-GTTCTTCG-ATGGCT-TTT--C-G-T-G-G-G-TTATA-AGTCT-G-A-A-CA--CCAGGGCATCCCCC---C-GG-C--G--GA--ATGT---GG-T-CC-T-G-AA---GTCG-GCCACAG--TGA-GGAA-G--T--TCTA-T----G-GCTAT-AACA-TC--AAGCC-GCAG--CTAATACT-ATTC-A----GCAAAG-AA-AAATG--T---T-C---AGGG-G-TTTCGGATAATTCCTCT-GCTG---TA-TCT---CAA--TAT------TG--ACAC-C---TCC-ATA-----GT-T-T-AA--G-CCAGGGG-GCACGTA--GC-AA-GCTGACTTAGTC-ATC--TATC--G--GTTCATCATAGA-A-GTT----G-A-C-T-TAT-GCATTTGGACCA-TTCCCAGACCCTC-T-AAC-GTTAAG-G--GTTCAC-CC---TC-TCTCTT-G-TA-ATTA-CTT-G-G-AGGTGCGCG-C-GCG-AG-ATTT-G-C--TTGTCTAGCA--CT-GC-A--CGTT-TATTG-AACC--ATG-T-A-CGGTC-TC-CGAGCC--AG-C-TGAT-GTGAAACTAA-CGAGGTTAA-A--CCAAT--GT-ACAG-T---C-G-TT---AAAT--TTGGC-AAG-CT-AGCTAAT-----GAC-A-CCACTA--GG--A--A-CC-G-A--A-AGCGAC-GT--CAA-CGA--C-G-T--TT--G-AGT--ACTC--TCC-T--C----T-GACCC-T-G-AC-CG--T-GC-ACTCATCTT-CTCTTCT-CC---GGA-T-CA--CGC-A-C-AC--GGGTG--CCCT--GAC-AT-G-T-G-G--ACGA-TTG-TT-G-GG--TTT--CGG-G-CTTTT-T---AT--GG-TT-C--GTTGCC-T--ACGG-AGG-TAAGACTTACGTGC-TT-AGGCACA-A-GTA--G-AG-AT--ACCA--T---GCGGCTCAA--CGTTGCTCGTA-CAGGA--TACA-GT--AGATAA-G--CG---CCCACT-GCA--GGT--CT-C-TA--CT--GA--AT--AG-T-G--C--CC--C-CCCGT-T--GTGGAG-A-G--G-CG--CTAATT-GA-CGGGGAC-C---GA-TAAT------G--CGCTGA---GCT--CGCTAGGG------CACC-GAGGGTCT--TGTCG-CTG--TCGATG-AGC-TGCT-ACTCG-ATAGC-ATGA-AC-----T---TG-GTGCAG--CC-CC-AGG--GAGTTGTCGT-AGCC--C--A-A---TCC-TA-AATGCCAGGCGCGG--ATAAGCTCGATGTG---T-G-A---G--AAGG-CGCC-CG-AACA-GAGGAATCAA--TA-G--G-GAC--AGGT-TAGGAT-T-CC--AG-A-GGGATGCATG---GACCGAGACA-GGAGT-A-GC-GCGTTAGAGGAC-CCT--TGC--TG-CTGGTAC-A--TT--TT----C--T-C-CGACTC-GA----GA--C-C---CCTC--CC------TTCT-A--AATAA--A--T-AC-T--TT---TC-G--CA-C-AGCT-CG-GCA-----ACC-TTATAG-T-CAC-C-AG----CT---CGCCTC-ATT-GGGC-CGGGGC-GC--C-AA-AATG--GCA-CACGGGC---A--G--A-TA-GCAA--A--GGCGG-AT-G--TA-TATGA-GG-C---AG---A--G-TT-GGA-GT--T--CCGAGG----C---CAT-TGG-AC--G-C-CGG--C-A---ATGGGTTGG--CACA--G--G-A--CT-C-ACTGTACGAGTT----GA-GT-GA-G-G--GA--GGAGGGA-A-TT---G--CAAG-G-A---CCG-----CC---AA-G------A-A--CTC-CG-TG----CGG-AGGAA--CC-T--C--G--T----T-TCT--CT---CCTAA-TTT--GACAAGGGT-GC-T-GTC--CTAG-AT-TA-CCTTGGG-C-C-GGCGTTTC--G-C-GTC-AGG-CCG---A-A-C-TGC-AT-A-TT-C--T-GT-T-AT-AACG-GACTT-T-C-CTA--T--GTTA-T-T-CG-TGCATGG-CG-CAT-GG-AGACG-T-----ACC-A-CCT-AC--GT-AAC-AG--C--CAA-ACCG-GCAC-AG--T--GA--G-A--C-G--G-C---AT-TC--TC--CCT-G-ATC-TGT-A-----GTCA-GCC-AT---GTT-CC-GGC-ATGCC-AGCTTCG-TA---TACAATC--T-CATCG---G--CTTGG-C-T-TA----AC-TTAG---TATT-C---CG-G-GGTCA-TT--G-T-----TCCTA-GTCCAG---TG-CGA-T--C--TTA-TG-ACAAC-G-A-GGTAG-C--CG-CGAGTCT-G--AGCA-C-TGAC-CTAAC-A-T-GT---CAC-CCAGAGAGTAA-CT-T---CCA-TG-T-GTC-AGCAGGCCTAGCTT-TGTGCTGA--TA-ATGACCGCCAC-A--AC-GGC---GT-ATCG-CG-GT-GC---C-A-CTT-AATA--C-AGCACGT-G--A-GT--C-TCTCA-CGC-TTAC-------ACT----T--TA--GT-A-G-CGGTCGAGC---TCTG--T-T-CGGGG---A--G----GAAGCT-A-GCCAGT-AGTTA-C-CAAGG-GGTTA-C-AG-C-TAT-CG-A-G--AATCGGC-CTCGGC-T-AAGAGCTGG-TGCGACT-T-A--A-AT-CAAA--T-AT-TGA-T-T-G-C--GACGCA--AC-CTC-C-T---AACA--T-A------GGG-TTA--CC--CCGT-GCA-G-TG--TAC-G--TA----AA---T---A-C----GC--AC----CCGATAC-CAT-AGT-GT-A-G-G---C---GAC--C-GAGAGGTT--CC-AAGGAC-GA-A-GAG-TG-TGT----AC-G--G-GACT---CCCT-T-AT--TA-C-CGC--T-AC-ACATA-G-TTT--GA--C-C-ACGAAAG-GGT-GT--A-G-AA-GTTG-AGAC-CG--C--TTC-C-ACCTAG--G-AATGA-CTAAG-TGG--CAGA---TT-AGCCCACAT-CTAA--GTC-AGCTAAAATGATGA-CAATGAC---A-TCT-T--G--A-AT-CGTA--GG-AG-A----G-G-G-C-C-AC-T-A-C-TA----ACG--C-TG--CAGTA-TAGAGAATCCA-GACTT-AG-A--AAAGA---CAA--G---C--CC-TCGCGA-TCATT-C-GTCTTA-A-GTGGAGTG-GTCGG-TG-A-CA--CTAC--C--AT-CT---ACG--ACGA-ATTT---CCA-TG-C-GC-GC-CCGTGGAGAT-TCAACA-ATCGACAT-T---CGC-G-A--TGACAGTGC--C-A-GCA--TTGA--AGGGGGT--CCATG-A--T--GAG-C-AA-GAT-T-TA---GCGTCCT-TA-ATCG-C--GTC-AGGAGG-T-C-CAG-GA--GTC-TTG-G-G-GATAT---GGC--C-TG-TG-A---TA-CG-T-TG--A--AT-GAGACTACAGC-A-GGATATG-CATC-CAAAA-CG-GT-G--G-A-GAACT-GT-GT-GATA--TC-CTCGGT--TG---T--CTG---AG-TCGTAT----T-GAC-T-TT-TTA-A-CGCTTGAAACTG-AGGGG----CG-TA--TAA-CG-C-A-AA-ATGGATC-TGCG--CGGCC--TCGT--AT---GCTGTT-GGCGAGTTAC-CGG---TC-CG-AACGTC-GA-CAG---AAG--GGGGG-G-GAG-AATA--AATCAGC-GGACCTGCT-T-AC--C-G---AGC-TGG-G---CT-A-A-A-GA--AT-TT-T-TGCATTCAGCAGACGATGAGCAA-TGGAAGT-CAGA-AAG-ACGACCC--CATACAGT----CC--G-CGA-GCGACAGT-AAC-GTACAAT-G--ATGCGG-G-GC-TTCTACTTA-GCACTTTCCCCAAG-CG---TTCAT-TTGA----A-AC-CCA------A-GTA----CCTATC-AG------GC-GA-TA-C-G--T---TGA-G-G----GA-T--GCAA---TC-G-CAAAGCTC-GGT-----ATG---G-T-AGAGAGCGCGCGGAAGAC-GT----TA-GTG-CTGAAT-G--TCACCC-AAC--ACC-CGGG-TCGTGG-T---ATATGCA-CC-ACCCGCGGACTTCGT-C-TCAT-T--G-TCGTCT-TTAAGAA-C---G--CT-GC-CAAAATC--AATTTCTAG-CGGGA--CTCG-GGC-C-GATAACTC---CT---G-G-CAAG-AT-GGC---C---A---TG-TGCGT-AGT-ACAA-C-GCT-GGG-G------CTTCG--A--ACGGAC-T-TATGGTGC--T-ATT-CGGCCGCGTA-G-C-TG-CCTG----GCTGG--A----T-----G----TATC-CGGA-CT--GGGCCAC-GTC-T-CCGC-GTCCATAT-GCGG-G-G-T-GGC-T-A-G-AGA-GCGT---C-GGGCTAG---GCAG--ACCATT--TTT-GCT--A-TC-GT--AAAGCAG-A-A-CA-G-ACGA-G-AGTC--TCGCCAC-G---GAT--AA--C--CTTTT-GTTTGCGA-AACC-A-ACC-CATA-GTTG--TGTCCCC-AG---ATAAA---C------TAG-C--G-G-CAGT--T-GTC--TACAC-C-C---TAA-C-ATT--C-T-A-TCA-G-TC--GAA-GC-T-TC-CGA-GCC---T-C-GTGC-A--CGG-C-ACCT-TCTGAA----G---AATA-GTAACGATGCG-GCGA-G-TG---G-C-T--C----CAA-CGCGT--A-TTAA---GGA-C--A-AAAG-TCTTCA-C-CTG-G--CAA-G-AC--TA-CGAT-A-TGCG--C-CGTC---CCA-TAAA--A--AG-CG--GCAT-CTC--AG-A--TGT-G----TTC-AGTCACCTG--C-G---AT---CCTTGACGTCCGCA-CC-CGACTG--TC-TG---G-CGCATGT--GC-AGGT-AC-GT--ATATAAGC-CTG-GTTG--CT-GATGACA-TAGG-TACTGCG-T--AA-TT--TTACG-AAACATGAA----CAAG-GG-TGTT-T----T--TTCGT-GATC---A-CGAAAGGTTG-TGTCCTC-CTTGCGCCTT-GAGCG-C-TAAC--A-A--TAT-T-CTTGA-G-A--CCT-GG-A--TGGAGCA-ACA-TCTAGA--TG--TGG--AGG-TC-CACTCT-CGAC-GCA--TCATTTAGGAAAC-T-C-GGAAAC--G-ACC-G-C-GCGT-GA-AG-TTATC-AGGGAA---G-----GGCT--T-C-CC-CT-TCGC-CG--G-CC--TAAGTCC-GT-AGCGCCCGC-TGA-ACCAT--GC-G-AACCAAAACTCC-C-GG-CT-TT-T-TAG-TA-C-TC-G-G--AGA-CTTTA---CGCGCAT--T--T-C-TGG---G--CTGC-TCCGGCTC--C--C-AT-T-G-A----C---TAATTC-T-AGGGT-GTCC--C-GC--GAG-C---GT-AC--T-T--G---CT-C--C-----G-T-AG-AGAA-A-T-GAG-A-TCATA-CAA--G--T-ACG-C---AC-GTGT-A-CCA-T-TT--G--C--A--G--A---GTA-TCA-C-AGAAGCGG-CTCTT-TAAT---G---GTGGGAG-AGATCTAGCA-AG------TACGTT-TTTA-A---CA-AAGCA-CTCTCCGGACAACC-C--AGA-CC----G--TA---AAC-AATCTGG--CCTCA-TC-GTGG-TC--GCG--C-----CT-A--A-GCCATTA-CC-T--CAT-GAGA-A-AT--CGTGCTGTGAGGCAAT-AC-CATACCT-TA--AA-C-CT-CTGC-GTTG--A-TA-AT-C--TC-CCT-AGCGA-GG-TAAT--AC--TAC--A-CG-AC-TCAACC-G-TT-GA-A--ATGG--T-C-GCGATCCCAC---GAT---TGGCT-ATT-CAA-GGG---C-A-GA-TA--T--GG----TTC-GATTC-CGGAACTGG--G---G---TCGG-TACGGC-TA-TATA-GCACGGGGAACACG-CTTCT-TGCA--TCT-GCT-C-C--TCGGG-AAT-AC-CG-AGCCGG-GCG--A-G-CC-T---TT---AAA--AGGGACACGGCTCG-GGA-CGAC-A-CGTGC---ACGT-C-GCACGTT-GG-CTG-G-G-AG--A-A----CCACGGC-C--C----G-GG----GA--GC-GC-AAGTTA---A--ACCGG-GGAGG-ACAGTCGGGC-G-----CTAG-T--GG-TTG-ACGGATAGT-GGTAAG-TAATCTAG-GGATAATTATT-C-A-TTTAT-AGGATC-C-TCA-G-TT-CTG-GTC---G-AT--G---AA-G--GA-GT--GC-T--G--TT-TTAC-TAAAAT-TAT--TG-GAC-T-GC-A--AA-T-GT-T---CTGA-GCTG-GA-AT--T--CACTA-CCAA-TAG-GGGTAGGT---GTT-C-ATTA-A-ACTGA--AAA-GGA-GCTGGTC-G-G-C-AGCAGGA--CC-GA-ACGC-C--ATG--C-GA-A-T-G--AAAAGCC-----CG-T--AG--AA-AC-----C--ACT-AAGT-GTG--C-----C--T--T--------G-------GC--AT---T--T--C----T-CA--GC-CT-AAAACG--CA----G---CT-CTA-G---GTCA---G---CC---TACCCGTT-AC--A---CACG-AGC-AAT--G-T---A-T-A-CGG-GGACC-GG--AT--A-A--G-C-A-TC-GGT--GTACAGG-T-A---G-GT---TG--AAC---G-A-A---G-TTGTGTAATCATTAAC-A-AAA-CGGCA-C--TGGGTC-T-GAA---ACTCG-C----CATTA-GTGC--AC-C--ATGTA-GA-C-A--TA-AG---GGT-C----C------C-T--ACTT-GT-C--ACGTACA---T-C-GT-TGTA-CG---C-A-A-G-GTAC-----G-------C-GG------TT-AC--A-A---G-TCC-GAGGGCG-C-CT-TAAC--CC-TC--G-TC--TTCATATC-G-TG-AT-ATC-----GTCTAATA---G--AGG---AC-TC---TGA-CT--CAGAT----CT--CA--GAGG-T--A-T-C--TAATCTT-TTGCA--TCACT-G--GG-AT-ACCA-G-AGGA-CC--TCGG-C-A--CTCTGC-CT--CGTG---GACC-CC--T-A--A-CTTC-C--CTGG-T-G-CTGG---A-CTTG-C-TGAATCATGATC-TCTAGATTC-CG--C--GG--TTA-AC---TA-------A-TTGG-GA-AT-G--C-TCGCT-GTG-A---GGGGATCA--GA-GAGTC--AGCTAA--TT-T-TCCT-A-C-ATCAA-AG---AGG-AAAA-TG--T-C-GGG-CA-C-AGCGGCGGC-AGGG-TA-TA-AG-A-C---ATCCAAAG-CAG--GC-CTAA-T-C-GA-G-GC--G-CC--GTG-CCCTCTAAGAGTG-A-AAA-CG-G-AAT-AGC-CA--AGAC-CACG---G-C-G-T-GGACGC-AT--AATAGCC-CGCG---CT-AT--GCG--AG--GT-TTCTT--T-A-TAA-TCGCAG--T-ATCA---A-AACC---CAGT-TGCCG-GATAGGC---A--ACGA-T-AGCCAAT-CG-CCA-GT-CTAAC--GACT-TACCGTC-G-GCCTAC-GTACA-TAGCC--TAAA-GC-GCG-AGA-C-ACTCGAA-A-A-TGT-AACGC-C-AT-T-TA--CATT-GTG--CTGA-TAAG-AT--AGG-T-ATTA--C--G-T-AGAG-A-C-A-G-A-C-C-G--CAT-T-CGTC--TT-GCA-C-CC-CC---G-T-AG-G-GATTG-A-GAGC-C-GCAG-GACAAA-AGGT-CTTGAA-GG-GAA-ATGCCCGCGA---T--G--A-AC-CT--TGCC---CTTA---TC-GT-A--T-GCTCACCCG-GT-A-A---C-GG---G-CAC-AC--T-CATAT-GA-CGCG----T--A--C-A-GCGG-TCGCT-TGACAAG-G-C-G--G-C--GACATACC-GGAA--TA--TAG-C-CG-T-ACAAT-TC-T-TAA-GCGGAA--CTGAACA-TGGC-A-GG---TACTGC-CTC-AG---AGT--G---G-G-C-GGA-G-AG-GAT---TC--CGAACG--ACT--A-T--TA-GAAA-AAGA--CG-G--CTC---CTAC--C-G-------CT--T---A----CA----T-GAG-ATTTG-T----TA-GT-TC-G--TCAG-ATA-C---TAC-ACTA-GGCC-TTT-T-CC-GGT-GAGTG-TCG----CCG-AGC-GTTTCGAG-C--C-ACC--GA-A-T--C---T--TT-ATCT-C-GCGT-AC-----C-G---GCC--G---A-----T--C-GT--G---T-A-GGGG---A--GGAC----A-CCTG-C-----A-A--A---A----CG---TC------A-GT-CG-TCC------GCTATTGT---TCT-GCGC-A-C-T-CG--AA-GAAG-GAAAG-T-ATGCC-AC---AC------A-C--GC-C-G-A---GCTACGCT-----TTC-GT-G-GT-TAAA-CC--TCA-G-TCCAA--ATG--GGGG-G-AT-TC-TAACC--T--A-C----ATCTG-GGT-T---ATTG-AA-G--C--A-GTCAC-----GGA--AGA-TAG-C--AA-AGC-TGATCGACT---CAGCG-GCGCC-CGC-A-G-G---GT-AA-CATCT-GGC---C-TAGTTA---TCC-AA-AATTAGGG-GGCGGACCA-GTG-AT-CCCTAC-A--CG--AA-CACGCACTG-C-TTAA-GTGAGA-TC--TCAAA-CTGT-CG-GTC-TA---T--A-AACA-GCCT-A-GTA--C-T-TCCA--TCGC-A-TTT--TACAGACT-CC-T-AGAAC-C-G-TAC-T--AC-CGTCG-TC-CCAGC---C-GC-CC-GCG--TG-CCCA-G---T-G----G--G--CCCC--GC--AGG---AT-CG-----G-AA-TAT-ACGTCTCCCGA-GCA-AGA-A---G--GCGCGCGT-TC--CT-ACAAAAACT---GATG--A-GG--GA--A-AT--AG-T--TTC-GGT--CCTTTACCT-CG----TTG-TATT-A-CGCACGCC--TTC-GGGTA-TTT-GCATAAGATA--AGTGACTCGT----CG--C-ATTATGACTCC-GC--G-A-TCGTG-TTATCCCA-AG-ATCAGAG-AT-AACAG-GCTT-T-G-C-CC--C-GC--G---------C-G-C---TG---C-TACT-C--T-CTTCA---CC-CCG--GCTA-CGA---TG-A-G-GGG-G--CTTTA-GGG---GAA-C-GT----G---G---T-G-CTACCAAGAC-ATC-AATTCGGTG-GC---CT-ATT---GCA-T-GG---GTGA-AGG-CAATATG-T-GA-GAA-ACGT-C--TC-C-G-T--AA--TTG--C-A-CC-TGACG-GAT--CGACGAATAC--GGGC-GA--G-GGT-C--AC-GAAT-AGGC-A--CG--AT-A--T-TATCC-TA--G--CGCGATC-G-TTGCC-AG-G---C-AG--T-GAGGC--A-C-TGTA----TAG-A-ATGTTA-CACG-G-GG--CTA-GAA--T-TGAAAA---TAATC-CT-CTAAG-TGCT-CA---GCGT-T-CAT--ACC--A-TTGA--------G--AACTCTACT---C-GGTAG-AA-ATTTT-GGGTAA-AGTGCC--GAC-G-AG--A-A---CCGCCGCT-A-TACTTG--AGTGTAACA-T-CGTCAACC--CAAATC-GTCG-A-GATA--A-GGT-G-TCCGGAT-C-T-GG---C-T-T-CA-CGT-AATGA-TCAGCCTG-CTCG-C-C-C--CCA--AG-A-TAA--AGG-G-ACG--TCC-AG---GCGG-T-CC-AGGACGGCT-A--AC-ATGA--GCAG-C-TAG---CA---G-GTC-AAC-GTGT-G-CA---GCTG-G-T-AGG-A-A-GTAC-G--AAC--A-CCGG-----GCCTACTA-CGCGTGAGTG-AT-A-C-TCT-T-G-C---AGGTTG--TC-TTC-AC--T-TGGAT--CCGG-G-GCTG--A-CT---G---GA--TA-AAA--TCTACA-CAG-G-T-CCCA-ATAA-G-G-ACA--CG-T----A-CCGCAT-GG-AGT-CC-C----GTG-TG--T---GA-G----AA-C--ACA----CT--AATC----T-TTTCA-G-TA-CCCGAC----T-CAA-AT-AGAT-ATT--GC--TGGCC--AT--AA--GGT-G-ACC-GTCT-A-CT--T-GAA-AAGACGATTG-A-AA-G-CGCACCGT-TCG-A-TGC-T-T-T-CATCGGGGGCGCC--G-A---AC-ACGTCT--GCCG--T--TAACAAAATACTGAGG--TATCG--CT---TC-A----GGCG-T-G-ACA-GCG-CA-A-TCA-CTC-CAGGG--GGCTTTTACGAAC-ACA-GG-CA--CGC---CA-G-C-TG-T-T----T-AC-G--CG-G-G-AA----CGC--GT--T-GTTCAT-AT-T-GGC--TC-A-G--ATTACGCATGGA-GACG-TG---C-CA--TCG----AAA-G-C--T-ATGA-TT--A-T-TCTAGAAACCA-GGG-T-CCAGCC--CC-AAT-A-ACCACGCC---TCG-A--AT--TGTCCGTA-T-GCA--C-T-GCAG----AAGCGT-AAG-TACA-TTAC-CGTTG--AACATAT--CTAAG-TT-TTCCGGCTTG--A-TGCTCC-G-GAG-G-TC-AGTATA-CC-TT-GTT-GCCC-AGCCAT----GT-ATACCCTA--CCTC-TGC-TTAA---CA-A-G-GGCT-CCA-T-CG-C-TCACGT---AC--GC-ATG-TTCGCTGGCTTA-CCC-ACCTA-TAACTT-C-CT-GCAGCC-CGGA--AA-T-GT-CAGT-C---CGTG-CG--TTC-AC-C-CCTT--C---C-AA-CCGT-A-G-A--C-G-CCT--A-ATG-TAGTT--C--G--TACCA-TG-C-ACAAA----GTC-CGCGCAACCC---CTG-A--GAGGCATG-AT---GC--A-A--CCA--T--AG--CA-T----C-T-TG-TGC--T--A-T--A-CG-CTC-C-AGGTATGG-C-C-GG-GC-GC-T---GGTGTTT-----GCTGTA-G-TCAG-AC--A-----G-CACA--AG-GTC-CT-GGACA-G-C-A--CA--TGT-AACAATGGG-C-GTCGA--G--A--C-AG--GG-ACCAGCTGGA-C-GAT-------AG--A-T---AG-----T--A-T-A---G-A-ACTCGC--A-C-TGAC-G-----A---CTG----C--C-C-CT-----CAAGC----AC--GGCC--GG------GGAAGGAA--CTTTTAG-T-CT---G---CA-C--A-GA-C-GTGCTC-T-A-T--CG---AGA-TA-CG-CG-GC-GGTGGACGT-AA-TC----TGAACACTA-----ACC-G---A--TA-AG-TGC--AT--GCACTTGGATA-AC-C--GC--AACC-T-ATGC---GT----A---A-CGAA-A--AC--CGC--C-AAG-G--CTTGT--GT---C-AT-C-T-T-CGA-A-GCG--TCC---CG----C----T-TC-AG-T-A---C-T--C-G-AG--T--GA-C-CTGGC---AATCGG-CA--T----AG-C-A-AGTCTG-GCT--T-C----T-T------TACT-ACT--C-AGG--GA-G-GC---GCG--AGC---CG-T--T-A--GGTCCAAGG-G---GA-CTT--G-A--TA--T--T-A-------A-T--T-GG-ACA-TA-A-G-CGTG--TA-TCTAT-GG-AA-G----GA---C-CA-AGGC-GTCCG-TC--TGGTATT-AT-A---ATGTC-GC-GT------ATGCC-AA-TGGG--C--GCGA--T--GG--TACG---TG----ACCTCC-GTGC--ATA-GATGCGA-TGA--CATA--GCCCG----C-A-CGA-CATAG-C--CC-G-CT---CTG-C-ACG---CC-CCAAAGG-TTT--T-GC-TGA-GCC-TCAA--ATC-AGTAA--C-AA-CT-C-AA-GGC---C-GTGTGT---GTG----C-C------AT-G-A--C--GTCG-T--GC--TTT-AA-TA-T-ATAC--TA-TA---A-A-T---G-AG-TTG-C-TGG--CCA---GA-TCCCT--ATTGG-GA---TCCA---TTTCA-TT-CG--G--T---C-ACCCA--TA--GGACTA---G-AATC-ATGA-TGT-T-G-GT-CGCG----G-AC-G-AC---GCGA-AAT-G--AA-T-AT-C-C-TGAGT--TGG--C-G-T--A----C-TCAACTTA-AT--T---TG-GA--G---CC-G-C-AACC-T--TG--AGG--A-ATTC-CGAAT-A---T--TAA-CTGGC-AAC--AC-CC-C--A-C--ACATCT-----AT--ACG---G---AGCC-T--GGGCTA-A--A--CACTTAA--GAC--AACG-TA-------CC-C--AC-G-----CTA--CC-GCGAGGTAGC-GA--TGTAT-TGGCA--C-A--CCTTA-TC-G------CGTA--C-ACACG-T--C-TG-GCA---G-A-G--CT-GGTCCA--AA--C-A--G--------GC-G-G-A-----------T----GTG------CAG-TTCT-CTG-GCT-------CG--GAG-CCG-G-G-GAC-A-G------T--C-T-CT----CTTGCACTT-TA-ATC-GC-A-T-----CGCA-G-----C-G----TACG-TCC-CGG-----TA--TGA-G---G--------A--AT--CG--TGG--A-G---GCG----CA---C--T-CGCCT-GCA-A-C--CGT--T-C-GGGACGT---A--ACC-TACG-GTA--GGGT--CCGTC-CTTC---A-TTCA-AG-A-TTC--G--TG-CA-A--CAAA-T-GAATAC--CT---AGTTTCGTG-CCA--G-GA-CCCGA-GTGGAACTC--GCT-GGA-A-CAA--ACA-----G---GCCA--CG-----C---C-AC-G-TGT--C-G-G-TA--T-G-T---------------C-GCGG-G--AC-CCA--AAA-G-----T----TC---C---T----AAA---T-AC---A--TTGC-G--GGTGG-G----C--ACA-C---C---------CT-CT---GGA---TGC-CGTG--AG------G----A---C---C-CC------GA--GG---GGT-A--G--C--ATG-G--CCA-GC-C-T-T-A---A----TG--------------A-GC---CGAT--T----AGA-C---AC-C-GAA--TG-CT-G--G--G---CT----A---T----T--------GC-GACACC--G-----CC-TT--GCCG-A--AG--A-G--AACAG-----T-C-T--A-TG-T---GCTA---A------GCT--TCG--T---CT----C---A--A----------T-GG---A-T-------GGAT-TCTAT-TCCG---G-G-TG----A-TAC-C-G--T-A-T--G-GTC-CG-TGAG-TTT-A--AG---GG--CCT-C-A-C-C---G--ATA-GG---G---TGGGC---CG----C-AG--TGC-GCT----A----CT----AG--T---CT-A-AAT-C--G-TT----C---C--CA---GCT----CGTT--------C--CG-G------GCT---G-T---TG-G-GT-G-T-G----TA---T---GA-T--TG---T---T-G----G---GGC---TAG----A-GA--CCAG---C-T-TC-G---T-CT-AAGC--A--G-GCAT-A-TT-TT-AT---ACGTTA-TCT-GA---C-T-GT-TCA-AG-T--TC-GA-G----AT---CC----G---A--CTCGAC--------------TGGTTGCC-G--TG-GGTGGG--G-C--CCGTCTCT-AT---G-AA----AAAA----A--TCAGGC--C----C-AA-G-GACCTTGA-C-TA-CGCG--GT--A---ACGCCC--A-A--T--C-G-C-T---G---TG------CC-CTT-----GA-TTTACCT-C------CGG--CG---T-CTCGCCGG--A--TATCG-----G-CAC---G-A--GAGAACCCG-TC-A-T-G-G-TATA-TTTCCA--T--A--CTG---A-CAA-TCAG-G-AGT-G-GGC-T-CGTGCT--CC-----G---CCGTA-TTGACC----A---A-G-GGAC--C----T-------C--AC---TGTAG-CTAC-GTA-GAA-CT--C-A---C-T--G---AGTAA--CACAT--TTCCGGGT-C----GCG-T--G-TTC-CTATAATC-GCC---GT-G--TATGC--C-GTTGAAGA-T--CTT-TT-GGCTCTG-AA-G-AA-AACAACTTCGAGAT-C-GGCGA-TC--G-GCC-C--ACAGTATA--T-A-ATTT-TCTAGTC----GA-C--CT--TT-GAAG-CA-CG--G-C-AGT--AT--G---T-A--TCTC---GGG-T--T-GG---G--C--GT--CC-G-----C----GG---GG---GTGG--TG-CTT-CCC-T--TCGCTGGGCC-T--T-C-TT-CTT-GTA--AG-CC-GC-TGAT-G----T-T---ATG--T-AG---T-CT-GGG---C--G--A-T-T-TA-G-GT-GAA-AGCGTCT--C-CGTGC---TG--TCTA-TTG-C--G-CGCGGA--CT-GAATAC-CTAG-T--CC-TTCCCATCTC-CT-C--GGCGA-C----CT-GC-TCA---T-A-GACC-GC-CCG-AT-C-CT--CG-TG-AG--TTC--TGCCC---CGAC-CGC--CG--G-CCTC--G-ATG--GAGG-ACAAT-TACACAG--GTG----TCTA-A--C--T-----TTTC-----T-GGTAT----TA-TT--ACCCCAG--G-A--A-ACT-CGACTCT-C-TTC-ATA-G-T-T-CGTTA--G---C--A-TATGCTT---G-TC-CCCT-A-C-GGTG---T-C-A---CCCT--T-A-CGCTGTT-G---G-A-T-GA--G--TATGCG--ACGT---TT-TCGT-CG--GTTG--TC--AGA-T-T-G-GCTCGACGCCA--CC-T-CCCCTTGCTAAG--GG-CTCTT-A-AA--TGT-T-T-TT--TCCACCG--CTA-T-AG-T-CC-TCCG-GGT--C----C---C--GCATAC--A-T-A-TC-G---C-C-AG-GGGATA---GCTGCT-TG--AC-T-CTTG-ACTG----A-GGG-GTAT---CCA----G--TTTGCCA-G-AGG-G--CT-T--GGGGG----GGA--CA-CC-G--GG-T-CT-ATT-GTA-G--CGT-A-A--CCAG-ATT-T-ACT-CTG-T-G--G-C---G--C--CGTAGA-A--A-CC-T-----CT---A-A---T-C---A-C--AG---G-AT-CTT--A-A--G--C--TAT-TT-A--GT---ACT-CTT-CG--CTCG-GC-AC--TTT--G-----AAGT-CTATAT-C-CT-ACT-ATC-GT-C-GGTCGCTAT--A-TG-A-GTT-TGACA--GGCCG--T--CTCTGTCCG-A--GC-AGTCA-GTG--CTC--AGCTGT--C----AAGCC-C-CT-AC-----TTA-T-G-GT--TG-CTTCG-A--G--TCA-T-----G---AG-CCGAA-A-CT-----TGGGTG-AGC--G-TATAC-A-C--T-AA--T-A-T-CG-AT--G-A-GT-C--CACTC-C-AA-TT--CGG-C-A--AT--CA---T-T-TC--CCGAGACA-CAGGGA---AG-CG--CGC-TC-----T-A-CT-G-C-TT---CGGT---T--G-TT-CC-G---GCT-C-GAGG-CCC-TGAA-GTTG-GA-TA---TTACG----G--T---TATC-CACCGA-CTCT--C--TGCCC-A-T-TTCA-ACG--G-C-C----A--TTG-ACTCT--C-CGAAG-G-A-G-G--TCG------C---CGTTC-C-C-GTA-AG-TC-TT------GGCAA-TGGG--CTTTC--AT--------C-AAGA--TTGCC--TTGGCTA-A-G--C-----T---TC-GGC-T-TTAGTG-TCT----TTG-CAG-C--C-A-----C---TTA-AA----G-TC--CT-G-AT----CCG-CTG-GT---TT-C---T-T-T-T-CA--A---AATT-GGGTC-CTGC-AG-C-CATA-----C--T--CA-AG-AG-A-AA-G--G-C-----GTCGT--CT-A--TATCGCCTTA--CG-AGAAGA---A--AC-G---AC---T---T----GG----AG-T--G--G-ACC-TGTCGTGCT-A-CGA-TTGT-GG-A---A-ATTTGAG---CAT-GA-GA-GAAC---AC-GATT-CA----A--TGC-----C--C----CCTTG---GC-----AA--CCT-C-GG-A--A-AAG-T--TA--C-G--CCA-A-AAAAC-CA--T-C--AT---CCCGT-TCCC--GCGT---T----C-----AGTA-T--A-CCG--AA---A---GC-A------T--CTT-C-A-T-A----A--TG-CCTTCC--CGGGTCAA--G--G-CATA----A-AAGC----C--G-GCT--C--AT-C-----CA---ATCATG--AC---AC-T-T---AC----A----------A-AG-CGCTA--CCA-----A--TC-G-C-A-A--A-G-----G-GGT--TGC--A---AGC-CCGG---G----A-G------T-AAA-CG--CTA--------A--CG--A-GTGG-TCA---CC---A----G-TC-TA-GT--CACG-AACTGT----C--G--TGCTC-GA-AT-A-G---CC-----A-C-GCC---AC-G-GAT----T-C-------GC-GC-CCA--ATC--TA--C-GATAT-A--G-------GA--AGA-GCCT---C----CG-CTC-G----CC---G--G-C--T--------ATC---------T---TT-CATA--C---TT--A----------A-C-CG-C-TG----AACG-G------------G--T-G-C--CA-A-GC---TA---C--G--C---G-----G----GTGCCA-AAAACTA--GC--TTG---A---T--G-GC--GG-GA--AG--C---AG--------T--C------AA--CA-TA--AA---AC-TG-GA---C--TA---G-AT----G-C-GT------TTT-CGT-GC---A--AT---AAC--G--A--T--C--TCTAT-A-AG--TGA------C-C--TGA-G-AA--ACT-A--CGT-C---G----C--TT-CTGGG-GGCA--AGG---CT-CGT-ATC---A--GGTG--GTC----ACT-----T-TC-CT--CAG-T----T-ATTC-TG------GCG-TGGC-TTC-A-CAG-CGCA-ATGGAC----A---AAGT--AT---G--A-TCGACA---------G-----AT---C---TT--AT--ACG--G--ACCTTAGGC-ACAG-----A-T-AGT---GT--ATAC--GG---AAC-AC--T---GT-G---CA-T-G--C-C-GA-GTAG-C-TG-C---CAC---CG--C-T-C--CT----C-A-T---A--AC-CT-------G--A--------------C-----G-A--TAT-ATG-G------------C--A-GG-G-A--T--G-TT--C----A----ACT-TCG-CT----C-T---A----C-AG--G----AA-T-CG--A---GT--CA-AT-----AC--CCA-TAATG------AC-A---TA-G-AT-C--CC-C--G--ACC-A-C------TT-G---C-CG-CC--CTT-A-----T-T--T---GTCCC-CGTT--C---A----G----CTCCGA-TCA-AG--T-GC---GA-AAG--CGATC-C-CTCACAA--A-GTT--CATTT-GG-C-TG----G---A-ATC------T--T-AAAG---AGG-CC--GG-T-G-A-CG-CTTAGA-GT-CGAT-A--CG--G-G-C-C-TGG-C--ATG-C-TGTCAA----G---C---TC----A--GC--T--A-ATCGT-TC--C--CAA-CT-GTT-GT--C-ACCA--CGCAAAT--AT-C-G-------A-TT------G-TCT---C--GGT-C-C---TGTT-C----AAC--A--G-C-A--C----G-G---CG-G-T-T-C--CG--GC-C--G--TAC----C--T-TC--CCA--GAGATTAAG-G-G---GGCAT-T--CA-----TG---CCGT-AGTA-AGGCAC--A--TC-GA--C---TAC--C-CA-TTATC-G---AA-T-AAGGT--A-GCA-G--AGTG-TGTA-CTC-AA--GCAA-GG--AG-TCT-GATTC---CGTG-CA-C--C-C--A-TT-TTCGGA--G---A---TCGTCAGCC-GA-AC-A-GGTCA-AG-C--T-A-A-TGACG-A---TTACTTT----GA-CC----T-A-GT-GT-A-TG-A---TCGA-CT-C-CTG--CA-GAC---TT-CGA---TGG-AC-CG--GTG--GTGTTTCT-ACT-CTAAGTG--GAGT-ACATGT-ACT-AGA-C-A-C-CAC-AGA-GC-C----TG-TT-GCT--TCT---CT-CA--C-A--TACA-T---ATCGATT-TAC-T--C-G-T--CGA-C----C-ACT--G-CAC-CA-AA---TCAT---TTAC-G------CT-A-G-GTT-GCC--TTTTT--CCA----A---A--TA-----AA----AAG--GTTCCCGCAC-GTATTA-TA-C----AC-TC--GT-T-CC-AA---C-GCC-AG-CG---TAG-T---GCG-GTT--TAG-CCAAT-CCT--GA-------CT-GG---GGC-CCC-CA--TCTTGT---A-G-GATAG---AA-GC-C---GCG---GG-T-----A--T-A-AC-GT--C-TG-TA--C-T-ATAG-TTTTG----AC-A---CC--A------CAA-AATG-C-C-A---TC--TT--GGTG---C---C--G---A--CAT-----AAAT-A--AAT-CC-A-A--------G---CT--CGC-G-T----G---CG------AG---AGT-G-AG-A---TGAGGGT-T--T-AC-----TGGAGG-C--CCACC--G-T-AA-C--CGT-TT--A--G-----GCACAGCAA-GC-A---AT-CG-C-C--G-A---T-A-C-CC-TGG--A-TG--C-ACC-GT--A--GCT---A--GGAT-T-T-GG-T-CAT-C-A-C-TCGC------CTGC--A--AT-TGTAA--GT-G--CG-AAGCG--CA--G--GTCG-G-TACA---TG-T-CA-TA--AGT--TGTTG-C-TTCGTCT-ACA-TC---T------ATT-T--TA-T---CA--CG--ACC--C-----GGA-A-TTA-C--G---AAATGCC---A--C-T-G--ACC-AATCG--T-TG-CT--C-C-AG-AT--TTCA-A-GA-----C-----G-AATA--AG-TTG-G-AAGA-TGCA-CAGCG-T-CA-C-GAGGT-TTAGGTC---TAG--GT-CTGA--CTCCTC-C----GC---AA-A-TC--C--CTGCCCTG-----TG-T-C-ACG-ACA--T-CTA--CA--A-T--GAC--A-A--TG----GGATG-CC-GG-TAC----CGGACTACGATAG---TCT-A--T-----CCCGAA-TAAGGA---T------AG-T-GT-AGCA-TTG-GA-AC-GG--A---ACGT--C-C-TCT-T---A--TA-ATC-C-AGGC---A-A-A-GA-AA--ACGA--AATATCG-A--------T--G--CAATCACA-GCTT-CCT-A--C--GTGGC-T--CCCA---T-GTGA--A-CAT--A--ACTAAA-AATAT-TG---GGGCAG--ACA-C-CC-TATA--AATG---ACTCCTGA-GGA--G--CTCC-ATG-CT-CAA--T--C-CCGAT--CT-TGAAAG--C-GGCCTCGGA-TGC---GTCTTG-TT-T-T---T-CT-T-TTATT--TCCT-CGCC-C-CCAGG--CGGATC-TGGCC--TAA-CG-TCGCGCTTG-TATTCCA-CTGA--TATAA--T-G-CA-CG-ATGCC-T-GGC-T-GGCT-CT---ACA-T-GGG--CG-T----GGC--TC----TTGT--A-AG-ATAT-TTCA-----G---CCGAC---CC-CA--T--AAT--CC-AGG----CA----A--TGA----CC-A--T---AT----T---TA-TC--CT-CG--T-C-GGA-T--G-GCT-GTT--A-G--GC-T--GG-----G-CT------T--GT-C-T-GGTA-----C--GGAGTC-C-C----T--AT-CCC---CG---TCT-C-G-CTGAT-GA--TG-AG-A-AA-G--GATTA-A----C-CCCCCATA-CT-----CCGTC--CTTTA--G-TGAC----AG-G----AAT--AC-G-GTCCCG-AC---CTCGGTT----C-CAAGG--GT-AGG-----C-T--G-C-CA-T---T-TATT--T----CT-T-AAA-G---TT-C-C----GT-CAGATA-TTCAT-CGGACG-CTTCCGTC-GC--AGGCTATG-T-GC---A----CCG---AGGC-CGT-C--TGGAGTC-C-CAC-TTATATGC---T---AG-GGGCG-----AT-TC-GCAAGA-CCAGC-CAAGGGCGA-ACT-G--CA-CCTGCCA--T-TT----GA----ATG-CA--GCT-CCGGCT---CCAC---C--G-A-TGGC-ATC----TT----GCTG-TGTA----CT--CG-A--C-T--A-T-TG-TG-CACG-ACCA-AAACTCC--ATCAAC-GGG-AC-TT-GAC--T-C--A--AA-CA--CATT-CTT-----GTG--C-A--GCC-G--GGA-T---G-G--TAAAA-CT-GAA-AG-T--AT-GC--G-GA-C---TCCA-CT-C-TA-A-AATGT-TG--T--T-GT-CTT---A-G--AGTAGAAC--GG-A-AC-CT-TCGT-GTAT--GTATTG-CAACG--A-C-CAAG--TGCA--C--T-ACCTTG-CG-C----GCA--GCAAG--T-T-A-GGC--AA-T-A-GG----CATCTG--C-T-G-T-ATT--C-AGC--T-T-TA-CT-G-CAATGC--CCCG-GGG-CG-GTATAACAAATCCGGG--GCC--CG---C--GCTTTGTACT-CCTA-GCAGGAT-T-CC-AT-A-GGGGCCGAA-TCTCAATT-C-G-TCTTCGATC-TG-GTA-A--AC-A--T--GA-A-CGGAA-T-AATCTGATG-CATCGCC-CAAC-CTGAAC--G----CGG-T-TA--A---AGCAC--GAGT-ATG-A---GCA-TAGAAA-CGGGAC-TTATT-G-AAGA-TC-GG-CT--C--CG-G--G---TCTGGAAAGA-G-ATTATGGCAAACT-CT-GC-C-TA---GA-CCATAATATT-CAGGAGTTTCACCTCT-GG-C--GGGAA-GTG-GCGGGTGAG--ACCTGAA-ACAC----T--G--T--TTACAT-G--A-CA-GCTAC--ATCCGAG-A--AGGATTCT-A-T-CTTT-TCTA--TC-C---G--AT--A-TAG----GAC-CA-C-TA-GT-----G--TTCGGT-A--TATATTTT-G-ACCA-AG-GAAAG-CAAGGTAAGTTAAGTTAG--A---T--C----CAC-CTC-C--TG-CTC--TATCAG--GTT-A-AT--CAA-TGAGTTC-C-C----G-A-G-TT-CT--AT-T-GA-AAAAC--GA-AG-C---A-GA---GGC--GT-TA-GA--GCC-GCTAC-G-TGCC-ATT----ACCGAGC-TA--TGCACG-TTG--AATGTTTA-C-T-A-CTAAAC-AGG-G-AGAG------AG-CGG-AGA-TC-G-GA-GTGGGT--A-CGT---TGATAAG-GCA-AG---A-T-TGCGGAAAAC--ACTAAGA--GGG-ATA--GTA-GT--TCA-TC-A----GTT-----T-AT-GA--CGAAT-ATGCGT-T-A-GTT-TA---CCGAAGCTT-TC---AA-C-GA--A-CC-GATGAT--GGC-CGT-CA--G-GACC--C-GG-G--GTG-CCAGCGATT---GAT-CGCGT--GC-A-TAT-CAG-G--AT-C-AGTAGT--A--GAATTCT-TC-ATCT-GGG-CCCT-CGGGCGT-G-GT--C----A-TCCTCGGACCCCC-C-CTTT-C-CGT-AG--GT-----AATCT-CC---AAC---GT-GGATTCGGTT-GT--CAC-A-CAT--GA----T-AA-T-CTG-T--A-AT--TAT--TTA-GTAGACGAGT-TGG-CC--AAAA-CCCAAG-AGGG-CC---GAATG-AGA-GAG-T-A--C--C-C-CGA-T-TT-CG-TA---C-T-ACGCCGTTGC-CG--ATTACAGCCAGAAGT-A-G--CCT--------A--G-G---ACCG--G-CGA-T-GA-AG--CCT----T---T--AG-GAG--ATG---TT-CCTTAACGA-AGGGG-TTT-A--CT-G-TAT--GAC-GGGA--AC-CGTC--GCCGG--AT-T-G-A--C-A-G-G--T-CA-TAT-A-AAC---CG---TTCATAAAAA-CA--G--GGAAAGTAT-CAT-CG-AATGGA--GG-AGCCGAA-ACAGGTAG-CAGGCCTT-CCCC-GT---G-GA--GGCCATT--T-C-A-GTTGA--TTTACC-CG--TGC-A----TCTGA-A-T--ATT-AC--G-C---C-T-GCG-GCC-T-GCGT--TA--CTT--G---AC-AC-A--CTC-GTCTC-CTA-GC-T--T-----ACC---G---CC-G-TGCT-T-C------TAGTT--CA-TG--T-AATAG-A-T-TC-CC-G-AGG-GAGGATC----TG-T-CCTGC-G--CCC------CG-C--C-CAC-AATCG--GTC-C-TAC-CCTA--CTAT-AG-C--AC-T--AG-AT---G-ACAAC---G--C-GGTTCCTCCT-CC--GAT-A--C---CG-TCCTCATAC----ACCTT--C---GTCT-A---TCC---T--GGCACGATCAA-C-TG-ATCG-TTTG-A--AA--A-CAGCT-AG-AGCGT---ACA-ACTCAGAA-CCGCTTACG-GG-C-A-C-GCGCA-G-T--A-CACTTTG-G-CA-TGCCGCTC----AAA-G--G-C-CA-GAGCAACGGA-G-T-C-AT--ATTAT--TG-C-TGA--GGGG--AGC--TGTTC----CCG-T--ACC--GT-AA-GATA-AT--G--C-CGT-A--T-ATC-GGT-CAGGA---CCT-T--GCTGCAC-TTCCGA--CTA-TAGCG-G-CGCCCC-CC-GC-GGA-----T----T-CTGA-CT-GTC-TAC--AGG-CCG-C--T-C-TGA-C-TCTATGGTGCAA--CTC-GGGCC-C-AGGA-GTAG-TTGTT-C-AT--ATA---GTAC-AGG-C-T--G-A--GTGACAA-TCA-TTCG--AT-C---TCG--A-AGCA-C-C-CCTTT-G--T---TG-----ATT--GCTACC-TCCCCCAC-GCCCGTTT---AA--AA-ATT-AA-ATACCA--TCA--G--TTT-CA-CTTCATA-TAGCGTCTCGCT-GG-A-ACA--A-T-GG-GG-G-TT---T-CGGTG-CATC-GGGTTAG-A-A-C-ACGG----G-C-AT-TCTG--G-C--TCTCCTC-G---AA-CT---TGT-CTGGGC-GGT-GT-AGGCTG-CT-GAG--AGA--A--A-CGGTT-CT-G--AT-C-T-T-G--CGCCGGCGGT-TAGCG-CGAGC--TGTCTA-TCTGGG--A-GT-GGGC--G--AC--TCGC-TATAAT-CT---CG-G--AG-CG--CG-TC--CGG-GT-A--G--T-TGTCCG-AG-AC----GA-GTA--T------T---T-GGTCTG-AGGA-ATGTA-GC-A-TCCAGG-AAT-TTAT----C---T-A-GC--GT-TGCCCG---TCTATGGAAC-AC-CCA-A-A-CC-GAA--C-T-CATAG-C-TCG-GGC-TTTGTT-CG-ACATAGAG-GGCGTGAATGA-GT-CCG-G--AGAAAACCGAT-TA-GG-TG-GTTTTTGA-CTGC-T-ACCATTGCCCC-CGCAC---T--CG-AAGTCCT-G--TAC-T-ATTTGCGAATC-GA-TCGGGGTCAG-C-TTCA-TAG-CTC-TGC-G-CTGA-GTCCTA--T-TCGGTC--AT-C--AA--A-TG-GA-TCT--ATCG-G-T---ACT-AACCG-AC-A-CGC-ACTG-T--GACT--C-GAGAGG-ACGA-AAGCTGCTATAGCTTGCTAA-C-GA-A-CTATGT-----AGC---C-TAAA-A-------ATGA-TCTATG--TC--TC-A-A-C-GC-AA-G--GTGAGGAAT-G---CGTAAC-CG-GACCA-A-GG-TC-TGTC-A-C-C---T-TAT-TG-CAAGTG-TCC---A---T--G-GT-CA-GT-GATAGA-GTG-C-TC-CATA-AGAC--GG-TGGC-T-AT-CA-GAGAAAACTG--TACCGAATTTC-C-G---GAAG-ATTCGAGAC---C-CCA---TT-GC--TCT-CCAG--GCT-CGG-G--CGCA-T-CAAAC---T-CTAA-TGGTT-CTCAAT-G-GTACG-G-GGT-C-C-AC-GCCGAGTA--CTCCCG-AAT--ATTG--AGCGCTTCG-AA-AA--GACGC-TCG-AGCA---TAA--AGAT-AAGTCA-AT--CT-CGATCG-GTA---CAAGTTG-GAC-CG-TC----G-G-CCTTCATCTC-GT-AC-TAG-A-CAT----A-G-GACCATC-GA-ACGATCGGGCAGTGGCAC-GA-CG-TGA----CT-C-ATTCA-GA-G-AA--CCAC-GAGC--TGCG-T-GC-AC--CCCTT--TGCCACTTA-G--CA--TCCT-A-CCA-C---G--GTAT-G-G-GCAAT-AG-T-GTCGCG-CG-GCACAA---GATC-AGT-GG---ACCCGA---AGAGCGG-GA-GG-T--GACT-----CG--C-TGCC-T-AT--TTC-G---TAGA-CA-ATAG-TAT-ATGCTT---G-C-AG--TCA--A-TCCTGA--GGGGAA-A--C--G-CTT-GGT--CGT---GGAG--CAAGGGC-AA--C-T-CAT-TCA--AG--ACGA---T-TA--A-T-AC--A--CCGCT-TGAGCCG-AT----C-C-G-----CTTTCCC--TCT--GT--TAT---A--GT-C-C-GATC--GCGAG-CGCA-CC--GG-G-AAGG-A-AG--CG----A--CG-T-----C-ACT--TACC-GCCC--AT----AA-G-T-G-----C-CAA--CG--TG-TCGAA--C--GTAT-TAT--C---TTC---A-CA--CC-G-TGT-CG-AC-G--C-G-C-AG--CGAA-T--T----GCCC-T--G----CTGCTAT----C---ACG--G-GA------GC-TCA--CA-AACGA---TCCATC--AC----C-----CG-GT-AA-C-A--C--C-T--G-A--T-GA-AG-T-C-A--TC-TT---C-TC-AT-G-CA-----GCCGC-C-TATCGC----TCTAG-GAT-TCCAC-G-AGC-GCACA-GATGT--TGACGAC---A-AG---AA--GT-CAG-TG-A---TAGTACGT-C-G-TAAT--CA-G-A-A-GAGG-ACGTGTG-AC-ACCAAGAG-CA-CG--CACACTCCGTGC--GG-GGC--T-TA-A-G-GGGAATAG-TATAG-GCAGTGCTTTGCC--AG--GAG----C--T-CGTAGGAAGACTT---GGAG-AAGTTC-TA-TCT-TCAG-GT-AGTCGG-TA---C--CC-AAGACCCAT--ATG-AT---T--TTG-T--C-CC-G---CAGGG--TA--TG-CGC-CCCAGTTG-GT-GTC-G-AT-CGACACCTG-CATCACGA-TCGGGGC-G--GCG--C---CGG-C-AT---GG-CG-A--AGAC-GGTCG-C-GC-CC-GA--GCA-ATCGCA--A-TTCTTA--CT-T-----CC-AAA-TT-TAT-ATC--TG---A-GAAA--AGTCA-GAC-TGCTT--CACG-ATCCTG---GATCG-C--G-TTC--AG-AC-T-CT----G-T-CACGA--CG-CAGTA----CAGCAC-GA-TGG-AC--C-CGACGAG-G-C-GTGAAAAA-T--GAT---G---GGAGGT-A-GACACT-GTCCA-GG-CATAG-GCAGCA-T-TCG-CCTGTG--T---CGG-G-G-G-TG-GGA-T--CTTCCT---ATCTAGGGAACGCTG-ATGGT-C-A---TAG-CA-CACA---TA-GAATGGTGAGATAGCGC-T--GGGACCT-GGT-CTA-TTTTTG---TTGTGC--CA-GG-C-GAACA-AAGC-----A-GGA-GACC-GC-T-AA--G-A--C-ACGTC-G-GCAAC-GG--A-A-G-A--T----GCC-A-----T--TC--CGCCG-----TCA-CAA-AGCACGAG-CG-ACGAG----C-TTG--T-GCTG--A-AA--G-CCG----G-T--T-ACGAGC---CC-A-GC-TATTGTCA--TCT--CTAA-G-ATGG-G-G--GGTCCGCTACG-TCGCTA-A--T--CCGT--CAT--GA--CGGAGA--G-CG--TAG-TCAATC-C-C-GCG-A-AC--TAAG---TC-AGCCC-TAGGGCTCAT-TATCAAGGCAAG--CCTGT-G--CT--CC--GG-----C-C-ATACCA--C-C---CG-AGCCC--A--TA-A-G-CT-C-GA-AAGAC--AT-GA--AC-GC----T--G--C--CT-G----C--GATT-CAAGG--TAAC-TCT--CTCGGACTCAGA--CTTACGGA-C--C-G--T-AGTTT-AGGTCGACA-AGAGCCTA-TGGGTCC-ATCCTTAT--ACCACGGTCGAGC-AAA-CCAAT-TGAGA-A-CTTT-C-AGGCCCCAGA--CG-TTGTCTT-TGGGG--T--A-GA---CG-GCAT-CAT-T-TTGA-ATA-G--TGC-A--CGT-TAGATTTCTA-C-ACTGTG-GAA--G--GCACG-CC-ACGT---GGCGCCACA-TTGAA-TTC-CGGCCCA--A--GC---GTCCAA-TA-CAC-C-A--TC-TA-G-----CTA--AGG--C--A--ACG----TCGTA--G-AA--GT-GT---GTGAG-TAAGG-C--GAG-T-CGAAAG-G--CT--AT-C-CCACTGTCGC--CTCT--C-CT-T-T-AC-CGCAC-CCGTGA-T-----A-C-T-CATT-AT-CCA-T-TCA---GTATC-A-G-----G-AA-G---TA-GGA---TA-CTCAA----G-CT-GAGTA--GG-G-TACGC---C-C-TG-TACG---CAA-GCT---CAG--CTC-GAT-GA--GA-A-TC-CT--T-AG-A-AG-GGG---CTA-GTGTTA---A--T-GT--CCAT-AAT-C---TA-T-TGGCGCC-AGCAGTG--TTC-CTGC-TCT-ACG----T-CAGGAA-TG--GA--T-CA---CTC--T-TC--A-A--AT----T----TT--G---GT-TA-A--C--TG--ATTCG-T-GG--GAG---AC-ATCC----TGTT-AG----GGT-GAC---GAAGC-AGGTT-TTGTG-GT-CTCGTGA-TG-----GAC--TAG-GATT-T-A--GGA--A-C-A---ACACCT-C-----AG-CC-AC-C-G--AT-CGG-ATT--GTCCGT---T-CAG--CG-TA--CC---AT--G---AA-T--TCCC--A----AA-----C-GCC--TGC-TATCCCC--CT-AGCACAGCAT--CG--CTTGC-GCA-AAT-TGC-TA-GGGAG-TC-CCA--CC-AC-AT--TT-GG--ATGA-GG-GGACCTTGCG--A-AT-CAT-A-GGA--GAATTT-A--GCT-T---TGT----AACTCTGG--TG--A-T--GAA-T-ACC--GGGG--TG---A--AG--A-AGA--G-G--GGA--TT-TGA-GGA-G-GGAG---GA-G---CTTA--AC--AT-TTAGG-CGA-T----A-AGAC-G--TC-G--G-T--CG-AT--T--C--GC-AA-GTG-CTCGAG--TTCC-AG-AAC-G-TT-C-TT-----AACGGGTCA-A--CC-T-GA-G-G-TGTC-G---C-G-----CC-CT---GTCTGGG--GCATAG---G--GC-----TAG--AT--GAAACAA--AGGTAAAA-----CTGAGCA-GCC---ACA--AAT-TA-TA---CCAA--GCT----C---ATAAG-TGG-G-C--A-G---CC-CTT-AAGC-AG-G---G-C---GC---GG-A-G-T--ACGGACGAAG-CA-GCGAA-AAATTGCA---A--C-C-G-C-C--A-G-C-AA--G-C-CTAGCGACC-GCG---G-TA-----CGG-G-C-ACCTC---TCTGCCC----TG--C---ACC-G--GACTT-------G----CG---T-CGTACCG--C-G-GTA-AGA---C-G-A-T--C--GGA----T-GA---TG--GATACG------G--G-----G--T--TA-AT-G-C--A-G----G-A--AA-C--A--GC---G-TT-TAA-T-C-ATA--CAA-AGGTTC--G-CG-CA-T--C-----C---A-TACG---TTGCTGGTT-GCC-CC--AGCC---ACA----GA-CT-CTT-T--CAGCC--CA-GTCGAC-A-----C--G-AAC-CA-A-G-G--CGAGC----TA--------G-T---TA-T-CA---G---TAGA-G-A---T-TCGGAG---A-G---G--CT--TCA-GGT-AGC--TC--ACGC-G-AAACAGCA-GCT----AGA-AACG--C-TTGTG-C-TG-ATGGT-G---T-AAT--AGG--TA-ATAG----GGACGG--T--C-ATCGA-TG-TGGTG-A-TACAA-TG-C---CTTA--AGC--C--T-T-GGCTTGA---AA-GGCCCGG-CG---TA-TATCGC-G-AAAT--TG-T--TGGGCGG-A-GG-TCCC-C-A---TGGGCCGAA---GT--TAAA--A-TAC-TCTTA-C--GA-A-----GC----GGAG--GT--T-C-T-CGTA-A--G---AT-A-GT-G-C-AAAAC---GG-TTTGT--T--A-T-GACT--A-GT-CAAG-CG----GCTC----AA-----A-A---TG---G-CGA----T-TT-------CC------T--AGGG--T--GC-C-G--A-CCG--T-C--C--A----A---AGAA--C--T----C---A--G----A-T--CC-TTTT--G-TA--A-A----CT---CCA-CG-----AT-C--CTG-G-CTG-T-T-TAGC-----C--G----C--G-AAA-G-G-G--TA---CG--CGG--G-GG--GCA--T--GG--C-AG-ATCTGTCAA---TG-TG--G------G--TT--TG-------T--GACGA-------T----T----A-C---C----T----T-G---T--T----TCT--G-----G---A-AAGTA-A--GCGT--TT-TA-TGAACT--C--AACGAAAAA-GA---CA---G-A-----A--AAA--CTT---GGTCGGA----T--AC-C-AAGCCC--TCTGCC--C----T-GGCG---TA---GG-A--TAG-G--GACCCT--TCT--ACATAGGTGCG-G-GGC-GCC-GACC--AGA-T---T----G----AA-A--T--TCC---C----------AA-A-GT--CAAC--C-A---C---T---A-ACC-CTTG--A-G-AG--GTTTC-CTT-GTAA---AC--GCCTA-G--G-CCTC-CC-AGA-G--T-C--GG--TCG---G-AG-C-A--GGTGG--G---A--GAC-TAACAGCA---GT-C-TCTC-GGAT-TT-AA--TC-T-T-CTCGCC-C--GGG-GCT-TA-C-A--G-CAC---AACAGTGAA-TCCCGGA-TA-CTC--C--GCTGTC-C-CA-AAC-CTAT---AA-G-G--A---A-A-A--GTT-C-A-A-A--GT--TT--A--C-T-GC--GCTACACT-TGA--TAGATCCCC-------G--AGAA--GA--T--TC-TT---T-GGAAC-G-GAC--AT-CT-CCTCTGTAGCCAGA-T-AC--AAC--CAAGA-C--G-G-TGA-GA-GTGA--A-C-GC--A-GAACTA-CA-TG-CCTA-A----G-AGCC--A-GGTCTAAT-AGC-CGAGT-G-GATC-TCCTTA-AGT-A--T-G-GAT------AAG-AT--GGCACC--GGGTA-A--T----T-GGGGTGA--A-AAATC--C----AT----GAG--CC-T-ACGGGA-G-ACT-T--T--GG-A-AT-CA-T---AG--ACTTG-CTTT-T-TTG-TCC-TCTTAT-ATTGTTA--A-G--GG-CT--CG-ATTAGAC-GT---GAAC-G--G----A--T-A-AGC-CAAG-G-C-CAC---AC-T-GT-TCCC-G----CGCCGGC--CT-T----GTTGAG-TCATAC--CAC---C--TG-CT-C-TA-GGCG-C-A-AGGCT-GGCAGA--CTG-ACACCGAGC--TG-CT-C-GAGCTA---TTA----A---C--CG--GCG-T--C--TC---C-A-AT-A-AT-T-A-CCAT-CG-GACCG-TAGTTTTTCCCGC-----CAACC--G-GGTCTTCTCGG-GTTGCG--CTTC-GAG-T-A-TGACTGA-CGGACAC-AG-TCAACT-TAACTTGC-ACG--A--A--ACG-AGAA--A-AC-----GCAA--TTAA--T-AG--G-G-CC-G-AA--TG---C-TGAA-ACCGTG-CTTCG--GGATCAGCC-TG-GC-AA--GAATA-A-AA-CC-GC-----A--CTG--GATGC------AGG-A-GA-AGACAG-GGTGG-A--GT-CTA--T-G--GT-ATGA-GCAAGCGATGGGTACT-----CAGGGTTGCG---ATACC-C--AC-A-TGT-A-T---TATACCC--AAGCGCCATG-ATGC-TTTGA-CGTA-TGCC-GCGG-CTAACAT-GCTTCT-T-GGA--A-AGAC-GGT-A-GAC---ATGT-TGTAAGA-T--T--CC-GT-CT--C-AGA-A-CTCTAAAGATC-GC--GTG--CA-AGTG-T-TG-ACCCTGGTT--C--TGCT-GT-A---TTGCCGT--GTG-TCATGTCTGT-T--GAC-G-GTGA-GCGTCAGCG-CATCC-TGAT-T-G--A-G-CG--CTGA--CC--TATG-GTAG-T-TA-C--T-AGT-TGCA--TGTT--TCAGGAGGTTCT-TCCTC--T-CCC---TAAA-TTGTAGCC-GCA--CTAC--C-AACGTT--TATGT-ATTTCCA-CC-CC-TC--TGGGGA-G-AGGC-CGTGC-GTAATAG-GG---GG-TTGAGGCAACGTGCGACA-CA--A---A-CGGATGA-GC---G-TTGTAA-A-G--GGT-T--C-CTTTCG-CCA--G-G-GCA-A-AAC-A-G-T-TC--A-T-C-TG--CCC-GA---C-T-ATAA-AG---CGACAGC-CC-ACG-GCTAAATGA-----ATGA-G-TC-TT----TT-CGCTTCTAAG-TATGG---GGCG--GC-T--AAA-T-TT-A-C--G-AAT-G-T-G---T----AC-TGT--G---GTACG-GAT-CTGG--GG-G---AT--G---GCCTC-ATA--CG--AGCAG-AA-GC-GT--C-CCCTGC--TC-G-T-T-CT--T-CAG---AA--GCG-C----GAA-GC-TCGA--TAT-AAG---A-C---T-CAACG-T-G-C---G-CACTAC--GG-CGCT-G--AA-ATGTTT----AGGT-TAA-TTA--GGGG-TT--T-A-A-TGGTGTT----T--C--TA---T-AGC-G-AGTT-CAG--T---G-TAGTC---GCCT--T--GGGTG-GAA---AG-G-C---C-C-GTTCCA--TAGC--T-CAAC---A-A-CATCC--GTAAG----A---TCCCA-GA-GT-GCC-G-AAT---T---T-C-CAG-TGTG-T-G--TT--GGGACTGCAT-TGGAAGATGAT--C--TCACTG-G-TGTCGC--T-AC-GTG-AACTCTG-G--T-TG-TT-ACT--G--CGGGTC-GC-C-----CGGG--C-G-T-TT-CCAGGGCAA--C-GAAGA-C-C-G-T-ATT-GCTTCACA-G--TTAGGT-CCAGG-GATT--T-CCCGT-GACA-GATATCA-CCC--CT-A-C-AT-A--TCGTAAATACCCGTA---AGC-T-TCCCG-TA--AGTTTTCCT--CCTCGAAGTATGC-GGAG-TTGG--C-C-GCG-C-C--ACGA-AAGT-TC--TGAACCGC-CG-T----G-TGGTA-CCCCC-TTGC-T----G-CCAG-CA----TTGC--AG-GA-GCG--CCAAA--GTTCCGGATT---AT-T-TGC--TCC---C-G-GA-CT--ACCCTA-AAG---TTACAAG-GTCG-ACTTAAC--AT-ATG-TT--CA-A-G-CGGATCGGGTGC-TAGCGCAC-TC----AT-TA-TC-ACAA-TAG--C-TT---GTT-G-GCTC-TCCT---TT-TCTTCTT--TA--C-G--CTCA-T---GC-ACCTT---GA-G-TTTTGGCA-C-ACA--AGAT-CTGGCCG--CGAGAAACGGA--GC-GC--A---CTCT-GGAACC-AACCGC-GA-ACGCCTAGC-GGTGTGC---G-TT---C--AT-----GA-TG--AGGC-T-TACACGGCGGTGCT-G-CCAACCGT-A-CAC-GCATCTCG-ACGCC-A-T-CTC-GAA-ATCGA-A-GGGG-G-TTTA-CTAC--CACAC-G-T-GC---CGT-CCTA-CGA--ATC---CC-CCCT-AGTGG-GCTGC-AT-G-C-TGTC-CA-A--CTTA-CCTTTCAGG--CCCA-CT---CTCGGTGTAG-GTTA-ACC-C--C-TGAC-G--C-CCATAG---GT--TACTCT-AA-TT---TGAAACTT--GCCTACGTGAAAA--TG-TGCGT-TG---G-AACG-AG-ATG-GAAAGTATA--CTCATAGTACACA-TT----TG--TTCCCAGGTAAGG-TT--GGCA-ATCC-T-CA--GG-AAACAGG--A--TCGT-AC-T--TAG-A-G--GC-A-GG--GGTTGCCG-C---C----A-AACA---TTG-TTTGTACG-GAGC-AAGA-TGA-A-CC-T--GC-GG-C-G---CCTTGGAGAAGGTAGG-GC-CTCG-AGTC-GCGT-CA-T-CGCT-ATC-A-CGTA-TAA---GA-TA-TCGT-CTTTCTT--TACC-ATAC---AAG-AA-GGCA-CG-AGA-T-GAA-GA--AGACA-CTG-TAT-T-C-AA-GTTGGA-G-A-G--C-TTAC--CT-A-CGC--GG-CGACG-T-AG-AT-T-T-ATC-CC-T--TACA-CA-CCG--T-A-CAC-CAA-----TTCGGGGTCGGT-GAAAGC-TGT-AA-A-GGT-T----GG--GCCAAA-T--AC--GC-AGAAT-AAC-C-G-A-TA-CT-CCT-AGCGCGT-A--CT--TT--C---CC--C--GC-T--T--ACGT-C-CAG----CCTTTGCTAG-T-GCGGGG--G--T--TG-A-T---CC-CAACTAGAG-TGTA--TGT---CT-TGTCTT-CACCC-TGCTG-T-CCTGG--GAG-AA-A--AAG-GG--GG-A-AAACTGATCAC--CCAT----CCAAAA-C--GC-T-G----T---CCCG---CGGA--GCTGC-GGA-GGTGGGT-C-CTC-GT---CG-CTA-A-CCGG---TA-GACA-TC--CAATCTCG-T-AGGCC--ATG-A----G-AT-T---CG-GTTGCC-A--CAGGTG--AC-----TTCGA-TCGGG--AC--C--C-CCGC-ACTACAA-TCGAGGACT-A--C-CTCACTGTA--TTA-CC--CGC-TC---CTCCG-TT--G---TTATT-GACGG-ATGTCAGAT-CGAG-AG--A---CGTGT-GGGCG--A--C-GAT-C-CAGCTAGT-ACA-G--TCG-TCACC-C-GCAA-TAACG-TTT-TA--CTA--GAT-GGCG--CTC---AGCTA--CCGCTT-TG-T--AAGT-TG-TTA---CG-CTGAG-TTG----CA---G-A---TCAT-C--TAGG-G-ACCGG--GG--GAGGTG-A-G--GGC--TTGC-AC--AGA---A--GTA--GCCGG----TGAC-T----TTCC---ATAAC-TAGT----AC-AGA-CTA-A--GGG-C--TATTTCCTAC--CGCTTCCG-GT-TTG-TTA--TTC-CG-G-AATCG-T-G-CGC-T-GG--TT-TG--ACTGTAA---G-C--TA--ATTCGCT-TACGTTA--G--CCTAC---C-C--GCG-AAT-GT-A-GAA-G-C-TTCATCTGTAA-A-T-TCGG-GGA-AGATC-GT-TGG-C-AGCAAT-GGA--CGGGT-AG----TCGT-CCC---T-TC-A-CA-T-TA-AAATGT-C-GG--GGGC--CGAT--ACCA-CCTTAA--AAA-TTATGAA-C-CGCTG-ACTCAACTGCT----C-G-A---CG-CCAAG-G-C--TC--A--A----C-CC-ATTTGGG-CCTCCGCTA-TGC-TT--A-C--T-A---ATC-A-TCGG-CTCT-CAT-G--TGC--CA---GGAA-A-TA--C-GTAACT--CG--ACC---A--T-GCT--C-T-ATTTGAAG-TAGTAATTCGAGTCG-GCT-GTTTCGC---ACTGACTTCC---GTA-A--AACC-AAT--AAA-ACC--T-GGATAGT---TG-AAGCTC-T--AC----AGGAT-CTCAC-ACAG-CT-GTCCCTTC-GTT-A--TG--CGTT---TC-TGGTGA-------G--CGC-CGGCTG-A-C--T-AG--GG-T-GT-GGTCGGAAGC-T-TA----G--ACGGGC---CTC--CC-C-CC-T-TG-A-AGT---G---CC-T-CCT-C--CA--GGC-C--TCAA-CC--C-TCG-CG--ACC-GTGCAGGTAAT-A--TCGT-ACAG-ATA-T-GGCC-T--ACG-AAGT--A-CCACAA--CTGATACGTC-T-AATCGAACC--CCCTTGAGC-GCG-AGG-TTAATCCTAG-CCGG-AAAC--TT-GA-AGC--G---CGTA-A-CCCTTTGT-CGCCGATTG--GTCA-G-CACA-AA-T-CCCGAA-C--GCCCCAT--AT--TT-C--T-CA--AGCGGT--CTA--ACGAAATCTTAA-CGCG-TCGG-GCCT-A--C--TG-ATCTCT--GA-G---A--CTAAT--T-C-GT-G---GA-GT-T-CC-C---CCTGTAACTC-TTTCT-AC-T--AAA-ACCTGTC-TT-C---TATATCC--T----GCG--GCGGG-TGCCA-ACT-G--A-ATA--A--TAACT--ACTC--GA---G--G-C-CA--AAGG-TC--T-C--T-G--GGTGG-TTTGC-TC-A-AGTGAA-GA-AT--TCCCGGGG-TCCGG-CTGT--ACT-T--AGGTT-TGC-T-GAC--CA--CCAGGT-C-TCGCT-GTCGCA---C-CT-GTGCG-GCGCTG-A-CG-GGCTCGAG--CT--T-T-T---AGAGTCAC-CGACAAC-------CG-GG-GTA-TT-TT---TTTC--A-A-CCCGA---CTG---GC-CAAC-A-TAGAC-G-A--ACA-CC-T--T--C--A--CA-A-CC-AG--TCAGCAT--T--A-AATA-T-TT-ATCCCATGCGT---TCGG--TT-A-AT---GG-CA-TC--C-GAAGGTTCCTTATG-C-T-CTT-T-A-ACCTACC--G--GC-C--T--C-GCT-TT--T-A-CG--ACCAG--TC---TATG----CGA-CGGCC-TTGAA-T-C---TCACGGCA-TT-TG-GT-AC-TCTA---GTCCT--CA-C---CAGTA--TAGACCC--TAC---TG-AATG-ACT-TTAA--A-A-AT-C-A-CA-GCTA-AGGTCACAAA---T--CTA-A-CC--T-CGTCGCA-CC-CTTTCGCCG-GC---AGTCAACA---TG-CTGGAGG--G----C-CAT-AAGACT-CC--C--CCGTCCGCGTT-GATA-AG--CAGTG-TTA-TCACTGAAG-TGTTTCG-CCAGCGA-AGT-CCACGG------C-CCAC--GCTCATCCATA--G-CTG---TGG-TA-A-ATCC--GGC-CC-CGAGAC-TA----CGT-AT-TC-TGTT-AT-TCTTT--ATT-GA--GTAATAACA---GG--CC-TCCTAAA-AT--A--TG-TGGTA-CCCC-G-CTTC--CG--G--GCC-G--TTA-TACT-AT---C-G-CA----GT--AGTT-CAGTCAT-C-T-TC--TGCAT-GA--GTG-GGCC-T-T--CC-G-TA-------GA-TG-C-CC-T-A--C-T-GT--GGT----GT--G-GCTG-A-GCA-GATTACCTTCA-AACGTCCCTCACGACTTC---AGAATG-AAG-A-AC-GATCCC-CTTA-C-C--C-C-T-AT---GCACC-T---GG-C---GGG----C--GCCTGTAACCAGCTT-G-AA--T--T-CA-AA-T---TGTC-CATGAC-TGACGCAACAAT--AC-AC--G-G--TCTCCCCAG---GTATC-GCTTACGACAT-A--GAACACCC-AT-GAT-G--TTCC--TCA-C-CT--GA--AATGTAT--GTCT-AGAACGC-AA-CCC-GGCT--C-T-A-CA-C-ATT-ATTTTTG--TA-CTTCG-CCC----AGGATTG-TTA-C-CCGA-TGCTGC-GCGGATA-G-------TAT-TG--A-CAGG-A-TCT-ATAGT-GCCGA-ACG-T--A-G-G--TGACCGTTT--C-CG-TCCACC-AT-ATG---TC----C--GA-ACACTCC---C-CCTCAT-C----AAA-GTG---AAG--GAC-TAAG--C---C
>SRR349944
--G----A--GAA-CA------C--GTGCAT-GC----CA---C--CAC-T-------A---T-TT---AGT---A-G------CCAC-TGG-----CGA-GT----TGC----C--A--T-A-----C-T-TAT-AA-CG---ACTC-G--------G-------A--T-----------CT-T---C-TAG---AGT--CG-CG--------AAC--GC----G-CA-GT-TG----GAA-GG-T---CC------C--CGT-G-----CC-GC--TG---A-TT------CTAT---------TA-T-----ACC--T------T-A-----GCCTT-G-AAAAT-AT-TTG-ATGA-A-A--CAC-AGTTAT--GG--C-GG-G-CGT---C-G-TATT-GAT--CT-G--TT-AA-GA---CTG----G--G-C-TC-C-------A--TA-G--C----TGATA----G--C---AT--C-T---GC-C-GGGCC-T-C--CGGTTCG-AAG--C---TT-CCA-TAT----T---TCT-GAA--TGC-C--TG-CACGAAC-T--G-T----CG----CGCGGTCG-TCGCAATTG---TTC-C---GG----AG-T-CCC-C--TT-AT---C-AAG-TTG-G---A-T-----TT-AA--T---GTA-AT-T-T-----T-G-C----GA--TT--A-GGCGGCAT-G-CA-CTCCGG----TC--GGA--G-TA--T-TCG-C--A--T-GT--T--GAT---CT---CTTG-A-C-AT-CGTGAC-AG-GATTT--CC-T---AA-TAG-CA-C-------------C-GG-CG-TTC--G-T-T-T--T------A--------T----CGT--AT----GA-------CCC-G--TACGCC-CAGT---GTTC-C---GCG--TATCA--T----C--GAG-AAGGC--CG-AG-C--A--GCG-C--G-GA-C--G-AG--G-G--------G-T--TC-ATG-C-CTGTCA-TTC-C-CAAA-GCTGA--T-A-AA-G-A-ACTA-AGCTC--AGT--T-T-AAG--C-A-A-A--C--T-------G--G-AT-T---GA---------T--T-A--G--T----GT-C-A-G--AGGCT--C-GTGG---C-GG--GT-C-TG---TACA-CA-G--G-GGC--CA-GAAGAG-TCCG--CTCG-CG-C-A--CG-TGGAAA-CGG---AA------AG---CG--G-------G---TA--GT--GT--A-TCC--AG------CC------TATGA-GGCCCA-A--CAGGC-G-C--GG-TCCT-GG-T-A---G--------CC-T---T-AA--GA--GGAA-C----CTAGGG-TAAG----G-A--CC--CG-T---AGG-C-G--C-CCT-GTG-CC--G-G---T---AGGA-CT-ACGAG--GG-A---T-CG-ATCCAA--T--AATGACT-G-CC---A---GCCC-GAG---A-TAAA-----TGA----ATAA---G-GACT----AAA-TA-TG-T-GAT-A-A-A-G--A--A---T-TT-TA-AAA-G-CAA-C--A---CA--TA--ACG--TCTCCGT-AA-AGG-GACCCT-TAG-C---G--GT--TCGCA--AC-G-ACAC-C--TG--TG--A------G--GG-C-AA--G-T--AAACAGCCG--CA-T-A------A-CT---G--GAAAT-GT---TGCGCAA-AA-GG-CA---TT-A-----ACGT-G--CG-G-G-ATCT--A----T------CGTTTT-G-ATTG-TCT--GGA---T-AT-CGC-A---A-TA-GCAG-TG-AATG---A--GT--C-AATCCACC--TGCCAAAGG-A---TT---T-G--AA--C-A-G---CTAGCACCG-TT-GAGA--GC-TACC-ACG--C---T-ACCA--A--TGA-AGG----AAC------A-C-C--GG----AA---T--TTACCCATC---AG-TA-G-A-C-C---AA-C--T-----A-A-A-G-G--T------T----G--T---AA---TT--T--A----TCT-TAAC-TA-------TGTA-AATTA-A-C-T---G-----C-G--GG-C--GTT----T----CGG-C-G-AGTT--GGC--A-G-TAT-T---T---T--A-T-AACC---TTGT--ATGC-C--AACAGA---AAAGT--AT-A---T--GT-C-CT--CC-T-A-CT------AA-GTG-AGT--C--C---A--------GG---TT-C-G--CCG-G---GT--A-GGC-G-CT---AGA-A-----C-G-----C-A-----G-G-----TT----A-TCT-G-G--C---------TCC--T-------T--A-TG-----------CA-----T----GG-------G---------T-AG-G-A--T-G-T--T-G-AA-TAAG-ATA-C-TG--G-C-AC-CT-ATAGGAACGCG--ACGCA-A-A--CG--A-C--C--CGGA---TG---G-CCTGA-ACA-C-T------A---C-AGT---G-CTTACT---CCCAG-C---T-GGTAT-C-CC-GCAA--CT--A-TA----GC-TG-GCAT---CTACA-T--C----C---A-GA-C-A-A--CTCG-GC-A---G--AT-C-A-A-GGA-CTA-AC--CG-A-A-AGTT-T-C-AA---G---ACT---G--G-CA--T-GT-CATGC-A---CCG-GTACG--TA--T---CCAC--GAGGC----CGCA-AC--CT-GATC--G-A---G-TTCGGGC-G-GA--C-C-GCTG--CA---GC--A-AG-CATG-GC--AC-AC--CGG-C--TGG-CGT----G---GG-G-TTC---T-AG----A-CG-CCT-TTG--AC--TT--A-T--T---T-AG-T-T-CG-AA-TTTT---T---AGT-A-A----G-----GTGT-TC------A-TG-A--ATTA----C-------G-C---A--CTCACG-G-G-A-A--A-TT---A-T-TA---T-C-AGA--A-G--G-------CCTTCGC-----T---G-----G--GTA--GT-C-TGACCC-CT---TGCA-CC-TT--GA--C--AT----GTGC--GGC-T--C--T-ACCT-G--G-A--CAT-C-A---C--T-ATAGAG-GA-TAACTC--C-----T--T---AGG-G--A-A-C-GA-AAAAG-A-----CGGC----AT-A-G--AA--GTAAGAA--A---TC--T-G---G---GC-TCG-ATT-ACACCA-CGC-T----C-G-G-T---C-GG--C-AT-C-GCCT-G-GGTA--C--C------C--A-AAG-AGAT----AGGT--G--GC------GC-G--G-GCC-G--T-------CT----AA-C-A-CA-TG-CCAA--A--T-G-TA-TTC----A---T--T-AA-C--A-C-TAAAC-C-AAAGGTAACAA-GAGT--CG--CGG--C-C--ACAA-AGCG-A-T---G--G---T--ATC-A----A-T---C---A-A-GC-AGC-TTTA-GC-C-T-C-C-A---GGGA-AGC--G-CA-GCG-G--G-TT-ACT---GG-AAG-GGC-ACTC-G-AGCGGA-C-TCCT-TG---G-C--G--A-GC--TG-CTA-CGAG-T----T-CG-TA-GCG--GGG-C--ACG-----C--TTTT-CCG--A-AA----AC---TCCT--TTGTC---AA------C-AC--AC-C-T--TGA-AT-AGA-GC--AC---C--GA-----G-TA---C---TT-GATCATG--GTAA-CT--ACCT-G-TCTGCA----------CAG---C-TCGATAC-CTCTTC-A---A--G--G-T-T-TT--CTTG-C-T-T---T---------A---GGTG---C-A-GACAC-TTGT-AG-T-C-T-A-TTAAACG-G-----CG-TT---GGTAC-G-GTC--TTGGC-------CC-GA-A--------GGCA-------CAAGAA-A-C--T---TA-T--GGA-C--CCTCT---C---G-T-A--A---CTCG-A-TAA----AAGG---AAAC---GC--GGTTAAT-----------GGC--TC-GAA-CAC---GTC--CC---G-------ATCCGAC-T---GA---TTA--GT--CGGC----T-CTTAA-G-TCTCATC-CC---C-CT--G-TG-T---GA----------CG-AG-G-TTA--TA-TG-T--TGT-ACT---AA--TGTG--CC----TA--A--AC-CC----A-TAC-CGAACA--A-A-T--TAA--A--TC-GGGCT-C-CG--CGCAACAAAG---AAGGTA--G-C-AG-CAC--A-A---CAAAATT--C-CC-G------A--T--GCTC-C--TC-----------ATC-----TG-A--AC---A--T-T---G-AGGTG------A-TA--C--GGG-GGG-G-CT-CGA---A-AC-A-----G-----C-AC-CA--TT---C-A--C-GCC--GGG-TCGG-ACA-TT--GG---A---C-AGA----GT---AAGTA-CC-C-T-GA-AG-TCA--C-CT-GCACAAG-TAA-TCA-TC--TTAA-C----TAA-AC--C-GGAGC-AT-TTGA-AA---CC--AA-TTCA------CATG-G-C--ACTT----A--T---A-----------ACGTC--C-A-CTCG-C-C--TTCTGGC--A---A-ACGGCT-CC-AAAG--G-T-C---A-C-GA--CA-CCGATGACT---C-G---TAC-T----G---AGACACTCAC------G---GA-----ACGT-TG----AG-CCT-C---C-C-CG-GTAA-AA-T-C----G---CG-G---C-ACC-G--C---ACAACA-T-C--AAC-T-GCGG----G-CAATA-A--TG----T--ACT---AGTG---AGGC---C-TAGG--A-A-T-GAC-GA--AAATC--AG-CG----AG--T-G--GA---A----A-G-CGTCAT-GTCAC-T--GCC----G-GG-ACGAC----TA--A-------GA--T--T-AAT-------TA----A-CCG-G-CAGT-C-----T-CT--T-TGA-----C------TC------CA-ATCT--CCCA-C-GC---AAC----CAGG-G-C----G-GAGT-GG-ACAT-A--C-----AAT-A---CA--GGC---T-T--T--CT-GCCAG---C---C-ACA-AT--CAGTAA--T--------AAA--TCTAA---C------G---A-A-TG--A-C--TTCG--GG-CT---C-G--AC-A-TACG---GG--T-ATG----CGGA---AA---G---CGAT-ACGC-GTT---TG---C-TT-C-T-C-TG----C--GT-G-AT--A--T--G--TC----C-GG---AT-T--GAGCGA-T-A--TTTAT-AGA------AAGACGGTG--T-C--CT----T---TG---A--A-A---G-GCGA--C-----AATG--T-ACC-G-G-G---C--------ATC-TAGCAATT-GA---TC-A--AAG-AAAA-A-C-CG--CGA-C--------CTG-AAA-A-TGCC-G--G-TCA-G-CCG--T---CA-C-------G-GT----A--GC-C-GCCCC-C---GCCGAG----GGGCGG-AATC--TCCA-T-GC---CGAA-AGA-C---A-----CCA-C--AT-AG-------A--T--TGC--TCCAAA---GC---TTAG-AATTC--C-------G-T---AT-C--T--T-TT-AC-C---C-G--TA-GCACA-TA---GC-T-----C--TCCC-TCTACGA-GT--GG-----GA-GG-C--TA-GAC----TATG--A-AA-AC-GCCA-G-A---CA-CCCACA-----C-GTG---T-G-CACG--C-ATGA---C--CGC--GT-----G-CTATA-TG--T-CACGT--CA--GGAG-T--ATTGAA--G-GTAAGGG-T-T--AG-A---CG---T--GTG-GCTAAA-GCA-AACCA--C-G-----TG-T-A-G-G-G------T--AGGAAGTAC--C-AT-A---CC-CT--GCAA---T-G-TA-GCG-GGTTTCG--TT-G-TCC--G-TG-CAGGG-AA-C--TG------TCGG--AA--G-A-G-GA-A-GA-C---CAC-G-CC----G--TA-CC----T----ACT--T----T--AATTCC--A------TA--T-C-A-TCG----T-GA-G---CGG--G---GT-AA-T-AAAC-A-GGTG---CCTG--TGC-TTGTA-AAGA--T-CACTG--CT--T-GGAAAG--GT-AAG--------------CA-T---A--AA--TTT---TT--CGTCAC--GC-G-C--ATTG--GA-TAAT-GC-A-G-AG-CAG-GCA--GG-CAC-A--CGTGGG---ATC-G-GTG----A-GT-AAG-G-C--CA-------G-AG-CAGA-GA-A--CTA--CGG--AGGGA-A-CG-----CAC-T-------AAA--G--G---T-C-CTCCC-A--T---G-CT-TTG--T-C-T----C------T-----G---T-C-----G---AG-CCAAA----T-A-C--A-T---G-CG-C-TCG--A----TT---G----A----CGA-T-C---GC-GG--TT-A----G------TAACA-------C-TTTGA-A---------G----T--A-T-A-GAAA-GTCC-G--G---GAC-GC-ACCGG---A--GA------TCAC-G----T----T-----TT-GCAG---G--C--A-----A---A----CG------G----G----A----AC--AAAAT--A-A-----ATAC-T-GAGGAC---A----A---CG-CT----A---T----C-AGCCA-TACGAT-TA----T-GG--G----T---AG-A-C-TTAT-AC-G-A--TA-A-G-C-T-TC-G-CGA----A-CTCG--TT--G-TC---C-AA-TA--A--G-GC---CTTGTG-GC-T--T-GAA-C-GCG-TC---TGGGGAGTT--A-TT---CT-AC--T--T---GC---CCAG-GGA----T----G--CGA----G--G-AGATCG---A----TGC-TCAAA---AGCG--AAAG--A---GGTG-AG-GG--TAC--T---AA-C-AA------C-CA----GTAC-G-CAA-AC---GGA-T----AA-AG--CTG-T---GT--T------T--T--T-AAA-ATAT-GA-G-CC-GTGGCGAC-ATC-C-ATC--GC--G-CG-ACGTAG-G-T-GCACA--CTTTACAT-GG-GGA---T-CTT-CATC-T--GAGG--CT-CTT-CGCACA-C-TT-----AA---GC-C--CGCCA--AT-A-CGC--CTGTT-TACTCAGT-T-A---TTC-CC-GG-CT-AG-T-AAA---T--TT--G--AG-GT---T--T--G-CGC---G-CT-C-C--GGC------ATTC--TCTAGG-TCCC--C-C-G-GTA-ACA--CAGGTGA-CCGGT-T--C-----C---A---T-GG--G-GGTCTT-C-GTGCGTCC-G-TA-GGCCG-TAGA-GGTGC-C-TTC-TCC-G---A-AG-T-CGG----CCTTT-TA----CTGGGA-A-ACTGC-AC--ACCAA-A-TT--TGT--TGGCG-CTA-A-T-GTACTA-A----ACGC--CGC---CTCTTGTTGG--TTGC----G---TG-AATGGG-C------ATG-G-CG-----ACT----T-----C-AA-G-G-A-GG-G--CTG-A--A-CC-CCG-GGGCG----G-AC-TC-CGCGA-C-AT-G----G-----GGG-T-T--TCTGCTT---TACGG-CCG--AA--GTTGGGC---A-A----GCGT-GA-G-GC--CAAATCA---CAC-A-CA-TTGC-AACGGTGC--AG-TG-G--A---G-ACA--T-C--GGTG---TCG---TCTCT-A-TT-C--ATG--AC-A-GCG-----GT-T-GT-TT-C----GCT-TCC-A---AG--AC---AA-GG-GCG-CGCC-T--T-CA-C-G--CAGG-TC-TCGA-AAGG-AAGA-GT-----GCC--A-C-GT----CC-CA-CGGC-G-GAG-G------GC-G----G--C-C-GT-TGCCCCC-A-GA-CT-T-A-C-TGCGTAC---TGTT--GG-GT-CA-CCA-T-GAT-C-AAA------T---------A-C--A--GCCA-A---GA--ATGA-------CAC-C-TCGTGG----CTAAGA-G-C-------C--GAG---G--G--AGG---A-AG-G-TT-C-T-A--TT-GACA-G-T-GA-A---GA---C---GGCCTGACCTCC-T--GAA-CGT--CCC-GTGGT-G--G-CCT-AG-CG---GTA---T-C-----A--T---TAC--T--CGT--AC-CAG-A-----GATTGCC-A-TCC--A-A--GCT-----A-G-T---------C--T-AA-AC----TG---CG--CC-AT---T----------A---T-G-----A-T---A----A-A----CC--C----T--C--C-C-G-A-----GGCT-T--AC-GC-G--C-C-T-CC---CT-TATAATT-G-GG--TCA---A-T--G-TTATC-GCA-G-T-G----G-----GCTA-TGGG-T--T---CTAACACT-AAGTCA-AA-GA--CG-GG---AT-C--CC----CGCA---A--C--A--CACG-T-TT--CG-T-A------GG-----A----CT----G---AACTGAAT-GG---T-GGC-AGTTGTCCC-CCAAAC-AT-GG--G-TATT---TA--G-TT----CG-GAG-ACA-A-CC--AC-TC-GA-T-G-AG-G-T------A-CT---CGT--T-A-----GTTG--T-C-TGT---T--A-------ACG-A-C---T-GCA----T---G-G-----G----T-G-CT-AGTTCTATG-A-AC-CCG----GCGGTGA-CGTGGGTG-C-C-G-C---AG-GT--CG-ATGATCGT-C---T-TA---T-TG--TG-CCA-G-AAC---A---G-GAAC--CAAA-AA-C--A-GCG-A-AA--C-A--TGTA-A-C-TTA----GA---G--C---G-CGC------G----G-C--C---G---C--GTA-G-G-A--AATGAGGGTCGTG-AT----C-GAG-CCAT-ACGG-G--GAT-TT-G---TA--CA--T-TT---TAA-GCG---AA-CCTG-G-GGA-CTCA-A-TG--AT-G-G-ATGA---AG--AC-----C--TCA-C-TCATG---T-CTTA-A-C-C-TTG-C-G-TT--ATAA-TC-T--G-T--TCCG-C---C---TA-A-AGGG--AA--A--GAAC---A-T-AAC----TC-G-CATC--C-T-----AA-T--C-A-AC-T-AG----GCCCATG--C-GA---GGA---C--AATTCC-G-------A----G-G-AA--A--CA--T---G-C--A-CAAT-TA---CG-ATA--GG-T-A-TAG-A--GT----ACC---TG------T-----CCAT--G-T-G-GC------T--G--TC-GGTG-T-----T---C--GG--CACTCATA-A--C-CC--TA----CC----------AT-GC-TGAG---C---G-AC-ATTAC--A------A----CCACTA-A-GC---GG-CGA--A---CCG---G----A-TG--C----AC-AACTG-GTT--ACG--TA-----TC-GCTG-CGA-C----GGA-------C-T-CCG-AGG--G-T-TT---GG-CTC-A-AAG--A-CAG------G---CT-G-T--AG--A-A--GCCG-GG---CTGGGCAA-ACG----GG-ATCT--G-A--TC--T-TGTGT--GG-T-G-CTTGAC-CCC--C--ATC---CG-GT--T--------A---CCTC--GCTACT-AG-C---T-GTA----C-------G----C-A--AA-A-----G--C----T----CA-GTTG-GCGA-TGCC-AA--G---G--C-TCC--A--TA--C-CGCTAG-CA-T--AT----CG-A-G--GG------C-GT--AG---TACAGGGGATCG-T-CGGTTGGG-C-TGC-TAAG----CG--G-GGC------CAACTA---T--A-TCTTG-T-----TG-T-A-T-T-C--CC-G--GGC-GC----GGTC-TA-CA--CTAA---C---A------AT--------AG----T-G--GCTCTT--AAGC-G--ATG-A-TTAC-T---T-A-C-T--C--T---A--T---ATC-GC-A--GCTTGG-TAG-G-GT-CC--GG-T-TC-----CACAA-TGCT-T-TCCG--AA--TAG-C-------CGG-G--CCC--CGG--CAT-CAC-A-GG-GT-T-AGAAG----C--G--CAGT--AGAT-G---C-T-TT--CG--ACGTG-C---T-CC--GC-A-G-A-C----TT-A----T-AC----A-C--GG--A-CA-GAGTTC-G-A-GAT-T-C-A-G---G--CGT--GC--GA----AGC-A-TAG-G-GG---ATTCTTTC--AAT-AT-----CGT-C--C-C-CTCCC--GAC-G--CAAG-----AAG--GG-CA--TCTACTG-T----C--C--T-A-CTGCAC-----AT--G-T--A-G-T--ATA-C-A--T-GCTT--AGCA-T-A---G-AGC--GTC---C-GCCC-C--TTCTCCTC---TG---T-CAT---AG----ACA-TGTACACA---TCCT--CACA--GTGC-TTCCTC--CT--A-GTAAGCATTGT----A-G--G---CA-A-A--G--TGT-------CCTTG-CC---------TGGC-CGT---TG-TAG-T---TTTT-GT-CCGGC-GGA-G-AGTGCT-CTAC-CGTGATAGCA--GTT-C-C-T-AGT--A----C--A-C--GA----------TAA-TTCA---CG-AGCT---CGT-G-CAA--TTT--GT-CCCGAT----G-AAT---C-CAT--C--GATAT--AT-CGA-CT--T---T-C-G-T-C-AT--G------TGGACACC-ATACAGA-CA-CTAC-AGTG--AG-CG-CTG-GCGT-C-AAC--G----GTTA-TG--T-ACC--T-AG---ATG-A--A-----C--A--G-T---T--GC-T-T--GG-TG--C-G---G--G-A---TG-T-ATA-T-A--AT--AA-----T--C---C-A---GGT-CA-AAA-A-CAG--TCAACC---T-T-A-GT------AAGGC--GA-C----ACA-G----A-A--CA-A---GCC-G-C--TA-A---G--TCATATATA-T--TG-------G-G---CACAT---T--TTTGGAA-TC-AGCC--CT-CGAGATGC-TGAACCACTGCGTGA--ATC-GT--TAGG-AAA--G-TAA-CG-C-GCCG-CAA-TCC-CA-CT-TCA-A-A-----TAGG---CAAT-TGC--GC----CAAC-G-ATC-GATT---C---A-CGAA----CA-AGA-T-GAA-T-GCG--CAA--TT-TGTC--TC-GGA---ATT-GACCT---AA----GG-CG--AT----ACG-----ACG--TTG-CGT-GT----CA-AG-T--GGG--C--A---C-C--G-TC--GA---AC----A--A-AC-A-GT---C-ATCCT---C-G--CCTTT-A-TACG-GA--G-T-T-G--G-TC-GACT-GT-TC-GGCG--CAAA-GCAG-CC-C-CT-GG---GG-GCTCGGAA--T-TTC-GA--G-AAC----ACTCTAA-CTC-G---TA--CC-CT--G-GA-GGA-G--AAT---T--CAC-A-AAGCT---CTTATA-TTT-CGGCC----CG---C-A------A----CCTGTGG-G-GG--GG-A--T---GA-TA-CGG-GG--GG-TT-C-AGCTAT--TA--CGGTC-A--GTCGC-T-AATCG-G-C-GC-T---CA-A---TGAA--C----CC-C-CGCTC-CGC-----AA--TT---CTG-TG-GG-GTC--T-GG--AG-T-C-GG-CTA-T--AATT-----A-C-TT--ATC-C---GC-CC--A--C--T-CA-AGA---TAT-GT-AT---TTTGA-GAC----CGTG-TT--T-CG----C-GAG----GGGCAAA-T-----C--GT-AC-G-T---C-AAGC-A-G-T-CA--A--GGCTT---G-A--TCG-G-T-G-ATCA--AT---G-G-CA--A---G-AC---A-GCGCG-C-TC--------C-TC-G-A--T--TCA-GT-AG-ACGCA-A-C----C-CCCG--TG-GG--C--T-TTGAA-----T--AA--A--T-CT--GGG-C-T-GA---CAC-C-CCT-C-G--C--GAATA------GCG-CG-----TGA--CCTGC---TT---CCGAG-G---G-A-GCTAAAAG-GG-GG---G-AA--AG-C-GAG--GC-----AAGGC--AG-TAGG-ACCCAAGA-GAGGAA---A---GA-CGTA----T-C-G-G--CG-AA--T--C-GT--A-CC-A--G--GC--TT---A-AG-G-GC-TTGT--A-GT-AGT---TCTT-AC-C--CG-CG--A-TGA-CCAAA-A-ACAA-TTCA-TTA---A--GTA---AG-CC---G-A-----T--A--G-T--A-GATCCCGAGCC--AGT-GAA--C--TC--A--TT-CAGT-----TG-GA-GA---G-A-AT--CTTT---A--T-CG--GTA-TA-T-ATG---G-TA-ACTCCC-CG-A-----A---T-GAC-AAT-GGG-T-CGTAG---ACTT---G-AC-AC-T-GT-A--AGA---AC-----AT---G--GG---C-G-A-T-G-GC-CGACCAT--AC----A--GGATT-T-A-T--T----G-GT--C--GCC-C--TC---C----CG---G---GGT-A-T--C-G---G-T-T-ATAC-G--T--TGC----T---A---G-----GA-C----------T-GC--GG-G-T--------AT---T-ACGGGT-GTCCCTTAC------T---CCG--AC-TT--GC-C--A-ACA--AG--G--G-AA-CCA--C-G----G-A-CT--CATAA-C--CCA---G-----A--GGT-AA-----C-AA--TC-----A---CG-A--CCTCTTCAGAA-A----T-AG-C---GGAG----C-T-A--CCCA-AA--G--T-C-C---G-TG--TG-GTG-GCT-CG--T---C--ATC-G-CCAA-C-G-TTGG--ATT-A-T-AA-T-C--CCG--AA---ATC-C--T--A-A-CATT-AC-CT--T-TG-TG-----CGT-CTCGTCAC----GAT-----A-C--TGT----AAACACGA-G-GCG--A--CCGAGCC-ACGA---GAGA--TT---T-AC-GAT-A-TA-T-T-TCG-CC------A----T--TT---AGAT-T------AG-CG-G--G------CGA-TG-CTGCCGG-T-AAGAT--ACA-A---GA--TGCG--GCATC-TA-T-TG---G-AT-CTA-A-A--C-GAAGGT--TGACCTTGT-CGGC-G----AT---ACTTGCC-ATC--TC-AC-CGC--ATCT-G----C---A--C--GA-T-T-GGG--GG-T-TGACG---AAAGT-CA--C--TTACCC-GGC---A--AT---AA-C--T-C-G-CAAACAGT-CTAA-TGC-TG-GGTT-CTTG-GA--T--G--GGA-ATCGCGTT-A-GCAA--G-GG---T-T-CGG--GC-C-A--G-AT-AA-GA-ACGC--C--T-C--GG----CC-A-G--C--TGTA-GGCCGG---A-T---TTAC-----G--AT--CTG----G--A-C--CA----A---G--C------T-A---AGT---A-AGGTT--CTA-T--TGC-C----T--T-C--TG-TCT-G------GCC-G-T-T--G-TCGTTCA--TA--C---TA-G-TG-C-A--CCC-G-G-C-T-AG-C-GCC------CT-TCG--T----AAGCG--GAG---G--C-CC--GAG----GA--GC-A--C-TCC--AC-G-----CGC--TG-GAT--C---ATT-GTG--GATT-AGTTAATC-TG--T-T-ACAT---ATAGA-G-TG-CG-T-TT-GC--AA--AAC----C-C-GA------G--CT--C-CTT-G-T--CAT--GTTTAT-G-TTGAAG---CTA---TA-T--T--CCCAAAAAAGA-G---T-TGCTG---CGGACCCA-TGC-C-T-T--ATC-AGCCC-CC--A-C-G-C---G--ACACA-GAATTT--CAG-A-T-GCT-CA--CG--G-C-AGA-CC-GTGC---CGT--AACATGCGT-TC---CAAAT--TTACA-A-AC-AA---TCG--C---TCCACGT---TC--A----C-AC-T-AGCC-A----G-AAA--TCC--A-TC-C-T-TA-GG-GTAGAAT---T-C--CG-T---AT-TTCGGCG-GC-TC-AG-A--AATTGGC-A-GTA-CCC--TA-C-A-ACT-T--G-C-T---T-AA---C--C--A----GCGC-GT--GG-A-A-G-AG-CT--GG-GG-AG--GA---A-GTAG-C--GTA---TGTCT--GC-CGTACA-T-TCGT-C--GC-GGAT-AC-T-A-CCCA---A---C-CCGG--T---G--C-GT-----GGTCAGC-CTGCG-----AT-GCGGA-GAGCA---T-A-A-GG--T--T--GA----C-CCCAACTA-TG-GTTATAAAAGGACTGC-A---TGT-GAGC-TC-GAGCCAAG-AGA-GT-TGCC-A-GTGC----A---G-----CTTTC-GGG-AA-CT-GACC---A-TG-CG-CA-G--TTC------G-CGT-AAGT-TG--C-GG---CAAGG---A-TAAT--CC---A-A-ATA-G-C-T-AG-----A---TTC--A--TTG---C--A--TAC-C-GG-GAG-GGTGTGA-TT-G-GAC-G-C-TA-G--GAAA-A-T-GC----GGC--C-AT-CGAAGC-G-CGAA--T---CCG--T-AGAT--G-G---CTC--T-T-CGA-TCTTT-GA-A---A---CA-C-GC--TAGG-G---A----A-TT---AACAC--AT----TTGC-CACT-A-GTGTTG----------A--TGAG-C-T-GG-G-T--G--A----G--TA--T-CTTAC-----CATTA--A--T-TCCCTA-G---CAG-GT--GGCCG---A---CTAGAC-AAA--T-TT--G-T--GT-TCT---G-A----C-A--C-C-GTC-CC--CAA--TTTCG----C-GAAGA---G---A-C--GAC-GC-T-G-AGAA----ACG-TTACTA-A-ACTAG----AA----ATTT-G-ATACT-TA--G--G-G-AGCCC-AAC-G---A-G--C--GTTCTTCG--TGGC--C-T--C---T-G-G---TTAT--AGTCTG------C---CCAGGG----C--C---C-G-----G------A-GT---GG-T-CC-T---A----G-C---C-ACAGG--G--G-AA-G-A---TCTA-----CG--CTATAA----TC---AGCC---A---CTA-TAC--ATTC-AGCG-G-AAAG-A-CAAGTG-G---CT-C-G-AGGGG--TTT-G--TAA-TCCTC--AC-----T---CT---C---C-ATGT----T--TACACAC---TCCCATAG-----T-T-T-A-----CCAGGGG-GCACG-A--G--GA-G-T-A-TTAGT---TC--TA----G--G-T-ATCATAG--A-GT-G---G-A---TTTA-GG---T-GGA-CA-TTC-CAG----TCCTAAAC-GTTAAGG-G-GTTCA--C----TC--C-C-T-G-TA-ATT--T-T-G---AGATG-GCG---GCG-A---TCT--AC----GTCCA--A--CT--C-A---G--A-A--G-A-CC---T-CT-----GTC--C-CG-GCCGTAG----G-T-GTGAA-CTAA-CGA-G--AA-A--CCAA--G-T--CA------C-G--T--A-AA--A-T-GCG-A--CT-A--TA-T--C--GAC-A-CCAC----GG--AC-A-CC-G-AC-A-A-CGA---T-CC---CGA--C-G----TT--GGAGTC-ACTC---C--T--C-------A-----TA---A--GT--G--ACTCATC-T-C-C-TCT--CCC---AGT--A--CG--A-C-ACA-GG-T----CCT--G-C-ATCG-TT--G-G-CG----G-TT-G-G----TTC--G--G--T--T------------TT-C----TG-CC-GGACG--AGG-TAA-A--T-CGTGC-T----GCA--AA--T---G--G-AT--A-CA-C----GCGG-TCAA----TTGC-CGTA-CAG-----A-A-GT-TA-AT-A-GTGCG---C---CT--CAC--GT-GCT---TA--CT-------TG-A--T-G--C---C---TC--GT-T-C--G-A--A-G-----GC-C--ATT-AAGCGG-GGC-C---GA-CG-T---C-----CGCTG-----CT--CGCTAGG-T---T-C-CCC--GGGTCT--TG-CGACT--CTC-A----GC--GC--ACCCG--TAGC-ACGAGA-A-G--TAT-T--G--------C-C-CAGG----GTTGT-G--A-C---CC-A-----T-C----A--G-C-GGC---GG-ATAAGCTCGATGTG---TC--A--TG--AA-G-CGCC-CG-AACA-GAGGAATCAA----GGG--G-A-G-AGGTGT---AT-TA--A--G-A-GGGATGCATG----A-CGA---AGGGAGT-A-GC-GC-T-AGA-GAC-CCT-CTGC-C-G-C---TA-----TT---T----C----C--GA-TC-GA----GA--C--T-CC-T-C-C-----A-T--T----AAT-ATTA--T-A--T--TT--GTC----CA-C-AGCT--G-GC------A-C-TTA-AG-T---C-C-A-----CT--TC-CC---A-T-GG---CG-GGC-GCG--GAA-AAT--CGCA-CACGG-C---A--G--A--A-GCAA--A-CGGCGG-AT-G---A--A-GA-GGAC-C-AG---A-TG----GG--GT--T--CCG-GG----C--GCAT-CGG-AC--G---TGG--CCAC--ATGGGTT-G--C-C-T--T--TA--CT-C-ACT-TAC-AGT-C------GTAGA-G-G-GGAC-GGAGGG--A-TT---GGGC----G-AT----G---C-CC---G-TG-A-T--AC--GC---CG-TA----C--GAG-A---CCGT--C-----T--A--TTCT--C-GA----AA--T--C--C-AGGG--G--TG-TC--C-A---T-T--CCT-G-G--ACTG-CGTTTCG-G-C--TCC-GG-C-G---A-A-C-TGCCA-CAAT--C-AT-G--T-AT-AACGA-ACT------CTAC-T-CG-TA-TG-TCG-TGCA-GGCCG-CAT--G-AGACG-T------CCCA-CCT-AC-AG--A-C-AG--C--CAA-ACC--GCACT-GGC---G-GAG-A--C-G-----------TC------C-T-GCAT---------GC--TCA--C---T--CGTT-CC-GG--ATGC--AGC--CG--A---TGCAATC-G--T-CC----G---TTGG-C--AT-----AC--TA----TATT-C---C--G-G-TCAGT-C-G----A--T--T--G-C-AGG--TG-----------TTA---TAC-A----AG-G--G---GCGTC-AG-CT-G--A--A-C-T-AC--T--C---T-GT---CAC-C--GA-AG-AA-CT-T---C-A-T--T-GT--A-CG---C--GCTT-TG-GCTGAG-TA-ATGA---C--C-A--A--GGC----T--TCG-C--GT---C-CC-ATCTTT--TA--C-AGCAC-T--C-A-GT--C---TC----C-T-AC---TGC-ACT-GACT-CTA--G----G-C-GTCGA-C---TC-G--T-T--GG-G--TA--G--G-GAAGCT-A--C--GT-AGCTA-C-CAA---GGTTA---A-C--T---C----G--AATCG-C--TC-G-GT--AGAGCTGG-TGCTA-T-TGA--A-ATCCA-A-AT-AT-TGA--C--G-C--GACGCA--AC-T-C-C-T---A-C-----A-----CG-G---A--CC-TC----G-A-------TAC----TA----A----TT----C--TAGC-TA-----CC-A-AC-CAT-A-T----A-G-----C---GAC--C--AGA-G-T---C-AA--ACGGA---GAG--G-T-C------------GACTC---C-T---AT---A-C-C-C----ACGACATA-G-TTT-TG---C---ACGAAAG-G----T--A-G--A-G--G-AGAC-CG---T-TTC---A--TAG-CG-AA----CTAAG-TGG-GCAG--G-TT-AGCCC-C-T-----G-GT--AGCTAAAA-GA-G---AAT--C------CT-TC----A-ACGC------G----A--A-G---A---C-AC---A-CATG----A-A---T-G--CAGT-C---A-AAT-CACGACTT--G-A--AA---A--CG--GG---CT--C-TC-CGA-TC-TT-C-GTCTTAC--GTGGAG-G-GTC-G--G-A-CAT-C-AC-T--AAT-CG---ACG--A-GA--T-T---CCA--G---GCAGC--CGTG-AGATGTCAAC---T-GA-ATCC----G----A-TTG-CA---C---CAAGC----TGA-G--GGGGT--CCA----G----GAGA--AA--AT-TCT--C--C---CT-TACA--G-C-GGTC-AGG-G---TC---G-GAT--T--T---G----AT-T---GGC--C-T---G-A------C-TT--G----C--G-A-A-TACAGT-A-G-ATA---CA--ACAAA--CG-GT----G-A--AAC--------G--A--T--C-------TG-------TG--C-G---GTATC-----G-C--A--GTTA-A-CGTTTGAAA-TG-AGGG-A----G-TA--T-A-C----A--ATATG-A-C-T-CG--C-GCC----GT--A----GC--TT---CGAG-TA---G----TC--G-AAC-T--GA--AG---AAG--GGGG--G------ATA--AATCAG---G--CTGCT---A-T---G-G--G--T-G-----CT---A---GA--ATG-T-T-TGCATTC-GCAGA-GAT----AA-T-G-AGGG--GA--AG--CG--CC--CAT-CAG--T--CC----CGAGGCGA-AGT-AACGGTAC--T------G-GG---GC-C-CTAC-TA-G-A-TTT-CCC-AGCCG---T-CATC-TG-----ATACCC-A---G--ACGTA---CCCTAT--A-----G-GC-GA-TA---G-------G--GGGGG---A-T---C----TTCCGC--AA-CTC-GG---G--A-----G-T-AGA-AGCG-G-G-AAG-C-GT---T-A-----C-GA---G--T-A-C--A-C--ACC-CGGG-TCGTGG-T-A-A-ATGC--CC--C-C---G-C--CG----T--T-T--GG-CG-C---TA--AA-C---G--CT-GCCCA-AAT--AAA-TCC-AG-CGGGAG-CTC-TG-C----A--A-TCGGG-T---G-----AG-AT-GGC---C-C-----TGCT-CGTCAGT-ACG--C-GCT----AG--CT--CTTC-T----ACGG-C-T--A-GGTGC-TT-ATTCCG--CG-GTA-G-C----CCTG--G-GC---G-A-TA-T--T--G-C-CT-T---GGA-CT-CGGGCCGC-GTC-TGCC---G-CCATA-AGCGG-G-----G-----A--GAGA-G--T-A-CTGGG---G----CAG-----ATT--TTT-GC---A--C--T--A--GCAG---A--A---A-GA-G-AGTC--TCGC--C-----GAT--AA--C----T----T-TGC--C--AC----C--C-TA-GTTGC-T--CC-C-AG-A-A-A-A--C--------AG-CA-GTGTC-G------T----ACAT-C-C---TA-----TT-----AA-TCAAG--C--GAA-G--T-T--C-A-G--C--T----T------CG--C-A-CT--C-G-A----G--A-ATA-GTAAC--T-CG--C-A-G-CGTC-G--C---C---T-A---GCGT--------G-T--A-------AAGTTC-TC--C-CTG-G--C-A-G-A---T--C-A----T-T---CG--TC---CC--TAA---A---G--G--GCA---TC--AG-A--TGT------T-C-AGTCA--TG--C-GT----T--C---GAC-TC---A-CC-CGACTT--TC-T-G-TG-CG--TGT--GC-AGGT-G---T--A--TAA-------GTTA--CTT-A--A-A--AGGT-A--G-G-TG-AA-TT-ATT-CG-A-AC-TG-A----CAAG-G--TGTT-TA---TC-T-CGTCGATC--AAC-GA-A--TTG-TG--C---CTTGCGCCTT-G-A-GCCAT--C---A---TAT--ACT--A-GGA--CCT-GG-AC-T-GAG-A-ACA-TCTAG---TG-TTGG--AG--TC-CAC-CTTC-ACTGCA------TTA-GAA---T---GGAA-C-CGTACC---C-GCGC--A-A--TT-T--A---AA-------G--GCT----CTCCACT-TCGC---GA--CC-GT-AGTC--GT-AGC--C-GC-T-ACA-C-TAAGC-G-A-C-AAA-CTCC-C--GACTGTT---TAG-TA-C----G--GG----C-TTA-A-CGCGCAT----AT-C--GG-G-G---TG----CGGCTC--C-----T-T-GTA----CT--T-ATT-AT-AG-GT--TC---C-GC---AG--G--GTGAC--T-C------C--C--C----AG-C-AG-A----A-TC-AGA---CATAACAA--G-CT-A-G-C---AC-GTGT-A-CC--T--T--G--C--AT----A-G-GTA--CA-C-AG--GCGG--TCT-CTGAT---G-TAGTG---G-AG--CTA-CAGAG----A---C-TTCTTT--A--GCA--AGCA-C-CTCCGG-CAAC--C--A-A-CC-------TA---AAC-AA-C--G--CCTCA-TC-GT-G-TC--G-G---------T-AG-A-G-CATT--CC-T--CA-----A-A-AT--C-T-C-GT---GC-ATTAC-CATAC-T--A--A--C-C--CT-C---TG----TA-AT----T--C-----CGA-GG-TAAT---C--TAC--A---CA---CA-CC---C-G-A-----TGG--T----CG--C-CA----G---TG--G-T-A-TGCAA--G-G--C--CGAG-A--T-GGG-C--TTCGGG-TC--GG-A-TGGT-----G----CG--TAC-G--TA-TATATGCACGGGG-ACACG-CTCCTCTGCA---CTGG-T---C-CT-G-G-A-T-ACG-G--GCC--GG-G--A---CC-T---T----AAAAAA--G-CACG--TC-CG----GAC-A--GTG--G-ACGTG--GC-CGC---GTCTG-G-T-A----AA---ACCACG-C-C-CC----G-GG-----AG-GC-GC-A--TT-CA------C---GGAG---CAG--G-GCGGG--G-CTA--TG--G-TTG-ACGGATAG--GGT-AG--AATCT-G--GAT--TTATT-C-A-TTT-T-AG-ATCCCGTCA-GTTT-CTG-GTC-A-G--T--G-A-AAG---GG-GT--GCATC-------TTA--T-AAAT--AT--TG--AC-T--C---AAAGT-GT-T----TGA--CT--GA--TT-TG-CACTAAC-AA--A-GGGGTAGG-----TTAC-A-TAG---CT-A---AA--GA-GCTGGT-AG-GAC-A---GGA--C---ACACGCCCTTATG--C-GA-A-T-G--AAAAG-C---G-CG----AG--AA-ACC-C--C-C--TAAAGT-GT---C-C-T----T--TA---A--CG--------C--AT---------C---GT-C----CA-T-AA-AC-T-------G-GCCTCCTA-----GT-AT-G-----CG---AC-C-T------A-T-CAC-G-GC-AAT----T---A-T---CGG-GGACCCGG-T-T--AG-T-G-C-A-T-CGGT--GT---G-CT----GG--T---TG--AA----G-A-A--C--TTGTGTAA-C-TCAA--AG-AA-CG-CA----TGG-TCCT---A---ACTCG-C--G-CA-TAA--GC--A--C--A-GT-TGA-C-A-ATA-AG-CGG-T-CGC---C-------T--ACT--G--CA--C--A-ATGAT-C-GT-T-TA-CG-G-C-A-A-G-GTAC-T-----TT------------AG---ACG-A-A-----TCC---GGG-G-CTC---A--T--C-TC--GCT----T-ATACC-G--GGAT--T-----GGT--A-TA---GG-AGG---AC-TC-A-TGAGCTC-CA-ATC-C-CT-TCA--GGGG-T--ATT-C--T-ATCTT-T-GC---TCACTG-----CAT-AC-AG---G-A-CCC--CGG-C-A--CTCTGT-CT-GC-TG--GG-CC-CC-GTGA--A-C-------CTGGG-GGTCTGG-----CC-G-C---AATCATGATC-TCTAGATTC-CGACC-CG---T---AC--GTAG---T--A-T-GG-GAGAT------T-GC--GTGGAC--G--GATCAC-GA-GA--C--AGCTAA--TT-T---CTA-AC--TC---AGA--AGG----A-TGA-T---GGGGCA-C-A-CGGCGG--AGG--TA----AG-A-C--CATCCAAAG-CA---G--CTAA-T-C-GA---GC--G--C--GTG-CCC-CTAA---T----AA--CG-G-A-T-AGCACA---G-C--A-G---G-C-G-T-GG-CGCCATT-AATAGC--CGCG--T-TGATA-GCG-TAGC----TTC-T----AC-A--T--CA----A--CAC--A-AA-C---CAGT--GCCGTG-TAGGC---AC-A--ACT---C-AA---G--CA-G--C---CACGACT-TA-C-TC---GCCTAC---ACA-TAGC--CTA-AAGC--CG-AGA----CTCGA--A-A-TG--AACGCCC-ATCTCTA--C-TTGGT-G--TGA-TAA------AGG-T-AT-A----G----AGAG-A-CGAT--AC----G---AT-T-CGTC--TT-G-AGC--C-C----G-T-A--GGG---G-A-T--C-C--CAG-GACAA----GT-CTTGAA-AGAG-A-ATG-CCGCGAG--TAGG--A-A-------GCC---C-TA---TC-GT------GCTCACCCG-GTGA----T---G---G--AC-A--A--C-TA--G--CGC-GA--T--A-GCGA-GC-G-TCGCTGTG---AG-G-C--A---C---ACA-ACCA--A----AAA-AG-C-CG-T-ACA-T-T-ATC-A-CG-G-A--C--G-ACA-TGG--A-GG-G-TACTGC-CTTC-G--GA-T-CGG----G---G-A-GCAGCG-T---TC--CG-ACGA--CT--A-T---A-AAAATA-GAT-CGT-----C---C-ACT-C-------T--TCAT---A-G-TCA-GT-T-GA-AATTTG-----GTA-GT-T--GA-TC---ATAAC---TAC-ACTAAG--C-TTT-T--CGGGT-GAG-G--CG-G-GC-GGAG--G--TC-A--C----ACCGC-A-AG--C--TCT--T-AATC--CC-CGTG---T-----G---GCC-G-----GA------CC-T------T-A---G----A--G-AC-------C---------A----A--------CG---TC-CG------T-CG--CC---------A-TG-CC---T-GCGCGA-CGT-CG--AA-G-AG-G---G-T---GCCCAC---AC-----TA--TGGC-C-G-A--GGCTACGCT-----TTC-GTTGTGT-T-AA-CC------G-T-CAA-CA-G-TGG-G-G--T--C-TAACC-C-----C----AT-T----T-T---ATTGT---G--C---AGTC-C-C----GA---GA-TAG-C--A--AGC--G-TCGACTG--CA-CG-G-GCC-CGC-A-G-A----T-AA--A-C--GGC--CCGTAGT-----TC--A--AATTAG-G--GCGGACCA-GTG-AT-CC-TAC-AGGCG--AA-CA-GCACTG-CCTTA-G-TGAG---C----A---CTGT--GGGT--TA---T-----AC-GG--TTA-GCA------TCCA--T-GC-A-TTT--T---TACT-C--TCAGAACA----T-T-T--AC---TCG-TC-CCA-C---C-GCTC--G----TG--CCA-G--ATC-A-A-GG----C-CC-----A--G---AT-CG--GCC---AGT-TAAC-T---CCGA-GCA-AG--A-----C-CG--CGT-TC-GC--A-AAAAACT-A-GATG--A-G----A-----T-G-G--AGTTC--GT--CCTTTACCT-C---C-TTG-TATT-A-C--ACG-C--TTC-GG-TA-TTT-G--TAAGATA----TGACTCGTC--TCGC---AT--TGA-TCC-----GTA-TCGTG-TTA-CCCA-GGGAT-AGAG--T--AC-G-GCTT-T-G--TC---C-G-T-G----C--AAC-GC-----G-----TACTAC----CTTCA---CC--CGA--CTA-CG-------ATG-GGG-G---T-----GG----AA---GTC------GG--C--G-CTA-CAAGA---TC--AT-CG-TGCG---CC--ATT---GC--TCGG--CG-GA-A-G-CGAT--G-T-G---A--ACGT-C--TCCCCGCT-GAA---TGCACGA----TGA--CGAT--CGAC-AAT----GGGCCA-G-GTGGT-C--AC-G--TAAGAC----CG---TGACG--TAT---TA--GA-CG-G-TTCG--T-C-G----A-----G--T---GGCC---CAT-TA-G--TA----A-G-TA-CACG-GTGG--CTA--AA--T--T-AA-----AATC-CT---AA--T--T-CA--C-C--C--CAT-GAC---AG-T-A----G-CGG---ACT-TACT-A---GGTAGGAA-ATTT-CGGGTA---GTGC-GA-AC---A---A-AT---CG-CG-T-A-T--TTGA-AGT--A-CA-T-CGTCAAC---CAAA--GG--G--A-AT--A---GT-G--CC-GA--C-T--G-C-C-----CACC-T---TGA-CCAGCCT--CT-GACTCCC-C-CA--AG-A-TAAA-AGGAG---G--TCC-AGCCGGCGGC--C--A--AC-G-T---GACA-TGA--GCAG-C-CA--A-C--CGG-GTC-A-C-G-GT-G-CA-AC--T-TGG--AGGAA-A-GTA--G--AACC---CCG---GC-GC-TACTA-CGC--GAG-G-ATC--C-TCTGTCGCC--AAG--T-C-TC-TTCTAC-ATGTGGAT--CCGG-----TG--A----T-G---GA-G-A-AAA-GTC----ACAG-A-T--C-ATATAACG-G-A-----G-TT----A-C--ATGGG-AGTCCC--AT---TG-TG--TTT-GA-G---AA--C---CA-T--C-T--ATC----TTTTT---G--A-CCC-A------CCA--ATA-G-TTA--A-G-G-TG-CC-AA---A---GGT-G--CC--TCT--C-T--C-GAA-AAGACGAT-GGAGAA-GTCGCACCGT--CG---T-C-T-----CAT-----G---C--G-A--TACTACGTCT--GCCG--TC-TA--AAAAT-CTGAGG-T-ATC----T-A-T--A----GGCG-T-G-ACA-GCACCA-A-T-A-CT--CA-----GGCT-TT--GAACTACA-GG--A--C--G-----G-C-TG-T-T---ATT---G-TCG-G----A-----G-T-GT-ATGGT-C---AT--C--C--TCCA-G-T-TTAC-CAT-GA-GACG--G-ATC-CA---CG----AAA---C--T-ATGA--T--A-T-TCTA--A-CCA-G-G-T-CCAG---G-C-AGT---AC-ACGC-AC-TCG-----T---GTCCG---TGGC----CTT-CA--C---AG-GT-------CAATTAC--GT-G--AACATA-T---AA--TT-TT-CAGCTTG-T-AT-CTCC--G-AGCG--C-AGT-TA----TT---T-C---TA---AT----G-----CCCTA--CCTC-T-C-CT-AT--CA-A-G-GGC--CCA-TTCG---TC--GT---A--AG--ATG--TC-CTGGCT-A-CCC-A-CTA----CTT-CCCT-GC-GCC--GGA--AAG--G-CCA-TTC--G--T--CG--T---AC-C--CTT--CGG-C-AA---GTG----A--C-G-C----A-ATGCTAA-----------A-CA--G-C--CA-AAC---CC--GCGCAACCC---CTG-----AGG--TG-AT--CG-----AG-CCA--T------C--T----C-TCT--TGC--T--A-T---TCGGC-C-C---GT-TG-ACTCAGG-GC--C-----GGT-TTT-----GCTGTA-GTTC---AC--G-----GT------AG-GTC-CTTGGA-A-G-C-AA-CA--TG----CAATGG--CGGTCGA--GA-A--C-A--A-G-ACCAGCTGGA-C-G--C-------GA--C--G--------T--A---AC--G-A--C-CGC-CAGCA-GAC-G-----ACT--T-----CG-C-C-C--C---CAAGC-GT--C--GGCCC-GGA----CGG-AG--A-GCTTT--G-TGCTG--GG-C-A----A-GA-C-GTGCT--T-A-T--C-G----A-TA-----G-GC-GGTG-ACGTCAA-------TGAACAC-------ACC-GGC----T--AG-TGCG-A--T-CACT-GG--A-AC-C---C--A-CCTT---GC-------------A-CGAAAACCAC--C-C---GAA-CG--CTT--CC-T---C-AT-CCTT--C---A-G-----C---CC-----CC--GCATC--GCT-----CCTGT--GGAG--T-CG--C-CTGGC-C-A---GGA--A-C-----G---A-AG--TGCGC-G-T-CA---TT---------C-G-CT--CC-GG-G-A-GC-C---GCG--AG---G-G-TT-T-AAAGGTCCAAG-AG----A--T--T--A--TA--T-CTGAG-C--G-A-T--T-GG-A--CTA-A---C-TG--TA---TAT-G--AA-G-GG-GA-T-C-CA--GGC-GTCCG--C--T---A-T--T-A--CATGTC-G--GT-GG--GATGCC-AA-TG-GG-C-TGCG-T-T--G-TTTA------GC---ACC-CCG-TGC---TA-GATGCG---G---CATA--GTC-G-A----A--GA-CA-AG--G-C--G-CTC--CT-C-----C--CCTCCA-AGG--TT--T-GCCTGA-GCC-TCA---ATC-AG-AA--C-AA-CTAC-A--GGC---CTGTG--T-C-G-G-A--T--------A-A-CA--CG--T-G-T--G---TTT----TA-C-ATAC--T--TA--CA-A--T-TGTA--TTG-CG-GGCT-CAC-GGA-TCC-C--A-TGG-GA----C-AC---TTCA-TTT-G--G-----CC-A-C-A--T-----A-TAG----AA-C-A-GAG-G------GT--GCG-A----AC---A-----CG-GAAT-GT-AA---AT--AC-T-AG---T----C-G----A----C-T-A---TAG-TAGT----GAGAC-G----C-G-C-AAC-CT--TG-AAGG---T----TCGA-T-A---T--TAA--TGGC-AA---AC-CC----A-C--ACATCTGACG-AT---CG-A-G--TAGCCCT----GCT--A-CAA-C--TTAA--G----AAC-GTA---G-A-C-CC--AC-G----TCTAA-CC-GCGAGGTAGC-GA---G--T-TGG-A-C--A--CC-TA-T--G-----CCGTA--C-ACA---T--C-TG---A---GGAAGCGC----TCCAA-AA---AA--G-A---CT--C-G-GCAA----GC------C---TG---T-C--G-TTC--CTG--CT-------C--GG---CC--G-G---CCA-G------T--C-TGC--G---TTGCAC-T-TA-AT-CGC--TTT-----GCACG-----C-G-A--TA-GA-C--CG--AA---A-TT-A---G---T------AC-A---C---TGGAA-------CGCCAG-A---C--T-CG-CT---A-A-C--CGT-C--C-GGGACGTA-TA---CC----G--T---GGGT--CC-T---TT---TA-TTCAC-G-A--TC--G---G-CA-A-GC-AAA--GAAT-----T-G--GTT--GT-CCCA--GGGA--C-GA--T--AACTC--GCT-GGA-A-CAA--A--A-CA-G--C-CC--GCG-----C----G------GC-CC-GGG-TA-TT-GT----G--------TCCC-GC-G-G--AC-C-AA--A--GA----T----TC-A-C-C------AAA---T--C-----GTTGC----GGTG--G---ACCGACA-CT--------CG---T--TTG-GGAGCGT---C--G-AAG------GC---G-T----CC--CC-GG--G-T-------G----CGTG----TG-G---CA-GCCC-TC--A---------G----TG--------A--C-C---AT----T--A-A-C--GACACAGA-G----C--GA---------T----A-----A----AC-----AC-G-CA-CG---T----C-TC-GGCCG-AG-AG--A---A-AC---------C-T--A-T-----CG-T--A-AAC----GCT--T-G----G--T----C------A-------T-AT-GG---A--------G-G-T-TCT-------A--G-G--GG---AA-ACTC-G--T-A-TC---G-C-CG-TGGA-TTTA-C-A----G-T--C-GC-AGC-----GC-A-A--G---G---TG--CGG-CG----C-AG--TGCGGCTG---A---G-TGC-AAG-GT-C-CT-A-AAT-C--G-TT---G--T-C---A---GCT--ATCGTT-GC----AC--CG-G-C--C-GC--A-G-T--A-G---AT-GG--G----TAT--TG--GA-T-GT--------T------GGC---CG-CTAGG--G--GA--C-AG-C---T-TC-G---TGC-TA-G--CA-------T-A-T--TT-A--T-AC---A-T-TG-A-T---T-GTCT----G-T-G-C-GA-G---GACC---T--C-GC---A-C-CGAC----CCAG----G-T-GTTGC---C-TGA--TGGGCAG----CCGTCTC--A-T--G-AA-C-AAAAA--A-A----AGG--GCC---C-A---TGACCTTGA-CCTA-CGCG----A-A---ACG-----A-A--T-C----C-T-C-G---TG------C--CT---CGAGA-TTT-CC--C------C-G-ACG--CT-CTCGCC-G--A-G-ATCGC---AG-CA----G---GGAGAACCC--TC-A---G-G-CATAGTTTCCA-----AA---AC-GAC-A--TC-G--CAGT-G-G-C--CC-TTCT--CC----CG---CCGTA--TGACC---C------G-G-AC--CT---T--CAC--C--ACC---G-A--CTAC-G-A-G-A-CT-CC-A-T-C-T--G-GCA--AAA-CAC-T--T-T-GG-T-C-----CG--CAG-T-C--T-T-AT-CG-CG---T-G---ATG---C-GT-GA--A-T--C-TCT--G--TCTGG-A-G-A----C--C--C-A-AT-CG-GCG-AT---G-G-C-C---CAGT-TA----A-A-G--TCTAGTC-A-TG--C-CCT--TTGGAAGCCA--G--G-C-AGT--AT--GT----A--TC-C---G-GC---T-GG------C-CGT-A-T---------------A-GGCTT-T-G--TGGCTT-C-CCT--T--CT-GGCCCT----C--T-C-TAG-A----TCC----TGAT-GA-----T---ATG-CT--G---T--TAGG------CGT-A-TCT--A----T-GAA-AG---CT--CGCG--C-G-TG--TC-AG-TG--G--GCG-GG---CT-GAA-A--C-A--T-TCC---CCCAT-TC--T-C-CGGCGA-C--A-CT-GC-T-AT---GATGA-T--CGCCG-AT-C-C-T-C--TG--G-T-T----GCC-A-GCGAC-C-C--CG--G--CTC----ATG--GAG--AC----T-CAC-GA-GTGATT---TA--C----------TTTC--C------TAT-----A-T---A-CC--GC-GG--GA---T-CGA-TCT-C-TTCTATA-G-T---CGT-A-CG-A------TAT--TT---G--C--CCT-A-C-G-TG-CCT-C-A----CCT---TA-CG--G-T-G---G-A--G-A---C-TATGCG---CG-C--T--TCGTGC---GTTG--TC--AGA-T-T-G-GC-CGACGCCA-GCC-TC--C-TTG-TAAG---G--TTT--A--A--TGT-TCT-TT--TCCACCG-CCT--T-AG----CATC-G-GGT--C----C-T-C--GCA-ACA-A-T-AGTC-G---C-C-----G-ATA---GCTAC-CTG--AC---CTTG-------TAA-G-G-GTAT---CCA---GGC-TTTGCCA----GG--CTCT----G-G-G-G--GGA--CA-C-C--CGG-TGCT-ATT-GT--G--CGC--AA--CC---ATT-TCACTGCT--TGG--------G--C--CGTA---A--AG-C------G-------A---T-CC-A-G---AG---G-ATACT-C---------C-T----TT----GT---ACT-CTT-C---CT-G-GC-AC---T---G------AGT--TATA--CACT-ACT-ATC-G--C-GGT--CTAT--A--GG--GTTGTG--A--G-CCG--T-CC--TGTC-GAA-T-C-A-T-AG-T-T-CTC---GC-G-G----T-A-GCCGC-CT-A-G----TTAAC-G-GT--TGCCTTCG-A---C-TCAC--C---GT--AG-CC-AA---CT-----TGGG-G-AG-T-G-T-TAC-G-C-AT--A-GT-A-T--G-A---GCA-GT-C--C-CTC-C-AA-T-A-CGA--TA---T--CAA--TCT-TC--CC-AGACA-CA-GG-C---G-C-C-CGC---CC-----A-CT-G---T----CGG----T-G--T--CCGGTT--CT-C-GAGG-C--TTGAA-GTTG-GA-TA----TACG--G-G------TATC-----GA--TCT--C--TACCC-A-T-TTCA-AC---G-C----C-A--TTGCACTCT-G---GA-GG-CAGG-GA-T-AC-C---CGC-CGTTC-CT--GTATAGCT-CTT--C---G--AA-TGG---CTTT--CAT----G---C-A-GAC-TT-CC----GGC--CA-G-C------T---TCTGG--TA-TA-TG--------TTG-CAG----C----G--C---TT--AA-G--G-TC------CA------C--CT-A------T-C----GT---T--A--ATA-AAT--GGGTC-CT-C-A--CC--T----AT---T---ATA--AG-A--A-G---CCA-G-----GTC--T-AA--AT--CCT--T-TG-AGAGG------TAC---A--C---T-----A---G---TAG-TGC---G-A-----TCG-G-TTA-CGG-T-GT-GG-A---A--TTTG-G---CAT-GAGG-GGAAC---A--G--T--A----A--TGCCAA--C--CT--GC-TTGA----T---CAA---C--C-GGGA--A-A-G-T-ATAG-C--C-CCA-A-AA--C--A----C-C-T---C-C-TT-----TGC-----T----C------GTA-TC-AT--G--AA-----G--CC-A----CT---T---G---GA-C---C--GC-C-TCCT--GGG-CA---G-A--CAT--GG-ACAAG-AC--C--G-GC---CA-ATGC-G---C-A----CA-G--AC------TCT------------G-----G-ACAG--G--A--CCA----CA---C-G-C-AAA----G--A--G--GT--TG-G-A----GC-CCGG---GC---AC---T---------C---C-A----AC--AA-C----C-TGG-T-AA----------A---T---A-------CG--A-T-T----T--G--TGC-C-G-------G---CC-----AC--GC-----CG-T-AT-G--T--C------GC-G-C--AA-A---G-A--C-GA-AT-A---G--G--------GA--CCT-G-------G-C---G--A-C-------G-CC-T-------AATC---------T---TT--ATA------TT----T--------A-C-C--C-TG-----AC--G--A-A---C--C-CT---A----A---G-----A--CC--G--C---G-----G-----T-CC--AAAA--A---C--TTG-------TA---GC---G-GA--AGC-C----G-----------C------AA-GC--TAC--A---A---GT-A-----CTA-----AT--A------TT-----TTT-C-T-G---AA---TGG-A--CG--AA--T---CA--TAT---AG--TGA---GC---CG-TGA-GGA---A-T----CG--CC--G-----G---C-TGG--G---T-A-G---CT---T---C--A-G-GG----GTC----A-----C-T--CT-T--CA----TC-T-ATTC-TG-------CGCTGGC-T-C---CAG--A-A-ATG-AC-C--A----A-T-GAT-T----A--CGA-G-C----T--GG-C---T---C-G-TTCG--C-AC---GA---C-TA--C--CAG-----AC--A-TTGTG--GATAC--GGG--AAC-AC--T---------GC--T----C-C-GA----GG-G-------CAC---CG--C-T-C---T----CA--T----A-A--------A-T---A-----A--GT--G-TCT-----A-C-A--ATG-G-------G----C----GG-G-A--TT-GTTT-------A---C-CTG-CG--T-G--C-T--TAA-A-C---T-----AAA--C---A----GTG-CA-ATG-CA-AC---C--TAA-G----G-A--ACG-T----AT----CC-C-GG----C-A-CT-T---TT-----C-C------C---A-----T-T--T--TGTCC--CGTT------A-A--G----CTCCGA---A-AG--T--C---GA-A-----GATCT--T----AA-CA-G-T--CATT---G---G--C-TG----AATC--C-G-T-----AAG-----G-C---GGG--G-A-CGCCTTAGACG--CGA-----CG-GG--T--C-TGGC---A-G-CTT---AA----G--ACA--TC-------GC--T--A-ATCGT-TCA----C-A-CT-GT--GT---A-CC---CG-AA----AT-CC-T------A-TT----G---T---CAC--GGT-C-----T-TT--------C-GA--G-C-A--C-C--GCGT-G--GG-TCT--------TC-A-----TA-G---CA-T--C---CAC-GAGAT-AA--G-----GGCAT-TC-CA-----T---A-CG---GTACA--C-C-CA--TC-G---C-G-TAC--C-CA-TTATC-GT--A--T--AGGT--A-GC--G--AGTG-TGTA-CTC-AA--GCAA---A-AGTT----ATT-----G-GTCAGC----C---ATT--TC----CGT-----CTCGT-AGC--GA-AC-AG--T-A-AG---GT---A-TGACGG--T-T-A-TTT-----A-C----GT-A-GTCGT-AGT--A-TA-CGA-CT--CCTG---AG--C----T-CGAA-CTGG--C-CG--G-G-TG-GT-T---ACTC-TAAG-G---AGTCACA-GT-ACT-GG-T---GCGCA---GA-GC-C---ATGTTT-GCT-----A-----CA--C----TA-ACT-CC---TATTCTAC-T--C---T-T-GA--AG-----CT--G--A---A-A--A--CA-T--TT---------------GTGTTTGCCG-T-T-T--CC----A----AC------C-AA-G---AGTAG---CC-C-C-G--T-A-T--C-C-GA--TC--GTT-----AA-GTC-GCC-AG-CG--ATAG----CGCG---T--T---CCA-T-CC-C-----------T-GG----GC--CC--A-ATCTTGT---A---GATAAC--AAG-C-C----C----GG-------A----A-A--GT--C-TG-TA-CC---A-A-GTTTTG-------A-G--C---------CAACAA-GC--C-A---TC---T-G-GTG-------C----------A------AA-T-A--AAT-CC--T---AA---AG---CTACCG-GG-T----GGCTCG--G----GG--AGTAGAAG-AT-CTGAGG---T---TA-C-C--TG-AGGCCT--C--CT-GCT-AA-C--CGT-TT-AA---------CACAGCAA-GCCA-C-ATACG-C---CGCAC-TT---C-CC-T-G--A-TGG---ACC--T------CT---AG-GGATGT-TAGG-T--AT-C-A--TT-G----T--C--C--A-CAT-TGTAA--GT-GGCCG-AAGC-C-C-------TCG-G-T-CACC--GGTGCA--GG-AGT-CTG--G---TTCGT---A---TCA--TT-G---ATT-TT--A-T----A--C---AC---C---A-G---A-TTAAC------A-ATG-C---A-TCGTG---ACC-AA-CG--T-T---T----C-AGTAC---TCA-A-----G---A-G--G--ATA--A--TTGGG-AAGAGT--A-CAGCG---CA----AGGT-TT--GT-----AGA-GTTCTGAA--T-CTC-CG--CGC---AA-A--C--C--C-GCCC-G--C---G--CC--CG-A------C-AT-----A-TTGGA--TA-G-GTGAGT--GATG--C-GGT-AC---GCGGAC-AC--TAG-T-TC--AA----C---CC-AA-TAAG----A----C-CA-----T-AGCA-TTG--A-AC-GG--A---ATG--AC-C-TCT-TAGAA--TG-G-C-C-AG-------A---GA-AA--ACG-G-A--ATCG---C----C-T-GGG-CAA-CA-A---TT-CCTGAA-CA--TGG-----CCCA-G--AGTGA--A-CAT--A--AC-AAA-AATA--TG---GGGCAG--A-A-CG---TATA--A-TG---ACTCC-G--G-A-----CT-C-ATG-CT-C-AG-TGT--C---T-GCT-TGAAA--CC--GCCTC-G--TGC-C-G-CTTG-TTGT-T------G---T-ATT---CC-T-G-C-C---A-G--CGGA-CGT-GC---TAA-C-ATCGC-CTTG-T--T-C--CT---TTA-AA--T-G--A----AT--C-TCGGCGTGGGCTGCTA-G-CAT-TGGGA-C--T-TG------TC--TT--GT--A-AG-ATATCT-C--C---G--G-CGGC---C--CA-----AA----C---G---T-A----AG-TGA-C--C--A--T---AT---TT-T-TA-TC-A-T--G-CT-CCGGA-T----G---G-T--A-G---C-T-AGG-----G-CTT-----TT-GT-C---G-T----T-C----AG-C-C-C---AT-G-T--CC--T-GT---CT-C---CTG-T-GA--TC----A-AAT--G--T-A---C----CCC-CATA-C------CCGTC--CTTT------G-C----AG-GGG---AT--A-G--GT-CCG-AC--ACT-AG-TG-CGCGC-AGGTCGT-AG-C-T--C-T----C-CACT---T-TAT-C-TA-G-T----AGA------T-CGC--GC-C--A-ATA-T-CA-C-GGACG--TT--G---GC---GGCTATG-T--C---A--TGC-G--AAG---C-T-C-GTGGAGTCCC--AC-T-ATATGCT-GT-T-AG---GCG---------C-G-A-GA-CCAGC-CAAGGGC---ACT-G---AGC-TGCCA--T------TG-----ACG-CA----TGCCG-CT----CA----C--GAACTGGC-AT---C-TT--C-GCTGCTGT-----CTT-CG-A-CCGT------TA-T--CACG-ACCA---A--CCT-ATCA-C-GG---CGTT-GAC-A---TAA--AA-CA--CATT-CT--A--AGTG--C-A-GGCC-G--GG--TT--G-G---AA-A-CT-AAACA--T--A---C--G-G--CGAT--CA-C--C-TA--GAATGT-TGC-T--T-GT-CT-G--TTG-AA-TA---C-----A--C-C-GTCGT-GT---AG---TG-CAACG--A-C--AA------A--C------CT----G-CC---GCA--GCAAG---AT-A-GGC--AA---A-----G-CATC-G--C-T-----G-TAC--G-----TTGTAACT--T---TGC--CCC--GG--CG-GT--AA----TCC-G---GCC-ACG-A-C--G--T-GTACT-C-T--G-A-GAT-T-CC-AT--TGGGGCCGA--TC-CA-TTTC-GCTCTTCGATC-T-TG---A--ACA------G--AG-GGAA-T-AATCTGATG-CACC-CC---ACCCTG--------------TGT---A-G--GC-C-TG-GT---G-A----C----GAAAACGGGAC-TTATT-GCAAGA-TC-GG-CT--C--CG----G----CTG-A-A-A-G--TT--G-CAAACT-CT-GC-C-TA-GAG-CCCAT-ATACT-C-G-AGT-TCACCTCT-G--C--GGGAACGTG--CGG---AGT-ACCTGAA--C-C----T--G-G-C-T-ACAT-G-TA--AG-CTA----TCCGAG-A---GGATTC--A-TTC----TCTAG-TC-CC--G--ATT-AATA----AG-C--A---TA-GT-----G-TTTCGG-GAT-T-T-TTTC-G-ACCATAG-GAAAGCCA--G--AGTTAAGTTA---A--CT--C----CAC--T--C--TG-CTC-TTGTC-GA-GTT-AGA----A---GA-T-C---CG--CGCA------C-C----T-GA-AAAA-G-GAAA--C-C-A-G---CGG-G--T----GA-A-CC--CT---GT--CC-AT----GA-CGAGC--A---GCACG--TG-TA-TGTTT----T-----AA-C--GG-G-AGAG--CC---G-CGG-AGA-TC-G-G-GG---GT--A-CGT-A-TGATAAG--CA-AG-G-A-T--GCG---AA----CTAA--T---G-AT---G-A-----TC--TCTA-----TT---C-T----GA---GAATAATGCGTTT---GTT---T--CCGAAG-TTGTCCG-AA-C-G--CA-CC--ATGAT---G--G----A--G-----T---GG----G-G--CAGCG-TT---GAT-CGC-T--GCAA-TAT-CA-AGG-AT-CAAGT-AT-----GAATTCT-TC-ATCT-GGG-C-C--CAGGCGT-GA-T--CA---A-TCCT-G--C-C---C-CTTT-CAC--GAG--GT-----A-TCT-CC---A-CC-A-T--GAT-C-GTT-GT--CA--A-C-T-TGAAG-AT-A--TACTG-T--A-AT-GTAT--TCAAGT-GACGAG--TGG-CC--AAAA-CC-AAG--GGGGCC-G-GAATGG-G---AG-T----CGTC-----A-T---AC--TA-CAC-T-AC-CCGTTG--------T-CAGCCAGAA-T---G--C--------ACAA-G-G---AC-GA-G-C---T--A-A--ACC-G-------T----C-AG-AATG-A-T--CCTTAA--A-A--GGCTCT--A--T-G-TAT---AC-GGGA-G-C-CG-C-AGTCG-A-A----G-A-TC-AAGT-C-T-----A--A---C-A-CG-T--TCA-AA-A---A------G--AG-A-G--TCCGTAATA-A--G--A--CGAA--CAGGT-GGCA--CCT-T------T---GT----GG-CATT--T-C----TTGA-------C-CG-ATGC-A----T-TG--AAT---T-TAC--GAC-C-C-TAGCG-G-C-T-GCGTTA-AT--T-------AC-A--A--CTC-G-CTC-CTATGC----T-----GC----G-T-CC---TGC-G-GC-----ATAGTT-G---TG--T-AA--GCA-TT-C-CCCGGAG--GAGGATC----TGC--CCT---GGTCCC----G-CG-C-C-CCA--AAT-G-G-T--C-T-C-CCTA-CCTAT-AGGCT-AC-T---G-AT------CAA----G----GG-TC-TC-T-CC-C-AT----CC---G--CC-CATACG--AACC-T--C---GTC--A-C-TCC---TC-G-C--GA--AA---TG-AT-G-TTTGAAG--A--A-C-G-T-AGCAGCGT--AA-A-AC-CAG-AGC-GCTT-CG-GG-C-A-C-GCG-A-GA---A-CACT-TG---CA----CGCT-C---AA-----G-C-CA-GAGCAACG-G-G-TG---T----TAT---G-CCT-A--GG-G--A-----GTTC-TGCCCG----AC-A-GT-AA-GATA--T--GC---C-TC----TATCTGGT-CA-GA-----T-T--G-TGCA---TCCG-AG--A-TAGC----CGC--C-C--G-T--A----------T--TGA-CTAGTCC-AC--AG--CCG-CC-T-C-T-A-CCTC-ATGGTG-AA-CCTC-G-GCC-CGAGGA-GT-GTTTGTT-CCAT--A-AC---TAC---A---T----A---T-ACA--TC---T-GG-A--C---TCGC-A-AG---C-C-CC---TG-----G---G-G-G-T-TGCTAC--TCCC-CAC-G-C----T---AA--A--ATT-AA--T-C-AC--CA-TG--TT-A-A-CTT-A-AC-GGCGTC-CGC--GG-A--CA--ATT-GG-GG---TT--AT-CG--G-CAT-A-GGTT--TAAA-C-ACG-----G----T-TCT--GG-----CTCCT-TG-C-A-GCT---TGT----GG-CGGT--T-A-GCT--CT-GAG--AGA---A-A-C--T--CT-G--AT-C-T-T-GC-CG--GG-G-T-TA--G--G--C--TGT--A-T--GGG---GG---GG--A---AC--T-GC-TAT----C-C-----G--AG-C------TC--C-G-GT----G--T-TGTCCG--G--C----G--G------------T---GG-T----A-GATAT-TA------TC-AG---ATA-T--------------G---GT-TGCCCG---TC-A-GGAACAAC--C----A--C-G-A--C-T--A-A--C--CG---C--TTGT-G-G-AC-TA-AG-G-CGTGAATG---CTCCG-GCCAGAA-A-CGAT-TA-G--TG-GTTTTT----T-C-T--C-A-TGC----C-CA--T-T--CG--AGTC-T---GTACATC-T-TGC-AATC-GACTC---GTCAG---TTCA-TAG-CTC--GC-G-CTG---TC-T-A--------CC-AT-CA-A---A-T--G--T----ATCGCG-T----TT-AA-CGCAC--AC-C-ACTG-TGGGACTA---GAGAGG-ACGA--AGCTG-TA-AG-TTGCT-A-C-GA-A-CTATGTC--TCAGCG--CGTA-ATA---G-GA-TGA-TCT-T-G-TCG-T--A-A-CAG-TAA---CG-GAG-A-T-G--A-GTAAC-C--GA--A--C---TC-T-TCTAGC-C--GT-TA---GC-A--TG-TC---CA-A-TA-GAGC-CATGT-GA-A--GGT--C-T-GCATA-AGA---G---G---T---G-A-G--GAAACTG--TACC--ATTTC-C-G--TGAAG-ATTC-AGA--ACC--C----TT--C--T-T-CCAG--GCT--GGA---CGCA-TGC-A-C--CT-CTA--TGGTT-C-CAATGG-G--CG-G-GGT-C-C-A----CGA-TA--CTCCC--AA-A--TTG--A--G-TTCG--A-AG-CGACGC--CG-AGC----TAA---GA--A-GTCA-AT--CT--GATCGCGTA---CGAG--GC-A--CG-TC-C--G-G-CCTTC--CTC-G---CGTAG-A-C--CTC-----GA-CA-C--A--CG-TCGGGC-GTGG-AC----C--TGA----C----ATTCA--A-G-A---C-----A-CA-TGCG-T---CAC--CCCTT---GC---T-AGG---A-----T-A--CA-C--G---GT---GTGGGCA-T--GGT--T-GCG-CG-GCACAA---G-TC-AGT-GG-A-AC-CG-A--AGA--GG-GG-GG-T-CGA-T-C---C---C-TG-C-T-AT---TCCGCT-T--A-CACAT---TAT-ATGCTT-C---C-AG--TC-C---TCCTGA---G-GAA-A-CC---TCTT--GT--CGTC---GAG---AAG-G--AA-G--T-C---TC---AG-A---AG----T-T--C-T-----G-CC-CT-TGAGCCG-AT----CA--G--AC--TTTCCC---CT--GT--TA-T--A-CGT-CCC-GA--G---GA-CCACA-C---G--GCA-GG-A-AG-GCGG------CG-T--CG---A-TA-TACCA-C-C---T-GA-AA-GC--G---GCCCCAA---G--TG-T--AA------TAT-TATG-CG--TT--G-A-CA--CC-G-C---CG-AC-GT-CTG--TAA---G-A-T-GT---AG--C-----GCTTCTGCT-T------AC-C---GA-AG---T--CCTCAG--AG--CG----T-CATC--AC-C--C----TCGCGTAAA-CC---C--C-TC-G----TG-A-AGCT--A----C-T----C----A--GG-A------CCG-G-T--TCG-A---TCTA-AGATATCCAC-G--GC-GCAT-CGATGT--C-ACGA-T--AT---C-AA--GT-CAG-TGA----CAGTACGT--CG-TATT--CA-G-A-A--AG--A-GT-TG-A---CCAAG----A-C---CA-A-TC-GTGC-AGG-GG---TT-ATA---GG-A-TAGGTA-AG-GCA-TG-TTTGCC-G----G-----GC-------A-GAA---TT--CGGAGG-A-TTC-TA-TCT-TCAG-----AT--G-T-A--C--C--A-GA-C-AT-AATG-AT---T-CT-G-T-CC-CCGG-GC-AGGG--TA---AAC-C-CCC---TG-GT-GT--G--TTCGTCACCT--CATCAC-A-TCG--GC-GT--CG-TC---CAGGCA-T--G---CG--TT-G-C--GTCGCC--C-C--G---GCA-ATC-CAG-A-T--TTA--CT-T-----CC-AAA-TT-T-T-ATC-CTG-GGACG-AA--AGTCA-GA--TGC----CAC---T-CTG--GG-TCGAC-CG--TC--AGC----T-T----GGT--A-GAT-C----G-A----CA-CAC-G--TGG--C--C--GAC-AG-G-C-GTGAAAAA-TGT-A-G-AG---GGAGGT-A-GACACT--TCCA-GG-CATAG-GCAGCA-TGTCG-CCTGT---TT--C-G----GG-TG-GGAAT-ACTTC----GATC--GG-A-CGCTG-A-GGT-----G-TAG-CA--G-A--CTA----TGGTGAGA-AGCGC-T--GGGACCT-GGT--T--TTT-T--G-T---GC--CATGG-C-GAA-A-A--C-C-C-A-GG--GACCCG-GT--A--G-A-CC--CG-CA--GC-ACG-G--AA--G-A--T----GCC---C--T-AG-C--CGC---CCG-T-AACAA--GC-CGAG-CG-A--AGTGACC-TT---T-GCT-----AA--G-CCG----G-TA----C--GC----TAA--C--ATTG-CA--TCTA----A-GGATGGG--G--GG--C-C-ACG-TC-CT--A-----CC-T--CAT-GGAA--G-A-AA--CCGC-TAGC-CA-T---TC---G-A-A-CATAA---CTCA-G-C--T-GG-CTCATGTA-CAA--CAA---CCTGT-G---T--C---GG---G-C--T-TAC-AC-C---GACG--GCCC--A--TACA---C---A-AGA-GAC--AT-GAG--C-GT-C--T-----C---C----GT--C-ATC-CAA-GCCTA---TCTC-C-CGG-C-CAGA--CTTACGGAGC-AC-G----AC-TT----T-GA-A-A-A-CC-A-TGGGTCC-AT-CTTAT--ACCAC-GT--A---A----C-ATCTGAGA-AG-T---C-AGG-C-CAGA--CG-T-GCCTT-TGGG---T--A-GAA---G--C---CAT---TT--G-TA-GC-TGC-A---G--TA-A-TTCTA-C-ACTGTGT-A--G---G-A-GTCC--C-T---GG-GC--CA-TTGAA-T--TCGGCCCAG-A--GC---GT--A--TA-CAC-C-AC--T---CGGA----TA--A-G-----AT--C-TC--TC-TA--G-AAGCGT-GT-CT-TG---T-AGG-CC--AG-T---A----G---TC------C--CT-T-GC-----T---G-TTT-T-A--CG-AC-CCGT-------CCA-----CAT-G-T-C-A-T-CC----GTATC-A-A----AG-A----A-TAGG-A---T--CT--A-----T-CC--GT---GG-G-TG-GC---C-C-TA--A-----CA--GCT---C--A-----GATAGA--GA-A-TC----T--AG-A-AG-GG-G--C-A-GTGTT---CA---G-T---CAT-AAT-CAA-T--T--GG--CCTAGCAG-G---T--CT-CCTCT-AC---T--GCA-GAA-T-C-G--ATCCA--ACT---T-TCT---A--AT----T---C---------T-TACA--CC--GA-AT--G-TGGG--GAGC--A--ATC-T---TGTT-AG----GGTC-ACG-CGA-GC-A-GTT-TT-TG-G--CT-GTGA-TGG--C--AC--TA-AGAT--T-A---GAATA-C-A---A-ACCT-C-TC--AG-CC-AC-C----AT-C---ATT---TC--T---T-C-G--CG-TA--CC---GT--G-G-AAGTA-TCCC--A----AA----GC--C--GTGCTTA-CCCC--C--AGCAC--CA---CG--C-TGC--C--AATGTGC-TAAGGGA---C-CCA---C-A-CAT----CGG---TG--GG--GACCT--CG--A-----A-A--GGAC-G-A-TT-A--GCT-TTTTTGT----AAC-CTGG-----AACT---AACT-ACC--GG-G--TGA------G--ACA-A--GG-T--G---T--TG--GGATG--------G--GGC--T-A---C--AT--TAGG-C-A-TC-T-A--GAC--T--C-G-------CG--T--T--C-C-CGAA---G---CGAG----CCTAG-AA--G--T-C--T--T--AA--GGTCA-ACACC------GAGCTGTCAGAA-C------GCCGCT-C-GT-TG------A-AG--CG-GGC--C--TAG---T--GA-ACAA--AG-TAAAA-----CTGA-CAA--C----CA-G-AT--A-TA----CA-C--CTC--A----ATAAGTT-GAG-C-GA-----C--CTTA--G---G---A-G-C--CGC------A-G-TA-AC-GAC-AA-GCA-GCGAAT-AATTGCA-GA---C-CAG---C----G-C-AA-TG-C--TAG-G--C--C------T--G---CGG-G-CGA-CTCC--T-TGCCC--CCT---C---ACC-G--G---T-------G---GCGT--T-CG-ACCG-ACA----A-----A---G-A----C--GGA--CAT-G---G----G-TACG-A--A-G----------CT--T---T-G-C--A-G----G-A--AA-------GC------CC--A-T-C-ATA--CA-TAGGTT--TGA-G----T--C-----C--AA---C------G-TGGTTGGCCCCC--A-C-----CA---AGA-C--C-TG---C--CC-C-AGG-CGAC-------C---CA-C-CA-A------CGAGC-A--TAC--T-A----T---T-TT-CA---G--CCAGAGGTA--C--TCG-AG---A-G---G-TCT--TCA-GGT-AG---CC--AC-C---AAAC-GCA-G-T---CAG----C---CATT-T---CT--ATGGT--T----A----AGG--TA---AGT--GGA-CGG--T--CTAT-GA-T--TG-T--A-T-CAAGTG-C-G--TTA--AGC--CT-T-TC-G-TTGA--AAA-G-C-CGG-C-------TA--GC---AA--C--GCTGCT-GGCGG-ACGG--C-C-CGAAC-TGGG-C-A----------AA--A-TACGTC-TA-C--GAAA-A--------TG-AG--GT------T-CG---G--G---AT-A-GT-G--TA-AA----G--T--GT-----AG--GACT--A-GT--AA--C---G-GC-----T-A-GG----A-T-TG-------A-A--T--T-------CC------TT-------T---C---G--A-CCG--------C-A-G-A-----G-A--C-------C---A-------A----CC-TTTT-----A--A-A----------CA-C-G------AC-CC-G--CC-G-T-T-TAGCA--C-C-----G-C--G-AA--G-GCGC------C---CGG-G------GCA-----GG--C-AG-AT-CG--A--A--GCTG--G--A--G-CT-T--TG-----------A-G------A-------------C--GC-------C-T-G-A-T--T---GTCT--G--CC-G-A----A-TA-A-AG-GT---T--A-TAAA-T--C---AC---AA--GA----A--C--AA----AT-AA--AC-T---GGTCGGAC------AC-C-A-GCC---T--GC--------T--GCG---T------A---TA-T---GAC-CTCCT---C--ATAGGTGC-GG-GGC--CC-GACC-T-GA-T---T-----G--AAAAA--T--T-C---------C-----AC--GT----GC-----T--C--------CA----TTGTTA---AG---TTTCTCTT-GTAAAG-A-T---CTA-A--GTC--C-CCTA-AGG-C--CG-AG--TCG---G-AG--C---G-TG------GAG-AG---A-CA-C-AT--T-CA-CT---GAT-TT-AA--T-GT-T--TCG-C----G----C-G-A---AA--TCACC--GAC-GTGA-AT-CCGGAA-A-CTC-----GCT-TC-C-C-T-ACCCTA--CGAAGG-G----C-A--TAT-GT--C---A-----T--T----GCC-TAGCA-GCTA--C---GA--T-G-TC-CCC-CT--TGT-AGAA--G-T--A-TC-T----T--GAAC----AC--A-----CC-CT-TAGC-AG--TTAC--AAC---AAG-------G-TGAG-A-GT----A--GGC--A-GA-CTA-CACT-GCC-AGA----G-A-CC--A-GG-C-AAT-AG--CGAG-CG-GATC-TC-TT---GTTA--T-G-G-C---A---AGTAT-GGGC-CCCG-G--AGAA-T-T--T-GG--T-A--A-AA--C--CA---ATG--GGAG--C-----C---C--TA-T-T--T--G--ACAT----T---AGC-----G-CT-T-T-T---TCC-TC--A--ATTGTTAG-A----GG-CT----C--TA-AC-GT----AAC-G-C----C-G---A-AG-TCAAG-G-CT-AC----C-TCG--TCCCAGA-C--G-CGGC-----T-----TTG-GTTCATACTA-AC---CG-TGACT-C-TATGGCG-C-A-A-GCT-GGCAGA--CT-CACA--------TG--TAC-GAG--A---TT--C--AA-----CG-C-CG-T-----TCC--C-A-AT-A--TC-CA--CAT-CGGG----GT-GTTTTTCC--CA-----AACCG-G-G-TC-T--CG-CGTTGCG-TCTTCCG-G-TA----ACTGA--A-AC-C-AG-TCAACTATAA--TGC-A-G--A--A-AAC------G---AC-----G-AA-AT-A-----A-ATG-AGCC-G--A-C-G------GT--AC--TG-C-T-GC----TCAGCC-TG-GC-A----AATA-A-AA-CC-GC-C---AA-CTG---AT-C--G-A-AGG---GA--G-CAG-G-TGG--C-GTTCT---TGG--G--ATGA-GCAAGCGATGGGT-CT---G-CAGGGT-GCG---AT--C-C--AC-A-GGT-A-T-T-TATA-CC-GAAGCGCCA-G-AT-C-TTTGA--GTATTGCC-GCGG-CT-AC---G-TTCT-T-GGA--A--GAC-G-T-AGGAC----TG--TGTAAGA-T---C--C----C---C--GA-G--TCTAAAG-TC-G-T-GTG--C--AGT--TA-----CCTG-TT-CC--TGCT-GT-AC--TTGC-G-C-GTG-TC--GTCTG--TCA-A-----TGAGG-GTC-GCGGC-TC---GA--TCG--A----G---TG-G-C---TA-G-GTAG-T-TATCGAT-AGTT-GCAATTGTT--TCAG-AGGTT-TTTCC-C--TGCCC---T-AA--T-T-GCC-G-A--CTAC--C-AA-GTTT-T--GT-AT-TCCA-C--CC-TC--TGGGGA---A-G--CGTGCT-TAAT-G-G-----G-TTGAG-C-AC-T-CGACA-C-C---TG---G--TGA--C--CG-TT-T-A-A-G--G-T-T-TC--T-T-G--CAT-G-G--C----AA--A-G-T-T---A-T-C-TG-ACCC-G---G--T-ATAA-AG-A---ACAGC-CCCACG---TAAA-GA--T--ATGA-G-TCGTT-G---TTCGCT--TAAGCTATG----GGCGT-GC-T-CAAATT--T-A----G-AAT---TCG---TC---A--TGT-C--ACG--C--G-TCC-----------TAT--G--GGCCTCTAT-------A-CAG-AA--C-G---CC-CCTGC--TC-G-TCT-CT--TCCAG---AATT-CG-C-----AA-GC-T-GA--TAT-AAG--GA-C----GC---G-T-G-----GGC-CTAC--GG-C-C--G--A---TGTTT-G--AGAT-TAA-TTA---GGGATT--TT--A----TGTTGGG-T--C--TAG------C---AGTT---G--T--AG-TAGT--A--CCTG-T--GGGTGCGAAA---G---C-----C-GTTCCA--T--C--T--AAC---AGA-C-T-C--G--AG-CGC-----CCC--GATG--GCC-GAAAT---TCGTT-C-CAGC---GTT----T-G-GG--C-GCATGTG---GAT-AC--C--TC-CTG-GTTGTC-C-C--A---TG-A-C-C-G--A-T-TG--T---TT-G-ACGGGT--GC-C--GA-CGGGG-C-G-T-TT--C--GGCA---C---AG------G-TTAT--GCTT-AC-AG-CTTAGGT-C-AG--G--T-T-----GT-GACAGGAT--CATCCC--C-G--C--T-A--TCGT-AATACCCGTAG-AA-CC-CTCCCG-TA--AGTTTTCCT----T-GAAGT-T---GGAGTTTGG--CGT--CGCCC--TACGA--A--GTCCCTG-AC--C-CGGT--------GTA-C-CC--T-GCA---A---CCAG-C-----TTGC--AG-GAGGC-C-C-AAA----TCC---TT----TCT---CG-TC----C---GA--T---CC-TA-AAG--CTT-CA-G-G-CG--CT-AA--GATGATG--T--CA-A-G-CGG-T--G-TGCATAGCG-AC--C----ATCT-----A--A-TAG--C-TT---GT-------CTTCCT--CT-GTC--C-TT--A--CC-A--T-A-T---G---C--TT--GAG--TTTTGGC-GC-A-A--AGAT-CCGGC-G---GA-AAAC--A--GC-----A-G-CTCT--GAAC--AA-C---GAC-CG-CTAGCCGGTG------G-T---GC--AT---T-GA--G--AG-C-TCTA--CG-CGGTG-TT--CCAACCGT-A-CAC-GCATCTCG-ACG--AAGT-CTCTG-AA-TCGA-A-G-GG-G-TTT--CTAC-CCACA--G-T-GC---C-TT--TAG-GA--AT--G--CGCC--GA-TGG-GC----ATC--C---TC--ACA---TTA-TC-TT--GGC-CCCG-C-----TCGG-GTA--G-T--AC--C--C-TGACGGCGC-CCA-AG-G--TGAT-CTC--AAA-T-GGTG-AACTTC--CCTACGTGAAAA--TG-T-C-T-T----G--A-G-A---TGAGAA-GT-TA---T--TAGT-CAC--TT---CTG-T-TCC--G-T-AG---T----CACATC----CA--GG--AA-AGG--A-TTCGT----T-CTAG-A-GG-G----GG-AG--TGCCG-C-C----G-AAAGCA-C--TG-TTTGT-C--GAGC-AAGAATGA-A--C--T-GC-GG-C--G--CCCTGGAG-AGGT-GG-GC-C-CGGAGTCAGCG--CA-T-T--T-ATC---C--ACTAA---GAATA-TCGTTC-TTCTT-T--C-AATAC----AG-A----CA-C------T-GA---A--A-A----TG-TAT-T-CAAA-GT--G----A-GC-C-TTACG-C-----G---GGC-GACGT--A-CATCTA--ATC-CCT--GT-CA-C--CCG--T-AT-ACAC-A-C----TCGGGGT-GGT--AAAG--T-C--A-----T-T-GGGGG-CGC-AAA-T-GAC--GC-AGGAT---C-CGG-AGTAT-T-CCT----GCG-T---C-----G-C---CC--C--GCGT--T-GAC-T-CACAG----CCTTTG----AT-GCGGG--GG-CT-ATGTA-TGA-CC--AACT--A--TGTAGCT-T--GCTCTGTCTT-----CATGCT-GT-CCTGG--GA--AA--G-AA-AGG--GG-A-AA-CT-AT-AC--C-AT-A---CAAAA-C-CG-TTGGA--CT----CCG-T--GGAC-G-TGC-G-ACGG-G-GT-CA-T--------G-C-A-A--CGGA---A--A-A--C--C--TCT-G-T-A-G-CG--TG-ACT--G-AT-T---CG--CT-CCAA--CAGGTG--A-----TT-CGA-TC-GG-GA---C-AC-CCGCG--TACAACTCGAGGA-T-A-C--CTCACTGTAA---A-CC--CG--T----CTCCG--T-GGGA-TTATT-GA-GGAATG-CA-AT-C-A--AG--A-C-CGT-T--GGCG--A--CAGAT---CAGCTAGT--CA-G--TCG-TC-CCG--GCAA-TAG-G-T---TA--CT---GAT---C-T-CCC---AGCTA--CCG-TTTTG-TG-AAGTGTG-TTACCCCG-GTGAG-TT-----CA--AG-A---T-A-GCAGT-GGGGTACCGG---G--GAG-T--AAGCAGGC--TTG--AC--A-AA--A--GTA-GG--GGA---T-AC-T---CTTCC---ATAGC-TAGT----AC-AGA---ATA--G-G-C--TAT-TC-TAC-----TTCCG-GT-TTG--T---TTC--G-C-A-TCG-T-G-CGC-T-GGC-TT-TG---CTGTAA---G-C--TA--A--C-TTT--CGT-ACC----CTAC---C-C----G-A-T--T-A-GAA---C-T-CA--TGTAA-A-----GG-G----GATCTGT---G-C-A-CAAT-GGA--CGG-T--GT---TC---CCC---TC-C-A-C-GTCTA--AA-GT-C-GG--GGG---CGAT--A--A-CCTTAAG-AAA-TTA--AACCACGC---A-TC-A-T-CT----CT-CA---C-ACCAAG-G-C------A-TA-----A-C-A-T-GGG-C---C-CTA-T-C-TT----C--T-A----T----TCG--CTC--CAT-G--TG---CA---GGAA-A-TA----GT--CT--CG---CC------TG-CT--C-----T--AAG-TAGT----CG--T-G-GCT-GT--CG---TA-TGA-------TGTATAT-A--C-A-T---A--ACC--T--GATAG----T--AAG--C-C-AAC-A----GAT-CTC-C-AC-GA----T-C-TTCGG-T-A--T----GT--C-T---GGT-A----TG-G---GC--GGCTGGAT---T-AG--G--TC-TCGGTCGG--GC-TCTA-------A-G--C---C--C----C-CC-T-TG-A-AG--T-G----C-TGCCT-C--CA--G-C-C--TCAA--C--C--C--CGG--C--G--CAGG-AAT-A--TC-T-ACGGAATA-T-GGCC----ACG-AAG---A-CCACA------A---GT-GT-A-TCGTAT---C--TT-AG--GCG--G--T-A-T-C--G--C-GCAAAC--TT---AAGCG-G----G-A-AC-C--T-GT-CGCCGATTG---TCA-G--ACA--A---CC-G-A-C---CCC-AT-GAT--T--C--T--A--A--G-T----A----GA---CTT-A--G-G-TCGGC-C-T----C--TG--T-T-----A-G-A-AA--TA----T---GT-G---G--GT-T-CC-----CCT--AAC---TT-CT-AC-T--AA--A-CT-TC--T-------TA-CC-CT--G-GCG--G-GG--T--CA--C--G--ACA--------AA----ACTC---AAG-GT-G-C-CA-CA-G---CACT-C--T--G-GGTGG-TTTGC-TCCA-AG-GA--G-TAT----CCGGG---CCG--CT----AC--TC-AGGTT-TGCAT-G-C--CA--CCA---CC-T----GGTCGC----C--TAGTGCG-GCGC-G-A-CG-GGCTC-A--TCT----T-T---A----CAC-CG-CA-C--G---CCG-GG-GT---T-TT--CTTTCG---A-C-CGA--CCTG---GC-CAAC--CTAG-C---A--ACA--C----T-CC--A-T-A-A--CGAG--TCA-CA---T--GC-ATA-T-TTG-TCC-ATGC-T---TCGGG-TT-A-A--CAGG-C-GT--CC--AA---TCC---T--C-TC-T----AC--CTA-C--G--G--C--T--T-G-T-TT--T-A---C-AC-AG--C-CTAT-TGC---CG--CGGC-G-T-A--T----GT--CG-C-G---T--GT--C--C-A---GTTCT--C------CAGTA-AT-GA-----T-C---T--A-TG-ACT-T-A-----ATA--C-A-CAGGCTA-A-GTCACAA--G-T--CG--A-CC-GTTCGTCG-A----C-TTCGC-G-GC--CAGT-AACA---TG-CTGG--G-TG--------T---GAC-C-C--C----G-CCGCGT--GATA-AG--CAGTGATT--T-AC-GAA---GTTTCG-CCAGCGA-AG--C-ACG--G---CC--C--C-GC-C-TCC-TAT---CTG-------TA-AAATC---G-CACC-C-AGAC-T---C-C-T-ATTT--TGTT-AT-TCTTTT-ATT-GACG-TA--A------G---C-CTCCT----AT-----TG-TG--A-CCCCTG-CTT-GT-G---T-GCC-G--TT--TAC--A----C-GTC-A-T--T--A-TTG-AG--AT-C-T-T---TGCA-GGA----G-GGCC-T-T--CCG--TA--T-----A-TG-C-CC-T-AT--CTG-T-GGGT-G-G-T--G-GC-G-A--C-------CC-TC--A--GTCC-TC-C-AC---CCTAG-AT----G-AC---GATCC--CTT--C-C--C--CT-A----GTGCC-T---G-------G--C-G---G--TG---C--G-TT-G--AG-T--T-CA----T---TGT--C-TG-C--G-CGCAAC-AT--AC-AC-AG---C-CTCCC-AG--AGTATC-GCT--C--CA--A-TGAACAC-CGAT---T----TT----T-----CT--GA-G-ATGTA-G-GTCT-AGAA-G-CAA-CCC---CT--C---A-C----ATTTAT-TT-G---A-CTTCG-CCCC---A---TTG-T--A---C-A-T-CTG--GC--A-A-G--CGAGCTAT-TG--A-CA-----T-T-ATA---G-CGA-ACG-T---GG-G-ATGA-CGC-T-C---G-TCCAC--AT--T----T-----CG-G--A--CTC----C-C--C---C-----AA-G-------G--GA--T-AG--C---C
>SRR349945
---T-T-A-AGA--CA------C---T-C-T----C---ATT-C--C---T--T----A---T-T----AGT-----G--T---C-ACGT-G------G--GTC-A-TGC----C----AT-A-A---C-T-TA--AA-CG--AACT--G-----------T---AA--T-----------C----C-C-TAG---AGTT-CGACG----G----AC--G--C--G-C-----TG-A--GA--G--TT--CC-TT-G-C--CG-AG-T--AC--GC--TG----GTT-----ACTAT---T-CT--TA-T----TAC---T-C----T--------C-TTAG-AAAAT--T-TTG-ATGA---A--CA-TAGTT-T-A-GT-C--GAG-CGTG--C-G-TA-TGG-T--CT-G-GTC-AA-GA---CT---A-G------TC-C---G---G---A-G-GC--T-TG-T-T--CG-A-----T-G--T--TGC-C-GGGC--T-C--CGG----GAAG-GCC---TCCCA--AT----T--TTCT-GA---TGCA---TGACACGAAC-T--G-T---T-GT-C-CGCG-TCG-TCGC-----G-ATTC-C-A--G----AG---CCC-C--TT--TG-TCCAA--TT-----C-G------TT-AA--TG-GG---AT-T-T----CT-G-C----G----T--G-GGCGGCAT-G-CA-CTCCGG--GT-C--GGA----T---T-TC--C--A--T-G--GT--GAT---CT---CT-GG--C-AT-CGTGACGAG-AATTT-CCC-TG-CAA-TAG-CA-C-----T-A-----C-GG-C--T--GAG-T-T-TT-TA-G---A----GC-GT-T--C----A-----G--------CC-GGT-TA-G-CA-AGT--AGTTC-A--CGCGG-TATC---T-----T-GAGCAAGGC--CG-A-G---A--GCGGC--GGG--C-CG--G--GAG---------GT--TC-AT--C-CTG-CA-T-C---CA-A--CTGA--T-A--A-----ACTA--G-TC--AGT--TT---AG-TC-A-A-A--CTA--C-----GA---AT-T-C-----G------T--TAA--GA-TGT--GTAC----AGAG-C---C-GTGG-----GG---T-CATG---TACA-C----AG-GG---CA---AGAG--C-G--CTCG-CG-CCAC-CG-T-GAAATCG----AA------A-GC-CA--G-----G-G-GGTA--G---GTC-AC-CC--AG------CC---T--TA-GAAG--CC-C-C-C-GGC-GACA--G-TCCT-GGGT-A---G---AG---C-GT-A-T-AAT-GA-CGG-AGC----CTAGGG-TAAGA---G-A--CC---G-T---AGGCC--C-C-CCT--T---CGGG-G-GCT----G-A-C-AACGAG--GG-A---TACG-ATCCAA-AT--AATGACT-GGC----A---GCC--GA--ACAGTAA------TGA-T----AA-CG--GACTC----A---A-T--T-GA--A-A-A-G-GA--A-AC--TTCTA-AAA-G-CGA-CG-AAC-CA--T----CG-CTCT-CG-G-A-AG---ACCCTGTAG-C-G-G-CAT-ATCGCA-AAT-G-ACACGC--TGC--G-----C---G---G--GAAC-G-T--AAACA-CCGC-CAGT-A---G--A-C-A--GAGG--ATAGT----GCGCAA-AA-GG--A---TT-A-G---ACGT-G--C-CGA--ATC--G--T--T------CGTTTT-G-ATTG--CT---GA--CTCAC-CG-CAGGCA-TA-G-AG-TGAAATG--CA---T--T-A--CCACC----CC-AAGG-A--CT-T--T-GAGAA--CCA-G---CT-GCACCGCTTCGAG---G--TACCA-CG-A----TAACCA--A---G--AGG-A---A-------A-C---A-GT---AA---T--TT-CCCATC--CAG-TA-G-A-C-CG--AATC--------A--TAAG-G--T-A----T---CG-TT-CGAA--T-T--TCG-------T-T-A--TA---T----GTACAA-TA-A-C-TAT-GG----C-G--GG-CT-GT--G--T-A--CGG-CCG-A----GGGC-TAT--TAT-T-----AC-----T-AACC---TTGT--AT-CA---AAC-G-C--A-AG--GATCA-G-T-CG--C-T---C----A-CT---T--AA---G-A--G-C--C---A------G--G---TT-CCGG--CG--T--GTG-A-GG--G-CT-C-A--AA-C---CCG---T-T-A-----GT-T-C-ATT---GA-TCT-G--T-C-GA--T---T-C--TT--C---T--A-TG-G--TTG---A-AT--C-T----GG------------AC---T-AG-C-AA---G--G-T-G-AAATAAGAATA-C----CGTC-AC--T-ATAGGAACG----A-G-AAACACTCG--A-C--C---GGA-ATTGAA-GGCCTG--ACACC-T----CGA---C-AGT-AGGGCTTACT---CCCAG-C--AT-GGT-T-C-CC--CAA--CT-TA-TAG---GCA-G-G-AT---CTACA-T---A---C-----GA-C-A-A--CTC--G--AA---G-AT-CGA-AGGGAACTA-A----G-A-ACA-TT-T-C--A---G-C-ACTA-GG---GC---T-----ATG-AACTACCGGGTACGGT-A-------CACGCGAGGCC--T-GCACAC-ACTC-ATC--G-A---G-TTCGGGT-GC-ACTC-C-GCTG--CG-G-GC--A-AGA--TAC----AC-ACATCGG-C-TTGGACGT-G--G---GG-G-T-C-CAT-AG-T--AACGGCCT-TT-A-ACAGTT-TACTCTT---T-AGGT-T-CGC---T-TT---T---A-T-A-A-TG-GA------GT-TC-TG---AAT--A-GAT-A-CT-C--A-C--G-C-C--A-CTCACGAGG---G---A-TT-G-A---TA---T-CAAGA--AA-GT--CCC---C-TTCGC-----TTT-G---C-G--GTA--GTT--TG-C-C-CT---TGCA-CC-TTA-GA--C---T-GG-GTGC--GGC-T-CC--TCACCTAG----A-T-AT-C-A-C------ATAG-G-GA-TAA---G---T-ATT-------GG--C-ACAGCCGAAAAA-------C-CGGCG--GATGATGT-AA-AGTAAGAA----ACTC----G-C-G---G--T-G-ATT-ACACCA-CG---A---C----AT-CCC-GG-GC-AT-C----T-G--GT---C-A-------C--A-AAG-AG-T-CG-AGGT--G--GC---G--GC-G--GCGCCT--CT-------C-----AA-CT--CA--G-CC-A-GA----G-TA-T-C-G--A---T--TAAATC--ACC-T-AACCC-AAAG-TA-C-AGGAGT--CG--CG-----T-------AG-G-A--T--GA-G--CTC-AT-CAT--CA-T-T-C--TA-A-GC-AGC---T--GC-CGT-C-C-A---GGGAT-GC--G-C-CGCG-GC--GTT-ACTT--GG-AAG-G-C--CT-CG-AG-GG-GC-TCC--T----GAC-TGA-A-GC-T-GA--AACGA----A-TTCCG-T---CG---GG-CT-ACG----CCT-TT-T-CCG-GA--A-----CT-CTCCT-ATTGT-C--AA------CAG--T-C-C-T--TG--AT-AGAGGC--AC---CG-GA--T-AG-T-------TTT-GA-CATG---TA--CT-AA-C--G-T-T-CA---------GCA-A-CCCTCGATACTCTCTTC-A---A-----G-T-T-TTC-CT-GC--T-T--G----------AT--GG-G---CTA-GACACTTTG---G-T-C-T-A-TTAAACAAA----G-G--T---GGTAC-G-GTC-TTTGG-----G-CCC-GACA------A-G-C----T---CAAGAACA-C-GT--CT--T--G-A-C--CC-CT---C---G-C------ACCTCGAAATAAT-GGAAGG--TAAAC-C--C--GGTTA-TGA-----G---GGCC-TC-GAATCACA-A-T---TC---G-------ATCCGACCT--AGAT--TTA--GT--CG-C-C--T-CT-AATGATCTCA-C-CCC--C-CT--G-T-----GGA----G-T---CG-AG-G-GTA--TAGTGAT-GTGTA-CC---AA--TG-G--CC--GAT-ACA--AC-CC---C--TAC-CGAACA--A-A-T---AA----GTC-GGGC--C-CG-CC-C-AC--AGG-TAGGGTAC---CTAG-C-C--A-AC--CAA-A---AC-CC--TAA--GA--TC--CT--C---C--C-T-G----AT---A-ATG-A--ACT--AC---TA--G--GG-G---AG-A-T--G-A--GG-G-G-GT-T-CGA-T-A-AC-A----C-----GC-AC--A---T-C-C-AA-C-GCC--GG--T-G--ACA-T-GCGGT-G-GAGC-AGA-C--GT-C-AA-TA--C-CC--GAT-G--CA-----T-G-ACAA--T-A--CA-TC-TTTA--C--CGTAA-A---C--GAGCCA----AA-A-G--C--CAA-TT-A------TAT--G-C--AC---A----CT--C------TT--GA-CGTCA-CGA--TCGA--CA-TTCTGG--GAG--A--C--C-TC---AAG--G-TCC---A---GA--CACC--ATGACT--A-C-A--TAC-T--A-G---AGACA-TC-C---A-GG---GAT--G-ACGT--G-C--AGG-CT-C---C-CTCG-GTAA-AG-TGC----G---CG-G--AC-ACC-GTAC--T--AACA-TGC--A-C---GCGG---AG-C-A-A-A---GT---T--ACTT--AGTG--GAGGC---CCTA------A---GAC--A--AAATC-T--GC-G----G--T----GA--AA---AA-GGCGTCAT-GTCACAT-GGCC----G-GG--CGA-A---TA----------GAA-TC---A-T-CA----T----CA-----G--AGT-CA-G----CT--T-T----C---T-C--CTCA----AC--ATCT--CCCA---GCG--AAC---GCA-GGG-C----G--AGT--GAAC-TTA-G--TT--AAT-A---CA--G-C---T---G---CT-G---G---C---C-ACA-A-CGC-G-AA-A-------GAA----TCT-----C----G-G--AAAAGTG--A-C---TC----G-C------G--AC-ATTACGT--GGC-T-ATG----CGGA--CGA--AG--ACGATTACGCCGTT--CTG---C--T-C-TCCGTG-T-CC--GT-GAA----T----G--T-----CAGGT-C-T----GAGC-AC--ATGTTTAT-AGA--C----A----GT----GC--C---C-T--CTG---A-CAT--AAG-GCG-C-CC-C---ATG--T-ACC-G-GGG-A--A--------T--TA--AATT------TCA-TAAAG--AAATA-C-CGG-CGA-C-------ACTG--A--AGTGCC-G--G-TCA-GGCCGA-T--TCG---------GG-TT---A--G--CA-C-CCTC---GCCG-GT-CGGG-CGG--AT-GTTCCA---GCAT-CGA--AGA-C---------CCA----AT-AGA------A--T---G---CCCAAAG-CGC-G-TTAG-AAT-CTTC-----T-G-TT-----C-C-G-T-TTAAC-C--TC-G--TA--CA----AG--GC----C--C--T-CC--CTACG-TGT-TG------G--GG-C--TA-GACG--GTATG-TA-AA-ACTGC-A-G-A-G-CA------A-----C-GTG---T---CAC---C-ATGA---CGA-G-A-G----G-GC-TA-ATTGA---CACGT-C--C-GA-G---CATTGA-G-GGGTAA-GG-T-T-C-G-A---C----T-TG-G-GCT-AA-GCAT-ACCAC-C-G---C-TG-T-A-G-G-----C--T-GAG-AAGTA---CTA--A-C-C-T----GTAA-GCTGG-TA-GCG--GTTT-G-T-T-G-T-C--G-TG-CAGGGAAAACC-TG-----TTCGG-AAA----A-G--A-A-GAAC-A-CAC-G-CC-AC-G-AT--CC--C--G-C-ACT----G-AT--AAT-----G------TA--T-C-A-TCGA---T-GA--G--C-GG-GA--GTTAA-TTAAACG---GTG---C-T----G--TTG-A-AAGA--T-C-CTGTTCT-ATTGGA-AGC-GT-AAG--------------TA-TG--AC-A-C-TTTA-TTT-GCGTCAC--GC-G--A-ATTG--G---AAT-GCC--G-AG-C-G-GCA-CGG-CACAA---G-GGG-C-ATCGGGGT---C-A-G--AAGCG-C------G----G-AG--AGAT-A-A----AG-CGGTGA-GGAAA--G-----CACA--GT--C--AAC-G----T---C-C--CC-A--------CT-T-GT-TT-CTC---C--A---C-C--GGTA-T-T---------A--CCAA--GC-TTACC----TTT-G-CG-CA-CGC-AC-G--T------C-AA-------T---ACGC-GG---T---C--G-A--A-T--CA-C---C---TT--AAA---TA-C----T--T---CT-A--A-A-G-CC-G-------A--GCGA-CGG--TAG--A------TCA----T--TT-TA---AG-TT---A----GT-C-CA-----AT---A----G-A---------GA---A-----C--AAAATA-A----A---T-C-T-G-GG-C----C---AT-CC--CT-TA-AG----G-GC-AGT-A--ACGAT-TA----T--G--G----TTC-AGAA-TCTTAT-AC-GCA-CTA-ATG-CATTTC-G-CG---T-A--TCG--T---G-TCA--C-A---A--A--G--C---CTTGTG-GC----T-GAA-C-G-G-TC---T-GGGAG--CCA-TT---CTGACG-T--T----C----CAG-GAA----T-------CGAC---G--GC-GATCG--AA-TCCTGC-TCAAA--TA---C-AAAG--ACG-GGTGGAG-GG--TAC--T---A-AC-AAA-----C-CA---GGTA--G--AATAC-C--GA-T----AG-A---CTG-T---GT--TGT----TC-T-TT--AA-A-AT--G-G-CC-GTGGCGAC-AT-GCC-TCC-GC----TGCA-GTA--GTT-GCACAC-CTTTAC-T-G--G-A-TCTGCTT-CATCA---GAG---CT-CTTACGCACAAC-T-A----AA----CA----GCCA--AT-AT-GC-ACTGTTGT-CTC--T---A-GA-TC-CC-A--CT-AG-T--AA--C---TT--G---G-GTGCAT-CTCGG--GCG--GCCT-CCCAGGG--TAT---TTCC-TC-AGG--CCC--CTC-G-GTATACA--C-GG-GACCCGGT-T-GCC-A-ACT--A-GAT-GGA-G-G-TCTT-CGGTGC-TCC-G-TAT-GCCGCTA-A-G-TGC-C-TTC-TCC-G---A-A-GTCCGGGT---CTTTGTA----CTG--A-A-A-TGCAAC-G-CCAA---TTT-TG-G-TG-CG-CTA-A-T-GTA-TATAC---A---ATC-C---CTCTTGTTGGA-TTGC----GA-ATGGAATG------A--GA-GCGC-GG---CAC-CT-GT----GC-AA-G-G---G-G---CTG-ACTA-CC---G-G-GCGC---G-A--TCTCGCGA-C--T-GT--GG---G-G-G-TCT-CTCTGCTT----ACGGTCCGCCAA--GTTGG-C---ACAGA---C---GA-G-GC--CAA--CA--G-AC-A-C--TTGC-A-CGGTGC---G-TG-GG-A---G-ACA--T-C--GGT----TCG--CTCTCT-A-TT-C-TATGA-ACG--GC-G----GT---GT-TT-C----GC--TCC-A-CT-GA-AC--CAA-G-TGCG--GCCATT-T-CAC--G-TCAGGATCGTC-A-AAG-AAAGAGGTT----GCC--A---GT--ATCC-C-T-GGC-GAGAG-G-A-CGCGC-G----G--CTCGGT--GCCCTC-A-GA-CT-TCA-CGTGCGTAC---TGTTA-GG--TCCA-CCA-T-GAT-C-AAA--G-------G-----A----AAGGC-A-AG--GA-CAT-A-------CAC-CG-CGTGGT---CT-AGAC-ACG--T---C--GAA---G-GG----G-C-A-AGAG-TT-C-T-A-TTT-GAC--GCT-G--AG-G-ATCGC--CGGCC-GACCTCC-T--GAACCGT--CC---TGGT-GAAG-C-T-AA-CG-G-GT---A--C-C---AG-T-----C--T--CGT-AACACAG-A----T-ATT-CCAA-TCC-GA-A---CTC----A-G-T----GCG--C------CAC----TG---CGT--CGAT-C-T----A--C-----AT---T---A-T---A----A-A----CC--C---TTG-C--C---G-A-CAGGGGCTGT-CACGGC-G--C-CAT-CC-A----T-TAATT-G-GGG--CA-----TGT-TTCA-C-GC----T-G------G---GC-AGTGGGA---T-G-CTAA-ACTAAAGTCA-AA-GA--CG--G---ATC---CCT---CGCA-G-A-----A--CG-G-TGTT---G-T-A-A----GG---------TCT----G---AACTGAAT----TCT-GGC-A-T---CCC-CCA--C-ATGGG--G-TATT---TA----T---T-CG-GAG-ACA-A-CC-TAC--C-GA-T-G--GCG-T----CTA--T--GCGT--T-A---AAGTTG--T-C-TGT-A-C--AT-G--TA-CG-A----TT--C-AAC--G--GT--CA--G---GT-G-C--AGTT-TATG-ATAC-CC-----GCGGT-A-CGTGGGTG---C-G-C---AG-G---CG-AT-ATCGT-C-A---T----T-T---TG-C-A-G-A-C---A---GTGAACT-CAAA-AA-------C--A-AA--C-AAGTGTA-ACC-TTA---GGAC--G--C-T-GTC---GC-A--G--CG-C-GCC-CGTC-C---TA-G-GC---AA-GAGGG-CGTG--T-CG-CTGAGACCAT-ACG-AG-CGAT-TT-G--TTA--CA-CTTTTC--TAA-GCG--TAA-CCTG-GT-GA--TC--AATGGG-TAG-G-ATGA----G-AAC--G--CC-TCA-CTTCATG--GTC-T---A-CGTGTTG-CT--T-T-A-AA-TC---GG-TCG-CC--C---CG--TAAA-A-G-T--A-----GAACA--A-T-AAC--GTTCCG--AT-AGC------AAA---GCAACAC-T-AG-----CCCA-G--CTGA---GGAGC-C-CA--TCC-------------T-TG-AAG-AT--A--TTGAG-CA-A-CAA--------G-ATA--GG-T-AT-AG-A--GT-C--A-C-A-T----G--T---AA-C-T--G-T--G-CA-A--AT-----TCTGGTG-T-T-GGT---C---G-CCACTCAT-----C--C-T--A--GCC----------AT-AC--GAGT--C---G-AC-A-T-C--A------A-A--CCATTAGA-GC----G-CGA--ATGTCCG---G--C-A--G--C-----C-A--TG-GTTA-ACG--TA-----TC-GCTG---A------GGACAC----C-T--C--AGG--G--CTTAC-G---TCGA-AA---A-C-G-----GG-AT-T-G-T--AGG-A--TAGCC--GGA--CT----AA-ACG-TC-GG-ATCT--G-AT-TC-CT-TGTGT-A---T-G-CTTGA--C-C--CC-ATCATA--CGT-T-----C-----GTCCTC---CTACT-A--CC--T-G-A-A---A-----GGAT--C-A-----A-A-G----C---T-----CAAGT--CGCGAC-G-CAA-AGG--GG-AC--CC--A-G-A--CTCGCTAGACA-T--AT---G-G-A----GG-GT--CC-GT-CA--T-TA-AG--GATCG---CGGTTGGGG--TG--TA-G-A-AC--AG--GC-GT----AACTA--GT--A-TCTTGTT----TT--T-A-T-T-C--CCAGC-GG--GC--T-GGT-A-AACA-G-TA--TGC-C-AT-C--G-T--C--G-TA---A-T-G--GCTCTTG--AGC-GA-ATG-AATTACCT---T-ATC-T--C--T---GA-T---A-CCGC-A--GCTCGG-TAG-G-GT-CC-CGG----C-TA-ATAC-A-TGCT-TGTCC-GCAAG-TAG-C-G-G---CG-CG--CC---CGG--CA--CACA--GG-GT-T--GAAG-C-AC-GG--CAGT-TAGA--G--CCGT-TT--CG--AC-TG-C--AT--C---C-AAG---C--G--TGAATCATGAC----AA-G-GG--A-CA--AG-TC-GAA--ATAT-C---GG--G--CGT-TGC---A----A-C-A-TAGTG-GG-A-ATTCTTTC---AT--TC---C-GT----C--CCTC-C--GAC-G--CAA-------ACC-G--CA---C-ACTG-T-A--C-TCA-TTA-CTG-AC-----ATG-GGT--A-G-T--AT--C-A--TAGC-TC-AGCAGTAA---G--GCC---C-GAC-CCCCCC--TTCTCCTC-AG-----TACAT-TTAG-G--ACAT-GT-C-CA----C-T--CACA--GTG-GTTC-TC-CCT--A-GTAAGCATTG--C--ATG--G-CACAG--A--GA-TGTGA-----CCTTG--T---------TGGC-C-T---TG-T-GGT----TTT--TGCCGGC--G--G-A-TGCTGCT-C-CGC-ATAGCA--GTT-C---T-AG--CAC---C--A-CGCG------T--A-TA--T-CA------AGCTT--CGTGGTCAA-TTTT---TACC-GAT--ACGAAAT-A--ACATC-----AT-T--A--CG--CT-TT---T-C-GTTGC-ATAA-------TGGAC-CCGATACAG-GCA-TTAC-A-TGC-AG--G--TG-GCG-GCGA-C--G----GTTA-TGGGTTACC--C-AG--GA-G--G-A-G---CTAA--G-TT--T-GG-CT--T-GG-T---CCG-----GG-A---TG-TGATA-TA-G-ATA-AAC-AC--AGC-G-C----CA-T-CA-A-A--CCAG--TCA-CC---TGGCA-GT-------AGGC--GA-C--T-AC-G-----A-A--CA-A--AGCCAG-CCG-A-AT-AG--TCATATA-AATT-TG------AGCG--TCACAT-T--C-TTTGGAAAT-CAGCC--CTA-GAGAT-C-TGAA-CACTG-GTGA-CATC--T--TAGG-AAA--GT-AA-C-TC-GCC--CAA-TCC-CA-CTCTCA-ACA-CA--TAGG---CAAT-T-C--GCA---CAAC-GGA-C-GATTT--CG-AA-CG---G-----AGAATC-AA-T-GC---CAA--TT-TGTC--TC-GGATA-ATT--ACCT-T-AA---TGGT-G--ATGA-CA-GC---G-CGAATTGCCGT-GT---TCACAGT---GGGGA--GA-C-CG--GG--C--GA-CGAC-G--A--A-AC-A-GTA--CGAT-CT--TC-GT-CCTTTTA-TACA-GA-C-ATG-TGA-G----GACT-GT-TCCGG-G--CAAA-GCA--CCTC--TAGG-GCGGC--TCGGAA--T-TTC-GA-GGTAACTG--A-TCTAA-CTC-G--TTA--C-GCT--G--A--G-CG-AAATGT-T---AC---AAGCT---CTTATA-T-T--GGCCAG--C-C--C-G--GGA-A--T-CC--TGG-G-GG--GG-ACCT-G--A-TAGCGG-GG--GG-TT-C-AGCTAT-GTA--CGGTT-A-GGTCGC----AT-GAG-C-GCTTG-GCA-A-----AA--C-CC--CTCTCGC---CGCG-G-CAA--TT-C-C-G--G-G--GTC---TGGTGAGATGCGGG--TA--C-AATTACCG-A---T---A-C-C---GC-CC--A---A-TCTA-AG-----AT-GT-AT-----TGA--A--CA-CGT--TT-AT--G--T-C-GA-----GGG-AAAAT---A-CC-GT-AC-G-----C--AG-AA---T-CA-AA--GGCT---GG-A--TCGAGT-AGAATCA-CATC--G-G--AGTA--AG-ACG-GA-GCGC--C-TC-T--T-----TC-GCGT---TTCA-GT-AG--C--AAA-----A--CCCG-CT-C-G----A-CTTGAA----CT-AAA--AT-TGCT-TGGGG-A--GA-T--AC-C-C-T-C---TGCCGAATA------G-G-CG----------CCTGC---TTT-AC-GAGGG--GGCA-GC-AAAAGC--CG------AAC-A-CC-GAA--GT-----AAGGCGTAG-TAG--A-TCAAGA-GAG-A---AA---GAACGTAT--CTACTGA--TCG-AA-C--ACCG-C-A-CCGAC-G-GG-G--T------G-G-GC-TTGTG-AAG--AGT-C-TCTTGA-AC-AC----CAA-T-A-CCA-AGA-A-AACTT-A-T-AAA-A---TAC--AG-CC---G-A--------AT-GTT--A--A-CC-GA-CC---GTTGAA--C--TC-CA-CTT-CAG-CC--A-GC-A-GA-G-G-A---A-C-TT---AC-T-CG--GTAATA---ATG--A-TT-AACTCC--CG-A-T-------T--AC-AATTGGG-T--GT-G-----TT---GGA-----T-GT-AG-AGAG--A-C-A--AT-G-G-T--A-CC-AAA-T-G-GC-CGACCAT-CA-----AA-GGAT-TT--CT--TGCC---AC--C---C-A--G-----C---CCGA-CGG-AGGTC--T--CC--CG--TC--A-AC----T-C--C---TT---A---G--A----TC----G-----T-GC-GGG-G-T---------T---T-A---GT-GTCC-T--C---T-TT-AACC---A--T----CCC-----CA-GA---GATG-A-GC-A--C-G---C--ATCTAG-AT-AGC--CCA---G-----A--GGT-AAC-G--C-AA--TC-T-C-A--TCG-A--CCTC-TCA-AA------T-AGGCG---GA-G---C--CAC--CCATAAA-GCGT-CT--T-G-TG--TG--T-CGCTA-G--T--CC--A--C--C--A--GG-T-GGAGATTAAAT-AA-TTC--C---AA-----T--CCAT--A-A-TATTGACTCT-GT-T--TG-TT---GTTCTCGTCAC--AAGAT-----A-C--TGT-T--AAACACGA-G-GCG--A-GCCGAGCC-ACGG-G-GAGAC--T---T-ACGGAT-A-TAATTT-TCGA--------A----TA--TCC---A--T---AC--GCCG---CG-C----C-A-TGCC-AC-GA--TAAG----A-A-----GAGATGC-TA-CATC-TA-T--G---GGAT-C-ATA-A--C--AAGAT--TGACCTTGT-CGGCTG-GG-AT--GACT-AC--ATC--TC-AC-CGC-GAT-T-G-A--CA-TAC-C--G----T-G-----G-TATGACG----AAGT----AC--TTAC-TAGG----A-TAT----A-C-----CG-CAAACAGT-TTAA-TGCATG-GGTTGCTTGTGA--T--G--G-A-ATCGCGTT-AGG-AA-TG-GG-A--TTGCGG--GC-CTA-TGCAT-AA-GACACGC--CA-TGC--GG-A-C-C--T-T-C--TGTA-GGCCAG-TGAG------ACA---CG---TG-C-G---A---A-CACCA---------G-CC-----CCA-G-AGT---A--GGTTG-CTAGTC-TGC------T--T-C--T--TC--GAG---T-CC-G-T-T--G-TCGT-CA---A--C---TA-GAT--CG--CC-C-----CG-GA--C-GCC------CT--CG--T---AAAG-G--GAGC-----C-CCA-GAGC-------GC----C-T-C-AA--G---C---C--TGGGAT--C-----T-GTG--GAT--AGTTAATC-TG-CT-T-ACATA--GTA-A-GCTG-C-CT-TT--C-A-AT-AACA-----CGGA-C--G-GT-CTA--CC-T-G-T--CATA-GTTTGT-G--TGAAGC--CTA-C-T--T----TCC-AA-AAAGA-C-G-T--GCTG-G-CGGACC-AAT-CACCT----ATC-AGCCC-CC--A---GT---GGG-AC-CAGG-ATTT--CAG-AATGGCT---C-CGAC--C-AGA--C-GTGC---CG-C-AACATGC-T-TC--C-AAATC--TACA-AGAC--A--T-CG-GCAG--C-A-GT--CTC--A-T--C-AC-T-A-CC-AC---GTAAA--TCC--A-T--CAT-TA-GGGGTAGAAT----GC-CCG-----AT-TTCGG-G-GCA-C-AG-AT-AATTGGCGA-GTA-CCC---A----AAC-CT-TGGC-TG--T-AA------C-C-C---GCGCC-TA-GGGA-ACG-AGGCTT-G---G-AG--G---GA-GTA-AC-GGC---TT-TCTCTG--CGTACA--TTC-T-C--GCGG-AT-ACTT-A--C-A-C-A---C-CCGG--T--CGA-C--TAGT--GGTCAGC-CT-C--G-----G-CGGA-GAGCA-----AG-TGG--T-C---GAC-G-C-CACAACTA-TGTGTTATAAAAAGACTGC-----T-T-G-GC-TCGGA-CCAAG-AGA-G--T-CC-A-GTGCAG-GA---GAACCCCT-TT-GGG-AA-CTCGACC-A-ACTG-CG-CA-GCCTTC---G--G-CG--A-GTTTG--CGGG---CAA---C-A-TAAT-A-----ATA-ATACG-CCT-AG-C---A--CT--A-A----G--TCC-A-GTACTT-GG-TAG-GGTGTGA-TT-G--ACCG-CTTA-G--GAAAC--T--CG---GGCT--A-TGCGAAGCCG-C-GA--T-T-CCG-----GAT--GTG---TT---T-TTCGA-TCTTT-GA-A--T----CA---G---TA-G-----AT-C--G-T---AAC-----T---A-T----ATT--TGTG-TGG----A---AAT-TG---C-T-G--G-TA-G--A---TG--TA-C--CT-GC-----CATTA-----TATTCCTA-GGA---GG-----GCCGC--A-G---AG-C--A-----TT--G-T-A-T-TCT--TG------C---------TCCCC--CAAT-TTTC---G-C-GAAG-------AA-C--GAC-G--T-G-AGAA-G--A-G-TTACTA-A-AC-GGC---AA-T-GATTT---ATACTGT---GTC--G-AGC---AAC----GAAG--CG-GTT-TTCG-ATGGC--T-T-AC-G-T-G-G---TTA-A-AGTCT-G-A---CAT-CCAGGG---CCC-C-A-C-G-----G--G---ATGT---GG-T--C-----A----G-CGAGC-A-AG---G-G--AACG--T-CTCTA-TG---G-GCTATAA-C--TC-GAAGCCAG-AG--CTA-TACT-ATTC-AGC-AGCAA-G---CAAGTG-GT---T-C---AG-G-G-TTT-GG-T-A-TCC-C-G-C------A-TCT---C-A-C-AT----C-TG-TACAC-C-A-TC---TA------T-T-T-AA----CCAGGGG-GCACG-A-CG--AA-G-T-A-TTAGTC-ATC---A-C-TG--G-TCATCATA-A-A-GT-G---G-A---T-TA-G----T-GGA-CA-TTC--AG-----CCTAA-C-GTT-AG----GTTCAC-CC----CC-CTC-T-G-TA-ATTAC--T-G-G-AG-T-CGCG-C-GCG-AGGATC--G-CT---GTCCAG-A--CT--C-A--C-T--TA--G-AACC--A-G-TCACC-GT--TC-CG-GC--TAGGC-TG-C---G-AACT-A-C-A-G---A-A---CAAT-------A--T---C-G-TT---AAA------GCG-A--CT-A-C-A-TT----GAC-A-CCA------G--A--A--C-G-A--A---C-----T-C-AA-CGA--C-G-T--TT--GGAGTC-ACTC---CC-T--C-T-----A-C--T-G-G-----T---C--CT-ATCTT--TCTTCT--------AGT-CA-CCGC---C-A-AG-G-TG--TCCT--G-C-AT-G-TT--G---CGA-T---TT-G-G----TT-G-G--T-----T----------G----C---TTG-C--GGACG--AGG-TAAGACTT-CGTGC-TT--GGCACA-A--TA-TGC-G-AT--AC-A------GCGG-TCAA---GT--CTCGT--CAG----TA-A--T-TAG-TAA-G-GCG-ACC--A-T--CA-CGGT--CTG--TA--CT-T-----T--A--T-G-TCG--C--C-C-CGTGT-CGTG-AG-A-G----CGC-CTAATT-AAGCGG-G-CTC------T--T--GCA---CCGCTGA---GCT-GCG-T-GGAT---T-C-CC---GGGTCT---GTCG-CT--CTCAA----GC-TG---A---GGA-AG--ATGA-A---G--TAT---CG----G-ACCCC--AGG-----TTGTCG--A-C----C-A-----TCC-T-----G-C-GGCGC-G--ATAAGCTCGATGTG-T-T-G--GCTG-AAAGG--G-C-CGCAACA--AGGAATC--CATAGG--GGGAC---GG-GTAG--T----CA--G-A-G-GATGCA-GG--GAC-G-GA-AGGGAGT-A--C-GC-TTA--GGACACCT-CTGC---G-C---T-----GTT--TT-------T-C---ACTC-GA-T--GA--C-----C-TC--CC------TTCT-A---AT-A-TA-AT--CCTA--T--G-----CCA---AG-T--G-GC------ATC--TAT-G-TT-AC-C-AG----CT--TC-CCTC-A-T-GG-C-CGGGGCC-CG-CGAA-AATG-CGCA-CACGG----GA-CGG------GCAA--A-C-GCG-CAT----GA-TA-GA-GGA----AG---AATGTTT-GGAAGT-----CCG-GGC---CGGGCAT--GG-AC--G-CC-GG--C-AC--ATGGGTT-G--C-C---CT-G-A-ACTGC--CTGTACGAGT---------T-GA-G----G---GGAG-GATA-T--A----CAAG-G-A----CG-----CC----A-G-A-T--A---GC---CGTT-----CG--AG-----CC----C----------T-TC---C--AA-C-A--TT-CC--C-AG-GT-G--TG-TC-AC-AG--T-TA-CC-TGGG-CA-TGGCGTTTC--G-CGGTCCAGG-C-G-C---ACC-TGCCA--AAT--C--T-G--TGAT-AACG----T------CTA--T--G-TA-T-T-CG-TG-A-GGCC---AT--G-AGAC--T-----A-CC--CC--AC-AGT-A---AG--CG-CAA-ACCG---AC-AGGC---G-GAG-A-CCAG--G-----AT-TC---T--CC--GCAT----T-A-AG-AGTC--GC--AT--CGTT-CC-GGC-ATGC--A-C-TCG-TA----ACA-TC----CA-C-TG-----TTGG-C---TAC-G-AC-TTAA-G-T-TT-C---CG-G-GGTCA-T-C-G--C----TC-T--GTC-AG---TG--GA-T--C--TCATT--ACA-C---A--G--G--TGC--CGAG-CT-G--A-CACC-TGAC--TAAC-A-T-GT--TCACT-CAGA-AG-AA-CT-T---CCA--G-T-GT---GCG---C--GCT--TG--CTGA--TA-ATGACT-CCACCA--A--GGC----T--TCG-C-C-TG-CC-CC-A-C--T-ATA--C-AGCA--T-G--A-GT--C-T-TC--CGC-TTAC----GC-ACT-G--T--TA--G-T--G-CGGTCG-GC---TT-G--T-TCC------TA--G--G-GAA-C--A-G-CA-T-AGT-AGC-CAAG--GGT-A-CAA-C-ATAT-C-A--G--AAT-GGC--TCGG--T-AA-AGCTGG-T-CGA-T-TGA-GA-ATCCA-A---CAT-T-A-TC--GCC--GACGC---AC-CTC-C-TA--A-CA--T-A-A----GGG--TA-CCC---C---GCA-------TAC-G--TAG---A----T----CC----GC-TAC---CCC---ACCCAT-A-T-GTTA-GGG---C---GAC-TCG-AGAGGTT---C-A-GGACGGA---GAGT-G--GTA---------G-GACTC--CC-T-T-----TA---CGC--TGA--ACATA-G-TTT-TG---C---ACGAAAGG-GT--T--A---AA-GTTG-AG---CG---T-TCC---AC-TAG-CGCAATG--CTAAG-TGG-G-AG----TTG--CCC-C-T-C-A-GAGTCC--CTAA-AT-A-GA--AATGAC-----TCT-T---T-A-A--C-TA--GG-AG---C--G---AC--C-AC------A--C--CG-G---T-G--CAGT-CTA-A-AAT-C--GACTT--G-A-CAG--A--------G---CT--C-TCGCG--T--TT----TCTT----GTGGAG---GTCGG------CAT-CT-C-TC-AGTACG---A-G-CACGA---TT-C-CCA-TG----C-GC-C-GTG-AG-T-TCA-C---T-GACA--T----GC---G---GACAG--C----AAG-A---TGA--A--GG-TAG-CAT--A--T--GAG-ACAA-GAT-TCT-TC-GCG--CT--ACA--G-C--GTC-AGGAGG--TC-C-G-GAT--T--T-G-G---G-T-T---GGC--C-----G-A---TA-C-T--TG-----------AC--CAG------ATAT--C--C-CAAA-CCG-GT-G--G----A-C--GT-GT----A-----CTC-G----G---TA-CTG----G---GTATC----GGA--T---G-TA----G-TTGAAA--G-AGGGGA---CG-T---T-A----CAA-AA--TG-AT--T-CG--C-GCCC-TCG---AT---GC-GTT-GGCGAG-TA--CG----TC-CG-A-C--C--A-CA----AAG---GG---G-GA--AAT---AATCAG---GACCTGCTG--AC----------C-T-G-G---TT---A---GA--AT-TT-T-TGCA-T--GCAGACGA-----AA-T---AG-G--GA-AA---CGACC---CATACAGT---CCC--G-CGAGG--ACAGT--A--GTACAAT----A-G-GGGG-GC---C-AC-TA-G-A-TTTCCT-AA--CG----TCATCTTGAG---A-AC-C-A---G--ACGTA----CCTATC-AG--C----C-GAATA--AG------T---G-G-GC-GA-TT-GCA---TTC-G--AAAAC-CGGGT-----A----AG-T-AGAGAGCG-G-G-AAG-C-GT-----A-G---C-GAA-GG-TTCACC--AAC--ACCA-GGG-TCGT-G-T-A-ATA--C-GCC--C-CGCG-G--TCGT-C-TCAT-T--G-----C-TTTA--A---------CT-GCC-AAAAT---AATT-CTAGGC-GGAG--TCGTG-C----ATAA-TCG-G-TG--G-G--AAG-ATAGG--G-C-C--------TGCGTCA-T--CA--C-GCT----A--CCT--C-TC-T-----CG--C--TTA-GGTGC--T-ATTCCG-CCGCGTAG--CC-G-CCT----CGC-G---A--A-TG---AG----T-T---GGA--TCCGGGC-AC---C-TGCC-C-GTC-ATA--GCGG-GAG-T-GGC-T-A-G-A-A-GC-T-A-CTG-G---G----CAG---C-ATT-GTTT-G----A-TC-GTT-AAAGTAG---A--AA--A-GA-G-AGTC--TCGC--C-G---GAT--A-A-C---TTTT--T--GC-A--------AC-TCAT---TT---TGTCCCC-AG---A-A-A--CC--G---TAG-CA-GT-TC-G---T-G-C--TAC---C-----TA--C--T------AA-TCA-G-TC--GAA----TGT--C--C----A---C--T---A--CG--C-A-CT--C-G-A----G--AAATA-GTA-CGA--C--GC-A-GATG---G-CC----T-ATCA--CG--T----------T--A------A-AGTTC-TCA-C-CTG-G--C-A--C-C--T--C-A---GT-----CGCGTC---CCA--AAA--A--AGG-G--G--T-CTC--AG-A------G----TTC-AGTCACCTG--C-G---A----C---G-C-TC-G-A-CC-CGACT---TCCT---TGA-G--TGT---C--GGT-AC--T--A-ATAAG------GTT-G-CTT-ATG-CA-TAGGTTACTGCG-T--AA-TT-ATT--G-A-AC-TGAA------AG-G-CTG-T-TA---T--T-CG--GATC---A-CGAAAGGTTG-TGTCCT--CTTGCGCCT--G-G-GCC-TA-CCG-A---TAT----TT-ACGGA-CCCT-GG-A---GGAGC--AC-GTCTAG-A--G-TTGGT-AG--TCTCAC-CTTT-AC-GCA--T--TTT-GGAA-C-T---GG-A-C--GTACC---C-GCGT--A-A--TT----A---AA-------G-GGCTG--GC--CACT--CGC--G--G-CCCG-AAG-CTCGTAAGC-CC-GT-T-A-A-CATAAGCTG-A--CAAAACTC--C-GG-CTGTT-T-TAG-TAGC--C-G-GGGA-A-CTT-A-A-CG-GCAT----AT---TG--A-----TG----CGGCTC--C----AT---G-A--C-C---TAATTCAT-AGGGT---CC--CGGC--GAG--G--GT-AC-GT-TG-----C--C--C------T---G-AG---A-TC-AGA----ATAACAA-AG--T-ACGAC----C--TGT-A-CC--T-T------C-CA-------G--TA-TCA-C-AG--ACGGGCTCT----AT---G--AG-G-GAG-A--TCTA-CA-AG--G---T-C-TTCTTTACA---CA--AGCA-C-CTCCGGACAAC--C--AG-G-CG------TA---AAC-AA-C--G--CCTC--T--GTTG-T---GCG--C------T-A--A-GCCATT--CC----CATCG----A-----CGTGCTGTG-GGC-AT-AC-CATAC-T-TA--AA-C-C-TCTGC---TG-A--TA--T----T----T-A-CGA-GG-T-AT--AC--TAC-------A---CA-C-TG-CTG-A----ATGG--T----C---C-CA--A-G-----T-GCT-AT-G-AG-GGG--AC-ACGAG-A--T-G-GCC--TTC-GA-TCG-GGAA--GG--GC--G---TC----ACG---TAGTATA-G--C-GGG-ACA---CT-CT-TGCA--T--GG-----C-CT-GGG-A---ACGC---GC-G--GCG------C--T---TT----AA--A-GG-CA-G-CTCG-GG---GACCA--G-GC-G-AC-T-C--CACG------CTG-G-T-AGA---A--AA-CACG---C--CT---GGGGC----A--GC----A-GTT-C--A---CC---G-AG---CAGT-G-GC-GG--GGCTAGAT-GG--TT---CGGACAGTGGGT-AG-TAA-CT-G--GA-AATTAT--C---TTT-T-AG-A-CCCGTCA-GTTT-CTG-GTCGA-G-AT--G---AA----GGCGT---C-TC-G---T-TTAC-T-ACAT-TAT-GTG-GAC----C-A-AAA-T-GT-T---C-GA--C-G-G--A-T-TGTCA-T-ACCAA--A-GGGGT-G-------TACCATTAG-TACTGA-T-AA-G-A-GCTG-TC-G-GAC-A-C-GGA--CC--ACA-GCCCTTATG----GA-A-T-G-AAAAAG-CT--G-CG---AA---A-GACC-C-CC--ACT-AAGT-GTG-CCG----C--T--TA---A--CG-------GC--ATGG-T----G----GT-CA--GCACT-A-AAC-------GAG---CTC-TA-G---GT-A---G---C-G---A-CC-----CC----ACACG--G--AATA-G-T---AGT---CGGT-GACCC-G-T-TC--G---G---A-T-C-GT-GGTACAG-CT-A--GG-GTC--TG--AAC-T-G-A----CGGTTGTGTAA-CATTAA--A-AAA-CGGC-----TGG-TCCT-G-----ACTCG-C--GGCATTAAGTGC--AC-C-AATG-A--A---A-ATA-AG--G-G--CGC--C-G--GC--TT---TT-GT-CA---G-A-A--AT-CGG--TGT--CGG----A-A-G-GTAC-T-G---T-------G-------TT-A---A-A---G-TCC-GAG-GC--C-CT--A-C--CC-TC---CTC---T-ATACC-G-T--AT-ATC-G-GGG--TAATA---GG-AGG---AC-T----TG--CTCGCA-ATC-C-CT-TCA--GAGG-T--A-T-CG-TAAT-TT-TTGC---TCACTGG--GGCAT-AC-AG--AGGA-----T-GGGC----CTCTGCTCTGGCGTG---G-CC-CC--TGA--A-CTTC---TCT-GG--GTCT-GT----CT-G---TGA-TCATGATC-TCTAGATTC-CG--CA-G---T---AC---TAG---T-AA-T-G--G-GAT-G--C----C--G-G-AC--GGGGATCAC-GA-GAGT---AGC-AA--TT-T-T-C------A--A-AAGA--AGG--AAAGTG-T-GC--GG-CG-C-A-CGGCG--GAG--GTA-TA-AG-A-C--CATC-AAA--CA---GC-CTAA-T-C-GA----C--G-CC--GTGGCC--CT---AGTG-A-AAAA-GT-AAAT-AGCACAG--G-C-CACG-CG--C-G-T-GGACGCCA-T-AATAG-C--GC---TCTGATA-GCG-TA------T--TT-G--A-TA--TCGC--GCTAA-CAC--G-AACC----AGT-TGCCGTGATAGGC---A-GACGA-TCA-C-AAT-CG--C--G----AAC--GACT-TA-CGTCG-----TAC--TACA-TAGCC--TAAA-G---CG-AGA--T-CT--A--A-A-TG-CAACGC-CGAT-TCTA--CATT--TGG-CTGA-TAA----C-AGG-T-A-TA-T---G---AGAG---C-A----CC---G--CATGT-CGTC--TT-G-AGC--CCC----G-T--G-G-GAT-G-A-G--C-C-GCAG-G---A---GGT-CTTGAAGGGAGA-GATG-C-GCGAG--T-GG--A-A-----GTGCC--GCTTA--GT--GT------GCTCACCCGA-TGA---AT---G---G--AC-A--ATGC-TAT-GA-C-C-G---T--A-G--AGGC-G--C-CT-TG--AA----CGGA-G-C---ACATA-CA--AA---AAATA--C-TG-TAACA-T-T--T-TAACGCGGA---C-G-A-A-TGGCAAGGG-G-TACTGC-CTC--G--GA-TGCG-G---A-CCG-A-GCAGCG-T-C--C--CG-ACGAG-CT--A-T---A--AAA-A-GAT-CGTG--C-CG--C-ACT-C-G-----------TA--AG---CA--T-T-GA-A-TTTG------TA-GTGTC-GA-TC---ATA-C---TAC-ACTAAGA--CTTTGT---GGGT-GAGTGATCG-G-GC-GGAGC-GT-TTGAG---ACA-CCGA-AGAGT-C-AT-TC-T-AATC--C-GC-T-A-T----C-G----CC--------A-C--T-CCGTT--A-C--A-GGGGC-AA--GGAC----A-CC-G-C--C--A----A--------CG---TC-C-------T-CG-T-C---G---CT--TGT-C--CT-GCGCGA-C-TGC---A--G-AG-GA-A--TC--G-C-AC----C--T---A----G----G-A-GGGCTACGCT-----TTC-GT-GTGT-TAAA-CC-TT--TG-TCC-A-CATG-T-G-G-G-A--TCGTAACC-C--GA-C-A-CATCT----T-T---ATTGT-A-G--C--A-GTC-C------GA--GGA-T---C-----AGCG-G-TCGA-T--CCAGC-CG-GCC--GC-AGG-GC--GT-AA--ATC--GGC---C-TAGTT---GTCC-AA--ATTAGGG--GCGGACCA-GTG--T-CC-TAC--GGC----A-CACGCACTG-C-TTA-G-TGA-A-T----CAAA---GT-CG-GTC-TA---T--A-AACA-GC-TTA-GTA------TCC-A--CGCCA-T-TC-T--A-ACT-CCGT-AGAAC--G-C--C-T--AC---TCG-TCGC-A-C---C--C--C-GCG--TGG-C-A-G---T--AAA--G-G---CCC-----AAGG----T--G-C-CCGC---T-TAAC-T-TCCCGA--CA-A---A-----C-CGCG-GT-TC-GCT-ACAAAA-C--A-G-TG--A-GGC-GA-CAA-T-G-G-T-GTTC--GT--CCTTT-CC--CG--C--TG-TATT---CG-ACGC---TTCTG--TACTTT-G--T-AGATA----TGA-TCGTC-ATCG--C-ATC-TGACT-CCG--GGTATTCGTG-TTA--CCA-AGGATCAGAG--T--AC---G-TT-T-G-C-C---C-GC--G-----G-A-C--CC-------G--T-CT-C----CTTCA---CC--CGA--CTA--G----TGCA---GGG-----T--A--GGG--GAA-C-GTC--CG-TGGCGC--GTCTA-CAAGA--AT---ATTCGGTG-GC--CCTAATT---GCA-TC-G---G-G--AGG-CAATATG-T----GAA-ACGT-C---C-C-G-T--AA-G-TG--C-A-----GACGCGAT--CGAC--ATA-ATG-GC-A-G-GTGGT----AC-GA--AAG-C-A--C--G-T--C--CTA-C--TA--GA-C--G-T--G--T-CC-AGTGA----A---T-GAG------CA--TA-G-----GA-AT--T--C-CG-GTGG--CTA--AA--T-TT-AAA----AA-CT-T-CTA---T-CT-CA----CG----CAT-GAC--TAG-T-A-C----C-G---ACT-TACTC----GGTAGGAA-ATTTTCGGGTAA--G-GC--A-A--G-AG-CA-A--ACCG---CT---T--T-G--AGT--A-CA-T-CGT--AC-G-CA-A-CGGT---AA-ATA--A--GT-G-TCCGGAT-C-T-G---AC---T-CACCAT-A--GA-T-AG-CTG-CTCGCCT-C--C--A--AG-A-TAAA--GGAG--CG-TTCC-AGCCGGCGG---C--A--ACGG-T---GACAATGA--GCA--CATAG-AT-A--G--GTC-AACA-TGT-G---A-C--T-TGG--AGG-A---GT-C-G--A-C--A-CCGG--GC-GCCTACTA-CGCGT-AG-G-ATCA-C-TC--TCGC--G-AG-T----TC-T--TACGATGTGGAT-GCCGG---G-TG---AC--T-G---G--G-A--AA--T-TA-AACA----T-TCCATATAACG-G-A-----G-T-----A-CA-ATGG---G--CC-CATGT-T--TG--TT--GA-G--AAA--C--ACA-T-GCT---ATC----T-TTTCA-G--ACCC-GA------CCAA-ATAAGATTA--A-G-G-----C-AAT--AA--G-T-G-ACC-GTCT-A-CT--T-GAA-GAGACG-TTG-A-AA-G--GCAC-GT--CG-A-T-CA--TAC-CATC-G------C-G--A--TAC-A--TCT--ATCG--T--T--CAAAATACTGAGG-----C---C--A-T--A----GGCG-T-GCAC--GC-CCAGA-T-A-CT--CAG-G--GGCT-TTA-GAAC-ACA-GGCCA----C---C--G---TG-T-T------AC-G--CGAG-G-AA-----G-TCG---T-GT-C-T-AT-T-G-C--TCCACG-TATTAC--ATGGA-GA-G--G--TC--AC--CG-A--AAAA-----T-AT-A----CA-T-TCTAG-A-CCA-GGG-TC-C-G-C---C-A-T---AC-ACGCC-C-TCG-----T---GTCCGTA-TGGC---CCTTGC---C-C-A--GT-AAG---CAATTAC-CGT-G--AACA-A-T---AAG--T-TTCCGGCTTG-TGA--CTC---GGAGCG-TCCAG-ATA----T----T-G---TA--CAT-----T-AT-CCCTA--C--CGTGCC--A-T--C--A-G-G--TGCCA-T-CGA-T-CA-GT---AC---C-ATGC-TC--TG-CTTA-CCC-A-CTA-----TT-C-CT-GC-GCC--GGA--AAG--G-CCA-TTC--GC-T--CG--TT-CAC--G-CTT--C-G-CGAAC-CG-GA---A--C-G-CCT--A-ATGCTA-T------G-T-A-CA--G-C-ACA-A------C---CGC-A-C----C---A----GG-ATG-A----GC-------CCA--TG--G--CA-T----C-TCT--TGCA-T--A-----TCGGC-C-CAAGGTATGG-CTC--G-GC-G-----GGGTGTTT-----GCTGTA--T-C-G-AC--A---ACG-TA---AAG-GTC-C-TGG--A-G-C-AACCA---G---ACAATGG-TCGGTCGA--GA-AC-C-AG-AGG-A-C-GCTGGA-C-G-C-------AGA-AC----A-----TT--AGT-A--C-TAG-CTCGC-CAA-ATGAC-G-----A---CT-----CG-C-CGCTG---T-A-GC-GT-AC--GGC--TGG-----CGG-----A--CTTT--GT-GC--A-GG---A-CG-A-GA-C-GTGCT--T---T-TC-G--AGAGTA-CG--G-GCAGGTG-AC-TCAA--C----TGA-CACTA-----ACC-GGC----CA---CTGCA-AT-T-CACT-GG--A--C-C--GC--AACCT--A-GC----T--------A-CG-AAG-CAC--CGC---GA-GC---C-TGTC--T---C-A--CCT---CG--A-GCG-ATCC-GCCG----CC-A-TATCAA--T-AC---CTG-C-G-AG--T-CGA-C-CTGGC-C-AAT-GGAC-A-T-----------AG-CTG-GCTG-T-C---CT-TC-----T-CTG-CT--C--GG-GGA-GCGC---GCG--AGC---CG-T--T-AAAG-TCCAAGGAG----A-CT----GA--TA-AT-CT-A-------A-T-AT-GG-A---TA-AAG-CGTG---A--CTAT-G-TAA-GGG-CGA-TCC-CA--GG--GTCC-A-C-GTG-TAT--AT-AT--ATGTC-GC-GT-GGT-GA-G-C-AA-TG-GG-CTT-CG-T-T--G-TTTA---C-TGC---AC-TCCG-TGCG--TA-GATGCG-------CATA-AG-C-GT---C-A--G--CA-AG----C----CT---CTGCC--CGC--CCTC-A-AGG-TTT--TGGCCTGA-G-C-TCA---ATC-AGTAA--C-AA-CTAC-A--GGC-G-C-GTG--T---G---A----C------ATA-CA--C---TCG-T--G---TTT-GA-TA-C-A-AC--TA-TA--CA-A-T-CT-TA--TTG-CG-GG-C-CAT--G--TCC-T--ATTGG-----TTC-A-GT-TTCA-TT--G--G--T--CC-ACC-AG--A------TA-----AA-C-ATG---G----GCGT--G-G-A-CG-A-C--A--T-GCGA-AAT--TTAA-TTATA--C---AG-C-TG---C-GGT--A----C-TC---CTAGG---T-----AGACAG----CCG-C-AACC-T--TG-AAGG--GTA-T--CGAAT-A-A-T--TAAG-TGGC-AAC--AC-CCGC--A---AA-ATC-G-CGAAT---CG-A-GCC-AGCCCT--G-GCTA-A-CA---ACTTAAA-GA-C-A------GC-----CC-C-AAC----A-TC-A-ACC-GCG-GGTAGC---A--G-ATCTGG---C--A---CTTA-TC-G----GCCG-A--C-ACACG----C--G-GCA---G-AAGC-C----TCCA---AC-C-A--G--A-----G--G--CAA----GC---------T--T----CC--GTTCT-CTG-GCT-A--------GG---CCG-G-G--ACCA--A-----TT-C-T-C------TTGCACTT-TA-A--CG---T---G-A-GCA-G-----C-G-A--TACGATCC-CG---A---AG-T----G--G-TG-A---ACGA---C---TGG-AA----CGCG-CAGCAG--C--T-CGCCT-G-AT--C--C-T-C--C-GGGAC-T---A----C--A-GG-T-G-GGGTGCCC-TT-CTTC-----TTCA------TTC--G--TG-CA-A-G--AAA--GAATAC--CT-G-AGTTTCG-GCCCA--GGGA-CC-GA-G-GGA-C-C--G-T-GGA-A-CA---A--ACC-C---C-CCA-GC------C---CGA----TGT--CAG-G-TAG-T-GT----G-----------C-G-GG-G--AC-C-AACAA---AT---T----TC-A-C-C-T----AAA---TAAC-A-A--TTGC----GGTG----AAACC-ACA-CT------C--G--CT--T---GGAGC-TG-CC---TAAG------GC------A----C--C--GGC-G-T-GG----GT-A-CGT----ATGGG---CA-GCCC-TC--A---AT-A--G--CCTGC-G-----A--C---C-A--------AGA-C---ACA-AGA-G-T--C--GG---------T-G-----C-G-A----T-----GC-G-CA--G----G---C-T---G--G-AG-AG--A-G---AC-----C--T--T--A-T------GCT-CA-A-C-----C---T-G--TG-G-T-C--C-A----A---------ATCGG---A--------GGGAT-TCT---TC-GAG-GAG-TG-A--AATAC-CGG-CT-A-T--G-GTC-CGCTGGG-T-TA-C------GG---C--C-AG---------A-AG-GG------TG--C-G-CG----C-AG-G-G-GGCT-T-AA-----TG-------T---CT-A-AAT-C--G-TT---GC---C---A-C-GCT---TCGTT--C----AC--CG-GA-----------G-T-G-TG-G--T-GG--G-T---AT-CT-G--A-T-GT----T-C--AG----GG----C-GCTA-G-A-AAGAT-C--G-C---TCTC-G-C-TGCT-A-GC--A---T--A--A-TT-TT------ACGTTAGTCT-GA-T-C-T-GTCTCA--G-T-GTA----G---GAC--TCC---TG---AA-CT-GA------CAG----G---GTTGC---C-TGA-GT----AG----CC-T--CT-A----G-AA----AAA---A-G-C-CAG-C-----A-C-AA---GACCTTGA-CTTA-CGC-------A---AC--CCG-A-A--T-CC-G---T-CCGA-----T----CC-CT-C----GA-TTTAC---C---C--CGG-ACG--CT-CTCGCC-G-----TATCG--T-A--CAC---G-A-GGAGAACCCGCTCGA-T-G-G--ATA-TTTCCA---C-A-AC-G---ACCA--TCAG-GCAGT-G-G-C-TCC-TGCTG-C--CC--G----CGTA--T--CC--------A-G-G-AC--C---GTG-C---GCT-A-----G-AG-CTACG--A---G----CC-A---C-T--G---A-T--A-CACAT-TT-T-GG-T-CC---GC--TC-G-T-C-CTATAATCC---G-----TCATAT-C--C--TTGAAGAAT--CTTCCT-G-C-CTGA-A-G-AA-AACAACTTCGAGA--CAGGCGA-T---G-G-C-CG-ACAGT-TA----A-AT---TC-AGTC-A-TG---CCCT--TTGGGAGCCA-C---G-C-AGT--AT--GT--T-AG-TC-C---G-GCT--T--G--CG--C-CG---CT-------------G-G-GG-TTGTG---TGG-TT--CCCT-GT--CTGGGCCCT-G----TT-CTT-GTA--A-T----C-T-AT-G--A---T---A-G-CT-GG---T--TAGGG-----CG--A-TTT--A-G--T-GAA-AGC--C--C--CGT-CTG-T---TCTAG--G--G--G-GCGGA--CT-GAATACCC-A--T-TCCG-T-C-ATCTCT-T-C-CGGC-A-C--A-CTCGC-TCA---T-A-GACT-G-GC-G-AT-C-CTC-CG-TG--G---T---TGC-C---CGAC--GCT-----G-CCTCA---ACG---AG--AC-A-AT---C-G--GTGA---TCT--AC-C--T---G-TT-C---------TA---A-TA-T---ACCC--G--GG--GA-ACT-CGA-TCTCC-TTCTATA-GCTT--CGT-A--G---C-GA-TATGCT----GG-C-CCCT-A-CCG-TGGC-T-C-A-G--CCT-CTTA-CG-TGTT-G---GCA-T-GA-----TAT--G---CG-C---T--CGT-CG--GTTG---C--A-AGT-T-G-GCTCGACGCCA--CC----CC-TTGCTAAGT-G-A-TCTTTA--ATATG--T-T-TTCGTCCA-CG---T--T---ATT-C-T-CG---T---A---C---C--GC-TAC--A-T-A-TCCG---CCC----GG-ATA---G-TGCTCTG--AC-T-CTT--ACT----A--G-G-GTA----CCA--T-GC-TTT---A---AGG-GC-CT----GGGGG-G--GGA--CA-CCCG-CGG-T-CT--TT-GT--G-CCGT-A-A--CC---A-T-T-ACT--TG-TGG---T----GT-C--CGTAGA-A--AGCC-------C-A----A---T-CCT--G---AGG--G-ATACTTC-A-AG-G---ATT-TCTTGA---TG--ACT--TT-CG--CTC--GC-AC-CTT----C---G-AGT-CTAT-T-C-CT-A---ATC-G-ACAGGTC-CTAT--AATGG-CGTT-TG-CAG-GGCCG--T-CCT-TGTC-GA--TG--A--CAGGT---CTC----C--T-A---TAA-GCTG--CT-ACG--C-TTA---G-G--CTG-CTTCG-AC--C-T-ACT---G-GT--AGACCGAA-A-CTA--G-TGGGTG-AGC--G-T--AC---C-AT-AA-GT-G---CG-A---G-A-GT-C--C-C-----AAGTT--CG-C--A--AT---AAT---T-TC--CCGAGA-AACAGGG-C--AG-CG-CCGCCT-CC-------CT-----TT-T-CGGTTA-T----T-GCCGG----CT-C-GAGG-CCC-TGAACGTTGTGA-TA--C-TACG---CG------TATC-C---GA-CTCT-TC--TGC-C-A-T-TTC--ACG--G-C-CA---A-CTTG-ACTCT-GC-C-A-G-GCAGG-G-----CCCG--C---CGTTC-C-C-GTAT-GCTCCTT--C---G-C-A-TG----CTTTCCC-T--A-G---C--AGACCTT-CC-----GCT--AAG----T--GT---TCTGGC-TACTA-TG--C-T-A-TTG--AG----C------ACT--TTA-AA----G-------C-C-TA--A-C--CTG-GT---TT-CG---GT---T--A--ATATAATTCGGGTC--TAC-AG-CC--TA-T-AT---T---ATAG-AG---AA-G----CA----G--GTC--T-AA-T-T-GCCT-ATGCG-AGA-GA------AC-G-AA-C---T---TTAG-GG-T-TAG-T--GG-G-A--CT-T-G-GCT-A-CGGCTTGT-GG-AT----AT-TG-G-T-CATAGA-G-GGAA----A--GA-T-CAC---AACT-C-AA--C-C----GCCTTG-T----CA-C-AG-CCTG----G-----A---T--TA--CT---CCA-A-AA-AC-CA--T-C---T---C-CGT----CG-GC-T---TT-T-C-----A-TA-TC-A---G---A-G-A-G--C-AA-----T--CTT-C---TGA-C------G-CC-TCCT--GGG-CA--AG----CAT-A-G-A-AA-CA--ACG-G-GC---C---TGC-G--CCA-----CA-G-CAC----C-TCT--CA---------------GACAG-CG-TA--CCA--A--A-A-C-G-CAAAA--A-GC-A--G--GTG-TG-G-A----GC-CC---G-G---AAC-----G---A-A-CG----A-A--A---A--CG-----TGG---AAA--C-----CA-G-TC--AG----CAC-C----GTA---C--G--TG-TC----AT---GG--CC---A-A---GCCC--ACAGTG-TG--C---C-G-----CGG--C--AGAT---T-----G--AT-A---G----G-G---AGA--C-T-G---------C-C-G-TA-CC---GG---CC-T---T---A-T-C---AA-------T----TA------TT-------------A-C--GGC-T----G-ACG-G----A------C--T--GAC---A----C----A--CC-----C---G----CG--C--T-C-A-A--A-CAG-G---TTG-------TAA-G-C---G-GA---G-CC---A------------C------AA---A-T-CG-----AC--GTG-----A-TA-----ATG---G-C--T-A---GTTTACGT-GC--AA--ATG--A-CC-G--AT-T--C----T-TCA-AG--T-A---G----CG-T-A--GAA--A-T--CGCGT-C---G---A------CTGGG-G-CA--A-----CT-C-T--TC--AA-CGGTG-A--CC---AC--C-T---TC-CT-ACAG---T-A-TATTCGTGG-----GCGCTG---TT--A-CA--CGCA-AT--AC-C--A--GA-G-AGATG-C---A-TC-A-A------T--GG----AT--CC---TTCG-T-AACG-GGATA--TTA-GC-ACAG----CAC--A-T----T-GA--C--GG---A-CC-C-GT-----A---GC--T-GA-C-C-GA---A---G--G-----AC---C---C-T-C-C-T----C---T---A--A---T----A-----------A-CG---GAT-T---G-A-CTA---T-TG------GG----C-C--GG-GGA--T--G-TT--C----A-----CTGTCG-TT-G--C-T-C-A--ACC---T------A----CG--A---G---CA-ATG-CA-AC---CA-TAATG----G-A-TA-G-TA----T-C--CCCC-GGC-ACC-A-C------T------C-C---CA-CTT-A-----T----T--TGTCCC--GTT------A----G----CTCC-----A-AG--T-GCTC-GA-A----CGATC-C-C-CA-AA-CA-G----CA-TTA-G-C-G----TG--AAAATC----G-T----AAAG-----GGCC-CG-G--G-A-CGCCTTAGA-GG-CGAT--T-C-GGG-----C-TG-C--CATG-CTT--CAAA--CG---CA-TTC--C--C-G-GCT--A-ATCGT-T-ACC---AA----GTT-GT--T---CAC-CGC-AAT-GAT-CT---G-A--A-TTC---G-G-T-T---C--GGT-C-C-G-T-TT--C----AC-------C-A--C--T-GCG--GCGGG-T-T-C-C---AGC-C--G--TA-G-C-CA-T-TC--CCAC-G-GA-T-AG-GG-C---GCAT-T--CA-----T----CCGT-AGTACAGGCA--CA---CGGA--C-G-TAC-------TTATC-G--C-A-T--AGGT--AT-CA-G--AGTG-T-TA-CTCAAA--GCAA-G---AGTT-T--ATT-----GTGCCA-C--C-C----TT---C----CG---A--CTCGT-AGC--GATAC-AG--T-A-AG-C-GT-A-A-TG-CGG---GTTA-TTT-C-CAA-C-T----GA-GTC-T-AGTG----ATCGA-CT--CC---G-A-AAC---TT-C-AA--TG---CGCG---TG--G-GTTT---ACTCCTAAGTG---AGT-ACA-GT-ACTT-GATC--GCGCAC-AGACGC-CC--ATGTTT-GCT-C--T---CG-C--------TACATT-CC--C-ATT--AC-TC-C-G-T-T-GAGCAG--C--CT--GGCA---A-A---C-CAT---TTACGG--------AACG-G-T-G-CG-TTTTT--CCA-C-------C------C----G---AGTAG-TCCC-C-CCG-AT-A----C---GAC-TC--GTTT-CC-AA-GTCGGCCA-G-CG--ATAG-T-CCG-G-G--A---G-CCAA--CC-C-G-------TCT-GG-----C-CCC--A--TCTTG----AC-G-ATAA-TGAAG-CA----GCAA---G-T-----A--T-A-AC-GT--C-TG-TA-CC-----AGGTTTTG-------A---CC--A------CAACAA-GCC-C-----TCA--T--GGTG-T-----C-------C-CAT----GAA-T----AAT--C--T----A-G--GTG-C-A-CGC-G--C-C---CTCG------AG----GTAGAA--A---TGAGG-T----T-----C--TG-AG-CCT-CC--CT-GCT-AA-C--C-TATT-AA-GG-----GCACAGCAA-GCCA---ATACGCC-C---CAC-TT---C-C----G--A-TG----ACC--T---GGGCT---A-GGGATGT-CA-G-TG-AT-CCAGC-T-G---GT--CT-CA-A-CAT-TGTA---GTTGG-C--AAGC-C-CA------TCG-G-TACA-C-TGGT-CA--GGGAGT-CTGT-GTC-TTCGT-T-A---T-A--T-T----ATT-TTC-A-T--C-A--C---AC---C---A-----A-TTAAC------A-ATGC----A-T-GTGGC---C-AA-CG-CTATG--T-TC-CAA--A-C---CA-AGG-------AA---G-AATA--AG-TT--G-AAG--T--A-TAGCGG--CA---G-G-TCTT--GTC-C---GA-GTTCTGA--CTCCTC-CG---G-C--A--AC-C-GC--CTG-CCTG-CC---G--CC--CG-A---C---TA-CC---A-CTGGAC-TA-G-GTGCGT-GGATG-CCGGG--AC---G-GGACT-CGA--G--GTCT-AA-T--C----CGAA-TAAGG-----G----CAG-T--T-AGCAGTTG--A--CGGG--A---A-GC----CGTCT-TAG----TA-G-CACAAGG----A-A-A--A-AA--ACGAG-A---TCGGAC---AG--T-GGGT-AA-CACA---TTGCC-GAA-CA--TGG--C-CCCCA-G-T-G-GA--A-CAT--A--A----A-AATAT-TG---G-GCAG--ACA-C-----ATAC--ATG-G---TCCTGA-GGA--GGGCTCCG---ACT-C-AG-T-T-GCC-AT-GCT-T--AAG--C--GCC-CGGAGTGCAC-G-CTTG-TT-T-T-AC--CG---T-ATT--TCCT-C--C-C--CAGG--CGGATCG-G-----T-A-C-ATCGCGCTT----TT-CA-CTGA--TATAA--T-G-CA----ATGCC-TCGG-G-GGGCTGCTA-G-C--T-GG---CG-T--G--G--TTC--TT-TGT-----G-ATATCT-C--C-T-G--GCCGGC---C--CA--T--AA----C-A-G---TAAC-C-AG-TGA----C-CA--T--G-T---TTG--TA-TC-ACT-CG--T--CGGA-T----G-T-GTT--A-G-T-C-T--GGAA---G-CT-----GTT-GT-----G-T----TC---GG-GTC-C-C----T--AT--CC--TCGT-C-CT-C-G-C-G-T-GAT-T-----AGA-----GA--AC-------C-CCC--ATC------CC-TCCACTTT-C--T-GAC-A---G-GGG--AAT--ACG--GTCCC--ACCC-CTCG--TG-C-CG--AGGT-GT--G------C-T--G-C-C--T---T-TA-TC-T-G--TT-TGA-A-----TT-C-C-GGC---CA-ATA-T-CA-CC--ACG--TTCCG-C-G---AGGCTATGTT-G--GTA--TGC-G--AAGG--CGT-C--TGGA--C-CC-A--T-AT--GC--GT-T-AG--GGCG--G--AT-TC-GCAAGACCCA-C-CAAGGGC-AAACT-----AGT-T--CA--T--T----GA----ATG-CA----T-CCGGCTC--CCAC---CT-G--CTGGC-AT------T--C-GCTG-TGTAT---C---CGGA---G--A-G--T-----CACG-ACCA-A-AC-CCT-ATCAACGGG--ACG-T-GA-C-T-CT---GAAT-A--CATT-C-TGA--AGTG--C-A---CC-G--GG--T---G-G-G-AA-AGCTG-A--AGTT--AT-GC--G-GAAC-ATT-CA-CTGC-TA-AGAAT-TG-G--T--T-G--CTTG--A-G-A-GTA-A-C-----AG-C-CT-TCGT-GT-T-A-TA--G-CAACG--A-C-CAA---T-CA--C------CTT--CG-C----GCA--GCAAG--TAT-A-GGC-GAA-TGA--G--GGCATCTGC-C-T-------TA---GGCT---T-TA-CTT-T-A-TGCATCCCG-GG--C--G---A-CA---CC-GG---TC-ACG--GC--GCTT-GTAC--CCTAA--A-GAT---C--AT---GGGGCCGA--T-TCAATTTC-G-TCTTCGATC-TGTG-AGA--AC-G--T--G--A--GGAA-T-AATCTGATGACA-CGCCT--ACCC-G------------G---T---A----G-AC-T-AGT-A-G-AC---CA--AGAA--CGGGA--TTATT-G-A---C-C-GG-CTT-C-CCG----GA---CTGGA-AGA---ATT-TG-CAAACT-C-AG--C-TAAG-GA-CCAT--TAT--C-G-AGT-TC-C-TCT-GG-C--GGGAA-GTG-GCGG--GA-T-ACCTGAA-AC-C-A--T--G-G-C-TTACAT-G-TAG-A-GCTAC---TCCGAG-A-G--GATTCTGA-T-CTTT-TCTA--TC-CC---T--T--AATA----AG-C-C----TA--T--A--GA-TTCGGT-A--TA-A-TTC-G-ACCATAG-GAAAG-CAAGGT-AGTTA-GTTA---A---T-GC-----AC--T-AC--T--CTC--TATC-G--GTT-A-AC--CAA-T-A-T-C--GC-G--G-A---T--C-CT--C--GA--AAACG-GA-A--C--TA-G---CGG-G-GT--A-GA---CC-GCT-C-G--GCC-ATT--GG--C-AGC-TA---GCA----TG-TA-TGTTT---AT---CTA-A---GGCG--GAG---TAGAG-C-G-AGA-TC-G-G--GTG-G-----CGT---TGATAAG-GCA-AGC--A-T--GCG-A-AA-T--CTA---T---G-ATA--G-A-G---TC--TCTAA---GTT---C-T-ATGGA---GAAT-ATG--T-T--TGTT-TA----CGAAGCTT-TCCG-AA-C-GAC-A--C--ATGAT---G--CG--CA----G--CT-C-GG-G--GTG-CCA-CGAT----GA--CGC-T-TG-AA-TATGCA---G-AT-CA-GTAGT--A--GAATTCT-TCGATCT-GGG-CCC-CCGGGCGT-G-GT------TA-TC-TCG-AC-C-C-C-C-TT-CAC---AG--GT--A--AAT-T-C-T--A-C-G--T-GGAT-C-GTT-GT--C-CAA-CAT--GAAG--T--A-TACTGC---AGAT--TATG-T-AAGT-GAC-AGT-TGG-CC-GAAAA-C-CAAG-AGGGGCC----AATG--G---AGCT----CGT-CC--GA-T-T-ACGG-A-CAC-T-AC--CGTTG-C-G--GTTAC-GCC-GA------G--CC-G----GA-A--G------C-G-CG-C-A-T-G--AG--CCTG---T---T-GAGC-AG--ATGCA-T--CCT-AAC---AG-GGCT-T--A-CTAG-TA----AC-GGGA---C-CG-C-AGC-GGA-AT---G-A----AAG--CCTGC--TAT-A-A-C----G-T--TCATA-AA----------G-AAG-ATGCAT-CG-AATA-A--G--A--CGAA--CAGGT-GGC----CTTT-----GTC--G--A--GG-CATT--T-C----TTGA--T-T--CC-G-ATGC-A----T-TGA--AT---T--AC--GAC---C-TAGCGC--C-T-GC-TTA-A--CTT-CG--AAC-AC-----T--GT-T--CTA-GC--A-T-C----C----A-T-C----TG---TGCC-TG-ATAGTT---A--GA-T-AA----A-TTTCTCC-G-AGG-GAGGATC-TCGTGC--CCT---GG-CCC---CG-CG-C-CCC--C-AATCG-GGT--C-TAC-CCTA-CCTAT-AG-CT-AC-T---G-AT--T--ACAA----G-C--G--TC-T-CT-CC-C-ATA---CC--CG-TCC-CATACG---ATC-T--C---GTCT---C-TCC--------C--GA--AA---TG-ATCGCTT-GAAG--A-GA--AG-T-AG--GCGT---A-ACACTCAG-A-C--CTTACGCGG-C-ACC-GCG-A-GA---A-C-CTT-G---C--T-C-GCT-C---A-A-G--G-CTCA-GAGCAA-G---G-TGC--TT-A-TAT--T--C-T-A----GG--AGC--TGTT--TGC-CG-----CCA-GT--A-G-T-CA---G----CGT---T--ATC-GGTTCAGGA----CT-T--GCTG----T-C--A--C-A-TAGCG---C-CCCC-CC-G-TGG--------T--T--TGA--TAGTCCTACC-AGG-CCGGCC-T-C-T-A-CCTCTATGGTG-AA--CTC--GGCC-C-AGGA-GTAGT-TGTTCC--T--A--C--G-AC--GG---T--GTA---TGA----TCA-TT-GG----C---TCGC-AGAGC-A--C-CCT-TTGA-T--G-G-G-G-ATT-TG-TA---T-CCCCAT-G-C---CT----A--AA-A-T-AA--TA-CA--TTAA-G--T----A-CTTCATAC-GGCGTC-CGCT-GG-A-ACA--A-T--G-GG---TT---T-CG--GGCAT---GGTTAGTAA-GC-ACG---T-G---AT-TCT---G----TCTCCTCTG-C-A--CT---TG---T-G---GGT-GT-A-GCT--CT-GAG--AGA---A-A-C-GTT-CT-G-TA--C-T-T-----G--GG-GGT-T-G-G-CG--C---GT-TA-T--GGG--AGG---GG---G--AC---CGC-TATA-CCCT---C-GGAGA--C------TC--C-G-GT-----C-T-TGT--G--GA------G--GTA----------T---GG--C---AGGATA-GTA-GC-A-TC-AGG-AATATTAT---C--------G---GTG-GC-CG---TC-A--GAACAA---C--A-A-CC-GAA--C-T-CA-AG-C--C----C--TTGT-GCG-ACATA-AG---CG--AATGA-GTTCCG-GCCAGA--ACCGAT-TA-G--TG-GTTTTT-A-CT---T--CCA--GCCCC--GCAC--C---CG--AG--CTCGA-TACATC---TGCGAATC-GACT-GG-GT-AG-A-TTCA-TA--CTC--GC-G-C-GA--TCCTAA---TCG-TCC-AT-CA-AA--A----GA-T-TA-ATCG-G-T-A-AC--AACCGCAC-AAC---ACT-GT---AC-A-C--AGAGG-ACGA-AAGCTGCTATAGCTTGCTAA-C-GA-ACC-ATGT---TCAGC---C-TA-A-A--------TG--TCT-T---TCG-T----A-C-GC--A-------AGGAAT----A-GTAAC-CG-GACCA-A-GG-TC-TGTCTA-C-----T-TAT-T---A--TGATCC--CA--CTAC-AGT-CATGT-GATAGAGGTG---TC-CATA-AGA---G--T-GC-TCATG-A--AGAAAACTG--TACC-AATTTC-C-G-GTGAAGTATTC--GAC--C---C---CTT--C--TCT-C-AGG---T-CGG-GACCGCA-T-CAA---A-T-CTA--TGGT--CT-AATG--G-ACG-G-GGT----GAC-GCCGAGT--ACT-CCG-AAT---TTG-G---GCTTC---A-AA----CGC---G-AACA----AA---GAT-A-G-C--AT--CT--GATCGCGTA--CCAAG-TG-GAC-C--T-----G-G-CCTT----T--GT---GTA-GA-C----C-A-G-GAC-A----A--CGATCGGGCAGT--CAC----CG-TGA----C--C-A-TCA-GA-G-AA-------GA-C--TGCG-T-----C--CCC---C-GC-A-T-AGGT--A--TCC----CCA-C--G-A-GT---G-G-GC-AT-AG-T--T-GCG-C-AGCACAA---GATC-AGT--G-A--CCCGA---AGAG-GG--G--G-TGCGACT---TC-G--CGTGCC-T-AT----C-G-T-T--ATCA-ATAG-TAT-ATGC-T---G-C-AG-GTCA--A-T-CTG----AGGAA-A-CC--G-CTT--GT--CGT----GAG--C-A-GG--AAGG--T-C-T-TC---AG-----AG-G--TA-G-CTT---TA--CCGCT-TG-GCCG-A-G---C-C-G-C-C--TTTCCC---CT--GTG-TA----A--G--CC--GA--G-GCG-G-C-CA-CCT-GG-G-AAGG-ATAGC--G------CCG-T--C-CC-A-T-GTACC-GC-CA-AT--ATA--GC------G--CCAAC--GG-T--T-GAA-----GTAT-T-T-GC---T-C-G-A-CA-GC-AG-C-T-CG-ACCGTTC----TAAC-CG-A-T-GT---AGC-C------CT-C-GCTAT-CA---ACAC---G---G------C-TCA--CAG-A-G-----CCATC--AC----C---C-CGCG-AA--CCA--C--C-T----A--T-GA-AGCTGC-A-----T----CGTC-AT-GG----T---CCGC-C-TAT-G-A---TCTA-AGATATCCAC----GC-G-A--CGATGT--T-ACGA-T--ATA----AA--A--CAA-TG-A---CAGTACGT---G-TAAT--CA---A-A--A---ACGTG--C-CG-CCAAG-G--A-C---C----TC-GT---AGGCGG---T-C--A-GAGGGAATAA-TAT-G-GAAGTGCTT-GCC-G----GA---T-C--T-C---GGAAG--TT--CG-AGGAA-TTC-T--TCT-TCAG--T-AGT--GGTAA-----CC-A-GACC-AT-AATG-ATC--T--T-G-T-CCCCCGG-G-CAGGG-TTA--TGA--C-CCCA--TG--T-GTCGG-AT-CG-CACCT--CATCACGA-T-G--GC-GT-GCG--C-G-CGGGCAAT-A--G-CG-AT-A-ACGG-TCG-C--C-CC-G---GC-AAT--CAG-A-T--TT---CT-TA----CCCAAA-TT-TA-AA-C-TTG--GACGAAAT-AGT-A-GA--T------CACGCAT-CTG--GGATCGAC-CG--TC--AG-AC-TT-T-T--GGT---CG---C-GCAGTA-----A-C---GAGTGG-AC--C--GACGA--G-C-GTGAAAAA-TGTGA---AG-C-GGAGGT-A-G-CACTCGT-CA-GG-CATAG-GCAGC--TG-CG-CC-GT---TTG--GGCG-GG--TG-GG--T--CT-CC-TC-ATCT--GG--CGCTG---GGT-C-A----AG-CA-CACA---TA--AATGGTG-G--AGCGC-T-TGGGACCT-GG---T-CTTT-TG-G--TG-GC-ACAT-GA--GAACA-A-GCCC-CTA-GG--GACCCG-----A--G-A----ACGT-AG-G--AC--GT-A-AGG-A-GTG---G-C--TC---TAGTCT-CGCC-G-CGTTCAACAA-AGCACGAG-CG-A--AG--ACC-TT---T-GCTG----AA----C-G----G-TA----CGAGC-----------T-TTGTC---TCT--CT-ATGGATGGGG-GA-GG-CC-CTA-G-TCGCT--A--T--CCGT--CAT-GGAAT-G--GA--G-CG--TAG-TCA-TC-CTC-GCGAA-ACCATAAG--CTC-A-C---TAGGGCTCATGTATCAA-GCAA----CTG--GT-CT-G----GG-------CT-TACCAC-C-C-G-CG--GCCC-AA--TA-A---C-C-A--G-AGAC--AT-GAGT-C-GC-C--T-TG--------G--G---CGATT-CAAGG-CTA-C-TCTC-C--GG-CTCAGAG-CTTA-GGA-C--C----T-AG-TTCA-GT-GA-A-A-AG-C-A-TG-GTCC--T--TT--G-A-CA-GG--GA-C-AAA-C-A-T-TG-GA-AGCT---C-AGG-C-CAGA---G-T-GT-TTCTGGGG--TG-A-GA---C---C-T-CA--T-TT----TA-GC-T---A------TA-AT-TC-A---ACTGTGT----G----CA-G-CC-ACGT---GGCGC-ACA-TTGAA-T---C-GCC-AG--A-GC---GTC-A-CTA-CAC--CAC--T-TACG------TG--AG------AT-ACGTC--TC-TA--G-AA-CGT-GT-CTGTGAGATAAGA-----A-AT---A----G---TT-----ACCACTGTCGCGTCTCT--CGC--T-TCACAC-C-C--CGT---T---C-A-C-T-CAT--A--CC--T-TCC--AGTATC-A---T---G-AA---AGTA-G-A------C-C---A--ATCT-G-GTAC-G--G-TA-GC---C-C-TG-TACG---CA-CACT---C-GA--T--GAT-G---GA--T-C----T--A--A-AG-GGGG-CC-A-G-GT--CT-A----GT-T-CATGGA--CA-GT-GT---GCGCC-AGC-G-GCG-T---TGC-T--GAC---T-TGCAGGAA-T-C-G--GT--A-AACT---TCTC----A-TAT--G-T----TT--G---GT-TACA--CC-----AT-CG-TGG---GA---TA-C-TCC----TG---AG-C--GGTCGACG-CGA-GC-AGGT--TTGTG-GT-CT-G-GAG-G-----GAC--TA-AG----T-A---GAACA-C-A--A--ACCT-C-----AG-C--AC-C-G--AT-C-G-A-T---TC-GT---T-C-G---GGTA--C-----T--G-G--AGTA--CCC-TA-----A----GC--C---TGC-TATCT----CT-AGCAC--CATT-CG--C-TAC-GC--AAT-TGCTTA-GG----TC-CCA--CC-A--ATG--TCGG--ATG--GG-GGACCT-G-G--A--T--A--A-GGA--G-A-T--A---CTCT-TTTG-----AAC--T-G-----AACT---AACT-ACC--G--G--TGA--A---G--A-A-A--GGAT-GGA--TT-TG---GA-G-G-----TGA-G-C-C--AT-AC--AT--TAGG-C---T--TA-C-GAC-G--------G-T--CG--TGTT--C-C-C-AA--TG---CGAG---CCCCA--AA--G----C-TT-----AA--GGTCA-AC-C------T----TGTCAG---C----G--CC-CT----T-T--G--GC-T-G--CG-G-C------AG--ATG-GA-ACAAC--GGTAAAA-----CTGAG-A-GCC--TACA-GAAT--A--AC--C-AA---CT---AC---ATAAGTTGGAG-C--A--T-TCC-C-TA--G--AG-----G-CT--GC---GG-A-G-TA--C-GAC-AA--CATGCGAATAAATTGCA--A-A-C--AG---C-AA---C--A----C-CTA--GAC-GGC------TA-G---CGG-G-CGACCTCC--T-TGCCC--C-----C---ACC-GA---CTT------------CGT--T-CGTACCGA-CAG---A--GA-A-C-G-A----C----AG-CA--G---G-G---A-ACGT---A-G-CGC-------TG-T---T-G-C--A-G----GGA-AAA----A-C-C---G--TC-AA--GC-A-A--CA-TA-GTT---G--G---TT--C-GAC-C---A---C-C---TG-TGGTT-GCC-C-A-A-CC-----A---AGA----C-T--T-C--C-TC-AGG-CGAC----C---CGGC-ACGCACAA-----CGAGC-A-AT----T-A---TT---TATT-CA--AG--C-AGA-GTA-TC---CG-AG---A-G---G-TCT--T---GGT-AGC---C--ACG----AAAC-GC--GCTA---AG--AACG--CAT-GT---TT---T-GT--T--T--AT---GG--TA--TAGT---GGACGG--T--CT-T-GA-T--T--T--A-TACAAG-G-C--CCTTA-------C-T--T--G-T-GA--AAA-GGCCCGG-CG---T--TA-CGC--CAA-----G-T-CTGGG-GG-ATGG--C-C-C-A-C-TG--CCGA-A-TGTG---AA--A-TAC-TC-TA-CT-G-AATA--CGC---T--AG--GTG-----T-CG-A-A------AT-A-G--GC-TA-AAC---GG--T-GTC---GAGT--A-TGCA--T--AA--CG---CGC---A--A---G----AAT-TG-G-G---A-A--T--T-GC----CC---A-------G-G----TC---G--A--CG--------C-AC--AAA-TG---G-C--TC---CA-G-----G--A-T--CC-TT-----GTA--A-AGC--CTA---CA-----A---TAC-CCTGTG-CTG-T---TA-CA----C--G--G-CG-G-A---G-G-G-------C---CGG-GG-----G-A-----G---C-AACATCTGT-AA----GC-G--G---T--GC-----TG-------T--G-CG-------------T---TA-C-AGC-T--TC---T-G---T--T---GTCT-AG---A-G-A-A-AA-TA--A-G-GT--TT-T-ATAAA--G-C-G--C---A----A---C----G-A--C--AT-AA---CC--G-GGTCGGAC--A---ACACGAAGCC---T-T-C--G-----T-GGCAGC--A---------T-GTG--GAC-C--C--T--A-AT-GGTGCGGG-GGC--CCGGA-CTT-GA-----T----G---AAAAA--T--T-C---C-----C-----AC---T--C--C-C----------T---ACAC--CTTGTCA---AG--GTTTCTCTT-GTAA-G-AC---CCTA-G---TCC-C-CCTAGA-G-C--CG-GG-GTCGG--GTAGCCCA--GGTG-----C-A--AACCT-ACA-C-AT-GT----CT---GAT-TT-A---TCGT---CTCG-C--C-G----C--TAT--AA-A-CA-C--AACAGTG--A--CCGGA-TAACT---C--GCTG-C-CGCA--AC-CTA--C-AA-G-G--A--GA--T---GTT-C---A-A---T-GT--GA-CC-TAGC--GCTACAC--T-A--TAGATCCCC---C--TG--AGAA-----CTA-TC-T----TG-GAAC-G--AC--AT-CT-CCTCTGTAGCCAG---CAC----C---AAG------CGATGA-GA--TG---A---GC--A-G---TACCA-T--CC-AG-----G-AACCT-A-GGC-TAAT-AGCG-GAGT-G--ATC-TCTTT---GT-A-GT-G---C--G---A-G-AT-GGGC-CCCGGG-TA-AA-T----T-GG-GT-A--A-AAA-C--C----ATG--GGAG-CC-----C--GC-G-ACT-T--T--GGCA-AT--------AG---C-TG-CT---T--T--TCC-T--TAT-ATTGTTAG-A----GGTCT--C-CAT-AGA--G-----AACG--C----CAG---AA-GCTCA-G---CT-------C-TCG---CCCAG--CG-GCCGGCG-CT-T----G-TGAG--CATAC-A-ACG--C--T--CTGC-TA-GGCG-CCAAA-GC--GGCAGA---T-CA-ACC---C--TG-CTAC-GAG-TA---T-A-C--AA-TC--CG---CG-T-GC--T-----CAC-TTA-ATC--AC--GT-CGGGACCG-TAGT-T-TCC-G-------AAC-GCG-GGTCT-CTCGG-GTTG----CT-CCG-G-T-A-TGACTGA-CG-AC-C-AG-TCAACTATAACTTGC-A-G--A-GA-A-CG--GAA----AC-----GCGA-AT-AAT-TCAC--G-G-CC-G-AA----------GT--AC-----C-TCGC-G-ATCA-CC-T--GC-AAT-G-ATA---AATCC--C-CGTGAA--TGG-GAT-C--G-A-AGG---GA-AG-CAG-GGTGG--C-GTT-T---TGG--G--A-G--GCAAGCGAT-GGT-C------CAGGGT-GC----ATA-C-CG-AC-A-GGT-A-T---T-TA-CC--AAGCG-CATG-AT-C--TTGA-CGTAT-GCC-GC---CT-ACAT-GC-T-T-T-GG---A-AG-C-G-T-A--AC---ATG--TGTA-GA-T------C-G--CT--C--GA----TC-AAAGAT-CG---GTGA-CACAGTG-T-TG-A-CCTGGTT--C---G-T-GT-ACC-TTGCCG-C-G-GT-CATG-CTG--TCAGA--G--TGA-GCGTC-GCG-CA-C---GAT-T-G--ATGA-G--CTG-G-CC--T--G-GT-G-T-TA-C-AT-AGTTTGCAATTGTTA--CA--AGGTT-TTTCCTC-GTGCCC---TGAA-TTGTAGCC-G-A-CCTAC--CGA--G-TT-T-TGT-A-TTCC--CC-CC-TC--T-GGGA-G-AGG-GCGTGCT-TAATAG-GG--GGG-TTGAGGCAACG-GC-AC--C-----T---CG-AT-A--C--CG-T--TAAA--G--GGT---T---TT-CG--CA--G--C------AA---CG-T---G-A-T-C--G---CC-GA---C-T-ATAA----A---GCAGC-CC-ACG-G-TAGA-GA--T--A-GAAG-TCGT------T-TGCTT-T--G-TA-G-G--GGCG--GC-T-C-AA-T--T---C--G-AAT--TT-G---TT---A--T---CG--CG--CG-GATC--G----G-G---AT--G---GCC-CT------G--A--AG-A---C-GT--C-CCCTGC--TC-G-TCT-CT----C-G---AA--GCGGC------A-GC-T--A--TATAA-G-TGA-C-C--GCTA-G-T-G-------CACTA---GG---CT-G------TGTTTCG-TAG-T-TAA-TTA---G-G-TTC-TT---TTG-TGTTGGG-T--C--TAG--T----TT--G-T-CAGG----AGGTAGTC----CCT--TC-GGGTGCGA--G-AG-G-C-----CAGTTC-A--TA--A-T-CAAC---AGACC-TCC--G-AAG-CGC-TG--CCCA--ATG--GCC-GAAA-CCTTC--T-C-CAGCTG-G-TG---CT-TGGGACTGCAT-TGG--G-T-ATA----TCA-TGTGTTGTC-C-CT---GG-G-AAC--TG----T--GC-TC-CTT----C-GGT--GCGC-CGA-CGGG----G-T-TT-CC-G-GCAA--CC--AGA-----G-T-AT--GCTT-AC--G-C-TAG---CCAGG-G-TT-T---CCGTCGACAGGAT-TCA--CC--C----C--T-A--TC-TAAATACCC--A-T-A-C-T-TCCCG-TA-GAGTTTTCCT---CTCGAAGTATGC-GG-GTTTG---CAC--CGCCCCC-AC-A-AAG-G-C--TG-ACCG--CGGT----G----TA-CC-CC-T-GCAT-------CAG-C-AT-CTTG---AG-GAGGCGCTCAAAAA--TTCCG-ATT---GT-----C---CC-A-CA--GA--T--ACC-T--AAG----T--AAG-GTCG--CTCAAC-GATGATG-TTA--A-ATG-CGGGTC---TGCATAGCG-AC--CC---ATCT--C---C-A-TAGT-C-TT---GT-G-----CT-CC--TCTT-TC-TC-TT--AC-C-GA--T-A--G--GCCAC--T--TGAGG-TTTTGGC--C-ACA--AG----TGGCCG---GA-AAAC-GA--GC-G---AGGCCTCTGGGAAC---A-CG--GA--CGCC-A-C-G-TG-GC--AGA--T--C--AT-----GAC-G--AGGC-TCTACACGG--GTG-T-G--CAACCGT-A-CAC-GCATCTCG-ACGC-AAGT--TCTG-AAA-C-A-A--GGG-G--TTA--TA---CA-A----T-GC-T-C-T-C-TAGCG---AT----C-GCC--GAGTGG-GCTG-CATCG-C--GTC-CA-A--CTTA--C-TT-AGGC-C-C--C----CTCGG-GTAG-GTTG-AC--C--C-T-A--GCGC--CATAG---GT-AT--TCT-AAATTG-GTGAAACTT-A-CCTACGTGAAAA--TGAT---T-T---GG--A-G-----TG-GAAAGT-TA---T--TAGT-CA---TT---CTG--TTCC-AG-T--GG-TT----CACATC--T-CA--GG--CA-AGG--A-TTCGT----T--TAG-A-GG-G-----G-AG--TGCCG-CG--C--GTA-AACAT---TG-TT-GT-C--GAGC-AAGA-T-AGA-CC--T-GCTGG-C--G---CT-GGAGAAG-TAGG-GC-C-CGGAGT-A-CG--CATT--GCC-ATC-A-C--A-TAA---G-GTA-TCGTTCTTT-TT-TT--C-A--C---G---AA--GCACC---GA-T-GA---A--A-AC--CTG-TACAT-CAAA-GT-GGA-G-A-GC-C-TTACG-C--AACGCA-G-C-GACG-T-AG-ATCTA---T--CC-T--TAC--C--CC--AT-A-------A-CAA--TCGGGGTTGGT-G-A-GC-T-TGAA-A---T-T------GCGCCAAA-T-G-C-GGC-A-AAT-A-C-CG--A-TATCTACCT---CGCGT-A--C--A--GTC---CCT----G-GT----GACGTCCACA-----CCTTTG--A-AT-GCGGGG-G-G-T-ATGTA-T-A-CC-T-ACTA-A--TGTA--TGT--GCTCTGTCTT-CACCCATGCT--T-C-T-G-GGA--AA----AAGAG---GG-A-AAA-TGATC----CCAT-G---CAAAAC--C-CTT-GGC-C-----TCG-----GA--G--GC--GA-GG----T--A-TC-----CCG-CTA-A-CCGGA---AG-A-A-TC--C--TCTC--T---GCC---TG-AC-A-G-AT--C--CGGGCTGCCAA--CA-GTG--ACA---TTTCAA-TCG-GTG----C--C-CC-C-ACTACAACTCGAGGACT-A-C--CTCACTG----TTA-CC--CGC-TC---CTCCG--T-GGG-----TT-GAC-GAATGT-AGAT---AG-AG-A----CGTGTC-GG--C-A--C-G-T-C-CAGCTAGT--CA----TCG-TC-CCG--GCAA-T-G-G-TT---A--CT---G-T-G-C-TGCTCC--A-C-A-CCCGCTTTTG-T----GT-TG--TA--CCGCCT-AG-TT-----CA--A--A---TCA--CAGT--G-G--CCGG---G--GAG-TG-A-GC-GGC--TT-C-AC--A-A---A---T---GC-GGA---T-ACC--G-CTTCC---ATA-C--AGT-----C-AGA---A-A----G-C--TAT-TC-TAC-----TTCC--GT-TTG-TT----TC-CG---AATCG---GGCGC-TCGG--TTATG---CT--AA-T-G-C--TA--ATT-GCT-T-CGT-A--G---C-AC---C-C------A-T--T-A-GAA-G---T--AT-TGT-A-A----CGG--G---GATCTGT---G---A-CA-T-GGAC-CGGGT--G----TC---CCC---T--C-A-CA----A-AAA--T---G---G-G-G-CGATG-AC-A-CCT-AAG-AA--TTA---AC--------A-TC--CTGCT----C--CA---C-A--AA--GCCT-T---A--A-------C-ATTTGGG-----CG-T-TTGC-TTT-A-C--T-A---AT--A-TCGG-CT---CAT-GCTT----CA--AG-AA-A-TA----GT-AC---CG---CC-A----T-GCT--C---AT-T-AA--TAGTA---CGAGT---GC--GTCT--C--T--TG-C-T------TA-A-A-A-C-AA----A--ACC--T--GATAGT---T--AA---CT---ACT---A-GAT-CT-ACGAC-G-----TCCCTTC--TT-AT-TGC-CGTT---T-C-GGTGA--G----G--CG-CCGGCT--A----T-AG--GG-T-GT-GGTCGGAAGC--CT--------ACG--C---C-CC-C--C-CC-T--G---A-T-T----T-CGT-CCT-C--CAT-GGC-T--T-AA--C--C---G-C-G--C--GTGC-GGTAAT----TC-T-ACGG-ATA-T-GGCC-T--ACG-AA----AGCCACAA-----A---GTC-T-A-TCGA-C---C--TT--G--G-G--G---C---CC-A---CGGCAA-C--TT----AGC--G----GTA-ACCCC-T-GT-CGCC-ATTGA--TC-----ACA--A-T-CCCGA--C---CCC-A----T--T--C--T-----A-C--TC---A--A-GAAA--TTAA-CGCG--CGGC--CT----C-GTG--T--CT-T-A-G-A-AA-CTAATC-T-C--T-G------GTCT-C------C--G-AAC---T-TCT-AC-T---A--A--T-TC-T--C----A-A-CC-CT--G-GCGC-G-GGG--G--A--CT-G--ACA-------TAA-T--ATT-T---AG-GT---C-CA-CA--G--C-TT-C--T-GG-GGTGG-TT-GC-TCCA-AGTGA-GGAT-T-G--C-GG----CCGGTCT--AAAC--TC-AGGTTCTGCAT-G-C--CA--CCA--TCC-T-G-T-GTC-C-------T-GTGCG-GCGC-G-A-CG-GGCTCGA-G-C--TT-T-TG--A-A--C-C-C-ACAACCAG---CCG-GG-GT---T--T--CTTTC--A-ACC-CGA-A-CTG---GC-CAAC--C-A--C------A----CC---T-C--C----A-AG-CG-G-CTCA--A---T----AATA-T---G-TC--A-GCGT---TCGGG-TT-A-A--CAGG-CA-T---C-GAAGGT-CC-TAT--CGT-CTT--CAC-CCTA-C-T---G-TC----C--GCT-TTG-T-AGCG--ACCAG-CC-C--T-TGC---CG--CG--C--TGA--T-C---TC-CG-C-G-T-T--GT-A---C-AC--G--CT-GCA-----CAG-A-AT-GG-C---TAC---T----TG-ACTCT-AA---TATA-TC-A-C-G-C-A-A--TCAC-AA-A----CGA-A-CC--T-CGTCGCA--C-CTTT-GCCG-GC---AGT-AACA--CT--CT-G-G----A-----C-T--A-AC--CC--CG--CG-CCGCGTTGGA-A-AG--C-GT--TT--TCACTGAAG-TG-TTCG-CCAGCGA-AG--C--C-G--A--CC-CCA-T-G--CATC-ATGT-G-CTG------CTA-AAATCCG-G-CA-C-CGAGAC-TA-AC-C-T-ATTTC-TG-T-AT--CTTT--ATT--A----AGTA--A---G-A--C-TCCTAAAGA------TG-TGGTACCCCCTG-CTT-G--G-----GCC-GTATTA-TACTGA-CC-C-G-C---T-GT-AA-TTGCAGT--T-CTT-T---TGCA--GA--GTG-GG-C-T-T--C-GG--A-------G--TG-C-CC---AT-C-T-GC-G-G-G--G-T---GGCTG-A--CA-GAT-ACC--C--A-CGT---T---G-CT-CCCCAG-AT--A-G-AC---GATCC--CTTA-C----C--CT-A--A-GC-CC-T---G---GT-G---C-A---G--TGT-ACCAG-TT-G--A-----T-CA----T-A-T-TC-C-TGAC--GACG--ACAAT--AC-AC-AG---C-CTCCCCAG---GTATC-GCT-ACG-C--AACTG-AC-CCCGAT---T----T--------C--CT--GAG-AATG-A-G-GTCT---AA-G-C-A--CC--GCT--C-T-A-C-----TT-A--TT-G--TA-CTT-G-CCC----A-G--TG-T--AC-CC-A-TGCTGC-GC-G-T----AC-AGC--T-TG--A-CAG-GA-T--T--A---GCCG--ACG-T--A---G--T-A--G--T--C-CG-TCCAC--AT--T--A-------C-GG--AC--TC----C--CTC-T------AAA---------GA-GA--TA----CG---
>SRR349946
--GT-T-A-G-AA-CA-T-C-A----T-C-T-G-----C-TTGC-GC-C-T-------A-T-T-TTG-GA-TT--A-----C--CCACGTGG---CCCGAAGT-TA--GC----C-GAC-T-GT--G-C-T-TATTAA-CGC-AACTT-G-T--T-GA---T---AAT-T-------G---CT-T-C-C-TAG-T-AGTT-CG-CGAA-A--TTAAC--GT--T-G-CA-G--TG-A-CGAA-G-CTT-GCC----G-C-GCG-AG-TG-AC--GC--TGG---GTT-----A-TAT-AT-C----TA-TA---TA-CA-T-C-A-TTGA--T--GCCTT---AAA-T-AT-TTG-ATGATA-A--CA-T--TT-T-A-GT---G--G-CGT---C-G-TATTGG-T--CT-GTGTC-AACGA-C-CT---AGG--G-C-TC-CT--G-------A-GA-C--T-TGAT-T---GAAC----T-GCTT---G--C-GGGC--TAC-ACGG-TCGGAAG-GCC---T-CCACTATG---T-T-TCTCGAA--TGCGC--T-ACACGAACTT-GG--T-CTCGTC---GC-GTCG-TCGCAA-T-GG-TTC---AG-GC---AGCTGCCCTCAGTT-ATG-TCCAAGCTT-TGC-CG-------TT-AA-GTG-AGTA-AT-T-T----CT-G-C-TG-GA--T--TG-GGCGGCATAGGCA-CTCCGGC-GTTC--GGA--G-TA-CTAT------A--TAGT-GT--GATG--CT----TTG-A-C--T-CGTGACGAG-AATTT--CC-TG--AATTAGTCATCG--G-T-------C-GG-C--T-C-AG-T-T-TT-T--G-----------GT---TCGT-AAT----GA------ACCC-G--TACGCC-CAGT--AGTTC-C-CCGCG--TATC---T--C--T-GAG-AAGGC--CGGAGGCG----GCGGC-CGGGA--C---AG--GA----CTTA--AT-CTC--TG-C-CTGTCA-T--AC-CGAAAGCTGA-CT--AAA-GGA-ACTAGAG-T-G-AGTG-T-T--A--TC-A-AGA--CTA---C---GG--G-AT-T-C-G---G------T--TGA--GA-TGT---TAC---G--AG-C-G-C-GT-G-C---GG-GGT-C-TGCGCT-CAACA-G-AG-GGCC-CA-GAAGAG--CCG--CTCG-CGCC-AC-CG-T-GAAATCGGCC--A----TT--GC-CAA---AA--G-G-GGTA-CG---GTC-ACT---TAG--T---CC--T-A-TATGAAGGCCCACAC-CA-GC-GACA-G--TCCT-G-GT-A---G----G-C-CCGTCA-T-AAT-GAC-GG-AGCT---CTAG-GG-AAG----G-A--CC--CG-T-C-AGGCC-G--C-CCTAGTG-CC--G-G-GCT---AG-A-CT-AC-AG--GGGA--GTACGAATCCAAT-TA-AATGACTGG-C-C--A-G--CC-CGAG-A-AGTAAA-----TGA-T-C-TAA-CGG-GA-TC-TCAAAGTA-T--T-GAT---ACA-GCGA--A-A-CATTCTA-AAA-G-CAA-C--AAC-CA--T---ACG-CTCT-CGTGAA-AG---AC--T-TAG---G-GTCGT-ATCG-ACAATGG-ACA-GC-ATG--TG--A--------GGGGC-AA--G-----AACAGCCG--CA-TGA---G--A-CTA--GAAGAAAT-GT----GCG-AA-AA-GGGCAT-CTTGA-G---ACGT-G-GC--G-G-ATAT-GA-T--T--T-T-C-T-T--G--TTG-TCTT-GGAT--T-ACAC-----G-ACTA-GCAG-TGAAATG-CCA--GT-CT-AATCCACC--T-CCAAAGG-AC-CTC---T-GA-A-A-CCA-G--ACT---ACCGCTTCGAG-G-G--TACCAACGAAC-T-T-ACCA-CA--TGG-AGG-A-CAAC--A---ACCTC-A-GT---AA-A-T--TTACCCATC--CAGCTA-G-AGCACG-CAATCC-TG-GT-AAATAA--GC-T-AA-GTTC--CG--T-CGAA--TTT-TTCG---T-TCT-TGA--TA-G-T---TGTATAATT-----ATATCGGC--CC-GT-GG-CT-GTT-G--TTAG-CGG-CCG-AGTT-GGGCA-A-GTT---T-C---A-T-CA-T-AAC-CC-TTG--TATGCA-C-AAC-G-CA-AAAGT--ATCATGTTCCG--CAT---C----ATCT-------A--T-TA-T--C--CGG-A--ACC-GTG----TT-CCGG-CCG-GT--GTG-AAGGC-G-CT---AAA-AA---CCCGC-TT-TCA-----G-GTGCGATT-T-GAGT-T-G-G-G--GAG-T-CGT-CAA-T--C-A-T-GA-TG----TTG-CG--AT--CCTCGC-GG-----CGG---GACC--TTAG-C-AGCT---TG-T-G-AAATAAG-ATATC--G-CG-C-AC-CT--TAGGAACGC---A-GCAAACAC-CG-TA-C--C-C-GGA-A-TGAA-GG-CTG-AACA-C-T--G-C-A--GCGAGTCAGGGCTTACT---CCCAGTC--ATCG-T-TCC-CC--CAAT-CT-TA-T-GC--GCATG-GCAT---CTACA-T---A-T-C--CA----C-A-A--CTCG-G--A-------TTC-AGAGGGA-CTA-AC-ACGCAGACAGTTAT-C-A--T-G-C--CTA-GGC--GC-C-TC-T-CATGCAA--A-CG-GTACGGTTA----C-CCACGCGAGGCCG--CGCA-AC--CT--ATC----AC--GGTTTGGGT-GCGA-TC---GC--G-CG-G-G--GA-AGA--TAC-CC-AC-ACA-CGG-CCTTGGA-GTA-TAG---GG-G-TTC--ATTA--T--AACGGCCT-TT-A-A--GT----CTC---T-T--GGT-T-CGC-AAT-TT---T---AGT-AC--T--GA-----TGT-T-CTG-GTA-T-CA-GATTA--T-CT-A--C---CG--AA-CT-AC-AGG-CAGAT---TT-G-----T--T-TCCAAGA--AA-G---C---T-CCT--GC-T---T--AG-G------GT---GTTC-TG-C-CGCT-G-TGCA-CC-TT--GAT-C--AT--G-GTGC-TGGC-T-CC----ACCTA-C-G-AA-CAT-C-AGC-C---AATAGAG-GAGTAACTC-C--TA--T--T----GG-GC-A-AGC-GAAAAAAG--A--C-CGGCG-TGATGATGT-AAGAG--AGAAT-A-ACTC---GG-C-G---G--T-G-ATT-A-ACCA-C--CTAT---TG-GAT-CC--GG-G--AT--TGC-TG---GTA--C-AC---C-CC--ACAAG--G-TTC--AGGT--G-GGC--A----C--A--CG-CTGGCT----T--CT----AA--T--CA-TGGCCAACGA--T-GTTAAT-C----A---C--TA-ATCC-ACCTTAAAC--AAAAG-TAACAAGGAGT--CG--C--TA-----AC-A-AGCG-A--T---A-G---T--AT-CAT---A-T-TAC---ACA--CTAGC-TT---GC-C-TTC-CAA--G-GGAT-GC--G-CA-GCG-G---GTT-A-TTTCGGCAAGAGGC-ACT--G-AGCGGAGC-T-C------A-G--TGA-G--CG-TGA-T--CG-G-TGA--T-CG-TA--CG--GGG-CT-ACG--T-CCT-TTTT-CCG--A-AAT-A---T-CTCCTTATTGTCC---A---G-GCAG---AC-C-T--TG--AT-AGAG-CC-AC-C-CG-GACA-AAGATATAA---TTT-GA--ATG-C-TA--CT-AACCT-G-TC-G-A-C--T-A--GCAGA-C-CTCGATACTCTCTTC-AA-GA--G-TG-T-T--TC--TTGC-AT-T--------T----AT-GGG-G-T-CTA-GA-ACTTTG-AAG-T-C-T-A-TTAAAC-A-----GCG-T-G--GGTAC-GAGTC-TT-GG--TT-GGCCC-GACAA---C--TGGC----T----A--AACATT-GT--CTA----G-A-C--C-TCTT--C-ATG-C-----AA--TCGAAA-AATCGGAAGGG--A-AC-CAG-C-GGTTAATG---AC-GCAAGGCC-T--GAA-CACA-A-------A--G---C-T-ATCCGACCT--A-AT--TTA--GT--CGGC-CGATCC-CAATGATCTCATC--C---CACT-AG-TG----GGAG-CAGTT--GCGCAGAG-T-AAATAGTGAT-GTGTA-CTTC-AA--TGTG--CC----T--CA--ACTCC---C--TAC-C-AAC-CG--A-T--TAA--A---C-GGGCT-C-CG--C-CAACAAAG--TAAGGTAC-G---AGT-AC---CA-ATCAAA-TT-A--CT-ATA-----A--C-GCT-GC--TCC-C-TC-----ATC--A--TG-A-G--C--A-A--T---G-AGG-----A--ATTA--TA-GGGG-GGAGTCTAC-A-T---AC-A---T----C--C--C--A--TT-C-CAAA-CAG-CA-G--TTTGG-ACAGTT---G----G--CCA-A-C-A--TCCAAGTA----C---GAT-G--CAT-C--T-GCACA-GATCAGTCA-TC-TTTAA-C-TC-TAA-AT--C-GGAGC-AT-TT-A-AAA--CC-CAA-TT-A--C-A-TATG-G-C--ACTT-A-GA-CT------GT-T----AAC--C--C-A-CTCGA--C--TTCTGG-C-AG--ATACAGCT-C--AA-GT-G-TCC---A---GA--CA-CCGATGA-T----C--C-TAC-T--A--A--AGACACT-AC---AG--A---ATT-G-ACGTTTG-CT-AG-CC--C-G-CTCCCG-G-AA-AG--GCGT-TG---CG-G--AC-ACC-G-AC--TA-AACAGT-C-TAACAT-GCGG-GC-GACAATACATTTG----TCTACT--GAGT---GAGGC--GCCT-G-C-AGA-C-GAC--A-GAAATC--A-GCGG---A---TTG--GA--AA--GAA-GGCGTCAT-GTCACAT-GGC-G-A-G-GG--CGACA---TAAGAC-G-A----ACTCCT-AATTCA--GTTA-CT--G--G-G--AGT-CA-G--T-C---TTTGA--C-CCT----CTCA----AC-AATCT--CCCATCTGCG--AACG---CAGG-G------G-GA-T--GAACATTA-GC-TT--AATT----CAT-G-C-CGT-TA--C-CT-GCC-GTA-CCCGCGACAGA-C--AGTAA-AT----AT-AA-A--TCTAA---C----G-G--AA-AGTGG-A-CC-TTCG--GGGCT-G-C---A-CTA-TACGT--GGC---ATGC---CG-A-GTAA--AGGCACGATTACGCCGTT--CTGAG-C-TT-CAT-CGT--T-CCA-GT-GAAT--AT-T--G--TC----CAGGT-CAC---GGAGCGAC-AATGTTTAT-AGA--C--C-AG---GTG---GC--CT----T--CTG-GAA--A-A-AAGTGC--CACC--G--ATG--TGACCCGGG-G--GC---------TCTTA-CAATT--A--TTC--TAAAGCAAA-TAGCACGG-CGA-C----T---CTG-AAA-A-TGCC-GT-G-T-A-GGCCGA-TCTTC--C-TC----GGATT--AA--GC--GGCCCC-C---GCCGAG--CGGGGCGGCAAT-GTTCCACT-GCA--CGAA-AGA-CT--A----ACCA-C-----AG---C---A-GT---GCT-CCCAAAGTCGC-GGTTAG-AAT--TTC-G---TTG-TTA--TG--C---T-TTAAC-C---C-G---AG-CA-A-TAGA--CTTC--G-C--TCCC--CTACGAT-T-TG----T-GA-GG-C--TA--ACG---TATG-TAC-A-A-TGCCA-G-AG-CCA--CCA-ACAG--C-GTG-AT----CACG--C-ATGA---CGAC-CAGGT-AT-AGC-TATA--G--T-CACGTG-CA--GAAGCT-CATTGA-G-G-GTAAG-G-TATCCAG----GCG-AGT-T--G-GCTAAATGCA-AACC-C-CAG--C--TGCT-A---G--TATC--T-GAGGAA-TA---CTATTAT--CC--T--GCAA-GCTGG-TA-GCG--GTTTCG-TTT-G-T-CCAG-TGCCAGGGAAAACC-TGA----TTCGG-AA-G---A-G-GA---GAA-GG-CAC-G-CC-AC-GCATA-CCC-CA-G-C-ACT--T-----A-AAT-CC--G-T----TA-ATCCGACTCG--G-TCGA-G---CGGG-GA--GTTAA-T-AAA--A-GGTGCAACCTG-G-GCT-TGTA-AAGA--T-CACTGTTCTAATTGGAAAGC--TCA-G--------------CAATG---C--AC--TT--TTT---GTCAC-GGC---C--ATTG--GA-T-AT-G----G-AG---G-GCA-CG---ACA--GCGTGGG---ATCGG-GTG--C-A-GTGAA-CG-C---AT-GT-T-G-AG-CAGA-GATAGACTAG-CGG-GA-GGAAA--G--G-CCACATAGTAGT-AAACT---GCT---C-CTCC-GA--TA--G-CT-TTG-TTT-CTC--GCGCAC--TCC--GGTA-T-TC-ACT--C-AG-CCAAA-GC-T-ACC---CTTT-G-CG-CAT-G--A--G-TTAT------AA--ACGA-TC--A-GCGGG-G-TCATCGAG-A--A-T---AACC--C-CCTTT-AAA---TA-C--GCT--TG-ACT-A-GAAA-G-CC-G---T--GA--GC-A-CGGT-TAG--AT-----TCAT-G-T-ATT-TAT---G-TTA-CAGA-CG--C-CA-----A-T-AAAT-CG---CG----CTGACA-AC---ACCGA-AATA-A-A--A-AATAC-T-GAG--C-A-ACA---T-CC---T-T--AG--T-G-GCCAGTCA-TACG-T-TA--CCTCGG--G----TT-TAGAA-TCTTAT-A--GC-G-TATA-G-CATTTC-GGCG-----A--TCGT-T--TGTTCATTCTAA----TA--G-GC-GTCTTGTG-G--T--TCGAACC-GCG-TCT-ATGGGGAGT-CCAGTT---CTGAC-GT--T----C---CCAG-GAA--TATC---G-ACGAC---G---C-GATC---AAAT-CTGCCTCAAA---A--GC-AAAGG----CGG-G-AGGGGT-TACCTT---A-AC-AA---T--C-CA---G-TAC-G-C-A-AC-C--GA-T----A--A---CTGCT--GGT-ATG-----TC-T-TTC-A--ATAT-G-CG-CC-GT-GCGA-TA--GCCATTC--C-TG-TGCACGTAG-GTT-GCA-AC-CTTTA-AT-GG-GGA-TCTACTTCCATCA----AGG--CT-CTTAC-C-CA-CGT-A----AA-T-GC--CACGC-A--AT-A-TGCCACTGTTGTACTCA-T-T-A-G-TTC-C--AG-CT--G----AA------TT--G--AGGGT--AT--TC-GTCGCGT-GCCT-CCCA-GGC-TA----TTCC-TCT-GG--CCC-TCTC---GTATACA--CAGGTGA-CCGGT-------A-A-T--A---TCGG---GGGTCT--CGG-GC-TCCGGATATGGCCG-TA-A-GGTGC-C-TTC-TCC-G---A-A--T-CGG----CC-TTGTAT----TGGGACA-ACTGCAAC--ACCAAT-A-TT-TG-G-TGGCG-CTA-A-T-GTA-TA--C---ATGCATC-----CTC-TGTTGGA-TTGC----GA-A-G-AATG------A-AGATGCG-CGGT-TCACTCT-GT-----C-AA-G-G-AAGGAGA-CTG-AC-A-CC---GGGAGCG----GCAC-TCTCG-GA-C--T-GT--GG-A-G-GG--T-T-CTCTGCTT-G--ACGGTCCGCCAA--GTTGGGC---ACAG----C-T-GA-GGG---CAAA-C-----AC-A-CG-T-GC--ACGGT-C---G-TG-G-GA--CG-ACA--T-C--G-T--C-TC---CTCTCT-A-TT--A-GTGA-AC-A-GC----C-GTCT-GT-TTACC---GCT-TCC-A-C-----AC--CAA-G--GCG-CGCCATT-TCCG-C---TCAGGATC-TCGACAAGG-AAGAG-TT-C-AGCCC-A---GT----CC-CATCGGC-GAGAGGG-A---CGCTG-----T-C---GT-T-CCCC-G--GAGC-AT---C-TGCGTA-C---GTTATGG--T-CA--CA-T-GATG--AAA--G-T-TT----GA--A-C--AAG--TA-AG----T-AT-A-------CA-CCGTCGTG-T-C-CTAAG---ACG--T---C-GGAA---GT-G-GAGG-CAA-AGAG-TT-C---A-TTT-GACATG-T-G--A--G-ATCGCC-CGGC-TGAC--CCATGAGAACC-T-G-C---TGGT-GAAG-C-TCAA-CG-GAGTACAATCC-C--AA--TC--T-C--T----T-AACACAGGAG---T-AT--CCA---CC--A-A----TC----AG--TCC--G----C--T---C---G--TG---CGTT---AT--------AG--GCACG-T---T---ATT---ATC--A-A---CCC--CGA--TGTCAAC-C---AACA----CT-T--ACGGC-G------T-CC------TAT-AT--G-GGGT-CA---A-TGT-----TC-GCA-GCT-G-A----G-----CA-TGGG--T-T-G-C-A-CACT-AAGTCA-AA-GAAGCG--G--CATCC--CCTC---GCA-GTAG-C--A-ACACG-TGT-G-C-ATGATA----GG-----AA--TCT----G---AACTGAGT-G--TCT--GC-AGTT---CC-CCAAAC-A-GGGT-G-TATT-A-TAT---T--GTCC-CGAG-ACA-A-CC-TACTTC-GAG--G--GCG-T-TG-C-A--TT-GCG---T-A--AAAGTTGT-TG---GT---T--AC-----AACG-A----TT--CTAAC-C---GT--C-G-G-G-GT-GGCT-A-TT-CATGAAT-C-CC--C--GCGGTGA-CG---GTG-CGCTGTCA-AAGTG---CG-ATG-TCGT-C-AG-TTAA--T-TGA-TGCC-A-G-A--G-CA----TGAA---CAA---A--CGA-GC-TA-AA--C-AAGTGTA-A-CATTA-----A-TTGC---T-GTCG---C---GGG-CG-C-G-----C--CT-GTATGAGCA--AATGAGGG-CGT------G-CT--GACC-TAACGGAGCCGAT-TT-GT-TTA--CACCT-TT---TAA-GCG---AATCCTG-G-GGAT-TC--AATGG--TAG-G--TGAA-AAG-AAC--G--CCTTCA-CCTCATG---TC-TTA-A-CG-GTTG-CTG-T----TAA-TCAT-GGAT-A---------CG--TA-A--GG----ACA----AACA--A-T---C-GG-TC-GC-ATCAGC-T----A-ACT-GC-ACAC-T-AG---AGCC-A-G--CTGAA-TGGA-C-CCCAGT-CC-G-------------TG-AAG-ATC-A--TTGAGTCA--TCAAT---A-TCG-ATA--G--TAA-----A---T-C--A-C-A------G--TCG-AA-CAT--G-T--GGCA-A--------C-CTGGTG-T-T---T-G-C---GTCCACTC-TA--T-C-CC---A----C----C------AT-GC-TGAGT---G---T-C-----C--AT--AG-A--TGCCATTAGA-GC----G-CGA--AT-TCCG------C-AG-G-CC---GAC-AA-TGTGT-ACACG-C----A--TC-GCTG---AAC-A-C-GACA--T-AC-TCCC-CA-G--G-T-TTA--GG---C-A-A-A--A-CAG-C---GG-AT---G-TGCAGG-A---AGCCGCGGAG-CTA--CAAAACG--C-GG-AT-T--G-AC-TC-CT-TGT-T-----TGG-CTTGA--CCC--CC-ATCG-AC--GT-TT--CCCGT-A--TCCTC--GCTACT-A--CC--T-G--A---CAT-----GAT-AC----A--ATA------C-----A-A-CAG-TTGCGC-ACTG-CAAAAGG--GG--CCT-C--A--TAC-----CTAGA-A-T--ATTC--CG-A---TGG-G---CC-G--CAGAT-T-CAG-GGAT-G-T-CGGTTGGGGC-TGC-TA-G-GTAC--AGG-GC-------AACTAA-GT--G-TCTTGTTA---TTGGT---T--A-C-CCA---GGC-GC-GT-GGTCATAACA-G-TA--T-C-CGA--C--G-T-----G-TA----GT----GCT-TTG-AAGC----A-G---TTAC-TG--T--TC-TC-C--T----ACTC--A-CCG--AG-GCTT-G--A--G-GTGCC--GGG-T-C--AC-TACAA-TGCT-TGTCC-G-AAG--AG-C-G-G--GCG-TG-CCCC--CGGGG-A-TCAC-A-GG-GT-T-AGAA---TACGGG--CAGT---GAT-G--CC-T-TT--CG--ACGTG-CA-ATA----GC-A-GGA-CC-G-TTGAATCG-GAC--G-A----GG--A-CA--AGTTC-GAA-GATAT-CAA-GG--GGGCGT--GC---AC---AGC-A-TAGTG-GG-A-ATTCTTTC--AAT-A---CT-CGT-C--CGT-CTCCCT--AC-GG-CAA-------ACC-GG-CAGCTC-ACTGCT-AT-CTTCAATTATCTGTAC---C--T-A-GT--A-G-T--ATA-C-A-CT-GCTT---GCAGT-A----AAGCC--TC-GAC-GCCCCC-C-TCTCCTCCAG-GT-GTA-AT--TAG--G-ACA-TGTACACA-CCTC-T-TCACAC-GTGCGTTCCTC--CTT-AGGTAAGCA-TG--C-GATG--GT-AC----A--GA-TGTGA---C-CCTTGACTG--G-----TGGC-C-T---TG-T-G------TTT-GTGCCG-C---A-G-AGTGCT--TAC-CGCGATAGCAA-GTTACG--T-AGT-C-CT--C-AA-CG-G-T-----A---TA--TTCA----G-AGCT---CGT-GT-AA--TTT---TACC-GATGGA-GAAAT-AGCACAT--CGC-ATAT--AT--GACCT--T--CT-C-GTTGC-AT-AG-------GGACACCGA-ACA-A--A-C-A-CA-TGCGAG-CG-CTG--CGCGCGA--G-GCGT-GTTA-TGGGTTACC--CTA--TGATGACGCA-GA--CTAA-GG-TTG-T-GGCCTGT--GG-TG--CCGA---C-G-A-G-TGTT-AT--T-AG-AT--AACA-CTT--C---C---G--GT-C--AAA--CC-G--TC--C--CTTGT-A-GT-T--C-AAGGCG-GACCG-T-AC-GG--CGA-AAACA-A-CAGCC-GGC-GTA-ATGAG-TTC-TATA-AATT-TGA-C---AGCG--TCACA----TC-TTTGGAAATC--GC-C-CT--G-GATGC-TGAACCA-T-CGTGA--ATCAGT-TTAG-CAAAT-GT-AATC-T--GCCG-CAAGTCC-CA-CT-TCA-A-A-TA----GGC-ACAAT-T-CCCGCA---CAAC-G-ATCCGATTT--CG-AG-CG-G--C--A-AGA-TCGAA-T-GCG--CAATGTT-TGTC---C-GGA-AGATT-G-CCT---AA-A-TGGTCG--A-GA-CAC-C-AT--CGAATT-CCGT-GT--TTC-CAGTT--GGGG-C--A-CTCGCC-G--C--GA-T-ACG---A--A-AC-A-G-A--CG-T-CT--TC-GT-CCTTTT--TAC--GA--GATGTTGA-G--C-GACTCGT-TC-GGCG--CAAA-GCAG-CCTCGCTAGG-GCGGC-CTCGGAAC-T-TTC-GA-GG-AACT---ACTCTAAGCTCAGGA-----CCGC-TG---A--G-CGAAAATG-ATT-CACTA--AGCT--GCTTATA-TTT-CGGCCAA--C----C-AA-GGA-AT-TT-CT-TGGTG-GG--GG-ACCTTGCGA-TAGCG--GG--GGGTT-C-AGCTATTGTAC-CGGTT-AAGGTCGC--CAATCGAG-C-GCTTG-GCA-AT---GAAT-CTCCT-CCCTCGCTCTCGC-GGA-AA-TTTTC--TG-TG-GG--TC-TTTGGTGAGATGCGGG--T------ATTACCG-A-C-T-T-ATC-C--AGC-CC-G----A-TCTAGA--C---AT-GT-ATT--TTTGAA-A---A-CGTG-TT-------CTAC-GAGG-G-GGGC--A-T--C--C--GT-A-TG-T---C--AG-AA-G-T-CACAA---GCTT-G-GT--ATCGAGTT-G--TCATCATC-GG-G--A-TA-TAG--CG-GA-GCGC-GCTTCA-----T--CT-TG-----TTTCA-GTCAGCACG--AA-----A--CCCGGCT--GG-T-CC-CTT-AA-----T--AA--AT-T-CT--GGGGCA--GATT--AC-CGC-T-C----C--GAATAAG--TGGCG-CGTG--TTAACTCCTG------T-AC-GAG-G--A-CA--C-AA-AG-G--GGG--G-AAC-A-CC-GAA-AG---T--AAGGC-TAGA-AGG-ACT-AAGA-GAG-A-GTAA-GGGAGCGT-----TAC-GA---CG-AAGC--ACCGTCGATCCG-C-G-GGC-T---T---AGCG-G--TTGTG-A-GT-AGT-C-TCTT-AC---ACG-CGCAA--GACC-AAA-A-A-AACT-CATT-AAACA-C-TAT--AG-CC-TAG-AGC---T-TAT------A-GATCCC---C----G--GAA--C--TCG-A--TT--AG-----GT-CGA-GA---G--AA-A-C-TTT--AC---CGCTGTA--AA--ATGC-A-TTAAACTCC--CGTA-T-----A-T-GAC-AAT-G-G-T--GT---G-A-TT----G---AC-T-GTTA--AGAG--ACC--T-AT--CG----A--C-A-A-TGG-GC-CTACCATTCAC---CAA-GGATTTTA--T---GC----A---C--GC--C-GTC---C---CCG--CG--AGGTC--T-ACCG-CG----T-A-A-G---T-C--C-----C--A---G------------C---TA-T-GC--GG---TA-T-----ATT--T-AC---TCGT---TTAC--A--TT-AACCGC----TT--GCCC---G-CA-GA--GG-TG-AAGC-A-GC-G------ATCT-G--T-AGCA-CCA--TG-----A--G-T-AAC-G--C--A--T--T-C----T-GAA--C---T-CA-AA-A----T-AG-C----GAG---GCC--AC-CCCATAAACG--T-CT----G-TG--TGT-TGC-CT--GT-T-CCC--A--C--C--ATCGGTTTGG-GA-T-AAT-A--TTC--CC---A----AT-----T-CA-A-TA-TGAC-CT-GT-T--TG-TT--CGTT--CGTCAC--AAGATC----A-CT-TGT-T--AAACACGA-G-GCG--A-GCCG--CC-AC-A---GAGA--TT-----ACGGAT---TAATTTTT-GA--G---CT-CCC-T-CTT-C---ATC-----C-AGCCG-G-CG------C-A--G-C--C-GG-T-AAGATG-ACA-AC--GA-A-GC-T-GCATC-TAAT-TGAG-G-AT-CTA-A-AC-C-GAAGAT-ATGACC-TGTCCGGC-G-GGGATA-GACT-ACC-ATC--TC--C-CGC-GATCT-G-AGGCA-TAC-CT-GA---T-G----GG-TATGACG---AAAGT-----CCATT-C-TAGGC-T-ACTAT---AA-C-T---CG-CAAACAGTATTAA-TGCATG-GGTT-CTTGTGAG-T-CG---GA-ATCGCGTT-AG--AA-TG-GG-G-TTTGC-G--G-CC-A-TG-AT-AA-G--ACGC-G-A-TGCC-GGG--CCCCA-G-CC-CT-TA-GGCCAGT-GAG-C-----CA---CG--AT--C-G-T-AGG--AC-TCA---T-----G-CC-----T-AAGCAGT--GG-AGGT-G-CTA--CCTG--C-A--T--T-C--T--TC--GAG--A--CC-G-T----G--CGTTCA--T--TC----AAG-T-TC-ATCCC--G--ACG-G-GGC-G-C--G--CCT-TCG--T---AA-GCG--GA----G-TCC-CA-GAGC---GAG--C----CTTCC-AAC-G---CGC-C--TG-GAT-T--GA-TTCGTG--GAT---GTTAATC-TG-CT--GACATA-TGTAGA-GCTG-C-CTCTT-GCTA-AT-AA-A-----C--A-C-GG-G--CT---CCTTGG-T-TCAT-CGTTTA-AG-T-GAAG--CCTACC--A-T--T-TC--AAAAAAGA---G-T-TGCTG-G--GGAC--AATGC-CCTA---ATC--GCCC-CC--A-C-GTCT-GGG-ACAC-GGAATTT--CAG-AAT-GCTTC---CGG---------CCGGTGC---CG-C-AACATGCGT-TCTCC-AAAT---TAC--A-AC-A-----CG-GTAG--CCACGT-CC-C--A-T-G--AC-TAA-CCGA--G-G-AAAT--CCT-A-TC-CA--T--GGGGTAGAA-CT---C-CCG-T--AAT-TTC-GCG-GCA-CTA--AT-AA-TGGC-AGGTA-CCC-ATAA-TA-ACTCT--GGCAT-----A----G--C-CAC---G--C--TA-GG-A-A-G-AGGCT---G-GG-AG--GA--GA-GTAGAC--G-A-CTTGTCTC-G-GCGTACAT--TCG--C--GC-G-A-G-CTT---CCCATC-A--AC-CCGG--T-ACGA-C--T--T--GGTCAG---TGCG-G-G-ATG-CGGA--AGCA---T-A-ATG---T-C-G--A-AGCC---CAACTAGTGTGTTATAAAAAGACTG--A-C-TG--GAGC-TC-GAGCCAAG-AGA-G--T-CC-ATGTGCAGA-AC-TGAACTCCT-TC--G---A-CTCGACCAA-ACTGTCG-CA-GCCT-C---G-T-CC-T-A-GTTTGC-CGGGCG-CAA-GG--AGTAAT-AC--A-ATA-AT-CG-CCT-A--C-C-A---TT-A-A----G---CC-AAGT-C-T-GGTGAGTGGTGTGC-TT-G--ACCGACTTA-G--GAAA---TGGCGG-GGGC--C--TGCGAAGC-GCCGAAT-T-T-C-G--T--GAT-GG-G-T-CTCTTT-TTCG--TCTTT-GA-A-AT----CA-C-GC--TAG---GTCA----AGTT-T-AACAC---T-A-A-T--TCATTGATGTGTTGG--C--GT-AA-GTGA-CC-T-GGCG-TA-GG-A--TT-ATTAACTCCT-AC--G--CATTA--AC-TGTCCCTAT--A--A-GG----GCCGTT-A---C--G--AAAA--T-TTA-G-T--GT-TCTC-TG-G-T--C-A--CC-TGTC-CC-TCAA-ATTTCG----CCGAAGAA------A-C--GAC-GCCTGG-AGA--G--ACGGTTACTA-A--CTGGC-T-AA-T--ATCT-A-ATACT-TA--GTCG-G-AGC-T-AAC-G-AGAAG---G-GTTCTTC--ATGGC--TTTT-C-G-T-G-G-G-TTAT-T-GTCT--G--A-T---CCAGGG-ATCCCCC--C-GGGG---G--GA--A-GT-A-GG---CCTT-A-A-G--GTCG-GC-ACA----GAA--AACG-G--CTCTA-T-A--G-GCTATAA-CA-TC-GAAGCCAG-AG--CTAATACT-ATTCCAGC--GCAAAG-AGCAA-TG-GTT--T-C---AG-----TTT-GG-TAACTCCTC-GGCT----TA-TCT---C-AG-TAT------TG-TACAC-C-A-TCC--T-G----GT-T---AA----CCAGG-G-G-ACG-A-CG---A-G-TGA-TTAGTC-ATC---ATC--GA-G-TCA-C-TAGA-ACGTTG-A-G-A-C-T-TATG---TT-G-ACCA-TTC-TAGAAC-TC-TAA-C-GTTAAGAG--GTTCACTCC---TCC-C-CTT-G-TA-ATT---TT-G---AGGTG-GC----GCGAAG-AT-T-GACT-T-GTC-AGCA--CT-G--A--CGTT--A-TG-AACCC-ATG-T-A-C-GTC-TC-CGAGCC-TAG-C-TGAT-GTGAAACTAA--GAG--TAA-A--CCA-T-G-T--CAGGT---CTGTTT---AA-T-A-TGGCGAAG-CTAAG-TAAT-----GA--A-CCACT--CGG--AC-A-CC-GGA--A-AGCGAC-G--CCAA-C-A--CGG-T--TT--GGAGTC-A-TC--TCC-T--C----T-GA-CC-T-G-A---G-TT-GC-ACTCATCTT-C-CTTCT-CC--GG-AGTACA--CGC--AC-AC--GG-TG---CCT--G-CAAT-G-TTG-G---CGA-T-GTTT-G--G--TTTC-CGG-G-CTTTTG-G-TA----G----C----TGCCC-GGACGG-AGG-TAAGACTT-CGTGCC-T-A-GCAC-----TA--G--G-AT-AAC-A-CT-A-GCGGCTCAA--CGTTGCTCGTA-CAG-G-A-A-A-GT--AGAT-A--TGCG-ACCC-ACT-GC---G-T--CTG--TA--CT------ATG-AGGTGG-TCG--CG-CTC-CGT-T-C-TGGAG-A-G--G-CG--CTAATT-A--CGG-G---C---GA-T-AT-A-C----CCGCTGA---GCT-GC-CTAGGAT-----CACCC-AGGGTCT-A-GTC---TG-CTCAATG--GCCTG-T-A-T-GGATAGC--T-A-A-A-G--TAT-T--G-G-AG--CCCCC-AGG---AGTTGTCGT-A-CC-----A-----TCC-TATA--G--AGGCGC-GGCATAAGCT-GATGTGTT-T---A---G---A-G-CGCC-C---ACAAGAGG-ATCAA-ATAGG--GGGAC--AGGTG-AG--TA--CCAA-GGA-GGGATGCATGG--GG-CGAGA-A-GGAGT-A-GC-GCGTTA-A-GAC-CCT-CTGC--TG---GGTA----GTTT-TT--GA-----CTCGACTC-GA----GA--CT-T-CCCTCC-CC--T---TT-T-----ATAATTA--T-AC-T---TA-GTC-G--CA-C-AGCT--G-GCA-----ACC-TTATAG-T-CAC-CAAGG---CTCAT-GC-TC-AT--GGG-ACGG-GC-GCG-CGAA--AT-GCGCA-CACGG-C-----CGGT--TAGGCAA--A--GGCGGCATCGA--A-TATGA-GGACC--AG-A-AATGTTTA-G--GT-----CCG-GGC---C-G-CA--TGG-AC--G-C--GGG-C-AC--AT-GGTT-G--C-C---GT-G-A--CT-CCACTGT-CGAGTT----G--GTAGA-G-G--GA--GG-GGG--A-TT---GGGCAAGCG-AT--C-G-----CC----AT----T--A-A-G-T-----T-----C-G-AGG-A--CC----C--G--T----T-T-T--C--AA-C-AA--TT-C-AC-A-GGTGG--TGGTC-ACTAG--T-TA-CCTTG-G-CA-TGGCGTTTCG-----GTC-AGG-C-G-CTA-A-C-T-C-AT-A-TT-C--TCG--TGAT-AACG--ACTT-T---C-AC-T--G-TA-T-TT-G-TGCA-GG-CGGCAT--G-AGA-G---C----C-TAGCCTGAC-AG--A---AG--CGACAAT-C---GCAC-AGGCT--G--AG-A-CCAG--G------T-TC--TC--CCT-GCAT----T-A-AGCAGTC--G-C-AT--CGTTGCC-GGC-ATGCC-AGC--CG-T-A--TAC-ATC-----ATC-T--G--CTTGG-C--ATA-TG-ACCTTAA---TATT-C---CGAGAGGT-A-TTC-GAT-----TC-TA-GTCCAG---T---GA-TTC---TTA-TG-AC-A-G-GA--GTAG-CT-C--CGAGTCTGG--AGCACC-T-A-ACTAAC-A-T-GT--TCAC-CCAGA-AGTAA-C--T-C---AGTGCT-GT--A-CGG-CCTAGCT--TG-GCTGAG-TA-AT-ACC-CCAC-A--AC-GGC-C-GTTATCG--G-GT--CCGCC-A-C-T-A-TAA-C-A-CAC-T--C-A-GT--C-TCTC---GC-T-AC-------ACT----T--T---G--A-G-CGGTCGAGC---TCTGT-T-T-CGGGGGG-A--G----GAAGCTGAG-CCA-T-AGTTA-C-CA-G-GGGT-A-CAAGCC-TAT-C-A--G--AATCGGC-CTCGGC-TTAAGAGCTGG--GCGACT-TGA--A-ATCCA-A--T-ATGT-A-T---G-C--GACGC---AC-CTC-C-TA--AA-A-G--A------G-G-TTA-CCC-TCC----C------G-TACCG--TA---CAA--CTC-AA-C----GC--A----CCC-A-AC-C-T-A-T-G--A-GGG---C---GACT-C--AGAGG----CC-AAG-ACGGAAACGA--TG-T-TA---A--G--G-GACTC-TCCC--T-AT--TA-C-C-C-CT---AACATA-G-TTT-T-A--C-C-ACGAAAG---T-GT--A---A--GTTG-AG-CGCG--CT-T-C-CTA--TAG--GCAATGA-CTAAGATGG-GCA-A-G-TT--GCCC-CATCC-AAGAGTC-AGCTAAAA-GATG---AATGAC------CT--C----A-A-GCGCA--G-GA--A-C------ACC-C-AC-T---CATA---CA------TG--CAGTACTAGA-AAT-CA-GACTT--G-A--AAAGA--TCGA--G---C---C-TC-CG-TTC-T--C-GTCTTA---GTGGAGTGT-TCGG-TG-A-CAT-CTAC-TC-AAT-CG--G-CG--A-GAT-TTTAC-CCAATG-CCG--GC--CGTGGAGATGTCAA---AT-GACATCT----GC-G-A-TTG-CAGT-C----AG-CA---TGA-GA-GGGGTAGCCAT-TAG-T--GAG-A-A--GAT-TC-A--CGCGTCCT-TACATCG-C--GTC-AGGAGG-TTC-C-G-GATCGT--T-G-G-G-GATAT---GGCA-C-T--TG-A---T--C-TTCTG--A---T-GAGACTACAGTGAG-GATA---C--CACAAAA-CG-GT----G-A-GAACT-G--GT-GGTA----CCT-GGT--TG---T--CTG---AGGTCGTAT------GACGT---GT-A-A-CGCTT-AAACTG-AGGG-A----G-----T-A-C--CAA-A----G-ATC-TGCG--CGGCC--TCG---A----GC-GTT--GCGAG-TA--CG----TC-CG--ACGTC--AACAG---AAG--G-GG--GTGAGAAATA--AATCAGC-G-ACCTGCT-T-A-T-C-G----GC-T-G-G---CTAA-A---GAA-AT-TTTT-TG-ATTC-GCAGACGATGAG-AA-T-G-AGG---GAGAAG-ACGACCC--CA-A-AGT----CC--G--GAGGCGACAGT-AACGGTACAAT-G--ATG-GG-G-GC-T-CTAC-TA-G-A-TTT-CCCAAGCCGA--TTCAT-TTGAGT--A-ACCC-A-----AA-GTAAA--CCTATC-AG-TC---GC-GAATA-CAGT----T-G-----GG--GA-T--GCAA----CCGCCAAA-CTCGGGT-----ATG--A--T-AGAGAGCG-G-GGAAGAC-GT----TA-GTGCC-GAAT-GT-TCACC--AAC-CACCACGGGCTCGTG--T-A-ATAT-C-GCCAACCC--GG-CTTCGT-C-T-ACGTA-G-TC-----TTAA-AA-C---G--CT-GCCCAAAATC-AAATTTCTA--CGGGA-TCTCGTGG--C-GATAACTCG-GCT-T-G-G--AA--AT-GGCC-C--------TG--GCG--AGT-A-AA-C-GC-----A--C----CTTC---A--ACGGAC-TTTA-GGTGC--T-ATTCCGGCCG-GTA-G-C-TG-CCT----CGC-GG--A----TGGT-AG--G-TATCG-GGA-CTCCGGGCCAC-G-C-TGCC-C-G-CCATATAGCGGGGAG-C-GGC-TGA-G-A-A-GCGT---CTGGGCT-G----CAGG-ACCATT--TTT-GCT--A-TCCGT--AA-GCAG-A-A------A-GATGAAGTC-TTCGCCAC-G---GAT--AA--C--CTT-T--T-TGC-ACAA-C---AC-TCATA-GTTG--TGTCCCC-AG-A-A-A-A---CG-G----AG-CA-G--TCAG--GT-GT-C-TACA--C--ATGTAA--TATT-T-A-AA--C-GG-TC--GAA-G--TGT--CGATG---A-----GT---A-CCG----ACCT-TC-GAAC---G---AATA-GTAACGATGCG--CGA-G-TGTC-G-CCT--CT--TCAA-CGCGT-A--TT-A---GGA-------AAGTTC-TCA-C-CTG-G-ACAA-GCAC--TA--GA-T--T-----C-CGTCT--C-A--AAA--A--AG-CG-CG-AT-CTC--AG-A--TGT-G-C--TT--AGTCACCT---C-GC-----ATCCT--ACGTC-G-A-CC-CGACTG--TC-TG-TTG-C-CATGT--GC-AGGT-AC-GT-AATAT-A-C-CT--GTTGG-CTTGAT-A-A-TAGGTTAC-GCG-TG-AACTT-ATT--G-AAACATGA----TCAAG-G--TGTT-T----TCGT-C-TCGATCC--A-CGAAAGGTTG-TGTCCTC-CTTGCGCCT-TG-G-GCC-TA-CC--A---TA---ACT--A-G-A---CT-GG-AC-TGGA-CA-ACA-T-TAGA--TG--TGGT-A--G-C---CTCTTCGAC-G-A--TC-TTTAGGAAACGT-CCGGAA-C-CGTACCAG-C-GCGT-GA-A--TTAT-CA-G-AA---G----ATGCT----C--CACTGTCGC--G-A--CC-GTAAGTC--GT-AGCGCC-G--TGACAC-A-AAGC-G-AA--AAAACTC--C-GG-CTGTT-TTTAG-TA-C---TG-G-GA-A-C-T---A-CGCGCAT-C--AT----GG-A-----TG--TCCGGCTC--C---CAT---G-A----CT--T-ATTC-T-AGG-T---CC--C-GC--G-G------T-AC-GT-T-A---G-T-C--C-----G-T-A--AG-A---T-GA-----CATAA-AA-----T-ACG-C---A--GTAT-A--CA-T-TT--G--C---TA-T-AC--GTAGT-A-C-AGA-GCGGGCTCT-CT-AT------AG-GGGAG-AGATCTA-C-GAG---C--TA--T-CTTTACA--GCA--AGCA-CTCTCCGGACAAC-----AG---C-T-AG--TAT---AC-AATCTGG--CCTCA-TC-GTGG-TCA--CG--C-CG--CTCA--AAGCCATT--CC----CAT--AGA-A-AT--C-TGCTG-G-GGC-ATTACGCATACCT-TA---AAC-C--CTGC-GTTG-AA-TA-AT-C--T--CCT-A-CGA-GG-TAAT-A-C--TAC--A---CA--TCA-TC-G-C--GA-A--ATGGT-T--CGC---CC-AC-ACGAT----GG-T-ATTG-AA-GGGG-ACAACGA-T---T--GG---TTTC-GA-TC-CGGAACTGGC-G---G---T-G-GTACG-C-TAGTATATGCACGGGGAACACG-CT-CT-TGCA-TCCTGG-T-C-CACT-G-G-A-T-ACG-G-AGCC-G--CGA-A---CCAT---TT---AAA-AAGGGA-A-GG-TCG-GG---GAC-A--GTG--GCAC-TGCTGCACGT--G-TCTGC-----GA--AA-----CAC-GT-C--C--GTG-GG-----AG-GC-G-TAA-TTAC------CCG--GGAG---CAG----GC-G---G--TAG-T-----TT--ACGGATA---GGTAAG-TAA-CTAG-GGATAATTA-T-C---TTT-T-AGG------TCA-G-T--CT-TGT------AT--G---A-GGG-G---T--GC-T--G--TTCTTACATAAA----AT--TG--AC---GC-AAAAA-T----T----TGA---TG-GA-A---T---A--A-C-AA--AGGGGGT-GG----GTTACC-TTAG--ACTGATT-AATGGA-GCTG-TCAG---C-A-C-GGA-AC---AC--G-CCTTATGG-C-GA-A-T-GTAAAAA-CC---G-CG-----G---A--CC-CC-C---CTAAAGT-GTG----C---C--T--T----A--CG-------GC--AT---T--T-G----GT-CA--GCA-T-AAAACG--C-----G---CTCCTA-----GT-AT-------CG-CTACCCGTTG-C----TA--CGGAGC-AATA---T---A-T--ACGG--GACC-GG------AGATAGCC---T--GGT-G-TAC-G-CTA----G-GTCC-T-T--AC---G-A-AA--GGTTGT-TA-TCATTAA-GA-AAA-CGGCAC----GGG-CCT--AA---ACTCG-C---GCATTAA--GC--AC-C--AT-T-CGAT--A---A-AG-C-GGT-C----CC--C-CC----ACTT-G--CA-----A-A--A--C-GT---T---G---C-A-ACG-GTAC-T-G---T-------G--T-----T-AC--A-A---G-TCC-G--GGC--CTCT-TA-C--CC-T-----T---TT-ATA-C-A--GGAT-AT--G--G-TCTA-TA---GG-AGG---ACTT--A-TGAGCT--CAGATC-CC---TCA---AGGG--GA-T--G-TA-TCTT-T-GCA--TCAC-----G--AT-A-CAG---GGA--C--TCGGGC-A--CTCTGC-CT-GC-TG--GGACC-C---TGA--A-CTT--C--CTGGG--G-CTGG-C-A-CT-G-C-T-AATCATGATC-TCTAGATTC-CG--C-CG---TCA-A----TAG--G--AA-TTG--G-GAT-G--C-TC-C--GTG-AC--GGGGATCA--GA---G--A-AGCTAA--TT-T-TCCTA--CAAT-A-A-GAG-AGG---AAGTGATT-C-GGGGCAGC-AGCGGCGGC-AGGGGTACTA-AG---C-A-ATC--AAG--AG-TGC-CTAA-T-C-GA----C-----C--GTA-CCC-CTAAGA-TG-A-AAA-CG---AATAAGCACAG-AGG--CACG--G--C-G-TAGGACGC-ATT-AATAGC-A-GCG--TC-GAT--GCG-TA------T--TT-G---C-A--T-G-AGG-T-ATC-C--A-AA-----TAGT-TGCCGTGATAGGC---AC-AC-A-TCA-CC-AT-CG--C-TG--CT-ACACGACT-TA-CGTCGG--T-TAC--TACAATAGCCG-TAAA-G--GCG-AGA-CTAC-C-A--A-ACTG-CA-CGC-CGAT-T-TA--CATT--TGG-CTGA-TAAG--TC-AGG-T-AT-A---GGG--TAGAG-A-C-ATG-AC--C-G--CAT-T-C-T---TT-G-A-CT-C--C-----T-A-GGGGAT-G-AGG--C---GCAG-GA--A--AG-T-CT-G---G-AGAAGATGCCCG-GA---TA-G--A--------TGCC---CTTAC--T--GT-A--T--CTC-CC-G-GT-----AT---G---G-CA--A---T-CAT---GA-CGC-GA--T-TA--CGA-G-GG-TCGCTGTG---AG-G-C--A-GAC--GACATACCA--AA--T--ATAG---CG-T-ACA-T-T-AT--AACGCGGA--C---AACA-T--C---GG---TACTGC-CT---GT--A-TG-G-----G--CGG-AG-AG-GAT---TC--CGA-CGAGAC---A-T--TAAGAAATAAGAT--GTG----C---CTACT-C--A-----GCTC-TG--A----CA----TCGA-AATTTG---A--TA-GT-TC-GAATCAG-A-A-C--CTA----TAAG--CCT-T-TAC--GGT-GAGTG-TCG----CCG-AGCCG-TTCGAG------AC-GAGA-A-T--C-TCT--T--ATC-----CGT-AC-C---C-G---GCC--G---A--------C--T--G-----AT-G-G---A--G-AC----A--C---C-----A--C---------------TC---------T--GA--C-A------TA-TGCCC-T-T-G-GCGAGCG-GCA--AA-G-AG-GA-AGGT---GC--A----AC------A-C-G-----G-A---GCT-CGCTT-----TC--T-GTGT-TAAA-CC-----TG-TC----CATG--GGG-CG-AT-T-ATAAC----------A--AT-T----TCT---ATTGT---G--C--AAG-C-CG-----GA--AGA-TAG-C-GA--AGC-TG-TCGA-T--CCAGC--G-GCC-CGCTA-G-G---GTAAA-CA--T-G-CG--CGTAGT--A--TCC-AA--AT-AGG---GCGGACTA--TG-A--CCCTAC--GGCG--AA-CA-GCACTG-C-TTA-G-TGAGAT--T-TCAA-ACTGT--GGGTC-TA---T--A-AACAAG--TT--GTA--CG--TCCA----GC-A-T-T--T-CAGACT-TC-T-AGAACAC-G--A-CT--AC---TC--TC---A-C-G-C-----C-G-G--TGG-C-A-G---T-GA-A-GG----CCC----C--AGG---AT-CG--T--G--A-T-TAACGTCTCCCGA-GCA-AGA-A-----CGCGCGCG--T-CGCTCACAAAAAC-TA-GATG--A-GGC-G--C-AATA--G----TT--GGT--CCTTTACC--C---C--TG-TATT-A--G-ACGCC--TTC-GGGTA-TTT-G-AT-AGATA-GA-TGACTCGT---TCG----AT-ATGACTCC----GG-ATTCGTG-TTA-CCCA-AGGA-CAGAG--T-AACA--G-TT-T-G-CTCC--C-GCT-G-----G-A---G-CC---G-G---TACTAC--T-CTTCAC-GC--TC---GCTA-CG-T--T--A-G-GGGGGG--T-TA--GG---GAACC-G-C--C--TG-C-CT-G-CTA-CAAGA--ATC--ATTCG-TGCGC--CC-AATT--CGCA-T-GGGA-G-GA-AGGACAAT-TGTT-GA--AA-ACGT----TC-C--CTA-AA--TTGCA--A---ATGACG-GAT--CGAC-AAT-C--GG-C-A---G-GGT-C-AAC-G-AT-AGGC-A-CCGG-ATGAC-T-TATCC--A--GA-TGCG-TCCGCTT-C--AGTG-----AG--T--AGGC--AGCAT-TA-G--T-GG--ATG-TA-CACG-GTGG--CTA-AA---TATT-AAAT--TAATC-CT-CTAAG-TG-T-CA----CGTC--CATAGACC--AG-TG--C--AGC-G---ACT-TACTC----GGTA--AAAATTTTCGGG-AA-AGTGCC--GAC-G-A--CA-AT--CCGCCG-T-A-T-CT-GA-AGTG-A-C-CT-CGT-AA-C--CAAA-CGGTC--A-GATA-AA-GGT-GATCCGGATAC-T-GG-C-C-T-T-CA-C-T---TGA-TCAGCCTG-CTCG-CTC-----CATCAG-A-TAAA-A-G-G-A-G--TCC-AGCCGGCGG---C--A-GA-G-CT---GACA-TGAC-GCA--C-TAG-A-CA--GG-GT---AC---GT-G--A-----TG-G-T-A-G-A-A-GTAC-G----C----CCGG-AGC-GC-TACTACCGCGT-AGTG-ATCA-C-TCT-T-G-C---AGGTT---TC-TT-TAC-ATGTGGA--G-CGG-G-G-TG--A---GT-G---GA-GTAC-AA---C--CAACA--G-T-TC-ATATAA-G-G-AC--A-G-----GGA-C--ATGGG-AG--CC--A--TGTG-TG--TT--GA-----AAA----ACA----CT--AATC--C-T-TTT-AGG-TA-CCCGA-----TCCAA-ATAAGAT-A-TA-G-G----CC-AAT--AA--GGT-G-ACC--TCT-A--T--T-GAA-AAGACG-TTGGA-AA-G--GCACCGT-TCG-A-TGCAT-TAT-CATC-GG--CG-CG-G-A-ATAC-ACGTCT--G-CG-TTTATAACAAAATACTGAGG-TTATCGTA---AGTC-A---CGGCG-TGGCACACGCGC-A-A-T-A-CTC--A-----GG---TTACGAACTACA-GGCCAG-CGC---CA-G-C-TG-T-TG--AT--CTG--C--G-G-AA-----G-T-GTC-T-GT-C-T-ATCT--G---TC-A-G--ATTACGCATGGA-GACG--G---C-CA--CCG-A-GAAAAG----T-AT-A-TT-CA-T-TCTAG-A--CATG-G-T--CAGCC-GTC-A-T-AAACCACGCCAC-TCG-A--ATAC-G-CCGTA-TGGCA--C-TTGCA--C---A-CGT-A-G--ACA-TT-C-CGTT---AACA-A-TCC-AAG-TT-TTCCGGCT-G-TAA--CTCC--G-AG-G-TCCAGTATA----TTCGTT-G----A---AT-------ATACCCTA--CC-C-TGCCTTAA---CA-A-G-GGCT-CCA-TTCG-C-TC--GCC--AC---A-ATG-TTCG-T-GCTTA-CCC-A-CTA----CTT-C-C--GCAGCCCCGG-A-AA-T-GT-CAGTTC-----TA-C--GT-C-AC-C--CTT--C-G--GAA-CCGTGA---A--C-GTCCT--A-ATGCTAG----C-GGGTTA-CA--G----CAAAAC--GTC--GCGCAACCC---CTG---TGAGGCATG-A---CGC------GCCA--TG-AG--CA-T----C-TCTG-TGCA----A-T--ATC--CTC-C-AGGT-TGGACT-AGG-GC-GC--A--GGT-TT----C-GCTG-A-GTTCAG-AC--AG----G-TAC--AAG-GTC-CTTGGG-A-GAC--A-CA--TGT-A-CAATGGA-C-GTCGA--GA-A-GC-A--A---A--AGCTGGA-C-GA---------GA-AC----AG---TTTG-AG--A--C--A-ACTCGC--AAC-TGAC-G---CC-----TG-------C-C-CTGC---CAAGC-GT-AC--GGC-CT-GA-----GG-A--AA--CTTT--G---C---AG----ATC----GATC-GTG-TC-T-A-T--CG---A-AGTA-C---GGGCAGGTGGAC-T-AAT-C----TGAACACTA----TACC-G-C--A--AA---TGCA-AT-TGCACTTGGA-A----C--GCT-AACCTT-A-GC----TG-C-----A-CGAA-A-CAC--CGC---GAA-CG--CTTGTCCGTA--C-AT--CTTT--G--A---G-------CCG---------TATC--G-T-A---C-TGT--G-AG--T-----C-CTGGC---A-T-GG-C-A-T----AG-T-A-AG-CTG-GCT--T-CA--CT-----G----CTGACT--C-AGG---AGGC-C----CGC-A-----CG-TT-T-AAA-GTCCAAG-AG---GA-CTT----A--TA--T-C--A---C-----T--T-G--A-A-TAGA---CGTGA-TA--CTA--G--AA-GG---G---CC-CA--GG--GTCC--TC--TGGTA---AT-AT--ATGT--G--GT------ATGCC-AAGTG-G--C-TG-GATCT-TGGTTTA-G-C--G----ACCTCCGGTGC--ATA-G-CGCGAGTGA-GCATA--GCC-G-----AA-CGA-CATAG-----C-G-CTC--C--CC-ACG---CCTCC-AAGG-T-T---GGC--GA-GCC-TCA--CATT--GTAAC-C-AA-CTAC-A--GGC-----GTG-GTT--GTG-A--CA-------AT---A--C--GTCG----GC--T-T--A-TA-C-ATAC--TA-TA---A-AA--CT------TG-CGTGG-C-CA----A--CCCT----TGG-G----TC-A-GTTTTCA-TTT-G-TGTAT--CC-ACCCA--TA--G-ACTA-----A-TC-AT-A--GT---G-GT--G------G-ACC--A----GCG-GAATTGTT-A---AT--AC-T-AG---T---G-C-AT--A----C--C-A-CTA-AT--T---TG-TA--G---CC-G---AAC--T-CTG-AAGG----ATT--CGAAC-A---T--TA---TGGC--ACA-AC-CC---T------CATC-T-----TA--CGG--GT--A-CC-T-A-GGCTA-A--AA-C-CTTAA--GA---A-C--TA-----A--C-C--A-----A-T-TA--C---CGAGGTAGC-G-ATTG-AT-TGG-A--C-A--CC-TA-TC------GCCGTA-TC-ACACG-T-CC--G-G-A---GGAAGC--T-G-TCCAA-AACCC-A--G---C-C--G-GG-GCAA----------T-------T----C-GG-TTC--C-G-G-T-----------GAG-CC----GGGACCA--A--A--TTCC-T-CT----ATTGCAC-T-TA-ATCCGC-A----G--CGCA-------C---AC-TACGA-C--CGG------AGTTGAGGGG---TG-A---A-GA---C---TGG-AA-G--C--G-C---AG--CG-T-CGCCT-G-A-A---TCGT-CT-C-GGGAC-T--TA-G-CC--A-G--TA--GGGTA-CCGT-TCTTC---ACT-CA-A--A-TTC--G-----CA-A---A-A-C-GAAT-C---T-GGAGTTTCGT-CCCA--GGGA-C-CGA-GTGGA-CTC--GCT-GGA-A-CA---ATAAC--C---C-CCAGGCG-----CCG-C--C-G-TGT--C-G-G-TA-TT-G-------A------CC-C-GCGG-GA-A--CCA-CAAAAG-----T-CG-TCGA-C-C-T---AAAA-GC-AA----AG-TT-C-G--GGT------AATC-ACA-CT----G-C--G---T-CTTG-GGAGC-T----G-GTAAG-------C---G-TA---CC--CA--G--G--T-G----GT-AGC-TGC--ATGGG---CA-GCCC---T-A----T-A-TG-----GC--------A-C---CG-T-------AGA-C---AC-C-GA-G--G-C-GG----------TA-C-A------A----T-----GC-G-CAC---G-----C-ATC--GC-G-AG-AG--A-G---ACAG---C-T--------T------G-TA---AA------C---TTG----G--T-C--C--------------T---C-----A-T------G--AT--CT---TCCG-----G-TG----A-TACCC-G--TCA-T----G-C-CT--AGG-TTTAAC-A-----G--C-T-C-AG--C------ATA--G-------TGGG----CG-C--C-AG-GTGC-GCTG--AA---G-T-T--AG------CT-ATAAT-C--G-TT--A-----CC--A---GC----TCGTT-----T-AC--C--G-------CT---G-T---TG-G-GT-GG---T---TA---TGG----T--T---T--C-T--G---GGC-GGC-GC-A----GA-AAT-CCAG---C-T-TC-G---T--TTA-GC--A--G----T-A-T--T--A--T-ACG--A-T-TGGA-T---T--TCT-A--G-T--TC-G-CG---GA----CCC---G--CA--CTCGA-------AG-----GTGGTT-C-----T-AGGTGG---G----CCGT--C--ATT-TG-AA-C--AAAA-CAGA-CTC--GC-GCC-A-C-AA---GACCTTGA-CCTAACGCG--GT--A---ACG---G-A-A--T-C-----GT--C-A---G---C--CC-CTT-----GA-TTTA--------C-AC----C---C--CTC-C--G--A--TA-CG--T----CACA-GG-A-GG-GAACCCG-TCGA-T-G-G-CA-A-TTTCCAT-TC-A-A--G---ACCA--TCGG-GCAGT-G-A-C-T-C-TGCT--C--C-------CCGTA-TTGACC-----------TGGAC----T--TG-C----CC-AC---CGTAG-CTAC--TA--AA-CT-CC-A---C-T-CG---A-TA-A-CAC-TTTTT-C-G-T-C----GC--TCAG-TTC-CTATAATC-G-CG--GT-GCATAT----C-G--GAAGA-T-TCTT-TT-G-CTCTGG-ACGGAA-AACAACTTC-A-A--CG--CGA-T-----GCC----ACA-TATA----A-AT---TCTAG-C-A-TGA-CC-CTCC-TGGAAG-CA--G----CT-GT--AT--G-A---A-TTC-C---G-GCTA-T--G-G-G----CGTC-C--------C----GG-----C-T-TGG--TGGCT--CCC-T--T-GCTGGGCCCT----C-TT-CTT-GTA--AGTC--GT-TGAT-G-T-TT-T---A-G--T-AG--GT-----GGC-----G--A-TCT--ATG-GTC-AA-A-CGTCT--C-CG--CCG-TG-TTCTAGG-GT-GGG-CGCGGA--CTG--ATACC-TAG-T-T-C--T-CCATCTCTCT-C-CGGCGA-C----C--G--TCA---T-A-GACT--C-C-G-AT-C-C-TGCG-TG-AG-T-TC---GCCC---CGAC-C-C---G--G-CCTC-T---TG-T-AGG-ACAA--T-C-C-G-GGTGATT-TCT-CAC-CC-TAA---TTTC-TCGAT---TAT----TATTTC-AC-CCAG--GGA-GA-ACT-CGACTCT-C-TT-TA-ACG-T-T-CGTTA--G--------TATGCTT---G-T--CCC-A-TCCGGTG---T-C-A-G-CCCT-CT-ACCG-TGTT-G---A-A-T--A-AG--TATG-G-AACGT---TT-TCGT-CG--GT-G--TCC-AGAGT-T-GCGCTCG-CGCCA--CC-T-CCCCTTGCTAAG--GG--TCTT-A-AATATG-GTCT-TTCGTCCACCG-CC-A-T---AT--CATC-G-GG---CA---C-TGC--GCATA---A-T-AG-CCGCT-C-C----GG-ATA---G-TGCTCTG--AC-T-CTT-G--TA---AA-G-G-GTA---TCC--------TTTGC-A--C-GG-GC-CT-T---G-G--G--G----CA-CC----GG-T-CT--T--GTATG---GT-A-A-ACC---A---T-AC--C---TGG--G-----G--C--CGTAG--A---G---------C------A-----C----G-TTAG---G-ATACTT--A-A----------T-TTGA---T---A-T--TT-CG--CTCG-GC-ACTCTTT--------AAGT--TATAT-C-C--ACT-ATCGGC-CAGGTCGCTATC-A-TG-A-GTT-TG-CA--G-CCGC-T--CTCTGTC--AA-T-C-AATCAGG----CTCT-A-C-----C--T-AA-C-G-GCT-ACG------AATGG--T--TG-CTTCGAA-C-C-TCA-T-C---GT--AG-CCGAA-A--TA-T-TTG-GTG-AGC--G-T-TAC---C-AT-AA-GT-A-T-CG-AT--G-A-GT-C--CACTC-C-A-GT-A-CGGC-TA--AT---AAT-T-T-T---CCGAGACAACAGG-A---AG--G-CCGC-TCCC--A--A-CT-G-C-TT---CGGTT--T-G--TT-CCGGTT--CT-C-GAGGACCC-TGAA-GTTGTGA-TACGCTTACG----GT-----TATCC--C-AA-CTCT-TC-ATGC---A-T-TT----C---G-C-C-G--A--TTG-AC-CT-GC--GAAG-GCA-G-GAGT--CCCGT-C-C-CG-TC-C---GTAT---TC-TT------GGC---TGG---CTTTCC-ATC-------CCAAGA-CTT-C-G--TGGCT--A-G-CC-T---T---TC-G-C-TATTAGTG-TCT-CA-TTG-CAG----C-A--G--C---TTA-AA----G--C--T---CAT---A-CG-CT--GT-T-TT-C---T-T---T--AA-ATA-AATTCGG-T--CTGC-AG-CCCATA-T--TC--T---ATAG-AG--A-A-G--G-C--G--GT-GT---T-A--TATCG-CTTA-GCG-AGA-GA---A--AC-G-A-AC---T---TTAG-GG---TAG-TG--G-GGACC---TCGTGCTT--CGG-TTGTCGG-A--T--AT-TG-G-T-CATAGA-GAGGAAC---A--G-TT--A-AG-A--TGCC----C--C----C-TTGAT-G--CAC-AAG-CCTGCTGG-A--A-AA--T--TA--C----CCAAAGAAAAC-CA-TTGC-C-T---C-CGTTT--C-TGCGT-----C--C-----A-TA-T--A--CG---------G-GCCA------T--CTT-C---TG-----A--TG--CTTCCT-CGG--CA---G--G-CATA----A-AAGC--G-C--G-GC---C---T---G---CA-----CA-G-CAC----C--CT---A-----A-------A--A-AG-CG-TA--CCA----T--A-C-G-CA--A--AG---AAAG-GGT--TG---A----GC-CCG--G-----AA----TGG---A-A-C--C--A--------A--CG-C---TGG--CAA--C-A-TA---TG-T---A-GT---ACGC-ACTGTA--GC-----TG-T---A-ATAG-G---CC---A-AC--GCC----C---GAT----T-C-------G--GCCC-AAGAT---T-----G--A--A--GG----G-GAT-AGA--CCT---C----C---TC-G-TAGCC--------C-----------ATC---A---T-T------C-TA----A-------T--------A-T-C--C-TG---GAAC-GG--A--------C---T-G-C-GC----GC---T--------------G-C--------GT-CCA-G-AA-C---GC--T-G---A---T-A--GC--GG-G-------C----G-T------T---------AA--CAATA--AA---AC---TGA---CA-TA-----AT-A--G-C---T--G--TTT--G--G----A--AT-G-A-CT----A--T-G--ATCT-T---AG--TGA---G--C--G-T-A-GGAA--A---A--CGT-C---GA--AC----CC-GGG---CA--AG----C-AC-T--TC---AG--G-GC-GTCC---ACT-----T-TCT-TG-CAG---T-ATTATTC-TG-G---TGCGCTGG--TTC--G-A---G-A-ATG-AC----AAG--AGTAGAT---G-----CGA--------T---G----AT--CC---T-C--T---CGG--A-A--T-A-GC--CAG----CA-T-AGTT------A--C--GGG--AACCAC-G--T---A---G--CT-G--C-C-GAC--A-GC----C----ACG--C---C------CT----C---T---A--AA-C-----------A-----A------G-T-----G-A---A--A-G---G----------C-------G-A--T--G-T---C----A----A-TGTCG--T----C-T---A-C--C-AG----A-AA--T-C---A---GTG-CA-AT--C--AC--TC--TAATG------AC-A-G-TA----T-C--C--C-GGC-ACC-A-CT-----TT--G--C-C------C---AC----T----T--TGTCCC-CGTTA-----A----GAC-ACTCCG----A-AG--T-G--C--A-A-G-G-GATCTC-C-C--AA--A-GTT--C--TT--G---G----TG---A--TC-----G---T-A-AG----GG-----GGG-AG-A-CGCCTTAGA-GT-C-AT-A--CG--G--TC---TG--C--ATG-CT-G-CAA---CG---CA-T-C--C-AC--CGCTAGATATCGT-TCA-C--CAA----GTT-GT-----C----CGCAAA---AT-C--T-----TA-TTC---G--AT---CAC-GGGT--G--A-TGT--C-----AC--A--G-C-A--C-CT-G-G----G-G-TCT-C-C-G--GC-C--G--TA-G---CA-T--C--CCAC-GA-ATT-AG-G-GT---GCAT-T-TCAG----T--G-CCGT-A-TACAA-CAC--AA--CGGA--C-G-TAC----C-CTTATC-GTT-AA-T--AGG---A--C--G---GTG-TGTA-CT--AA-GGC-A--G--AGTTCT--ATTC---CGTGCCA-C--C-C-C---T-T-CGG--CG------CTCGTCA-C--GATAC---G-TCA-A-AC--T-A-A-TGACG----GTTACTTT-----AGC-----T-A-GT-G--AGTG-A--ATCGA-CT--C-TG---A-GAC---TT-CGAA--TGG-AC-CG---TG----GTT-C--ACTC-TGAGTG--GAGT-ACA-GT-ACT-A-A-C---CGCACG-GA-GC-CC----GTTT-GCT-C-CT--CC--C---C-A--TACAC----A--G-TT-TACCT--C---T---GG-C--AG--ACT--G--A---A-AA-----A-T--T-AC-G------CT-ACG--TT-GCC--TTTTT--CCA---A-----CC-----C-AA-G--A-GTAGTTCCC-CAC-G-A--A----C---GAC-TC--GTTT-C--AA---C-GCCAAG-CGC-ATAG-T--CG-G---T---AG-CCA-T-CCT--G-------T-T-GG---GGC-CCC-CA--TC-TGTC--A---GATAA--GAA-GCA-----C----G--T---A-A----A-AC-GT--C-TGGT--CC---ATAGGTTTTG-----C-A----C---------C--CAA--CC-C-A----CA--T--G-TG-------C-T---C---CAT-----AAAT-A--A-T--C--TA--------G---CTACCGCGG-TC-A--G-TCG-------G---AGTAGAAG-A---TGAG-GT-T---T-------TG-AGGCC---C-----GC--A--C--CGTATT-AAGG------G-A-AGCAA-GC-A---AT-CG-CG--TGCAC-TT--TC--C--GG---CT-G-C-ACC-GT-AA-G-CT---A--GGATGT-T-GG-T-CATCC-A---T-----GT--CTACA-A--ATGTGTAAC-GTTGG-C--AAGCGC-CA------TCG---TACAC--TGGT-CA--G---GT-CTGTTGTC---CGTCT-A---T-A-GT-T----ATT-T---A-T----A--CG-GAC---C------G----TT-AC------A-ATG-----A-T-G-G--G----AA-CG-CTATG-CTTTT-CAAG-AT-C--CA-AGG------CA--A-G-AATAC-AG-TTGGGGAAGA-T--A-CAGCGG-CCA-C-G-G-T-TTAGG-C----AG-C-TTC--A---T-CTC-CG---GCC--AACA-TC-----CTGCCCTG-CC---GC-CCGACG-A-A-C---T--C-A--A-T--G-C--A---G-G--T-GGATGCCC-GG-TAC---GCGGACTACGATAG---TC-CA--T--C----C-A---AAGGA----------AG-T-GT-AGCAGTTG----AC-GG------A-GT----C-TCT-T---A--TA--TC--AAGG----A----CGA-AA--A-GAG--ATATCGG---G----CTCGG--CAATCA-A---TT-CC-GA--CA---GGCC-T-CCCA---T-G-GA--A-CAT--A--AC-AAA-AATAT-T-G--AGGCAG--A-A-C-C--TATA--AATG---ACTCCTGA-G-AA-G--CTCC-ATGA-T-C-A--CGTC-C--AT--CT-T-AAAG-CC--GCC-C-GA-TGC---GTCTTG-TT-TGT-A--------T-A-T-TTC-T---CCCC-CCAAGA-CGG-TC--GG---TTAA-CG--CGC-CTT-----TC-A-CTG--TTATAA--T-G--AG---ATGTC-TCGG---GGGCTG-T--GACA---GG-A-CG-T----GGC--T---TT-T-T--AA-G-ATAT-T-CA-C------GCCGGC---C--CA--T--AA----CGA-G----CAC---AG-TGA----CCCA--T--GAT---TTGT-TACTC--CTTC---T-C-GGA----G--CTTG-T-CA-G---C-T---G-AC--G-CTT------T-GTGC-T-G-TA--C--C----A-TC-C-C-A--T--ATT-CC--T-G----CT-C-G--TGATCGATGT-------AAT--GG---A--------CCCC-ATA-CT-----CC-TCCA-TTTA--G-TGA--A--AG-GG---AA---AC---GTCCC--ACC-ACT-G--T-G--CGCA-GG--GT-A--CA---CTT--G-C-C--T-----TATT--T-GA-TT---AGA-G----T-C------GC--AGATA-T--AT--G-AC----T-CG---GCG-AGGCTATG-T--C---A--T-C-G--AAGG--C-T-C-GT-GAG-C-C-CA----A-AT--T-GT---AG-GGGCGC-GG-AT-TC-G-AAGACCCAGC-C-AGGGC-A-ACT-G--CAGC-TG-CA-TTC-T----GA----ATG-CA-C--TG-CG-CT--GCCACG--C--GAACTGAC-A-C--C--T---CGCTG-TGTA--T-CT--CG---CCA--A-GT--G-T--C-CGTACCA-AAA--CC--A--AA--GGGGACGTT-GAC--T-C-AA-G---CA--CATTG-TTGA--AGTG-AC-A-GGC--G-GGG-ATC--GAG-G-AAA--CT--AA-AG-TCGATGGC--G-GAACGAT--CA-CTGCATAGAGAATGTGT-C-T--T-GT-CT----ATG-AAGTAGAAC--GG-A--C-C--TCG--GTA--AGTA-TG-C-ACGA-A-C-CAAG----CA-C-----AC-TTG-CG--C---GCAA-GCAAG-GTAT-A---CTGAAC--A--G--G-C-TCT---C-T-G---ATTA-CCGGC---TT-TA-CTTG-CAATGC--CCCG-GGG-CG-GTATAAC-A--CCGGG--GCC-ACGGAGC--GCTTTGTA-T-C-TA-G-AGGAT-T-CC-AT-A-GGG-CCGA-GTCTCAATTTC-GCTCTTCGAT--TG-G-AGA--AC----T--G--A--GG-A-T-AATCTGATG-CATCGCC-TGACCCTGAA--CG-----GG-T-T---A-----CAC-TGAGT-A-G-AC--GCAG-AGAA--CGGGAC-T-AT-AG-AAGA-TC-GGCCTT-CGCCG-G--G----CT--GAAGAG---TT-TG-CAAACT-CT-GC-C-TA---GA-CCAT-ATATT-CAGGAGTTTCACCTCT-GG----GGGAA-G-G-GCGGG-GAGT-AC-TGAA-ACAC----T--G---C-TTACATAG-TAG-A-GCTAC--ATCCGAG-A-G-GGATTC-AA-TTCTTT-TCTAG-TC-C--G-T-AT--A-TAG----G-C-CA-A-TA-G-G----G--TTCGGTGA-GTA-ATTT--G---CATAGGGAAAGCCAAGGTAAGTTA-GTTAG--AG--T--C-----A---T--C--TG-CT-A-TATC-GA-GTT-A-A---CA--TG-GTTC---C-----CA---TT--TCCA--T--A--AAAC---A--G-C---A-GA--CGGC--GT--ATGA-AG-C--CTAC--TT-CC-ATT---G---GAGC-TA--TGCAC---TGA-A-TGTTT--C-T----TAAAC-AGGCG-AGAGA-----AG-C-G-AGA-TC-G-GA-GT--GT-A--CGTTA-TGATAAG-GCA-AGC--A-T-TGCGGA-AAC--ACTAAG---GGG-ATA--GTA-GT-CTC--TCTAA---GTT---C-T--T-GA----AATAATGCGT-T--TGTT-T---TCCGAAGCTTGTCCGCAA-C-G--CAA-C-GATGAT---G--C--TCAT-G-G-C-T-C-GG-G--GTG-CCAGCGATT--TGACGC-CGT--G-AA-TAT-CAGAG-AAT-CAAGTAGT--ACAGAATTCTCT-GATCT-GGG-CT-TC-GGGCGT-GAGT--C----A-T---CG-AC-C-C-C-CTTT-C-C--GAG-GGT--A-CAAT---CC---AAC-G--T-GGATTCGGTT-GTC-CA-AA-CAT-TGAAG-AT-A--TACTG----A-AT--TAT--TTA-G-AGACGAGT-TGG-CC--AAA--CCCA-G------CC---G--TG--G--GAG-T-A--C-TC-CA-GA-T-T-ACG-TA-C-C-T-AC--CGTTGCC----ATTAC-GCC-GAA-T-A-G-GC-TG-------A--G------CCG-T--C-A-T-GA-A----CTG-A-TT--TG--GCGAG--AT-CA-TT-CCTT-ACGA-AG-GGCT-T--A--TA--TAT---A---G-A-G-C-CG-C--GCCG-A-ATGT-G-A--T-AAGTGCCT-C--TAT-A-A-C---C--T--TCATAAAAAC-A------GAAAG-A-G-ATCCG-AATAGA-A-G-AGCCGAAG-CAGGTAG-CA-GCCT-T-----GT---G--A--GG--ATT----C-A--TTGA--TTTA-C----ATGC-A----TCT--TAAT--AT--AC--G-C---C-T---G-G---T-G-GTTA-A--C-T--G--A-C--C-----TC-G-CT--CTA-GC----T--A---CC-T-G-T----T-TG-T-TGC------TAGTT-GCAGTG-----AT-G-A-TTT-TCC-GGAGG-GAGGATCGT-GTGCT-CCTGC-GGTCCC-C----C--C--C-CA--A-TCG--GT--C-TAC-CTTAG-CTAT-AG-CT-ACTT-CAG-AT--TGAACAA-A-CGG-C-GG-TC-CCCT-CC-CGATA---C---CG-TCC-C-TAC-C--ACC-T-CC---GTC------TCC-----------GAT-AA---TG-ATCG---TGAA---A--A-C-G-TAAG-AGCGTTTAACA-ACTCAGAAACCGCTTA-G-G--C-ACC-GCGCA-GA---ACC-CTTTG---CA-T-CCGC--CG-GAAG-GT-G---CA-GA-C--CGGA-G-TG--ATT-ATTAT--TG-CCT-A--GGGG--AGC-TTGTTC-TG-CCG---TACCA-GT-AAT-AT--AT--G--C-CGT--AT--ATC-GGT-CAGGA--CCCT-TT-GCTGCA--TTCCG---C-A-TAGC--G-CGCCCC-CCCG-TGGA-------T--T--TGA-CTAGTCCT-CC-AGG-C-GGC--T-C-TGA-CCTC-ATGGT---A-CCTC-GGGCCTCG-GGAAGTAGTTTGTTCCC-T--A-A---GTAC-A-G-C-T--G-A---T-A-A--TCA--T-G---TAC---T-GC-A-A--AAC-C-CCTTTTG-----GT--G-G--TT-TGCTAC--TCCCCCAC-G-C-GTTTGCC-A--AA-ATT-AA-ATACCAC-TCA-TG--TTT-CA-CTTCA-AC-G---TC-CGC-TGG-A-ACATGATT-GG-GG-G-TT--AT-CG--GGCAT---GGTTAG-AAAGC-ACGG----G-C-AT-TCTG--G----TCTCCTCTG-CGAAGCT---TG-C-T-GGC-GGTGGT-A--C-G-CT-GAG-AAGA-----A-CG-TT-CT-G--AT---T-T-GC-CG--GG-GGT-TAG-G-CGA-CC-TGT-TA---TGG---AGG---GG-C----AC--TCGC-TATAA--CT-G-CG-G-G-G-CG-----T---CGG-GT---GG--TTT-T-CG--G--C---CG--GTA--T---A---T---GGGTCT--AGG--AT-TA-GC-AATC-AG--AATATT-T----C--T--G-GC--GT-TGCCCG--CT--A--GAACAAC-CCACA-A--C-GAA--C-T-CA-AG-C-TCGCGGCG-TTGTTGCGCACATA-A--GGC-TGA-TGA-GT-CCG-GCCAGAAAA-CGATCT--G--TG-GTTTTT-A-CTGCGT-ACCATT-CC-CC-GCAC-TCT--CG-AAGT--TCGAGTA-ATC-T--GCGA-TC-GACTCGGGGT-A--C-TTC--TAGACTC-TGC-G---GA-GTCCTAA-T-TCG-TC--ATT---A--CA-TG-GA-TCT--ATCGCGCT--AA-T-AACCGCAC--ACGC-ACTG-T--GAC------AGAGG-ACGA-AAG-TGC-ATAGC-T-CTAACC-GATA-CT-TGT---T-AGC--CC-TA-AT--G-GGG--TGA-TCT-TG--TC-------A-C--CTAA-G---TGAGGAA-----AT--AAC-CG--AC-A-AC-G-TC-TGTCTA-CCC---T-TATA-GCCA--TG-TCCC-CA-A-TA----T-CATGT-GATAGAGGTG-C-TC-CATA-AGAC--G--T-GC-T-ATGCA-GAGAAAACTG-GTACC-AATTTCCC-G-GTGAAA-ATTCGAGAC--CCGCCA--CTT-G---TCT-C-AGGT-CT-CGGAG--CGCAATGCAA-C-A-T--TAG-TGGTT-CTTAATGG-G-ACG-GTGGT-CT--ACAGC-G-G-A-ACTCC---AATA-ATTG--A-CGCTTCG---CAA-CGA-GC-TCG-AGCA---TAA--AGATAAAG-CA-ATA-CT-CGAT-GCGTA---CAAGTTG--AC-CA-TC---TG-GCCC-TC-TCTC-GT--C-TAGGA-C------A-G-GACCAT---A-ACGATCGG-CGGTGGCAC--A-C--TGA----CTCC-ATTCA-GAGG-A---C--CCGAGCA-TGCG-T--CCAC--CCCTT-C-GC-A-TTA-G---A--TC-T--CCCA-CCG-----TA---T--G-A-T-AG-T--T-G-GGCGAGCACAAA-G-ATC-AGT-GG-A-ACCCGAA--AGA--GG-GG-GG-TGCGACT-C---C---CGTG---TCAT--TTC-G-T-T-GATCA-ATAG-TAT-AT-CTT-----C--G--TCACCA-T-CTGA-CG--GAA----C--G-CTTCG-T--CGTC---G-GT-C--G-G--AAGG--T-C-T-TC---AG-A-C-AG----T---A-TTA--TAG-CCGCT-T--G-CG-A------AC-G--A----TTCCC--TCT--GTG-TA-T--A----TCCC-GA-C---CGAG-CGCA-CC--GG-GCAAGG-A--GC--G----A-CCG-T----C--A-TAG-A-CAGCCC--AT-GA-A--G---G-----CCCAA---G--TG-T-G-A--C--GTAT-TA---CG--TTC---A-CA--CC-GG--T-C----CGT-C-G-CT-A-------T-GT---A-CCCT---G--TTCT--TAT-C-------CG--G--AG-T-T--C-TCA--CA--A-G-----CC--CG-AC-C--C----T-GCGTAA--CC---C--C-T--G-AG-T-G--AGCT--AAC--C-T----C-T--AT-G-------TGCCG----TATCGC----T-T--AGAT-TC-AC-G--GCGGCA---GA-GT---GACGA----A-----C-A--GT-CA-ATGAAA-T-AGTACGT-C-G-TAAT--CA-G---A-GAGG-ACGTGT--AC---CAAGAG--AACGG-C--A-TCCGTGC--G--GGC-CT-CATA-GAGGGAATAG-TA--G-GCAGTG-TTTGCC-GAGT-GA-----C-CT-CG-AGGAAGA-TT--CGGAG--AGTTC-TA-TCT-TC-G-GT-AGT--GG-A---C--C---AGA-C--T--ATG--T---T--T-G-T--C-CCGG-G-CAGGG-TTA--T-A--C-CCCAG-TG-GT--TC-G-AT-CGACACCT-TCATCA--A--C-GAGCTGT-GCG--C-G-CGGGC-A-TG--G-CG-A--A-A-G-GTCG-C-GC-CC-G----CAAAT--CA--A-TTCTT---CT-TA----CC-AA--TT-TAT-A-C--TG---ACGAAAT-AGTCA-GACGT-CTT--C-CGCATCCTG--GGATCG-C-CG-TTC--AG-ACT---T-T-AGGT--ACGAT-C--CAGTA----CAGCAC-GA-TGG--C--C--GACGAGCG-C-G-G-AAAA-T-TGA---AG-C--GAGGT-A-G--ACT-GTCCA----CATAG-GCAGC--T-T-G-CCTGTG--T---CG--GTGGG-TG-GGA-T--CT-CC--C-ATCTAGGG-AC-CT--ATGGT---A-GGTAG--A-CA-A---TAGG-ATGGTGAGATAGCGC-T--GGGACCT-G-T--T-CTTT-TG-G-TT-TGC-ACAT-----G-AC--A-GCC---TACGGA-GACC-GC-TG-A-CG-A-C--ACGTCAG-GC-ACG-GT-A-A-G-A--T-----CC-A---G--A-TCT-CGC-G--C--TCAACAA-AG-ACG---CG-ACGAG--ACCGTTG--T-GCTG----AA----CCG----G-TA-T--C-AGC-C--T------T-TTG-CAC-TCT--CT-ATGGATGGG--G--GG--C--TACG--CGCTA----T--CCGT-GCAT--GAAT-GGA-AA-GCC--GTAGCTCA-TCT-TC-A-GGA-ACC-TA-G--CTC-AGCC-GTAG-GCTCAT-TATCAAGGCAAG-TCC-GT-G--CT--C-C-GG---G----TATGCCA--C-C-GACG---CCC-A---TA-A--GC--C-G-GAAGACA-AT-GA-T---GCTC-TT-TG--C-C--------C-CGATT-CAA-GCCT--C-TCTCCC-CGG-C-CA-AG-CTTA-GGA-C--C-G-T--AGTTT-A-GTCGACA-A-AGC----TGGGTCC-ATC-TTAT--ACCACGGTCGAGC-AAA---AAT-TGA---AGCTTTGC-AGG-CCCAGAA-CG-TTGT-TT-TGGGG--TG-A--AA--CG-GCAT-CATTT-TTG---TAAG--T-C-AC-CGT--AGATTTCTA-C-ACTGTGTGAA---C-GCACG-CC-ACGT---GGCGC-ACA-TTGAA-TT-TCGGCCC------G-C--GTC-AA-TA--AC-C-A--T---A-GG--A--T----GG--CG-A--ACGTC---C-TA-G--A-GCGT-G--CTGTGA-ATAAGG-C-T-A--T-C-AAAG-G---T--A--C-CCACTGTCGCG-CT-T-C-G---T-TCAC-CGCAC-CCGT-A-TC--CT-AC----ATT-A--CCA-T-TCC---GTATC-A-----A-G-AA-G--GTAGGGA------C-----A--G-CTC-AGT---GG-G-T-CGC---CAC-TG---CG---CA--GCTT--CAG------GATAGA---A-A-------T--AG-A-AG-GGG--CCTA-GTGTT--T-A-GTGGT---CATGAAT-CAAGT-GT-CGGCGCC-AGCAGTG-GTTC----C-T---AC---T-TGCAGGAA-T---GA-G---A-G-CT---T-TCT--CA--AT----T----T---G---GT-TACA--CC--G--AT-CG-TGG--CGAGC--A---TCC--C-TG-T-AG-----GT---C--CGA-GC-A-GTT-TTGTG----CT-GTGA--GG----GAC--TAGAG--T-T-AG-GGAATA-C------CACCT-C--C--AG-CC-A-GC--G-AT-CG--A-T-TGTC--T---T-CAGG-CGGTAT-CC---AT--G-G-AAGTA--CCC--A----AAT--A-C-GCC-GTGC--ATCCCC--CT-AGCACAACATTACG----TGC-GC--AAT-TGC--AAG-GAG-TC-CCA--CC-AC-ATG----GG---TGA-GGC-GACCT--CG--A-A--CA--A-GGG--GAA-TT-AG-GCT-TT-TTGTGG--AACTCT-G-C-G--ACT--GAA-T-ACC----GG---GA------G--ACAGA--G----GG---TT-TGA--G--G-GG--T-TGA-G---CTTATAAC--AT--TA-G-CGA-T--TA---GA--------G--G-T---G-AT--T--C--GC-AA-GTG-C-CGAG--T-CCCAG-AA--G-TT-C-TT-----AACG-GTCA-A--C--T----G---TGTC-GAA-C-G-G-G-CC-CT---GTCT-G-T---A-AG--AGA-GC--C---AGGAA---GAAACAA---GGT----------TGA--A-GCC----CA-G-AT----TACA--CAAC--CT----C---ATAAG-TG--G-C--A-GT-TCC-C-TAAA---AG-G-G-G-C---GC----G-A-G-T--A-AGAC-AA-GCATGCGAATAAATTGCA---A--C-C-G---C--A-G-C-AA-TG-C-C-AG-GACCGGC---A--T--G---CG--G---ACCTCCAATCT-CCCC--C-GG-CG--AC-------CTT-----GA---CA--T----C--A--G---AG--TA-A-A-A---G-A-T--C--GGA--C-T----C-----GATACG-A---GGA-G--------T--T--AT-G-C-CA-G--C-G-AA-A-----AACG----GATTCT-A-T-C-ATA--CA--A-GTT------GACA-TCTC-GA----G-A-T-C-----TG-TGG-TG-CC-C-A-A-CC---ACA----G--C--C-T-TTT-A-C-T--AGGTCGAC----------GCA-C-CATAA-A---CGAGC-A--T-C-CT---T--T---TA-T-C----G---CAGA-G-AG----TCG--G-C-A-GA--GG-CT--TCA--GT-AG---T---ACG--G-AAACAGCA--CT----A-A-A-CGA-CAT-GTG---TG-A--GTTG--CT-AATG-AGGAAT----AGT--GGG-CGG--T--C-AT--A-T--T--TG-A--ACAAGT--C---CTTA--GGC--CTT--TC-GCTTGA---AA-GGCCCGG------T--TATCGC-GCAA-T--TG-T-CTAGGCGG-A-GG-TCC--C-A-CGTGGG-C-AA-G-----T-AA--A-TAC-TCTTA-C--GA-A-A----------GAG--GTG---CTTACG-A-A------AT-A-GT--CCTA-AACT--GGATT-GTC-T-GAGT--ACT-CA-GT-CAA----A--CGC-----TAAG-G-C--A---T----G-CG--A--T-TT----G--CC---A--T--AGG-G-T--GC---G--A-CCG----------A-------TAGA------TCC--C---A--GA---A-T--CC--T-T--G-T--TACA-C--CT--GCCA-----G--ATAC-CCTGT--C-G-----TA-C-----C-------CG---AA--G--AG--T-----G--CGG-GG-----GCAA-T--G---C--GCA-C-GT-AA-A--G-T---GGTA----C-TT---G-------T---AC-A------AC---TT--GTA---AG-----T----T-G---T--T----TCT--G--C--G----GA--TA-AAAGCGT---A---ATAAA-T--C----C-A-AA-CG--G--AA-CG-A-A---A--AAA-ACCT-G-GGTCGGAC----G-AC-CG-AGCC---T-TG---GT-------GCGGC-T--A---AAA--AG--C-GA--C--C-CT--A-ATGGG-GCGGGCGGC-G-C-GACC-T-G--T---T----GG---AA-A-AT---CAG--C----------AA---GT--CAA------T-----CT-----AC---TT-T---G-AGG-GTTTCTCT--GTAAA--AC---CCTA-GC-GTCCTC-CC-AGA-G-C---GTGG-GTC----G-AG-C-A--GGTGG--G---A--AA---AACA--AA--GT--A-CT--GGAT-TT-AAC-T-GT-T--TCG-CA---GGG-GCTG---C-A--G-C--C-AAA-A-TGA-ATCCCGGAA-A-CTCG-C--GCT----CGC--AAC-CTAT---AAGG-G--A-C-A-A---CGTT-C---A-A-G-T--T--GA--C-TAGC---CTA-ACT--GAG-TAGATC-CC--C---TGT-AGAA--G---T--TC--T---TGGGAACT--GAC--AT-CT-CCTCTGTAGCCAG----AC--AAC---A-G---CT-CGA-G--GA-GTGA--A-CGGCT---GAACT--CA-T-GCC-AGA-----CAGCC--ATGGTCTAAT-AGC-CGA-TCG-GAT--TCTTTA-A-T-A--TGG-G--------AAG-AT---GC---C--GG-A-AA-T-T--T-GG-GT-A--AGAAATCC-C----AT-C-GGAG--CC-TAACGGGC-G-ACT-T-TT---G-A-AT-C----A--GC-ACT---CT-T-T-TT-TTCC-TC-TAT--TT-T----A----GG--T---GC--CA-A--------AA--G--GT--CAG---A--G--CA-GT--C-C---A-AC-TC---T--CAG--C-CGCCGGC---T-T-----TTG-G-T-ATA-TA--CG-TC--TGACTGCACATGGCG-C-AAAGGCT-GGCA-A---T-CACAC--AGC---G--T-C-G-G--A----T-------TTC--CG--G-G-T--C--T-----CAC-TTA-ATCT-A-CCAT-CGGG--CGGT-GTTTTTCC------TACAACC-CG-G-TCTTCTCG--GTTGC---CTTC-G-G--A--TGACTGAGCG-ACAC-AG-TCAACTATAAC-TGC-ACG-AA--A--ACG--GA---A-AC------CA-G-T-AAT-T-AG-TG-GGCC-G-AA--T----C--GT--AC--T--C-T-GC-G-ATCA-C--TA-GC-AATCAAATA---AA-CCGGC-CG--A--CTGG-GAT--G-GAA-AG-G--GA-AGACAG-G-TGG--C-GTTCTA--T-G--GT-ATGA-GCAAGCGATGGG-GC----G-CAGGGTTGC--GGATA-C-C--AC-ACGGTC----T-TATA--C--AAGC-CCATG-AT-C--TTGAC-G-ATTGC--GCGG-CT-ACAT-G-TTCT-T-GGA--A-AGAC-GGT-AGGACG--ATGT-TGTAAGA-T-C---CC-G--C-A-C--GA-A--TCTAAAGAT-CG--CGTG--CACAGTGGT-TG-A-CCTGGTT--CT--GCT-GT-AC--TT-CCGTC-GTG---A--TCT---T--GA-GGT-TGA-GCGTC-GCGGC-T-C-TGAT-TCG--A----G-GCTGAG-CC--TA-G-GT-G-T-TA-CGAT-AGTT-GCA-TTGTTACTCAGGAGGTTCT-TCCTC--TGCCCT--T-AA--TGTAGCC-G-A-CC-AC--CGAA-GTTT--ATG--A-TTCCACCC-CC-TC--TGGGGA-GTAGG--CGTGC--TAATAG-GG--AGG-TTGAGGCAAC--GCGACA-C-----T--CCGG-TGA-GC--CG-TTGTAA---G--G-T-T--C--TTT-G-CCA--GGGCGC----AAC-A-G-T-TC-GA-T-C-TG--CCC-GA---C-T-AT-ACAG-AG--ACAGC--C--CG-GCTAAATGA-----A-GA-GCTCGTTG---TT-CGC-TCTAAG-TA-GG---GG-G---C-TCCAAA----T-A-C--G-AAT-G-T-G---TC-C--C-TGT-----CG-ACG-G-T-CTA-G----GT----------GCCTCTAT---CG--AGCAG-AA--C-GT--C-CCCTGC--TC-G-T---CT--T-CAG---AAT-GCG-C----GAA-GC-TCGA--TAT-AAG-----C-C-TGC-AC--T--GC--A-ACACTAC-GGG-CGCT-G--A--GTGT-TC--TA-GT-TAATTT---GGGGATT--T-A--TTG-T-TTGG--TG-C--TAG------CCG-AGTTA--G-----AG--A-TC-A--CCTG-T--GGGT-CGAA-G-A--G-C---CAC-GTTCCA--TAG---T--AAC---AGA-CAT-CC-GTAA--C-C-----CC-A--ATGTTGC-C-AAAT-C-T---TGC-CAGCT-CG-TG-G-T---GGG-CTGCAT-TG---GAT-AT--C--T-ACTG-G-TGT--C---GA--GTG-A---CTG----T--GCTT--CT--G-GC-GGTC-GC-CCA-ATCGG--T--G---TT-CC--GG-AA--CCGAA-A--CC-G-TT-T--GCTT-ACA-G-CTTAGG--CCAGG--ATT--T---CGTTGACAGGAT-TC--CCC-----A-CGAT-A--TCGT--ATACCCGTAG--AGC-TCTC-CG-TA-GAGTTTT-CT-TCCT-GAAGTATGC-GGAGTTT-G--C-CC--GCCCCCTACGA-AAGT-TCC-TGAACC---CGGT----G---GTAGC--CCC-TGCAT---C--C-AG-C-AT-CTCG-GAAG-GA-GC-C-CCAAAA-G-TC-G-AT-----T-T-T-C--TCC---CA--GA--T---CC-TA-AAG----T-CAAGTGTCG--CTT-AC--AT-ATG--TA--A-ATG-CGG--CA--TGCATAGCG-AC--CC---ATCTAG-C-AC---T----C-TT--AGTTGG-G--CTTCC---CTTGTC-TCTTT-TAC-C----TTCA-TG--GCCACC-TT--GAGGGTTTTGGCC-C--CA--AG-T-CTGG--G--C-A-AAAC--A--GC--C---G--CT-T-GGAAC--AA-CG--GA--CGCCTAGC-G-TGT-C--AGA--C--C--AT-----GAC-G--AGGC-T-TACACGGC-GTGCT-G-CCAACCGT-A-CAC-GCATCTCGTACGC-AAGT-CTC-G-AAATCGA-A-GGG--G--TTA-CTAC--CA-A--G-T--C-T-C-T-CCTAGCGA--AT------G-----A-TGG-GCTG--AT--GC-TGTC--ACA---TTAGCCTTT---G--CCC---T---CTCGG-GTAG-GT---A---C--CCTGAC-GC-C-CC--AG----T-AT-CTC--AAATT--GTGAA-CTT-A-CCTACGTGAAAA--TG-T--GT-T----G-AACG-AG-ATGAGAAAGTATA--CTCATAGTACACA-TT---CTG-TTTC-CAG-T-AGG--T----CACATC--T-CA--GGGAAA-AGGAAA--TC-T--CGT---AG-A-G--G--A-GG-AG-TTGCCGTC---C--G-A-AACAT---TG-TTTGTAC--GAGC-AAGA-TGAGA-CC-TT-GCTGG---GG--CCTTGG-G-A-GTAGG--C-CTC--A-TCAGCGT-CA-T-T-CT-AT--ATC--A-TAA---GA-TA-TCGTTCT-TCTT-TT-CC-AT-C---AGG-AA-GG-A-C---GA-T-GA---A--AGACAG-TG-TA-AT-CAAA-GT-GGA---A--C-C-T-ACG-C---ACGC--G-C-GACG-T-AG-AT-TAT-AT--CC-T--TA---CA-CC--AT-AT---AC-A-CA--TTCGGGGTCG-T--AA-G--TG---AC----T-T--GGGGG---CAAA-T-GAC---C-AGA-T-A-C-C-G-A-T-T-T-CCT-AGCGCGTTA-CC--AT---C---CC--CG-GCGT--TGGACGT-CGCAG----C-TTTG-TA-AT-GCGGG----GC---TG-A-T---C--C-ACT--A--TGTAG-TGT-AGCT-TGTCTT-CACCCATGCTGGT-CCTGG--GA--AA-AG-AAG-GG-TGG-ATAAA-TGAT-ACG-CCAT-G-A-CAAAA-CA-GC-TGGGC-CTCC--CC-----GGA--GC-GC-GGA-GG-GGGT-CA-TC-G----C-CCTA-A-CCGG----AGGACA-TC--CG-TCTCG-T-AGG-CG--TG-ACTA-G-AT-T---CGGGC-GCC-A--CA-GTG--ACA----T-CGA-T--GGTG----C--C-CCGC-ACTACAACTCGA-GACT-A-CC-CTCAC-GT---TTACCC--CGC--CG--CTCCG-TT--GG---TATT-GACG-AATGTCAGAT-CGAG-AG--AGC-CGTGT--GG-G-AA--CGGAT---CAGCTAGT--CA-G--T-G-TCACCGC-GCAA-TAGCG-TTT--A--CTG-C-ATCGGC-TGCTC--GAGCTA--CCGCTTTTG-T--AAGT-TG--TA-C-CGC-TGAG-TTG---GC---A-------CA----GTAG--G--CCGG---G--GAG-T--A-GCAG-CTTTTGCGAC--AGA---A-AGTA--GCCGGA---T-ACCTAGACTTCC---ATAACATAG---CAAC-AGA-CTATA--GGG-C-TTAT-TCCTACT-CG-T-CC--GT-TTGTTTA--TTC-CG-C-AATCG---GG-GC-T-GG---TATG--ACTGTAA-T-G----TA-GATTCGCTTTACGTTA--G--CC-AC-T-C-C--G-G-A-TGGTGA-GAACG-C-T-CATCTGTAA-A-T-CCGG--GA-AGATC-GT-TG--C-A-CAATTGGA--CGG-T-AG----TCGT-CCCA--TC-C-A-CA--C-A-AAATGT---GG--GGGC--CGAT--AC-A-CCTTAAG-AAA-TTA--A---AC-CT--A-TCA-CTGCTC---C--CA---C--CCAA--G-C--TC-GA--A----CA-C-A-TTGG---CTCCGCTATTGC-TT--A-C--TGA---AT--A--CG--CTC--CAT-G--T-C--CA----GAAGA-TA--CAGT--CT--CGG-ACC-----TT--CT--C--AATTT-AAG-TAGTAATTCGAGTCG-GCT-GTTTC--C--ACTGACTTCC----TA-A-AAACC-AAT--AA--AC-G-TG-GATAGT---TA-AAGCTC-CTAACT---A-GAT--T-AC-ACAG---G-T-C-TTC-GTT-ATGTG--C-T----T-C-GGTAA--G--G-G--CGCCCGGCTGGA----T-AG--GG-TC-TCGGTCGGAAGC---TA----G-AACGGGC---CTC---C-C-CC-T-TG---AGT---G--TCC-TGCC--C-CCAT-GGC-C-GTCAAA-C--C-TCGGCG--ACCAGTGCAGGTAAT-A--TCGT-ACGGAATA-T-GGCC----ACGCAAGT-TA-CCACAAA-CTGAT-CGTC-T-A-TCGAACC--C--TTAAGC-GCGTAG-A--AATCCTAG-CC-GC-A----TT-GAAAGCG-G----GTA-ACCCCTTT-T-CG-CGATTG---TCA-G--ACA-AA-T-CCCGAA-CG--CCCCATCGAT--TT-C--T--AA-A-CGGTC---A--A-GAAA-C-TAA--GCGA-CGGC-CCT-A-TC--TG--T--CT-T-A-G----A--TA-T--T-C-GT--A--GA-GTCT-CC-C---CCTG-AACTC-TT-CT-AC-T--AA-GA-CTGTC-TT-CA---ATA-CCCCT--G-GC--CGCGGGATG-CA--CT-G-GA-A-A-TA--TAA-T--A-TCT-GA-G-GT--AC-CA-CA-GG--C-CT-C----GA-GGTGG-TTTGC-TCCA-AG-GA--G-T-T---CCCGGG-GTCCGG-CT----ACTTT--AGGTTC-GC-TG--C--CA--CCAGGTCCCTCG-TGGTC-CA------T-GTGCG-GCGCTG---CG-GGCTCGAGGTC---T-TGT-GTA-A---AC-CGACAACCA-T-AC-G-GGAGT---T-TT-TCTTTC--AAACC-CGA-A--TG-G-GCC--AC-ATTA-A--G-A--A-A-C-CTC-T-CC--A---A----CGAG--TCAGCAT--T----AATA-T-T--CTC-CATG-GT----CG---TT-A-AT--AGG-CA-TC--C-G-AG-TTCC---T--C-TC-TT-T-A-ACCTA-C--G-CG--C--T--C-GC--TT--T-AG-GC-ACCAG-CC-C-AT-TG-----GA-CGGCC-TT-A--TA---G-CACGGCA--T-T--GT-A--TC-A---GTCCT-GCA-CCC-CAG-A--TAGACC--ATAC---TG-AA-G-ACT-TTA----TAT--TC-A-CAGGCTA-AGGTCA-AAAAAAT-CCGA-A--CGG--AGTCGCA-C-CCTTT-GCCG-GC--CAGTCAACA-GCTG-CTGG-GG--G-G--C-CAT-GA-ACTCCC--C---CG-CCGCGTT-GATA-AG--CAG-GATT--TC-CTGAAGTT-TTT-G-CCAGCGAGAG--CC-CGG---A-CC-CCA-T-GCTCATC-ATA----CTG----G-CT--A-ATCCG-G-CACC-C--GAC-TA-A-AC-T-ATTTC-TG-T-A--TCTTT--ATT-GA--GT-ATAA-A---G-A-CCCTCCTAA--AT--A--TG-TGG-A-CCCCTG-CTTC--CG--G--GCC-G-ATTA-TACTGAT-----GTCAA--GGT--A--TGCA-T--T-CTT-T--ATGCAT-GA--GTG-GGCC-T-T--CTGG-TA---GT--GA-TG--CCC-T-AT-C-T-GT-GGGTGA--GT--G-GCTG-A-GCA-G-T-AC-TTCA-AACG-CC-T-AC-ACTTC-CCAG-AT---AG-ACA--GATCC--CTTA-C-C------TTATAA--CA-C--G--G----T--GG---A---GCCTGTAACCAA-TT-G--A---C-TCCA--A-T-A-T-TC-C-TGAC-TGGCGCAACAAT--A-CAC-A--GA-TCTCCCCAG-GAGTAT--GCT-AC--CAT-A--GAACACC--AT---T-GG-TT--C--CG-C-CT--GAGGA-TGTA-G-GTCT-A-AACG-CAA-CCC-GGCT--C-T-A--A---ATTTATT-TTGTC-A-CTT-G-CCCC----GGATTG-T--AC-CCGA-TGC-GC-GCG-AT--G-A--AG---TTTG-AA-CAG-G--T-T-ATA-T-G-CG--ACGAT--AGGAG-ATG-TCGTTT-CC-CGATCCACC-AT-AT-TAC------C--GA-AC-CTA---AC--CTCAT-C-----AA---G---AAG--GAC-TAAG--CGG-C
>SRR349947
--GT-T-A-A-AA-CA-----ACG--T-CA--G-------TTGC-G--C-T------AA-T---TTG---GTT--A-----C--C-ACGTGG----CCGAAGT--A-TGC----C--A-AT-AT--G-C-T-TAT-AA-CGT-AACT--G-T----GAG------AAT-T--G--A-G--ACT-T---C-TAG---AGTTACGACGAA--G--TAACC-GC-CT-G-C--G--TGGAACGAAAGGCTT-GCC-TT---C-GCG--G--G-ACC--C-TTGG---GTT--C--ACTATC-T-CC---TA-TAA--TACCA-T-C----TGA-----GCCTTAG-AAA---AT-TTG-ATGA-A-A--CAC---TTAT-AGG--C-G--G-CGT---CTG-TATTGG-T--CT-GTGTC-AACGA-C--T---AGG--GTC-TCTC---G-------A---GC--T-TGAT-T--CGAA--G--T-G--T--TGC-C--GGCC-T-C-ACG--T-GGAAG---C--TT-CCAC-A-G-A-T-TTTCT-GAA--TG--C--T-ACACGAAC-T-GG--T--TC-TC--CGCAGTCG--CGCAA-T-A--TTC-C-AG-GC---AGC-GCCC--AGTT--TG-TCCAAG-TTAT--TCGG------TT-AACGTGC-GTA-ATAT-T-G--CT---C--G-GAC-T--C--GGCGGCAT-GG-A-CTCCGGC-G-TC--GGA--G-TA-CT-TT--C--A---AG---TC-GATG--CT--ATTTGG--C--T-CGTGACGAG-AATTTA-CC-TG-C-ATTA--CATC---G-----TC--C-GG----T--GAG---T-TT-TATGT--ACT---C-GT----CGT-AA--AG-GA-------CCCGGTC-ACGCC--AGT--AGTT--C-CCGCG--TATC---TG-CC-T-GAGC-AGG-C-CGGA-GCG-AA---G-C-CGGGA-CCC-AAG---AG-C-C----GGT---C-ATG-C-CT-TCA-T-----CAAAA-CTGA--T-A-AA-GG-CA-TA-AG-----A-TG-TT---AGGTCAA-AGAT-CT---CC----G-TAAAT-T-C-GA--GC-G---TT-TGA--GATT-T---TAC---G-GA--CT----GT-G-C---GG--GTGC-TG-GCTACAACA-G--G-GGC--CA--AAGAG--C-G--CTCG-CGCC----CG-T-GAAA-CG-C-CAA--------GC-CA--G-AA--G-GG-GTACCG---GT-TACT--T-AG-----ACC----A-TATGAAG--CCACA--C-GGC-GACA-G--TCCT-GGGT-A-G-----AG---CCGTCA-T-AAT-GA--GG-AGC----CTAGGG-TAAG----G----CCT-CG-T---AGGCCGGC-CGCCTAGT--CC-GG-G--CT---AGGA-CT-AC-AG--GGGA-AGT-CG-ATCCAATATA-AATG-CTGG-C-C--A-G-ACCC--AGTA-AGTAAA-C-G-TGA-T-CAT-AACGG-GACTC-TCAAA-TA-TGTT-GATG--A-A-G-GA--A-A-TAT-CTA-AA--G-C-A-C--AA--CA--T----CG--T-T-C-TGAA--GG------TGTA--C-G--TC-T--T-GC-CAATGG-ACACGC--TG--TG--A------G--GG---AAC-G-TG-AAACAGCCG--CA---A-A-G--A-C-A--GAG--AAT-GT----GCG--A-AA-GG-CA--CTT-A---T-ACGT----C--G-G-A-C--GA-T--T--TC---GT-T----ATTG--CTT-GGAT--TCAC-CG--A-G-A-TA-GCAG-TGAAATG--CA-GGT----AAT-CACC--T-CCAAAGG-A--CT-T--T-GA-AA--CCA-G---CT---ACCGCTTCGAG---G---ACC--CGAAC-T---ACCAGCA--TGGCAGGGA--AAC---TC-ACC-CCA-GT---AA-AAT--T-ACCCAT---CAGCTA---A-CACG-CAATCCCT-AGTTAAA-AAG-G--T-A------T-CG--T-CGAA--TTT-TTCG----GTCTCT-A--TAC--T---TGT--AATT-GA--ATATCGGC---C-G--GG-CT-GTT-A--T-AG-CGG--C--AGTT-GGGCATA-G-T-T-T-----A-T--A-T-A-C--CCTTG--TAT--A-C-AACAG----AAAG--G-TCA-G-T-CGT--A-T-----T-A-CT---T---A--TGTAG-G-C--CGG-A---CC-GTGG---TT-CCG--CC-AG---GTG-AAGGC-G--T-C-AA--AA-G----GC-TT-T-A-----G--TGCGATT-T-GA-T-TCG--T--C-AG-T-CGTCCAAT---C----T-A-TG-G-ATT---G--A---C-TCGC--GC-----GG---GAC---TTAG-C-AG-T-G-T--T-G-AA-TAAGAAT-TC----CGTCTAC-C--ATAGGAAC--G-CACG-AAA-ACTCGTTA-C--C-CCGGA-A-TG-A-G--CTG-AA-A-C-T--G-C-A---CAAGTCAGGGCTTA-TC--CC--G-C--AT-GGTATCCGCC--CAATACTGTA-T-G---G-ATG-GCA----CT-CACT--CA-T-C--C--GA-C---A--CTCGAG--A-AC--G-TTC-A-AGGGA-CTA-AC-ACG-A-A---TT-T-C-A----G-C-ACTAC-GC-GGCAC-T-GT-CATGC-A-TACCGGGT-CGGT-A--T---CCACGCGAGGC--CTCGCA-AC--CT--ATC---CA---G-TTCGGGT-GCGA-TC---GCTG-TCG-A-GC--A-AGA--TA----TACGACATCGG-C-TTGGA-GTA-TAG---GG-G-TTC---TTGG-T--AACGGC-T-T-GA-A----T-TA-TC---T-T-AGGT---CGC--A--TTG----T--GT-A-A-TG-GA------GT-TC-T--G-AATG---GATTA--T-C----C----CG---A-CTCA-GAGGG-AGA-T--TT---A---T----T--AAGAT-A-GG-G-C---T-CCTTCGC-T---TT-A-C-------G-A---TTCCTG-C-CGCT----GCA-C------G-T-C--AT-G---TGC-T-GCAT--C--TCACCTA------A--AT-C-A-C-C--TAAT-GAG-GA-TAACTC----TAA-T------AGG--C-A-AGC-GAAAAAA-T-A--C-CGGCG-T-ATGATGT-AA-AGT-AGA-TGA-AC-C-GT-G---G----C-T---ATT-A-ACCA-CG-CTA----T--GAT-CC--G--GC-AT--TG--T----G---T--AC--GC--C--A-AAG---AT---T--GT--G--GC--A---GC----G---C---CT----T--CT-----A--T--CA-TG-CCAACG-----GTTAAT-C-G-CAC-----T-AATC--ACC-T-AACCCAAAAGG-AACAAGGAGT--CGC-CGGTACCT--ACAAGA-CGTAG---CGA-G---TT-ATCCAT---A-T--A-C--ACA--C---C--TT--GC-C-T-C-CAAC---G-ATA-C-----A-GCG-G---GTT-ACTTT-GG-AAG-G-C-GCTC-G-A-CGGAGC-T----T-----G--TGA-A-GCG-TG---A--G---T-AGTT-CG--A-TCA--GGG-CT-A-GA--TCCT-TT-T-CCG--A-AAT-----T-CTCCT--TTGTCC--AA------C-G---AC-C-T--TGA-ATTA-A--C--AC-C-C--GA---AAGATATAA---TTT-GA-CACG---TA--CT-AACCT-G--C-GCA----T----GCAGA-CC-TCGATACTCTC-TC-AA--A-CGCTG-TCT-TT---TTGCCAT-T--A----------AT-GGGTG-T-CTA-GACA-TTTG--AG-T---T-A-TTAAAC------AGCG-TT---GGTA--GAGTC--TTGGC-TT---CCC-GACA----C---GGC--------CA--AACA-C-GT-ACTA-TC-G-A-CT-C--CT---C--TG-C------AT-TCGAAA-AAT-GGAAGG---AAAC-CAG---GGT-AA-GA---C-G--A-GCC-TC-GA-TCA-A-AGT--A-CA--G--A-TT-ATCCGAC-T--AGAT--TTA-GGT--CGGC--GAT-CTCAAT--TCTCA-CG-CC--CACT--G-TG--CGGAA----G----GCGCAG-GT-TAAATAGTGAT-GTGTA-CTTC-AA--TGT---CC---AT-ACA--AC--C---C--TAC-CGAAC-CTA-A-T--T-A---GG-C-GGGCT---CG--C-CAAC-A-G--TAAGGT-C-GGCTAGTC-C--A-A---CAAAATT-AC-CC--CAA---AA--C-GCT-G---TC--C--------AT---A--TGAA--A----A-A--T-G-G-AGGT-T--A--A-TA-GTA--G---GG-GTCT-CGA---A-AC-----T-G--C-G---C--A--TTCCACAA--C-G-CA-G--TTTGG-ACA-TT---GT-G---GC-----C--GT---AAGTA--C-C---GATAG-TCA----CT-GCACAAGATCA--CA-TC--TTAA-C-TCGTAA-AT--C-GGAGC-AT--T-A-AAAT-CC--AA-TTCA--C-A-TAT-AG-C--ACTT-A--A-C--A-AC---CTT--GAACGTC--C-A-CTC-AC-CC-T---GG-CGA---A-ACA-CT-CCTA-AG--G-TCC---ACC-GAT-CA-CCGATGA-T--A---AC-TAC-----AGA--AGACA-T-AC--CA-GG----A-TAGCA--T-TGCCT-A--CC--CGG-CTCT-G-GTAA-AG-TGCG-ATGAT-CG-GA-AC-ACC-G-AC--TA-AACAGT-C-TAACAT-GCGG-GC-G-CAATA-A-TTGT---TC-ACT--GAGT---GGGGC--GCCTAGGC--GA-CCGAC--A-GAAATCATAGGCGGG-TAG--T--A-GA---A--GAA-GGCGTCAT-GTCAC-T-GGC---A-G-GG-ACG-CA--GTAA-A-----A-GA-CTCC--AAT-CA--GTTA-C--A---GTG--AGT-CAGG----C---TTTGAC-C-CCTCCG--TCA----AC-AATCT--CCCATC-GC--CAAC----CA-G-G-C-A----GA-T--GAACATTAGGC-T--TAATTA-G--AT--GC--GT-T-G-C-CT-GCCAGT--C--GCGACA-ATC---GTAA-AT--T--TG---A--TCTA----C----G-G-----AGTGG-A-C---TCG--GGGCT--GT-G-AA-TATTACGT--GGC-T-ATG-A--C-GA-GTAA---GG---GATTACGC-GTT-TCTGAA-CATT-C-T-CGT---ACCA-GTTGAAT--AT-T--G--TCA---CAGGT--AT----GAGCGAC-AAT-TTTAT-AGA--C--C-AG--GGT-A-T-C--CTA-C--G-CTG--AAGCA---A-G-GCG-CAC--C---AT---TGACCCGGGGG-AGC-------TAT--TA-CAATT-GA--TTCA-T-AAG-AAGAT--CACGG-CG--C----T--ACTG-AAA--GTGCC-G--G-TCAGG-CCG--T--TC----------GG-TT-T-A-GG---AGCCCC-----GCCGAG--C-GG--GGCAATCGTTCCA-T-GCAT-CGAA-AGA-CT--A----CC-AAC-----AG------CA-GT--CGCTTCCCAAAG-CGC-GTTTAG-AA--CT-CGG---TTG-TT-----C-C---T-TTAAC----------TA--CA-A-T-GAAG-----C-----TCCC--C-ACG--GT-TG------G--GG-C--TA--A-GA--TATG----AA-AC-GCCA---AGG-CA-C-CA-ACAG--C-GTG-AT-A--CACG--C-ATGA---C-ACGCAGG-----AGC-TATA-TG----CACGTGC-A-GG--G-T-CATTGA-G-GGG-AAGGG-T-T-CAG-A--GCG--GT-TGCG-GCTAAATGCATAACCAC---G-TC-CTG-T-AGG-A---ATC--T-GAGGAA-TAC--CTATTA-CCCCTCT--GCAA-GCTGG-TA-G-G--GTTTCG-TTT-G-TC-CAG-TGCCAGGG-AA-CC-TGAG---TTC-G-AAA-TG-A-G-GA-A-GA--GA-CAC-G-CC-A--GC-T--CC--C-TGG-AACT--TTG--TA-AAT-C---GAT--G-TA-ATCC-A-TCG----TC-A-----CGGG-GA-CGTTAA-TTAAA--A-GGTGC-AC-TG-G-GC-TTGTA-AAGA-GT-C-CTG-TCTAATTGGAAA-C--T-AAG-------G--C---CAATG---C---C-TTTA--TT--C-T-AC-GGC----A-ATTGC-G--T-AT-G-C--G-AG-CAG-GCA-CG---ACA--GCGTGGG---ATCGGG-TG--C-A---GAA-CG-C---AT--T-T-G-AG-CAGA-GATAG-C-AG-CGGT-AGGGAAA--G---A-CACATAGTAGTAAAACTG--GCT-T-C-C--C-GA--T---G-CT-TTG-TTTC-T---G----C--TCC--GGTA-TAT----TG-C-AGGCCAAACGC-T-A------TTT-GGCG-C-T-GC---GG-TT-T-G----AA--ACGA--C--ACG--GG-G-TCATC-AGCAG-A-TG--AACC--C-C-TTT-AAA---TA-C----T--T--ACT-AGGAAATG-CCGG-------AC-GC-ACCGG--TAG--AT-----TC---G-T-ATT-T----A--TT-GCA-A-C---C-CA-----A-T-AAATC-G-AA--------GACA-AC---ACCGA-AATA---A--A-A--AC-T-GAG--C-A-ACA-T-T--C---T-T--AG--TCG-GC-AGT-A-TACGAT-TA----TTGG--GA---T---AG-A--CTT-T-A--G----TA-A-G-CATTTC-G-CG-----A--TCG--T---GTTCA-TCTAA-T---A-----C-GTCTTG-G-G-----T--AACCGG-G-TCTAAT-GGGAG-TCCAGT-C--CTGAC-GT-CT-T--C-A--CAG-GAA--T-T----G-ACGAC---GT--C-GATCG---AAT-CTGC-TCAAA---A-CGC-AAAG----GCG-TG--G-GGT-TAC--T-T-AA-C-AA---T--C--A---GGTAC-G--AA-AC----GA-T----AA-A---CTG-T--GGT-ATG-----TC-T-TTCAAA-A-AT-GA-G-CC-GT-GCGA-TATC--C-TCC--C----TGCA-GTA-TGTT-GCACAC-CTTTA-AT-G--GGA-TCTGCTTCCATCA----AGG--CT-CTTAC-C-CA---T-AT---AA---G--CCACGCCA--AT-A-TG-C-CTGTTGTACTCA-T---A---TTC-C--AGTC-A-G----AA------TT--G-GAG--TG-AT-C---GTCGCGT--CCT-CCCAGGG---AT-T--TCCCTCTA-G--CCC--C-C------TACAC-CAGG-GACCCGGT-T-GC------T--A---TCGG----GGTCTT-CGGTGC-TCCAGATATGGCCGCTA-A-G-TGCG--TTCCTCCAGC-AA-A-GT-CGG----CC-TTGTA----CTGGGACA-ACT-C-AC-GA-CAA--ATTT-T-TG-TGGCG-CTA-AATTGTA-TA-A----ATGCATCGT----T--TGTTGGA-T-GC----GA-A-GGAATG------A--GA-GCG-CGG--TCACTCT-GTT--CGC-AA---G-A-G---A-CTG-AC-A-TC--C--G--CG----GCA--TCTCG-G-C--AT-GT--GG-----GGG-TCTTCT-TGCTTAG-TACGGTCCG--AA--GTTGG-C---ACA-----C-T-GAGG-GC--CA-ATCAC---AC-G-CA-T-GC--ACGGTGC--AG-T--G--A---G-A-A--T-C--G-TGTC-T----CTCTCT---TT-CA-ATGA-ACGA-GC------G----G--TTA-C---GCT-T-C-A-C-----A-A-CAATG-T-CG-CGCCAT--TTCA-----TCAGGA-C-TC-A-AAGG--AGAA-T-CC--GC-CTA-C-GT-AA-CCGC-TCGGC-GAGAG---A-C-CGCTG-G--G--C-C-G--TGCCCCT--GGAGCTAT---C-T-CGTAC----GTTATGGGATCCA-CCA-T-GAT---AAA----T-T------A-TA--T-AAGGCTA-AG--GA--AT-A-----G-CACCC-TCGTGGT-CCCTAAG-C--CA--TC--C--GGA---GT-GGGA-G-CAA--G-G-TT-C---A-T-T--A-ATG-T-GAAAG-G-ATCGC---GGC--TAC--CC-T---AACC-T--CC---TGG----AG-CCTCA--CG-G-GTACAA--C-C--AAG-T--------T-C-GT-AACACAG--G---TGAT-GC----TC--GA--A---T-----A------T-G-G-----TCA-CA------G---CG------T--------A------C--T-G-T--T-T-----T-----A----CC--TGA--TGTCAA--C---A--AGG--CTGT--ACG-C-G------T-CC----T-TATAATT-G-GGGT-C----A-TGT-TT-A-C-GCA--C--G------G----CTA-TGGG--T-T-GGC--ACACTAAAGTCA-AA-GA-GCG-GG-G-ATCC--CCT----GCA---AG-C--AC-CAC--T-TTG-CGAT-ACA----GGG----A---T-T--A---A-AACTGAAT-G---CT--G--AGTT---C--CCAAACC---G-----TATT---TAT---T-CG--CG--AG-ACA-AACC-TACTTC-GAG--GTAGCG-TG-G--TA--T--GCGT--T-A--AAAGTTG--T-C-TGT---T--AT-G--TGA-G-A-C---T-GC-AAC--G--GT--C--TG-G-G--G-CT-AGTT-T-TGAATAC--CGT---GCGGTGA-CGTGGGTG-CG--GC----AG-G---C--ATG-TCGTCC-AG--TA--TT-TGAA-G-C-A---A----CA----TGAACT-CAA---A----A--CG-A-AA--C-A-GTGT--ACCATTA--AG-AC--GCAC----TC-C--C-A--G--CG-C-GC------GC---TA-GAGCA---ATGAGGGTCG-G--T--GT-T-AG---ATAACG-AGCCGAC-TT-G---TA--CACC--T-C-GTAA-GCG---A--CC---GTTGA-CTCAT-ATGGGATAG-GG-TGAA-AAG-AAC------C-TCA-CCTCATG-C----TTAAA--GCG-TG-CT--T-T-ATAA-TCAT-GGAT-ATCC--------AATAAA-A---T-A------GA--A--A-T-A-CCGG-TCCG---TCAG--T----AAA-T-G-AACA-----G----GCCCA-G--C-G---TGGA-C-CCC--TTC----------------TG-AAG-AT--A--TTG-GTCA-A---A------TCG-ATA------AAT-A-GA---TG---A-C-A------G--TC--A--CA---G--C-GGCA-A----------C-GG-G-T-T-G-T---C---G-C--CTC-TA-A-CC-----TAA--G------------AT-GC-TGAG--G-------C-A------A-------TATGCC-TTAG--GC---G---G---AT-TCCG-----T--AG-G--C-A-G-T-AACTGTGTTACACG-C-A----T-C-GCTG--GAA--A---GAC----G-C-TCCCGCAGG--G-T-TT-C-G---TC-A-AA---A-C-G-C----G--T-------CAGG--G---G---CGGAG-C--G-C-AAACG--C-GG-ATCTA-GAA--TC-CT-TGTGT---G-T-G-CTTGA--C-C-----ATC-TACG-GT-TT-TTC-------TCCTC---CTACC-----C----G--A---CAT-----G-T-A-----A--AT-------C--C--A----AGGTTGC-C-ACTGCCAAAA----GG--C-TCC--AC-T-T-C-CGCTAGA-A-TA-AT-C--C--A--A-GG--T--CC-----A--T-T-CAGGGGAT-G-T-CGGTTGGGGC--G--TAAGT--ACG-AG--GC---T-----CTA--GT----T-TTGTTA---T-GAT---T----C-CCAGC-GGC-GC--T-GGTCATAACA-GCTA--T-C-CG---C--GAT-----G--A-A-AGT--G-GCT-TTGCAAGC----AAGCA-TTACT----T--TC-T--C--T---G-CT-----CCGT-AG-GCTTGG---G-G-GTGCC--GG--T-C----ATAC-A-TGCT-TG-CCGG-AAG-TAG-C-GGG---CG--G-CCC----GGG---T-C-CA--GG-GT-T-AGAAG--T-C-GG--CAGT-TAGATAG--CCGT-TT---G----GT--C--ATACC--GC-AAGG--C--G--TGAATC-TGACG-G-A-CG-GG--ACCA-GA--TCG-AA--A-ATGCAG-GG--GGGCGTCTGCTC-AC-C-AG--A-TAGTG-GG-A-ATTCTTTCCTAAT-A--CCT-CGT----CG--CTCCCT-GACGGG-C-A-------ACC-GGTCA--TC-ACTGCTTAT-C-TCAATTA-CTG-AC-----AT-AG-T--A-G-TA-AT---CA--T--C-T---GC-G-AA---G-AGCC--TCCAAC-GCCCCC--TTCTCCTC-AGTGT-GTAC-TGTTAG--GCACA-TGT--ACA---T--T-TCACAC-GTGC-TTC-TCG-CTT-AGGCAAGCAT-G----AATG--GT-AC----A--GA-TG-GA-----CCTTG-CT-----T--GTGGC-C-T---TG--AG------TTT-GTGCCGGC-GG--G-A-TGCT-CTAC-CG---TAGCAA--TTACGCGT-AG-ACA--G-C----CGC-AT----T----TA--TTCA----G-AGCT---CG--G-CAA--TTT-CGT-CC-GATG-ACGAAAT-AGC-CATC-C---A-AT--AT-CG--CT-TT-GCT-C-GTT-C--T-A------CT-GACACCGATACA----AG-TA--A-TGCGAGTCG-CTG--CGC-CGAA---GC-T-GTTAGTGGGTTACC--CTA---GATGA-G-A-----CTAA-GG--T-AT-GGC-T-TT-GG-T---CCG------GCA---TG-T-ATA-T-AG-ATA-AAC-AC-TAGCG--CT--GC-GT-CA-AAA-ACCAG--TC--C---TTGTCAGGT-T--C-A-GGC--GACCG-T-AC--GA-----A--CACA-CAGCCA--CCG-AGAT-AG-TT--TATATAATT--G--C---AGCG--TCACA----T--T-TG-AA-TC-G-CCC-CT--GAGATGC--GAA-CA-T--GTGA--ATC--TC-T-GG-AAAT-GT-AA-C-TC-GCCG-C-A-TCC--ATCT-TCA-ACA----ATAGGC--CAAT---C--GCA--ACAAC---ATCCGATTT--CG-A--CG--G------AGA-TC-AA-T-GCG--C-ATGTT-T-TC--TC-GGA-AGATT--ACCT---AA-A-TGG--G--AT-A-CA--CTA--ACGAATT-CC---GT---TCACAGTT--GG-GAC--A-CTCG---G-TC-CGA-T-A-G-----GA-ACAA-GTA-CC-AT-CT--TCCG--CCTTTT--T-CA-GA-CG-TGTTG--G-TC-GA---GT----GGC---CAAATGCAG-C--C-CTAGG-ACGGCGCTCGGAA-CT-TTCGGAC-GTAACTG--ACTCTAA-CTC-G-A------CGC--G-------ACG-AAATG--T--CAC----AG-T--GCTTATA-T-T-CG-CC-A--C----C-A--GGA-A--TT-C--TGG-G-GG--GG-ACC-TG-GAGTA-CG--GGCGGGGTT-C-AG-TATT-TAC-CG-TT-AAGGTC-C-TCAAT-GAG-C--CTTG--CA-AT--TGAA--CTC-T-CC--CGCTC-CGCGGGACAAATTTTC---G----G---TC--TTGGTGAGATGC-GG--T-GT---ATT-CC--A-------ATC-C-A-GC--C--A---A-TCTAGA-----TATTGTTATT----TGAA-A-----CG-G-TT---G---CT-CCGAG----GGGC-A--T-----C-TGT-A-TG-T-----AAGCAA-G-TTCACAAGAGGCTT-G-GTA-AT-G-GTTAG--TCATCATC--G-G-CA-TA-TAG--CG-GA-GCGC--CTT-AT--TGTTCCT--G-------TCA-GT-AG-AC--AAA---G-A--CCCG-CTGCGG-TC-CC--T-AA-----T--AA--AT-TGCT-TGGGG-A--GATT--A-CCGC-T-C---TC--GAATA----T-GCG--GT----T-A-TCCTG----T-T-AC-GAG-G--AGCA-GC-A--AG----GG---GAAA--A-CC-GAAG-GCA-T--AAGGC-TAGA-AGG-ACT-AAGA-G-G-A--TAA-GGG--CG-AC---TAC-GAG-TCG-AA-CTG-CCGTCGAT-CGAC-G-GGCGTTT---A-AGCGAGC-TTGTA-A-GT-AGT-C-TCTT-A-A---CA-CG-AA-TGACC-AAA-A-ACA-CTTCA-T--AACA-C-TA---AG-CC-T---A-C----TTAT---T--A--ATCCCG--CC------GGA--C--TC--A--TT--AG--CGA-T-C-A--A-G-G-A---G-C-TT---AC---CG-TG-AATA----T-C-A--TAAA-TCCC-CGTA-T-----A-T-GAC-AAT-GGG-T---T-GT--ACTT----G--C-CTT-GT-A--AGAG--ACC-----T-GCG-------C---A-T-G-GC-CGGCCAT-CACGA--AA-GGATTTTA-CT--T-C--A-----C-C----C-GTC--GC-G-CCGA-CG--AGGTC--T-ACC--CG-GTCT-A-A-----T---GC---TC---A--AG--A----T--C-----T--T-GC---G--TTA-------A----T--C--GT-GTC--TT-C-C--T-T-----GC-AC-TT--GCCC-----C---A--GG-TG-AAGC-A-G--G-G--GAATCTA--AT-A-C--CCA-------GGA--GGTAAAC-G--C-AA--T--T----CG-CG-A---C-CTT-A--AAAG-TGT-AG-C-----A----GC---AC--CCA-AAACG--T-CT--T---TG---GTGTG--CTA--T-T-CCC-AG--C--CC-A-C-G-TTGG-GA-TAA-T-AA--TC-TC---A--G--AT---C-TA-A-A--ATTGAC--T--T-TG-TG--T--CG-TCT--TCAC--AAGAT-----A-CTTTGT-T-AAA-CACGA-G-GCG--A-GCCGA-CC-AC-A---GAGAC-TTG--T-ACGGAT-A-T--T-TTT-GA--G---CT-C---TA-TT-C---AT-----AC-A-CCG---CG--G--CC-A--GCC--C-G--TTAAGATG-ACAT----G--A-GCG--GCATC-TAAT-TG-G-GGAT-CTATATA--CGGAAGAT-ATGACCTT-T-CGGC-G-G--ATAAGACT-ACC-ATC-ATC--CCCGC--AT-T-G-AGG-A--A--C--GA--TTCG-G---G-TATGACG----AAGT----ACTATTAC---GGC-T-A-TAT---AA-C-T--CCG-CAAACAGT-TTAA-TGCATG-GG-T-CTTGTGAG-T-CGGC-GA-ATCGCGTT-AGG-AA-T--G--G-TTTGCG-G-G--CTA-TGTAT-AA-GCCACGC--C--TGC--G--A-CCCCA-GT-C--T-TG-GGCCAGT-G-G----T---A-G-C----T----G---AGG--A--TCA---T---T-G-C--T-GG--AA-C-GT--GA-A-GT-----A-TCCT-C-C---CT--T-C--TG-TC--GAG-----CC-G-TTT--G--C-TTCA--T---C----AA--TG-CGAT-C---G--------GG--G-C-GG--CCT-TCG--T---AAA--G--GAG-CT--TC-CCA-GAG--A-GA--GCT-----T-C-AAC-G---CACGC--TG-GAT-TC-GA-TT---G---AT--AG-TA-TC-TG-CT-TGACATA-TGT-GA-GCTG----T-TT---TAAAT-AAC-A----C---TC-G-----CTAG-CC-T-G-TA-CAT-CG-TT-TAG-T-GAAGC--CT-CC-TA-T-TT-TC-CA-GAAAGA----CT-TGCT--G-C-GACCCA-TGC-CCTAT--ATC--GCC---CAGA-C-GTCT-GGG-A--C--GAATTT--CGG-AATGGCTT-AC-CGAC-----GA--C-GTG----C--C-AACATGCGT-TC-C-CAAATC--TACA-A--C-AA----CG-G-AG--C-A-GT-CCTC--A-TGGC-AC-TAA-CCGA----G-AAA--T-C--A-TC-CAT-T--G-GGTAGAATC--TGC-C-G-T---AT-TTCGG-G-GCA-C-AG-AT-AATT-GCGA-GTA-CCC-ATA--T--ACTCTT-GGC-TG--TA------A-C-C-C---G--CC-TA-GG-A-A---AG-CTT-GG-GG-AG--GA--GA-GT-GA---GCA--TTGTCTCTG-GCGTA-A---TCGT-CT-GC-GGA---CTT------ATC-A--AC-CCGG--T-AC---C-GT--TT-GGTC-G---T-CG---GGA-G-CGGA-GAGCAC--T-A--TGG----C-G-GA-AGCC--CCAACT-GTGCGTTAT-AAAAGAATG--A-C-T-TTGA-C-TC-G-GCCAAG-AGA-GT-T-CC-A--TGCA--GA---GA-C-CCT-TC--G---A--TCGACCAA-ACTG-CGCC---CCTT---T---GCCGT-A-GTTTG--CGGG-G-CAA-GG--A-TGAT-AC--G-ATA-ATA-G-CCT--G-C---A--C-TCA-A----G--TCC--AGT-CCT-GG--AGTGGTGTG--TT-G--ACCGACT-A-G--GA-A---T-GC---GGG-T-CA-TGCGAAG--G-CGAAT-T---C-G--T-AAA---G-G-T--TC-TT-T-CGA-TCTTT--A---ATAG--C--C-GC--TAG--GGCCAT---AGTT---AA-AC---T---ATTGCTCATTGA-G-GTTGG-C--A-T--A--T-AG-C-T-GGCG-T--G--A---T---TA--TCCT--CC----CATTA--AC-T-TCCCTATG-AA-AG-G----GCCG---ACGG-T-----AAA--T-TTA-G-T--GT-TCT--TG-GTT-CC--A--C-TGTC-CC-TCAATAT-TC-----CCGAAGA-------A-C--GA---CCT-G-AGAA-G--ACG-TT-CTA-A---TGGC---A--T-GATTT-AAATACT--A--GTCG-G-AGCCT-AACG----AAGG--G-GTTCTTC--ATGGCTATTTT-C-G---G-G--GTTATA-AGTCTGG-A-----T-CCAG-G--T-CC-----CA-G--T-G--GA-CATGT-A-GG-T-C--TA--A-G--GTCGA-CCACA----GA--GAA-G--T--TCTA-TG--CG-GCTATAAACA-TC---A-CCAG-A---CTAATACT-ATTC---TG-G-AAAG---CAAGT--GT---TAC-G--GG-GG-T-T-GG-TA--TCCTC-GG-T-C--TA-TCTC--CAA-CT-T--C---T--TA-ACAC-A-TC--ATA-C----T-T-T-AAC---CCAGG-G--CACG-A-CG---A-G-TGA-TTAGTC-ATC---ATC---A-G-TCATCATAGACACGTTG---------TTTAT---ATT-G-ACCACTTC---G--C--C-TAA-C-GTTAAGAGG-GTTCACTCC---T-C--TCTT-G-CA-ATTAC-TT-G-G-A--TGCGC--C-GCG----AT---G-C---TGTCCAG-A-GCT-GCAA---GT-ATA-TG-AACC--ATG-TCACCGGTC--C-CGAGCC-TAGGC-TGAT--TGAAAC-AA-C-A--T--A-AC-CCAAT-------AG-T---CTGT-T---AA-T---TGGCGAAG-CTGAGC-A-T-----GAC-A-CCAC-----G--AC-AGCCTG----A-AGCGAC-GT-C-AA-C-A--C-G-T--TT--GGAGT--ACTCT---C-T--C----T-GACCC-T-G-------TT-G--ACTCATC-T-CTCTTCT--C--GG-GGT-CA--CGC---C-A---GG-TG---CCT--G-C-AT---TTG-G-GACGA-TTG-TT-G--GA-TTT----GCGGCT-TT-TG--A--G-G----C-CGTTGCCC-GGACGG-AGG-TAAGACTT-CGTGC--T-AG-CACAAA-GTA--GC-G-AT-AACCA-TT---GCGG-TCAA--CGTTGCTCGTA-CAGGG-ATA-A-GT-TAGATAA-GTGCGAACCC-ACT-GC-C-GGT--CTG--TA--CT---A--ATA-AG-T----CG-CC--C-C-CGT-T--GT-GAGCAAG-TG-CG--C-AA-T-AA-CGG-G---C---GA---AT---C-----CGCTGA---GCT-GCGCT--G-T---T-CACCC--GGGTCT-ATGTCG-CT---TC--T-G-GCCTG-T-ACT-G-ATAGC--TGAGA-A-A--TAT---CGT--A---CC-C-CA-G---AGTTGTCG--AACC--C--A--C--T-C-TATAATG-C-GGCG--GG-ATAAGCTCGATGTG-T--T--A---G---AG--CGCC-CGCAACA--AGG-ATC-AC-TAGG--GGGAC--AGGT-TAG-ATA--CC-A-G-A-GGGATGCATG---GA-CG-GA-AGGGA-T-A-GCGGCGTTAGAG-AC-C-T-CT-C--TG-CT---A-----T----T----C--T-C-CGACTC-GA----GA--CTCT---CT---CC----A-TT-T--T-AATAA-TA--T-A--T--TTAA-TC----CA---AGCT-CG-GC-------C--TTATAG-T--AC-C--G----CT--TC-C-T-TA-T-GGACA-GGGGC--CGTCGAA-AATGG-G-A-CACGG-C-----CG--A-TA-GCAA--A--GGCG-C-T-GA-GA-TATGA-GGAC---AG-A-AATGT-T-GGA-GT-----CCG-GG----C---CAT-TGG-AC--G-C--GG--C-ACC-ATGGGTT-G--C-C---G--GCA-ACT-CCACT-TACGAGT-----G---T-GA-G---GGAC-GG-G-G--A-TT---GG-CAA----AT--CCG-----C-----AT-------A----C---CG-TACA--C-G-AG-----CC-T--CC-G--T-----TT-T--CT-----TA---TT-C-ACA---G--G--TG-TC-ACTAG--T-TA-CCTTG-G-C--TGGCGTTT-G-G-C-GTCCAG--C-G---A-A-C-TG--AT-A-TTAC--T-G--T-AT-AACG-GACTT---C-C-A----CGTTA-TGTT-G--G-A-GG-CGG--T--GCAGACG-T------C--A-CCT-AC-AG--A---AG-GC--CA-TAC---G-AC-A--C---G-G-G-A-C-A---G------T--C--T---CCT-G-A---T-T-A--GC-GTC---CC-AT--CGTT-CC-GGC-ATGCC-A-CTTCG-TAA--TACA-TC--T--ATC-T--G---TTGG-C-TAT-----AC-TTAA-G-TA-T-CAG-CG-G-G-T-A-TT--G-------TC-TA-GTCCAGG-C-G-CGA----C--TTATT-TA-AA----A--GTAG-CTGC--CGAGTCT-G--AG-A-C-TGA-ACTAAC-A-T-GT--TCAC--CAGA-AGTAA-CT-T---CCA-TGCT-GT----C-GGCCT-GCTTCTG--CTGA--TA--T-A---CCAC-AG-AC-GGC----TTATCG----GT--CC-CC-A-C-TCAAT---C-A-CA--TG-C-A-AT--C--CTC--CGC-TTAC---T---ACT---CT--TA--G--A-G-CGGTCG-G----TC-GT-T-T-C-GGG--------A--GAAGCT-A-G-CA-T-AGT-A-C-CA-GG-GGT-AG-AAGCCATAT-C-AG-G--AAC-GGC-CTCG-C-TTAG-AGCT-G---C-ACT-T-A-AA-AT-CA----T-AT-T-A-TCT-G-C---A-GCA--A--CCC-C-TA--A-CA---TA-A----G---TTA-CCC-T-CGT---A---T---TAC-G--TA----A----TT--ACC----GC-TA------CGATACCC-T-A-TCGTT----G---CT--GAC--C--AGA-GT-G-C--AAG-A---AAA--AG-T--T-TA-----T---G-GACT---CCC--T-A--GTA---CGC--T-AC-ACATA-G-TTT-T----C---AC-AAAG-G-T--T------AA-G-TG-A--C-CG---T-TTC-CTA--TAG-CGCAATG--CTAAG-T-G--CAGA-G-TT--GCCC-CATCC--AGAGTC---CTAAAA-GA-G--CAA-GAC---A--CT--C----ATA-GCGTA--G-GAG-A----A-----C---AC-T---CATA---CA------TG--CAGTA-TA-A--ATCCA-GACTT--G-A--A--GA----GA--G---C--C--TCGCG--TT--T-C--TCTT----GTGGAG-G-GTCGG-TG-A-CA--CT---TC--AT-CG---A-G-CA-GA--TT----C-AATG--CG-AGC--CGT-GAGATGTCAAC-GATCGACATCT-----C------TGACA-T------AAGCA---TGA----GGGGT---CAT--AG-T--GAG-A-AATGAT-T-T--CC-CGTCCT-TACATCG-C---TC-AGGAGG-T-CA-AGGGAT-GTC-TTG-G-G-GATAT-G---C-AC-T---G-A---TA-C-----G--A-TATG-A-ACTACAGT-AG--ATAT--C--CACAAAACCGGGT-G--G-A--AACT--TA-T-GATA--TC-CTC-G---TG------CTG--CA--TCGTAT----T-GA-GT----TT-----G-TT-AAAC-G-AG-GGA----G--A--T---CG---A---T-TGGATC-TGCG--C-GCC--TCGT--A----GCTGTT-G-CGAGTTA--CG----TC-C--AAC-TC-GA-CAG---AAG--G-GG---TG-G-AATA--AATCAGC-G-ACCTGC--T-ACT-C-G----G--TGG-G--ACT-A-A--T-A--AT-TT-T-TG--TTCGGCAGACGATGA--AAGTG--AGG--AGA--A---CGACCC--CATA-AGT---CCC--G--GAGGCGA-AGT-AAC--TACAAT-G--A-G-GG-G-GCCT-CTAC--A-G--TTTTCCCCAAGCCG---T-CAT-TTGA----A-AC---A--T---A-GTA-A--CCTATC-AG-TCA-C-C-GAATA-CAG--T---------G-G---A-T--GCAA--TTC-G--AAA-CTCGGGTCT---A-G--A--TCAGA-AGCG-G-GGAAGAC-G-----TA-G----TGAATGG--TCACC--AAC--ACCACGGG-TCGTGG-T-A-ATAT-C-GCC-AC-C-CGG-C--CGT-C-T-A-GT--G-TC--C--TTA--AA-C------CT-GCC-AAAAT---AATTTCT---CGGGA--CTCGTGGC----ATAACT---G-TG-AG---CAAG--T-GGC-----C---T-TGC-GCGT--GTAACA--C-GC-----A-A-----CTTC-T-A--ACGG-C-TT-A-GGTGC--T-ATTCCGGCCGCGT--GGC-TG-CCT---GCGCT-G--A-T-----T--G--G-TA-CG-GGA-CTC-GGGCC-C--TC-TGCC-C-G-CCATA-AGCGGGGAG-TAGA-GT-A---AGA--CGT---C-G-G-T-G----CAGG-ACCATT-GTT-TGCT------TGT-G--A--AG-A-A-CA-GCACGA-G-AGTC--TCGCCA--G----AT------C--CTTTT--T--GCAAC-A-C-A-AC-TCAT--GT-G-TTGTCCCC-AG-A-ATA-A--CC--G---TAG-C--GTG-CAGT-GT--TC--TACAC-C-CA--TA--T-ATT----TAA-----G-TC--GAA---CTGTC-CGA-G---A-C------C-A-CC-G---A-CT-TC-GAA----G----ATA-GTAACGATGCG-GC-ATG--GT--G-CCT-----ATCA-TCGCGT--A--T-A---G-A-C----AAAGTTC-TCA-C-CT-CG--CA----AC--TA-CGAT---T-T---C--GTC---C-A-TAAA--A--AGGCG--G-A---TC--AG-A-CTG-GG----T-C-AGTCACCT----CG--T---A-CC--G-CGTC-GCA-CC--GACTG--TC-TGG--G--GCATGT--GC--GGT-AC-GT--ATATAAGC--T--GTT-G-CTTTAT-ACA-TAGGT-AC-GCG-T--AA----ATTA---A-AC-TGA-----CAAG-G--TGTT-TA---T-GTTC---GA-C--AA-CGAAAGGTTG-TGTCC-C-CTTGC-CCTT-G-GCGCC-TA-C--A----TATT-ACT--A-G-A---CT-GG----TGGA-CACAC--TCTAG---TG--TGG--AG--T-TC-CTCTTCGACT-CAC-T-ATTTAGGAAAC-T-CCGGAAGC--GTA-CAG-C-GCGT--A-A--TT-TC-AGG-AA---G----AGGCT-----T-CACT--CGC--G-A--CC--TAAG-C--GT-AGCGCC-G--T-A-AC--TA-G--G-AA--AAA-CTC--CA-G-CT-TT-T-T-G-TA-C--C-G-G--A-ACC--TA-A-CG-GCA--CT--T-C--GG-A-----TGC--CC-GCTC-CC---CAT-T-GTAG---CT--T-ATTCAT-AGG-T--TCC--C-GC-----A----GTGAC-GTCTGA----CT-CG-------G-T-AG-AGGA-A----A-----CATAACAA---T-T-A-GA----A---T-T-A-CC--T--T--GG-C--AT----AC---TA-TC--CAAG-AGCGGGCTCTT-T-AT----CTAG-G--AG-A-ATCTAGCAGAG------TA-GTT-TTTACA---CAGAAGCA-CTCTCCGG-CAACC-C--AGA--CG--G---TA----AC-AA-CT-G--CCTCA-TC-GTGGGT-A-GCG--C-----C--A--AAG-CATT--CC----CATC-AG--A-A--CC---CTGT--GGC-ATTAC--AT-CCT-TA-GAA-C-C--CTGCTGTTG-AAA-A--T---TTC-C-TGA-CGA--G-T-ATG-AC-C-AC--A-CG-AT--CA-CC-G-C-GGA-A----GGT-T-----G--CCCA--A-GAT----GG-T-ATT--AA-GGG--AC-ACGA-T---T-GGGCC-TTTC-GATTC-CGG-A-TGG-CGC--G-----GGGTACG-C-TA-TATA-GC--GG-GAACACG-C--CTCTGCA--TCTGG-T---CA-T-G-G-AAT-ACG-G-AGCC-G-GCG--A---CCATG--TT----AA--AGGGACA-GG-T-G-GGAC-GACCA--GTGC-G----T-CTGCACGT---GTCTGC----AGA-AAA----CCAC-G--C--CT---G-GG-----A--GC-GCTAA-TTA-------CC--GGGAG---CAG-CG-GC-G---G-CTAG-T---GTTT---CG-ATAGT-GG-AAG-T-ATCT-G--GATAATTATT-----T-C-T-AGGA--CCGTCA-G-TT-C-G--TC-A-G-ATT-G---AAG---GGC-T--GC-T--G--TTCTTAC-TAAA-T-T-T--TG--AC---GC--AAAA-T------A--TGA-G-T--GA---T-T--C--T-A-----TA-GGGGC-GGT-----TAC--TTAGA-A--GATT--ATGGA-GCTGGT--G-G---A-C-GG--ACC-GA----TC-TT-TGG-C-G--AGT-A--AAAA-CCT--GGC-AT--AG-TAAG-CT-CC-C--A-T-AAGT--TGT-------C-AT--TA---A---------C--C--ATG--T----G-G--GT-CA-GGCA-T-A-AAC-T-------G---CTC-TA--C-AGT-A-------CCG-C-ACCC-TT-A---A---CACG-AGC-AA-----T---AGT---CGG--GACC-GG-T-T--AGAT-G-C-A-T-CGGT-GGTAC-G-CTAA--GG--T--CTG-CAA----G-A-A---GGTTGTGTAATCATTAACGA-AAA-CG-CACC--T-GGTCCTA------AC-CG-C----CATTAAG-GC--AC-C-AA-G---GATC-A-ATA-AG-C-G-T-CG-T-CCG----C-T--A-TT--------CGTA-A--A--C-GT---T---------A-A---GTAC--G----T-------GG-------T-AC--A-A---G-TCC-G-G-GC--CTCT--AA---CC-T---G-TCA--T--TA-C-G-TG-AT--T-----GG--T--TA----G--GG----C-T----TG--CCCGC-GAT--C-CT-TCA---A-G----ATT-C--TAATCTT-TT-C---TCACTGG--------AC-A-GCAG-A--C--TCGGGC-ACTCTCTGC-CT-GCGT---GGACCTCC-GTGA--A-CTTC----CTGGG--GTCTGG---A-C--GT--TGAATCATGATC-TCTAGATTC-CGA-C-CG---TCA-A----T----GT--A-T-GG-G-GAT-G-AC-TC-C--GTG-A---GGGGATCA--GA--A--C--AG-TAA--TT-T-TCCT---C-AT-A--AGA--ATA-AA-AGT-A-T-C-G-GG-A---AGCGGCG---AGG-GTA-TATAG---C-A-ATC-AAAG--AG-TGC-C-AACT-AGGA---GCT--GCC--GTGGCCCTCTAAGAGTG-A--A--CG--AAAT-AGCACA--AGG---ACG-----C-G-T-GG-CGCCATT-AATAGC--CGCG-GTC-GATATGCG-TA---GT-TT-T--GT-A---AG-CGCAG----A-C-C--A-A--C---CAGT--GCC-TGATAGG----AC-A-GA-T-A-CCAAT-CG--C--G---TAACA-GACT-TA-CGTCGG-GCCT-C--TACA-TAGC-G-TAAAAG--GCG-AGA-C--C-CG---A-A-TG----CGC-C--T-TCTA--CATT--T---C-GA-TAAG-----AGG-T-AT-A-TC--G---A-AG-ACCGA--GAC--CAG--CAT-T-CGT---TT-GCA-C--C-C------T-A-GG-GAT-G-A-GA-C---GCAG-G-C-AA----T-C-TGAA-G-AGAAGATGCCCGCGA---TAGG--A-A--C---T-CC---CTTACAGTCGGT-----TGCTCACC-G-GTG--A-A-C-GG---GG-AC-AC-AT--ATA--G--CGCG----T----GC-A-G-GG--CGCT-TG--AAG-GC--A--G-C--GACATACCA--AA-----A-A--C--G-TAAC--T-T-AT-TAACGCG-A-----GA-CACTGGCAA-GG-G-TAC-GC-CT---GT--AGT--G-----G---G-AA--AG-G-T-C-TC--CG-ACGAG-C---A----TA--A-A-A-G-C-CGTG--C-C---CT-C--C-----G--G-T--T---A----CA----T-GAG---TTG-T----T---T-TC-GA-TAAG--TA-C---TA--A-TA-GG-CC--TGT-C---GT-GAG-G-TCG---G--GGAGCCG-TT-GA-----C-AC--AGA-AG-C---TCT--T--AT-T-C--CGT-A--T---C-----GC---G---A----------G-T-G---T-A----G---A--G-ACC-T-A---T-A------A--------A----------C-C---T---T-C-A--C------GCTATTG----TC--G-GC-AGC--G-G--A--G-A--GA-A--T---G--C-C---AC----------G----AG-A--GG-TAC--TT----TTC-GTTGTGT-TAAA-CC--TC-T--TCC-A-CAT---GG---G-AT-TC-TAAC--CT--A-C----ATCTG--GT-T---ATTGT---G--C--A-GT-AC-----GGA--A-AGTAG-C--A--AG---G-TCGA-TG--CAGCGCG--C--CGC-A-G-G-C-GT-AA--AT-T-G-C--CCGTAGTTA---TCCCAA--AT-AG------GGACCA-GTGGAT-CCCTAC-AGGCG--AA-CACGC-CTG---TTA-G-TGA-ATT-----AA--CTGT-C-GGTC-TA---T--A-AACA-GC-TT--GTAG-C---T-CA-GT-GCCA-TTTC-T-CA-ACT--C-T-AGAAC-CGG-T-C-T---C-C-TCG-TC--CA-C---C-G--C--G-G--TG--CTA-G-CATCG-----G-G--CCCC---C-AAGG--C-T--G-C-C--C-A-TAT-A--T-T-CCGA-GCA-AG--A---------CG-G--T---CT-AC-AAAACT---GATG--A--G--GA--AA--A--G----TT--GGT--CCTTT-CC--C-----TTG-TATT-A-CGCA-GC---TTC--G-TA--TT-G--T-A-ATA----TGACTCGT---TCG--C-ATT-TG-CTCC-GC-GG--TTCGTGATTAT--CA-AG--TCAGAG-AT-AACAG-GCTT-T-G-CTC---C-GCT-G----C--A-C-G-CT---G--GC---CTAC--TGC-TCAC--CCG-CG--GCTA-C--------ATG-GGGGG---T-T-T-GG----A--C-GTC--CG--GG---T-GT-TA-CAA-A--AT---ATTCGG-G-GC---C-AATT---GCA-T-GG---GT---A-G-CAAT-TGTT-GA-GAA-ACGT-C-----C-G-T--AA--TTGC---A-CCA-GACG-GAT--CGACGAAT-C--GGGCCA---G-GGT----A--GAA--AGG-----CG---TGAC---TA-C---A-----CGCG-TC-GC-TGC--AG-GA--C-AG--T-GAGGCC-AGCATGTA-G--T--G-GATG-T--CACGAG-GG--CTA-G----T-TTAAAA-----A-C-CT-CTAAG-TG-T--A----CGTCT-CAT-GACC--AG-TGA-C---GC-G--AACT-TACT-A-C-GGTA--AA-AT-TT-GGGTAA--GTGCC-AGA--G-AG-CA-A---CCGCCGCT-A-T--T-GA-AGTG-AACA-T-CGTCAA-C---AAA-CG-TC--A--ATA-AA-GGT----CCGG-T-C---GG-----T-T-CACC-T---TGA-TCGGC-TG-CTCG-CTC-C-CCCAT-AGA--TAAA-A-G-G-A-GCTTCC-AGCCGGCGG---C--A-GA-GG-T---GACA-TGA--GCAG-C--AG-A-CA--GG-GTC-AAC----T-GGCAA-CG-T-TG-T-A-G-A-A-GTA--GT-A-C----CCGG-AGC-GC--ACTA-CGC----G-G-ATCA---T-TTT--CCGGAAG--T-C-TT-TT-TAC--T-TG-A---CCG--G-G--G--AAC--T-G---G--GT--AAA---CTACAACAG-G-T--CCATA-AA-GTG-AC----GATT----ACC--ATGGG-TGT-CC-C---T-TG-TG--TT--GA-G----A-----ACA-----TT--ATC----TTTTT-A---TA--C-G--------CAA-AT--GATTATTA-G-G-TGGCCCA-----A--GGT-G-ACC--TCT-A-CTTCT-GAA-AAG-CGACTGGAGAA-G--GC-CCGT--CGCACTGC---TAT-CATC-GG-GC-CC----A-ATACTA-GTCT----C--T-TA-AACAAAATACTGAGGG--A-CG-A--G--TC-A----GGCG-T-GCACACGC-CCAGA-T-A-CTT-CAGGG--G--TTTTACGAACTAC---GCCA--C-CG--C--G-C-TG-T-T-------CTG-TC--G-G-AA-A---G---GT-A--GT-CATGAT-T---C--TCC--G--ATTACG-ATGGAGG-CG--G--TC--A---CG----A-A----C-T-AT-A--T-CA---T-TAGAAACCA-G---T--C-GCC-G-C-A-T-A-AC-ACGCCA--T-G-A--ATG-TGTCCGTA-TGGC---CCTT-CGG---C-AG-GT-AAG-TACA-TTACC-GTTG--AACATA-TC-TAAG--T-TTCCGGCTTG--A-TGCTC--G-GAGC--TC-AGT-TA-C--TTCG-T-GC--TA-C-A-----G-GA---CCTA--CC-C-TGC-T-A--C-CA-A-G-GG-T-CCA-T--G-C-T--CG-C--AC-AG--ATG-TTCGCTGGC-TA-CC--A-CTA-T-A-TT-C-CT-GCAG-C--GGA--AA-T--T-C-GTTC-----T--C---T--CAC-C--CTT-AC---C-AA-CCGT-A--CA--C-G-CCT--A-ATGCTAG--A----G---ACCA----C--CAAAA---GTC--GC-CAACCC-A-CTG----GAG-C-TG-AT--CG-------GCCA-TT---G--CA-T----C-TCTG-TGCA-T--A---CATCG--TC-C-A--T-TGGAC-CAGG--C-G---A--GGT-TTT-----GCTGT-CGT-CA-TAC---G--A-GC-A----A--GTC-CTTGGACA-GAC-AA-CA--T-T-AGCAATGGG-CGGTCGA--G--A--C-A--AGG-AC-AGCT-G--C-G----------GA--C----AGC----T--A-T-G--C--AG-CTCG-C-A-C--GA-TGA---CA---CTG----C-AC-CGCT-C-G-CAAGC--T--C--G-C--CGG--T--CGG-AG-AAG-CT-T--G---CT---G----A------GATC--TGCTC-T-A-TG-C-G--AGA-TA-CG--G-GCA-GTGGA-G--AAT-T----TGAA-ACTA----TACC-GG---A--A-A--TGC--AT-TG-ACTTGGA-A--C-----C--AA-CTT-A-GC----T--C-----A-CG-AAA-CAC--CG-----AAGC---CTTGTCC-------A-C--TTT-CG--A-GC-----C--CCG----C--A--ATCAAGCT-A-A--CTG-C-G-AG--T---A---CTGGC----AT-GGA----T----AG----GAGT-TG-GCT--T--A--CT--TT----T-CTG-CT--C-AGG-G-AG--GC---G-G--AG---GCG-TT-T-A-AG--CCAAG-A------GC-T----A--TA--T-C--A----G--A----T--G-A-A-TA-AAG--GTG--TAT-CTA--G-TAA-GG---GAC-CC-CA------GTC--A-C--TGGTAT--AT-AT--ATGT--GC--T------ATGCC-AA---GGG--TTGCG---T--G-T-TACG---TGC---A-CTCC---GCG--TA-GATGCG----AT-C-TA--GCC-G-A--C-A-CG---ATA-----CC-G-CT---C-G-CG-CGC-TCCTCCAAAGG-TTT----GC-C-A-GCC-TCAA--ATC-AGTGA--C-AA-CTA--AA-GG----CTG-GT---C-GTG----C-C------ATA---A-CG-GTCG----G---TTT--A-TA-CAA-AC--TA-TA-CCA-AA-T-T-TA---TG--G-GG----A----A-CCCCT---TTG--GAT---CCATG--TTC--TTT-G--GTAT---C-ACC-A--TA----A-TA-----AA-C-AT-A--G----GCGT----G----G-AC---A----GCGAGAATTG-T-A---AT---C-TGAG-------G-C-G--AGG---C-TCAA---A-A---TT--T-AGAC-G--CCC-G-C-AAC-----TG-AAG-C-AT--T-TCGGAT-A---T--TA---T-GC-AACA-AC-CCG---A---AACATCT--C--AT--ACG----CCTA-CC-T-AG--CTA-A-----C-CTTA---GA---A-C--TAG----A-TCCC-AAC-G----TCT---C--GCG-GGTAGC-GGA-TGT-T-TGGCA-C--A--CCTTA-TC------GCCG-A-TC-ACAC-----C-TG-GC----G--AG---T-GGTCCAA-AA--CAA--G--------G--G-GCAA-----C----T----GT------CC-G-TTCT-CT---CT--------G--G-G-CC----G--AC-A-G-G----T--CGT-C------TT-C-C-T-T--A-CCG-----T-----GCA-------C------TACGA-C--CGC-A-------TGA------------------T--C---T-G--A-G----CG-C---A---C----CGC-T-GCA---CTTCGT--T-C-GGGACGT---A-G-CC--A-G---A--GGGT---CG-C-CTTC-G-A-T-CA----A-TTC--GT--G-CA-A---AAA---G-ATGC--CT-GGAGTT--GT-CCCA--G-GA-CC-G--GTGGA--TC--GC--GGA---CAA--A-A----T---C-CC---CG-----C-G-C-ACTG-TGT--C-----TAGTT-G-------A-------CCC-GCG--G--AC-C----G-A-GA----T--G-TC---C-C------AAA----AAC---A--TT---G--GGT---G-A--CA-ACC-CT-----A-------T-CTT--G-AGC-T----G---AAG-------C-----TA---CC--C---GC-G---G-----G---G--T----ATGGG---C--GCC-TT-T-A---AT-A-TG---C----------A--C-----AT-------AGA-----ACAC-GAA--T-GC-GG-----------A-------TG-A----T------C-G--AC-----TG-----T---G--G-AG--G--AC---CAC-----C-T--------T--------TAC--AACG---GCT--T-G--T-G-CT-C-----------------T--T------A--------GG-AT-TCT---TCC--------TG----A-TACTCGG----A-T--G-GTC-C---GG--TTTA-C-AA---GG--CCT-C-AGC-CC----TATA---G--G---TG-GC---C--C-AC-AG--TG--GC-----A--CG-T---A---GT---CT-A--AT----G-TT--AG----C-----C-GCT-TAT-GTT-------AC--C--G----T-------G-----TG-GC---GG--------A---T-G--A-T--T-C----C-T-G----G---AGC----AG----A-G-T-CCAG-----T-TC-----TG-T-A-GC--A--G--CAT-A-T--TT----T-AC-TTAGTC---A-T---T--TCT-A--G-T--TC-G--GG---A---T-CC-CTGT--A--CT--AC---TT--G----GGTGGT-GC--G--TG-GGT-----G----CCGT-TCT-A-T--G-AA----AAAA-CA-----C-G---GCC-A-C-AA-G-GACC-TGA-CCTA-C-CG---T--A----CG-C---A-A--T-C---TC-T----A--TG-C-----C-C-------GA-TTTAC----C-A--ACG--ACG--CT-CTCGCC-G--A-GTATCG--T----CAC---G----GA-AACC-G-TC-A-T-G-G--ATA-CTTC-A--T--A-AC--C--A-CAA-TCAG-GCAG-----GC-T-C-TGCT--C------G---CC-TA-TTG-CC--------A--TGG-C----T--TG---T--CC-A----TGTAG-CTACG--A---A-C-G-C-A---CAT--G---A-TA-A-CAC-T--T--CG--T-C--------T--GCT-C--TATAATCC--CG--GT-G-ATAT----C---TGAA-A-T--CTTCTT-GG-TCTG-AACGGAA-AAC-ACTT-AAGAT-CG-GCGA-TC--G-GCC-C--ACAGTATA--T-A-ATG--TC-AGTC-A-TG--C--CTC-TT-GAAG-CA-CG-TG-C--GT-TAT--G-----A--TC-C---G-G-T-CT-G----G--C--GT--CT-G-----CA---G---AGG--TGTG---TG-CTT-CCC-T--T--CT--GCCCT-------T-CTTAGTA--A-T-C--C-T-GTT----TTGT---ATG--T-A----T----GGG---C--GT-A-T-T-TA-G-GT--AA-AGC--C---C-CG--CC--T---TCTAG-TG--GGGGCGCGGA--CTG--A-A--CTAG-TT--C--T-CCATCTCTC--C-CGGCGA-C--A--T-GC-TCA----GA-GACT----CCG-AT-C---T-CG-TG-AG-T------GCCC-A-CGAC-CGC----G-G-CCT--T--AT--T-AGG-A--ATAT---C-G--GTGA-T-TCTA-A-----T----A-T-C-TC-A----TAT-----A-TTC-A--C-AG--G---GA-ACTCCGAC-CT-C-TTCTATA-G-T---CGT-A--G---C-AA-T-CGCTT-----TC-CCCT---C-G-TG-C-T-C-G-G--CCT----AT-G-TGTT-G---G-A-T-GA--G--TATGCG---CGTC--TT-TCGT-CG--GTTG--TC-TAGA-T-T-GCGCTCGACG-CA--CC-T-CCCCTTGCTAAG--GG--TCT--ACAAC-TG-GT-T-TTC--CC--CG--CT--T-AGAT--CATCCG-G-----A---C-T-C--GCATA-----T-A-TC-G-----C--G-GG-ATA---G-T-CT-TG--AC-TGCTT-A-CTG----A-G-G-GTAT--TCCAT--GG-ATTTGC-A----GG--C-CT-----GGG----TGGAA-CA-CC-GT-GG-TGCT--TTTGT--GA-CGT-A-A--CCA--A-T-T-AC-GCT--T-G--G-----G--C--CGTA-A-A---G---T-----C-A--------T-C---AG---AG-----ATACTT--A-A-------T----TTGA---T---ACT--TTCC---C--G-GC-AC-TTTT----G--GAAGT--TATATCC-CT-ACT-ATCGGC-C-GGTCGCTAT--AA-G-ACGT--TG--AG-GGCCG--T-CCT-TGTCC--A---C-AGTC-GGT---CTC--G-C--T--C--T-AAGC----CT-AC---C-TTA--G--GT--TG-CTTCGA---A--TCA---C---G----G-CCGAA---------TTG-GTG-AGC--GGTATAC-----AT--A-GT-A-T-CG-A---G-A-GT-C--CACTCT--A-GTTA--GG---A--AT--CAAT-T-T-TC--CC-AGA-A-C-GG-AT-GAG--G-CCGC-TCCC-------CT-G---TT---CGGTT--T-G--TT----G-T-GCT-C-GAGG-CCC-TG-A-GTTGTGA--A-G--TACG----------TT-TC---C-GATCTCT--C-A-G--C-A-T-TTC--AC---G-C-----GA--TTG-AC-CT-GC--GA-G-GCA-G---GT-GCC-GT-C---CGTTC-C---GTA--GCT--TT--C---G-C-A-T-GG--CTTTCC-AT----G-G-CCAA-A---T-CC----GGCT-CA-G--C-T---T----C-GGC-T-TTAGTG-TCT----TTGCCAG-C--C-A-----C--CTT---A----G--C--C--G-AT-C-ACCG--T------TTT-C-----TG--T-CA--A-ATAATT-GG-TC-CTGC-AG-CC-ATA--------TG--ATAGGAG-A-AA-G--G----G--GT-GTC--T-A--TA--GCCTT---CGC-GA-GA------ACTG--AAC-------T--G-GG----AG-T--G----AC--T-TCG-G-T-A-C-G--TGT-GG-AT-----TTTG-G-T-CATAGA-G-G-AAC---A--G-TT--A--GGAA-TGC-----C--CT---C-TT--T-G-T-----A---CT---GG------AAG-T-A-A--C----CCA-A-AA-AC-CA--T-C---T---C-C-TTT-CC---CGT-----C--C-----A-TA-T--A-C-G--AA-G-----GCC----T--T---TT-C-----A----A--T--CC-TCCT-C-G--CAA--------ATAAG--A-AA-C----C--G--C-------TGCA-----AA----CA-G-CAC----C--CT--C-C-----------------AG-C-CTA-TCCA---------CGG-C-AA---A----A--G-GGT--TG--AA----GCG-CGG---G---AAC---TG----A---CG--C-A----A---AA--G-C-C-TGG--CA-----A------TG-T--TA-GT---ACGCAA-TGT--G-C-AG--TG-TC-GATAT-GT-G---C---A-AC--GCCC----A-T-ATG---T-C-------G--GCCC----AT---CA---G---AT-A----------G---A---GCCT-G-C-----G-C--------CC------G-CC-----------TC---------T---CT-C-TA----A------AT--------A-C----C-------AAC--G--AA-----------T-G-C---A---G-----A---C-----C---------G-----T-CCA-A--A---G-G---T-G---A---T-A--GC---G-GA---G-C----AG-----------C-------A-----T----A---AC----GA----A-TAA----AT---G--C--TT--G----T-CGT-G---A---AT---AA------AT---------T-T---AG--TGA---GC---CG-T-A-GGAA--AT--A--C---C-A------------CTGGG---CA--AG------AC----T----------G---TC----ACT-C-CT--TC-CT---AG------T-ATTC-TG-------CG-TGG--TT-----A----CAGAT--AC-C--AA--AAG-AGATG-------TC--C-A-----T--GG-----T--CC---T----T--AC-G-GA-A--TTAGGC--CAG-----AC-GA-----G--GA-AC--GG--G-ACCAC--T-TT-T----GC--T-G--C---GA--TAG---TG-C-----C---CG----T-----T----C-A-T---A--AA--T------T------------------TC------A---A------G---G--------C----G--G----T----T---C---------A-TGTCG--T---CC-T---A--A-C---T------AA-T----A-----T--CA-ATG----AC--CC--TAATG------ACTA-G-TA----T-C--CC-C--G---CC-A--------T------C-----C----T-A-----T----T--TGTCC---GTT--C-A-A----G-----TCC---T-A-AG--T---TC--A-A-G-G-GATC-----C--AA-CA-GTT---ATT-A-G-C-GG----G--AA--T---C--G---TAAAAG-----G-CC-CGG---G-A-CGCCTTAGA--T-C-AG-A-TCG-GG-G-C-C-T---C-C-TG-CTTGTCAAA--CG---CA---C--------C--T--A-AT-GT-TC-----CAA----GTT-GT---AACCAT--G--AA----T-C--T------A-TTC--T---GTC--CAC--GGT-C-C-A-TGT--CC-----C--A--G-C-AG-C----G-----CG-G-T-T---C----GC-C--G--T--G-C-CA-T--C--CCAC-G-GATT-AG--------GCAC-TC-C------TG---CCGT--GTA-AG-CACCCAA-TC-G---C-G-TAC--C----TTATC-G---AA-T--AG-T--ATGCAGG--AGTG-TGTA-CTCAAA-GGCAAA----AG-TCT--ATTC--ACGTGCCA-C----C-C---T--TC-G--C-------CTCGT-A-C--GA--C-AGG-T---AGAC-GTTATA-TGACGG----TTA-TTTA-T-GA-C-----T-A-GT--T-AGTG-A----CGA-CT--CCTG--CAGGAC---TT-C-A--CTGG-AC-C----TG----GTTTCT-ACTC-TAAGTG---AGTCACA-GT--CTTA-ATC---CGCAC--GA-GC-CC--ATGTTTCGCT-C--T-TCCTTCA--C-AC-TA-A-T-CC-TC--TT-TAC-TCCC---T---G--C-G----ACTC-G-CA--CA-AA----CA-T--T-A---------C---CGTG-T-GCC-GTTTTT--CCA-C-------C--A-T--GAA-G---AG-AGT-CC--C-C--T---A-T--C---G-C-TC--GTT--CC--A---C-GCCAAG-CG---TAG-T--CGC--GTT--T-G-CC--T-C-T--GAT------CT-GG----GC-CCC-----TC--GTC-TA---GATAA---AAG-CA-----C----GG-T---A-A----A-AC-GT--C-TG-TA--C-T-A-AGGTT-TG-----C-A----C---------CAAC-ATA---C-----TCA-CT--G-T----C---C-T-------CAT-----AA-T----A-T-----TA---A----G---CT-C-GC-G-T-------TCG------AG----GTAG-A--A---TGAGGGT-T-----C-----TG-AGG-----C-CC--G-T-AA-C---GT--TGAA--G--T--GC-CA-CAA-GC-----A-ACG-CG---GCA---T---C-C--TGG----T-----ACC-GT--A-GG-T---A--GGAT-T-T-G--TGCAT-C-A---TCG----T---TACA-A--AT-TGTAA------G-CG-A-GC-C-CA-T----T-G-G-T-CA---TG-T-CA-TGG-AGT--TGTTGTCTT-CGTCT----TTCA---------ATT-TT-TA-T-TC-A--CG---C---C------GA---TTA-C--------ATG-----A-T-GTGGC-A---AATC---T-T--CT-T--CAAG-A-C-TT-A---GA--------------A-A--AG-TTGAG-AAG-GT--A-CAGCG-T--A---GAG-T---A-G-CCC--A-GCGTT--G-A-CT--TC-CG-T-G-C--AA-A-TC-GC--CTGCCCTG-CC-TTG---C--C--A-------TA--C---A-T--GAC--A---GTG--T-GGATG--C-G---AC--AGCGG--TACG--AG---TCTCA-AT-------CGAA-TAAGGA---TGA-------T-GT-AGCA-TTG--A-AC-GG-TA---ACGT--C-TGTCT-TA--A--TA--TCA--AGG--G-A--GACGA-AA--ACG-G-AATATCG---CG-----TCGG-T-AA-CACA---T--CC-GA--CAC-TG-----C-CC--G-T-G-GA--A--AT-GA--AC-AAA-AATAT-TGG--GGGCAG--A-ATC-CC-TATA-GAATG---ACTCCTGA-G-AA-G--CTCC-AT--CTAC-AG-T-TC--C-AT-GC--CGA--------G-CT-G-A-TG-AC-G-CTTG-TT-TGT-A-T-C------A-T---CCTT--CC-C-CCA-G--CGGATC--G-C--TTAA-CG-TCGCGCTT--TATTCCA-CTG---TATAA--T-G-CA--G-A--CC-TCGG----GGCTG-TA-GACA-T-GG---CGGT-----G--T-CT-TTTTGTC-A-AG-ATAT-T-CA--------GCC-G----C--CAA-T---A----C---G---T-A----AG-TGA----C--A-----GA-----T---TA-----CT-C---T-T-GGA-T----G-T-GTT--A--TT---T--GG-A---G-CTT------T-GT-C---G-TA---TC------GT--C-C-A-AT--ATC-CC----G----CT-C-G--TGAT-G-T-T---A--GAA-G-GG---A-A------C-CCCATATCT-----CC-TC--CTTTAC---TGAC-A--AG-G-----A---AC---GTCC--TAC-CACT-G--T--CGC-C--GGT-GT--G-------TT--G-C----T---T-TATT--T-GA--T-T-AG------TT-C----GCGC--AGATA----A--CGG-CG-CTTCCGTC-GCG-AGGCTATG-T--C--T---T-C----AAGG----T----T-GAG-C-CCCA--TTATAT--T-GT-T--G-GG-CG--------TC-G-AAGA-CCAGC-CAAGGGC-AAACT-GA-CA-C-TGCC-----T----TGA----A-G-CA-C--TGCC-G-T---CCAC---C--GAA-T-GC-ATC--C-TT----GCTG-T-TA--T-CT--CG---C--T-AA---TG-T---ACG-ACCAC-AAC-CC--AT-----GGG-ACGTT-GA---T-CT-A--A--CA--CATT-CTTG----GTG--C-A-G-C-CG-GGGA-T---GAG--TAA--GC---AACAG-T-G---GC--G-GA-C--TT-CA-CT-C-TAGAGAAT-T-T-C-T--T-G--CTTG--ATG-AAGTAGAA---GG-A--C-CT-TCG--GT-TCAGTA-TG---ACG-TA-C-CAAG-A-ACA--C---G--CT-G-CG-C----GCA--GCAAG-GT-T-A-GG---AA-TGA-------C-TCTG--CGT-----ATTA-CCG-C--TTT-TA-CT-G-CAATGC-C-CC--GGG-CG-GTA-AAC--ATCCGGG--G-C-ACG--GC--GTT-TGTACT-C-TAAGCAGGAT-TGCC--T-ATGGG-CCGA-G-CTCAATTTC-G-TCTTCGAT--TG-G--GA--A--GC-T--GA-AG-GGAA-TCAATCTGATG-CATC-CCG---CCCTGAA--C------GG---TA--A-----CAC-T-AGT---G-AC-CGCA-TAGAAA-CGGG-C-TTATT-GCA-GA-TCCGGTCT--CG-CG-G--G----CT---AAGAGG-ATT-TGGCAAACT-CT--C-C-T--GAG--CCA--ATATT-C-GGAGTTTCAC-TCT-GG----GGGA--G-G-GCGGGTGAGT-AC-T-AAAACAC----T-AG---CCTTACAT-G-T---A--CT-C--ATCCGAG-A-G-GGATTC-GACT-C-TT-TC-AG-TC-C-A-G--AT----TA---C-G-C--AC--TA-GT-----G--TTC-G-CA-GTATATTT--G-A-CATAG-GAAAGCCAAGG-AAGTTA-GTTAG--AG--T--C-----AC-CT-AC-ATG-C----TATC----GTT-A-ATC-CAA-T-AG-TC--G-----G-A----T-C--C--CT-GA-AAAAC--GAG-G-C---A-GA--C-G-T-GT--A-GA-AGC--GCTAC-G-T-CCAATT-GGGA--GAGC-TA--TG-ACG--TGATA-TGTTT--C-T-A-CTAAA--AG-CG-AG-G-------G-C-G-AGA-TC-G-G-G-TGGGT----CGT---TGATAAG-GC--AG---A-T-TGCGG--AA----CTAAG---GGGGAT---G-ACGT--TC--TCTA----GTT--GC-T----GA--CGAATAA-GCGT-T-ATGT--T-T--CCGAAGCTTGTC-GCAA-C-GA--AACC--ATGAT---GC-C-T-CA----G-C-T-C-GG-G--GT--CCAG-GATT---G-TGCGCGT--G-AA-TATAC-G--G-AT-CAAGTAGT--ACAGAATTCTCT-GATCT--GG-CCC--CGGGCGT-G-GT--C---TA-TC-T-G-AC-CC--C-CTTT-CAC-TGAG-G----A--AAT-T--C---AAC-GC-T-GGAT-CGGTT-GT--CA--A-CAT-TGAAG----AA-T-CTG--G-AGAT--TAT--TTA-GTAGACGAGT-TGG-CC--AAA--C-CA-G--GGG--C-----ATGG-G--A-G-T----C-CC----GA-TCT--CG-TA-C-C-T-ACG-CGTT-C------TTAC-GCC-GAA-TC--G--CC-------AC-A---G---AC-G----C-A-T-GA-A---CCTG-A-T---TG--GC-A--A-T--A-TT-CCT--AT-A-A--GG-T-T--A-CT-G-TAT-AGAC-GGG--G-C-CG-C--GC-GGA-A----G-A-TCCAAG--C-T----TA--A-A-C-A-C-----T-A-AAA----A---C--GA-AG-A--C-T-CG-AATAGA---G-A-CC-AA--CAGGT-G-CAGGCCT-T---C-GT---G---T-GG-CATT--T-C-A--TTGA--TTTA-C--G-ATGC-A--A-TC-G--A-T--AT--AC--G-C-C-CGTAGCG-G---T-GCGT-A-AT--T--------C-A-----CTC-G-CT--CTA-G-----T-C----C----G---C----TG---TGC------TAG-T--CA--G----AATAG-A-T-TC-CCC--AGG-GAGGATC-TCGTG-T-CCTG---G-CCC-C-C--CG-C--CC--C-A-TCG-G-T--CATACGCCTA--CTAT-AG-C--ACTT--AG-A------A-A-----GG---GG-TC-T-CTG----GATA---C--GCG-TCCTCATACGT--AC-TT--C---GTC----C-TCC--------C-CGATCAA--G-G--TCG--T-GAA--AA--A-C-G-TAAGCAGCGT-TA--A-ACTCAGAAGC-GCTT-CG-G--C-ACC-GCGCA-GATA-A-C-CT-TA---CA-T-CCGC-C-----A--G--G----A-GA-CA--GGA-G-T-C-ATT-ATTAT-C-G-CCTGA--GGGG--AGC-TTGTTC----CCG-C-TACCA-GT-AAT--TA-AT-AG--C-C-T--A-T-ATC-GGT---GGA-A---T-TT-GCTGC---TTCCG-----A-TAGCG-G-C-CCCC-CC-G-TGGA--------A-T--TGA-CTAGTCC-AC--AGG-CCGGC--T-C-TGA-CCTCTATGGT-CAA--CTC-G--CCT-G-GGAAGTAGTTTGTT-CC-T--ATAC----ACGAGG---T--G-AC--T-AC--GTC---T--G--TAC---TCG--A--G-A-C-C-CC--TTGAAT---T--G---ATT-TGCTAC-TT-CCCCAC-GCC--TTT----A--AA-A-T-AA-ATAC-A--TCA-C---T-TGCA-CTT-ATAC-GGCGTC-CGC--GG-A-ACAT-ATT---GGG-G-TT--AT-CG--GGCAT---GGTTA--AAA-C-ACGG----G-C-AT-T-T---G----TCTCCTCT--C--A-CT---TGTC-TGGG--GGTGGT-A-GCT--CT-GAG--AGA--GA-A---GTT-CT-G-TAT-C-T-T-GC-CG--GG-GGT-TAGCG--GA-C--TGTC---T-TGGG----G--GGG-C----AC-----CGTATAA--CT---CG---GAG-C---C--T---CGG-GT----G--T-TGTCCG-AGA-CG---GA-G-A--T-----T-T---GG-T-T---G---ATGTA-GC-AATC-AG--AATATT-T----C-------GC--GTGTGCCC----TC-A--GAAC-AC-CC--A-A-CC-GAA--C-T-CA-AG-C-TC--GGC-T-TGT-GCG-ACATA-A--GGCGTGAATGA-GTTCCG-G--AGAAAACCGAT--A-A--TG-GT-TTTGA-CTAC-TCAC-A-TGCC-C---CAC-TC---CGCA-GTC-TCG-GTACATC---TGCGA-TC-GACTCGGGG--AG-C-TTC--TAGGCTC--GC-G---GA--TCCTAA-T-TCG-TC--AT----AA--AATG-GACT---CATCG---T---ACT-AACCG-AC--ACGC-ACTG-T---AC-A-CT-AGAGG-AC-A-AAGCTGC-ATAGCTTGCT---C--ATA-CT-TGTC----AGC-CCC-TA-ATA---G-G--TGA--CTATG--TC--T--A-A-CAGC-AA-------A-GAAT------GTAAC-C--GACCA-A---CTC-TGTC-A-C-----T-TGT--G-CAAGTG-TCC--CA--CTA-G-GT-CATGTCGATAGAGGT--C-TCGCATA-AGAC--GG----C-TCA-GCA-GAGAAAA-TG--TACC-AATTTC-C-G---GAA-TA-TC-AGAC--CC--CA--CTT-GC--T-TGCCAG---CT--GG-GA-CGCA-T-C-A-C---T-CTA--TGGT--CTCAATG--GTA-G-G-GGT---C-A--GCCGAGTA--CTCCC--AATA-ATTG--A--GCTTCG--A-AA-CG-CGC-TCG-AGCA---TAA--AGAT-AAGTCA-ATA-CT-CG-T-GCG-A---CAAGTTGCGAC-C--T----TG-G--C-T-ATCTCCGT---GTAGGA-C--C---A---GACC--C--A--CGATCGGGCAGTGGCAC---AC--TGA----CT-C-ATTCATGA-G--A-GC--C-GAGC-GTGCG---G-CAC--CCCTT----C-A-TTA-G---A--TCCT--CCCA-CCA-G--GT----TGG---AT-AG-T-GT--CG-CG-GCACA-A-GG-TC-AGT-GG-A-ACCCGAA--AGA--GG-GG-GGATGC-ACTA-----GG-C-TG-C-T-AT-T-TCCG-T-T--ATCA--TAG-TAT--T-CTT-C---C--G--TC-----T-CTGA----GGA----------CTT-G----CGT---GG-G---A-G-G--AA-G-CT-C-T-TCA--AG---C--G-G--TA--A-TTA----G-CCGCT-T-AG-CG-AT------C-G----CC-TTCCC--T-T--GTG--A-TA-A-----C-C-GA-CG--C----CGC--CC--G--GCAAGG-A-AGCG-G------CCG-T-----C-ACT-GTAC-A-CCT--AT-A-----G-T--------CCA----GG-T--T-GAA--C-T--AT-TAT-G-G--TT--G-A-CA--C--G---T----ACC-T-C--GCT-A-----A-T-GT----G-CC-T----C--CT-CTAT----C-ACACG--G--A--A----C-T-A--C---AC------CCATCG-AC----C------GCGTAAA-C-G--C--C-TC-G--G---G--A-CT---ACTTC-T----C-TC-AT-G--A----T--CGCG---A--------T-TAG-GAT-TCCA--G--GC-GCA-ACGA-G-----ACGA-T--AT-G-C-AA---T-CA-ATGA----CAGTACGT---G-TAAT--CA--CA-A-GA-G-ACGTGT--AC-A--AAG---CA-CG--CACA-TCCGTGC--GG-GGC--C---TAGG-GG-A-TAG-TATAG-GCAGTG-TTT-CCAG-G--GA---T----T-CGTAGGAAGA-TT--CGGAGG-AGTTC-T--TCT--C-GGG--AGT--GGTA---C-TC---A-ACC-AT--ATG--T---T-CT-G-T--CC-C-G-GTCAGGG-T-A--T-A--C-CCC--TTG--T--TCGG--T-CGACACC----ATCAC-A-TC-GA-C-G--GCG--C---C---CAAT-A--G-CG------A----TCG-C-GC-CC-GA--G-AAAT-GCA--A-TTCTT---C--TA----CCCAAA-TT-TAT-A-C--TG---ACGAA---AGTCA-G-CGTGCTT---GCGCAT-CTG--GGATCGAC-CG-TTC-GAG-AC-T-CT-T--GGTG---G-T-CG-CAGTA-----AGCACCG--TGG--C--C-CGACGAGCG-CGGTGAAAAA-T--GA-G--G-C-GGAGGT-A-G-CAC--G-CCA-G--CA-AGGGCAGCA-TGTCG-CCTGTG--T----GG-G--G--TG-GGA-T--C-TCC-TC-ATCTAGGG-AC-C-G-A-GGT-C-ATG-TAG-CA-C-CA---TAGGAATGGTGAGA-AGCG--T--GGG-CCTCGGT--TA-TTT-TG---TTGTGCA-CA-GG-C-GAACA----CC--TT--GG--GACC-GT-TG-A--G-A--C-ACGTCAG-G-AACG--T-A-AAG-A--T----G-C-A-C-----GTC--CGC------TT-AACAA-AGC--GAGGCG-ACGAG---CC-TT---T-G-TG----AA--G-C-G----G-T-G--A-GAG-----TA---C-TATTG-CAC-TCT-A-TAA-GGATGGGG----GGT-CG-TACG-TCGCTA-A-G---C-GT-GCAT-GGAAT-G-AGA-CGCCG--TAGC-CA-TC--TC-G-G---ACCA-AA---CTC-AG-C-GTA-GGCT-A--TA-C-AGGC-AG--CCT-T-G---T--C--GGG---G----TATACCA--C-C--ACG--G-CC-A--GTA-A-G-C--C-G-GAAGAC--AT-GA-T---GC----T--G----CCT----GTC-CGATT-CAA-G--TAAC-TCT-CCT-GGACTCA--GA-TTACGGA-C--C-G--T--G-TTCA--TC-ACA-A-AGCCT--T--GTCC--TC-TTAT----CACGGT-GAGC-A-A-CCA-TCTGA--AAGC-TT-C-AGG-C-CAGA---G-TTGT-TT-TGGG---TG-A-GA---CG-GCAT-CAT---TT-A--TA--C-T-C-A--CG---AGATTTCTA-C-ACTGTGTGAA--G----A-G--C-ACGT----GCGCCACA-TTGAA-T---CGGCC--GCA--GCC--GTC---CTA-CAC---A-GTT-T-CG---A-CC---AG---CG-A---CGTC--TC-TA-G----G-G---T-CT-TGA--T-AGG-C---A-AT---AAAG-G---T--A----CCACTGT-G-G--T----CG---T-T-AC-CGCA--CCGTTA-------A-C---C--TGAT-CCA-T-TC-G---TATC-A-G---G-G-AA---A-TA-GGA---T--------A---TCT-GAGTA--GG-G-T-C-C---C-C-TG-TACG---CA--GCT-G--AGA---C--ATAG---GA-A-T---T--T-AG-A-AG-GG-G-CC-A-G-GTT--TCA--TG-T---CATGAA--CAAGTAG--CGGCGC--AGCAG-GCGTT---TGCCT---AC------GCA-GAACTG--G--GT--A-GA-T---T-TCT--CA--AT----T--T--T-CG---GT-T-CA--CC-TG--ATT-G-T-GG--GA-C--AC-ATC-----TGT--A--C--GGTCGAC---GA-GC-AGGT-TCT-TG-G-GCT-GTGA--G-----GAC--TAG-GA-T-T-A---GA-TA-C-A-----ACCT-------AG-CCTA--C----AT-C---ATT---TC--T---T-CAG---GGTAT-CC-------G-G--A-TA-TCC---A---T-A-C---C--CC--TGC-TA-C----ACT-AGCAC-GCAT--C----TTGC-G---AAT-TGCTTAAG-GA--TC-CC---CC-AC-ATGC-T-GG-CATGA-GG-GG-CCTTGC---A-AT-CA--A-GGA-CGAA-TT-A--GCT-TTTT-GTG---AACTCTG----G--ACT---AA-T-ACC-GGG-G--TGA--AG--GG-ACA----G---------TT-TGA--G--G-G------GA-GG---T-AT-AC--ATA-TAGG-CGA-T--TGAC-GAC-----T-G----T--CGCAT--T--C--GC-AA-GTG---CGAG--T-CCCAG-A---G--T-C-T------AA-GGGTCA-AC-CC------G-G--GTC-GA--C-G--GG-CC-CT---GT-TGGGT--CATGG---G-G-C----GTAG-----GGA--C-A--AGGT--AAG-T--CTGA--AAGCC----CA--A-T----TA----C-A----T---AC---A-GAGT-G----C--A-G---C--CTT-AAG--AG-G-A-G-C---GC---G--A-G-TA--C--AC-A-GGCATG-GAA-AAA-TG-A--A-A-C-C-G-C---AA-G-C--A--G-C-C-A-CG---GGC------TA------G--G-CGAC-TC---TCT-CCC--CCT-G-CG--A-C----G---T-------G-----G---T----AC-G--C----TA---A-A--TG---T--C--G-A--CAT------T---GATACG------G-CG--------T--T--AT---C-------C-G-A--A--------G-------TCT-A-T-C-A-A--CAATAG-TT----ATGACA-TCTC-----C---A--AC-----TGCTGG-TGGCC--CA-A------ACA--AAGA-C--C-TGT---A-C-T-CA-GTCG--G-------C-GC-AC--ATA--A----GAGC-A-------T------TT-----T-CAC--G--C-AGA-G-AG----TC-G-G-C-A-----GGTCT--TCA-GGT-AG-GAT---ACGC-G-AAAC-G-A--CT----AGA-AACG--CAT-GTG--CTG-AT-GT-G---T-AA---AGG--TA---AGT---GGGCGG--T--CTAT-GA-TG-TG-T--A-T-CAA-T--CA--CT-A--AGCG-C--T-TC-GCTTGA--AAA-GGC-CGG------T-CTATCGC-G-A-AT--TG-T--T-AGCGG-ACGG-T----C-A---TGG-CCGA--G--T--T-AA--A-TA--TC-T-GCT-G--ATA--C--T---GGGG--GTG----TT-CG-A--------A--A-GT--C--A-AAC---GGATTTGT-----AAG--A-T--A-G---A-----A-G-GCT-----AA-GG--G----TT----G-C------T-TT-G-----CC--G---T---GG-G-T-T-C---G--A--CG-A--CA--CCA----A--TAGA------TC---C---A--G-G-----G-CC-TT-T--G-TAC-ACA---G-T---CCA-C------ATACT-CTG--CCT--T-T-TA-CAA---C-------C--G-AA--GCGAGC-T----CG--CGG--GA--G--CA-----GG----AG-A-C--C-AA-A--GCTG--G--A-CG----T--TG-------T--GACGA------------TT---A----G-----T----TT---A--------TCT--G---C-G---A-AA-T--AA-GCGT--TT--A-TAAA-TG-C--A-CG-AA---G-----A---G-A-----AT-AA---C-T-G-GGT-G-A-------ACAC-AAGC----T--G----C----TGGGCG-C-C-----GAA--TAG-GC-GAC-C-C--CT----AT-G-T-CGG-CGGC-GCCGGA-C---GA-C---T-----G--AAA-A-----TCCG--C----------AA-G-GT--C-AC-CC--T------T-----AC--CTT--CA-G-AGG-GTTTCTCTT-G-AA-G-AC--GCCTA-G--GTCCTC-CC-AGA---C--CGTGG--TC----G--G--CA-TGGTG-G-G--GAG-AA-CTAACA--A-T-GT--ATCTC-GGATATT-A---T-GT-C-CTCGCC-C--GGG--CTG-AT--A--GTC-CC--A-CA-TG---TCCC--AA-A--T-G-C--GCTG-C-C-C--AACCCTAT-CGAAGG-G--A----------G-T-CG--A-A-G-T--T--GAGCC-TAGC--GCTAC-CT-TGA--TA-ATC-CC--C-----T--GAA--GA--T--T-------TGG-AAC-G-GAC--AT-CT-CCTCTGTAGCC-GA-T-AC--A--T--AAG-------G--G---A-GTGA--A-CGGCT-A-G--CTA--A-T-GCC-AGA------AGCC----G--CTAAT-AGCGCGAGT-G--AT-GTCTTTA-AG--A--T-G-G--------AA-TAT-GGGC----G-G-TA-A--T-T--TAGGGGTGA--A-AAATCC-CA-GAAT-A-GGAG--C--TAACGGGC-G-ACT-T-TT--GGCA-AT-C-------GC-ACT----T-T-T-T-G-TCC-TC-TA--AT-G--AG-A--G-GGTCT--CGCA--A-AC-GT----AAC-G--GT---AG-----AG--CA-G-G-CTC------C-TCG--T--CAGA----G-CG-C---TAT------TGAG-TCATACTACACG-TCG-T-AC--CA-ATGGC----AAA-GCT-G-CAGA---T-C--A-CG-GC--TGGCT-C-G-G-TA---TT--C--A--TC--C---GC--T-GC--T--G--CA-ATTA-AT--CA-C-AT-CG-G--C--TAGTTTTTCCC--A----C-ACCG-G-GGTCTTC-CGG-GTTG-G-TC-TCCG-C---A-TGACTGAG-G-ACACGAG-TCAACTATAACT-GC-ACG-AA--AAA-CG---AA--AGACT----GCA---T-A---T-AG-T--G-C--GC-A--T----C--GT--ACC--G-C-TCGC-G-ATC--C--TG-GC-GATCG-ATA---A-TCC-GC-CG--A--CTG--GAT--G-----AGG---GA-AG--AG-GGTGGAAC-GTT-TA-CTAG--GT-ATGA-GCAAGCGATGGGTGCT--CG-CAGGGT-GCG---ATACC-C--AC-ACGGTC--T-T-TATA--C--AAGC-CCATG-ATGC--TTGA-C-TATTGC---CG--CT-ACAT-GCTTAT-T-GGA-TA-AGAC-GGT-AG-AC---ATGT-T-TAAGA-T-CT---C-GT-CT--C--GA-A-CTCTAAAGATCCGC-CG-G--CA-A-TG-TA-G-A-CCT-GTT------GCT-GT-A-CCTTGC-GT-CGTG--C--GTCTGT-T-AGA-GGT-TGAAG-GTCAGCGGCATC--TGAT-TC---A--ATG-G-TGAG--CC-TA-G-GTA--T-TA-C-AT-AGTT-GCAA-TGTTA--CAGGA-GTTCT-TCCTC--T-CCCT-TT-AA--TGTAGC--G-AA-CTACG-C-AA-GTTT-T-TGT-ATTTCCA-CC-CCCT---TGG-GA-G-AGG--CGTGC--TAATAG-G----GG-TTGAGGC-AC-TG-GACA-C-C-A-TG-CCG--T-A--C-G-G-TTGTAA--AG--GGT-T--C-CTTT-G-CCAT-G--C------AAC-A-GGT--CGGA-T-CGTGA-C-C-GA--GC-T-ATAACAG---C-ACAGC-CCC-CG-GCTA-ATGA-----A-G--G-T-GTT-G--TT-CG-TT-TAAGCTA-GG---GG-G--GC-T-CAAA-T--T---C--G-AA---TT-G--------A---GT--G-G---ACG-GAT--T-----G-----A----C--GCCTC-AT--TCG--AGCAG-A--GC--T----CCCTGC-CTC-G-TCT--T----CAG---AAT--CG-C-----AA-GC---GA--TAT-AAG---A-C----GC--C--T-G-C----AC-CTAC--GG-C-CT-G--A---TGT-TCA--A-GT--AAT-T----GGG-TT--T-A----G-T-TT-G--T--C--TA-CG----C---AG-T---G--T--A---AGT----ACCTG-T-CGGGTG-GA--G-A--G-----CAC-GTTCCA---AGC--T--A-C---AGA-C-TCC--GTAA---GC-----CCCA-GATG-CGCC-GAAAT--TTC-TTGC-CAG--G-G-T-G--T---GG-ACTG-AT-TG---GAT-AT---G-TC-TTG--TTGT--C-C--A---TG-A---C-G----T-TG--T--CT--G--CGGGT-GGC-C-C-AT-GGG--C-G---TT-CC--GG-AA--CCG-AGAG----G---ATG--CTTCACA-GCCTTAGGT-CCAG---ATTG----CC-TCGACA-GATATCATCCC--CT---C--T-AA-TCGTAAA-ACCCGTA--AA-C--CT-CCG-TA-GA-TTTTCCT---CTC-A-GTATGC-GGACTTTGG--CGC--CGCC-CCTACGA-AAG-GTCCCTGAACCG--CGGT----G--GGTA-C-C-C--TGC-----C--C-AG--AAT---TGC--AGAGA-GCG-TCCAAAA-GTTCCG-ATT---GT-T-TGCG-TCC----A--GA--T--A-C-TACAAG--CTT-CAA--G-CG--C-TAAC--AT-ATG--TAG-A-ATGGCGG--CAG-TGCATAGCGCAC-T----GAT-T-----ACA--T-GT-T-TT-CAGTT-G----C-TC---T-TT-TC-TCTTT-TA--CCG---T-A-TG--GCCACCT-----A---TTTTGGC----ACAT-AG-T-CTGGC-G--C-A-AAA--GA--GC------G--CTC--G-AACC--A-CG--GA--C-CCTAGC-GGTG--C---G--TT-----AT-----GAC-G--A-GC-T--ACACGGCGGTGCTTG-CCAACCGTT--CAC-G-ATC-CGTACGC--A-T-CTCTG-AAATCGA-A-G-GG-G-TTT--CTAC--CA-AC-G-T--C-----TTC-T-GCGA--AT----C--CC--GAGT---GCTG--ATCGGC--GTC--ACA---TTAGCCTTTCA-G-GC-CA-C-A--C-CGG-G-AGTGT---ACCGC--CC--A--GCGC-CCA-AG----TGAT-CTC--AAATT--AT-AA-C-T---CCTACGT-AAAA--T--T-CGT-T-TT-G-AACG-AG-ATG-GAAAGTATA--C-CATAGTACACA-TT---CTG-TTTCCCAGGT-AGG--T---GCACATC---ACA--GGGAAA-AGG--AA----T--CGTG--A-CA--G-G----GG--G--TGCCGTC-C-------AAACAT---TG--T-GTAC-G--G--AAGA-TGA-A-CC--T--CTGG-C----CCCTTGGAGGAGGTAGG--C-CTC--AGT-AGCGT-CA-T-TGCT-ATC-ATC-TACTAA----A-TACTC-TTCTTTCTT--T-CC--TAC-C-A-GCAA---CA-CG--GA-T-GA---A--AGAC---TG-TAT-T-C-AA-GT-GGA-G-A-G--C-T-ACGTC--A-CGC--G---GACGTT-AGCATCTA---T--CCTT--TAC--C--CC--ATGATCACAC-A-C-G-TTC-GGGTCGGT--AAAGC-T--GAA-----T-T--GG-G--G-CAAA-T------GC---AAT-A-C-C-G-A-TA-CT-C-T-A-CGCGTTA--C--A--G-C---CC---G-GC----T-GACGTTC-CAG----C-TTT--T-GAT-GCGGGG--G--T-ATG-A-T---CC-CAAC---AG-TGTAGCT-T--GCTCTGTC---CACCCATGCT-GT-CCT-G--GA--AA-AG-AAG--G-TGG-ATAAA-TG-T-A---CCAT---ACCAAAA-C---CTT-G-C--------C---A--GA--GCCGC-GGA-GG--GGT-CA-TC-------GCCTA-A-CCGGA---AAGACA-TC--C--TCTC--T--GGCCG-ATGAA-T--G-AT-T---CGGGCTGCC----GAGGTG--ACA----TTCGA-T-GG-T-----CAAC-CCGCGA--ACAACTCGAGGA-T---CC-CTCAC-GT---TTACC--AC-C--C---CTCCG-T-C--G---TATT-GAC-GAA-GTCAGAT-C-A--AGA--G--CGTGT-GGGCG-AA--CGGAT---CA-CTA-T-ACAGG---CG-TCACCG--GCAA-TA-CG-TTT-T---CT--CG---G-CGTGCTC---AGCTA-C-CGCTT-TG-T--AAGT-TG--TA---CG--TGAG-TTG----CA--A--A---TCATGC-GTGGGGG--CCG----G--GAG-TG-A-GC-GAC--TT-CTA---AGA---A-A-TA--GC--GA---T-ACCT----TTCC--GATAACATAGT--C-AC-A-ACC-A-A-TGGG-C--TAT-TCCTAC--CG-TTCCG-GT-TTGT-TA---TC-C----AATCG------G--TCGG---T-TG--ACTGTA----GC---TA--A-TCGCTTTACGTTA--G--CC-AC-T-C-C--G-G-AAT-GTGA-GAA-GAC-T-CATCTGTA--A-T--CGG--GA-AGATC-GT-TGA-C-A--AAT-GG--CCGGGT-AG----TCGT-CCC---TCT--A-CA----A-AAATGT-C-GG---GGC-C-GAT-AC--A-CCTTAAG-AAA---AC-AGC-AC---G-A-TCAG-TGCTC---C--CA---C--CC-A--G-T--T--GA--A----CA-C-ATTTGGG---TC-GCTA-TGC-TT-AA-C--T-A-A-ATC-A-TCG--CT-T-CAT-GCTTGC--CA---GGAA---TA----GT--CTG-CG--ACC------T-GCT-TCA-AAT-TGAAG-TAGTAAT-CG-GTCG-GCT-GTTTC-C---ACTGACTTCC-G--TATA--AA-C-AAT---A--ATC--TA-GATAGT---TA-AAG-TC---AACT---AGGAT--T-AC--CAG-----T-C-TTC-GT--ATGTG---GT--C-T-C-GGTGA--G-------CGCC-GGCTG-A-CC-T-AG--GG-T-GTCGGTC-GAAGC-TCTA----G--A-GGGC---C-CC--C-CCCC-T-TG-A-AGT-T-GG-TCCGTGCCT-CC-CAT-GGC-C--TCAAA-C--C-T-G-CG--AC--GT-CAGGTAAT-A--TC-T-ACGGAATA-T-GG-C-T--ACGCAA----A-CCACAA--CTGAT---TC-T-AATCGAAC---CC-TT-AGC-GCG--GG-T-A-TCCTAG-CC-GCAA-C--TT-G--AGCG-G---C-TA-ACCCCTT-GT-CG-CGATTG--GTC--G--A-A-AA---CCCGA--C---CCCCATCGAT--TT-CG-T-C-G-A-CG--C--TA--A-GAA--C-TAA-CG-G--CGGCGC-T-A-TC--T---T-TC--T-A-G---AA-CTA-T--T-C-GT-GA--G--GT-T----C---CCTGTAACTC--T-CT-AC-T-GAA--A-CCGTC--T-CA--TATA-CCC-T--G-GCGC-G-TGG--G-CA--CT-G----AT--CAA-TAA-T--ACTCT-TA---GT-G-C--T-CAAGG-TCA-T----T--G-GGT-G-TTTGCCTC-AAAG-GA--G-TA----CCC-GG--TCCGGTCT-TA-ACTTT--AG-TTCT-C-TA-----CA--CCA--TCC-T---T-GTCGCA------T--TGCG-GCGCTG-AGCG-G--TCGAGG-CT-TT-T-T---A-A---AC-CGACAACCAG--A-CGCGG--TA-TT-TT--C-TTC--A--C---GA-A--TG-G-GC-C-AC-ACTA-AC-G-A--A-A-CC-TC-T-----A--CA-AG-CGAGA-TCA--A---T----AATA-T--T--TC-CATG-GT---TCGG-TTT-A-AT-CAG--CAGTCGCC--AA--T-CC-C-T--CGT--T--T-ACACCTA-CTTG--G-----T--C-GCT-TT----AG----ACCA--T---T-TATG-G-ACGG-CGGCC-TT-AA-T-C---TCACG-CA--TCTA-G-----TCTA---GTC-T--CACC-C-CAGCAA-TAGA-CC-ATAC---TG-A-TG-ACT-TTAA--A-ATA-TC-A-CA-GCTATAGGTCAC-AA--A-----A-A--C--T-CGTCGCA---C--TT-GCCG-GC-ACAGTCAACA---TG-CTGG-GG--G--A-C--AT--AGACT--C--CGCCCG-CCGCGTT-GATA-AG--CAGTGA-TA-TCACTGAAGTTGTTT-G-CCAGCGA-AGT---ACGG---A-CC-CCA---GCT-AT---TAT---CTG-----G-T-CAAA-C-G-G---TC-C-AGAC-TA----C---ATTTC-TGTT-A--TCTTT--ATT-GA--GT-ATA--A---G-A--CCTCCTAAA-A---A--TG-TG-T--CCC--G-C-TCA--G--GT-GCCTG-ATT--TACT-AT---C-GTC-A-TGG-----TT-CAGT-AT-CTT-T---TGCAT--A--GTG-GGCC-T-T--C--G--A---G----A-TT-CCCC-TGA--C-T--T-GGG-----GT--G-GC-G-A-GCA-GAT-AC-T-CA-AA-GTC--TC-CG-C--CC--AGAAT-A-AG-ACA--GA-CCC-CTTACC-CC-----TT-TA---CACC-----G--C--C-G----A---GCC-G-AAC-AGCTT-G--A--T--T-C--AA-T-A-TA---C-TGAC-TGAC--AACAAT--A--AC-AGTGA-TCTCCCCAG--GGTATC-GCTTA-G-CA--A--G-ACA-CC-AT---T-GG-TTTCC-TCA-C-CT--GAAGAATGTATG-GTCT-A-AACG-CAA-CCC--GCT--C-T-A--A---A-T-ATTTTTG--TA-CTTCG-CCC--A---GA-TG-TTAAC-CCGA-TG-TG--GCGGA-A--GA--A-CTATCTG-----A--GA---T-ATA----CCGATACGAT--AGGAG--TGA-CGTTT--CCCG-TCCACC-AT-ATA--------AC--GAA-C-CTC---GC---TCAT-C-T-T-AA-GTG---AAA--GACAT-AG---GG-C
>SRR349948
[truncated: 10,129,593 more chars]
